# Supplementary material for: Automated Platform for the Plasmid Construction Process
Source: ACS Synth Biol. 2023 Nov 10;12(12):3506–13. doi: 10.1021/acssynbio.3c00292 (PMC10729297; doi:10.1021/acssynbio.3c00292)
Supplement: Supplementary file 2 — sb3c00292_si_002.zip [file sb3c00292_si_002.zip]

Archive with 1,844 entries (1,753 files):
- dnada_supplementary_material_pks_library_build/
- dnada_supplementary_material_pks_library_build/cherrypicking/
- dnada_supplementary_material_pks_library_build/cherrypicking/220104_diva_sheet_good_samples.csv
- dnada_supplementary_material_pks_library_build/cherrypicking/cherry_picking_instructions/
- dnada_supplementary_material_pks_library_build/cherrypicking/cherry_picking_instructions/human_readable_cherry_picking_instructions.csv
- dnada_supplementary_material_pks_library_build/cherrypicking/cherry_picking_instructions/220124_cherry_picking_worksheet.csv
- dnada_supplementary_material_pks_library_build/cherrypicking/cherry_picking_instructions/biomek_cherry_picking_instructions.csv
- dnada_supplementary_material_pks_library_build/cherrypicking/211222_DiVa_Summary_manual_bothrounds_for_cherrypicking_sequencing_results.csv
- dnada_supplementary_material_pks_library_build/qpix/
- dnada_supplementary_material_pks_library_build/qpix/qpix_worksheets/
- dnada_supplementary_material_pks_library_build/qpix/qpix_worksheets/211013_plate1ab_picking_summary.csv
- dnada_supplementary_material_pks_library_build/qpix/qpix_worksheets/211013_plate3ab_picking_summary.csv
- dnada_supplementary_material_pks_library_build/qpix/qpix_worksheets/211013_plate5ab_picking_summary.csv
- dnada_supplementary_material_pks_library_build/qpix/qpix_worksheets/211013_qpix_results_file.csv
- dnada_supplementary_material_pks_library_build/qpix/qpix_worksheets/211013_plate7ab_picking_summary.csv
- dnada_supplementary_material_pks_library_build/qpix/qpix_worksheets/211013_plate8ab_picking_summary.csv
- dnada_supplementary_material_pks_library_build/qpix/qpix_worksheets/211013_plate2ab_picking_summary.csv
- dnada_supplementary_material_pks_library_build/qpix/qpix_worksheets/211013_plate4ab_picking_summary.csv
- dnada_supplementary_material_pks_library_build/qpix/qpix_worksheets/211013_plate6ab_picking_summary.csv
- dnada_supplementary_material_pks_library_build/qpix/.DS_Store
- dnada_supplementary_material_pks_library_build/qpix/AlbertoNava/
- dnada_supplementary_material_pks_library_build/qpix/AlbertoNava/211013_plate4b.png
- dnada_supplementary_material_pks_library_build/qpix/AlbertoNava/211013_plate8a.png
- dnada_supplementary_material_pks_library_build/qpix/AlbertoNava/211013_plate1ab_picking_summary.csv
- dnada_supplementary_material_pks_library_build/qpix/AlbertoNava/211013_plate2a_counts.csv
- dnada_supplementary_material_pks_library_build/qpix/AlbertoNava/211013_plate4a.png
- dnada_supplementary_material_pks_library_build/qpix/AlbertoNava/211013_plate5a.png
- dnada_supplementary_material_pks_library_build/qpix/AlbertoNava/211013_plate3ab_picking_summary.csv
- dnada_supplementary_material_pks_library_build/qpix/AlbertoNava/211013_plate7a_counts.csv
- dnada_supplementary_material_pks_library_build/qpix/AlbertoNava/211013_plate5b.png
- dnada_supplementary_material_pks_library_build/qpix/AlbertoNava/211013_plate2a.png
- dnada_supplementary_material_pks_library_build/qpix/AlbertoNava/211013_plate4a_counts.csv
- dnada_supplementary_material_pks_library_build/qpix/AlbertoNava/211013_plate2b.png
- dnada_supplementary_material_pks_library_build/qpix/AlbertoNava/211013_plate5ab_picking_summary.csv
- dnada_supplementary_material_pks_library_build/qpix/AlbertoNava/211013_plate8a_counts.csv
- dnada_supplementary_material_pks_library_build/qpix/AlbertoNava/211013_plate3b.png
- dnada_supplementary_material_pks_library_build/qpix/AlbertoNava/211013_plate1a_counts.csv
- dnada_supplementary_material_pks_library_build/qpix/AlbertoNava/211013_plate3a.png
- dnada_supplementary_material_pks_library_build/qpix/AlbertoNava/211013_plate7ab_picking_summary.csv
- dnada_supplementary_material_pks_library_build/qpix/AlbertoNava/211013_plate8ab_picking_summary.csv
- dnada_supplementary_material_pks_library_build/qpix/AlbertoNava/211013_plate6a_counts.csv
- dnada_supplementary_material_pks_library_build/qpix/AlbertoNava/211013_plate1b.png
- dnada_supplementary_material_pks_library_build/qpix/AlbertoNava/211013_plate1a.png
- dnada_supplementary_material_pks_library_build/qpix/AlbertoNava/211013_plate2ab_picking_summary.csv
- dnada_supplementary_material_pks_library_build/qpix/AlbertoNava/211013_plate3a_counts.csv
- dnada_supplementary_material_pks_library_build/qpix/AlbertoNava/211013_plate4ab_picking_summary.csv
- dnada_supplementary_material_pks_library_build/qpix/AlbertoNava/211013_plate6b.png
- dnada_supplementary_material_pks_library_build/qpix/AlbertoNava/211013_plate6a.png
- dnada_supplementary_material_pks_library_build/qpix/AlbertoNava/211013_plate7a.png
- dnada_supplementary_material_pks_library_build/qpix/AlbertoNava/211013_plate6ab_picking_summary.csv
- dnada_supplementary_material_pks_library_build/qpix/AlbertoNava/211013_plate7b.png
- dnada_supplementary_material_pks_library_build/qpix/AlbertoNava/211013_plate5a_counts.csv
- dnada_supplementary_material_pks_library_build/.DS_Store
- dnada_supplementary_material_pks_library_build/plate_visualizations/
- dnada_supplementary_material_pks_library_build/plate_visualizations/assemblytoautomate_PCR_plate_3-preview.pdf
- dnada_supplementary_material_pks_library_build/plate_visualizations/assemblytoautomate_PCR_plate_1-preview.csv
- dnada_supplementary_material_pks_library_build/plate_visualizations/assemblytoautomate_PCR_plate_8-preview.csv
- dnada_supplementary_material_pks_library_build/plate_visualizations/assemblytoautomate_PCR_plate_4-preview.csv
- dnada_supplementary_material_pks_library_build/plate_visualizations/assemblytoautomate_PCR_plate_6-preview.pdf
- dnada_supplementary_material_pks_library_build/plate_visualizations/assemblytoautomate_PCR_plate_5-preview.pdf
- dnada_supplementary_material_pks_library_build/plate_visualizations/consolidated_pcr_worksheet.csv
- dnada_supplementary_material_pks_library_build/plate_visualizations/assemblytoautomate_PCR_plate_7-preview.csv
- dnada_supplementary_material_pks_library_build/plate_visualizations/assemblytoautomate_PCR_plate_2-preview.csv
- dnada_supplementary_material_pks_library_build/plate_visualizations/assemblytoautomate_PCR_plate_5-preview.csv
- dnada_supplementary_material_pks_library_build/plate_visualizations/assemblytoautomate_PCR_plate_7-preview.pdf
- dnada_supplementary_material_pks_library_build/plate_visualizations/assemblytoautomate_PCR_plate_2-preview.pdf
- dnada_supplementary_material_pks_library_build/plate_visualizations/assemblytoautomate_PCR_plate_3-preview.csv
- dnada_supplementary_material_pks_library_build/plate_visualizations/assemblytoautomate_PCR_plate_1-preview.pdf
- dnada_supplementary_material_pks_library_build/plate_visualizations/assemblytoautomate_PCR_plate_8-preview.pdf
- dnada_supplementary_material_pks_library_build/plate_visualizations/assemblytoautomate_PCR_plate_4-preview.pdf
- dnada_supplementary_material_pks_library_build/plate_visualizations/assemblytoautomate_PCR_plate_6-preview.csv
- dnada_supplementary_material_pks_library_build/plating/
- dnada_supplementary_material_pks_library_build/plating/plating_instructions-biomek.csv
- dnada_supplementary_material_pks_library_build/plating/211020_possible_constructs_worksheet-withcontrols.csv
- dnada_supplementary_material_pks_library_build/plating/211020_plating_instructions-biomek-withcontrols.csv
- dnada_supplementary_material_pks_library_build/divaseq/
- dnada_supplementary_material_pks_library_build/divaseq/.DS_Store
- dnada_supplementary_material_pks_library_build/divaseq/analysis/
- dnada_supplementary_material_pks_library_build/divaseq/analysis/211130_good_constructs_from_round_1.csv
- dnada_supplementary_material_pks_library_build/divaseq/analysis/211117_DiVa_Summary_manual.csv
- dnada_supplementary_material_pks_library_build/divaseq/analysis/.DS_Store
- dnada_supplementary_material_pks_library_build/divaseq/analysis/211222_good_constructs_from_both_rounds.csv
- dnada_supplementary_material_pks_library_build/divaseq/analysis/211222_DiVa_Summary_manual_bothrounds.csv
- dnada_supplementary_material_pks_library_build/divaseq/analysis/211222_DiVa_Summary_manual_round1.csv
- dnada_supplementary_material_pks_library_build/divaseq/analysis/211222_correct_pks_analysis_bothrounds.ipynb
- dnada_supplementary_material_pks_library_build/divaseq/analysis/211222_DiVa_Summary_manual_round2.csv
- dnada_supplementary_material_pks_library_build/divaseq/analysis/211222_good_constructs_from_both_rounds_manually_annotated.csv
- dnada_supplementary_material_pks_library_build/divaseq/analysis/211028_diva_sheet.csv
- dnada_supplementary_material_pks_library_build/divaseq/analysis/211130_correct_pks_analysis.ipynb
- dnada_supplementary_material_pks_library_build/divaseq/analysis/211222_DiVa_Summary_manual_bothrounds_for_cherrypicking.csv
- dnada_supplementary_material_pks_library_build/divaseq/analysis/211222_good_constructs_from_both_rounds_manually_annotated.xlsx
- dnada_supplementary_material_pks_library_build/divaseq/analysis/.ipynb_checkpoints/
- dnada_supplementary_material_pks_library_build/divaseq/analysis/.ipynb_checkpoints/Untitled-checkpoint.ipynb
- dnada_supplementary_material_pks_library_build/divaseq/analysis/.ipynb_checkpoints/211222_correct_pks_analysis_bothrounds-checkpoint.ipynb
- dnada_supplementary_material_pks_library_build/divaseq/analysis/.ipynb_checkpoints/211130_correct_pks_analysis-checkpoint.ipynb
- dnada_supplementary_material_pks_library_build/divaseq/analysis/211130_good_constructs_from_round_1_manually_annotated.csv
- dnada_supplementary_material_pks_library_build/divaseq/analysis/211117_DiVa_Summary_manual_final.csv
- dnada_supplementary_material_pks_library_build/divaseq/ngs_submission/
- dnada_supplementary_material_pks_library_build/divaseq/ngs_submission/aanava 2 20211028.xlsx
- dnada_supplementary_material_pks_library_build/divaseq/ngs_submission/diva_seq_form_v4.xlsx
- dnada_supplementary_material_pks_library_build/divaseq/ngs_submission/211028_divaseq_submission_form_create.ipynb
- dnada_supplementary_material_pks_library_build/divaseq/ngs_submission/.DS_Store
- dnada_supplementary_material_pks_library_build/divaseq/ngs_submission/aanava 1 20211028.xlsx
- dnada_supplementary_material_pks_library_build/divaseq/ngs_submission/211028_zag-analysis-manual.csv
- dnada_supplementary_material_pks_library_build/divaseq/ngs_submission/211028_diva_sheet.csv
- dnada_supplementary_material_pks_library_build/divaseq/ngs_submission/registry_worksheet.csv
- dnada_supplementary_material_pks_library_build/divaseq/ngs_submission/.ipynb_checkpoints/
- dnada_supplementary_material_pks_library_build/divaseq/ngs_submission/.ipynb_checkpoints/211028_divaseq_submission_form_create-checkpoint.ipynb
- dnada_supplementary_material_pks_library_build/divaseq/ngs_submission/211028_diva_sheet_labels_1.csv
- dnada_supplementary_material_pks_library_build/divaseq/ngs_submission/211028_diva_sheet_labels_2.csv
- dnada_supplementary_material_pks_library_build/divaseq/ngs_submission/211028_diva_sheet_labels_3.csv
- dnada_supplementary_material_pks_library_build/divaseq/ngs_submission/aanava 4 20211028.xlsx
- dnada_supplementary_material_pks_library_build/divaseq/ngs_submission/aanava 3 20211028.xlsx
- dnada_supplementary_material_pks_library_build/divaseq/ngs_submission/211028_diva_sheet_labels_4.csv
- dnada_supplementary_material_pks_library_build/divaseq/211117_divaseq_analysis/
- dnada_supplementary_material_pks_library_build/divaseq/211117_divaseq_analysis/.DS_Store
- dnada_supplementary_material_pks_library_build/divaseq/211117_divaseq_analysis/20211116_finalstats_alberto.xlsx
- dnada_supplementary_material_pks_library_build/divaseq/211117_divaseq_analysis/20211116_finalstats.xlsx
- dnada_supplementary_material_pks_library_build/divaseq/211117_divaseq_analysis/alberto/
- dnada_supplementary_material_pks_library_build/divaseq/211117_divaseq_analysis/alberto/211117_DiVa_Summary_manual.csv
- dnada_supplementary_material_pks_library_build/divaseq/211117_divaseq_analysis/alberto/.DS_Store
- dnada_supplementary_material_pks_library_build/divaseq/211117_divaseq_analysis/alberto/snapshots/
- dnada_supplementary_material_pks_library_build/divaseq/211117_divaseq_analysis/alberto/snapshots/JBx_202954_nava-1-glycerol-stock-2-B3_R1R2.jpg
- dnada_supplementary_material_pks_library_build/divaseq/211117_divaseq_analysis/alberto/snapshots/JBx_202942_nava-1-glycerol-stock-2-E2_R1R2.jpg
- dnada_supplementary_material_pks_library_build/divaseq/211117_divaseq_analysis/alberto/snapshots/JBx_203206_nava-1-glycerol-stock-4-B4_R1R2.jpg
- dnada_supplementary_material_pks_library_build/divaseq/211117_divaseq_analysis/alberto/snapshots/JBx_203473_nava-3-glycerol-stock-10-A7_R1R2.jpg
- dnada_supplementary_material_pks_library_build/divaseq/211117_divaseq_analysis/alberto/snapshots/JBx_203252_nava-1-glycerol-stock-4-H8_R1R2.jpg
- dnada_supplementary_material_pks_library_build/divaseq/211117_divaseq_analysis/alberto/snapshots/JBx_203485_nava-3-glycerol-stock-10-F9_R1R2.jpg
- dnada_supplementary_material_pks_library_build/divaseq/211117_divaseq_analysis/alberto/snapshots/JBx_203199_nava-1-glycerol-stock-4-A3_R1R2.jpg
- dnada_supplementary_material_pks_library_build/divaseq/211117_divaseq_analysis/alberto/snapshots/JBx_203520_nava-3-glycerol-stock-12-C1_R1R2.jpg
- dnada_supplementary_material_pks_library_build/divaseq/211117_divaseq_analysis/alberto/snapshots/JBx_203459_nava-3-glycerol-stock-10-B4_R1R2.jpg
- dnada_supplementary_material_pks_library_build/divaseq/211117_divaseq_analysis/alberto/snapshots/JBx_202829_nava-1-glycerol-stock-1-H1_R1R2.jpg
- dnada_supplementary_material_pks_library_build/divaseq/211117_divaseq_analysis/alberto/snapshots/JBx_203475_nava-3-glycerol-stock-10-G7_R1R2.jpg
- dnada_supplementary_material_pks_library_build/divaseq/211117_divaseq_analysis/alberto/snapshots/JBx_203434_nava-3-glycerol-stock-9-C8_R1R2.jpg
- dnada_supplementary_material_pks_library_build/divaseq/211117_divaseq_analysis/alberto/snapshots/JBx_203191_nava-1-glycerol-stock-4-F1_R1R2.jpg
- dnada_supplementary_material_pks_library_build/divaseq/211117_divaseq_analysis/alberto/snapshots/JBx_202930_nava-1-glycerol-stock-2-A2_R1R2.jpg
- dnada_supplementary_material_pks_library_build/divaseq/211117_divaseq_analysis/alberto/snapshots/JBx_203424_nava-3-glycerol-stock-9-H3_R1R2.jpg
- dnada_supplementary_material_pks_library_build/divaseq/211117_divaseq_analysis/alberto/snapshots/JBx_203477_nava-3-glycerol-stock-10-A9_R1R2.jpg
- dnada_supplementary_material_pks_library_build/divaseq/211117_divaseq_analysis/alberto/snapshots/JBx_203502_nava-3-glycerol-stock-11-E3_R1R2.jpg
- dnada_supplementary_material_pks_library_build/divaseq/211117_divaseq_analysis/alberto/snapshots/JBx_203238_nava-1-glycerol-stock-4-G7_R1R2.jpg
- dnada_supplementary_material_pks_library_build/divaseq/211117_divaseq_analysis/alberto/snapshots/JBx_203435_nava-3-glycerol-stock-9-A9_R1R2.jpg
- dnada_supplementary_material_pks_library_build/divaseq/211117_divaseq_analysis/alberto/snapshots/JBx_203437_nava-3-glycerol-stock-9-A10_R1R2.jpg
- dnada_supplementary_material_pks_library_build/divaseq/211117_divaseq_analysis/alberto/snapshots/JBx_203264_nava-1-glycerol-stock-4-G9_R1R2.jpg
- dnada_supplementary_material_pks_library_build/divaseq/211117_divaseq_analysis/alberto/snapshots/JBx_203424_nava-3-glycerol-stock-9-B4_R1R2.jpg
- dnada_supplementary_material_pks_library_build/divaseq/211117_divaseq_analysis/alberto/snapshots/JBx_203236_nava-1-glycerol-stock-4-E7_R1R2.jpg
- dnada_supplementary_material_pks_library_build/divaseq/211117_divaseq_analysis/alberto/snapshots/JBx_203498_nava-3-glycerol-stock-11-E2_R1R2.jpg
- dnada_supplementary_material_pks_library_build/divaseq/211117_divaseq_analysis/alberto/snapshots/JBx_203437_nava-3-glycerol-stock-9-H9_R1R2.jpg
- dnada_supplementary_material_pks_library_build/divaseq/211117_divaseq_analysis/alberto/snapshots/JBx_203488_nava-3-glycerol-stock-10-C11_R1R2.jpg
- dnada_supplementary_material_pks_library_build/divaseq/211117_divaseq_analysis/alberto/snapshots/JBx_203176_nava-1-glycerol-stock-4-A1_R1R2.jpg
- dnada_supplementary_material_pks_library_build/divaseq/211117_divaseq_analysis/alberto/snapshots/JBx_203662_nava-4-glycerol-stock-15-A9_R1R2.jpg
- dnada_supplementary_material_pks_library_build/divaseq/211117_divaseq_analysis/alberto/snapshots/JBx_203546_nava-3-glycerol-stock-12-A9_R1R2.jpg
- dnada_supplementary_material_pks_library_build/divaseq/211117_divaseq_analysis/alberto/snapshots/JBx_203197_nava-1-glycerol-stock-4-C2_R1R2.jpg
- dnada_supplementary_material_pks_library_build/divaseq/211117_divaseq_analysis/alberto/snapshots/JBx_203235_nava-1-glycerol-stock-4-C7_R1R2.jpg
- dnada_supplementary_material_pks_library_build/divaseq/211117_divaseq_analysis/alberto/snapshots/JBx_203427_nava-3-glycerol-stock-9-D5_R1R2.jpg
- dnada_supplementary_material_pks_library_build/divaseq/211117_divaseq_analysis/alberto/snapshots/JBx_203282_nava-1-glycerol-stock-4-E11_R1R2.jpg
- dnada_supplementary_material_pks_library_build/divaseq/211117_divaseq_analysis/alberto/snapshots/JBx_203514_nava-3-glycerol-stock-11-C8_R1R2.jpg
- dnada_supplementary_material_pks_library_build/divaseq/211117_divaseq_analysis/alberto/snapshots/JBx_203423_nava-3-glycerol-stock-9-F3_R1R2.jpg
- dnada_supplementary_material_pks_library_build/divaseq/211117_divaseq_analysis/alberto/snapshots/JBx_203442_nava-3-glycerol-stock-9-B11_R1R2.jpg
- dnada_supplementary_material_pks_library_build/divaseq/211117_divaseq_analysis/alberto/snapshots/JBx_203648_nava-4-glycerol-stock-15-H6_R1R2.jpg
- dnada_supplementary_material_pks_library_build/divaseq/211117_divaseq_analysis/alberto/snapshots/JBx_203206_nava-1-glycerol-stock-4-H3_R1R2.jpg
- dnada_supplementary_material_pks_library_build/divaseq/211117_divaseq_analysis/alberto/snapshots/JBx_203430_nava-3-glycerol-stock-9-H6_R1R2.jpg
- dnada_supplementary_material_pks_library_build/divaseq/211117_divaseq_analysis/alberto/snapshots/JBx_203418_nava-3-glycerol-stock-9-D1_R1R2.jpg
- dnada_supplementary_material_pks_library_build/divaseq/211117_divaseq_analysis/alberto/snapshots/JBx_203625_nava-4-glycerol-stock-14-C3_R1R2.jpg
- dnada_supplementary_material_pks_library_build/divaseq/211117_divaseq_analysis/alberto/snapshots/JBx_203434_nava-3-glycerol-stock-9-E8_R1R2.jpg
- dnada_supplementary_material_pks_library_build/divaseq/211117_divaseq_analysis/alberto/snapshots/JBx_203024_nava-1-glycerol-stock-2-D4_R1R2.jpg
- dnada_supplementary_material_pks_library_build/divaseq/211117_divaseq_analysis/alberto/snapshots/JBx_203274_nava-1-glycerol-stock-4-A11_R1R2.jpg
- dnada_supplementary_material_pks_library_build/divaseq/211117_divaseq_analysis/alberto/snapshots/JBx_203495_nava-3-glycerol-stock-11-D2_R1R2.jpg
- dnada_supplementary_material_pks_library_build/divaseq/211117_divaseq_analysis/alberto/snapshots/JBx_203489_nava-3-glycerol-stock-10-F11_R1R2.jpg
- dnada_supplementary_material_pks_library_build/divaseq/211117_divaseq_analysis/alberto/snapshots/JBx_203170_nava-1-glycerol-stock-3-D6_R1R2.jpg
- dnada_supplementary_material_pks_library_build/divaseq/211117_divaseq_analysis/alberto/snapshots/JBx_203148_nava-1-glycerol-stock-3-G3_R1R2.jpg
- dnada_supplementary_material_pks_library_build/divaseq/211117_divaseq_analysis/alberto/snapshots/JBx_203025_nava-1-glycerol-stock-2-F4_R1R2.jpg
- dnada_supplementary_material_pks_library_build/divaseq/211117_divaseq_analysis/alberto/snapshots/JBx_203477_nava-3-glycerol-stock-10-G8_R1R2.jpg
- dnada_supplementary_material_pks_library_build/divaseq/211117_divaseq_analysis/alberto/snapshots/JBx_203435_nava-3-glycerol-stock-9-G8_R1R2.jpg
- dnada_supplementary_material_pks_library_build/divaseq/211117_divaseq_analysis/alberto/snapshots/JBx_203473_nava-3-glycerol-stock-10-G6_R1R2.jpg
- dnada_supplementary_material_pks_library_build/divaseq/211117_divaseq_analysis/alberto/snapshots/JBx_203449_nava-3-glycerol-stock-9-D12_R1R2.jpg
- dnada_supplementary_material_pks_library_build/divaseq/211117_divaseq_analysis/alberto/snapshots/JBx_203639_nava-4-glycerol-stock-15-A5_R1R2.jpg
- dnada_supplementary_material_pks_library_build/divaseq/211117_divaseq_analysis/alberto/snapshots/JBx_203503_nava-3-glycerol-stock-11-B4_R1R2.jpg
- dnada_supplementary_material_pks_library_build/divaseq/211117_divaseq_analysis/alberto/snapshots/JBx_203450_nava-3-glycerol-stock-10-C1_R1R2.jpg
- dnada_supplementary_material_pks_library_build/divaseq/211117_divaseq_analysis/alberto/snapshots/JBx_203451_nava-3-glycerol-stock-10-E1_R1R2.jpg
- dnada_supplementary_material_pks_library_build/divaseq/211117_divaseq_analysis/alberto/snapshots/JBx_203459_nava-3-glycerol-stock-10-D4_R1R2.jpg
- dnada_supplementary_material_pks_library_build/divaseq/211117_divaseq_analysis/alberto/snapshots/JBx_203205_nava-1-glycerol-stock-4-E3_R1R2.jpg
- dnada_supplementary_material_pks_library_build/divaseq/211117_divaseq_analysis/alberto/snapshots/JBx_203494_nava-3-glycerol-stock-11-F1_R1R2.jpg
- dnada_supplementary_material_pks_library_build/divaseq/211117_divaseq_analysis/alberto/snapshots/JBx_203458_nava-3-glycerol-stock-10-H3_R1R2.jpg
- dnada_supplementary_material_pks_library_build/divaseq/211117_divaseq_analysis/alberto/snapshots/JBx_203156_nava-1-glycerol-stock-3-D4_R1R2.jpg
- dnada_supplementary_material_pks_library_build/divaseq/211117_divaseq_analysis/alberto/snapshots/JBx_203418_nava-3-glycerol-stock-9-B1_R1R2.jpg
- dnada_supplementary_material_pks_library_build/divaseq/211117_divaseq_analysis/alberto/snapshots/JBx_202921_nava-1-glycerol-stock-2-G1_R1R2.jpg
- dnada_supplementary_material_pks_library_build/divaseq/211117_divaseq_analysis/alberto/snapshots/JBx_203290_nava-1-glycerol-stock-4-B12_R1R2.jpg
- dnada_supplementary_material_pks_library_build/divaseq/211117_divaseq_analysis/alberto/snapshots/JBx_203532_nava-3-glycerol-stock-12-C5_R1R2.jpg
- dnada_supplementary_material_pks_library_build/divaseq/211117_divaseq_analysis/alberto/snapshots/JBx_203486_nava-3-glycerol-stock-10-B10_R1R2.jpg
- dnada_supplementary_material_pks_library_build/divaseq/211117_divaseq_analysis/alberto/snapshots/JBx_202882_nava-1-glycerol-stock-1-H2_R1R2.jpg
- dnada_supplementary_material_pks_library_build/divaseq/211117_divaseq_analysis/alberto/snapshots/JBx_203422_nava-3-glycerol-stock-9-B3_R1R2.jpg
- dnada_supplementary_material_pks_library_build/divaseq/211117_divaseq_analysis/alberto/snapshots/JBx_203466_nava-3-glycerol-stock-10-F4_R1R2.jpg
- dnada_supplementary_material_pks_library_build/divaseq/211117_divaseq_analysis/alberto/snapshots/JBx_203061_nava-1-glycerol-stock-3-C2_R1R2.jpg
- dnada_supplementary_material_pks_library_build/divaseq/211117_divaseq_analysis/alberto/snapshots/JBx_203272_nava-1-glycerol-stock-4-D10_R1R2.jpg
- dnada_supplementary_material_pks_library_build/divaseq/211117_divaseq_analysis/alberto/snapshots/JBx_203031_nava-1-glycerol-stock-2-H4_R1R2.jpg
- dnada_supplementary_material_pks_library_build/divaseq/211117_divaseq_analysis/alberto/snapshots/JBx_203451_nava-3-glycerol-stock-10-H1_R1R2.jpg
- dnada_supplementary_material_pks_library_build/divaseq/211117_divaseq_analysis/alberto/snapshots/JBx_203662_nava-4-glycerol-stock-15-G8_R1R2.jpg
- dnada_supplementary_material_pks_library_build/divaseq/211117_divaseq_analysis/alberto/snapshots/JBx_203425_nava-3-glycerol-stock-9-F4_R1R2.jpg
- dnada_supplementary_material_pks_library_build/divaseq/211117_divaseq_analysis/alberto/snapshots/JBx_203429_nava-3-glycerol-stock-9-D6_R1R2.jpg
- dnada_supplementary_material_pks_library_build/divaseq/211117_divaseq_analysis/alberto/snapshots/JBx_203452_nava-3-glycerol-stock-10-B2_R1R2.jpg
- dnada_supplementary_material_pks_library_build/divaseq/211117_divaseq_analysis/alberto/snapshots/JBx_203433_nava-3-glycerol-stock-9-H7_R1R2.jpg
- dnada_supplementary_material_pks_library_build/divaseq/211117_divaseq_analysis/alberto/snapshots/JBx_203459_nava-3-glycerol-stock-10-C4_R1R2.jpg
- dnada_supplementary_material_pks_library_build/divaseq/211117_divaseq_analysis/alberto/snapshots/JBx_203436_nava-3-glycerol-stock-9-F9_R1R2.jpg
- dnada_supplementary_material_pks_library_build/divaseq/211117_divaseq_analysis/alberto/snapshots/JBx_203520_nava-3-glycerol-stock-12-B1_R1R2.jpg
- dnada_supplementary_material_pks_library_build/divaseq/211117_divaseq_analysis/alberto/snapshots/JBx_203450_nava-3-glycerol-stock-10-D1_R1R2.jpg
- dnada_supplementary_material_pks_library_build/divaseq/211117_divaseq_analysis/alberto/snapshots/JBx_203475_nava-3-glycerol-stock-10-F7_R1R2.jpg
- dnada_supplementary_material_pks_library_build/divaseq/211117_divaseq_analysis/alberto/snapshots/JBx_203230_nava-1-glycerol-stock-4-H6_R1R2.jpg
- dnada_supplementary_material_pks_library_build/divaseq/211117_divaseq_analysis/alberto/snapshots/JBx_203272_nava-1-glycerol-stock-4-C10_R1R2.jpg
- dnada_supplementary_material_pks_library_build/divaseq/211117_divaseq_analysis/alberto/snapshots/JBx_203206_nava-1-glycerol-stock-4-C4_R1R2.jpg
- dnada_supplementary_material_pks_library_build/divaseq/211117_divaseq_analysis/alberto/snapshots/JBx_202954_nava-1-glycerol-stock-2-C3_R1R2.jpg
- dnada_supplementary_material_pks_library_build/divaseq/211117_divaseq_analysis/alberto/snapshots/JBx_203668_nava-4-glycerol-stock-15-A10_R1R2.jpg
- dnada_supplementary_material_pks_library_build/divaseq/211117_divaseq_analysis/alberto/snapshots/JBx_203502_nava-3-glycerol-stock-11-D3_R1R2.jpg
- dnada_supplementary_material_pks_library_build/divaseq/211117_divaseq_analysis/alberto/snapshots/JBx_203433_nava-3-glycerol-stock-9-A8_R1R2.jpg
- dnada_supplementary_material_pks_library_build/divaseq/211117_divaseq_analysis/alberto/snapshots/JBx_203170_nava-1-glycerol-stock-3-C6_R1R2.jpg
- dnada_supplementary_material_pks_library_build/divaseq/211117_divaseq_analysis/alberto/snapshots/JBx_203214_nava-1-glycerol-stock-4-A5_R1R2.jpg
- dnada_supplementary_material_pks_library_build/divaseq/211117_divaseq_analysis/alberto/snapshots/JBx_203486_nava-3-glycerol-stock-10-E10_R1R2.jpg
- dnada_supplementary_material_pks_library_build/divaseq/211117_divaseq_analysis/alberto/snapshots/JBx_203171_nava-1-glycerol-stock-3-A7_R1R2.jpg
- dnada_supplementary_material_pks_library_build/divaseq/211117_divaseq_analysis/alberto/snapshots/JBx_203191_nava-1-glycerol-stock-4-G1_R1R2.jpg
- dnada_supplementary_material_pks_library_build/divaseq/211117_divaseq_analysis/alberto/snapshots/JBx_202969_nava-1-glycerol-stock-2-D3_R1R2.jpg
- dnada_supplementary_material_pks_library_build/divaseq/211117_divaseq_analysis/alberto/snapshots/JBx_203429_nava-3-glycerol-stock-9-C6_R1R2.jpg
- dnada_supplementary_material_pks_library_build/divaseq/211117_divaseq_analysis/alberto/snapshots/JBx_203264_nava-1-glycerol-stock-4-F9_R1R2.jpg
- dnada_supplementary_material_pks_library_build/divaseq/211117_divaseq_analysis/alberto/snapshots/JBx_203230_nava-1-glycerol-stock-4-E6_R1R2.jpg
- dnada_supplementary_material_pks_library_build/divaseq/211117_divaseq_analysis/alberto/snapshots/JBx_203289_nava-1-glycerol-stock-4-H11_R1R2.jpg
- dnada_supplementary_material_pks_library_build/divaseq/211117_divaseq_analysis/alberto/snapshots/JBx_203466_nava-3-glycerol-stock-10-A5_R1R2.jpg
- dnada_supplementary_material_pks_library_build/divaseq/211117_divaseq_analysis/alberto/snapshots/JBx_203420_nava-3-glycerol-stock-9-A2_R1R2.jpg
- dnada_supplementary_material_pks_library_build/divaseq/211117_divaseq_analysis/alberto/snapshots/JBx_203426_nava-3-glycerol-stock-9-G4_R1R2.jpg
- dnada_supplementary_material_pks_library_build/divaseq/211117_divaseq_analysis/alberto/snapshots/JBx_202898_nava-1-glycerol-stock-1-C3_R1R2.jpg
- dnada_supplementary_material_pks_library_build/divaseq/211117_divaseq_analysis/alberto/snapshots/JBx_203419_nava-3-glycerol-stock-9-G1_R1R2.jpg
- dnada_supplementary_material_pks_library_build/divaseq/211117_divaseq_analysis/alberto/snapshots/JBx_203235_nava-1-glycerol-stock-4-B7_R1R2.jpg
- dnada_supplementary_material_pks_library_build/divaseq/211117_divaseq_analysis/alberto/snapshots/JBx_203468_nava-3-glycerol-stock-10-A6_R1R2.jpg
- dnada_supplementary_material_pks_library_build/divaseq/211117_divaseq_analysis/alberto/snapshots/JBx_203427_nava-3-glycerol-stock-9-E5_R1R2.jpg
- dnada_supplementary_material_pks_library_build/divaseq/211117_divaseq_analysis/alberto/snapshots/JBx_203637_nava-4-glycerol-stock-15-B4_R1R2.jpg
- dnada_supplementary_material_pks_library_build/divaseq/211117_divaseq_analysis/alberto/snapshots/JBx_203274_nava-1-glycerol-stock-4-F10_R1R2.jpg
- dnada_supplementary_material_pks_library_build/divaseq/211117_divaseq_analysis/alberto/snapshots/JBx_203468_nava-3-glycerol-stock-10-H5_R1R2.jpg
- dnada_supplementary_material_pks_library_build/divaseq/211117_divaseq_analysis/alberto/snapshots/JBx_202791_nava-1-glycerol-stock-1-D1_R1R2.jpg
- dnada_supplementary_material_pks_library_build/divaseq/211117_divaseq_analysis/alberto/snapshots/JBx_203214_nava-1-glycerol-stock-4-G4_R1R2.jpg
- dnada_supplementary_material_pks_library_build/divaseq/211117_divaseq_analysis/alberto/snapshots/JBx_203170_nava-1-glycerol-stock-3-E6_R1R2.jpg
- dnada_supplementary_material_pks_library_build/divaseq/211117_divaseq_analysis/alberto/snapshots/JBx_203212_nava-1-glycerol-stock-4-F4_R1R2.jpg
- dnada_supplementary_material_pks_library_build/divaseq/211117_divaseq_analysis/alberto/snapshots/JBx_203148_nava-1-glycerol-stock-3-F3_R1R2.jpg
- dnada_supplementary_material_pks_library_build/divaseq/211117_divaseq_analysis/alberto/snapshots/JBx_203617_nava-4-glycerol-stock-13-C11_R1R2.jpg
- dnada_supplementary_material_pks_library_build/divaseq/211117_divaseq_analysis/alberto/snapshots/JBx_203518_nava-3-glycerol-stock-11-C10_R1R2.jpg
- dnada_supplementary_material_pks_library_build/divaseq/211117_divaseq_analysis/alberto/snapshots/JBx_203449_nava-3-glycerol-stock-9-F12_R1R2.jpg
- dnada_supplementary_material_pks_library_build/divaseq/211117_divaseq_analysis/alberto/snapshots/JBx_203430_nava-3-glycerol-stock-9-B7_R1R2.jpg
- dnada_supplementary_material_pks_library_build/divaseq/211117_divaseq_analysis/alberto/snapshots/JBx_202931_nava-1-glycerol-stock-2-D2_R1R2.jpg
- dnada_supplementary_material_pks_library_build/divaseq/211117_divaseq_analysis/alberto/snapshots/JBx_203477_nava-3-glycerol-stock-10-F8_R1R2.jpg
- dnada_supplementary_material_pks_library_build/divaseq/211117_divaseq_analysis/alberto/snapshots/JBx_203289_nava-1-glycerol-stock-4-A12_R1R2.jpg
- dnada_supplementary_material_pks_library_build/divaseq/211117_divaseq_analysis/alberto/snapshots/JBx_203434_nava-3-glycerol-stock-9-D8_R1R2.jpg
- dnada_supplementary_material_pks_library_build/divaseq/211117_divaseq_analysis/alberto/snapshots/JBx_203171_nava-1-glycerol-stock-3-G6_R1R2.jpg
- dnada_supplementary_material_pks_library_build/divaseq/211117_divaseq_analysis/alberto/snapshots/JBx_203024_nava-1-glycerol-stock-2-E4_R1R2.jpg
- dnada_supplementary_material_pks_library_build/divaseq/211117_divaseq_analysis/alberto/snapshots/JBx_203450_nava-3-glycerol-stock-10-B1_R1R2.jpg
- dnada_supplementary_material_pks_library_build/divaseq/211117_divaseq_analysis/alberto/snapshots/JBx_203491_nava-3-glycerol-stock-10-B12_R1R2.jpg
- dnada_supplementary_material_pks_library_build/divaseq/211117_divaseq_analysis/alberto/snapshots/JBx_203421_nava-3-glycerol-stock-9-H2_R1R2.jpg
- dnada_supplementary_material_pks_library_build/divaseq/211117_divaseq_analysis/alberto/snapshots/JBx_203221_nava-1-glycerol-stock-4-C5_R1R2.jpg
- dnada_supplementary_material_pks_library_build/divaseq/211117_divaseq_analysis/alberto/snapshots/JBx_203205_nava-1-glycerol-stock-4-D3_R1R2.jpg
- dnada_supplementary_material_pks_library_build/divaseq/211117_divaseq_analysis/alberto/snapshots/JBx_203520_nava-3-glycerol-stock-12-D1_R1R2.jpg
- dnada_supplementary_material_pks_library_build/divaseq/211117_divaseq_analysis/alberto/snapshots/JBx_203459_nava-3-glycerol-stock-10-E4_R1R2.jpg
- dnada_supplementary_material_pks_library_build/divaseq/211117_divaseq_analysis/alberto/snapshots/JBx_203473_nava-3-glycerol-stock-10-F6_R1R2.jpg
- dnada_supplementary_material_pks_library_build/divaseq/211117_divaseq_analysis/alberto/snapshots/JBx_203432_nava-3-glycerol-stock-9-F7_R1R2.jpg
- dnada_supplementary_material_pks_library_build/divaseq/211117_divaseq_analysis/alberto/snapshots/JBx_203084_nava-1-glycerol-stock-3-A3_R1R2.jpg
- dnada_supplementary_material_pks_library_build/divaseq/211117_divaseq_analysis/alberto/snapshots/JBx_203488_nava-3-glycerol-stock-10-D11_R1R2.jpg
- dnada_supplementary_material_pks_library_build/divaseq/211117_divaseq_analysis/alberto/snapshots/JBx_203418_nava-3-glycerol-stock-9-C1_R1R2.jpg
- dnada_supplementary_material_pks_library_build/divaseq/211117_divaseq_analysis/alberto/snapshots/JBx_203426_nava-3-glycerol-stock-9-A5_R1R2.jpg
- dnada_supplementary_material_pks_library_build/divaseq/211117_divaseq_analysis/alberto/snapshots/JBx_203156_nava-1-glycerol-stock-3-E4_R1R2.jpg
- dnada_supplementary_material_pks_library_build/divaseq/211117_divaseq_analysis/alberto/snapshots/JBx_203222_nava-1-glycerol-stock-4-H5_R1R2.jpg
- dnada_supplementary_material_pks_library_build/divaseq/211117_divaseq_analysis/alberto/snapshots/JBx_203494_nava-3-glycerol-stock-11-G1_R1R2.jpg
- dnada_supplementary_material_pks_library_build/divaseq/211117_divaseq_analysis/alberto/snapshots/JBx_203445_nava-3-glycerol-stock-9-H11_R1R2.jpg
- dnada_supplementary_material_pks_library_build/divaseq/211117_divaseq_analysis/alberto/snapshots/JBx_203235_nava-1-glycerol-stock-4-D7_R1R2.jpg
- dnada_supplementary_material_pks_library_build/divaseq/211117_divaseq_analysis/alberto/snapshots/JBx_203427_nava-3-glycerol-stock-9-C5_R1R2.jpg
- dnada_supplementary_material_pks_library_build/divaseq/211117_divaseq_analysis/alberto/snapshots/JBx_203155_nava-1-glycerol-stock-3-C4_R1R2.jpg
- dnada_supplementary_material_pks_library_build/divaseq/211117_divaseq_analysis/alberto/snapshots/JBx_203429_nava-3-glycerol-stock-9-E6_R1R2.jpg
- dnada_supplementary_material_pks_library_build/divaseq/211117_divaseq_analysis/alberto/snapshots/JBx_203193_nava-1-glycerol-stock-4-A2_R1R2.jpg
- dnada_supplementary_material_pks_library_build/divaseq/211117_divaseq_analysis/alberto/snapshots/JBx_203421_nava-3-glycerol-stock-9-E2_R1R2.jpg
- dnada_supplementary_material_pks_library_build/divaseq/211117_divaseq_analysis/alberto/snapshots/JBx_203466_nava-3-glycerol-stock-10-G4_R1R2.jpg
- dnada_supplementary_material_pks_library_build/divaseq/211117_divaseq_analysis/alberto/snapshots/JBx_203252_nava-1-glycerol-stock-4-B9_R1R2.jpg
- dnada_supplementary_material_pks_library_build/divaseq/211117_divaseq_analysis/alberto/snapshots/JBx_203455_nava-3-glycerol-stock-10-C2_R1R2.jpg
- dnada_supplementary_material_pks_library_build/divaseq/211117_divaseq_analysis/alberto/snapshots/JBx_203448_nava-3-glycerol-stock-9-C12_R1R2.jpg
- dnada_supplementary_material_pks_library_build/divaseq/211117_divaseq_analysis/alberto/snapshots/JBx_203171_nava-1-glycerol-stock-3-B7_R1R2.jpg
- dnada_supplementary_material_pks_library_build/divaseq/211117_divaseq_analysis/alberto/snapshots/JBx_203468_nava-3-glycerol-stock-10-F5_R1R2.jpg
- dnada_supplementary_material_pks_library_build/divaseq/211117_divaseq_analysis/alberto/snapshots/JBx_203599_nava-4-glycerol-stock-13-F5_R1R2.jpg
- dnada_supplementary_material_pks_library_build/divaseq/211117_divaseq_analysis/alberto/snapshots/JBx_203433_nava-3-glycerol-stock-9-B8_R1R2.jpg
- dnada_supplementary_material_pks_library_build/divaseq/211117_divaseq_analysis/alberto/snapshots/JBx_203476_nava-3-glycerol-stock-10-E8_R1R2.jpg
- dnada_supplementary_material_pks_library_build/divaseq/211117_divaseq_analysis/alberto/snapshots/JBx_203430_nava-3-glycerol-stock-9-G6_R1R2.jpg
- dnada_supplementary_material_pks_library_build/divaseq/211117_divaseq_analysis/alberto/snapshots/JBx_203491_nava-3-glycerol-stock-10-A12_R1R2.jpg
- dnada_supplementary_material_pks_library_build/divaseq/211117_divaseq_analysis/alberto/snapshots/JBx_203660_nava-4-glycerol-stock-15-H7_R1R2.jpg
- dnada_supplementary_material_pks_library_build/divaseq/211117_divaseq_analysis/alberto/snapshots/JBx_203214_nava-1-glycerol-stock-4-B5_R1R2.jpg
- dnada_supplementary_material_pks_library_build/divaseq/211117_divaseq_analysis/alberto/snapshots/JBx_203264_nava-1-glycerol-stock-4-H9_R1R2.jpg
- dnada_supplementary_material_pks_library_build/divaseq/211117_divaseq_analysis/alberto/snapshots/JBx_203432_nava-3-glycerol-stock-9-C7_R1R2.jpg
- dnada_supplementary_material_pks_library_build/divaseq/211117_divaseq_analysis/alberto/snapshots/JBx_203484_nava-3-glycerol-stock-10-B9_R1R2.jpg
- dnada_supplementary_material_pks_library_build/divaseq/211117_divaseq_analysis/alberto/snapshots/JBx_203158_nava-1-glycerol-stock-3-B5_R1R2.jpg
- dnada_supplementary_material_pks_library_build/divaseq/211117_divaseq_analysis/alberto/snapshots/JBx_203204_nava-1-glycerol-stock-4-C3_R1R2.jpg
- dnada_supplementary_material_pks_library_build/divaseq/211117_divaseq_analysis/alberto/snapshots/JBx_203437_nava-3-glycerol-stock-9-G9_R1R2.jpg
- dnada_supplementary_material_pks_library_build/divaseq/211117_divaseq_analysis/alberto/snapshots/JBx_203436_nava-3-glycerol-stock-9-E9_R1R2.jpg
- dnada_supplementary_material_pks_library_build/divaseq/211117_divaseq_analysis/alberto/snapshots/JBx_203449_nava-3-glycerol-stock-9-E12_R1R2.jpg
- dnada_supplementary_material_pks_library_build/divaseq/211117_divaseq_analysis/alberto/snapshots/JBx_203083_nava-1-glycerol-stock-3-G2_R1R2.jpg
- dnada_supplementary_material_pks_library_build/divaseq/211117_divaseq_analysis/alberto/snapshots/JBx_203474_nava-3-glycerol-stock-10-C7_R1R2.jpg
- dnada_supplementary_material_pks_library_build/divaseq/211117_divaseq_analysis/alberto/snapshots/JBx_203235_nava-1-glycerol-stock-4-A7_R1R2.jpg
- dnada_supplementary_material_pks_library_build/divaseq/211117_divaseq_analysis/alberto/snapshots/JBx_203427_nava-3-glycerol-stock-9-F5_R1R2.jpg
- dnada_supplementary_material_pks_library_build/divaseq/211117_divaseq_analysis/alberto/snapshots/JBx_203469_nava-3-glycerol-stock-10-D6_R1R2.jpg
- dnada_supplementary_material_pks_library_build/divaseq/211117_divaseq_analysis/alberto/snapshots/JBx_203290_nava-1-glycerol-stock-4-C12_R1R2.jpg
- dnada_supplementary_material_pks_library_build/divaseq/211117_divaseq_analysis/alberto/snapshots/JBx_202791_nava-1-glycerol-stock-1-G1_R1R2.jpg
[truncated: 1,544 more entries]
