# Supplementary material for: Automated Platform for the Plasmid Construction Process
Source: ACS Synth Biol. 2023 Nov 10;12(12):3506–13. doi: 10.1021/acssynbio.3c00292 (PMC10729297; doi:10.1021/acssynbio.3c00292)
Supplement: Supplementary file 2 — sb3c00292_si_002.zip [file sb3c00292_si_002.zip › dnada_supplementary_material_pks_library_build/cherrypicking/220104_diva_sheet_good_samples.csv]

j5_construct_id	name	parts	assembly_method	TRANSFORMATION_PLATE	TRANSFORMATION_WELL	QPLATE	QWELL	GLYCEROL_PLATE	GLYCEROL_WELL	DIVA_PLATE	DIVA_WELL	DIVA_VOLUME	PRIMER1_SEQ	PRIMER1_PLATE	PRIMER1_WELL	PRIMER1_VOLUME	PRIMER2_SEQ	PRIMER2_PLATE	PRIMER2_WELL	PRIMER2_VOLUME	PCR_LENGTH	COLONY_PCR_PLATE	COLONY_PCR_WELL	OUTPUT_LOCATION	BAND_SIZE	BAND_%_OF_TOTAL	BAND_CONC_ng/ul	BAND_CONC_nmole/L	GOOD_computer	GOOD	POLYMERASE	Part ID	Sample_Name
0	pAN_00004	borA2_Ncom + borM1 + mlsA8_Ccom + pPM021_MfeI_XhoI + lacI_T7_6xHis_TEV	SLIC/Gibson/CPEC	consolidated_gibson_plate_1	A1	consolidated_gibson_plate_1_QPLATE_1	A1	glycerol_stock_1	B1	aanava 1 211019	C1	50	ggaattgtgagcggataaca	colony_pcr_primer_plate	O22	40	tcgttttatttgatgcctgg	colony_pcr_primer_plate	O24	40	4942	colony_pcr_plate_1	B1	colony_pcr_plate_1#B01	4380	45.54733004	11.0808	4.1271	TRUE	TRUE		JBx_202790	glycerol_stock_1-B1
1	pAN_00005	borA2_Ncom + borM1 + mlsA8_Ccom + pPM021_MfeI_XhoI + lacI_lacUV5	SLIC/Gibson/CPEC	consolidated_gibson_plate_1	B1	consolidated_gibson_plate_1_QPLATE_1	A2	glycerol_stock_1	D1	aanava 1 211019	G1	50	ggaattgtgagcggataaca	colony_pcr_primer_plate	O22	40	tcgttttatttgatgcctgg	colony_pcr_primer_plate	O24	40	4860	colony_pcr_plate_1	D1	colony_pcr_plate_1#D01	4242	80.55043379	12.4506	4.7568	TRUE	TRUE		JBx_202791	glycerol_stock_1-D1
1	pAN_00005	borA2_Ncom + borM1 + mlsA8_Ccom + pPM021_MfeI_XhoI + lacI_lacUV5	SLIC/Gibson/CPEC	consolidated_gibson_plate_1	B1	consolidated_gibson_plate_1_QPLATE_1	A2	glycerol_stock_1	G1	aanava 1 211019	M1	50	ggaattgtgagcggataaca	colony_pcr_primer_plate	O22	40	tcgttttatttgatgcctgg	colony_pcr_primer_plate	O24	40	4860	colony_pcr_plate_1	G1	colony_pcr_plate_1#G01	4311	40.27466329	5.7832	2.2126	TRUE	TRUE		JBx_202791	glycerol_stock_1-G1
39	pAN_00043	borA2_Ncom + eryM6_epoAT + pks12_Ccom + pPM021_MfeI_XhoI + lacI_lacUV5	SLIC/Gibson/CPEC	consolidated_gibson_plate_1	H3	consolidated_gibson_plate_1_QPLATE_1	C8	glycerol_stock_1	H1	aanava 1 211019	O1	50	ggaattgtgagcggataaca	colony_pcr_primer_plate	O22	40	tcgttttatttgatgcctgg	colony_pcr_primer_plate	O24	40	4683	colony_pcr_plate_1	H1	colony_pcr_plate_1#H01	4208	61.62627747	5.409	2.1136	TRUE	TRUE		JBx_202829	glycerol_stock_1-H1
40	pAN_00044	borA2_Ncom + lipM1 + mlsA8_Ccom + pPM021_MfeI_XhoI + lacI_T7_6xHis_TEV	SLIC/Gibson/CPEC	consolidated_gibson_plate_1	A4	consolidated_gibson_plate_1_QPLATE_1	D1	glycerol_stock_1	B2	aanava 1 211019	C3	50	ggaattgtgagcggataaca	colony_pcr_primer_plate	O22	40	tcgttttatttgatgcctgg	colony_pcr_primer_plate	O24	40	5173	colony_pcr_plate_1	B2	colony_pcr_plate_1#B02	3215	91.36324151	6.2053	3.1784	TRUE	TRUE		JBx_202830	glycerol_stock_1-B2
92	pAN_00096	borA2_Ncom + hisM2 + mlsA8_Ccom + pPM021_MfeI_XhoI + lacI_T7_6xHis_TEV	SLIC/Gibson/CPEC	consolidated_gibson_plate_1	A9	consolidated_gibson_plate_1_QPLATE_2	C1	glycerol_stock_1	G2	aanava 1 211019	M3	50	ggaattgtgagcggataaca	colony_pcr_primer_plate	O22	40	tcgttttatttgatgcctgg	colony_pcr_primer_plate	O24	40	5191	colony_pcr_plate_1	G2	colony_pcr_plate_1#G02					FALSE	TRUE		JBx_202882	glycerol_stock_1-G2
92	pAN_00096	borA2_Ncom + hisM2 + mlsA8_Ccom + pPM021_MfeI_XhoI + lacI_T7_6xHis_TEV	SLIC/Gibson/CPEC	consolidated_gibson_plate_1	A9	consolidated_gibson_plate_1_QPLATE_2	C1	glycerol_stock_1	H2	aanava 1 211019	O3	50	ggaattgtgagcggataaca	colony_pcr_primer_plate	O22	40	tcgttttatttgatgcctgg	colony_pcr_primer_plate	O24	40	5191	colony_pcr_plate_1	H2	colony_pcr_plate_1#H02	4621	48.50205036	2.8623	1.0064	TRUE	TRUE		JBx_202882	glycerol_stock_1-H2
108	pAN_00112	borA2_Ncom + MASmm + mlsA8_Ccom + pPM021_MfeI_XhoI + lacI_T7_6xHis_TEV	SLIC/Gibson/CPEC	consolidated_gibson_plate_1	A11	consolidated_gibson_plate_1_QPLATE_2	E1	glycerol_stock_1	C3	aanava 1 211019	E5	50	ggaattgtgagcggataaca	colony_pcr_primer_plate	O22	40	tcgttttatttgatgcctgg	colony_pcr_primer_plate	O24	40	6817	colony_pcr_plate_1	C3	colony_pcr_plate_1#C03					FALSE	TRUE		JBx_202898	glycerol_stock_1-C3
117	pAN_00121	borA2_Ncom + mlsA9 + mlsA8_Ccom + pPM021_MfeI_XhoI + lacI_lacUV5	SLIC/Gibson/CPEC	consolidated_gibson_plate_1	B12	consolidated_gibson_plate_1_QPLATE_2	F2	glycerol_stock_1	E3	aanava 1 211019	I5	50	ggaattgtgagcggataaca	colony_pcr_primer_plate	O22	40	tcgttttatttgatgcctgg	colony_pcr_primer_plate	O24	40	6789	colony_pcr_plate_1	E3	colony_pcr_plate_1#E03	5889	77.36292016	13.7084	3.7143	TRUE	TRUE		JBx_202907	glycerol_stock_1-E3
125	pAN_00129	borA2_Ncom + pks12M1 + mlsA8_Ccom + pPM021_MfeI_XhoI + lacI_lacUV5	SLIC/Gibson/CPEC	consolidated_gibson_plate_2	B1	consolidated_gibson_plate_2_QPLATE_1	A2	glycerol_stock_2	B1	aanava 1 211019	C2	50	ggaattgtgagcggataaca	colony_pcr_primer_plate	O22	40	tcgttttatttgatgcctgg	colony_pcr_primer_plate	O24	40	6495	colony_pcr_plate_1	A4	colony_pcr_plate_1#A04	1559	70.33027071	19.6955	20.9705	FALSE	TRUE		JBx_202915	glycerol_stock_2-B1
125	pAN_00129	borA2_Ncom + pks12M1 + mlsA8_Ccom + pPM021_MfeI_XhoI + lacI_lacUV5	SLIC/Gibson/CPEC	consolidated_gibson_plate_2	B1	consolidated_gibson_plate_2_QPLATE_1	A2	glycerol_stock_2	D1	aanava 1 211019	G2	50	ggaattgtgagcggataaca	colony_pcr_primer_plate	O22	40	tcgttttatttgatgcctgg	colony_pcr_primer_plate	O24	40	6495	colony_pcr_plate_1	C4	colony_pcr_plate_1#C04					FALSE	TRUE		JBx_202915	glycerol_stock_2-D1
131	pAN_00135	borA2_Ncom + pks12M2 + pks12_Ccom + pPM021_MfeI_XhoI + lacI_lacUV5	SLIC/Gibson/CPEC	consolidated_gibson_plate_2	H1	consolidated_gibson_plate_2_QPLATE_1	A8	glycerol_stock_2	G1	aanava 1 211019	M2	50	ggaattgtgagcggataaca	colony_pcr_primer_plate	O22	40	tcgttttatttgatgcctgg	colony_pcr_primer_plate	O24	40	6483	colony_pcr_plate_1	F4	colony_pcr_plate_1#F04	646	95.69498352	13.7329	35.0391	FALSE	TRUE		JBx_202921	glycerol_stock_2-G1
140	pAN_00144	borA2_Ncom + ppsBtb + mlsA8_Ccom + pPM021_MfeI_XhoI + lacI_T7_6xHis_TEV	SLIC/Gibson/CPEC	consolidated_gibson_plate_2	A2	consolidated_gibson_plate_2_QPLATE_1	B1	glycerol_stock_2	A2	aanava 1 211019	A4	50	ggaattgtgagcggataaca	colony_pcr_primer_plate	O22	40	tcgttttatttgatgcctgg	colony_pcr_primer_plate	O24	40	4960	colony_pcr_plate_1	H4	colony_pcr_plate_1#H04	646	81.84734929	6.5306	16.6885	FALSE	TRUE		JBx_202930	glycerol_stock_2-A2
140	pAN_00144	borA2_Ncom + ppsBtb + mlsA8_Ccom + pPM021_MfeI_XhoI + lacI_T7_6xHis_TEV	SLIC/Gibson/CPEC	consolidated_gibson_plate_2	A2	consolidated_gibson_plate_2_QPLATE_1	B1	glycerol_stock_2	B2	aanava 1 211019	C4	50	ggaattgtgagcggataaca	colony_pcr_primer_plate	O22	40	tcgttttatttgatgcctgg	colony_pcr_primer_plate	O24	40	4960	colony_pcr_plate_1	A5	colony_pcr_plate_1#A05					FALSE	TRUE		JBx_202930	glycerol_stock_2-B2
141	pAN_00145	borA2_Ncom + ppsBtb + mlsA8_Ccom + pPM021_MfeI_XhoI + lacI_lacUV5	SLIC/Gibson/CPEC	consolidated_gibson_plate_2	B2	consolidated_gibson_plate_2_QPLATE_1	B2	glycerol_stock_2	D2	aanava 1 211019	G4	50	ggaattgtgagcggataaca	colony_pcr_primer_plate	O22	40	tcgttttatttgatgcctgg	colony_pcr_primer_plate	O24	40	4878	colony_pcr_plate_1	C5	colony_pcr_plate_1#C05	4345	88.24057634	4.3237	1.6375	TRUE	TRUE		JBx_202931	glycerol_stock_2-D2
152	pAN_00156	borA2_Ncom + ppsCmm + mlsA8_Ccom + pPM021_MfeI_XhoI + lacI_T7_6xHis_TEV	SLIC/Gibson/CPEC	consolidated_gibson_plate_2	A3	consolidated_gibson_plate_2_QPLATE_1	C1	glycerol_stock_2	E2	aanava 1 211019	I4	50	ggaattgtgagcggataaca	colony_pcr_primer_plate	O22	40	tcgttttatttgatgcctgg	colony_pcr_primer_plate	O24	40	6940	colony_pcr_plate_1	D5	colony_pcr_plate_1#D05	4552	46.54174039	2.3148	0.8363	TRUE	TRUE		JBx_202942	glycerol_stock_2-E2
152	pAN_00156	borA2_Ncom + ppsCmm + mlsA8_Ccom + pPM021_MfeI_XhoI + lacI_T7_6xHis_TEV	SLIC/Gibson/CPEC	consolidated_gibson_plate_2	A3	consolidated_gibson_plate_2_QPLATE_1	C1	glycerol_stock_2	F2	aanava 1 211019	K4	50	ggaattgtgagcggataaca	colony_pcr_primer_plate	O22	40	tcgttttatttgatgcctgg	colony_pcr_primer_plate	O24	40	6940	colony_pcr_plate_1	E5	colony_pcr_plate_1#E05	4414	51.23662994	11.0894	4.135	TRUE	TRUE		JBx_202942	glycerol_stock_2-F2
163	pAN_00167	borA2_Ncom + ppsDmm + pks12_Ccom + pPM021_MfeI_XhoI + lacI_lacUV5	SLIC/Gibson/CPEC	consolidated_gibson_plate_2	H3	consolidated_gibson_plate_2_QPLATE_1	C8	glycerol_stock_2	H2	aanava 1 211019	O4	50	ggaattgtgagcggataaca	colony_pcr_primer_plate	O22	40	tcgttttatttgatgcctgg	colony_pcr_primer_plate	O24	40	5646	colony_pcr_plate_1	G5	colony_pcr_plate_1#G05	4277	56.76002352	5.2125	1.9841	TRUE	TRUE		JBx_202953	glycerol_stock_2-H2
164	pAN_00168	borA2_Ncom + ppsEtb + mlsA8_Ccom + pPM021_MfeI_XhoI + lacI_T7_6xHis_TEV	SLIC/Gibson/CPEC	consolidated_gibson_plate_2	A4	consolidated_gibson_plate_2_QPLATE_1	D1	glycerol_stock_2	B3	aanava 1 211019	C6	50	ggaattgtgagcggataaca	colony_pcr_primer_plate	O22	40	tcgttttatttgatgcctgg	colony_pcr_primer_plate	O24	40	3544	colony_pcr_plate_1	A6	colony_pcr_plate_1#A06	3179	91.73324698	14.7308	7.5901	TRUE	TRUE		JBx_202954	glycerol_stock_2-B3
164	pAN_00168	borA2_Ncom + ppsEtb + mlsA8_Ccom + pPM021_MfeI_XhoI + lacI_T7_6xHis_TEV	SLIC/Gibson/CPEC	consolidated_gibson_plate_2	A4	consolidated_gibson_plate_2_QPLATE_1	D1	glycerol_stock_2	C3	aanava 1 211019	E6	50	ggaattgtgagcggataaca	colony_pcr_primer_plate	O22	40	tcgttttatttgatgcctgg	colony_pcr_primer_plate	O24	40	3544	colony_pcr_plate_1	B6	colony_pcr_plate_1#B06	3144	91.93888147	9.2964	4.8538	TRUE	TRUE		JBx_202954	glycerol_stock_2-C3
179	pAN_00183	borA2_Ncom + spnM1 + pks12_Ccom + pPM021_MfeI_XhoI + lacI_lacUV5	SLIC/Gibson/CPEC	consolidated_gibson_plate_2	H5	consolidated_gibson_plate_2_QPLATE_1	E8	glycerol_stock_2	D3	aanava 1 211019	G6	50	ggaattgtgagcggataaca	colony_pcr_primer_plate	O22	40	tcgttttatttgatgcctgg	colony_pcr_primer_plate	O24	40	5001	colony_pcr_plate_1	C6	colony_pcr_plate_1#C06	866	77.49034286	8.4053	16.0301	FALSE	TRUE		JBx_202969	glycerol_stock_2-D3
189	pAN_00193	borA2_Ncom + pks6tb + mlsA8_Ccom + pPM021_MfeI_XhoI + lacI_lacUV5	SLIC/Gibson/CPEC	consolidated_gibson_plate_2	B7	consolidated_gibson_plate_2_QPLATE_2	A2	glycerol_stock_2	F3	aanava 1 211019	K6	50	ggaattgtgagcggataaca	colony_pcr_primer_plate	O22	40	tcgttttatttgatgcctgg	colony_pcr_primer_plate	O24	40	3441	colony_pcr_plate_1	E6	colony_pcr_plate_1#E06	3322	96.28737276	13.8675	6.8762	TRUE	TRUE		JBx_202979	glycerol_stock_2-F3
234	pAN_00238	mlsA9_Ncom + lipM1 + pks12_Ccom + pPM021_MfeI_XhoI + lacI_T7_6xHis_TEV	SLIC/Gibson/CPEC	consolidated_gibson_plate_2	A10	consolidated_gibson_plate_2_QPLATE_2	D1	glycerol_stock_2	D4	aanava 1 211019	G8	50	ggaattgtgagcggataaca	colony_pcr_primer_plate	O22	40	tcgttttatttgatgcctgg	colony_pcr_primer_plate	O24	40	5134	colony_pcr_plate_1	C7	colony_pcr_plate_1#C07	2971	77.59590406	9.2298	5.0851	TRUE	TRUE		JBx_203024	glycerol_stock_2-D4
234	pAN_00238	mlsA9_Ncom + lipM1 + pks12_Ccom + pPM021_MfeI_XhoI + lacI_T7_6xHis_TEV	SLIC/Gibson/CPEC	consolidated_gibson_plate_2	A10	consolidated_gibson_plate_2_QPLATE_2	D1	glycerol_stock_2	E4	aanava 1 211019	I8	50	ggaattgtgagcggataaca	colony_pcr_primer_plate	O22	40	tcgttttatttgatgcctgg	colony_pcr_primer_plate	O24	40	5134	colony_pcr_plate_1	D7	colony_pcr_plate_1#D07	2971	83.93004742	9.6465	5.3541	TRUE	TRUE		JBx_203024	glycerol_stock_2-E4
235	pAN_00239	mlsA9_Ncom + lipM1 + pks12_Ccom + pPM021_MfeI_XhoI + lacI_lacUV5	SLIC/Gibson/CPEC	consolidated_gibson_plate_2	B10	consolidated_gibson_plate_2_QPLATE_2	D2	glycerol_stock_2	F4	aanava 1 211019	K8	50	ggaattgtgagcggataaca	colony_pcr_primer_plate	O22	40	tcgttttatttgatgcctgg	colony_pcr_primer_plate	O24	40	5052	colony_pcr_plate_1	E7	colony_pcr_plate_1#E07	2971	78.0950773	3.2379	1.7679	TRUE	TRUE		JBx_203025	glycerol_stock_2-F4
241	pAN_00245	mlsA9_Ncom + lipM1_YtoF_borAT + borA1_Ccom + pPM021_MfeI_XhoI + lacI_lacUV5	SLIC/Gibson/CPEC	consolidated_gibson_plate_2	H10	consolidated_gibson_plate_2_QPLATE_2	D8	glycerol_stock_2	H4	aanava 1 211019	O8	50	ggaattgtgagcggataaca	colony_pcr_primer_plate	O22	40	tcgttttatttgatgcctgg	colony_pcr_primer_plate	O24	40	5058	colony_pcr_plate_1	G7	colony_pcr_plate_1#G07	727	59.19430568	2.761	6.2675	FALSE	TRUE		JBx_203031	glycerol_stock_2-H4
253	pAN_00257	mlsA9_Ncom + pikM6 + borA1_Ccom + pPM021_MfeI_XhoI + lacI_lacUV5	SLIC/Gibson/CPEC	consolidated_gibson_plate_2	D12	consolidated_gibson_plate_2_QPLATE_2	F4	glycerol_stock_2	D5	aanava 1 211019	G10	50	ggaattgtgagcggataaca	colony_pcr_primer_plate	O22	40	tcgttttatttgatgcctgg	colony_pcr_primer_plate	O24	40	3477	colony_pcr_plate_1	C8	colony_pcr_plate_1#C08	2943	76.12396061	13.4119	7.4971	TRUE	TRUE		JBx_203043	glycerol_stock_2-D5
271	pAN_00275	mlsA9_Ncom + hygM3 + pks12_Ccom + pPM021_MfeI_XhoI + lacI_lacUV5	SLIC/Gibson/CPEC	consolidated_gibson_plate_3	H1	consolidated_gibson_plate_3_QPLATE_1	A8	glycerol_stock_3	C2	aanava 1 211019	F3	50	ggaattgtgagcggataaca	colony_pcr_primer_plate	O22	40	tcgttttatttgatgcctgg	colony_pcr_primer_plate	O24	40	5076	colony_pcr_plate_1	B10	colony_pcr_plate_1#B10	4345	74.89400922	11.7827	4.4176	TRUE	TRUE		JBx_203061	glycerol_stock_3-C2
276	pAN_00280	mlsA9_Ncom + natM2 + borA1_Ccom + pPM021_MfeI_XhoI + lacI_T7_6xHis_TEV	SLIC/Gibson/CPEC	consolidated_gibson_plate_3	A2	consolidated_gibson_plate_3_QPLATE_1	B1	glycerol_stock_3	D2	aanava 1 211019	H3	50	ggaattgtgagcggataaca	colony_pcr_primer_plate	O22	40	tcgttttatttgatgcctgg	colony_pcr_primer_plate	O24	40	4483	colony_pcr_plate_1	C10	colony_pcr_plate_1#C10					FALSE	TRUE		JBx_203066	glycerol_stock_3-D2
283	pAN_00287	mlsA9_Ncom + nigM1 + pks12_Ccom + pPM021_MfeI_XhoI + lacI_lacUV5	SLIC/Gibson/CPEC	consolidated_gibson_plate_3	H2	consolidated_gibson_plate_3_QPLATE_1	B8	glycerol_stock_3	E2	aanava 1 211019	J3	50	ggaattgtgagcggataaca	colony_pcr_primer_plate	O22	40	tcgttttatttgatgcctgg	colony_pcr_primer_plate	O24	40	3438	colony_pcr_plate_1	D10	colony_pcr_plate_1#D10					FALSE	TRUE		JBx_203073	glycerol_stock_3-E2
293	pAN_00297	mlsA9_Ncom + ctgM2 + borA1_Ccom + pPM021_MfeI_XhoI + lacI_lacUV5	SLIC/Gibson/CPEC	consolidated_gibson_plate_3	H3	consolidated_gibson_plate_3_QPLATE_1	C8	glycerol_stock_3	G2	aanava 1 211019	N3	50	ggaattgtgagcggataaca	colony_pcr_primer_plate	O22	40	tcgttttatttgatgcctgg	colony_pcr_primer_plate	O24	40	3579	colony_pcr_plate_1	F10	colony_pcr_plate_1#F10	3179	84.707322	7.1299	3.6933	TRUE	TRUE		JBx_203083	glycerol_stock_3-G2
294	pAN_00298	mlsA9_Ncom + ctgM2 + pks12_Ccom + pPM021_MfeI_XhoI + lacI_T7_6xHis_TEV	SLIC/Gibson/CPEC	consolidated_gibson_plate_3	A4	consolidated_gibson_plate_3_QPLATE_1	D1	glycerol_stock_3	H2	aanava 1 211019	P3	50	ggaattgtgagcggataaca	colony_pcr_primer_plate	O22	40	tcgttttatttgatgcctgg	colony_pcr_primer_plate	O24	40	3586	colony_pcr_plate_1	G10	colony_pcr_plate_1#G10	3286	119.1486887	2.049	1.0246	TRUE	TRUE		JBx_203084	glycerol_stock_3-H2
294	pAN_00298	mlsA9_Ncom + ctgM2 + pks12_Ccom + pPM021_MfeI_XhoI + lacI_T7_6xHis_TEV	SLIC/Gibson/CPEC	consolidated_gibson_plate_3	A4	consolidated_gibson_plate_3_QPLATE_1	D1	glycerol_stock_3	A3	aanava 1 211019	B5	50	ggaattgtgagcggataaca	colony_pcr_primer_plate	O22	40	tcgttttatttgatgcctgg	colony_pcr_primer_plate	O24	40	3586	colony_pcr_plate_1	H10	colony_pcr_plate_1#H10					FALSE	TRUE		JBx_203084	glycerol_stock_3-A3
294	pAN_00298	mlsA9_Ncom + ctgM2 + pks12_Ccom + pPM021_MfeI_XhoI + lacI_T7_6xHis_TEV	SLIC/Gibson/CPEC	consolidated_gibson_plate_3	A4	consolidated_gibson_plate_3_QPLATE_1	D1	glycerol_stock_3	B3	aanava 1 211019	D5	50	ggaattgtgagcggataaca	colony_pcr_primer_plate	O22	40	tcgttttatttgatgcctgg	colony_pcr_primer_plate	O24	40	3586	colony_pcr_plate_1	A11	colony_pcr_plate_1#A11	3144	96.99370026	7.8368	4.0852	TRUE	TRUE		JBx_203084	glycerol_stock_3-B3
358	pAN_00362	mlsA9_Ncom + ppsEtb + pks12_Ccom + pPM021_MfeI_XhoI + lacI_T7_6xHis_TEV	SLIC/Gibson/CPEC	consolidated_gibson_plate_3	A10	consolidated_gibson_plate_3_QPLATE_2	D1	glycerol_stock_3	F3	aanava 1 211019	L5	50	ggaattgtgagcggataaca	colony_pcr_primer_plate	O22	40	tcgttttatttgatgcctgg	colony_pcr_primer_plate	O24	40	3505	colony_pcr_plate_1	E11	colony_pcr_plate_1#E11	3108	106.9263908	2.8791	1.5181	TRUE	TRUE		JBx_203148	glycerol_stock_3-F3
358	pAN_00362	mlsA9_Ncom + ppsEtb + pks12_Ccom + pPM021_MfeI_XhoI + lacI_T7_6xHis_TEV	SLIC/Gibson/CPEC	consolidated_gibson_plate_3	A10	consolidated_gibson_plate_3_QPLATE_2	D1	glycerol_stock_3	G3	aanava 1 211019	N5	50	ggaattgtgagcggataaca	colony_pcr_primer_plate	O22	40	tcgttttatttgatgcctgg	colony_pcr_primer_plate	O24	40	3505	colony_pcr_plate_1	F11	colony_pcr_plate_1#F11					FALSE	TRUE		JBx_203148	glycerol_stock_3-G3
358	pAN_00362	mlsA9_Ncom + ppsEtb + pks12_Ccom + pPM021_MfeI_XhoI + lacI_T7_6xHis_TEV	SLIC/Gibson/CPEC	consolidated_gibson_plate_3	A10	consolidated_gibson_plate_3_QPLATE_2	D1	glycerol_stock_3	H3	aanava 1 211019	P5	50	ggaattgtgagcggataaca	colony_pcr_primer_plate	O22	40	tcgttttatttgatgcctgg	colony_pcr_primer_plate	O24	40	3505	colony_pcr_plate_1	G11	colony_pcr_plate_1#G11					FALSE	TRUE		JBx_203148	glycerol_stock_3-H3
365	pAN_00369	mlsA9_Ncom + rifM2 + borA1_Ccom + pPM021_MfeI_XhoI + lacI_lacUV5	SLIC/Gibson/CPEC	consolidated_gibson_plate_3	H10	consolidated_gibson_plate_3_QPLATE_2	D8	glycerol_stock_3	C4	aanava 1 211019	F7	50	ggaattgtgagcggataaca	colony_pcr_primer_plate	O22	40	tcgttttatttgatgcctgg	colony_pcr_primer_plate	O24	40	3399	colony_pcr_plate_1	B12	colony_pcr_plate_1#B12	814	57.56424463	3.2727	6.6415	FALSE	TRUE		JBx_203155	glycerol_stock_3-C4
366	pAN_00370	mlsA9_Ncom + rifM2 + pks12_Ccom + pPM021_MfeI_XhoI + lacI_T7_6xHis_TEV	SLIC/Gibson/CPEC	consolidated_gibson_plate_3	A11	consolidated_gibson_plate_3_QPLATE_2	E1	glycerol_stock_3	D4	aanava 1 211019	H7	50	ggaattgtgagcggataaca	colony_pcr_primer_plate	O22	40	tcgttttatttgatgcctgg	colony_pcr_primer_plate	O24	40	3406	colony_pcr_plate_1	C12	colony_pcr_plate_1#C12	874	60.45275647	4.2086	7.9345	FALSE	TRUE		JBx_203156	glycerol_stock_3-D4
366	pAN_00370	mlsA9_Ncom + rifM2 + pks12_Ccom + pPM021_MfeI_XhoI + lacI_T7_6xHis_TEV	SLIC/Gibson/CPEC	consolidated_gibson_plate_3	A11	consolidated_gibson_plate_3_QPLATE_2	E1	glycerol_stock_3	E4	aanava 1 211019	J7	50	ggaattgtgagcggataaca	colony_pcr_primer_plate	O22	40	tcgttttatttgatgcctgg	colony_pcr_primer_plate	O24	40	3406	colony_pcr_plate_1	D12	colony_pcr_plate_1#D12	879	66.35710631	3.5012	6.5857	FALSE	TRUE		JBx_203156	glycerol_stock_3-E4
366	pAN_00370	mlsA9_Ncom + rifM2 + pks12_Ccom + pPM021_MfeI_XhoI + lacI_T7_6xHis_TEV	SLIC/Gibson/CPEC	consolidated_gibson_plate_3	A11	consolidated_gibson_plate_3_QPLATE_2	E1	glycerol_stock_3	F4	aanava 1 211019	L7	50	ggaattgtgagcggataaca	colony_pcr_primer_plate	O22	40	tcgttttatttgatgcctgg	colony_pcr_primer_plate	O24	40	3406	colony_pcr_plate_1	E12	colony_pcr_plate_1#E12	874	60.48645715	3.678	6.9103	FALSE	TRUE		JBx_203156	glycerol_stock_3-F4
366	pAN_00370	mlsA9_Ncom + rifM2 + pks12_Ccom + pPM021_MfeI_XhoI + lacI_T7_6xHis_TEV	SLIC/Gibson/CPEC	consolidated_gibson_plate_3	A11	consolidated_gibson_plate_3_QPLATE_2	E1	glycerol_stock_3	G4	aanava 1 211019	N7	50	ggaattgtgagcggataaca	colony_pcr_primer_plate	O22	40	tcgttttatttgatgcctgg	colony_pcr_primer_plate	O24	40	3406	colony_pcr_plate_1	F12	colony_pcr_plate_1#F12	874	55.0598309	3.5752	6.7404	FALSE	TRUE		JBx_203156	glycerol_stock_3-G4
368	pAN_00372	mlsA9_Ncom + spnM1 + borA1_Ccom + pPM021_MfeI_XhoI + lacI_T7_6xHis_TEV	SLIC/Gibson/CPEC	consolidated_gibson_plate_3	C11	consolidated_gibson_plate_3_QPLATE_2	E3	glycerol_stock_3	B5	aanava 1 211019	D9	50	ggaattgtgagcggataaca	colony_pcr_primer_plate	O22	40	tcgttttatttgatgcctgg	colony_pcr_primer_plate	O24	40	5161	colony_pcr_plate_2	A1	colony_pcr_plate_2#A01	2914	68.95718359	9.3588	5.3273	TRUE	TRUE		JBx_203158	glycerol_stock_3-B5
380	pAN_00384	mlsA9_Ncom + pks6tb + borA1_Ccom + pPM021_MfeI_XhoI + lacI_T7_6xHis_TEV	SLIC/Gibson/CPEC	consolidated_gibson_plate_3	G12	consolidated_gibson_plate_3_QPLATE_2	F7	glycerol_stock_3	C6	aanava 1 211019	F11	50	ggaattgtgagcggataaca	colony_pcr_primer_plate	O22	40	tcgttttatttgatgcctgg	colony_pcr_primer_plate	O24	40	3559	colony_pcr_plate_2	B2	colony_pcr_plate_2#B02	3429	89.6798436	6.4678	3.0952	TRUE	TRUE		JBx_203170	glycerol_stock_3-C6
380	pAN_00384	mlsA9_Ncom + pks6tb + borA1_Ccom + pPM021_MfeI_XhoI + lacI_T7_6xHis_TEV	SLIC/Gibson/CPEC	consolidated_gibson_plate_3	G12	consolidated_gibson_plate_3_QPLATE_2	F7	glycerol_stock_3	D6	aanava 1 211019	H11	50	ggaattgtgagcggataaca	colony_pcr_primer_plate	O22	40	tcgttttatttgatgcctgg	colony_pcr_primer_plate	O24	40	3559	colony_pcr_plate_2	C2	colony_pcr_plate_2#C02	3500	108.1330869	2.223	1.0574	TRUE	TRUE		JBx_203170	glycerol_stock_3-D6
380	pAN_00384	mlsA9_Ncom + pks6tb + borA1_Ccom + pPM021_MfeI_XhoI + lacI_T7_6xHis_TEV	SLIC/Gibson/CPEC	consolidated_gibson_plate_3	G12	consolidated_gibson_plate_3_QPLATE_2	F7	glycerol_stock_3	E6	aanava 1 211019	J11	50	ggaattgtgagcggataaca	colony_pcr_primer_plate	O22	40	tcgttttatttgatgcctgg	colony_pcr_primer_plate	O24	40	3559	colony_pcr_plate_2	D2	colony_pcr_plate_2#D02	3393	92.55898367	7.344	3.5538	TRUE	TRUE		JBx_203170	glycerol_stock_3-E6
380	pAN_00384	mlsA9_Ncom + pks6tb + borA1_Ccom + pPM021_MfeI_XhoI + lacI_T7_6xHis_TEV	SLIC/Gibson/CPEC	consolidated_gibson_plate_3	G12	consolidated_gibson_plate_3_QPLATE_2	F7	glycerol_stock_3	F6	aanava 1 211019	L11	50	ggaattgtgagcggataaca	colony_pcr_primer_plate	O22	40	tcgttttatttgatgcctgg	colony_pcr_primer_plate	O24	40	3559	colony_pcr_plate_2	E2	colony_pcr_plate_2#E02	3429	87.17389148	7.9092	3.8284	TRUE	TRUE		JBx_203170	glycerol_stock_3-F6
381	pAN_00385	mlsA9_Ncom + pks6tb + borA1_Ccom + pPM021_MfeI_XhoI + lacI_lacUV5	SLIC/Gibson/CPEC	consolidated_gibson_plate_3	H12	consolidated_gibson_plate_3_QPLATE_2	F8	glycerol_stock_3	G6	aanava 1 211019	N11	50	ggaattgtgagcggataaca	colony_pcr_primer_plate	O22	40	tcgttttatttgatgcctgg	colony_pcr_primer_plate	O24	40	3477	colony_pcr_plate_2	F2	colony_pcr_plate_2#F02	3358	103.5371098	5.0318	2.4705	TRUE	TRUE		JBx_203171	glycerol_stock_3-G6
381	pAN_00385	mlsA9_Ncom + pks6tb + borA1_Ccom + pPM021_MfeI_XhoI + lacI_lacUV5	SLIC/Gibson/CPEC	consolidated_gibson_plate_3	H12	consolidated_gibson_plate_3_QPLATE_2	F8	glycerol_stock_3	H6	aanava 1 211019	P11	50	ggaattgtgagcggataaca	colony_pcr_primer_plate	O22	40	tcgttttatttgatgcctgg	colony_pcr_primer_plate	O24	40	3477	colony_pcr_plate_2	G2	colony_pcr_plate_2#G02	3144	94.06190379	25.3906	13.1113	TRUE	TRUE		JBx_203171	glycerol_stock_3-H6
381	pAN_00385	mlsA9_Ncom + pks6tb + borA1_Ccom + pPM021_MfeI_XhoI + lacI_lacUV5	SLIC/Gibson/CPEC	consolidated_gibson_plate_3	H12	consolidated_gibson_plate_3_QPLATE_2	F8	glycerol_stock_3	A7	aanava 1 211019	B13	50	ggaattgtgagcggataaca	colony_pcr_primer_plate	O22	40	tcgttttatttgatgcctgg	colony_pcr_primer_plate	O24	40	3477	colony_pcr_plate_2	H2	colony_pcr_plate_2#H02	3251	94.27510649	11.3758	5.7217	TRUE	TRUE		JBx_203171	glycerol_stock_3-A7
381	pAN_00385	mlsA9_Ncom + pks6tb + borA1_Ccom + pPM021_MfeI_XhoI + lacI_lacUV5	SLIC/Gibson/CPEC	consolidated_gibson_plate_3	H12	consolidated_gibson_plate_3_QPLATE_2	F8	glycerol_stock_3	B7	aanava 1 211019	D13	50	ggaattgtgagcggataaca	colony_pcr_primer_plate	O22	40	tcgttttatttgatgcctgg	colony_pcr_primer_plate	O24	40	3477	colony_pcr_plate_2	A3	colony_pcr_plate_2#A03	3393	96.44063556	9.2502	4.4973	TRUE	TRUE		JBx_203171	glycerol_stock_3-B7
386	pAN_00390	pks12_Ncom + borM1 + mlsA8_Ccom + pPM021_MfeI_XhoI + lacI_T7_6xHis_TEV	SLIC/Gibson/CPEC	consolidated_gibson_plate_4	A1	consolidated_gibson_plate_4_QPLATE_1	A1	glycerol_stock_4	A1	aanava 1 211019	B2	50	ggaattgtgagcggataaca	colony_pcr_primer_plate	O22	40	tcgttttatttgatgcctgg	colony_pcr_primer_plate	O24	40	4945	colony_pcr_plate_2	B3	colony_pcr_plate_2#B03	3108	89.82804077	2.2828	1.1646	TRUE	TRUE		JBx_203176	glycerol_stock_4-A1
401	pAN_00405	pks12_Ncom + borM5 + borA1_Ccom + pPM021_MfeI_XhoI + lacI_lacUV5	SLIC/Gibson/CPEC	consolidated_gibson_plate_4	D1	consolidated_gibson_plate_4_QPLATE_1	A4	glycerol_stock_4	E1	aanava 1 211019	J2	50	ggaattgtgagcggataaca	colony_pcr_primer_plate	O22	40	tcgttttatttgatgcctgg	colony_pcr_primer_plate	O24	40	6564	colony_pcr_plate_2	F3	colony_pcr_plate_2#F03					FALSE	TRUE		JBx_203191	glycerol_stock_4-E1
401	pAN_00405	pks12_Ncom + borM5 + borA1_Ccom + pPM021_MfeI_XhoI + lacI_lacUV5	SLIC/Gibson/CPEC	consolidated_gibson_plate_4	D1	consolidated_gibson_plate_4_QPLATE_1	A4	glycerol_stock_4	F1	aanava 1 211019	L2	50	ggaattgtgagcggataaca	colony_pcr_primer_plate	O22	40	tcgttttatttgatgcctgg	colony_pcr_primer_plate	O24	40	6564	colony_pcr_plate_2	G3	colony_pcr_plate_2#G03	6482	43.36812315	9.3784	2.3479	TRUE	TRUE		JBx_203191	glycerol_stock_4-F1
401	pAN_00405	pks12_Ncom + borM5 + borA1_Ccom + pPM021_MfeI_XhoI + lacI_lacUV5	SLIC/Gibson/CPEC	consolidated_gibson_plate_4	D1	consolidated_gibson_plate_4_QPLATE_1	A4	glycerol_stock_4	G1	aanava 1 211019	N2	50	ggaattgtgagcggataaca	colony_pcr_primer_plate	O22	40	tcgttttatttgatgcctgg	colony_pcr_primer_plate	O24	40	6564	colony_pcr_plate_2	H3	colony_pcr_plate_2#H03	6556	50.81095983	6.6352	1.6466	TRUE	TRUE		JBx_203191	glycerol_stock_4-G1
401	pAN_00405	pks12_Ncom + borM5 + borA1_Ccom + pPM021_MfeI_XhoI + lacI_lacUV5	SLIC/Gibson/CPEC	consolidated_gibson_plate_4	D1	consolidated_gibson_plate_4_QPLATE_1	A4	glycerol_stock_4	H1	aanava 1 211019	P2	50	ggaattgtgagcggataaca	colony_pcr_primer_plate	O22	40	tcgttttatttgatgcctgg	colony_pcr_primer_plate	O24	40	6564	colony_pcr_plate_2	A4	colony_pcr_plate_2#A04	6926	52.79720908	2.936	0.706	TRUE	TRUE		JBx_203191	glycerol_stock_4-H1
403	pAN_00407	pks12_Ncom + borM5 + mlsA8_Ccom + pPM021_MfeI_XhoI + lacI_lacUV5	SLIC/Gibson/CPEC	consolidated_gibson_plate_4	F1	consolidated_gibson_plate_4_QPLATE_1	A6	glycerol_stock_4	A2	aanava 1 211019	B4	50	ggaattgtgagcggataaca	colony_pcr_primer_plate	O22	40	tcgttttatttgatgcctgg	colony_pcr_primer_plate	O24	40	6531	colony_pcr_plate_2	B4	colony_pcr_plate_2#B04					FALSE	TRUE		JBx_203193	glycerol_stock_4-A2
407	pAN_00411	pks12_Ncom + borM6 + mlsA8_Ccom + pPM021_MfeI_XhoI + lacI_lacUV5	SLIC/Gibson/CPEC	consolidated_gibson_plate_4	H1	consolidated_gibson_plate_4_QPLATE_1	A8	glycerol_stock_4	C2	aanava 1 211019	F4	50	ggaattgtgagcggataaca	colony_pcr_primer_plate	O22	40	tcgttttatttgatgcctgg	colony_pcr_primer_plate	O24	40	4710	colony_pcr_plate_2	D4	colony_pcr_plate_2#D04	4552	55.11290479	7.9615	2.8819	TRUE	TRUE		JBx_203197	glycerol_stock_4-C2
408	pAN_00412	pks12_Ncom + eryM1 + borA1_Ccom + pPM021_MfeI_XhoI + lacI_T7_6xHis_TEV	SLIC/Gibson/CPEC	consolidated_gibson_plate_4	A2	consolidated_gibson_plate_4_QPLATE_1	B1	glycerol_stock_4	F2	aanava 1 211019	L4	50	ggaattgtgagcggataaca	colony_pcr_primer_plate	O22	40	tcgttttatttgatgcctgg	colony_pcr_primer_plate	O24	40	4972	colony_pcr_plate_2	G4	colony_pcr_plate_2#G04	996	41.96142575	3.0785	5.0874	FALSE	TRUE		JBx_203198	glycerol_stock_4-F2
408	pAN_00412	pks12_Ncom + eryM1 + borA1_Ccom + pPM021_MfeI_XhoI + lacI_T7_6xHis_TEV	SLIC/Gibson/CPEC	consolidated_gibson_plate_4	A2	consolidated_gibson_plate_4_QPLATE_1	B1	glycerol_stock_4	G2	aanava 1 211019	N4	50	ggaattgtgagcggataaca	colony_pcr_primer_plate	O22	40	tcgttttatttgatgcctgg	colony_pcr_primer_plate	O24	40	4972	colony_pcr_plate_2	H4	colony_pcr_plate_2#H04	5371	47.93180623	5.3756	1.622	TRUE	TRUE		JBx_203198	glycerol_stock_4-G2
409	pAN_00413	pks12_Ncom + eryM1 + borA1_Ccom + pPM021_MfeI_XhoI + lacI_lacUV5	SLIC/Gibson/CPEC	consolidated_gibson_plate_4	B2	consolidated_gibson_plate_4_QPLATE_1	B2	glycerol_stock_4	H2	aanava 1 211019	P4	50	ggaattgtgagcggataaca	colony_pcr_primer_plate	O22	40	tcgttttatttgatgcctgg	colony_pcr_primer_plate	O24	40	4890	colony_pcr_plate_2	A5	colony_pcr_plate_2#A05	4828	63.00704437	3.7745	1.2913	TRUE	TRUE		JBx_203199	glycerol_stock_4-H2
409	pAN_00413	pks12_Ncom + eryM1 + borA1_Ccom + pPM021_MfeI_XhoI + lacI_lacUV5	SLIC/Gibson/CPEC	consolidated_gibson_plate_4	B2	consolidated_gibson_plate_4_QPLATE_1	B2	glycerol_stock_4	A3	aanava 1 211019	B6	50	ggaattgtgagcggataaca	colony_pcr_primer_plate	O22	40	tcgttttatttgatgcctgg	colony_pcr_primer_plate	O24	40	4890	colony_pcr_plate_2	B5	colony_pcr_plate_2#B05	4759	40.72019484	4.2134	1.4382	TRUE	TRUE		JBx_203199	glycerol_stock_4-A3
411	pAN_00415	pks12_Ncom + eryM1 + mlsA8_Ccom + pPM021_MfeI_XhoI + lacI_lacUV5	SLIC/Gibson/CPEC	consolidated_gibson_plate_4	D2	consolidated_gibson_plate_4_QPLATE_1	B4	glycerol_stock_4	B3	aanava 1 211019	D6	50	ggaattgtgagcggataaca	colony_pcr_primer_plate	O22	40	tcgttttatttgatgcctgg	colony_pcr_primer_plate	O24	40	4857	colony_pcr_plate_2	C5	colony_pcr_plate_2#C05					FALSE	TRUE		JBx_203201	glycerol_stock_4-B3
414	pAN_00418	pks12_Ncom + eryM2 + mlsA8_Ccom + pPM021_MfeI_XhoI + lacI_T7_6xHis_TEV	SLIC/Gibson/CPEC	consolidated_gibson_plate_4	G2	consolidated_gibson_plate_4_QPLATE_1	B7	glycerol_stock_4	C3	aanava 1 211019	F6	50	ggaattgtgagcggataaca	colony_pcr_primer_plate	O22	40	tcgttttatttgatgcctgg	colony_pcr_primer_plate	O24	40	4882	colony_pcr_plate_2	D5	colony_pcr_plate_2#D05	4656	65.83995737	5.9306	2.0633	TRUE	TRUE		JBx_203204	glycerol_stock_4-C3
415	pAN_00419	pks12_Ncom + eryM2 + mlsA8_Ccom + pPM021_MfeI_XhoI + lacI_lacUV5	SLIC/Gibson/CPEC	consolidated_gibson_plate_4	H2	consolidated_gibson_plate_4_QPLATE_1	B8	glycerol_stock_4	D3	aanava 1 211019	H6	50	ggaattgtgagcggataaca	colony_pcr_primer_plate	O22	40	tcgttttatttgatgcctgg	colony_pcr_primer_plate	O24	40	4800	colony_pcr_plate_2	E5	colony_pcr_plate_2#E05	4966	50.45384718	13.3014	4.3413	TRUE	TRUE		JBx_203205	glycerol_stock_4-D3
415	pAN_00419	pks12_Ncom + eryM2 + mlsA8_Ccom + pPM021_MfeI_XhoI + lacI_lacUV5	SLIC/Gibson/CPEC	consolidated_gibson_plate_4	H2	consolidated_gibson_plate_4_QPLATE_1	B8	glycerol_stock_4	E3	aanava 1 211019	J6	50	ggaattgtgagcggataaca	colony_pcr_primer_plate	O22	40	tcgttttatttgatgcctgg	colony_pcr_primer_plate	O24	40	4800	colony_pcr_plate_2	F5	colony_pcr_plate_2#F05	5223	44.69342075	3.654	1.1343	TRUE	TRUE		JBx_203205	glycerol_stock_4-E3
415	pAN_00419	pks12_Ncom + eryM2 + mlsA8_Ccom + pPM021_MfeI_XhoI + lacI_lacUV5	SLIC/Gibson/CPEC	consolidated_gibson_plate_4	H2	consolidated_gibson_plate_4_QPLATE_1	B8	glycerol_stock_4	F3	aanava 1 211019	L6	50	ggaattgtgagcggataaca	colony_pcr_primer_plate	O22	40	tcgttttatttgatgcctgg	colony_pcr_primer_plate	O24	40	4800	colony_pcr_plate_2	G5	colony_pcr_plate_2#G05					FALSE	TRUE		JBx_203205	glycerol_stock_4-F3
415	pAN_00419	pks12_Ncom + eryM2 + mlsA8_Ccom + pPM021_MfeI_XhoI + lacI_lacUV5	SLIC/Gibson/CPEC	consolidated_gibson_plate_4	H2	consolidated_gibson_plate_4_QPLATE_1	B8	glycerol_stock_4	G3	aanava 1 211019	N6	50	ggaattgtgagcggataaca	colony_pcr_primer_plate	O22	40	tcgttttatttgatgcctgg	colony_pcr_primer_plate	O24	40	4800	colony_pcr_plate_2	H5	colony_pcr_plate_2#H05	5223	47.14025272	3.7493	1.1499	TRUE	TRUE		JBx_203205	glycerol_stock_4-G3
416	pAN_00420	pks12_Ncom + eryM6 + borA1_Ccom + pPM021_MfeI_XhoI + lacI_T7_6xHis_TEV	SLIC/Gibson/CPEC	consolidated_gibson_plate_4	A3	consolidated_gibson_plate_4_QPLATE_1	C1	glycerol_stock_4	H3	aanava 1 211019	P6	50	ggaattgtgagcggataaca	colony_pcr_primer_plate	O22	40	tcgttttatttgatgcctgg	colony_pcr_primer_plate	O24	40	4825	colony_pcr_plate_2	A6	colony_pcr_plate_2#A06	4690	57.0644836	3.3389	1.1651	TRUE	TRUE		JBx_203206	glycerol_stock_4-H3
416	pAN_00420	pks12_Ncom + eryM6 + borA1_Ccom + pPM021_MfeI_XhoI + lacI_T7_6xHis_TEV	SLIC/Gibson/CPEC	consolidated_gibson_plate_4	A3	consolidated_gibson_plate_4_QPLATE_1	C1	glycerol_stock_4	A4	aanava 1 211019	B8	50	ggaattgtgagcggataaca	colony_pcr_primer_plate	O22	40	tcgttttatttgatgcctgg	colony_pcr_primer_plate	O24	40	4825	colony_pcr_plate_2	B6	colony_pcr_plate_2#B06					FALSE	TRUE		JBx_203206	glycerol_stock_4-A4
416	pAN_00420	pks12_Ncom + eryM6 + borA1_Ccom + pPM021_MfeI_XhoI + lacI_T7_6xHis_TEV	SLIC/Gibson/CPEC	consolidated_gibson_plate_4	A3	consolidated_gibson_plate_4_QPLATE_1	C1	glycerol_stock_4	B4	aanava 1 211019	D8	50	ggaattgtgagcggataaca	colony_pcr_primer_plate	O22	40	tcgttttatttgatgcctgg	colony_pcr_primer_plate	O24	40	4825	colony_pcr_plate_2	C6	colony_pcr_plate_2#C06	4656	64.77296977	2.7318	0.9724	TRUE	TRUE		JBx_203206	glycerol_stock_4-B4
416	pAN_00420	pks12_Ncom + eryM6 + borA1_Ccom + pPM021_MfeI_XhoI + lacI_T7_6xHis_TEV	SLIC/Gibson/CPEC	consolidated_gibson_plate_4	A3	consolidated_gibson_plate_4_QPLATE_1	C1	glycerol_stock_4	C4	aanava 1 211019	F8	50	ggaattgtgagcggataaca	colony_pcr_primer_plate	O22	40	tcgttttatttgatgcctgg	colony_pcr_primer_plate	O24	40	4825	colony_pcr_plate_2	D6	colony_pcr_plate_2#D06	4656	44.44946776	2.163	0.7676	TRUE	TRUE		JBx_203206	glycerol_stock_4-C4
418	pAN_00422	pks12_Ncom + eryM6 + mlsA8_Ccom + pPM021_MfeI_XhoI + lacI_T7_6xHis_TEV	SLIC/Gibson/CPEC	consolidated_gibson_plate_4	C3	consolidated_gibson_plate_4_QPLATE_1	C3	glycerol_stock_4	D4	aanava 1 211019	H8	50	ggaattgtgagcggataaca	colony_pcr_primer_plate	O22	40	tcgttttatttgatgcctgg	colony_pcr_primer_plate	O24	40	4792	colony_pcr_plate_2	E6	colony_pcr_plate_2#E06	944	71.1363093	4.1656	7.3094	FALSE	TRUE		JBx_203208	glycerol_stock_4-D4
422	pAN_00426	pks12_Ncom + eryM6_epoAT + mlsA8_Ccom + pPM021_MfeI_XhoI + lacI_T7_6xHis_TEV	SLIC/Gibson/CPEC	consolidated_gibson_plate_4	G3	consolidated_gibson_plate_4_QPLATE_1	C7	glycerol_stock_4	E4	aanava 1 211019	J8	50	ggaattgtgagcggataaca	colony_pcr_primer_plate	O22	40	tcgttttatttgatgcctgg	colony_pcr_primer_plate	O24	40	4810	colony_pcr_plate_2	F6	colony_pcr_plate_2#F06	4483	60.94109297	8.5866	3.1171	TRUE	TRUE		JBx_203212	glycerol_stock_4-E4
422	pAN_00426	pks12_Ncom + eryM6_epoAT + mlsA8_Ccom + pPM021_MfeI_XhoI + lacI_T7_6xHis_TEV	SLIC/Gibson/CPEC	consolidated_gibson_plate_4	G3	consolidated_gibson_plate_4_QPLATE_1	C7	glycerol_stock_4	F4	aanava 1 211019	L8	50	ggaattgtgagcggataaca	colony_pcr_primer_plate	O22	40	tcgttttatttgatgcctgg	colony_pcr_primer_plate	O24	40	4810	colony_pcr_plate_2	G6	colony_pcr_plate_2#G06	4621	50.95952773	2.7537	0.9758	TRUE	TRUE		JBx_203212	glycerol_stock_4-F4
424	pAN_00428	pks12_Ncom + lipM1 + borA1_Ccom + pPM021_MfeI_XhoI + lacI_T7_6xHis_TEV	SLIC/Gibson/CPEC	consolidated_gibson_plate_4	A4	consolidated_gibson_plate_4_QPLATE_1	D1	glycerol_stock_4	G4	aanava 1 211019	N8	50	ggaattgtgagcggataaca	colony_pcr_primer_plate	O22	40	tcgttttatttgatgcctgg	colony_pcr_primer_plate	O24	40	5209	colony_pcr_plate_2	H6	colony_pcr_plate_2#H06	4690	59.8635928	9.1195	3.1647	TRUE	TRUE		JBx_203214	glycerol_stock_4-G4
424	pAN_00428	pks12_Ncom + lipM1 + borA1_Ccom + pPM021_MfeI_XhoI + lacI_T7_6xHis_TEV	SLIC/Gibson/CPEC	consolidated_gibson_plate_4	A4	consolidated_gibson_plate_4_QPLATE_1	D1	glycerol_stock_4	H4	aanava 1 211019	P8	50	ggaattgtgagcggataaca	colony_pcr_primer_plate	O22	40	tcgttttatttgatgcctgg	colony_pcr_primer_plate	O24	40	5209	colony_pcr_plate_2	A7	colony_pcr_plate_2#A07	327	44.84199264	3.5205	17.8195	FALSE	TRUE		JBx_203214	glycerol_stock_4-H4
424	pAN_00428	pks12_Ncom + lipM1 + borA1_Ccom + pPM021_MfeI_XhoI + lacI_T7_6xHis_TEV	SLIC/Gibson/CPEC	consolidated_gibson_plate_4	A4	consolidated_gibson_plate_4_QPLATE_1	D1	glycerol_stock_4	A5	aanava 1 211019	B10	50	ggaattgtgagcggataaca	colony_pcr_primer_plate	O22	40	tcgttttatttgatgcctgg	colony_pcr_primer_plate	O24	40	5209	colony_pcr_plate_2	B7	colony_pcr_plate_2#B07	329	50.2627224	6.5908	32.9551	FALSE	TRUE		JBx_203214	glycerol_stock_4-A5
424	pAN_00428	pks12_Ncom + lipM1 + borA1_Ccom + pPM021_MfeI_XhoI + lacI_T7_6xHis_TEV	SLIC/Gibson/CPEC	consolidated_gibson_plate_4	A4	consolidated_gibson_plate_4_QPLATE_1	D1	glycerol_stock_4	B5	aanava 1 211019	D10	50	ggaattgtgagcggataaca	colony_pcr_primer_plate	O22	40	tcgttttatttgatgcctgg	colony_pcr_primer_plate	O24	40	5209	colony_pcr_plate_2	C7	colony_pcr_plate_2#C07	4724	68.39392455	10.4694	3.6377	TRUE	TRUE		JBx_203214	glycerol_stock_4-B5
431	pAN_00435	pks12_Ncom + lipM1_YtoF + mlsA8_Ccom + pPM021_MfeI_XhoI + lacI_lacUV5	SLIC/Gibson/CPEC	consolidated_gibson_plate_4	H4	consolidated_gibson_plate_4_QPLATE_1	D8	glycerol_stock_4	C5	aanava 1 211019	F10	50	ggaattgtgagcggataaca	colony_pcr_primer_plate	O22	40	tcgttttatttgatgcctgg	colony_pcr_primer_plate	O24	40	5094	colony_pcr_plate_2	D7	colony_pcr_plate_2#D07	4724	75.86371938	6.0232	2.0858	TRUE	TRUE		JBx_203221	glycerol_stock_4-C5
432	pAN_00436	pks12_Ncom + lipM1_YtoF_borAT + borA1_Ccom + pPM021_MfeI_XhoI + lacI_T7_6xHis_TEV	SLIC/Gibson/CPEC	consolidated_gibson_plate_4	A5	consolidated_gibson_plate_4_QPLATE_1	E1	glycerol_stock_4	F5	aanava 1 211019	L10	50	ggaattgtgagcggataaca	colony_pcr_primer_plate	O22	40	tcgttttatttgatgcctgg	colony_pcr_primer_plate	O24	40	5140	colony_pcr_plate_2	G7	colony_pcr_plate_2#G07	4793	54.41246432	4.1175	1.4145	TRUE	TRUE		JBx_203222	glycerol_stock_4-F5
432	pAN_00436	pks12_Ncom + lipM1_YtoF_borAT + borA1_Ccom + pPM021_MfeI_XhoI + lacI_T7_6xHis_TEV	SLIC/Gibson/CPEC	consolidated_gibson_plate_4	A5	consolidated_gibson_plate_4_QPLATE_1	E1	glycerol_stock_4	G5	aanava 1 211019	N10	50	ggaattgtgagcggataaca	colony_pcr_primer_plate	O22	40	tcgttttatttgatgcctgg	colony_pcr_primer_plate	O24	40	5140	colony_pcr_plate_2	H7	colony_pcr_plate_2#H07	4862	67.90918001	2.0787	0.7002	TRUE	TRUE		JBx_203222	glycerol_stock_4-G5
432	pAN_00436	pks12_Ncom + lipM1_YtoF_borAT + borA1_Ccom + pPM021_MfeI_XhoI + lacI_T7_6xHis_TEV	SLIC/Gibson/CPEC	consolidated_gibson_plate_4	A5	consolidated_gibson_plate_4_QPLATE_1	E1	glycerol_stock_4	H5	aanava 1 211019	P10	50	ggaattgtgagcggataaca	colony_pcr_primer_plate	O22	40	tcgttttatttgatgcctgg	colony_pcr_primer_plate	O24	40	5140	colony_pcr_plate_2	A8	colony_pcr_plate_2#A08	4862	54.99622707	3.7899	1.283	TRUE	TRUE		JBx_203222	glycerol_stock_4-H5
433	pAN_00437	pks12_Ncom + lipM1_YtoF_borAT + borA1_Ccom + pPM021_MfeI_XhoI + lacI_lacUV5	SLIC/Gibson/CPEC	consolidated_gibson_plate_4	B5	consolidated_gibson_plate_4_QPLATE_1	E2	glycerol_stock_4	A6	aanava 1 211019	B12	50	ggaattgtgagcggataaca	colony_pcr_primer_plate	O22	40	tcgttttatttgatgcctgg	colony_pcr_primer_plate	O24	40	5058	colony_pcr_plate_2	B8	colony_pcr_plate_2#B08	4656	84.63109212	6.2583	2.2081	TRUE	TRUE		JBx_203223	glycerol_stock_4-A6
440	pAN_00444	pks12_Ncom + pikM2 + borA1_Ccom + pPM021_MfeI_XhoI + lacI_T7_6xHis_TEV	SLIC/Gibson/CPEC	consolidated_gibson_plate_4	A6	consolidated_gibson_plate_4_QPLATE_1	F1	glycerol_stock_4	E6	aanava 1 211019	J12	50	ggaattgtgagcggataaca	colony_pcr_primer_plate	O22	40	tcgttttatttgatgcctgg	colony_pcr_primer_plate	O24	40	6238	colony_pcr_plate_2	F8	colony_pcr_plate_2#F08					FALSE	TRUE		JBx_203230	glycerol_stock_4-E6
440	pAN_00444	pks12_Ncom + pikM2 + borA1_Ccom + pPM021_MfeI_XhoI + lacI_T7_6xHis_TEV	SLIC/Gibson/CPEC	consolidated_gibson_plate_4	A6	consolidated_gibson_plate_4_QPLATE_1	F1	glycerol_stock_4	H6	aanava 1 211019	P12	50	ggaattgtgagcggataaca	colony_pcr_primer_plate	O22	40	tcgttttatttgatgcctgg	colony_pcr_primer_plate	O24	40	6238	colony_pcr_plate_2	A9	colony_pcr_plate_2#A09	926	87.39114522	15.0429	26.8828	FALSE	TRUE		JBx_203230	glycerol_stock_4-H6
445	pAN_00449	pks12_Ncom + pikM6 + borA1_Ccom + pPM021_MfeI_XhoI + lacI_lacUV5	SLIC/Gibson/CPEC	consolidated_gibson_plate_4	F6	consolidated_gibson_plate_4_QPLATE_1	F6	glycerol_stock_4	A7	aanava 1 211019	B14	50	ggaattgtgagcggataaca	colony_pcr_primer_plate	O22	40	tcgttttatttgatgcctgg	colony_pcr_primer_plate	O24	40	3477	colony_pcr_plate_2	B9	colony_pcr_plate_2#B09	3072	89.8448331	16.8495	8.9018	TRUE	TRUE		JBx_203235	glycerol_stock_4-A7
445	pAN_00449	pks12_Ncom + pikM6 + borA1_Ccom + pPM021_MfeI_XhoI + lacI_lacUV5	SLIC/Gibson/CPEC	consolidated_gibson_plate_4	F6	consolidated_gibson_plate_4_QPLATE_1	F6	glycerol_stock_4	B7	aanava 1 211019	D14	50	ggaattgtgagcggataaca	colony_pcr_primer_plate	O22	40	tcgttttatttgatgcctgg	colony_pcr_primer_plate	O24	40	3477	colony_pcr_plate_2	C9	colony_pcr_plate_2#C09	3179	95.98202485	10.893	5.6426	TRUE	TRUE		JBx_203235	glycerol_stock_4-B7
445	pAN_00449	pks12_Ncom + pikM6 + borA1_Ccom + pPM021_MfeI_XhoI + lacI_lacUV5	SLIC/Gibson/CPEC	consolidated_gibson_plate_4	F6	consolidated_gibson_plate_4_QPLATE_1	F6	glycerol_stock_4	C7	aanava 1 211019	F14	50	ggaattgtgagcggataaca	colony_pcr_primer_plate	O22	40	tcgttttatttgatgcctgg	colony_pcr_primer_plate	O24	40	3477	colony_pcr_plate_2	D9	colony_pcr_plate_2#D09	3144	91.8736293	15.5	8.0544	TRUE	TRUE		JBx_203235	glycerol_stock_4-C7
445	pAN_00449	pks12_Ncom + pikM6 + borA1_Ccom + pPM021_MfeI_XhoI + lacI_lacUV5	SLIC/Gibson/CPEC	consolidated_gibson_plate_4	F6	consolidated_gibson_plate_4_QPLATE_1	F6	glycerol_stock_4	D7	aanava 1 211019	H14	50	ggaattgtgagcggataaca	colony_pcr_primer_plate	O22	40	tcgttttatttgatgcctgg	colony_pcr_primer_plate	O24	40	3477	colony_pcr_plate_2	E9	colony_pcr_plate_2#E09	3108	92.44981056	20.9115	11.0372	TRUE	TRUE		JBx_203235	glycerol_stock_4-D7
446	pAN_00450	pks12_Ncom + pikM6 + mlsA8_Ccom + pPM021_MfeI_XhoI + lacI_T7_6xHis_TEV	SLIC/Gibson/CPEC	consolidated_gibson_plate_4	G6	consolidated_gibson_plate_4_QPLATE_1	F7	glycerol_stock_4	E7	aanava 1 211019	J14	50	ggaattgtgagcggataaca	colony_pcr_primer_plate	O22	40	tcgttttatttgatgcctgg	colony_pcr_primer_plate	O24	40	3526	colony_pcr_plate_2	F9	colony_pcr_plate_2#F09	2401	87.18765226	10.021	6.9023	TRUE	TRUE		JBx_203236	glycerol_stock_4-E7
448	pAN_00452	pks12_Ncom + fosM4 + borA1_Ccom + pPM021_MfeI_XhoI + lacI_T7_6xHis_TEV	SLIC/Gibson/CPEC	consolidated_gibson_plate_4	A7	consolidated_gibson_plate_4_QPLATE_2	A1	glycerol_stock_4	G7	aanava 1 211019	N14	50	ggaattgtgagcggataaca	colony_pcr_primer_plate	O22	40	tcgttttatttgatgcctgg	colony_pcr_primer_plate	O24	40	5266	colony_pcr_plate_2	H9	colony_pcr_plate_2#H09	3322	83.55067568	4.9462	2.4438	TRUE	TRUE		JBx_203238	glycerol_stock_4-G7
460	pAN_00464	pks12_Ncom + hygM3 + borA1_Ccom + pPM021_MfeI_XhoI + lacI_T7_6xHis_TEV	SLIC/Gibson/CPEC	consolidated_gibson_plate_4	G7	consolidated_gibson_plate_4_QPLATE_2	A7	glycerol_stock_4	B8	aanava 1 211019	D16	50	ggaattgtgagcggataaca	colony_pcr_primer_plate	O22	40	tcgttttatttgatgcctgg	colony_pcr_primer_plate	O24	40	5233	colony_pcr_plate_2	C10	colony_pcr_plate_2#C10	3679	88.96505476	4.776	2.1296	TRUE	TRUE		JBx_203250	glycerol_stock_4-B8
460	pAN_00464	pks12_Ncom + hygM3 + borA1_Ccom + pPM021_MfeI_XhoI + lacI_T7_6xHis_TEV	SLIC/Gibson/CPEC	consolidated_gibson_plate_4	G7	consolidated_gibson_plate_4_QPLATE_2	A7	glycerol_stock_4	C8	aanava 1 211019	F16	50	ggaattgtgagcggataaca	colony_pcr_primer_plate	O22	40	tcgttttatttgatgcctgg	colony_pcr_primer_plate	O24	40	5233	colony_pcr_plate_2	D10	colony_pcr_plate_2#D10	3715	83.76498692	5.5403	2.4225	TRUE	TRUE		JBx_203250	glycerol_stock_4-C8
460	pAN_00464	pks12_Ncom + hygM3 + borA1_Ccom + pPM021_MfeI_XhoI + lacI_T7_6xHis_TEV	SLIC/Gibson/CPEC	consolidated_gibson_plate_4	G7	consolidated_gibson_plate_4_QPLATE_2	A7	glycerol_stock_4	D8	aanava 1 211019	H16	50	ggaattgtgagcggataaca	colony_pcr_primer_plate	O22	40	tcgttttatttgatgcctgg	colony_pcr_primer_plate	O24	40	5233	colony_pcr_plate_2	E10	colony_pcr_plate_2#E10	3715	96.70900839	3.8143	1.6871	TRUE	TRUE		JBx_203250	glycerol_stock_4-D8
460	pAN_00464	pks12_Ncom + hygM3 + borA1_Ccom + pPM021_MfeI_XhoI + lacI_T7_6xHis_TEV	SLIC/Gibson/CPEC	consolidated_gibson_plate_4	G7	consolidated_gibson_plate_4_QPLATE_2	A7	glycerol_stock_4	E8	aanava 1 211019	J16	50	ggaattgtgagcggataaca	colony_pcr_primer_plate	O22	40	tcgttttatttgatgcctgg	colony_pcr_primer_plate	O24	40	5233	colony_pcr_plate_2	F10	colony_pcr_plate_2#F10	4414	86.10760562	4.8445	1.8122	TRUE	TRUE		JBx_203250	glycerol_stock_4-E8
461	pAN_00465	pks12_Ncom + hygM3 + borA1_Ccom + pPM021_MfeI_XhoI + lacI_lacUV5	SLIC/Gibson/CPEC	consolidated_gibson_plate_4	H7	consolidated_gibson_plate_4_QPLATE_2	A8	glycerol_stock_4	F8	aanava 1 211019	L16	50	ggaattgtgagcggataaca	colony_pcr_primer_plate	O22	40	tcgttttatttgatgcctgg	colony_pcr_primer_plate	O24	40	5151	colony_pcr_plate_2	G10	colony_pcr_plate_2#G10					FALSE	TRUE		JBx_203251	glycerol_stock_4-F8
462	pAN_00466	pks12_Ncom + hygM3 + mlsA8_Ccom + pPM021_MfeI_XhoI + lacI_T7_6xHis_TEV	SLIC/Gibson/CPEC	consolidated_gibson_plate_4	A8	consolidated_gibson_plate_4_QPLATE_2	B1	glycerol_stock_4	G8	aanava 1 211019	N16	50	ggaattgtgagcggataaca	colony_pcr_primer_plate	O22	40	tcgttttatttgatgcctgg	colony_pcr_primer_plate	O24	40	5200	colony_pcr_plate_2	H10	colony_pcr_plate_2#H10					FALSE	TRUE		JBx_203252	glycerol_stock_4-G8
462	pAN_00466	pks12_Ncom + hygM3 + mlsA8_Ccom + pPM021_MfeI_XhoI + lacI_T7_6xHis_TEV	SLIC/Gibson/CPEC	consolidated_gibson_plate_4	A8	consolidated_gibson_plate_4_QPLATE_2	B1	glycerol_stock_4	H8	aanava 1 211019	P16	50	ggaattgtgagcggataaca	colony_pcr_primer_plate	O22	40	tcgttttatttgatgcctgg	colony_pcr_primer_plate	O24	40	5200	colony_pcr_plate_2	A11	colony_pcr_plate_2#A11	4793	82.48941072	5.5503	1.9	TRUE	TRUE		JBx_203252	glycerol_stock_4-H8
462	pAN_00466	pks12_Ncom + hygM3 + mlsA8_Ccom + pPM021_MfeI_XhoI + lacI_T7_6xHis_TEV	SLIC/Gibson/CPEC	consolidated_gibson_plate_4	A8	consolidated_gibson_plate_4_QPLATE_2	B1	glycerol_stock_4	A9	aanava 1 211019	B18	50	ggaattgtgagcggataaca	colony_pcr_primer_plate	O22	40	tcgttttatttgatgcctgg	colony_pcr_primer_plate	O24	40	5200	colony_pcr_plate_2	B11	colony_pcr_plate_2#B11					FALSE	TRUE		JBx_203252	glycerol_stock_4-A9
462	pAN_00466	pks12_Ncom + hygM3 + mlsA8_Ccom + pPM021_MfeI_XhoI + lacI_T7_6xHis_TEV	SLIC/Gibson/CPEC	consolidated_gibson_plate_4	A8	consolidated_gibson_plate_4_QPLATE_2	B1	glycerol_stock_4	B9	aanava 1 211019	D18	50	ggaattgtgagcggataaca	colony_pcr_primer_plate	O22	40	tcgttttatttgatgcctgg	colony_pcr_primer_plate	O24	40	5200	colony_pcr_plate_2	C11	colony_pcr_plate_2#C11					FALSE	TRUE		JBx_203252	glycerol_stock_4-B9
472	pAN_00476	pks12_Ncom + nigM1 + borA1_Ccom + pPM021_MfeI_XhoI + lacI_T7_6xHis_TEV	SLIC/Gibson/CPEC	consolidated_gibson_plate_4	G8	consolidated_gibson_plate_4_QPLATE_2	B7	glycerol_stock_4	D9	aanava 1 211019	H18	50	ggaattgtgagcggataaca	colony_pcr_primer_plate	O22	40	tcgttttatttgatgcctgg	colony_pcr_primer_plate	O24	40	3595	colony_pcr_plate_2	E11	colony_pcr_plate_2#E11					FALSE	TRUE		JBx_203262	glycerol_stock_4-D9
474	pAN_00478	pks12_Ncom + nigM1 + mlsA8_Ccom + pPM021_MfeI_XhoI + lacI_T7_6xHis_TEV	SLIC/Gibson/CPEC	consolidated_gibson_plate_4	A9	consolidated_gibson_plate_4_QPLATE_2	C1	glycerol_stock_4	E9	aanava 1 211019	J18	50	ggaattgtgagcggataaca	colony_pcr_primer_plate	O22	40	tcgttttatttgatgcctgg	colony_pcr_primer_plate	O24	40	3562	colony_pcr_plate_2	F11	colony_pcr_plate_2#F11	3322	89.99806838	6.9888	3.4581	TRUE	TRUE		JBx_203264	glycerol_stock_4-E9
474	pAN_00478	pks12_Ncom + nigM1 + mlsA8_Ccom + pPM021_MfeI_XhoI + lacI_T7_6xHis_TEV	SLIC/Gibson/CPEC	consolidated_gibson_plate_4	A9	consolidated_gibson_plate_4_QPLATE_2	C1	glycerol_stock_4	F9	aanava 1 211019	L18	50	ggaattgtgagcggataaca	colony_pcr_primer_plate	O22	40	tcgttttatttgatgcctgg	colony_pcr_primer_plate	O24	40	3562	colony_pcr_plate_2	G11	colony_pcr_plate_2#G11	3393	93.29212934	2.6717	1.2986	TRUE	TRUE		JBx_203264	glycerol_stock_4-F9
474	pAN_00478	pks12_Ncom + nigM1 + mlsA8_Ccom + pPM021_MfeI_XhoI + lacI_T7_6xHis_TEV	SLIC/Gibson/CPEC	consolidated_gibson_plate_4	A9	consolidated_gibson_plate_4_QPLATE_2	C1	glycerol_stock_4	G9	aanava 1 211019	N18	50	ggaattgtgagcggataaca	colony_pcr_primer_plate	O22	40	tcgttttatttgatgcctgg	colony_pcr_primer_plate	O24	40	3562	colony_pcr_plate_2	H11	colony_pcr_plate_2#H11					FALSE	TRUE		JBx_203264	glycerol_stock_4-G9
474	pAN_00478	pks12_Ncom + nigM1 + mlsA8_Ccom + pPM021_MfeI_XhoI + lacI_T7_6xHis_TEV	SLIC/Gibson/CPEC	consolidated_gibson_plate_4	A9	consolidated_gibson_plate_4_QPLATE_2	C1	glycerol_stock_4	H9	aanava 1 211019	P18	50	ggaattgtgagcggataaca	colony_pcr_primer_plate	O22	40	tcgttttatttgatgcctgg	colony_pcr_primer_plate	O24	40	3562	colony_pcr_plate_2	A12	colony_pcr_plate_2#A12	3358	96.24954071	7.3346	3.5744	TRUE	TRUE		JBx_203264	glycerol_stock_4-H9
480	pAN_00484	pks12_Ncom + blv75M2 + borA1_Ccom + pPM021_MfeI_XhoI + lacI_T7_6xHis_TEV	SLIC/Gibson/CPEC	consolidated_gibson_plate_4	E9	consolidated_gibson_plate_4_QPLATE_2	C5	glycerol_stock_4	A10	aanava 1 211019	B20	50	ggaattgtgagcggataaca	colony_pcr_primer_plate	O22	40	tcgttttatttgatgcctgg	colony_pcr_primer_plate	O24	40	3637	colony_pcr_plate_2	B12	colony_pcr_plate_2#B12	3536	81.30819408	4.5496	2.1157	TRUE	TRUE		JBx_203270	glycerol_stock_4-A10
482	pAN_00486	pks12_Ncom + blv75M2 + mlsA8_Ccom + pPM021_MfeI_XhoI + lacI_T7_6xHis_TEV	SLIC/Gibson/CPEC	consolidated_gibson_plate_4	G9	consolidated_gibson_plate_4_QPLATE_2	C7	glycerol_stock_4	B10	aanava 1 211019	D20	50	ggaattgtgagcggataaca	colony_pcr_primer_plate	O22	40	tcgttttatttgatgcctgg	colony_pcr_primer_plate	O24	40	3604	colony_pcr_plate_2	C12	colony_pcr_plate_2#C12	3536	65.21423106	3.4094	1.5927	TRUE	TRUE		JBx_203272	glycerol_stock_4-B10
482	pAN_00486	pks12_Ncom + blv75M2 + mlsA8_Ccom + pPM021_MfeI_XhoI + lacI_T7_6xHis_TEV	SLIC/Gibson/CPEC	consolidated_gibson_plate_4	G9	consolidated_gibson_plate_4_QPLATE_2	C7	glycerol_stock_4	C10	aanava 1 211019	F20	50	ggaattgtgagcggataaca	colony_pcr_primer_plate	O22	40	tcgttttatttgatgcctgg	colony_pcr_primer_plate	O24	40	3604	colony_pcr_plate_2	D12	colony_pcr_plate_2#D12	3465	67.17089622	6.0746	2.8877	TRUE	TRUE		JBx_203272	glycerol_stock_4-C10
482	pAN_00486	pks12_Ncom + blv75M2 + mlsA8_Ccom + pPM021_MfeI_XhoI + lacI_T7_6xHis_TEV	SLIC/Gibson/CPEC	consolidated_gibson_plate_4	G9	consolidated_gibson_plate_4_QPLATE_2	C7	glycerol_stock_4	D10	aanava 1 211019	H20	50	ggaattgtgagcggataaca	colony_pcr_primer_plate	O22	40	tcgttttatttgatgcctgg	colony_pcr_primer_plate	O24	40	3604	colony_pcr_plate_2	E12	colony_pcr_plate_2#E12					FALSE	TRUE		JBx_203272	glycerol_stock_4-D10
483	pAN_00487	pks12_Ncom + blv75M2 + mlsA8_Ccom + pPM021_MfeI_XhoI + lacI_lacUV5	SLIC/Gibson/CPEC	consolidated_gibson_plate_4	H9	consolidated_gibson_plate_4_QPLATE_2	C8	glycerol_stock_4	E10	aanava 1 211019	J20	50	ggaattgtgagcggataaca	colony_pcr_primer_plate	O22	40	tcgttttatttgatgcctgg	colony_pcr_primer_plate	O24	40	3522	colony_pcr_plate_2	F12	colony_pcr_plate_2#F12	3465	66.89737065	3.9436	1.8758	TRUE	TRUE		JBx_203273	glycerol_stock_4-E10
484	pAN_00488	pks12_Ncom + ctgM2 + borA1_Ccom + pPM021_MfeI_XhoI + lacI_T7_6xHis_TEV	SLIC/Gibson/CPEC	consolidated_gibson_plate_4	A10	consolidated_gibson_plate_4_QPLATE_2	D1	glycerol_stock_4	F10	aanava 1 211019	L20	50	ggaattgtgagcggataaca	colony_pcr_primer_plate	O22	40	tcgttttatttgatgcctgg	colony_pcr_primer_plate	O24	40	3661	colony_pcr_plate_2	G12	colony_pcr_plate_2#G12	3465	89.51018515	12.5453	5.9109	TRUE	TRUE		JBx_203274	glycerol_stock_4-F10
484	pAN_00488	pks12_Ncom + ctgM2 + borA1_Ccom + pPM021_MfeI_XhoI + lacI_T7_6xHis_TEV	SLIC/Gibson/CPEC	consolidated_gibson_plate_4	A10	consolidated_gibson_plate_4_QPLATE_2	D1	glycerol_stock_4	G10	aanava 1 211019	N20	50	ggaattgtgagcggataaca	colony_pcr_primer_plate	O22	40	tcgttttatttgatgcctgg	colony_pcr_primer_plate	O24	40	3661	colony_pcr_plate_2	H12	colony_pcr_plate_2#H12	3500	97.99685755	14.4074	6.7573	TRUE	TRUE		JBx_203274	glycerol_stock_4-G10
484	pAN_00488	pks12_Ncom + ctgM2 + borA1_Ccom + pPM021_MfeI_XhoI + lacI_T7_6xHis_TEV	SLIC/Gibson/CPEC	consolidated_gibson_plate_4	A10	consolidated_gibson_plate_4_QPLATE_2	D1	glycerol_stock_4	H10	aanava 1 211019	P20	50	ggaattgtgagcggataaca	colony_pcr_primer_plate	O22	40	tcgttttatttgatgcctgg	colony_pcr_primer_plate	O24	40	3661	colony_pcr_plate_3	A1	colony_pcr_plate_3#A01	3322	89.11042804	9.7117	4.8301	TRUE	TRUE		JBx_203274	glycerol_stock_4-H10
484	pAN_00488	pks12_Ncom + ctgM2 + borA1_Ccom + pPM021_MfeI_XhoI + lacI_T7_6xHis_TEV	SLIC/Gibson/CPEC	consolidated_gibson_plate_4	A10	consolidated_gibson_plate_4_QPLATE_2	D1	glycerol_stock_4	A11	aanava 1 211019	B22	50	ggaattgtgagcggataaca	colony_pcr_primer_plate	O22	40	tcgttttatttgatgcctgg	colony_pcr_primer_plate	O24	40	3661	colony_pcr_plate_3	B1	colony_pcr_plate_3#B01	3251	89.75636425	11.6563	5.8808	TRUE	TRUE		JBx_203274	glycerol_stock_4-A11
485	pAN_00489	pks12_Ncom + ctgM2 + borA1_Ccom + pPM021_MfeI_XhoI + lacI_lacUV5	SLIC/Gibson/CPEC	consolidated_gibson_plate_4	B10	consolidated_gibson_plate_4_QPLATE_2	D2	glycerol_stock_4	B11	aanava 1 211019	D22	50	ggaattgtgagcggataaca	colony_pcr_primer_plate	O22	40	tcgttttatttgatgcctgg	colony_pcr_primer_plate	O24	40	3579	colony_pcr_plate_3	C1	colony_pcr_plate_3#C01	3536	105.4252246	3.321	1.5594	TRUE	TRUE		JBx_203275	glycerol_stock_4-B11
492	pAN_00496	pks12_Ncom + MASmm + borA1_Ccom + pPM021_MfeI_XhoI + lacI_T7_6xHis_TEV	SLIC/Gibson/CPEC	consolidated_gibson_plate_4	A11	consolidated_gibson_plate_4_QPLATE_2	E1	glycerol_stock_4	C11	aanava 1 211019	F22	50	ggaattgtgagcggataaca	colony_pcr_primer_plate	O22	40	tcgttttatttgatgcctgg	colony_pcr_primer_plate	O24	40	6853	colony_pcr_plate_3	D1	colony_pcr_plate_3#D01					FALSE	TRUE		JBx_203282	glycerol_stock_4-C11
492	pAN_00496	pks12_Ncom + MASmm + borA1_Ccom + pPM021_MfeI_XhoI + lacI_T7_6xHis_TEV	SLIC/Gibson/CPEC	consolidated_gibson_plate_4	A11	consolidated_gibson_plate_4_QPLATE_2	E1	glycerol_stock_4	D11	aanava 1 211019	H22	50	ggaattgtgagcggataaca	colony_pcr_primer_plate	O22	40	tcgttttatttgatgcctgg	colony_pcr_primer_plate	O24	40	6853	colony_pcr_plate_3	E1	colony_pcr_plate_3#E01					FALSE	TRUE		JBx_203282	glycerol_stock_4-D11
492	pAN_00496	pks12_Ncom + MASmm + borA1_Ccom + pPM021_MfeI_XhoI + lacI_T7_6xHis_TEV	SLIC/Gibson/CPEC	consolidated_gibson_plate_4	A11	consolidated_gibson_plate_4_QPLATE_2	E1	glycerol_stock_4	E11	aanava 1 211019	J22	50	ggaattgtgagcggataaca	colony_pcr_primer_plate	O22	40	tcgttttatttgatgcctgg	colony_pcr_primer_plate	O24	40	6853	colony_pcr_plate_3	F1	colony_pcr_plate_3#F01					FALSE	TRUE		JBx_203282	glycerol_stock_4-E11
492	pAN_00496	pks12_Ncom + MASmm + borA1_Ccom + pPM021_MfeI_XhoI + lacI_T7_6xHis_TEV	SLIC/Gibson/CPEC	consolidated_gibson_plate_4	A11	consolidated_gibson_plate_4_QPLATE_2	E1	glycerol_stock_4	F11	aanava 1 211019	L22	50	ggaattgtgagcggataaca	colony_pcr_primer_plate	O22	40	tcgttttatttgatgcctgg	colony_pcr_primer_plate	O24	40	6853	colony_pcr_plate_3	G1	colony_pcr_plate_3#G01					FALSE	TRUE		JBx_203282	glycerol_stock_4-F11
499	pAN_00503	pks12_Ncom + mlsA8 + mlsA8_Ccom + pPM021_MfeI_XhoI + lacI_lacUV5	SLIC/Gibson/CPEC	consolidated_gibson_plate_4	H11	consolidated_gibson_plate_4_QPLATE_2	E8	glycerol_stock_4	H11	aanava 1 211019	P22	50	ggaattgtgagcggataaca	colony_pcr_primer_plate	O22	40	tcgttttatttgatgcctgg	colony_pcr_primer_plate	O24	40	5850	colony_pcr_plate_3	A2	colony_pcr_plate_3#A02	5001	90.86474259	6.6682	2.1495	TRUE	TRUE		JBx_203289	glycerol_stock_4-H11
499	pAN_00503	pks12_Ncom + mlsA8 + mlsA8_Ccom + pPM021_MfeI_XhoI + lacI_lacUV5	SLIC/Gibson/CPEC	consolidated_gibson_plate_4	H11	consolidated_gibson_plate_4_QPLATE_2	E8	glycerol_stock_4	A12	aanava 1 211019	B24	50	ggaattgtgagcggataaca	colony_pcr_primer_plate	O22	40	tcgttttatttgatgcctgg	colony_pcr_primer_plate	O24	40	5850	colony_pcr_plate_3	B2	colony_pcr_plate_3#B02	5000	92.51873107	5.8037	1.8961	TRUE	TRUE		JBx_203289	glycerol_stock_4-A12
500	pAN_00504	pks12_Ncom + mlsA9 + borA1_Ccom + pPM021_MfeI_XhoI + lacI_T7_6xHis_TEV	SLIC/Gibson/CPEC	consolidated_gibson_plate_4	A12	consolidated_gibson_plate_4_QPLATE_2	F1	glycerol_stock_4	B12	aanava 1 211019	D24	50	ggaattgtgagcggataaca	colony_pcr_primer_plate	O22	40	tcgttttatttgatgcctgg	colony_pcr_primer_plate	O24	40	6907	colony_pcr_plate_3	C2	colony_pcr_plate_3#C02	3000	88.59371952	2.2711	1.2516	FALSE	TRUE		JBx_203290	glycerol_stock_4-B12
500	pAN_00504	pks12_Ncom + mlsA9 + borA1_Ccom + pPM021_MfeI_XhoI + lacI_T7_6xHis_TEV	SLIC/Gibson/CPEC	consolidated_gibson_plate_4	A12	consolidated_gibson_plate_4_QPLATE_2	F1	glycerol_stock_4	C12	aanava 1 211019	F24	50	ggaattgtgagcggataaca	colony_pcr_primer_plate	O22	40	tcgttttatttgatgcctgg	colony_pcr_primer_plate	O24	40	6907	colony_pcr_plate_3	D2	colony_pcr_plate_3#D02	2914	88.69402517	9.9073	5.5081	FALSE	TRUE		JBx_203290	glycerol_stock_4-C12
501	pAN_00505	pks12_Ncom + mlsA9 + borA1_Ccom + pPM021_MfeI_XhoI + lacI_lacUV5	SLIC/Gibson/CPEC	consolidated_gibson_plate_4	B12	consolidated_gibson_plate_4_QPLATE_2	F2	glycerol_stock_5	A1	aanava 2 211019	A1	50	ggaattgtgagcggataaca	colony_pcr_primer_plate	O22	40	tcgttttatttgatgcctgg	colony_pcr_primer_plate	O24	40	6825	colony_pcr_plate_3	G2	colony_pcr_plate_3#G02	6186	73.2018093	7.2502	1.9064	TRUE	TRUE		JBx_203291	glycerol_stock_5-A1
501	pAN_00505	pks12_Ncom + mlsA9 + borA1_Ccom + pPM021_MfeI_XhoI + lacI_lacUV5	SLIC/Gibson/CPEC	consolidated_gibson_plate_4	B12	consolidated_gibson_plate_4_QPLATE_2	F2	glycerol_stock_5	B1	aanava 2 211019	C1	50	ggaattgtgagcggataaca	colony_pcr_primer_plate	O22	40	tcgttttatttgatgcctgg	colony_pcr_primer_plate	O24	40	6825	colony_pcr_plate_3	H2	colony_pcr_plate_3#H02	6482	78.42387146	4.2025	1.0626	TRUE	TRUE		JBx_203291	glycerol_stock_5-B1
501	pAN_00505	pks12_Ncom + mlsA9 + borA1_Ccom + pPM021_MfeI_XhoI + lacI_lacUV5	SLIC/Gibson/CPEC	consolidated_gibson_plate_4	B12	consolidated_gibson_plate_4_QPLATE_2	F2	glycerol_stock_5	C1	aanava 2 211019	E1	50	ggaattgtgagcggataaca	colony_pcr_primer_plate	O22	40	tcgttttatttgatgcctgg	colony_pcr_primer_plate	O24	40	6825	colony_pcr_plate_3	A3	colony_pcr_plate_3#A03	6186	64.79201636	11.3099	2.9691	TRUE	TRUE		JBx_203291	glycerol_stock_5-C1
501	pAN_00505	pks12_Ncom + mlsA9 + borA1_Ccom + pPM021_MfeI_XhoI + lacI_lacUV5	SLIC/Gibson/CPEC	consolidated_gibson_plate_4	B12	consolidated_gibson_plate_4_QPLATE_2	F2	glycerol_stock_5	D1	aanava 2 211019	G1	50	ggaattgtgagcggataaca	colony_pcr_primer_plate	O22	40	tcgttttatttgatgcctgg	colony_pcr_primer_plate	O24	40	6825	colony_pcr_plate_3	B3	colony_pcr_plate_3#B03	6038	69.01717622	12.1992	3.2677	TRUE	TRUE		JBx_203291	glycerol_stock_5-D1
504	pAN_00508	pks12_Ncom + mlsB1 + borA1_Ccom + pPM021_MfeI_XhoI + lacI_T7_6xHis_TEV	SLIC/Gibson/CPEC	consolidated_gibson_plate_4	E12	consolidated_gibson_plate_4_QPLATE_2	F5	glycerol_stock_5	A2	aanava 2 211019	A3	50	ggaattgtgagcggataaca	colony_pcr_primer_plate	O22	40	tcgttttatttgatgcctgg	colony_pcr_primer_plate	O24	40	5161	colony_pcr_plate_3	G3	colony_pcr_plate_3#G03	4518	66.75737142	6.722	2.4466	TRUE	TRUE		JBx_203294	glycerol_stock_5-A2
506	pAN_00510	pks12_Ncom + mlsB1 + mlsA8_Ccom + pPM021_MfeI_XhoI + lacI_T7_6xHis_TEV	SLIC/Gibson/CPEC	consolidated_gibson_plate_4	G12	consolidated_gibson_plate_4_QPLATE_2	F7	glycerol_stock_5	B2	aanava 2 211019	C3	50	ggaattgtgagcggataaca	colony_pcr_primer_plate	O22	40	tcgttttatttgatgcctgg	colony_pcr_primer_plate	O24	40	5128	colony_pcr_plate_3	H3	colony_pcr_plate_3#H03	4621	52.18026851	2.3203	0.8288	TRUE	TRUE		JBx_203296	glycerol_stock_5-B2
506	pAN_00510	pks12_Ncom + mlsB1 + mlsA8_Ccom + pPM021_MfeI_XhoI + lacI_T7_6xHis_TEV	SLIC/Gibson/CPEC	consolidated_gibson_plate_4	G12	consolidated_gibson_plate_4_QPLATE_2	F7	glycerol_stock_5	C2	aanava 2 211019	E3	50	ggaattgtgagcggataaca	colony_pcr_primer_plate	O22	40	tcgttttatttgatgcctgg	colony_pcr_primer_plate	O24	40	5128	colony_pcr_plate_3	A4	colony_pcr_plate_3#A04	4552	89.76771873	7.0877	2.5449	TRUE	TRUE		JBx_203296	glycerol_stock_5-C2
506	pAN_00510	pks12_Ncom + mlsB1 + mlsA8_Ccom + pPM021_MfeI_XhoI + lacI_T7_6xHis_TEV	SLIC/Gibson/CPEC	consolidated_gibson_plate_4	G12	consolidated_gibson_plate_4_QPLATE_2	F7	glycerol_stock_5	D2	aanava 2 211019	G3	50	ggaattgtgagcggataaca	colony_pcr_primer_plate	O22	40	tcgttttatttgatgcctgg	colony_pcr_primer_plate	O24	40	5128	colony_pcr_plate_3	B4	colony_pcr_plate_3#B04					FALSE	TRUE		JBx_203296	glycerol_stock_5-D2
507	pAN_00511	pks12_Ncom + mlsB1 + mlsA8_Ccom + pPM021_MfeI_XhoI + lacI_lacUV5	SLIC/Gibson/CPEC	consolidated_gibson_plate_4	H12	consolidated_gibson_plate_4_QPLATE_2	F8	glycerol_stock_5	F2	aanava 2 211019	K3	50	ggaattgtgagcggataaca	colony_pcr_primer_plate	O22	40	tcgttttatttgatgcctgg	colony_pcr_primer_plate	O24	40	5046	colony_pcr_plate_3	D4	colony_pcr_plate_3#D04	4449	85.18565038	8.8168	3.2581	TRUE	TRUE		JBx_203297	glycerol_stock_5-F2
507	pAN_00511	pks12_Ncom + mlsB1 + mlsA8_Ccom + pPM021_MfeI_XhoI + lacI_lacUV5	SLIC/Gibson/CPEC	consolidated_gibson_plate_4	H12	consolidated_gibson_plate_4_QPLATE_2	F8	glycerol_stock_5	G2	aanava 2 211019	M3	50	ggaattgtgagcggataaca	colony_pcr_primer_plate	O22	40	tcgttttatttgatgcctgg	colony_pcr_primer_plate	O24	40	5046	colony_pcr_plate_3	E4	colony_pcr_plate_3#E04	4277	82.51230945	13.9761	5.2675	TRUE	TRUE		JBx_203297	glycerol_stock_5-G2
507	pAN_00511	pks12_Ncom + mlsB1 + mlsA8_Ccom + pPM021_MfeI_XhoI + lacI_lacUV5	SLIC/Gibson/CPEC	consolidated_gibson_plate_4	H12	consolidated_gibson_plate_4_QPLATE_2	F8	glycerol_stock_5	H2	aanava 2 211019	O3	50	ggaattgtgagcggataaca	colony_pcr_primer_plate	O22	40	tcgttttatttgatgcctgg	colony_pcr_primer_plate	O24	40	5046	colony_pcr_plate_3	F4	colony_pcr_plate_3#F04	4139	88.09824083	27.3834	10.6472	TRUE	TRUE		JBx_203297	glycerol_stock_5-H2
507	pAN_00511	pks12_Ncom + mlsB1 + mlsA8_Ccom + pPM021_MfeI_XhoI + lacI_lacUV5	SLIC/Gibson/CPEC	consolidated_gibson_plate_4	H12	consolidated_gibson_plate_4_QPLATE_2	F8	glycerol_stock_5	A3	aanava 2 211019	A5	50	ggaattgtgagcggataaca	colony_pcr_primer_plate	O22	40	tcgttttatttgatgcctgg	colony_pcr_primer_plate	O24	40	5046	colony_pcr_plate_3	G4	colony_pcr_plate_3#G04	4552	50.02361164	2.1186	0.7676	TRUE	TRUE		JBx_203297	glycerol_stock_5-A3
508	pAN_00512	pks12_Ncom + pks12M1 + borA1_Ccom + pPM021_MfeI_XhoI + lacI_T7_6xHis_TEV	SLIC/Gibson/CPEC	consolidated_gibson_plate_5	A1	consolidated_gibson_plate_5_QPLATE_1	A1	glycerol_stock_6	A1	aanava 2 211019	A2	50	ggaattgtgagcggataaca	colony_pcr_primer_plate	O22	40	tcgttttatttgatgcctgg	colony_pcr_primer_plate	O24	40	6613	colony_pcr_plate_3	H4	colony_pcr_plate_3#H04	2829	68.44357318	6.8781	4.0194	FALSE	TRUE		JBx_203298	glycerol_stock_6-A1
508	pAN_00512	pks12_Ncom + pks12M1 + borA1_Ccom + pPM021_MfeI_XhoI + lacI_T7_6xHis_TEV	SLIC/Gibson/CPEC	consolidated_gibson_plate_5	A1	consolidated_gibson_plate_5_QPLATE_1	A1	glycerol_stock_6	C1	aanava 2 211019	E2	50	ggaattgtgagcggataaca	colony_pcr_primer_plate	O22	40	tcgttttatttgatgcctgg	colony_pcr_primer_plate	O24	40	6613	colony_pcr_plate_3	B5	colony_pcr_plate_3#B05	2800	69.10747037	13.4517	7.7536	FALSE	TRUE		JBx_203298	glycerol_stock_6-C1
509	pAN_00513	pks12_Ncom + pks12M1 + borA1_Ccom + pPM021_MfeI_XhoI + lacI_lacUV5	SLIC/Gibson/CPEC	consolidated_gibson_plate_5	B1	consolidated_gibson_plate_5_QPLATE_1	A2	glycerol_stock_6	D1	aanava 2 211019	G2	50	ggaattgtgagcggataaca	colony_pcr_primer_plate	O22	40	tcgttttatttgatgcctgg	colony_pcr_primer_plate	O24	40	6531	colony_pcr_plate_3	C5	colony_pcr_plate_3#C05	1808	91.71307664	26.7439	24.3899	FALSE	TRUE		JBx_203299	glycerol_stock_6-D1
514	pAN_00518	pks12_Ncom + pks12M2 + mlsA8_Ccom + pPM021_MfeI_XhoI + lacI_T7_6xHis_TEV	SLIC/Gibson/CPEC	consolidated_gibson_plate_5	G1	consolidated_gibson_plate_5_QPLATE_1	A7	glycerol_stock_6	D3	aanava 2 211019	G6	50	ggaattgtgagcggataaca	colony_pcr_primer_plate	O22	40	tcgttttatttgatgcctgg	colony_pcr_primer_plate	O24	40	6610	colony_pcr_plate_3	C7	colony_pcr_plate_3#C07					FALSE	TRUE		JBx_203304	glycerol_stock_6-D3
514	pAN_00518	pks12_Ncom + pks12M2 + mlsA8_Ccom + pPM021_MfeI_XhoI + lacI_T7_6xHis_TEV	SLIC/Gibson/CPEC	consolidated_gibson_plate_5	G1	consolidated_gibson_plate_5_QPLATE_1	A7	glycerol_stock_6	E3	aanava 2 211019	I6	50	ggaattgtgagcggataaca	colony_pcr_primer_plate	O22	40	tcgttttatttgatgcctgg	colony_pcr_primer_plate	O24	40	6610	colony_pcr_plate_3	D7	colony_pcr_plate_3#D07					FALSE	TRUE		JBx_203304	glycerol_stock_6-E3
514	pAN_00518	pks12_Ncom + pks12M2 + mlsA8_Ccom + pPM021_MfeI_XhoI + lacI_T7_6xHis_TEV	SLIC/Gibson/CPEC	consolidated_gibson_plate_5	G1	consolidated_gibson_plate_5_QPLATE_1	A7	glycerol_stock_6	G3	aanava 2 211019	M6	50	ggaattgtgagcggataaca	colony_pcr_primer_plate	O22	40	tcgttttatttgatgcctgg	colony_pcr_primer_plate	O24	40	6610	colony_pcr_plate_3	F7	colony_pcr_plate_3#F07					FALSE	TRUE		JBx_203304	glycerol_stock_6-G3
516	pAN_00520	pks12_Ncom + ppsAtb + borA1_Ccom + pPM021_MfeI_XhoI + lacI_T7_6xHis_TEV	SLIC/Gibson/CPEC	consolidated_gibson_plate_5	A2	consolidated_gibson_plate_5_QPLATE_1	B1	glycerol_stock_6	D4	aanava 2 211019	G8	50	ggaattgtgagcggataaca	colony_pcr_primer_plate	O22	40	tcgttttatttgatgcctgg	colony_pcr_primer_plate	O24	40	5806	colony_pcr_plate_3	C8	colony_pcr_plate_3#C08	430	73.57424192	15.5043	59.7429	FALSE	TRUE		JBx_203306	glycerol_stock_6-D4
516	pAN_00520	pks12_Ncom + ppsAtb + borA1_Ccom + pPM021_MfeI_XhoI + lacI_T7_6xHis_TEV	SLIC/Gibson/CPEC	consolidated_gibson_plate_5	A2	consolidated_gibson_plate_5_QPLATE_1	B1	glycerol_stock_6	E4	aanava 2 211019	I8	50	ggaattgtgagcggataaca	colony_pcr_primer_plate	O22	40	tcgttttatttgatgcctgg	colony_pcr_primer_plate	O24	40	5806	colony_pcr_plate_3	D8	colony_pcr_plate_3#D08	430	54.85356904	10.4196	40.15	FALSE	TRUE		JBx_203306	glycerol_stock_6-E4
516	pAN_00520	pks12_Ncom + ppsAtb + borA1_Ccom + pPM021_MfeI_XhoI + lacI_T7_6xHis_TEV	SLIC/Gibson/CPEC	consolidated_gibson_plate_5	A2	consolidated_gibson_plate_5_QPLATE_1	B1	glycerol_stock_6	G4	aanava 2 211019	M8	50	ggaattgtgagcggataaca	colony_pcr_primer_plate	O22	40	tcgttttatttgatgcctgg	colony_pcr_primer_plate	O24	40	5806	colony_pcr_plate_3	F8	colony_pcr_plate_3#F08					FALSE	TRUE		JBx_203306	glycerol_stock_6-G4
527	pAN_00531	pks12_Ncom + ppsBtb + mlsA8_Ccom + pPM021_MfeI_XhoI + lacI_lacUV5	SLIC/Gibson/CPEC	consolidated_gibson_plate_5	F2	consolidated_gibson_plate_5_QPLATE_1	B6	glycerol_stock_6	B7	aanava 2 211019	C14	50	ggaattgtgagcggataaca	colony_pcr_primer_plate	O22	40	tcgttttatttgatgcctgg	colony_pcr_primer_plate	O24	40	4881	colony_pcr_plate_3	A11	colony_pcr_plate_3#A11	4208	74.15457002	12.9551	4.9912	TRUE	TRUE		JBx_203317	glycerol_stock_6-B7
530	pAN_00534	pks12_Ncom + ppsBmm + mlsA8_Ccom + pPM021_MfeI_XhoI + lacI_T7_6xHis_TEV	SLIC/Gibson/CPEC	consolidated_gibson_plate_5	G2	consolidated_gibson_plate_5_QPLATE_1	B7	glycerol_stock_6	C7	aanava 2 211019	E14	50	ggaattgtgagcggataaca	colony_pcr_primer_plate	O22	40	tcgttttatttgatgcctgg	colony_pcr_primer_plate	O24	40	4945	colony_pcr_plate_3	B11	colony_pcr_plate_3#B11	687	80.02582367	16.5483	39.816	FALSE	TRUE		JBx_203320	glycerol_stock_6-C7
530	pAN_00534	pks12_Ncom + ppsBmm + mlsA8_Ccom + pPM021_MfeI_XhoI + lacI_T7_6xHis_TEV	SLIC/Gibson/CPEC	consolidated_gibson_plate_5	G2	consolidated_gibson_plate_5_QPLATE_1	B7	glycerol_stock_6	D7	aanava 2 211019	G14	50	ggaattgtgagcggataaca	colony_pcr_primer_plate	O22	40	tcgttttatttgatgcctgg	colony_pcr_primer_plate	O24	40	4945	colony_pcr_plate_3	C11	colony_pcr_plate_3#C11	687	92.95691796	19.911	47.7672	FALSE	TRUE		JBx_203320	glycerol_stock_6-D7
551	pAN_00555	pks12_Ncom + ppsEtb + mlsA8_Ccom + pPM021_MfeI_XhoI + lacI_lacUV5	SLIC/Gibson/CPEC	consolidated_gibson_plate_5	H3	consolidated_gibson_plate_5_QPLATE_1	C8	glycerol_stock_6	D10	aanava 2 211019	G20	50	ggaattgtgagcggataaca	colony_pcr_primer_plate	O22	40	tcgttttatttgatgcctgg	colony_pcr_primer_plate	O24	40	3465	colony_pcr_plate_4	C2	colony_pcr_plate_4#C02	3429	44.64914882	3.7637	1.8391	TRUE	TRUE		JBx_203341	glycerol_stock_6-D10
551	pAN_00555	pks12_Ncom + ppsEtb + mlsA8_Ccom + pPM021_MfeI_XhoI + lacI_lacUV5	SLIC/Gibson/CPEC	consolidated_gibson_plate_5	H3	consolidated_gibson_plate_5_QPLATE_1	C8	glycerol_stock_6	E10	aanava 2 211019	I20	50	ggaattgtgagcggataaca	colony_pcr_primer_plate	O22	40	tcgttttatttgatgcctgg	colony_pcr_primer_plate	O24	40	3465	colony_pcr_plate_4	D2	colony_pcr_plate_4#D02	3251	91.35775496	11.2899	5.6116	TRUE	TRUE		JBx_203341	glycerol_stock_6-E10
551	pAN_00555	pks12_Ncom + ppsEtb + mlsA8_Ccom + pPM021_MfeI_XhoI + lacI_lacUV5	SLIC/Gibson/CPEC	consolidated_gibson_plate_5	H3	consolidated_gibson_plate_5_QPLATE_1	C8	glycerol_stock_6	F10	aanava 2 211019	K20	50	ggaattgtgagcggataaca	colony_pcr_primer_plate	O22	40	tcgttttatttgatgcctgg	colony_pcr_primer_plate	O24	40	3465	colony_pcr_plate_4	E2	colony_pcr_plate_4#E02	3251	88.90716034	11.9485	5.8646	TRUE	TRUE		JBx_203341	glycerol_stock_6-F10
551	pAN_00555	pks12_Ncom + ppsEtb + mlsA8_Ccom + pPM021_MfeI_XhoI + lacI_lacUV5	SLIC/Gibson/CPEC	consolidated_gibson_plate_5	H3	consolidated_gibson_plate_5_QPLATE_1	C8	glycerol_stock_6	G10	aanava 2 211019	M20	50	ggaattgtgagcggataaca	colony_pcr_primer_plate	O22	40	tcgttttatttgatgcctgg	colony_pcr_primer_plate	O24	40	3465	colony_pcr_plate_4	F2	colony_pcr_plate_4#F02	3144	88.66474544	13.1989	6.7312	TRUE	TRUE		JBx_203341	glycerol_stock_6-G10
552	pAN_00556	pks12_Ncom + ppsEtb + borA1_Ccom + pPM021_MfeI_XhoI + lacI_T7_6xHis_TEV	SLIC/Gibson/CPEC	consolidated_gibson_plate_5	A4	consolidated_gibson_plate_5_QPLATE_1	D1	glycerol_stock_6	A11	aanava 2 211019	A22	50	ggaattgtgagcggataaca	colony_pcr_primer_plate	O22	40	tcgttttatttgatgcctgg	colony_pcr_primer_plate	O24	40	3580	colony_pcr_plate_4	H2	colony_pcr_plate_4#H02	2115	85.66847414	13.2237	10.1531	TRUE	TRUE		JBx_203342	glycerol_stock_6-A11
552	pAN_00556	pks12_Ncom + ppsEtb + borA1_Ccom + pPM021_MfeI_XhoI + lacI_T7_6xHis_TEV	SLIC/Gibson/CPEC	consolidated_gibson_plate_5	A4	consolidated_gibson_plate_5_QPLATE_1	D1	glycerol_stock_6	B11	aanava 2 211019	C22	50	ggaattgtgagcggataaca	colony_pcr_primer_plate	O22	40	tcgttttatttgatgcctgg	colony_pcr_primer_plate	O24	40	3580	colony_pcr_plate_4	A3	colony_pcr_plate_4#A03	3179	78.42672479	7.8084	4.0794	TRUE	TRUE		JBx_203342	glycerol_stock_6-B11
554	pAN_00558	pks12_Ncom + ppsEtb + mlsA8_Ccom + pPM021_MfeI_XhoI + lacI_T7_6xHis_TEV	SLIC/Gibson/CPEC	consolidated_gibson_plate_5	C4	consolidated_gibson_plate_5_QPLATE_1	D3	glycerol_stock_6	D11	aanava 2 211019	G22	50	ggaattgtgagcggataaca	colony_pcr_primer_plate	O22	40	tcgttttatttgatgcctgg	colony_pcr_primer_plate	O24	40	3547	colony_pcr_plate_4	C3	colony_pcr_plate_4#C03					FALSE	TRUE		JBx_203344	glycerol_stock_6-D11
554	pAN_00558	pks12_Ncom + ppsEtb + mlsA8_Ccom + pPM021_MfeI_XhoI + lacI_T7_6xHis_TEV	SLIC/Gibson/CPEC	consolidated_gibson_plate_5	C4	consolidated_gibson_plate_5_QPLATE_1	D3	glycerol_stock_6	E11	aanava 2 211019	I22	50	ggaattgtgagcggataaca	colony_pcr_primer_plate	O22	40	tcgttttatttgatgcctgg	colony_pcr_primer_plate	O24	40	3547	colony_pcr_plate_4	D3	colony_pcr_plate_4#D03	4173	91.14200055	3.0096	1.1842	TRUE	TRUE		JBx_203344	glycerol_stock_6-E11
554	pAN_00558	pks12_Ncom + ppsEtb + mlsA8_Ccom + pPM021_MfeI_XhoI + lacI_T7_6xHis_TEV	SLIC/Gibson/CPEC	consolidated_gibson_plate_5	C4	consolidated_gibson_plate_5_QPLATE_1	D3	glycerol_stock_6	F11	aanava 2 211019	K22	50	ggaattgtgagcggataaca	colony_pcr_primer_plate	O22	40	tcgttttatttgatgcctgg	colony_pcr_primer_plate	O24	40	3547	colony_pcr_plate_4	E3	colony_pcr_plate_4#E03	4070	83.70030775	10.5526	4.2176	TRUE	TRUE		JBx_203344	glycerol_stock_6-F11
558	pAN_00562	pks12_Ncom + rifM2 + mlsA8_Ccom + pPM021_MfeI_XhoI + lacI_T7_6xHis_TEV	SLIC/Gibson/CPEC	consolidated_gibson_plate_5	G4	consolidated_gibson_plate_5_QPLATE_1	D7	glycerol_stock_6	A12	aanava 2 211019	A24	50	ggaattgtgagcggataaca	colony_pcr_primer_plate	O22	40	tcgttttatttgatgcctgg	colony_pcr_primer_plate	O24	40	3448	colony_pcr_plate_4	H3	colony_pcr_plate_4#H03	500	77.12148091	4.9994	16.5192	FALSE	TRUE		JBx_203348	glycerol_stock_6-A12
560	pAN_00564	pks12_Ncom + spnM1 + borA1_Ccom + pPM021_MfeI_XhoI + lacI_T7_6xHis_TEV	SLIC/Gibson/CPEC	consolidated_gibson_plate_5	A5	consolidated_gibson_plate_5_QPLATE_1	E1	glycerol_stock_6	C12	aanava 2 211019	E24	50	ggaattgtgagcggataaca	colony_pcr_primer_plate	O22	40	tcgttttatttgatgcctgg	colony_pcr_primer_plate	O24	40	5161	colony_pcr_plate_4	B4	colony_pcr_plate_4#B04	2914	87.55662674	10.8621	6.128	TRUE	TRUE		JBx_203350	glycerol_stock_6-C12
560	pAN_00564	pks12_Ncom + spnM1 + borA1_Ccom + pPM021_MfeI_XhoI + lacI_T7_6xHis_TEV	SLIC/Gibson/CPEC	consolidated_gibson_plate_5	A5	consolidated_gibson_plate_5_QPLATE_1	E1	glycerol_stock_6	D12	aanava 2 211019	G24	50	ggaattgtgagcggataaca	colony_pcr_primer_plate	O22	40	tcgttttatttgatgcctgg	colony_pcr_primer_plate	O24	40	5161	colony_pcr_plate_4	C4	colony_pcr_plate_4#C04	4897	55.65415566	2.7595	0.9277	TRUE	TRUE		JBx_203350	glycerol_stock_6-D12
560	pAN_00564	pks12_Ncom + spnM1 + borA1_Ccom + pPM021_MfeI_XhoI + lacI_T7_6xHis_TEV	SLIC/Gibson/CPEC	consolidated_gibson_plate_5	A5	consolidated_gibson_plate_5_QPLATE_1	E1	glycerol_stock_6	E12	aanava 2 211019	I24	50	ggaattgtgagcggataaca	colony_pcr_primer_plate	O22	40	tcgttttatttgatgcctgg	colony_pcr_primer_plate	O24	40	5161	colony_pcr_plate_4	D4	colony_pcr_plate_4#D04	2943	94.37151591	5.7728	3.2149	TRUE	TRUE		JBx_203350	glycerol_stock_6-E12
560	pAN_00564	pks12_Ncom + spnM1 + borA1_Ccom + pPM021_MfeI_XhoI + lacI_T7_6xHis_TEV	SLIC/Gibson/CPEC	consolidated_gibson_plate_5	A5	consolidated_gibson_plate_5_QPLATE_1	E1	glycerol_stock_6	F12	aanava 2 211019	K24	50	ggaattgtgagcggataaca	colony_pcr_primer_plate	O22	40	tcgttttatttgatgcctgg	colony_pcr_primer_plate	O24	40	5161	colony_pcr_plate_4	E4	colony_pcr_plate_4#E04					FALSE	TRUE		JBx_203350	glycerol_stock_6-F12
565	pAN_00569	pks12_Ncom + spnM2 + borA1_Ccom + pPM021_MfeI_XhoI + lacI_lacUV5	SLIC/Gibson/CPEC	consolidated_gibson_plate_5	F5	consolidated_gibson_plate_5_QPLATE_1	E6	glycerol_stock_7	F1	aanava 2 211019	L1	50	ggaattgtgagcggataaca	colony_pcr_primer_plate	O22	40	tcgttttatttgatgcctgg	colony_pcr_primer_plate	O24	40	6633	colony_pcr_plate_4	C5	colony_pcr_plate_4#C05					FALSE	TRUE		JBx_203355	glycerol_stock_7-F1
566	pAN_00570	pks12_Ncom + spnM2 + mlsA8_Ccom + pPM021_MfeI_XhoI + lacI_T7_6xHis_TEV	SLIC/Gibson/CPEC	consolidated_gibson_plate_5	G5	consolidated_gibson_plate_5_QPLATE_1	E7	glycerol_stock_7	H1	aanava 2 211019	P1	50	ggaattgtgagcggataaca	colony_pcr_primer_plate	O22	40	tcgttttatttgatgcctgg	colony_pcr_primer_plate	O24	40	6682	colony_pcr_plate_4	E5	colony_pcr_plate_4#E05					FALSE	TRUE		JBx_203356	glycerol_stock_7-H1
567	pAN_00571	pks12_Ncom + spnM2 + mlsA8_Ccom + pPM021_MfeI_XhoI + lacI_lacUV5	SLIC/Gibson/CPEC	consolidated_gibson_plate_5	H5	consolidated_gibson_plate_5_QPLATE_1	E8	glycerol_stock_7	A2	aanava 2 211019	B3	50	ggaattgtgagcggataaca	colony_pcr_primer_plate	O22	40	tcgttttatttgatgcctgg	colony_pcr_primer_plate	O24	40	6600	colony_pcr_plate_4	F5	colony_pcr_plate_4#F05					FALSE	TRUE		JBx_203357	glycerol_stock_7-A2
568	pAN_00572	pks12_Ncom + pks15mm + borA1_Ccom + pPM021_MfeI_XhoI + lacI_T7_6xHis_TEV	SLIC/Gibson/CPEC	consolidated_gibson_plate_5	A6	consolidated_gibson_plate_5_QPLATE_1	F1	glycerol_stock_7	C2	aanava 2 211019	F3	50	ggaattgtgagcggataaca	colony_pcr_primer_plate	O22	40	tcgttttatttgatgcctgg	colony_pcr_primer_plate	O24	40	6715	colony_pcr_plate_4	H5	colony_pcr_plate_4#H05	598	81.50304477	7.9234	21.7682	FALSE	TRUE		JBx_203358	glycerol_stock_7-C2
570	pAN_00574	pks12_Ncom + pks15mm + mlsA8_Ccom + pPM021_MfeI_XhoI + lacI_T7_6xHis_TEV	SLIC/Gibson/CPEC	consolidated_gibson_plate_5	C6	consolidated_gibson_plate_5_QPLATE_1	F3	glycerol_stock_7	H2	aanava 2 211019	P3	50	ggaattgtgagcggataaca	colony_pcr_primer_plate	O22	40	tcgttttatttgatgcctgg	colony_pcr_primer_plate	O24	40	6682	colony_pcr_plate_4	E6	colony_pcr_plate_4#E06	4724	41.39233008	6.3584	2.2	TRUE	TRUE		JBx_203360	glycerol_stock_7-H2
574	pAN_00578	pks12_Ncom + pks6tb + mlsA8_Ccom + pPM021_MfeI_XhoI + lacI_T7_6xHis_TEV	SLIC/Gibson/CPEC	consolidated_gibson_plate_5	G6	consolidated_gibson_plate_5_QPLATE_1	F7	glycerol_stock_7	D3	aanava 2 211019	H5	50	ggaattgtgagcggataaca	colony_pcr_primer_plate	O22	40	tcgttttatttgatgcctgg	colony_pcr_primer_plate	O24	40	3526	colony_pcr_plate_4	A7	colony_pcr_plate_4#A07	4828	57.80582627	8.7429	2.5924	TRUE	TRUE		JBx_203364	glycerol_stock_7-D3
575	pAN_00579	pks12_Ncom + pks6tb + mlsA8_Ccom + pPM021_MfeI_XhoI + lacI_lacUV5	SLIC/Gibson/CPEC	consolidated_gibson_plate_5	H6	consolidated_gibson_plate_5_QPLATE_1	F8	glycerol_stock_7	A4	aanava 2 211019	B7	50	ggaattgtgagcggataaca	colony_pcr_primer_plate	O22	40	tcgttttatttgatgcctgg	colony_pcr_primer_plate	O24	40	3444	colony_pcr_plate_4	F7	colony_pcr_plate_4#F07	3358	48.70662826	6.7296	3.1464	TRUE	TRUE		JBx_203365	glycerol_stock_7-A4
579	pAN_00583	borLM + mlsA8_Ccom + pPM021_MfeI_XhoI + lacI_lacUV5	SLIC/Gibson/CPEC	consolidated_gibson_plate_5	D7	consolidated_gibson_plate_5_QPLATE_2	A4	glycerol_stock_7	H4	aanava 2 211019	P7	50	ggaattgtgagcggataaca	colony_pcr_primer_plate	O22	40	tcgttttatttgatgcctgg	colony_pcr_primer_plate	O24	40	2694	colony_pcr_plate_4	E8	colony_pcr_plate_4#E08	1846	57.41708671	11.7101	10.3358	TRUE	TRUE		JBx_203369	glycerol_stock_7-H4
584	pAN_00588	lipLM + mlsA8_Ccom + pPM021_MfeI_XhoI + lacI_T7_6xHis_TEV	SLIC/Gibson/CPEC	consolidated_gibson_plate_5	G7	consolidated_gibson_plate_5_QPLATE_2	A7	glycerol_stock_7	A5	aanava 2 211019	B9	50	ggaattgtgagcggataaca	colony_pcr_primer_plate	O22	40	tcgttttatttgatgcctgg	colony_pcr_primer_plate	O24	40	2140	colony_pcr_plate_4	F8	colony_pcr_plate_4#F08	1827	54.91719681	12.0077	10.7659	TRUE	TRUE		JBx_203374	glycerol_stock_7-A5
584	pAN_00588	lipLM + mlsA8_Ccom + pPM021_MfeI_XhoI + lacI_T7_6xHis_TEV	SLIC/Gibson/CPEC	consolidated_gibson_plate_5	G7	consolidated_gibson_plate_5_QPLATE_2	A7	glycerol_stock_7	D5	aanava 2 211019	H9	50	ggaattgtgagcggataaca	colony_pcr_primer_plate	O22	40	tcgttttatttgatgcctgg	colony_pcr_primer_plate	O24	40	2140	colony_pcr_plate_4	A9	colony_pcr_plate_4#A09	1904	82.83656933	15.6108	13.4683	TRUE	TRUE		JBx_203374	glycerol_stock_7-D5
585	pAN_00589	lipLM + mlsA8_Ccom + pPM021_MfeI_XhoI + lacI_lacUV5	SLIC/Gibson/CPEC	consolidated_gibson_plate_5	H7	consolidated_gibson_plate_5_QPLATE_2	A8	glycerol_stock_7	E5	aanava 2 211019	J9	50	ggaattgtgagcggataaca	colony_pcr_primer_plate	O22	40	tcgttttatttgatgcctgg	colony_pcr_primer_plate	O24	40	2058	colony_pcr_plate_4	B9	colony_pcr_plate_4#B09	1731	89.08804936	23.4494	22.3123	TRUE	TRUE		JBx_203375	glycerol_stock_7-E5
585	pAN_00589	lipLM + mlsA8_Ccom + pPM021_MfeI_XhoI + lacI_lacUV5	SLIC/Gibson/CPEC	consolidated_gibson_plate_5	H7	consolidated_gibson_plate_5_QPLATE_2	A8	glycerol_stock_7	F5	aanava 2 211019	L9	50	ggaattgtgagcggataaca	colony_pcr_primer_plate	O22	40	tcgttttatttgatgcctgg	colony_pcr_primer_plate	O24	40	2058	colony_pcr_plate_4	C9	colony_pcr_plate_4#C09	1693	89.74428941	43.4138	41.6457	TRUE	TRUE		JBx_203375	glycerol_stock_7-F5
585	pAN_00589	lipLM + mlsA8_Ccom + pPM021_MfeI_XhoI + lacI_lacUV5	SLIC/Gibson/CPEC	consolidated_gibson_plate_5	H7	consolidated_gibson_plate_5_QPLATE_2	A8	glycerol_stock_7	G5	aanava 2 211019	N9	50	ggaattgtgagcggataaca	colony_pcr_primer_plate	O22	40	tcgttttatttgatgcctgg	colony_pcr_primer_plate	O24	40	2058	colony_pcr_plate_4	D9	colony_pcr_plate_4#D09	1750	90.69358472	23.3107	21.9646	TRUE	TRUE		JBx_203375	glycerol_stock_7-G5
585	pAN_00589	lipLM + mlsA8_Ccom + pPM021_MfeI_XhoI + lacI_lacUV5	SLIC/Gibson/CPEC	consolidated_gibson_plate_5	H7	consolidated_gibson_plate_5_QPLATE_2	A8	glycerol_stock_7	H5	aanava 2 211019	P9	50	ggaattgtgagcggataaca	colony_pcr_primer_plate	O22	40	tcgttttatttgatgcctgg	colony_pcr_primer_plate	O24	40	2058	colony_pcr_plate_4	E9	colony_pcr_plate_4#E09	1712	79.464097	28.5737	27.5383	TRUE	TRUE		JBx_203375	glycerol_stock_7-H5
586	pAN_00590	lipLM + pks12_Ccom + pPM021_MfeI_XhoI + lacI_T7_6xHis_TEV	SLIC/Gibson/CPEC	consolidated_gibson_plate_5	A8	consolidated_gibson_plate_5_QPLATE_2	B1	glycerol_stock_7	A6	aanava 2 211019	B11	50	ggaattgtgagcggataaca	colony_pcr_primer_plate	O22	40	tcgttttatttgatgcctgg	colony_pcr_primer_plate	O24	40	2098	colony_pcr_plate_4	F9	colony_pcr_plate_4#F09	939	73.06836488	12.6097	22.1497	FALSE	TRUE		JBx_203376	glycerol_stock_7-A6
586	pAN_00590	lipLM + pks12_Ccom + pPM021_MfeI_XhoI + lacI_T7_6xHis_TEV	SLIC/Gibson/CPEC	consolidated_gibson_plate_5	A8	consolidated_gibson_plate_5_QPLATE_2	B1	glycerol_stock_7	B6	aanava 2 211019	D11	50	ggaattgtgagcggataaca	colony_pcr_primer_plate	O22	40	tcgttttatttgatgcctgg	colony_pcr_primer_plate	O24	40	2098	colony_pcr_plate_4	G9	colony_pcr_plate_4#G09	2886	62.56772674	10.0928	5.7037	TRUE	TRUE		JBx_203376	glycerol_stock_7-B6
586	pAN_00590	lipLM + pks12_Ccom + pPM021_MfeI_XhoI + lacI_T7_6xHis_TEV	SLIC/Gibson/CPEC	consolidated_gibson_plate_5	A8	consolidated_gibson_plate_5_QPLATE_2	B1	glycerol_stock_7	C6	aanava 2 211019	F11	50	ggaattgtgagcggataaca	colony_pcr_primer_plate	O22	40	tcgttttatttgatgcctgg	colony_pcr_primer_plate	O24	40	2098	colony_pcr_plate_4	H9	colony_pcr_plate_4#H09	931	73.87788497	14.7181	26.0199	FALSE	TRUE		JBx_203376	glycerol_stock_7-C6
587	pAN_00591	lipLM + pks12_Ccom + pPM021_MfeI_XhoI + lacI_lacUV5	SLIC/Gibson/CPEC	consolidated_gibson_plate_5	B8	consolidated_gibson_plate_5_QPLATE_2	B2	glycerol_stock_7	E6	aanava 2 211019	J11	50	ggaattgtgagcggataaca	colony_pcr_primer_plate	O22	40	tcgttttatttgatgcctgg	colony_pcr_primer_plate	O24	40	2016	colony_pcr_plate_4	B10	colony_pcr_plate_4#B10	1866	63.59422888	20.2933	17.703	TRUE	TRUE		JBx_203377	glycerol_stock_7-E6
587	pAN_00591	lipLM + pks12_Ccom + pPM021_MfeI_XhoI + lacI_lacUV5	SLIC/Gibson/CPEC	consolidated_gibson_plate_5	B8	consolidated_gibson_plate_5_QPLATE_2	B2	glycerol_stock_7	F6	aanava 2 211019	L11	50	ggaattgtgagcggataaca	colony_pcr_primer_plate	O22	40	tcgttttatttgatgcctgg	colony_pcr_primer_plate	O24	40	2016	colony_pcr_plate_4	C10	colony_pcr_plate_4#C10	1827	63.5364597	24.7857	22.1621	TRUE	TRUE		JBx_203377	glycerol_stock_7-F6
587	pAN_00591	lipLM + pks12_Ccom + pPM021_MfeI_XhoI + lacI_lacUV5	SLIC/Gibson/CPEC	consolidated_gibson_plate_5	B8	consolidated_gibson_plate_5_QPLATE_2	B2	glycerol_stock_7	G6	aanava 2 211019	N11	50	ggaattgtgagcggataaca	colony_pcr_primer_plate	O22	40	tcgttttatttgatgcctgg	colony_pcr_primer_plate	O24	40	2016	colony_pcr_plate_4	D10	colony_pcr_plate_4#D10	1885	84.18013501	19.1413	16.6715	TRUE	TRUE		JBx_203377	glycerol_stock_7-G6
587	pAN_00591	lipLM + pks12_Ccom + pPM021_MfeI_XhoI + lacI_lacUV5	SLIC/Gibson/CPEC	consolidated_gibson_plate_5	B8	consolidated_gibson_plate_5_QPLATE_2	B2	glycerol_stock_7	H6	aanava 2 211019	P11	50	ggaattgtgagcggataaca	colony_pcr_primer_plate	O22	40	tcgttttatttgatgcctgg	colony_pcr_primer_plate	O24	40	2016	colony_pcr_plate_4	E10	colony_pcr_plate_4#E10	2543	46.73107726	7.3229	4.8143	TRUE	TRUE		JBx_203377	glycerol_stock_7-H6
592	pAN_00596	eryLM + pks12_Ccom + pPM021_MfeI_XhoI + lacI_T7_6xHis_TEV	SLIC/Gibson/CPEC	consolidated_gibson_plate_5	G8	consolidated_gibson_plate_5_QPLATE_2	B7	glycerol_stock_7	A7	aanava 2 211019	B13	50	ggaattgtgagcggataaca	colony_pcr_primer_plate	O22	40	tcgttttatttgatgcctgg	colony_pcr_primer_plate	O24	40	2044	colony_pcr_plate_4	F10	colony_pcr_plate_4#F10	1770	62.67542947	10.8431	10.0614	TRUE	TRUE		JBx_203382	glycerol_stock_7-A7
592	pAN_00596	eryLM + pks12_Ccom + pPM021_MfeI_XhoI + lacI_T7_6xHis_TEV	SLIC/Gibson/CPEC	consolidated_gibson_plate_5	G8	consolidated_gibson_plate_5_QPLATE_2	B7	glycerol_stock_7	B7	aanava 2 211019	D13	50	ggaattgtgagcggataaca	colony_pcr_primer_plate	O22	40	tcgttttatttgatgcctgg	colony_pcr_primer_plate	O24	40	2044	colony_pcr_plate_4	G10	colony_pcr_plate_4#G10	1750	94.43482053	15.591	14.4671	TRUE	TRUE		JBx_203382	glycerol_stock_7-B7
603	pAN_00607	pikLM + mlsA8_Ccom + pPM021_MfeI_XhoI + lacI_lacUV5	SLIC/Gibson/CPEC	consolidated_gibson_plate_5	H9	consolidated_gibson_plate_5_QPLATE_2	C8	glycerol_stock_7	F8	aanava 2 211019	L15	50	ggaattgtgagcggataaca	colony_pcr_primer_plate	O22	40	tcgttttatttgatgcctgg	colony_pcr_primer_plate	O24	40	3639	colony_pcr_plate_4	C12	colony_pcr_plate_4#C12	3358	76.77430469	9.805	4.6197	TRUE	TRUE		JBx_203393	glycerol_stock_7-F8
604	pAN_00608	pikLM + pks12_Ccom + pPM021_MfeI_XhoI + lacI_T7_6xHis_TEV	SLIC/Gibson/CPEC	consolidated_gibson_plate_5	A10	consolidated_gibson_plate_5_QPLATE_2	D1	glycerol_stock_7	B9	aanava 2 211019	D17	50	ggaattgtgagcggataaca	colony_pcr_primer_plate	O22	40	tcgttttatttgatgcctgg	colony_pcr_primer_plate	O24	40	3679	colony_pcr_plate_4	G12	colony_pcr_plate_4#G12	2458	62.19090091	13.2063	8.841	TRUE	TRUE		JBx_203394	glycerol_stock_7-B9
604	pAN_00608	pikLM + pks12_Ccom + pPM021_MfeI_XhoI + lacI_T7_6xHis_TEV	SLIC/Gibson/CPEC	consolidated_gibson_plate_5	A10	consolidated_gibson_plate_5_QPLATE_2	D1	glycerol_stock_7	C9	aanava 2 211019	F17	50	ggaattgtgagcggataaca	colony_pcr_primer_plate	O22	40	tcgttttatttgatgcctgg	colony_pcr_primer_plate	O24	40	3679	colony_pcr_plate_4	H12	colony_pcr_plate_4#H12					FALSE	TRUE		JBx_203394	glycerol_stock_7-C9
612	pAN_00616	cndLM + borA1_Ccom + pPM021_MfeI_XhoI + lacI_T7_6xHis_TEV	SLIC/Gibson/CPEC	consolidated_gibson_plate_5	A11	consolidated_gibson_plate_5_QPLATE_2	E1	glycerol_stock_7	D11	aanava 2 211019	H21	50	ggaattgtgagcggataaca	colony_pcr_primer_plate	O22	40	tcgttttatttgatgcctgg	colony_pcr_primer_plate	O24	40	2605	colony_pcr_plate_5	A3	colony_pcr_plate_5#A03					FALSE	TRUE		JBx_203402	glycerol_stock_7-D11
612	pAN_00616	cndLM + borA1_Ccom + pPM021_MfeI_XhoI + lacI_T7_6xHis_TEV	SLIC/Gibson/CPEC	consolidated_gibson_plate_5	A11	consolidated_gibson_plate_5_QPLATE_2	E1	glycerol_stock_7	E11	aanava 2 211019	J21	50	ggaattgtgagcggataaca	colony_pcr_primer_plate	O22	40	tcgttttatttgatgcctgg	colony_pcr_primer_plate	O24	40	2605	colony_pcr_plate_5	B3	colony_pcr_plate_5#B03					FALSE	TRUE		JBx_203402	glycerol_stock_7-E11
612	pAN_00616	cndLM + borA1_Ccom + pPM021_MfeI_XhoI + lacI_T7_6xHis_TEV	SLIC/Gibson/CPEC	consolidated_gibson_plate_5	A11	consolidated_gibson_plate_5_QPLATE_2	E1	glycerol_stock_7	F11	aanava 2 211019	L21	50	ggaattgtgagcggataaca	colony_pcr_primer_plate	O22	40	tcgttttatttgatgcctgg	colony_pcr_primer_plate	O24	40	2605	colony_pcr_plate_5	C3	colony_pcr_plate_5#C03					FALSE	TRUE		JBx_203402	glycerol_stock_7-F11
612	pAN_00616	cndLM + borA1_Ccom + pPM021_MfeI_XhoI + lacI_T7_6xHis_TEV	SLIC/Gibson/CPEC	consolidated_gibson_plate_5	A11	consolidated_gibson_plate_5_QPLATE_2	E1	glycerol_stock_7	G11	aanava 2 211019	N21	50	ggaattgtgagcggataaca	colony_pcr_primer_plate	O22	40	tcgttttatttgatgcctgg	colony_pcr_primer_plate	O24	40	2605	colony_pcr_plate_5	D3	colony_pcr_plate_5#D03					FALSE	TRUE		JBx_203402	glycerol_stock_7-G11
613	pAN_00617	cndLM + borA1_Ccom + pPM021_MfeI_XhoI + lacI_lacUV5	SLIC/Gibson/CPEC	consolidated_gibson_plate_5	B11	consolidated_gibson_plate_5_QPLATE_2	E2	glycerol_stock_7	H11	aanava 2 211019	P21	50	ggaattgtgagcggataaca	colony_pcr_primer_plate	O22	40	tcgttttatttgatgcctgg	colony_pcr_primer_plate	O24	40	2523	colony_pcr_plate_5	E3	colony_pcr_plate_5#E03					FALSE	TRUE		JBx_203403	glycerol_stock_7-H11
614	pAN_00618	cndLM + mlsA8_Ccom + pPM021_MfeI_XhoI + lacI_T7_6xHis_TEV	SLIC/Gibson/CPEC	consolidated_gibson_plate_5	C11	consolidated_gibson_plate_5_QPLATE_2	E3	glycerol_stock_7	D12	aanava 2 211019	H23	50	ggaattgtgagcggataaca	colony_pcr_primer_plate	O22	40	tcgttttatttgatgcctgg	colony_pcr_primer_plate	O24	40	2572	colony_pcr_plate_5	A4	colony_pcr_plate_5#A04					FALSE	TRUE		JBx_203404	glycerol_stock_7-D12
614	pAN_00618	cndLM + mlsA8_Ccom + pPM021_MfeI_XhoI + lacI_T7_6xHis_TEV	SLIC/Gibson/CPEC	consolidated_gibson_plate_5	C11	consolidated_gibson_plate_5_QPLATE_2	E3	glycerol_stock_7	E12	aanava 2 211019	J23	50	ggaattgtgagcggataaca	colony_pcr_primer_plate	O22	40	tcgttttatttgatgcctgg	colony_pcr_primer_plate	O24	40	2572	colony_pcr_plate_5	B4	colony_pcr_plate_5#B04					FALSE	TRUE		JBx_203404	glycerol_stock_7-E12
614	pAN_00618	cndLM + mlsA8_Ccom + pPM021_MfeI_XhoI + lacI_T7_6xHis_TEV	SLIC/Gibson/CPEC	consolidated_gibson_plate_5	C11	consolidated_gibson_plate_5_QPLATE_2	E3	glycerol_stock_7	F12	aanava 2 211019	L23	50	ggaattgtgagcggataaca	colony_pcr_primer_plate	O22	40	tcgttttatttgatgcctgg	colony_pcr_primer_plate	O24	40	2572	colony_pcr_plate_5	C4	colony_pcr_plate_5#C04					FALSE	TRUE		JBx_203404	glycerol_stock_7-F12
615	pAN_00619	cndLM + mlsA8_Ccom + pPM021_MfeI_XhoI + lacI_lacUV5	SLIC/Gibson/CPEC	consolidated_gibson_plate_5	D11	consolidated_gibson_plate_5_QPLATE_2	E4	glycerol_stock_8	A1	aanava 2 211019	B2	50	ggaattgtgagcggataaca	colony_pcr_primer_plate	O22	40	tcgttttatttgatgcctgg	colony_pcr_primer_plate	O24	40	2490	colony_pcr_plate_5	E4	colony_pcr_plate_5#E04	2144	84.95691929	9.663	7.1045	TRUE	TRUE		JBx_203405	glycerol_stock_8-A1
615	pAN_00619	cndLM + mlsA8_Ccom + pPM021_MfeI_XhoI + lacI_lacUV5	SLIC/Gibson/CPEC	consolidated_gibson_plate_5	D11	consolidated_gibson_plate_5_QPLATE_2	E4	glycerol_stock_8	B1	aanava 2 211019	D2	50	ggaattgtgagcggataaca	colony_pcr_primer_plate	O22	40	tcgttttatttgatgcctgg	colony_pcr_primer_plate	O24	40	2490	colony_pcr_plate_5	F4	colony_pcr_plate_5#F04	2201	104.3038622	2.8573	2.137	TRUE	TRUE		JBx_203405	glycerol_stock_8-B1
615	pAN_00619	cndLM + mlsA8_Ccom + pPM021_MfeI_XhoI + lacI_lacUV5	SLIC/Gibson/CPEC	consolidated_gibson_plate_5	D11	consolidated_gibson_plate_5_QPLATE_2	E4	glycerol_stock_8	C1	aanava 2 211019	F2	50	ggaattgtgagcggataaca	colony_pcr_primer_plate	O22	40	tcgttttatttgatgcctgg	colony_pcr_primer_plate	O24	40	2490	colony_pcr_plate_5	G4	colony_pcr_plate_5#G04	2172	82.75779175	6.8852	5.1472	TRUE	TRUE		JBx_203405	glycerol_stock_8-C1
617	pAN_00621	cndLM + pks12_Ccom + pPM021_MfeI_XhoI + lacI_lacUV5	SLIC/Gibson/CPEC	consolidated_gibson_plate_5	F11	consolidated_gibson_plate_5_QPLATE_2	E6	glycerol_stock_8	D1	aanava 2 211019	H2	50	ggaattgtgagcggataaca	colony_pcr_primer_plate	O22	40	tcgttttatttgatgcctgg	colony_pcr_primer_plate	O24	40	2448	colony_pcr_plate_5	H4	colony_pcr_plate_5#H04	2115	93.40374511	5.2973	4.0864	TRUE	TRUE		JBx_203407	glycerol_stock_8-D1
617	pAN_00621	cndLM + pks12_Ccom + pPM021_MfeI_XhoI + lacI_lacUV5	SLIC/Gibson/CPEC	consolidated_gibson_plate_5	F11	consolidated_gibson_plate_5_QPLATE_2	E6	glycerol_stock_8	E1	aanava 2 211019	J2	50	ggaattgtgagcggataaca	colony_pcr_primer_plate	O22	40	tcgttttatttgatgcctgg	colony_pcr_primer_plate	O24	40	2448	colony_pcr_plate_5	A5	colony_pcr_plate_5#A05	2201	123.1521977	2.2527	1.6856	TRUE	TRUE		JBx_203407	glycerol_stock_8-E1
617	pAN_00621	cndLM + pks12_Ccom + pPM021_MfeI_XhoI + lacI_lacUV5	SLIC/Gibson/CPEC	consolidated_gibson_plate_5	F11	consolidated_gibson_plate_5_QPLATE_2	E6	glycerol_stock_8	F1	aanava 2 211019	L2	50	ggaattgtgagcggataaca	colony_pcr_primer_plate	O22	40	tcgttttatttgatgcctgg	colony_pcr_primer_plate	O24	40	2448	colony_pcr_plate_5	B5	colony_pcr_plate_5#B05	2144	114.3591294	2.2698	1.7411	TRUE	TRUE		JBx_203407	glycerol_stock_8-F1
617	pAN_00621	cndLM + pks12_Ccom + pPM021_MfeI_XhoI + lacI_lacUV5	SLIC/Gibson/CPEC	consolidated_gibson_plate_5	F11	consolidated_gibson_plate_5_QPLATE_2	E6	glycerol_stock_8	G1	aanava 2 211019	N2	50	ggaattgtgagcggataaca	colony_pcr_primer_plate	O22	40	tcgttttatttgatgcctgg	colony_pcr_primer_plate	O24	40	2448	colony_pcr_plate_5	C5	colony_pcr_plate_5#C05	2172	113.152333	2.088	1.5906	TRUE	TRUE		JBx_203407	glycerol_stock_8-G1
619	pAN_00623	jamC + borA1_Ccom + pPM021_MfeI_XhoI + lacI_lacUV5	SLIC/Gibson/CPEC	consolidated_gibson_plate_5	H11	consolidated_gibson_plate_5_QPLATE_2	E8	glycerol_stock_8	D2	aanava 2 211019	H4	50	ggaattgtgagcggataaca	colony_pcr_primer_plate	O22	40	tcgttttatttgatgcctgg	colony_pcr_primer_plate	O24	40	723	colony_pcr_plate_5	H5	colony_pcr_plate_5#H05	603	106.2437157	3.2756	8.9098	TRUE	TRUE		JBx_203409	glycerol_stock_8-D2
619	pAN_00623	jamC + borA1_Ccom + pPM021_MfeI_XhoI + lacI_lacUV5	SLIC/Gibson/CPEC	consolidated_gibson_plate_5	H11	consolidated_gibson_plate_5_QPLATE_2	E8	glycerol_stock_8	E2	aanava 2 211019	J4	50	ggaattgtgagcggataaca	colony_pcr_primer_plate	O22	40	tcgttttatttgatgcctgg	colony_pcr_primer_plate	O24	40	723	colony_pcr_plate_5	A6	colony_pcr_plate_5#A06	595	111.2961431	2.9607	8.1748	TRUE	TRUE		JBx_203409	glycerol_stock_8-E2
619	pAN_00623	jamC + borA1_Ccom + pPM021_MfeI_XhoI + lacI_lacUV5	SLIC/Gibson/CPEC	consolidated_gibson_plate_5	H11	consolidated_gibson_plate_5_QPLATE_2	E8	glycerol_stock_8	F2	aanava 2 211019	L4	50	ggaattgtgagcggataaca	colony_pcr_primer_plate	O22	40	tcgttttatttgatgcctgg	colony_pcr_primer_plate	O24	40	723	colony_pcr_plate_5	B6	colony_pcr_plate_5#B06	603	110.4030104	2.7285	7.337	TRUE	TRUE		JBx_203409	glycerol_stock_8-F2
620	pAN_00624	jamC + mlsA8_Ccom + pPM021_MfeI_XhoI + lacI_T7_6xHis_TEV	SLIC/Gibson/CPEC	consolidated_gibson_plate_5	A12	consolidated_gibson_plate_5_QPLATE_2	F1	glycerol_stock_8	G2	aanava 2 211019	N4	50	ggaattgtgagcggataaca	colony_pcr_primer_plate	O22	40	tcgttttatttgatgcctgg	colony_pcr_primer_plate	O24	40	772	colony_pcr_plate_5	C6	colony_pcr_plate_5#C06	669	59.11833831	3.7228	9.1306	TRUE	TRUE		JBx_203410	glycerol_stock_8-G2
620	pAN_00624	jamC + mlsA8_Ccom + pPM021_MfeI_XhoI + lacI_T7_6xHis_TEV	SLIC/Gibson/CPEC	consolidated_gibson_plate_5	A12	consolidated_gibson_plate_5_QPLATE_2	F1	glycerol_stock_8	H2	aanava 2 211019	P4	50	ggaattgtgagcggataaca	colony_pcr_primer_plate	O22	40	tcgttttatttgatgcctgg	colony_pcr_primer_plate	O24	40	772	colony_pcr_plate_5	D6	colony_pcr_plate_5#D06	674	93.59174063	2.5836	6.3086	TRUE	TRUE		JBx_203410	glycerol_stock_8-H2
620	pAN_00624	jamC + mlsA8_Ccom + pPM021_MfeI_XhoI + lacI_T7_6xHis_TEV	SLIC/Gibson/CPEC	consolidated_gibson_plate_5	A12	consolidated_gibson_plate_5_QPLATE_2	F1	glycerol_stock_8	A3	aanava 2 211019	B6	50	ggaattgtgagcggataaca	colony_pcr_primer_plate	O22	40	tcgttttatttgatgcctgg	colony_pcr_primer_plate	O24	40	772	colony_pcr_plate_5	E6	colony_pcr_plate_5#E06	654	90.73977537	3.8294	9.6657	TRUE	TRUE		JBx_203410	glycerol_stock_8-A3
620	pAN_00624	jamC + mlsA8_Ccom + pPM021_MfeI_XhoI + lacI_T7_6xHis_TEV	SLIC/Gibson/CPEC	consolidated_gibson_plate_5	A12	consolidated_gibson_plate_5_QPLATE_2	F1	glycerol_stock_8	B3	aanava 2 211019	D6	50	ggaattgtgagcggataaca	colony_pcr_primer_plate	O22	40	tcgttttatttgatgcctgg	colony_pcr_primer_plate	O24	40	772	colony_pcr_plate_5	F6	colony_pcr_plate_5#F06					FALSE	TRUE		JBx_203410	glycerol_stock_8-B3
621	pAN_00625	jamC + mlsA8_Ccom + pPM021_MfeI_XhoI + lacI_lacUV5	SLIC/Gibson/CPEC	consolidated_gibson_plate_5	B12	consolidated_gibson_plate_5_QPLATE_2	F2	glycerol_stock_8	C3	aanava 2 211019	F6	50	ggaattgtgagcggataaca	colony_pcr_primer_plate	O22	40	tcgttttatttgatgcctgg	colony_pcr_primer_plate	O24	40	690	colony_pcr_plate_5	G6	colony_pcr_plate_5#G06					FALSE	TRUE		JBx_203411	glycerol_stock_8-C3
621	pAN_00625	jamC + mlsA8_Ccom + pPM021_MfeI_XhoI + lacI_lacUV5	SLIC/Gibson/CPEC	consolidated_gibson_plate_5	B12	consolidated_gibson_plate_5_QPLATE_2	F2	glycerol_stock_8	D3	aanava 2 211019	H6	50	ggaattgtgagcggataaca	colony_pcr_primer_plate	O22	40	tcgttttatttgatgcctgg	colony_pcr_primer_plate	O24	40	690	colony_pcr_plate_5	H6	colony_pcr_plate_5#H06	392	96.41152594	4.3229	18.2367	TRUE	TRUE		JBx_203411	glycerol_stock_8-D3
621	pAN_00625	jamC + mlsA8_Ccom + pPM021_MfeI_XhoI + lacI_lacUV5	SLIC/Gibson/CPEC	consolidated_gibson_plate_5	B12	consolidated_gibson_plate_5_QPLATE_2	F2	glycerol_stock_8	E3	aanava 2 211019	J6	50	ggaattgtgagcggataaca	colony_pcr_primer_plate	O22	40	tcgttttatttgatgcctgg	colony_pcr_primer_plate	O24	40	690	colony_pcr_plate_5	A7	colony_pcr_plate_5#A07	567	112.3882967	2.4776	7.1909	TRUE	TRUE		JBx_203411	glycerol_stock_8-E3
621	pAN_00625	jamC + mlsA8_Ccom + pPM021_MfeI_XhoI + lacI_lacUV5	SLIC/Gibson/CPEC	consolidated_gibson_plate_5	B12	consolidated_gibson_plate_5_QPLATE_2	F2	glycerol_stock_8	F3	aanava 2 211019	L6	50	ggaattgtgagcggataaca	colony_pcr_primer_plate	O22	40	tcgttttatttgatgcctgg	colony_pcr_primer_plate	O24	40	690	colony_pcr_plate_5	B7	colony_pcr_plate_5#B07	578	99.75805924	4.5768	13.0532	TRUE	TRUE		JBx_203411	glycerol_stock_8-F3
622	pAN_00626	jamC + pks12_Ccom + pPM021_MfeI_XhoI + lacI_T7_6xHis_TEV	SLIC/Gibson/CPEC	consolidated_gibson_plate_5	C12	consolidated_gibson_plate_5_QPLATE_2	F3	glycerol_stock_8	G3	aanava 2 211019	N6	50	ggaattgtgagcggataaca	colony_pcr_primer_plate	O22	40	tcgttttatttgatgcctgg	colony_pcr_primer_plate	O24	40	730	colony_pcr_plate_5	C7	colony_pcr_plate_5#C07					FALSE	TRUE		JBx_203412	glycerol_stock_8-G3
622	pAN_00626	jamC + pks12_Ccom + pPM021_MfeI_XhoI + lacI_T7_6xHis_TEV	SLIC/Gibson/CPEC	consolidated_gibson_plate_5	C12	consolidated_gibson_plate_5_QPLATE_2	F3	glycerol_stock_8	H3	aanava 2 211019	P6	50	ggaattgtgagcggataaca	colony_pcr_primer_plate	O22	40	tcgttttatttgatgcctgg	colony_pcr_primer_plate	O24	40	730	colony_pcr_plate_5	D7	colony_pcr_plate_5#D07					FALSE	TRUE		JBx_203412	glycerol_stock_8-H3
622	pAN_00626	jamC + pks12_Ccom + pPM021_MfeI_XhoI + lacI_T7_6xHis_TEV	SLIC/Gibson/CPEC	consolidated_gibson_plate_5	C12	consolidated_gibson_plate_5_QPLATE_2	F3	glycerol_stock_8	A4	aanava 2 211019	B8	50	ggaattgtgagcggataaca	colony_pcr_primer_plate	O22	40	tcgttttatttgatgcctgg	colony_pcr_primer_plate	O24	40	730	colony_pcr_plate_5	E7	colony_pcr_plate_5#E07					FALSE	TRUE		JBx_203412	glycerol_stock_8-A4
622	pAN_00626	jamC + pks12_Ccom + pPM021_MfeI_XhoI + lacI_T7_6xHis_TEV	SLIC/Gibson/CPEC	consolidated_gibson_plate_5	C12	consolidated_gibson_plate_5_QPLATE_2	F3	glycerol_stock_8	B4	aanava 2 211019	D8	50	ggaattgtgagcggataaca	colony_pcr_primer_plate	O22	40	tcgttttatttgatgcctgg	colony_pcr_primer_plate	O24	40	730	colony_pcr_plate_5	F7	colony_pcr_plate_5#F07					FALSE	TRUE		JBx_203412	glycerol_stock_8-B4
623	pAN_00627	jamC + pks12_Ccom + pPM021_MfeI_XhoI + lacI_lacUV5	SLIC/Gibson/CPEC	consolidated_gibson_plate_5	D12	consolidated_gibson_plate_5_QPLATE_2	F4	glycerol_stock_8	C4	aanava 2 211019	F8	50	ggaattgtgagcggataaca	colony_pcr_primer_plate	O22	40	tcgttttatttgatgcctgg	colony_pcr_primer_plate	O24	40	648	colony_pcr_plate_5	G7	colony_pcr_plate_5#G07					FALSE	TRUE		JBx_203413	glycerol_stock_8-C4
623	pAN_00627	jamC + pks12_Ccom + pPM021_MfeI_XhoI + lacI_lacUV5	SLIC/Gibson/CPEC	consolidated_gibson_plate_5	D12	consolidated_gibson_plate_5_QPLATE_2	F4	glycerol_stock_8	D4	aanava 2 211019	H8	50	ggaattgtgagcggataaca	colony_pcr_primer_plate	O22	40	tcgttttatttgatgcctgg	colony_pcr_primer_plate	O24	40	648	colony_pcr_plate_5	H7	colony_pcr_plate_5#H07	534	100.1646024	3.712	11.4175	TRUE	TRUE		JBx_203413	glycerol_stock_8-D4
623	pAN_00627	jamC + pks12_Ccom + pPM021_MfeI_XhoI + lacI_lacUV5	SLIC/Gibson/CPEC	consolidated_gibson_plate_5	D12	consolidated_gibson_plate_5_QPLATE_2	F4	glycerol_stock_8	E4	aanava 2 211019	J8	50	ggaattgtgagcggataaca	colony_pcr_primer_plate	O22	40	tcgttttatttgatgcctgg	colony_pcr_primer_plate	O24	40	648	colony_pcr_plate_5	A8	colony_pcr_plate_5#A08					FALSE	TRUE		JBx_203413	glycerol_stock_8-E4
623	pAN_00627	jamC + pks12_Ccom + pPM021_MfeI_XhoI + lacI_lacUV5	SLIC/Gibson/CPEC	consolidated_gibson_plate_5	D12	consolidated_gibson_plate_5_QPLATE_2	F4	glycerol_stock_8	F4	aanava 2 211019	L8	50	ggaattgtgagcggataaca	colony_pcr_primer_plate	O22	40	tcgttttatttgatgcctgg	colony_pcr_primer_plate	O24	40	648	colony_pcr_plate_5	B8	colony_pcr_plate_5#B08	537	88.14814406	15.975	49.1362	TRUE	TRUE		JBx_203413	glycerol_stock_8-F4
624	pAN_00628	mycLM + borA1_Ccom + pPM021_MfeI_XhoI + lacI_T7_6xHis_TEV	SLIC/Gibson/CPEC	consolidated_gibson_plate_5	E12	consolidated_gibson_plate_5_QPLATE_2	F5	glycerol_stock_8	G4	aanava 2 211019	N8	50	ggaattgtgagcggataaca	colony_pcr_primer_plate	O22	40	tcgttttatttgatgcctgg	colony_pcr_primer_plate	O24	40	2458	colony_pcr_plate_5	C8	colony_pcr_plate_5#C08					FALSE	TRUE		JBx_203414	glycerol_stock_8-G4
624	pAN_00628	mycLM + borA1_Ccom + pPM021_MfeI_XhoI + lacI_T7_6xHis_TEV	SLIC/Gibson/CPEC	consolidated_gibson_plate_5	E12	consolidated_gibson_plate_5_QPLATE_2	F5	glycerol_stock_8	H4	aanava 2 211019	P8	50	ggaattgtgagcggataaca	colony_pcr_primer_plate	O22	40	tcgttttatttgatgcctgg	colony_pcr_primer_plate	O24	40	2458	colony_pcr_plate_5	D8	colony_pcr_plate_5#D08					FALSE	TRUE		JBx_203414	glycerol_stock_8-H4
624	pAN_00628	mycLM + borA1_Ccom + pPM021_MfeI_XhoI + lacI_T7_6xHis_TEV	SLIC/Gibson/CPEC	consolidated_gibson_plate_5	E12	consolidated_gibson_plate_5_QPLATE_2	F5	glycerol_stock_8	B5	aanava 2 211019	D10	50	ggaattgtgagcggataaca	colony_pcr_primer_plate	O22	40	tcgttttatttgatgcctgg	colony_pcr_primer_plate	O24	40	2458	colony_pcr_plate_5	F8	colony_pcr_plate_5#F08					FALSE	TRUE		JBx_203414	glycerol_stock_8-B5
626	pAN_00630	mycLM + mlsA8_Ccom + pPM021_MfeI_XhoI + lacI_T7_6xHis_TEV	SLIC/Gibson/CPEC	consolidated_gibson_plate_5	G12	consolidated_gibson_plate_5_QPLATE_2	F7	glycerol_stock_8	G5	aanava 2 211019	N10	50	ggaattgtgagcggataaca	colony_pcr_primer_plate	O22	40	tcgttttatttgatgcctgg	colony_pcr_primer_plate	O24	40	2425	colony_pcr_plate_5	C9	colony_pcr_plate_5#C09					FALSE	TRUE		JBx_203416	glycerol_stock_8-G5
628	pAN_00632	mycLM + pks12_Ccom + pPM021_MfeI_XhoI + lacI_T7_6xHis_TEV	SLIC/Gibson/CPEC	consolidated_gibson_plate_6	A1	consolidated_gibson_plate_6_QPLATE_1	A1	glycerol_stock_9	B1	aanava 3 211019	C1	50	ggaattgtgagcggataaca	colony_pcr_primer_plate	O22	40	tcgttttatttgatgcctgg	colony_pcr_primer_plate	O24	40	2383	colony_pcr_plate_5	D10	colony_pcr_plate_5#D10					FALSE	TRUE		JBx_203418	glycerol_stock_9-B1
628	pAN_00632	mycLM + pks12_Ccom + pPM021_MfeI_XhoI + lacI_T7_6xHis_TEV	SLIC/Gibson/CPEC	consolidated_gibson_plate_6	A1	consolidated_gibson_plate_6_QPLATE_1	A1	glycerol_stock_9	C1	aanava 3 211019	E1	50	ggaattgtgagcggataaca	colony_pcr_primer_plate	O22	40	tcgttttatttgatgcctgg	colony_pcr_primer_plate	O24	40	2383	colony_pcr_plate_5	E10	colony_pcr_plate_5#E10					FALSE	TRUE		JBx_203418	glycerol_stock_9-C1
628	pAN_00632	mycLM + pks12_Ccom + pPM021_MfeI_XhoI + lacI_T7_6xHis_TEV	SLIC/Gibson/CPEC	consolidated_gibson_plate_6	A1	consolidated_gibson_plate_6_QPLATE_1	A1	glycerol_stock_9	D1	aanava 3 211019	G1	50	ggaattgtgagcggataaca	colony_pcr_primer_plate	O22	40	tcgttttatttgatgcctgg	colony_pcr_primer_plate	O24	40	2383	colony_pcr_plate_5	F10	colony_pcr_plate_5#F10					FALSE	TRUE		JBx_203418	glycerol_stock_9-D1
629	pAN_00633	mycLM + pks12_Ccom + pPM021_MfeI_XhoI + lacI_lacUV5	SLIC/Gibson/CPEC	consolidated_gibson_plate_6	B1	consolidated_gibson_plate_6_QPLATE_1	A2	glycerol_stock_9	E1	aanava 3 211019	I1	50	ggaattgtgagcggataaca	colony_pcr_primer_plate	O22	40	tcgttttatttgatgcctgg	colony_pcr_primer_plate	O24	40	2301	colony_pcr_plate_5	G10	colony_pcr_plate_5#G10					FALSE	TRUE		JBx_203419	glycerol_stock_9-E1
629	pAN_00633	mycLM + pks12_Ccom + pPM021_MfeI_XhoI + lacI_lacUV5	SLIC/Gibson/CPEC	consolidated_gibson_plate_6	B1	consolidated_gibson_plate_6_QPLATE_1	A2	glycerol_stock_9	G1	aanava 3 211019	M1	50	ggaattgtgagcggataaca	colony_pcr_primer_plate	O22	40	tcgttttatttgatgcctgg	colony_pcr_primer_plate	O24	40	2301	colony_pcr_plate_5	A11	colony_pcr_plate_5#A11					FALSE	TRUE		JBx_203419	glycerol_stock_9-G1
630	pAN_00634	cylB + borA1_Ccom + pPM021_MfeI_XhoI + lacI_T7_6xHis_TEV	SLIC/Gibson/CPEC	consolidated_gibson_plate_6	C1	consolidated_gibson_plate_6_QPLATE_1	A3	glycerol_stock_9	A2	aanava 3 211019	A3	50	ggaattgtgagcggataaca	colony_pcr_primer_plate	O22	40	tcgttttatttgatgcctgg	colony_pcr_primer_plate	O24	40	808	colony_pcr_plate_5	C11	colony_pcr_plate_5#C11	667	100.8504205	4.2692	10.5178	TRUE	TRUE		JBx_203420	glycerol_stock_9-A2
630	pAN_00634	cylB + borA1_Ccom + pPM021_MfeI_XhoI + lacI_T7_6xHis_TEV	SLIC/Gibson/CPEC	consolidated_gibson_plate_6	C1	consolidated_gibson_plate_6_QPLATE_1	A3	glycerol_stock_9	B2	aanava 3 211019	C3	50	ggaattgtgagcggataaca	colony_pcr_primer_plate	O22	40	tcgttttatttgatgcctgg	colony_pcr_primer_plate	O24	40	808	colony_pcr_plate_5	D11	colony_pcr_plate_5#D11	672	94.63824421	4.6527	11.3945	TRUE	TRUE		JBx_203420	glycerol_stock_9-B2
630	pAN_00634	cylB + borA1_Ccom + pPM021_MfeI_XhoI + lacI_T7_6xHis_TEV	SLIC/Gibson/CPEC	consolidated_gibson_plate_6	C1	consolidated_gibson_plate_6_QPLATE_1	A3	glycerol_stock_9	C2	aanava 3 211019	E3	50	ggaattgtgagcggataaca	colony_pcr_primer_plate	O22	40	tcgttttatttgatgcctgg	colony_pcr_primer_plate	O24	40	808	colony_pcr_plate_5	E11	colony_pcr_plate_5#E11					FALSE	TRUE		JBx_203420	glycerol_stock_9-C2
630	pAN_00634	cylB + borA1_Ccom + pPM021_MfeI_XhoI + lacI_T7_6xHis_TEV	SLIC/Gibson/CPEC	consolidated_gibson_plate_6	C1	consolidated_gibson_plate_6_QPLATE_1	A3	glycerol_stock_9	D2	aanava 3 211019	G3	50	ggaattgtgagcggataaca	colony_pcr_primer_plate	O22	40	tcgttttatttgatgcctgg	colony_pcr_primer_plate	O24	40	808	colony_pcr_plate_5	F11	colony_pcr_plate_5#F11	672	95.21395046	2.7792	6.8063	TRUE	TRUE		JBx_203420	glycerol_stock_9-D2
631	pAN_00635	cylB + borA1_Ccom + pPM021_MfeI_XhoI + lacI_lacUV5	SLIC/Gibson/CPEC	consolidated_gibson_plate_6	D1	consolidated_gibson_plate_6_QPLATE_1	A4	glycerol_stock_9	E2	aanava 3 211019	I3	50	ggaattgtgagcggataaca	colony_pcr_primer_plate	O22	40	tcgttttatttgatgcctgg	colony_pcr_primer_plate	O24	40	726	colony_pcr_plate_5	G11	colony_pcr_plate_5#G11	606	93.14029851	4.6803	12.7943	TRUE	TRUE		JBx_203421	glycerol_stock_9-E2
631	pAN_00635	cylB + borA1_Ccom + pPM021_MfeI_XhoI + lacI_lacUV5	SLIC/Gibson/CPEC	consolidated_gibson_plate_6	D1	consolidated_gibson_plate_6_QPLATE_1	A4	glycerol_stock_9	F2	aanava 3 211019	K3	50	ggaattgtgagcggataaca	colony_pcr_primer_plate	O22	40	tcgttttatttgatgcctgg	colony_pcr_primer_plate	O24	40	726	colony_pcr_plate_5	H11	colony_pcr_plate_5#H11					FALSE	TRUE		JBx_203421	glycerol_stock_9-F2
631	pAN_00635	cylB + borA1_Ccom + pPM021_MfeI_XhoI + lacI_lacUV5	SLIC/Gibson/CPEC	consolidated_gibson_plate_6	D1	consolidated_gibson_plate_6_QPLATE_1	A4	glycerol_stock_9	G2	aanava 3 211019	M3	50	ggaattgtgagcggataaca	colony_pcr_primer_plate	O22	40	tcgttttatttgatgcctgg	colony_pcr_primer_plate	O24	40	726	colony_pcr_plate_5	A12	colony_pcr_plate_5#A12					FALSE	TRUE		JBx_203421	glycerol_stock_9-G2
631	pAN_00635	cylB + borA1_Ccom + pPM021_MfeI_XhoI + lacI_lacUV5	SLIC/Gibson/CPEC	consolidated_gibson_plate_6	D1	consolidated_gibson_plate_6_QPLATE_1	A4	glycerol_stock_9	H2	aanava 3 211019	O3	50	ggaattgtgagcggataaca	colony_pcr_primer_plate	O22	40	tcgttttatttgatgcctgg	colony_pcr_primer_plate	O24	40	726	colony_pcr_plate_5	B12	colony_pcr_plate_5#B12	608	93.32297275	5.0442	13.7206	TRUE	TRUE		JBx_203421	glycerol_stock_9-H2
632	pAN_00636	cylB + mlsA8_Ccom + pPM021_MfeI_XhoI + lacI_T7_6xHis_TEV	SLIC/Gibson/CPEC	consolidated_gibson_plate_6	E1	consolidated_gibson_plate_6_QPLATE_1	A5	glycerol_stock_9	A3	aanava 3 211019	A5	50	ggaattgtgagcggataaca	colony_pcr_primer_plate	O22	40	tcgttttatttgatgcctgg	colony_pcr_primer_plate	O24	40	775	colony_pcr_plate_5	C12	colony_pcr_plate_5#C12					FALSE	TRUE		JBx_203422	glycerol_stock_9-A3
632	pAN_00636	cylB + mlsA8_Ccom + pPM021_MfeI_XhoI + lacI_T7_6xHis_TEV	SLIC/Gibson/CPEC	consolidated_gibson_plate_6	E1	consolidated_gibson_plate_6_QPLATE_1	A5	glycerol_stock_9	B3	aanava 3 211019	C5	50	ggaattgtgagcggataaca	colony_pcr_primer_plate	O22	40	tcgttttatttgatgcctgg	colony_pcr_primer_plate	O24	40	775	colony_pcr_plate_5	D12	colony_pcr_plate_5#D12					FALSE	TRUE		JBx_203422	glycerol_stock_9-B3
633	pAN_00637	cylB + mlsA8_Ccom + pPM021_MfeI_XhoI + lacI_lacUV5	SLIC/Gibson/CPEC	consolidated_gibson_plate_6	F1	consolidated_gibson_plate_6_QPLATE_1	A6	glycerol_stock_9	C3	aanava 3 211019	E5	50	ggaattgtgagcggataaca	colony_pcr_primer_plate	O22	40	tcgttttatttgatgcctgg	colony_pcr_primer_plate	O24	40	693	colony_pcr_plate_5	E12	colony_pcr_plate_5#E12	583	99.64298532	5.275	14.9152	TRUE	TRUE		JBx_203423	glycerol_stock_9-C3
633	pAN_00637	cylB + mlsA8_Ccom + pPM021_MfeI_XhoI + lacI_lacUV5	SLIC/Gibson/CPEC	consolidated_gibson_plate_6	F1	consolidated_gibson_plate_6_QPLATE_1	A6	glycerol_stock_9	D3	aanava 3 211019	G5	50	ggaattgtgagcggataaca	colony_pcr_primer_plate	O22	40	tcgttttatttgatgcctgg	colony_pcr_primer_plate	O24	40	693	colony_pcr_plate_5	F12	colony_pcr_plate_5#F12					FALSE	TRUE		JBx_203423	glycerol_stock_9-D3
633	pAN_00637	cylB + mlsA8_Ccom + pPM021_MfeI_XhoI + lacI_lacUV5	SLIC/Gibson/CPEC	consolidated_gibson_plate_6	F1	consolidated_gibson_plate_6_QPLATE_1	A6	glycerol_stock_9	E3	aanava 3 211019	I5	50	ggaattgtgagcggataaca	colony_pcr_primer_plate	O22	40	tcgttttatttgatgcctgg	colony_pcr_primer_plate	O24	40	693	colony_pcr_plate_5	G12	colony_pcr_plate_5#G12	578	90.35088878	13.6831	39.0245	TRUE	TRUE		JBx_203423	glycerol_stock_9-E3
633	pAN_00637	cylB + mlsA8_Ccom + pPM021_MfeI_XhoI + lacI_lacUV5	SLIC/Gibson/CPEC	consolidated_gibson_plate_6	F1	consolidated_gibson_plate_6_QPLATE_1	A6	glycerol_stock_9	F3	aanava 3 211019	K5	50	ggaattgtgagcggataaca	colony_pcr_primer_plate	O22	40	tcgttttatttgatgcctgg	colony_pcr_primer_plate	O24	40	693	colony_pcr_plate_5	H12	colony_pcr_plate_5#H12	580	101.1043654	5.2458	14.9096	TRUE	TRUE		JBx_203423	glycerol_stock_9-F3
634	pAN_00638	cylB + pks12_Ccom + pPM021_MfeI_XhoI + lacI_T7_6xHis_TEV	SLIC/Gibson/CPEC	consolidated_gibson_plate_6	G1	consolidated_gibson_plate_6_QPLATE_1	A7	glycerol_stock_9	G3	aanava 3 211019	M5	50	ggaattgtgagcggataaca	colony_pcr_primer_plate	O22	40	tcgttttatttgatgcctgg	colony_pcr_primer_plate	O24	40	733	colony_pcr_plate_6	A1	colony_pcr_plate_6#A01	692	103.2961892	2.4287	5.7593	TRUE	TRUE		JBx_203424	glycerol_stock_9-G3
634	pAN_00638	cylB + pks12_Ccom + pPM021_MfeI_XhoI + lacI_T7_6xHis_TEV	SLIC/Gibson/CPEC	consolidated_gibson_plate_6	G1	consolidated_gibson_plate_6_QPLATE_1	A7	glycerol_stock_9	H3	aanava 3 211019	O5	50	ggaattgtgagcggataaca	colony_pcr_primer_plate	O22	40	tcgttttatttgatgcctgg	colony_pcr_primer_plate	O24	40	733	colony_pcr_plate_6	B1	colony_pcr_plate_6#B01	634	97.91723281	5.0445	13.2402	TRUE	TRUE		JBx_203424	glycerol_stock_9-H3
634	pAN_00638	cylB + pks12_Ccom + pPM021_MfeI_XhoI + lacI_T7_6xHis_TEV	SLIC/Gibson/CPEC	consolidated_gibson_plate_6	G1	consolidated_gibson_plate_6_QPLATE_1	A7	glycerol_stock_9	A4	aanava 3 211019	A7	50	ggaattgtgagcggataaca	colony_pcr_primer_plate	O22	40	tcgttttatttgatgcctgg	colony_pcr_primer_plate	O24	40	733	colony_pcr_plate_6	C1	colony_pcr_plate_6#C01					FALSE	TRUE		JBx_203424	glycerol_stock_9-A4
634	pAN_00638	cylB + pks12_Ccom + pPM021_MfeI_XhoI + lacI_T7_6xHis_TEV	SLIC/Gibson/CPEC	consolidated_gibson_plate_6	G1	consolidated_gibson_plate_6_QPLATE_1	A7	glycerol_stock_9	B4	aanava 3 211019	C7	50	ggaattgtgagcggataaca	colony_pcr_primer_plate	O22	40	tcgttttatttgatgcctgg	colony_pcr_primer_plate	O24	40	733	colony_pcr_plate_6	D1	colony_pcr_plate_6#D01	636	98.79431777	3.3104	8.6613	TRUE	TRUE		JBx_203424	glycerol_stock_9-B4
635	pAN_00639	cylB + pks12_Ccom + pPM021_MfeI_XhoI + lacI_lacUV5	SLIC/Gibson/CPEC	consolidated_gibson_plate_6	H1	consolidated_gibson_plate_6_QPLATE_1	A8	glycerol_stock_9	C4	aanava 3 211019	E7	50	ggaattgtgagcggataaca	colony_pcr_primer_plate	O22	40	tcgttttatttgatgcctgg	colony_pcr_primer_plate	O24	40	651	colony_pcr_plate_6	E1	colony_pcr_plate_6#E01	565	104.4268237	2.3047	6.7008	TRUE	TRUE		JBx_203425	glycerol_stock_9-C4
635	pAN_00639	cylB + pks12_Ccom + pPM021_MfeI_XhoI + lacI_lacUV5	SLIC/Gibson/CPEC	consolidated_gibson_plate_6	H1	consolidated_gibson_plate_6_QPLATE_1	A8	glycerol_stock_9	D4	aanava 3 211019	G7	50	ggaattgtgagcggataaca	colony_pcr_primer_plate	O22	40	tcgttttatttgatgcctgg	colony_pcr_primer_plate	O24	40	651	colony_pcr_plate_6	F1	colony_pcr_plate_6#F01	560	94.44486452	7.4942	22.0615	TRUE	TRUE		JBx_203425	glycerol_stock_9-D4
635	pAN_00639	cylB + pks12_Ccom + pPM021_MfeI_XhoI + lacI_lacUV5	SLIC/Gibson/CPEC	consolidated_gibson_plate_6	H1	consolidated_gibson_plate_6_QPLATE_1	A8	glycerol_stock_9	E4	aanava 3 211019	I7	50	ggaattgtgagcggataaca	colony_pcr_primer_plate	O22	40	tcgttttatttgatgcctgg	colony_pcr_primer_plate	O24	40	651	colony_pcr_plate_6	G1	colony_pcr_plate_6#G01					FALSE	TRUE		JBx_203425	glycerol_stock_9-E4
635	pAN_00639	cylB + pks12_Ccom + pPM021_MfeI_XhoI + lacI_lacUV5	SLIC/Gibson/CPEC	consolidated_gibson_plate_6	H1	consolidated_gibson_plate_6_QPLATE_1	A8	glycerol_stock_9	F4	aanava 3 211019	K7	50	ggaattgtgagcggataaca	colony_pcr_primer_plate	O22	40	tcgttttatttgatgcctgg	colony_pcr_primer_plate	O24	40	651	colony_pcr_plate_6	H1	colony_pcr_plate_6#H01	562	85.0448624	14.0944	41.4913	TRUE	TRUE		JBx_203425	glycerol_stock_9-F4
636	pAN_00640	hctB + borA1_Ccom + pPM021_MfeI_XhoI + lacI_T7_6xHis_TEV	SLIC/Gibson/CPEC	consolidated_gibson_plate_6	A2	consolidated_gibson_plate_6_QPLATE_1	B1	glycerol_stock_9	G4	aanava 3 211019	M7	50	ggaattgtgagcggataaca	colony_pcr_primer_plate	O22	40	tcgttttatttgatgcctgg	colony_pcr_primer_plate	O24	40	1900	colony_pcr_plate_6	A2	colony_pcr_plate_6#A02					FALSE	TRUE		JBx_203426	glycerol_stock_9-G4
636	pAN_00640	hctB + borA1_Ccom + pPM021_MfeI_XhoI + lacI_T7_6xHis_TEV	SLIC/Gibson/CPEC	consolidated_gibson_plate_6	A2	consolidated_gibson_plate_6_QPLATE_1	B1	glycerol_stock_9	H4	aanava 3 211019	O7	50	ggaattgtgagcggataaca	colony_pcr_primer_plate	O22	40	tcgttttatttgatgcctgg	colony_pcr_primer_plate	O24	40	1900	colony_pcr_plate_6	B2	colony_pcr_plate_6#B02	1731	111.9612176	3.395	3.0893	TRUE	TRUE		JBx_203426	glycerol_stock_9-H4
636	pAN_00640	hctB + borA1_Ccom + pPM021_MfeI_XhoI + lacI_T7_6xHis_TEV	SLIC/Gibson/CPEC	consolidated_gibson_plate_6	A2	consolidated_gibson_plate_6_QPLATE_1	B1	glycerol_stock_9	A5	aanava 3 211019	A9	50	ggaattgtgagcggataaca	colony_pcr_primer_plate	O22	40	tcgttttatttgatgcctgg	colony_pcr_primer_plate	O24	40	1900	colony_pcr_plate_6	C2	colony_pcr_plate_6#C02					FALSE	TRUE		JBx_203426	glycerol_stock_9-A5
636	pAN_00640	hctB + borA1_Ccom + pPM021_MfeI_XhoI + lacI_T7_6xHis_TEV	SLIC/Gibson/CPEC	consolidated_gibson_plate_6	A2	consolidated_gibson_plate_6_QPLATE_1	B1	glycerol_stock_9	B5	aanava 3 211019	C9	50	ggaattgtgagcggataaca	colony_pcr_primer_plate	O22	40	tcgttttatttgatgcctgg	colony_pcr_primer_plate	O24	40	1900	colony_pcr_plate_6	D2	colony_pcr_plate_6#D02	1712	94.23358173	8.1186	7.7744	TRUE	TRUE		JBx_203426	glycerol_stock_9-B5
637	pAN_00641	hctB + borA1_Ccom + pPM021_MfeI_XhoI + lacI_lacUV5	SLIC/Gibson/CPEC	consolidated_gibson_plate_6	B2	consolidated_gibson_plate_6_QPLATE_1	B2	glycerol_stock_9	C5	aanava 3 211019	E9	50	ggaattgtgagcggataaca	colony_pcr_primer_plate	O22	40	tcgttttatttgatgcctgg	colony_pcr_primer_plate	O24	40	1818	colony_pcr_plate_6	E2	colony_pcr_plate_6#E02	1635	101.2041544	5.1352	5.1449	TRUE	TRUE		JBx_203427	glycerol_stock_9-C5
637	pAN_00641	hctB + borA1_Ccom + pPM021_MfeI_XhoI + lacI_lacUV5	SLIC/Gibson/CPEC	consolidated_gibson_plate_6	B2	consolidated_gibson_plate_6_QPLATE_1	B2	glycerol_stock_9	D5	aanava 3 211019	G9	50	ggaattgtgagcggataaca	colony_pcr_primer_plate	O22	40	tcgttttatttgatgcctgg	colony_pcr_primer_plate	O24	40	1818	colony_pcr_plate_6	F2	colony_pcr_plate_6#F02					FALSE	TRUE		JBx_203427	glycerol_stock_9-D5
637	pAN_00641	hctB + borA1_Ccom + pPM021_MfeI_XhoI + lacI_lacUV5	SLIC/Gibson/CPEC	consolidated_gibson_plate_6	B2	consolidated_gibson_plate_6_QPLATE_1	B2	glycerol_stock_9	E5	aanava 3 211019	I9	50	ggaattgtgagcggataaca	colony_pcr_primer_plate	O22	40	tcgttttatttgatgcctgg	colony_pcr_primer_plate	O24	40	1818	colony_pcr_plate_6	G2	colony_pcr_plate_6#G02					FALSE	TRUE		JBx_203427	glycerol_stock_9-E5
637	pAN_00641	hctB + borA1_Ccom + pPM021_MfeI_XhoI + lacI_lacUV5	SLIC/Gibson/CPEC	consolidated_gibson_plate_6	B2	consolidated_gibson_plate_6_QPLATE_1	B2	glycerol_stock_9	F5	aanava 3 211019	K9	50	ggaattgtgagcggataaca	colony_pcr_primer_plate	O22	40	tcgttttatttgatgcctgg	colony_pcr_primer_plate	O24	40	1818	colony_pcr_plate_6	H2	colony_pcr_plate_6#H02					FALSE	TRUE		JBx_203427	glycerol_stock_9-F5
638	pAN_00642	hctB + mlsA8_Ccom + pPM021_MfeI_XhoI + lacI_T7_6xHis_TEV	SLIC/Gibson/CPEC	consolidated_gibson_plate_6	C2	consolidated_gibson_plate_6_QPLATE_1	B3	glycerol_stock_9	G5	aanava 3 211019	M9	50	ggaattgtgagcggataaca	colony_pcr_primer_plate	O22	40	tcgttttatttgatgcctgg	colony_pcr_primer_plate	O24	40	1867	colony_pcr_plate_6	A3	colony_pcr_plate_6#A03	1770	90.34374637	4.6677	4.3856	TRUE	TRUE		JBx_203428	glycerol_stock_9-G5
639	pAN_00643	hctB + mlsA8_Ccom + pPM021_MfeI_XhoI + lacI_lacUV5	SLIC/Gibson/CPEC	consolidated_gibson_plate_6	D2	consolidated_gibson_plate_6_QPLATE_1	B4	glycerol_stock_9	C6	aanava 3 211019	E11	50	ggaattgtgagcggataaca	colony_pcr_primer_plate	O22	40	tcgttttatttgatgcctgg	colony_pcr_primer_plate	O24	40	1785	colony_pcr_plate_6	E3	colony_pcr_plate_6#E03	1597	106.5340834	4.0337	3.9477	TRUE	TRUE		JBx_203429	glycerol_stock_9-C6
639	pAN_00643	hctB + mlsA8_Ccom + pPM021_MfeI_XhoI + lacI_lacUV5	SLIC/Gibson/CPEC	consolidated_gibson_plate_6	D2	consolidated_gibson_plate_6_QPLATE_1	B4	glycerol_stock_9	D6	aanava 3 211019	G11	50	ggaattgtgagcggataaca	colony_pcr_primer_plate	O22	40	tcgttttatttgatgcctgg	colony_pcr_primer_plate	O24	40	1785	colony_pcr_plate_6	F3	colony_pcr_plate_6#F03	1674	96.67906831	7.3799	6.8287	TRUE	TRUE		JBx_203429	glycerol_stock_9-D6
639	pAN_00643	hctB + mlsA8_Ccom + pPM021_MfeI_XhoI + lacI_lacUV5	SLIC/Gibson/CPEC	consolidated_gibson_plate_6	D2	consolidated_gibson_plate_6_QPLATE_1	B4	glycerol_stock_9	E6	aanava 3 211019	I11	50	ggaattgtgagcggataaca	colony_pcr_primer_plate	O22	40	tcgttttatttgatgcctgg	colony_pcr_primer_plate	O24	40	1785	colony_pcr_plate_6	G3	colony_pcr_plate_6#G03	1578	99.80044188	2.8006	2.9666	TRUE	TRUE		JBx_203429	glycerol_stock_9-E6
639	pAN_00643	hctB + mlsA8_Ccom + pPM021_MfeI_XhoI + lacI_lacUV5	SLIC/Gibson/CPEC	consolidated_gibson_plate_6	D2	consolidated_gibson_plate_6_QPLATE_1	B4	glycerol_stock_9	F6	aanava 3 211019	K11	50	ggaattgtgagcggataaca	colony_pcr_primer_plate	O22	40	tcgttttatttgatgcctgg	colony_pcr_primer_plate	O24	40	1785	colony_pcr_plate_6	H3	colony_pcr_plate_6#H03	1597	96.78537574	10.4143	10.6083	TRUE	TRUE		JBx_203429	glycerol_stock_9-F6
640	pAN_00644	hctB + pks12_Ccom + pPM021_MfeI_XhoI + lacI_T7_6xHis_TEV	SLIC/Gibson/CPEC	consolidated_gibson_plate_6	E2	consolidated_gibson_plate_6_QPLATE_1	B5	glycerol_stock_9	G6	aanava 3 211019	M11	50	ggaattgtgagcggataaca	colony_pcr_primer_plate	O22	40	tcgttttatttgatgcctgg	colony_pcr_primer_plate	O24	40	1825	colony_pcr_plate_6	A4	colony_pcr_plate_6#A04	1693	90.29831307	8.6662	8.4361	TRUE	TRUE		JBx_203430	glycerol_stock_9-G6
640	pAN_00644	hctB + pks12_Ccom + pPM021_MfeI_XhoI + lacI_T7_6xHis_TEV	SLIC/Gibson/CPEC	consolidated_gibson_plate_6	E2	consolidated_gibson_plate_6_QPLATE_1	B5	glycerol_stock_9	H6	aanava 3 211019	O11	50	ggaattgtgagcggataaca	colony_pcr_primer_plate	O22	40	tcgttttatttgatgcctgg	colony_pcr_primer_plate	O24	40	1825	colony_pcr_plate_6	B4	colony_pcr_plate_6#B04					FALSE	TRUE		JBx_203430	glycerol_stock_9-H6
640	pAN_00644	hctB + pks12_Ccom + pPM021_MfeI_XhoI + lacI_T7_6xHis_TEV	SLIC/Gibson/CPEC	consolidated_gibson_plate_6	E2	consolidated_gibson_plate_6_QPLATE_1	B5	glycerol_stock_9	A7	aanava 3 211019	A13	50	ggaattgtgagcggataaca	colony_pcr_primer_plate	O22	40	tcgttttatttgatgcctgg	colony_pcr_primer_plate	O24	40	1825	colony_pcr_plate_6	C4	colony_pcr_plate_6#C04	1655	98.85353023	4.1905	4.0816	TRUE	TRUE		JBx_203430	glycerol_stock_9-A7
640	pAN_00644	hctB + pks12_Ccom + pPM021_MfeI_XhoI + lacI_T7_6xHis_TEV	SLIC/Gibson/CPEC	consolidated_gibson_plate_6	E2	consolidated_gibson_plate_6_QPLATE_1	B5	glycerol_stock_9	B7	aanava 3 211019	C13	50	ggaattgtgagcggataaca	colony_pcr_primer_plate	O22	40	tcgttttatttgatgcctgg	colony_pcr_primer_plate	O24	40	1825	colony_pcr_plate_6	D4	colony_pcr_plate_6#D04	1559	83.76609331	29.8183	30.0943	TRUE	TRUE		JBx_203430	glycerol_stock_9-B7
642	pAN_00646	fluP1 + borA1_Ccom + pPM021_MfeI_XhoI + lacI_T7_6xHis_TEV	SLIC/Gibson/CPEC	consolidated_gibson_plate_6	G2	consolidated_gibson_plate_6_QPLATE_1	B7	glycerol_stock_9	C7	aanava 3 211019	E13	50	ggaattgtgagcggataaca	colony_pcr_primer_plate	O22	40	tcgttttatttgatgcctgg	colony_pcr_primer_plate	O24	40	859	colony_pcr_plate_6	E4	colony_pcr_plate_6#E04	749	92.98920657	4.7126	10.4387	TRUE	TRUE		JBx_203432	glycerol_stock_9-C7
642	pAN_00646	fluP1 + borA1_Ccom + pPM021_MfeI_XhoI + lacI_T7_6xHis_TEV	SLIC/Gibson/CPEC	consolidated_gibson_plate_6	G2	consolidated_gibson_plate_6_QPLATE_1	B7	glycerol_stock_9	D7	aanava 3 211019	G13	50	ggaattgtgagcggataaca	colony_pcr_primer_plate	O22	40	tcgttttatttgatgcctgg	colony_pcr_primer_plate	O24	40	859	colony_pcr_plate_6	F4	colony_pcr_plate_6#F04	740	102.0349486	3.6553	7.9364	TRUE	TRUE		JBx_203432	glycerol_stock_9-D7
642	pAN_00646	fluP1 + borA1_Ccom + pPM021_MfeI_XhoI + lacI_T7_6xHis_TEV	SLIC/Gibson/CPEC	consolidated_gibson_plate_6	G2	consolidated_gibson_plate_6_QPLATE_1	B7	glycerol_stock_9	E7	aanava 3 211019	I13	50	ggaattgtgagcggataaca	colony_pcr_primer_plate	O22	40	tcgttttatttgatgcctgg	colony_pcr_primer_plate	O24	40	859	colony_pcr_plate_6	G4	colony_pcr_plate_6#G04	736	88.78798437	11.9767	26.2465	TRUE	TRUE		JBx_203432	glycerol_stock_9-E7
642	pAN_00646	fluP1 + borA1_Ccom + pPM021_MfeI_XhoI + lacI_T7_6xHis_TEV	SLIC/Gibson/CPEC	consolidated_gibson_plate_6	G2	consolidated_gibson_plate_6_QPLATE_1	B7	glycerol_stock_9	F7	aanava 3 211019	K13	50	ggaattgtgagcggataaca	colony_pcr_primer_plate	O22	40	tcgttttatttgatgcctgg	colony_pcr_primer_plate	O24	40	859	colony_pcr_plate_6	H4	colony_pcr_plate_6#H04					FALSE	TRUE		JBx_203432	glycerol_stock_9-F7
643	pAN_00647	fluP1 + borA1_Ccom + pPM021_MfeI_XhoI + lacI_lacUV5	SLIC/Gibson/CPEC	consolidated_gibson_plate_6	H2	consolidated_gibson_plate_6_QPLATE_1	B8	glycerol_stock_9	G7	aanava 3 211019	M13	50	ggaattgtgagcggataaca	colony_pcr_primer_plate	O22	40	tcgttttatttgatgcctgg	colony_pcr_primer_plate	O24	40	777	colony_pcr_plate_6	A5	colony_pcr_plate_6#A05					FALSE	TRUE		JBx_203433	glycerol_stock_9-G7
643	pAN_00647	fluP1 + borA1_Ccom + pPM021_MfeI_XhoI + lacI_lacUV5	SLIC/Gibson/CPEC	consolidated_gibson_plate_6	H2	consolidated_gibson_plate_6_QPLATE_1	B8	glycerol_stock_9	H7	aanava 3 211019	O13	50	ggaattgtgagcggataaca	colony_pcr_primer_plate	O22	40	tcgttttatttgatgcctgg	colony_pcr_primer_plate	O24	40	777	colony_pcr_plate_6	B5	colony_pcr_plate_6#B05	664	90.65669696	23.3635	58.169	TRUE	TRUE		JBx_203433	glycerol_stock_9-H7
643	pAN_00647	fluP1 + borA1_Ccom + pPM021_MfeI_XhoI + lacI_lacUV5	SLIC/Gibson/CPEC	consolidated_gibson_plate_6	H2	consolidated_gibson_plate_6_QPLATE_1	B8	glycerol_stock_9	A8	aanava 3 211019	A15	50	ggaattgtgagcggataaca	colony_pcr_primer_plate	O22	40	tcgttttatttgatgcctgg	colony_pcr_primer_plate	O24	40	777	colony_pcr_plate_6	C5	colony_pcr_plate_6#C05	669	98.97004608	4.2953	10.5192	TRUE	TRUE		JBx_203433	glycerol_stock_9-A8
643	pAN_00647	fluP1 + borA1_Ccom + pPM021_MfeI_XhoI + lacI_lacUV5	SLIC/Gibson/CPEC	consolidated_gibson_plate_6	H2	consolidated_gibson_plate_6_QPLATE_1	B8	glycerol_stock_9	B8	aanava 3 211019	C15	50	ggaattgtgagcggataaca	colony_pcr_primer_plate	O22	40	tcgttttatttgatgcctgg	colony_pcr_primer_plate	O24	40	777	colony_pcr_plate_6	D5	colony_pcr_plate_6#D05	669	90.567328	20.9254	51.2461	TRUE	TRUE		JBx_203433	glycerol_stock_9-B8
644	pAN_00648	fluP1 + mlsA8_Ccom + pPM021_MfeI_XhoI + lacI_T7_6xHis_TEV	SLIC/Gibson/CPEC	consolidated_gibson_plate_6	A3	consolidated_gibson_plate_6_QPLATE_1	C1	glycerol_stock_9	C8	aanava 3 211019	E15	50	ggaattgtgagcggataaca	colony_pcr_primer_plate	O22	40	tcgttttatttgatgcctgg	colony_pcr_primer_plate	O24	40	826	colony_pcr_plate_6	E5	colony_pcr_plate_6#E05	705	78.16910848	11.6633	27.0352	TRUE	TRUE		JBx_203434	glycerol_stock_9-C8
644	pAN_00648	fluP1 + mlsA8_Ccom + pPM021_MfeI_XhoI + lacI_T7_6xHis_TEV	SLIC/Gibson/CPEC	consolidated_gibson_plate_6	A3	consolidated_gibson_plate_6_QPLATE_1	C1	glycerol_stock_9	D8	aanava 3 211019	G15	50	ggaattgtgagcggataaca	colony_pcr_primer_plate	O22	40	tcgttttatttgatgcctgg	colony_pcr_primer_plate	O24	40	826	colony_pcr_plate_6	F5	colony_pcr_plate_6#F05					FALSE	TRUE		JBx_203434	glycerol_stock_9-D8
644	pAN_00648	fluP1 + mlsA8_Ccom + pPM021_MfeI_XhoI + lacI_T7_6xHis_TEV	SLIC/Gibson/CPEC	consolidated_gibson_plate_6	A3	consolidated_gibson_plate_6_QPLATE_1	C1	glycerol_stock_9	E8	aanava 3 211019	I15	50	ggaattgtgagcggataaca	colony_pcr_primer_plate	O22	40	tcgttttatttgatgcctgg	colony_pcr_primer_plate	O24	40	826	colony_pcr_plate_6	G5	colony_pcr_plate_6#G05					FALSE	TRUE		JBx_203434	glycerol_stock_9-E8
644	pAN_00648	fluP1 + mlsA8_Ccom + pPM021_MfeI_XhoI + lacI_T7_6xHis_TEV	SLIC/Gibson/CPEC	consolidated_gibson_plate_6	A3	consolidated_gibson_plate_6_QPLATE_1	C1	glycerol_stock_9	F8	aanava 3 211019	K15	50	ggaattgtgagcggataaca	colony_pcr_primer_plate	O22	40	tcgttttatttgatgcctgg	colony_pcr_primer_plate	O24	40	826	colony_pcr_plate_6	H5	colony_pcr_plate_6#H05	705	109.0651699	2.1957	5.1111	TRUE	TRUE		JBx_203434	glycerol_stock_9-F8
645	pAN_00649	fluP1 + mlsA8_Ccom + pPM021_MfeI_XhoI + lacI_lacUV5	SLIC/Gibson/CPEC	consolidated_gibson_plate_6	B3	consolidated_gibson_plate_6_QPLATE_1	C2	glycerol_stock_9	G8	aanava 3 211019	M15	50	ggaattgtgagcggataaca	colony_pcr_primer_plate	O22	40	tcgttttatttgatgcctgg	colony_pcr_primer_plate	O24	40	744	colony_pcr_plate_6	A6	colony_pcr_plate_6#A06	634	105.0286488	4.3443	11.2945	TRUE	TRUE		JBx_203435	glycerol_stock_9-G8
645	pAN_00649	fluP1 + mlsA8_Ccom + pPM021_MfeI_XhoI + lacI_lacUV5	SLIC/Gibson/CPEC	consolidated_gibson_plate_6	B3	consolidated_gibson_plate_6_QPLATE_1	C2	glycerol_stock_9	H8	aanava 3 211019	O15	50	ggaattgtgagcggataaca	colony_pcr_primer_plate	O22	40	tcgttttatttgatgcctgg	colony_pcr_primer_plate	O24	40	744	colony_pcr_plate_6	B6	colony_pcr_plate_6#B06	641	93.73448175	10.948	28.1077	TRUE	TRUE		JBx_203435	glycerol_stock_9-H8
645	pAN_00649	fluP1 + mlsA8_Ccom + pPM021_MfeI_XhoI + lacI_lacUV5	SLIC/Gibson/CPEC	consolidated_gibson_plate_6	B3	consolidated_gibson_plate_6_QPLATE_1	C2	glycerol_stock_9	A9	aanava 3 211019	A17	50	ggaattgtgagcggataaca	colony_pcr_primer_plate	O22	40	tcgttttatttgatgcctgg	colony_pcr_primer_plate	O24	40	744	colony_pcr_plate_6	C6	colony_pcr_plate_6#C06	641	108.3580062	3.9892	10.1942	TRUE	TRUE		JBx_203435	glycerol_stock_9-A9
645	pAN_00649	fluP1 + mlsA8_Ccom + pPM021_MfeI_XhoI + lacI_lacUV5	SLIC/Gibson/CPEC	consolidated_gibson_plate_6	B3	consolidated_gibson_plate_6_QPLATE_1	C2	glycerol_stock_9	B9	aanava 3 211019	C17	50	ggaattgtgagcggataaca	colony_pcr_primer_plate	O22	40	tcgttttatttgatgcctgg	colony_pcr_primer_plate	O24	40	744	colony_pcr_plate_6	D6	colony_pcr_plate_6#D06	646	113.1492917	2.492	6.3192	TRUE	TRUE		JBx_203435	glycerol_stock_9-B9
646	pAN_00650	fluP1 + pks12_Ccom + pPM021_MfeI_XhoI + lacI_T7_6xHis_TEV	SLIC/Gibson/CPEC	consolidated_gibson_plate_6	C3	consolidated_gibson_plate_6_QPLATE_1	C3	glycerol_stock_9	C9	aanava 3 211019	E17	50	ggaattgtgagcggataaca	colony_pcr_primer_plate	O22	40	tcgttttatttgatgcctgg	colony_pcr_primer_plate	O24	40	784	colony_pcr_plate_6	E6	colony_pcr_plate_6#E06	677	88.55413572	9.8613	23.9721	TRUE	TRUE		JBx_203436	glycerol_stock_9-C9
646	pAN_00650	fluP1 + pks12_Ccom + pPM021_MfeI_XhoI + lacI_T7_6xHis_TEV	SLIC/Gibson/CPEC	consolidated_gibson_plate_6	C3	consolidated_gibson_plate_6_QPLATE_1	C3	glycerol_stock_9	D9	aanava 3 211019	G17	50	ggaattgtgagcggataaca	colony_pcr_primer_plate	O22	40	tcgttttatttgatgcctgg	colony_pcr_primer_plate	O24	40	784	colony_pcr_plate_6	F6	colony_pcr_plate_6#F06					FALSE	TRUE		JBx_203436	glycerol_stock_9-D9
646	pAN_00650	fluP1 + pks12_Ccom + pPM021_MfeI_XhoI + lacI_T7_6xHis_TEV	SLIC/Gibson/CPEC	consolidated_gibson_plate_6	C3	consolidated_gibson_plate_6_QPLATE_1	C3	glycerol_stock_9	E9	aanava 3 211019	I17	50	ggaattgtgagcggataaca	colony_pcr_primer_plate	O22	40	tcgttttatttgatgcctgg	colony_pcr_primer_plate	O24	40	784	colony_pcr_plate_6	G6	colony_pcr_plate_6#G06	669	101.1566354	3.3059	8.1083	TRUE	TRUE		JBx_203436	glycerol_stock_9-E9
646	pAN_00650	fluP1 + pks12_Ccom + pPM021_MfeI_XhoI + lacI_T7_6xHis_TEV	SLIC/Gibson/CPEC	consolidated_gibson_plate_6	C3	consolidated_gibson_plate_6_QPLATE_1	C3	glycerol_stock_9	F9	aanava 3 211019	K17	50	ggaattgtgagcggataaca	colony_pcr_primer_plate	O22	40	tcgttttatttgatgcctgg	colony_pcr_primer_plate	O24	40	784	colony_pcr_plate_6	H6	colony_pcr_plate_6#H06	669	94.51181426	16.7956	41.0714	TRUE	TRUE		JBx_203436	glycerol_stock_9-F9
647	pAN_00651	fluP1 + pks12_Ccom + pPM021_MfeI_XhoI + lacI_lacUV5	SLIC/Gibson/CPEC	consolidated_gibson_plate_6	D3	consolidated_gibson_plate_6_QPLATE_1	C4	glycerol_stock_9	G9	aanava 3 211019	M17	50	ggaattgtgagcggataaca	colony_pcr_primer_plate	O22	40	tcgttttatttgatgcctgg	colony_pcr_primer_plate	O24	40	702	colony_pcr_plate_6	A7	colony_pcr_plate_6#A07	600	121.1290497	2.2358	6.1018	TRUE	TRUE		JBx_203437	glycerol_stock_9-G9
647	pAN_00651	fluP1 + pks12_Ccom + pPM021_MfeI_XhoI + lacI_lacUV5	SLIC/Gibson/CPEC	consolidated_gibson_plate_6	D3	consolidated_gibson_plate_6_QPLATE_1	C4	glycerol_stock_9	H9	aanava 3 211019	O17	50	ggaattgtgagcggataaca	colony_pcr_primer_plate	O22	40	tcgttttatttgatgcctgg	colony_pcr_primer_plate	O24	40	702	colony_pcr_plate_6	B7	colony_pcr_plate_6#B07	608	99.14717435	5.6036	15.2676	TRUE	TRUE		JBx_203437	glycerol_stock_9-H9
647	pAN_00651	fluP1 + pks12_Ccom + pPM021_MfeI_XhoI + lacI_lacUV5	SLIC/Gibson/CPEC	consolidated_gibson_plate_6	D3	consolidated_gibson_plate_6_QPLATE_1	C4	glycerol_stock_9	A10	aanava 3 211019	A19	50	ggaattgtgagcggataaca	colony_pcr_primer_plate	O22	40	tcgttttatttgatgcctgg	colony_pcr_primer_plate	O24	40	702	colony_pcr_plate_6	C7	colony_pcr_plate_6#C07	606	97.89560104	13.9512	37.886	TRUE	TRUE		JBx_203437	glycerol_stock_9-A10
652	pAN_00656	spnLM + pks12_Ccom + pPM021_MfeI_XhoI + lacI_T7_6xHis_TEV	SLIC/Gibson/CPEC	consolidated_gibson_plate_6	A4	consolidated_gibson_plate_6_QPLATE_1	D1	glycerol_stock_9	B11	aanava 3 211019	C21	50	ggaattgtgagcggataaca	colony_pcr_primer_plate	O22	40	tcgttttatttgatgcctgg	colony_pcr_primer_plate	O24	40	3364	colony_pcr_plate_6	D8	colony_pcr_plate_6#D08					FALSE	TRUE		JBx_203442	glycerol_stock_9-B11
652	pAN_00656	spnLM + pks12_Ccom + pPM021_MfeI_XhoI + lacI_T7_6xHis_TEV	SLIC/Gibson/CPEC	consolidated_gibson_plate_6	A4	consolidated_gibson_plate_6_QPLATE_1	D1	glycerol_stock_9	D11	aanava 3 211019	G21	50	ggaattgtgagcggataaca	colony_pcr_primer_plate	O22	40	tcgttttatttgatgcctgg	colony_pcr_primer_plate	O24	40	3364	colony_pcr_plate_6	F8	colony_pcr_plate_6#F08					FALSE	TRUE		JBx_203442	glycerol_stock_9-D11
655	pAN_00659	ppsLM + borA1_Ccom + pPM021_MfeI_XhoI + lacI_lacUV5	SLIC/Gibson/CPEC	consolidated_gibson_plate_6	D4	consolidated_gibson_plate_6_QPLATE_1	D4	glycerol_stock_9	H11	aanava 3 211019	O21	50	ggaattgtgagcggataaca	colony_pcr_primer_plate	O22	40	tcgttttatttgatgcctgg	colony_pcr_primer_plate	O24	40	666	colony_pcr_plate_6	B9	colony_pcr_plate_6#B09	580	83.44355031	4.1892	11.9685	TRUE	TRUE		JBx_203445	glycerol_stock_9-H11
657	pAN_00661	ppsLM + mlsA8_Ccom + pPM021_MfeI_XhoI + lacI_lacUV5	SLIC/Gibson/CPEC	consolidated_gibson_plate_6	F4	consolidated_gibson_plate_6_QPLATE_1	D6	glycerol_stock_9	A12	aanava 3 211019	A23	50	ggaattgtgagcggataaca	colony_pcr_primer_plate	O22	40	tcgttttatttgatgcctgg	colony_pcr_primer_plate	O24	40	633	colony_pcr_plate_6	C9	colony_pcr_plate_6#C09	552	88.49449843	5.091	15.2322	TRUE	TRUE		JBx_203447	glycerol_stock_9-A12
658	pAN_00662	ppsLM + pks12_Ccom + pPM021_MfeI_XhoI + lacI_T7_6xHis_TEV	SLIC/Gibson/CPEC	consolidated_gibson_plate_6	G4	consolidated_gibson_plate_6_QPLATE_1	D7	glycerol_stock_9	B12	aanava 3 211019	C23	50	ggaattgtgagcggataaca	colony_pcr_primer_plate	O22	40	tcgttttatttgatgcctgg	colony_pcr_primer_plate	O24	40	673	colony_pcr_plate_6	D9	colony_pcr_plate_6#D09	583	89.26573041	14.5812	41.1583	TRUE	TRUE		JBx_203448	glycerol_stock_9-B12
658	pAN_00662	ppsLM + pks12_Ccom + pPM021_MfeI_XhoI + lacI_T7_6xHis_TEV	SLIC/Gibson/CPEC	consolidated_gibson_plate_6	G4	consolidated_gibson_plate_6_QPLATE_1	D7	glycerol_stock_9	C12	aanava 3 211019	E23	50	ggaattgtgagcggataaca	colony_pcr_primer_plate	O22	40	tcgttttatttgatgcctgg	colony_pcr_primer_plate	O24	40	673	colony_pcr_plate_6	E9	colony_pcr_plate_6#E09					FALSE	TRUE		JBx_203448	glycerol_stock_9-C12
659	pAN_00663	ppsLM + pks12_Ccom + pPM021_MfeI_XhoI + lacI_lacUV5	SLIC/Gibson/CPEC	consolidated_gibson_plate_6	H4	consolidated_gibson_plate_6_QPLATE_1	D8	glycerol_stock_9	D12	aanava 3 211019	G23	50	ggaattgtgagcggataaca	colony_pcr_primer_plate	O22	40	tcgttttatttgatgcctgg	colony_pcr_primer_plate	O24	40	591	colony_pcr_plate_6	F9	colony_pcr_plate_6#F09					FALSE	TRUE		JBx_203449	glycerol_stock_9-D12
659	pAN_00663	ppsLM + pks12_Ccom + pPM021_MfeI_XhoI + lacI_lacUV5	SLIC/Gibson/CPEC	consolidated_gibson_plate_6	H4	consolidated_gibson_plate_6_QPLATE_1	D8	glycerol_stock_9	E12	aanava 3 211019	I23	50	ggaattgtgagcggataaca	colony_pcr_primer_plate	O22	40	tcgttttatttgatgcctgg	colony_pcr_primer_plate	O24	40	591	colony_pcr_plate_6	G9	colony_pcr_plate_6#G09	509	99.97562888	9.4351	30.5624	TRUE	TRUE		JBx_203449	glycerol_stock_9-E12
659	pAN_00663	ppsLM + pks12_Ccom + pPM021_MfeI_XhoI + lacI_lacUV5	SLIC/Gibson/CPEC	consolidated_gibson_plate_6	H4	consolidated_gibson_plate_6_QPLATE_1	D8	glycerol_stock_9	F12	aanava 3 211019	K23	50	ggaattgtgagcggataaca	colony_pcr_primer_plate	O22	40	tcgttttatttgatgcctgg	colony_pcr_primer_plate	O24	40	591	colony_pcr_plate_6	H9	colony_pcr_plate_6#H09	511	106.9452636	3.808	12.2625	TRUE	TRUE		JBx_203449	glycerol_stock_9-F12
660	pAN_00664	borA2_Ncom + debsTE + pPM021_MfeI_XhoI + lacI_T7_6xHis_TEV	SLIC/Gibson/CPEC	consolidated_gibson_plate_6	A5	consolidated_gibson_plate_6_QPLATE_1	E1	glycerol_stock_10	A1	aanava 3 211019	A2	50	ggaattgtgagcggataaca	colony_pcr_primer_plate	O22	40	tcgttttatttgatgcctgg	colony_pcr_primer_plate	O24	40	1081	colony_pcr_plate_6	B10	colony_pcr_plate_6#B10	935	94.99621866	8.416	14.7048	TRUE	TRUE		JBx_203450	glycerol_stock_10-A1
660	pAN_00664	borA2_Ncom + debsTE + pPM021_MfeI_XhoI + lacI_T7_6xHis_TEV	SLIC/Gibson/CPEC	consolidated_gibson_plate_6	A5	consolidated_gibson_plate_6_QPLATE_1	E1	glycerol_stock_10	B1	aanava 3 211019	C2	50	ggaattgtgagcggataaca	colony_pcr_primer_plate	O22	40	tcgttttatttgatgcctgg	colony_pcr_primer_plate	O24	40	1081	colony_pcr_plate_6	C10	colony_pcr_plate_6#C10					FALSE	TRUE		JBx_203450	glycerol_stock_10-B1
660	pAN_00664	borA2_Ncom + debsTE + pPM021_MfeI_XhoI + lacI_T7_6xHis_TEV	SLIC/Gibson/CPEC	consolidated_gibson_plate_6	A5	consolidated_gibson_plate_6_QPLATE_1	E1	glycerol_stock_10	C1	aanava 3 211019	E2	50	ggaattgtgagcggataaca	colony_pcr_primer_plate	O22	40	tcgttttatttgatgcctgg	colony_pcr_primer_plate	O24	40	1081	colony_pcr_plate_6	D10	colony_pcr_plate_6#D10	935	87.15453291	19.3972	34.109	TRUE	TRUE		JBx_203450	glycerol_stock_10-C1
660	pAN_00664	borA2_Ncom + debsTE + pPM021_MfeI_XhoI + lacI_T7_6xHis_TEV	SLIC/Gibson/CPEC	consolidated_gibson_plate_6	A5	consolidated_gibson_plate_6_QPLATE_1	E1	glycerol_stock_10	D1	aanava 3 211019	G2	50	ggaattgtgagcggataaca	colony_pcr_primer_plate	O22	40	tcgttttatttgatgcctgg	colony_pcr_primer_plate	O24	40	1081	colony_pcr_plate_6	E10	colony_pcr_plate_6#E10	944	93.36401022	5.1536	8.8543	TRUE	TRUE		JBx_203450	glycerol_stock_10-D1
661	pAN_00665	borA2_Ncom + debsTE + pPM021_MfeI_XhoI + lacI_lacUV5	SLIC/Gibson/CPEC	consolidated_gibson_plate_6	B5	consolidated_gibson_plate_6_QPLATE_1	E2	glycerol_stock_10	E1	aanava 3 211019	I2	50	ggaattgtgagcggataaca	colony_pcr_primer_plate	O22	40	tcgttttatttgatgcctgg	colony_pcr_primer_plate	O24	40	999	colony_pcr_plate_6	F10	colony_pcr_plate_6#F10					FALSE	TRUE		JBx_203451	glycerol_stock_10-E1
661	pAN_00665	borA2_Ncom + debsTE + pPM021_MfeI_XhoI + lacI_lacUV5	SLIC/Gibson/CPEC	consolidated_gibson_plate_6	B5	consolidated_gibson_plate_6_QPLATE_1	E2	glycerol_stock_10	F1	aanava 3 211019	K2	50	ggaattgtgagcggataaca	colony_pcr_primer_plate	O22	40	tcgttttatttgatgcctgg	colony_pcr_primer_plate	O24	40	999	colony_pcr_plate_6	G10	colony_pcr_plate_6#G10	957	100.0412222	3.883	6.6298	TRUE	TRUE		JBx_203451	glycerol_stock_10-F1
661	pAN_00665	borA2_Ncom + debsTE + pPM021_MfeI_XhoI + lacI_lacUV5	SLIC/Gibson/CPEC	consolidated_gibson_plate_6	B5	consolidated_gibson_plate_6_QPLATE_1	E2	glycerol_stock_10	G1	aanava 3 211019	M2	50	ggaattgtgagcggataaca	colony_pcr_primer_plate	O22	40	tcgttttatttgatgcctgg	colony_pcr_primer_plate	O24	40	999	colony_pcr_plate_6	H10	colony_pcr_plate_6#H10					FALSE	TRUE		JBx_203451	glycerol_stock_10-G1
661	pAN_00665	borA2_Ncom + debsTE + pPM021_MfeI_XhoI + lacI_lacUV5	SLIC/Gibson/CPEC	consolidated_gibson_plate_6	B5	consolidated_gibson_plate_6_QPLATE_1	E2	glycerol_stock_10	H1	aanava 3 211019	O2	50	ggaattgtgagcggataaca	colony_pcr_primer_plate	O22	40	tcgttttatttgatgcctgg	colony_pcr_primer_plate	O24	40	999	colony_pcr_plate_6	A11	colony_pcr_plate_6#A11	879	95.18917371	12.2953	22.7378	TRUE	TRUE		JBx_203451	glycerol_stock_10-H1
662	pAN_00666	borA2_Ncom + pikTE + pPM021_MfeI_XhoI + lacI_T7_6xHis_TEV	SLIC/Gibson/CPEC	consolidated_gibson_plate_6	C5	consolidated_gibson_plate_6_QPLATE_1	E3	glycerol_stock_10	A2	aanava 3 211019	A4	50	ggaattgtgagcggataaca	colony_pcr_primer_plate	O22	40	tcgttttatttgatgcctgg	colony_pcr_primer_plate	O24	40	1153	colony_pcr_plate_6	B11	colony_pcr_plate_6#B11					FALSE	TRUE		JBx_203452	glycerol_stock_10-A2
662	pAN_00666	borA2_Ncom + pikTE + pPM021_MfeI_XhoI + lacI_T7_6xHis_TEV	SLIC/Gibson/CPEC	consolidated_gibson_plate_6	C5	consolidated_gibson_plate_6_QPLATE_1	E3	glycerol_stock_10	B2	aanava 3 211019	C4	50	ggaattgtgagcggataaca	colony_pcr_primer_plate	O22	40	tcgttttatttgatgcctgg	colony_pcr_primer_plate	O24	40	1153	colony_pcr_plate_6	C11	colony_pcr_plate_6#C11					FALSE	TRUE		JBx_203452	glycerol_stock_10-B2
665	pAN_00669	borA2_Ncom + zeaTE + pPM021_MfeI_XhoI + lacI_lacUV5	SLIC/Gibson/CPEC	consolidated_gibson_plate_6	F5	consolidated_gibson_plate_6_QPLATE_1	E6	glycerol_stock_10	C2	aanava 3 211019	E4	50	ggaattgtgagcggataaca	colony_pcr_primer_plate	O22	40	tcgttttatttgatgcctgg	colony_pcr_primer_plate	O24	40	1182	colony_pcr_plate_6	D11	colony_pcr_plate_6#D11	298	58.92555082	2.752	15.2418	FALSE	TRUE		JBx_203455	glycerol_stock_10-C2
668	pAN_00672	borA2_Ncom + borTE + pPM021_MfeI_XhoI + lacI_T7_6xHis_TEV	SLIC/Gibson/CPEC	consolidated_gibson_plate_6	A6	consolidated_gibson_plate_6_QPLATE_1	F1	glycerol_stock_10	F3	aanava 3 211019	K6	50	ggaattgtgagcggataaca	colony_pcr_primer_plate	O22	40	tcgttttatttgatgcctgg	colony_pcr_primer_plate	O24	40	1108	colony_pcr_plate_6	G12	colony_pcr_plate_6#G12	948	79.95081473	14.8571	25.3405	TRUE	TRUE		JBx_203458	glycerol_stock_10-F3
668	pAN_00672	borA2_Ncom + borTE + pPM021_MfeI_XhoI + lacI_T7_6xHis_TEV	SLIC/Gibson/CPEC	consolidated_gibson_plate_6	A6	consolidated_gibson_plate_6_QPLATE_1	F1	glycerol_stock_10	H3	aanava 3 211019	O6	50	ggaattgtgagcggataaca	colony_pcr_primer_plate	O22	40	tcgttttatttgatgcctgg	colony_pcr_primer_plate	O24	40	1108	colony_pcr_plate_7	A1	colony_pcr_plate_7#A01	957	78.92033441	20.3429	35.0237	TRUE	TRUE		JBx_203458	glycerol_stock_10-H3
668	pAN_00672	borA2_Ncom + borTE + pPM021_MfeI_XhoI + lacI_T7_6xHis_TEV	SLIC/Gibson/CPEC	consolidated_gibson_plate_6	A6	consolidated_gibson_plate_6_QPLATE_1	F1	glycerol_stock_10	A4	aanava 3 211019	A8	50	ggaattgtgagcggataaca	colony_pcr_primer_plate	O22	40	tcgttttatttgatgcctgg	colony_pcr_primer_plate	O24	40	1108	colony_pcr_plate_7	B1	colony_pcr_plate_7#B01	957	86.94146835	14.0873	24.1526	TRUE	TRUE		JBx_203458	glycerol_stock_10-A4
669	pAN_00673	borA2_Ncom + borTE + pPM021_MfeI_XhoI + lacI_lacUV5	SLIC/Gibson/CPEC	consolidated_gibson_plate_6	B6	consolidated_gibson_plate_6_QPLATE_1	F2	glycerol_stock_10	B4	aanava 3 211019	C8	50	ggaattgtgagcggataaca	colony_pcr_primer_plate	O22	40	tcgttttatttgatgcctgg	colony_pcr_primer_plate	O24	40	1026	colony_pcr_plate_7	C1	colony_pcr_plate_7#C01	896	89.67690088	4.9099	9.0293	TRUE	TRUE		JBx_203459	glycerol_stock_10-B4
669	pAN_00673	borA2_Ncom + borTE + pPM021_MfeI_XhoI + lacI_lacUV5	SLIC/Gibson/CPEC	consolidated_gibson_plate_6	B6	consolidated_gibson_plate_6_QPLATE_1	F2	glycerol_stock_10	C4	aanava 3 211019	E8	50	ggaattgtgagcggataaca	colony_pcr_primer_plate	O22	40	tcgttttatttgatgcctgg	colony_pcr_primer_plate	O24	40	1026	colony_pcr_plate_7	D1	colony_pcr_plate_7#D01	896	87.71380952	15.42	28.2308	TRUE	TRUE		JBx_203459	glycerol_stock_10-C4
669	pAN_00673	borA2_Ncom + borTE + pPM021_MfeI_XhoI + lacI_lacUV5	SLIC/Gibson/CPEC	consolidated_gibson_plate_6	B6	consolidated_gibson_plate_6_QPLATE_1	F2	glycerol_stock_10	D4	aanava 3 211019	G8	50	ggaattgtgagcggataaca	colony_pcr_primer_plate	O22	40	tcgttttatttgatgcctgg	colony_pcr_primer_plate	O24	40	1026	colony_pcr_plate_7	E1	colony_pcr_plate_7#E01	900	91.2757988	6.019	11.0195	TRUE	TRUE		JBx_203459	glycerol_stock_10-D4
669	pAN_00673	borA2_Ncom + borTE + pPM021_MfeI_XhoI + lacI_lacUV5	SLIC/Gibson/CPEC	consolidated_gibson_plate_6	B6	consolidated_gibson_plate_6_QPLATE_1	F2	glycerol_stock_10	E4	aanava 3 211019	I8	50	ggaattgtgagcggataaca	colony_pcr_primer_plate	O22	40	tcgttttatttgatgcctgg	colony_pcr_primer_plate	O24	40	1026	colony_pcr_plate_7	F1	colony_pcr_plate_7#F01	896	96.55384931	3.76	6.8761	TRUE	TRUE		JBx_203459	glycerol_stock_10-E4
676	pAN_00680	borA2_Ncom + debsTEshort + pPM021_MfeI_XhoI + lacI_T7_6xHis_TEV	SLIC/Gibson/CPEC	consolidated_gibson_plate_6	G6	consolidated_gibson_plate_6_QPLATE_1	F7	glycerol_stock_10	F4	aanava 3 211019	K8	50	ggaattgtgagcggataaca	colony_pcr_primer_plate	O22	40	tcgttttatttgatgcctgg	colony_pcr_primer_plate	O24	40	922	colony_pcr_plate_7	G1	colony_pcr_plate_7#G01	809	68.51889525	7.073	14.425	TRUE	TRUE		JBx_203466	glycerol_stock_10-F4
676	pAN_00680	borA2_Ncom + debsTEshort + pPM021_MfeI_XhoI + lacI_T7_6xHis_TEV	SLIC/Gibson/CPEC	consolidated_gibson_plate_6	G6	consolidated_gibson_plate_6_QPLATE_1	F7	glycerol_stock_10	G4	aanava 3 211019	M8	50	ggaattgtgagcggataaca	colony_pcr_primer_plate	O22	40	tcgttttatttgatgcctgg	colony_pcr_primer_plate	O24	40	922	colony_pcr_plate_7	H1	colony_pcr_plate_7#H01	818	84.52307527	6.3039	12.7774	TRUE	TRUE		JBx_203466	glycerol_stock_10-G4
676	pAN_00680	borA2_Ncom + debsTEshort + pPM021_MfeI_XhoI + lacI_T7_6xHis_TEV	SLIC/Gibson/CPEC	consolidated_gibson_plate_6	G6	consolidated_gibson_plate_6_QPLATE_1	F7	glycerol_stock_10	H4	aanava 3 211019	O8	50	ggaattgtgagcggataaca	colony_pcr_primer_plate	O22	40	tcgttttatttgatgcctgg	colony_pcr_primer_plate	O24	40	922	colony_pcr_plate_7	A2	colony_pcr_plate_7#A02	814	84.85637179	8.8355	18.0195	TRUE	TRUE		JBx_203466	glycerol_stock_10-H4
676	pAN_00680	borA2_Ncom + debsTEshort + pPM021_MfeI_XhoI + lacI_T7_6xHis_TEV	SLIC/Gibson/CPEC	consolidated_gibson_plate_6	G6	consolidated_gibson_plate_6_QPLATE_1	F7	glycerol_stock_10	A5	aanava 3 211019	A10	50	ggaattgtgagcggataaca	colony_pcr_primer_plate	O22	40	tcgttttatttgatgcctgg	colony_pcr_primer_plate	O24	40	922	colony_pcr_plate_7	B2	colony_pcr_plate_7#B02	818	81.05341877	18.3171	36.99	TRUE	TRUE		JBx_203466	glycerol_stock_10-A5
677	pAN_00681	borA2_Ncom + debsTEshort + pPM021_MfeI_XhoI + lacI_lacUV5	SLIC/Gibson/CPEC	consolidated_gibson_plate_6	H6	consolidated_gibson_plate_6_QPLATE_1	F8	glycerol_stock_10	B5	aanava 3 211019	C10	50	ggaattgtgagcggataaca	colony_pcr_primer_plate	O22	40	tcgttttatttgatgcctgg	colony_pcr_primer_plate	O24	40	840	colony_pcr_plate_7	C2	colony_pcr_plate_7#C02	727	84.16030751	7.4003	16.8222	TRUE	TRUE		JBx_203467	glycerol_stock_10-B5
677	pAN_00681	borA2_Ncom + debsTEshort + pPM021_MfeI_XhoI + lacI_lacUV5	SLIC/Gibson/CPEC	consolidated_gibson_plate_6	H6	consolidated_gibson_plate_6_QPLATE_1	F8	glycerol_stock_10	C5	aanava 3 211019	E10	50	ggaattgtgagcggataaca	colony_pcr_primer_plate	O22	40	tcgttttatttgatgcctgg	colony_pcr_primer_plate	O24	40	840	colony_pcr_plate_7	D2	colony_pcr_plate_7#D02	727	80.31910894	18.1575	41.332	TRUE	TRUE		JBx_203467	glycerol_stock_10-C5
677	pAN_00681	borA2_Ncom + debsTEshort + pPM021_MfeI_XhoI + lacI_lacUV5	SLIC/Gibson/CPEC	consolidated_gibson_plate_6	H6	consolidated_gibson_plate_6_QPLATE_1	F8	glycerol_stock_10	D5	aanava 3 211019	G10	50	ggaattgtgagcggataaca	colony_pcr_primer_plate	O22	40	tcgttttatttgatgcctgg	colony_pcr_primer_plate	O24	40	840	colony_pcr_plate_7	E2	colony_pcr_plate_7#E02	736	84.62313132	11.3439	25.5748	TRUE	TRUE		JBx_203467	glycerol_stock_10-D5
677	pAN_00681	borA2_Ncom + debsTEshort + pPM021_MfeI_XhoI + lacI_lacUV5	SLIC/Gibson/CPEC	consolidated_gibson_plate_6	H6	consolidated_gibson_plate_6_QPLATE_1	F8	glycerol_stock_10	E5	aanava 3 211019	I10	50	ggaattgtgagcggataaca	colony_pcr_primer_plate	O22	40	tcgttttatttgatgcctgg	colony_pcr_primer_plate	O24	40	840	colony_pcr_plate_7	F2	colony_pcr_plate_7#F02	731	89.47675249	7.5207	16.8859	TRUE	TRUE		JBx_203467	glycerol_stock_10-E5
678	pAN_00682	mlsA9_Ncom + debsTE + pPM021_MfeI_XhoI + lacI_T7_6xHis_TEV	SLIC/Gibson/CPEC	consolidated_gibson_plate_6	A7	consolidated_gibson_plate_6_QPLATE_2	A1	glycerol_stock_10	F5	aanava 3 211019	K10	50	ggaattgtgagcggataaca	colony_pcr_primer_plate	O22	40	tcgttttatttgatgcctgg	colony_pcr_primer_plate	O24	40	1084	colony_pcr_plate_7	G2	colony_pcr_plate_7#G02	961	75.33882829	7.6322	13.0717	TRUE	TRUE		JBx_203468	glycerol_stock_10-F5
678	pAN_00682	mlsA9_Ncom + debsTE + pPM021_MfeI_XhoI + lacI_T7_6xHis_TEV	SLIC/Gibson/CPEC	consolidated_gibson_plate_6	A7	consolidated_gibson_plate_6_QPLATE_2	A1	glycerol_stock_10	G5	aanava 3 211019	M10	50	ggaattgtgagcggataaca	colony_pcr_primer_plate	O22	40	tcgttttatttgatgcctgg	colony_pcr_primer_plate	O24	40	1084	colony_pcr_plate_7	H2	colony_pcr_plate_7#H02	952	76.33063527	8.4024	14.5421	TRUE	TRUE		JBx_203468	glycerol_stock_10-G5
678	pAN_00682	mlsA9_Ncom + debsTE + pPM021_MfeI_XhoI + lacI_T7_6xHis_TEV	SLIC/Gibson/CPEC	consolidated_gibson_plate_6	A7	consolidated_gibson_plate_6_QPLATE_2	A1	glycerol_stock_10	H5	aanava 3 211019	O10	50	ggaattgtgagcggataaca	colony_pcr_primer_plate	O22	40	tcgttttatttgatgcctgg	colony_pcr_primer_plate	O24	40	1084	colony_pcr_plate_7	A3	colony_pcr_plate_7#A03	948	80.21474487	17.0332	29.6668	TRUE	TRUE		JBx_203468	glycerol_stock_10-H5
678	pAN_00682	mlsA9_Ncom + debsTE + pPM021_MfeI_XhoI + lacI_T7_6xHis_TEV	SLIC/Gibson/CPEC	consolidated_gibson_plate_6	A7	consolidated_gibson_plate_6_QPLATE_2	A1	glycerol_stock_10	A6	aanava 3 211019	A12	50	ggaattgtgagcggataaca	colony_pcr_primer_plate	O22	40	tcgttttatttgatgcctgg	colony_pcr_primer_plate	O24	40	1084	colony_pcr_plate_7	B3	colony_pcr_plate_7#B03	948	80.44150354	20.399	35.5289	TRUE	TRUE		JBx_203468	glycerol_stock_10-A6
679	pAN_00683	mlsA9_Ncom + debsTE + pPM021_MfeI_XhoI + lacI_lacUV5	SLIC/Gibson/CPEC	consolidated_gibson_plate_6	B7	consolidated_gibson_plate_6_QPLATE_2	A2	glycerol_stock_10	B6	aanava 3 211019	C12	50	ggaattgtgagcggataaca	colony_pcr_primer_plate	O22	40	tcgttttatttgatgcctgg	colony_pcr_primer_plate	O24	40	1002	colony_pcr_plate_7	C3	colony_pcr_plate_7#C03	991	83.98749449	17.5423	29.0478	TRUE	TRUE		JBx_203469	glycerol_stock_10-B6
679	pAN_00683	mlsA9_Ncom + debsTE + pPM021_MfeI_XhoI + lacI_lacUV5	SLIC/Gibson/CPEC	consolidated_gibson_plate_6	B7	consolidated_gibson_plate_6_QPLATE_2	A2	glycerol_stock_10	C6	aanava 3 211019	E12	50	ggaattgtgagcggataaca	colony_pcr_primer_plate	O22	40	tcgttttatttgatgcctgg	colony_pcr_primer_plate	O24	40	1002	colony_pcr_plate_7	D3	colony_pcr_plate_7#D03	996	87.67284495	20.562	33.9115	TRUE	TRUE		JBx_203469	glycerol_stock_10-C6
679	pAN_00683	mlsA9_Ncom + debsTE + pPM021_MfeI_XhoI + lacI_lacUV5	SLIC/Gibson/CPEC	consolidated_gibson_plate_6	B7	consolidated_gibson_plate_6_QPLATE_2	A2	glycerol_stock_10	D6	aanava 3 211019	G12	50	ggaattgtgagcggataaca	colony_pcr_primer_plate	O22	40	tcgttttatttgatgcctgg	colony_pcr_primer_plate	O24	40	1002	colony_pcr_plate_7	E3	colony_pcr_plate_7#E03					FALSE	TRUE		JBx_203469	glycerol_stock_10-D6
679	pAN_00683	mlsA9_Ncom + debsTE + pPM021_MfeI_XhoI + lacI_lacUV5	SLIC/Gibson/CPEC	consolidated_gibson_plate_6	B7	consolidated_gibson_plate_6_QPLATE_2	A2	glycerol_stock_10	E6	aanava 3 211019	I12	50	ggaattgtgagcggataaca	colony_pcr_primer_plate	O22	40	tcgttttatttgatgcctgg	colony_pcr_primer_plate	O24	40	1002	colony_pcr_plate_7	F3	colony_pcr_plate_7#F03					FALSE	TRUE		JBx_203469	glycerol_stock_10-E6
683	pAN_00687	mlsA9_Ncom + zeaTE + pPM021_MfeI_XhoI + lacI_lacUV5	SLIC/Gibson/CPEC	consolidated_gibson_plate_6	F7	consolidated_gibson_plate_6_QPLATE_2	A6	glycerol_stock_10	F6	aanava 3 211019	K12	50	ggaattgtgagcggataaca	colony_pcr_primer_plate	O22	40	tcgttttatttgatgcctgg	colony_pcr_primer_plate	O24	40	1185	colony_pcr_plate_7	G3	colony_pcr_plate_7#G03	991	88.08434345	19.308	31.8433	TRUE	TRUE		JBx_203473	glycerol_stock_10-F6
683	pAN_00687	mlsA9_Ncom + zeaTE + pPM021_MfeI_XhoI + lacI_lacUV5	SLIC/Gibson/CPEC	consolidated_gibson_plate_6	F7	consolidated_gibson_plate_6_QPLATE_2	A6	glycerol_stock_10	G6	aanava 3 211019	M12	50	ggaattgtgagcggataaca	colony_pcr_primer_plate	O22	40	tcgttttatttgatgcctgg	colony_pcr_primer_plate	O24	40	1185	colony_pcr_plate_7	H3	colony_pcr_plate_7#H03	1001	92.01855536	9.0653	14.6572	TRUE	TRUE		JBx_203473	glycerol_stock_10-G6
683	pAN_00687	mlsA9_Ncom + zeaTE + pPM021_MfeI_XhoI + lacI_lacUV5	SLIC/Gibson/CPEC	consolidated_gibson_plate_6	F7	consolidated_gibson_plate_6_QPLATE_2	A6	glycerol_stock_10	H6	aanava 3 211019	O12	50	ggaattgtgagcggataaca	colony_pcr_primer_plate	O22	40	tcgttttatttgatgcctgg	colony_pcr_primer_plate	O24	40	1185	colony_pcr_plate_7	A4	colony_pcr_plate_7#A04	1001	79.2006542	11.6223	18.9214	TRUE	TRUE		JBx_203473	glycerol_stock_10-H6
683	pAN_00687	mlsA9_Ncom + zeaTE + pPM021_MfeI_XhoI + lacI_lacUV5	SLIC/Gibson/CPEC	consolidated_gibson_plate_6	F7	consolidated_gibson_plate_6_QPLATE_2	A6	glycerol_stock_10	A7	aanava 3 211019	A14	50	ggaattgtgagcggataaca	colony_pcr_primer_plate	O22	40	tcgttttatttgatgcctgg	colony_pcr_primer_plate	O24	40	1185	colony_pcr_plate_7	B4	colony_pcr_plate_7#B04	996	89.37387274	20.5147	33.5645	TRUE	TRUE		JBx_203473	glycerol_stock_10-A7
684	pAN_00688	mlsA9_Ncom + flvTE + pPM021_MfeI_XhoI + lacI_T7_6xHis_TEV	SLIC/Gibson/CPEC	consolidated_gibson_plate_6	G7	consolidated_gibson_plate_6_QPLATE_2	A7	glycerol_stock_10	B7	aanava 3 211019	C14	50	ggaattgtgagcggataaca	colony_pcr_primer_plate	O22	40	tcgttttatttgatgcctgg	colony_pcr_primer_plate	O24	40	1153	colony_pcr_plate_7	C4	colony_pcr_plate_7#C04	1000	62.83148185	4.1345	6.7444	TRUE	TRUE		JBx_203474	glycerol_stock_10-B7
684	pAN_00688	mlsA9_Ncom + flvTE + pPM021_MfeI_XhoI + lacI_T7_6xHis_TEV	SLIC/Gibson/CPEC	consolidated_gibson_plate_6	G7	consolidated_gibson_plate_6_QPLATE_2	A7	glycerol_stock_10	C7	aanava 3 211019	E14	50	ggaattgtgagcggataaca	colony_pcr_primer_plate	O22	40	tcgttttatttgatgcctgg	colony_pcr_primer_plate	O24	40	1153	colony_pcr_plate_7	D4	colony_pcr_plate_7#D04	1001	56.24024091	3.0255	4.8917	TRUE	TRUE		JBx_203474	glycerol_stock_10-C7
684	pAN_00688	mlsA9_Ncom + flvTE + pPM021_MfeI_XhoI + lacI_T7_6xHis_TEV	SLIC/Gibson/CPEC	consolidated_gibson_plate_6	G7	consolidated_gibson_plate_6_QPLATE_2	A7	glycerol_stock_10	D7	aanava 3 211019	G14	50	ggaattgtgagcggataaca	colony_pcr_primer_plate	O22	40	tcgttttatttgatgcctgg	colony_pcr_primer_plate	O24	40	1153	colony_pcr_plate_7	E4	colony_pcr_plate_7#E04					FALSE	TRUE		JBx_203474	glycerol_stock_10-D7
684	pAN_00688	mlsA9_Ncom + flvTE + pPM021_MfeI_XhoI + lacI_T7_6xHis_TEV	SLIC/Gibson/CPEC	consolidated_gibson_plate_6	G7	consolidated_gibson_plate_6_QPLATE_2	A7	glycerol_stock_10	E7	aanava 3 211019	I14	50	ggaattgtgagcggataaca	colony_pcr_primer_plate	O22	40	tcgttttatttgatgcctgg	colony_pcr_primer_plate	O24	40	1153	colony_pcr_plate_7	F4	colony_pcr_plate_7#F04					FALSE	TRUE		JBx_203474	glycerol_stock_10-E7
685	pAN_00689	mlsA9_Ncom + flvTE + pPM021_MfeI_XhoI + lacI_lacUV5	SLIC/Gibson/CPEC	consolidated_gibson_plate_6	H7	consolidated_gibson_plate_6_QPLATE_2	A8	glycerol_stock_10	F7	aanava 3 211019	K14	50	ggaattgtgagcggataaca	colony_pcr_primer_plate	O22	40	tcgttttatttgatgcctgg	colony_pcr_primer_plate	O24	40	1071	colony_pcr_plate_7	G4	colony_pcr_plate_7#G04	300	67.24057917	2.8978	15.9955	FALSE	TRUE		JBx_203475	glycerol_stock_10-F7
685	pAN_00689	mlsA9_Ncom + flvTE + pPM021_MfeI_XhoI + lacI_lacUV5	SLIC/Gibson/CPEC	consolidated_gibson_plate_6	H7	consolidated_gibson_plate_6_QPLATE_2	A8	glycerol_stock_10	G7	aanava 3 211019	M14	50	ggaattgtgagcggataaca	colony_pcr_primer_plate	O22	40	tcgttttatttgatgcctgg	colony_pcr_primer_plate	O24	40	1071	colony_pcr_plate_7	H4	colony_pcr_plate_7#H04	672	70.55512471	2.8203	6.8864	TRUE	TRUE		JBx_203475	glycerol_stock_10-G7
685	pAN_00689	mlsA9_Ncom + flvTE + pPM021_MfeI_XhoI + lacI_lacUV5	SLIC/Gibson/CPEC	consolidated_gibson_plate_6	H7	consolidated_gibson_plate_6_QPLATE_2	A8	glycerol_stock_10	H7	aanava 3 211019	O14	50	ggaattgtgagcggataaca	colony_pcr_primer_plate	O22	40	tcgttttatttgatgcctgg	colony_pcr_primer_plate	O24	40	1071	colony_pcr_plate_7	A5	colony_pcr_plate_7#A05	669	59.53016003	2.3212	5.7102	TRUE	TRUE		JBx_203475	glycerol_stock_10-H7
686	pAN_00690	mlsA9_Ncom + borTE + pPM021_MfeI_XhoI + lacI_T7_6xHis_TEV	SLIC/Gibson/CPEC	consolidated_gibson_plate_6	A8	consolidated_gibson_plate_6_QPLATE_2	B1	glycerol_stock_10	B8	aanava 3 211019	C16	50	ggaattgtgagcggataaca	colony_pcr_primer_plate	O22	40	tcgttttatttgatgcctgg	colony_pcr_primer_plate	O24	40	1111	colony_pcr_plate_7	C5	colony_pcr_plate_7#C05	961	84.32225237	12.4291	21.1554	TRUE	TRUE		JBx_203476	glycerol_stock_10-B8
686	pAN_00690	mlsA9_Ncom + borTE + pPM021_MfeI_XhoI + lacI_T7_6xHis_TEV	SLIC/Gibson/CPEC	consolidated_gibson_plate_6	A8	consolidated_gibson_plate_6_QPLATE_2	B1	glycerol_stock_10	C8	aanava 3 211019	E16	50	ggaattgtgagcggataaca	colony_pcr_primer_plate	O22	40	tcgttttatttgatgcctgg	colony_pcr_primer_plate	O24	40	1111	colony_pcr_plate_7	D5	colony_pcr_plate_7#D05	965	86.14199904	8.2891	14.0219	TRUE	TRUE		JBx_203476	glycerol_stock_10-C8
686	pAN_00690	mlsA9_Ncom + borTE + pPM021_MfeI_XhoI + lacI_T7_6xHis_TEV	SLIC/Gibson/CPEC	consolidated_gibson_plate_6	A8	consolidated_gibson_plate_6_QPLATE_2	B1	glycerol_stock_10	D8	aanava 3 211019	G16	50	ggaattgtgagcggataaca	colony_pcr_primer_plate	O22	40	tcgttttatttgatgcctgg	colony_pcr_primer_plate	O24	40	1111	colony_pcr_plate_7	E5	colony_pcr_plate_7#E05	957	86.39789345	16.8977	28.6134	TRUE	TRUE		JBx_203476	glycerol_stock_10-D8
686	pAN_00690	mlsA9_Ncom + borTE + pPM021_MfeI_XhoI + lacI_T7_6xHis_TEV	SLIC/Gibson/CPEC	consolidated_gibson_plate_6	A8	consolidated_gibson_plate_6_QPLATE_2	B1	glycerol_stock_10	E8	aanava 3 211019	I16	50	ggaattgtgagcggataaca	colony_pcr_primer_plate	O22	40	tcgttttatttgatgcctgg	colony_pcr_primer_plate	O24	40	1111	colony_pcr_plate_7	F5	colony_pcr_plate_7#F05	965	85.09016213	6.1721	10.3662	TRUE	TRUE		JBx_203476	glycerol_stock_10-E8
687	pAN_00691	mlsA9_Ncom + borTE + pPM021_MfeI_XhoI + lacI_lacUV5	SLIC/Gibson/CPEC	consolidated_gibson_plate_6	B8	consolidated_gibson_plate_6_QPLATE_2	B2	glycerol_stock_10	F8	aanava 3 211019	K16	50	ggaattgtgagcggataaca	colony_pcr_primer_plate	O22	40	tcgttttatttgatgcctgg	colony_pcr_primer_plate	O24	40	1029	colony_pcr_plate_7	G5	colony_pcr_plate_7#G05	896	83.55698245	25.6357	45.5656	TRUE	TRUE		JBx_203477	glycerol_stock_10-F8
687	pAN_00691	mlsA9_Ncom + borTE + pPM021_MfeI_XhoI + lacI_lacUV5	SLIC/Gibson/CPEC	consolidated_gibson_plate_6	B8	consolidated_gibson_plate_6_QPLATE_2	B2	glycerol_stock_10	G8	aanava 3 211019	M16	50	ggaattgtgagcggataaca	colony_pcr_primer_plate	O22	40	tcgttttatttgatgcctgg	colony_pcr_primer_plate	O24	40	1029	colony_pcr_plate_7	H5	colony_pcr_plate_7#H05	883	79.4007699	7.1367	13.2425	TRUE	TRUE		JBx_203477	glycerol_stock_10-G8
687	pAN_00691	mlsA9_Ncom + borTE + pPM021_MfeI_XhoI + lacI_lacUV5	SLIC/Gibson/CPEC	consolidated_gibson_plate_6	B8	consolidated_gibson_plate_6_QPLATE_2	B2	glycerol_stock_10	H8	aanava 3 211019	O16	50	ggaattgtgagcggataaca	colony_pcr_primer_plate	O22	40	tcgttttatttgatgcctgg	colony_pcr_primer_plate	O24	40	1029	colony_pcr_plate_7	A6	colony_pcr_plate_7#A06	896	75.94595755	14.1542	25.7418	TRUE	TRUE		JBx_203477	glycerol_stock_10-H8
687	pAN_00691	mlsA9_Ncom + borTE + pPM021_MfeI_XhoI + lacI_lacUV5	SLIC/Gibson/CPEC	consolidated_gibson_plate_6	B8	consolidated_gibson_plate_6_QPLATE_2	B2	glycerol_stock_10	A9	aanava 3 211019	A18	50	ggaattgtgagcggataaca	colony_pcr_primer_plate	O22	40	tcgttttatttgatgcctgg	colony_pcr_primer_plate	O24	40	1029	colony_pcr_plate_7	B6	colony_pcr_plate_7#B06	896	84.88032144	17.2167	31.5905	TRUE	TRUE		JBx_203477	glycerol_stock_10-A9
694	pAN_00698	mlsA9_Ncom + debsTEshort + pPM021_MfeI_XhoI + lacI_T7_6xHis_TEV	SLIC/Gibson/CPEC	consolidated_gibson_plate_6	G8	consolidated_gibson_plate_6_QPLATE_2	B7	glycerol_stock_10	B9	aanava 3 211019	C18	50	ggaattgtgagcggataaca	colony_pcr_primer_plate	O22	40	tcgttttatttgatgcctgg	colony_pcr_primer_plate	O24	40	925	colony_pcr_plate_7	C6	colony_pcr_plate_7#C06	822	91.00823077	23.7506	47.7869	TRUE	TRUE		JBx_203484	glycerol_stock_10-B9
694	pAN_00698	mlsA9_Ncom + debsTEshort + pPM021_MfeI_XhoI + lacI_T7_6xHis_TEV	SLIC/Gibson/CPEC	consolidated_gibson_plate_6	G8	consolidated_gibson_plate_6_QPLATE_2	B7	glycerol_stock_10	C9	aanava 3 211019	E18	50	ggaattgtgagcggataaca	colony_pcr_primer_plate	O22	40	tcgttttatttgatgcctgg	colony_pcr_primer_plate	O24	40	925	colony_pcr_plate_7	D6	colony_pcr_plate_7#D06	822	91.16123373	24.3189	49.0501	TRUE	TRUE		JBx_203484	glycerol_stock_10-C9
694	pAN_00698	mlsA9_Ncom + debsTEshort + pPM021_MfeI_XhoI + lacI_T7_6xHis_TEV	SLIC/Gibson/CPEC	consolidated_gibson_plate_6	G8	consolidated_gibson_plate_6_QPLATE_2	B7	glycerol_stock_10	D9	aanava 3 211019	G18	50	ggaattgtgagcggataaca	colony_pcr_primer_plate	O22	40	tcgttttatttgatgcctgg	colony_pcr_primer_plate	O24	40	925	colony_pcr_plate_7	E6	colony_pcr_plate_7#E06	827	75.40810535	18.9996	37.9034	TRUE	TRUE		JBx_203484	glycerol_stock_10-D9
694	pAN_00698	mlsA9_Ncom + debsTEshort + pPM021_MfeI_XhoI + lacI_T7_6xHis_TEV	SLIC/Gibson/CPEC	consolidated_gibson_plate_6	G8	consolidated_gibson_plate_6_QPLATE_2	B7	glycerol_stock_10	E9	aanava 3 211019	I18	50	ggaattgtgagcggataaca	colony_pcr_primer_plate	O22	40	tcgttttatttgatgcctgg	colony_pcr_primer_plate	O24	40	925	colony_pcr_plate_7	F6	colony_pcr_plate_7#F06	822	92.03059383	17.2908	34.7048	TRUE	TRUE		JBx_203484	glycerol_stock_10-E9
695	pAN_00699	mlsA9_Ncom + debsTEshort + pPM021_MfeI_XhoI + lacI_lacUV5	SLIC/Gibson/CPEC	consolidated_gibson_plate_6	H8	consolidated_gibson_plate_6_QPLATE_2	B8	glycerol_stock_10	F9	aanava 3 211019	K18	50	ggaattgtgagcggataaca	colony_pcr_primer_plate	O22	40	tcgttttatttgatgcctgg	colony_pcr_primer_plate	O24	40	843	colony_pcr_plate_7	G6	colony_pcr_plate_7#G06	710	71.61287563	10.047	23.3544	TRUE	TRUE		JBx_203485	glycerol_stock_10-F9
695	pAN_00699	mlsA9_Ncom + debsTEshort + pPM021_MfeI_XhoI + lacI_lacUV5	SLIC/Gibson/CPEC	consolidated_gibson_plate_6	H8	consolidated_gibson_plate_6_QPLATE_2	B8	glycerol_stock_10	H9	aanava 3 211019	O18	50	ggaattgtgagcggataaca	colony_pcr_primer_plate	O22	40	tcgttttatttgatgcctgg	colony_pcr_primer_plate	O24	40	843	colony_pcr_plate_7	A7	colony_pcr_plate_7#A07	723	71.64473799	4.1003	9.4116	TRUE	TRUE		JBx_203485	glycerol_stock_10-H9
695	pAN_00699	mlsA9_Ncom + debsTEshort + pPM021_MfeI_XhoI + lacI_lacUV5	SLIC/Gibson/CPEC	consolidated_gibson_plate_6	H8	consolidated_gibson_plate_6_QPLATE_2	B8	glycerol_stock_10	A10	aanava 3 211019	A20	50	ggaattgtgagcggataaca	colony_pcr_primer_plate	O22	40	tcgttttatttgatgcctgg	colony_pcr_primer_plate	O24	40	843	colony_pcr_plate_7	B7	colony_pcr_plate_7#B07	727	74.67016892	18.7337	42.5262	TRUE	TRUE		JBx_203485	glycerol_stock_10-A10
696	pAN_00700	pks12_Ncom + debsTE + pPM021_MfeI_XhoI + lacI_T7_6xHis_TEV	SLIC/Gibson/CPEC	consolidated_gibson_plate_6	A9	consolidated_gibson_plate_6_QPLATE_2	C1	glycerol_stock_10	B10	aanava 3 211019	C20	50	ggaattgtgagcggataaca	colony_pcr_primer_plate	O22	40	tcgttttatttgatgcctgg	colony_pcr_primer_plate	O24	40	1084	colony_pcr_plate_7	C7	colony_pcr_plate_7#C07	957	75.39852708	5.6616	9.7678	TRUE	TRUE		JBx_203486	glycerol_stock_10-B10
696	pAN_00700	pks12_Ncom + debsTE + pPM021_MfeI_XhoI + lacI_T7_6xHis_TEV	SLIC/Gibson/CPEC	consolidated_gibson_plate_6	A9	consolidated_gibson_plate_6_QPLATE_2	C1	glycerol_stock_10	C10	aanava 3 211019	E20	50	ggaattgtgagcggataaca	colony_pcr_primer_plate	O22	40	tcgttttatttgatgcctgg	colony_pcr_primer_plate	O24	40	1084	colony_pcr_plate_7	D7	colony_pcr_plate_7#D07	1256	82.71789248	6.261	8.2183	TRUE	TRUE		JBx_203486	glycerol_stock_10-C10
696	pAN_00700	pks12_Ncom + debsTE + pPM021_MfeI_XhoI + lacI_T7_6xHis_TEV	SLIC/Gibson/CPEC	consolidated_gibson_plate_6	A9	consolidated_gibson_plate_6_QPLATE_2	C1	glycerol_stock_10	D10	aanava 3 211019	G20	50	ggaattgtgagcggataaca	colony_pcr_primer_plate	O22	40	tcgttttatttgatgcctgg	colony_pcr_primer_plate	O24	40	1084	colony_pcr_plate_7	E7	colony_pcr_plate_7#E07	944	67.07510404	10.1545	17.7424	TRUE	TRUE		JBx_203486	glycerol_stock_10-D10
696	pAN_00700	pks12_Ncom + debsTE + pPM021_MfeI_XhoI + lacI_T7_6xHis_TEV	SLIC/Gibson/CPEC	consolidated_gibson_plate_6	A9	consolidated_gibson_plate_6_QPLATE_2	C1	glycerol_stock_10	E10	aanava 3 211019	I20	50	ggaattgtgagcggataaca	colony_pcr_primer_plate	O22	40	tcgttttatttgatgcctgg	colony_pcr_primer_plate	O24	40	1084	colony_pcr_plate_7	F7	colony_pcr_plate_7#F07	948	83.21890396	7.3816	12.5124	TRUE	TRUE		JBx_203486	glycerol_stock_10-E10
697	pAN_00701	pks12_Ncom + debsTE + pPM021_MfeI_XhoI + lacI_lacUV5	SLIC/Gibson/CPEC	consolidated_gibson_plate_6	B9	consolidated_gibson_plate_6_QPLATE_2	C2	glycerol_stock_10	F10	aanava 3 211019	K20	50	ggaattgtgagcggataaca	colony_pcr_primer_plate	O22	40	tcgttttatttgatgcctgg	colony_pcr_primer_plate	O24	40	1002	colony_pcr_plate_7	G7	colony_pcr_plate_7#G07	883	82.73497006	11.6768	21.4493	TRUE	TRUE		JBx_203487	glycerol_stock_10-F10
697	pAN_00701	pks12_Ncom + debsTE + pPM021_MfeI_XhoI + lacI_lacUV5	SLIC/Gibson/CPEC	consolidated_gibson_plate_6	B9	consolidated_gibson_plate_6_QPLATE_2	C2	glycerol_stock_10	A11	aanava 3 211019	A22	50	ggaattgtgagcggataaca	colony_pcr_primer_plate	O22	40	tcgttttatttgatgcctgg	colony_pcr_primer_plate	O24	40	1002	colony_pcr_plate_7	B8	colony_pcr_plate_7#B08	879	78.58174394	18.936	35.4969	TRUE	TRUE		JBx_203487	glycerol_stock_10-A11
698	pAN_00702	pks12_Ncom + pikTE + pPM021_MfeI_XhoI + lacI_T7_6xHis_TEV	SLIC/Gibson/CPEC	consolidated_gibson_plate_6	C9	consolidated_gibson_plate_6_QPLATE_2	C3	glycerol_stock_10	B11	aanava 3 211019	C22	50	ggaattgtgagcggataaca	colony_pcr_primer_plate	O22	40	tcgttttatttgatgcctgg	colony_pcr_primer_plate	O24	40	1156	colony_pcr_plate_7	C8	colony_pcr_plate_7#C08	1539	89.67318839	3.2954	3.4862	TRUE	TRUE		JBx_203488	glycerol_stock_10-B11
698	pAN_00702	pks12_Ncom + pikTE + pPM021_MfeI_XhoI + lacI_T7_6xHis_TEV	SLIC/Gibson/CPEC	consolidated_gibson_plate_6	C9	consolidated_gibson_plate_6_QPLATE_2	C3	glycerol_stock_10	C11	aanava 3 211019	E22	50	ggaattgtgagcggataaca	colony_pcr_primer_plate	O22	40	tcgttttatttgatgcctgg	colony_pcr_primer_plate	O24	40	1156	colony_pcr_plate_7	D8	colony_pcr_plate_7#D08	1520	81.0540862	9.2674	9.6796	TRUE	TRUE		JBx_203488	glycerol_stock_10-C11
698	pAN_00702	pks12_Ncom + pikTE + pPM021_MfeI_XhoI + lacI_T7_6xHis_TEV	SLIC/Gibson/CPEC	consolidated_gibson_plate_6	C9	consolidated_gibson_plate_6_QPLATE_2	C3	glycerol_stock_10	D11	aanava 3 211019	G22	50	ggaattgtgagcggataaca	colony_pcr_primer_plate	O22	40	tcgttttatttgatgcctgg	colony_pcr_primer_plate	O24	40	1156	colony_pcr_plate_7	E8	colony_pcr_plate_7#E08	1539	103.9882957	2.5943	2.748	TRUE	TRUE		JBx_203488	glycerol_stock_10-D11
698	pAN_00702	pks12_Ncom + pikTE + pPM021_MfeI_XhoI + lacI_T7_6xHis_TEV	SLIC/Gibson/CPEC	consolidated_gibson_plate_6	C9	consolidated_gibson_plate_6_QPLATE_2	C3	glycerol_stock_10	E11	aanava 3 211019	I22	50	ggaattgtgagcggataaca	colony_pcr_primer_plate	O22	40	tcgttttatttgatgcctgg	colony_pcr_primer_plate	O24	40	1156	colony_pcr_plate_7	F8	colony_pcr_plate_7#F08	1520	95.76982004	3.688	3.9497	TRUE	TRUE		JBx_203488	glycerol_stock_10-E11
699	pAN_00703	pks12_Ncom + pikTE + pPM021_MfeI_XhoI + lacI_lacUV5	SLIC/Gibson/CPEC	consolidated_gibson_plate_6	D9	consolidated_gibson_plate_6_QPLATE_2	C4	glycerol_stock_10	F11	aanava 3 211019	K22	50	ggaattgtgagcggataaca	colony_pcr_primer_plate	O22	40	tcgttttatttgatgcctgg	colony_pcr_primer_plate	O24	40	1074	colony_pcr_plate_7	G8	colony_pcr_plate_7#G08	900	68.86219553	8.2552	15.1303	TRUE	TRUE		JBx_203489	glycerol_stock_10-F11
701	pAN_00705	pks12_Ncom + zeaTE + pPM021_MfeI_XhoI + lacI_lacUV5	SLIC/Gibson/CPEC	consolidated_gibson_plate_6	F9	consolidated_gibson_plate_6_QPLATE_2	C6	glycerol_stock_10	A12	aanava 3 211019	A24	50	ggaattgtgagcggataaca	colony_pcr_primer_plate	O22	40	tcgttttatttgatgcctgg	colony_pcr_primer_plate	O24	40	1185	colony_pcr_plate_7	B9	colony_pcr_plate_7#B09	996	75.83086644	15.8052	25.9366	TRUE	TRUE		JBx_203491	glycerol_stock_10-A12
701	pAN_00705	pks12_Ncom + zeaTE + pPM021_MfeI_XhoI + lacI_lacUV5	SLIC/Gibson/CPEC	consolidated_gibson_plate_6	F9	consolidated_gibson_plate_6_QPLATE_2	C6	glycerol_stock_10	B12	aanava 3 211019	C24	50	ggaattgtgagcggataaca	colony_pcr_primer_plate	O22	40	tcgttttatttgatgcctgg	colony_pcr_primer_plate	O24	40	1185	colony_pcr_plate_7	C9	colony_pcr_plate_7#C09	991	82.18160262	18.4381	30.5617	TRUE	TRUE		JBx_203491	glycerol_stock_10-B12
702	pAN_00706	pks12_Ncom + flvTE + pPM021_MfeI_XhoI + lacI_T7_6xHis_TEV	SLIC/Gibson/CPEC	consolidated_gibson_plate_6	G9	consolidated_gibson_plate_6_QPLATE_2	C7	glycerol_stock_10	C12	aanava 3 211019	E24	50	ggaattgtgagcggataaca	colony_pcr_primer_plate	O22	40	tcgttttatttgatgcctgg	colony_pcr_primer_plate	O24	40	1153	colony_pcr_plate_7	D9	colony_pcr_plate_7#D09					FALSE	TRUE		JBx_203492	glycerol_stock_10-C12
702	pAN_00706	pks12_Ncom + flvTE + pPM021_MfeI_XhoI + lacI_T7_6xHis_TEV	SLIC/Gibson/CPEC	consolidated_gibson_plate_6	G9	consolidated_gibson_plate_6_QPLATE_2	C7	glycerol_stock_10	D12	aanava 3 211019	G24	50	ggaattgtgagcggataaca	colony_pcr_primer_plate	O22	40	tcgttttatttgatgcctgg	colony_pcr_primer_plate	O24	40	1153	colony_pcr_plate_7	E9	colony_pcr_plate_7#E09	516	74.04727192	8.3803	26.7248	FALSE	TRUE		JBx_203492	glycerol_stock_10-D12
703	pAN_00707	pks12_Ncom + flvTE + pPM021_MfeI_XhoI + lacI_lacUV5	SLIC/Gibson/CPEC	consolidated_gibson_plate_6	H9	consolidated_gibson_plate_6_QPLATE_2	C8	glycerol_stock_11	C1	aanava 3 211019	F1	50	ggaattgtgagcggataaca	colony_pcr_primer_plate	O22	40	tcgttttatttgatgcctgg	colony_pcr_primer_plate	O24	40	1071	colony_pcr_plate_7	B10	colony_pcr_plate_7#B10	300	59.43067977	2.545	14.0013	FALSE	TRUE		JBx_203493	glycerol_stock_11-C1
703	pAN_00707	pks12_Ncom + flvTE + pPM021_MfeI_XhoI + lacI_lacUV5	SLIC/Gibson/CPEC	consolidated_gibson_plate_6	H9	consolidated_gibson_plate_6_QPLATE_2	C8	glycerol_stock_11	D1	aanava 3 211019	H1	50	ggaattgtgagcggataaca	colony_pcr_primer_plate	O22	40	tcgttttatttgatgcctgg	colony_pcr_primer_plate	O24	40	1071	colony_pcr_plate_7	C10	colony_pcr_plate_7#C10					FALSE	TRUE		JBx_203493	glycerol_stock_11-D1
704	pAN_00708	pks12_Ncom + borTE + pPM021_MfeI_XhoI + lacI_T7_6xHis_TEV	SLIC/Gibson/CPEC	consolidated_gibson_plate_6	A10	consolidated_gibson_plate_6_QPLATE_2	D1	glycerol_stock_11	E1	aanava 3 211019	J1	50	ggaattgtgagcggataaca	colony_pcr_primer_plate	O22	40	tcgttttatttgatgcctgg	colony_pcr_primer_plate	O24	40	1111	colony_pcr_plate_7	D10	colony_pcr_plate_7#D10	961	91.05527514	7.3783	12.5715	TRUE	TRUE		JBx_203494	glycerol_stock_11-E1
704	pAN_00708	pks12_Ncom + borTE + pPM021_MfeI_XhoI + lacI_T7_6xHis_TEV	SLIC/Gibson/CPEC	consolidated_gibson_plate_6	A10	consolidated_gibson_plate_6_QPLATE_2	D1	glycerol_stock_11	F1	aanava 3 211019	L1	50	ggaattgtgagcggataaca	colony_pcr_primer_plate	O22	40	tcgttttatttgatgcctgg	colony_pcr_primer_plate	O24	40	1111	colony_pcr_plate_7	E10	colony_pcr_plate_7#E10	957	91.74181743	4.9136	8.372	TRUE	TRUE		JBx_203494	glycerol_stock_11-F1
704	pAN_00708	pks12_Ncom + borTE + pPM021_MfeI_XhoI + lacI_T7_6xHis_TEV	SLIC/Gibson/CPEC	consolidated_gibson_plate_6	A10	consolidated_gibson_plate_6_QPLATE_2	D1	glycerol_stock_11	G1	aanava 3 211019	N1	50	ggaattgtgagcggataaca	colony_pcr_primer_plate	O22	40	tcgttttatttgatgcctgg	colony_pcr_primer_plate	O24	40	1111	colony_pcr_plate_7	F10	colony_pcr_plate_7#F10	961	87.30706392	8.6035	14.7507	TRUE	TRUE		JBx_203494	glycerol_stock_11-G1
705	pAN_00709	pks12_Ncom + borTE + pPM021_MfeI_XhoI + lacI_lacUV5	SLIC/Gibson/CPEC	consolidated_gibson_plate_6	B10	consolidated_gibson_plate_6_QPLATE_2	D2	glycerol_stock_11	D2	aanava 3 211019	H3	50	ggaattgtgagcggataaca	colony_pcr_primer_plate	O22	40	tcgttttatttgatgcctgg	colony_pcr_primer_plate	O24	40	1029	colony_pcr_plate_7	C11	colony_pcr_plate_7#C11	909	75.12890082	8.0578	14.4943	TRUE	TRUE		JBx_203495	glycerol_stock_11-D2
708	pAN_00712	pks12_Ncom + blv75TE + pPM021_MfeI_XhoI + lacI_T7_6xHis_TEV	SLIC/Gibson/CPEC	consolidated_gibson_plate_6	C10	consolidated_gibson_plate_6_QPLATE_2	D3	glycerol_stock_11	E2	aanava 3 211019	J3	50	ggaattgtgagcggataaca	colony_pcr_primer_plate	O22	40	tcgttttatttgatgcctgg	colony_pcr_primer_plate	O24	40	1177	colony_pcr_plate_7	D11	colony_pcr_plate_7#D11					FALSE	TRUE		JBx_203498	glycerol_stock_11-E2
709	pAN_00713	pks12_Ncom + blv75TE + pPM021_MfeI_XhoI + lacI_lacUV5	SLIC/Gibson/CPEC	consolidated_gibson_plate_6	D10	consolidated_gibson_plate_6_QPLATE_2	D4	glycerol_stock_11	F2	aanava 3 211019	L3	50	ggaattgtgagcggataaca	colony_pcr_primer_plate	O22	40	tcgttttatttgatgcctgg	colony_pcr_primer_plate	O24	40	1095	colony_pcr_plate_7	E11	colony_pcr_plate_7#E11					FALSE	TRUE		JBx_203499	glycerol_stock_11-F2
712	pAN_00716	pks12_Ncom + debsTEshort + pPM021_MfeI_XhoI + lacI_T7_6xHis_TEV	SLIC/Gibson/CPEC	consolidated_gibson_plate_6	G10	consolidated_gibson_plate_6_QPLATE_2	D7	glycerol_stock_11	D3	aanava 3 211019	H5	50	ggaattgtgagcggataaca	colony_pcr_primer_plate	O22	40	tcgttttatttgatgcctgg	colony_pcr_primer_plate	O24	40	925	colony_pcr_plate_7	C12	colony_pcr_plate_7#C12					FALSE	TRUE		JBx_203502	glycerol_stock_11-D3
712	pAN_00716	pks12_Ncom + debsTEshort + pPM021_MfeI_XhoI + lacI_T7_6xHis_TEV	SLIC/Gibson/CPEC	consolidated_gibson_plate_6	G10	consolidated_gibson_plate_6_QPLATE_2	D7	glycerol_stock_11	E3	aanava 3 211019	J5	50	ggaattgtgagcggataaca	colony_pcr_primer_plate	O22	40	tcgttttatttgatgcctgg	colony_pcr_primer_plate	O24	40	925	colony_pcr_plate_7	D12	colony_pcr_plate_7#D12	822	77.39912189	2.2212	4.4691	TRUE	TRUE		JBx_203502	glycerol_stock_11-E3
713	pAN_00717	pks12_Ncom + debsTEshort + pPM021_MfeI_XhoI + lacI_lacUV5	SLIC/Gibson/CPEC	consolidated_gibson_plate_6	H10	consolidated_gibson_plate_6_QPLATE_2	D8	glycerol_stock_11	B4	aanava 3 211019	D7	50	ggaattgtgagcggataaca	colony_pcr_primer_plate	O22	40	tcgttttatttgatgcctgg	colony_pcr_primer_plate	O24	40	843	colony_pcr_plate_8	A1	colony_pcr_plate_8#A01					FALSE	TRUE		JBx_203503	glycerol_stock_11-B4
724	pAN_00728	pks12_Ncom + eryM1_KS + eryM6_AT_ACP + mlsA8_Ccom + pPM021_MfeI_XhoI + lacI_T7_6xHis_TEV	SLIC/Gibson/CPEC	consolidated_gibson_plate_6	C12	consolidated_gibson_plate_6_QPLATE_2	F3	glycerol_stock_11	C8	aanava 3 211019	F15	50	ggaattgtgagcggataaca	colony_pcr_primer_plate	O22	40	tcgttttatttgatgcctgg	colony_pcr_primer_plate	O24	40	4786	colony_pcr_plate_8	B5	colony_pcr_plate_8#B05					FALSE	TRUE		JBx_203514	glycerol_stock_11-C8
725	pAN_00729	pks12_Ncom + eryM1_KS + eryM6_AT_ACP + mlsA8_Ccom + pPM021_MfeI_XhoI + lacI_lacUV5	SLIC/Gibson/CPEC	consolidated_gibson_plate_6	D12	consolidated_gibson_plate_6_QPLATE_2	F4	glycerol_stock_11	G8	aanava 3 211019	N15	50	ggaattgtgagcggataaca	colony_pcr_primer_plate	O22	40	tcgttttatttgatgcctgg	colony_pcr_primer_plate	O24	40	4704	colony_pcr_plate_8	F5	colony_pcr_plate_8#F05					FALSE	TRUE		JBx_203515	glycerol_stock_11-G8
726	pAN_00730	pks12_Ncom + lipM1_KS + eryM1_AT_ACP + mlsA8_Ccom + pPM021_MfeI_XhoI + lacI_T7_6xHis_TEV	SLIC/Gibson/CPEC	consolidated_gibson_plate_6	E12	consolidated_gibson_plate_6_QPLATE_2	F5	glycerol_stock_11	C9	aanava 3 211019	F17	50	ggaattgtgagcggataaca	colony_pcr_primer_plate	O22	40	tcgttttatttgatgcctgg	colony_pcr_primer_plate	O24	40	4954	colony_pcr_plate_8	B6	colony_pcr_plate_8#B06					FALSE	TRUE		JBx_203516	glycerol_stock_11-C9
728	pAN_00732	pks12_Ncom + lipM1_KS + spnM1_AT_ACP + mlsA8_Ccom + pPM021_MfeI_XhoI + lacI_T7_6xHis_TEV	SLIC/Gibson/CPEC	consolidated_gibson_plate_6	G12	consolidated_gibson_plate_6_QPLATE_2	F7	glycerol_stock_11	C10	aanava 3 211019	F19	50	ggaattgtgagcggataaca	colony_pcr_primer_plate	O22	40	tcgttttatttgatgcctgg	colony_pcr_primer_plate	O24	40	5164	colony_pcr_plate_8	B7	colony_pcr_plate_8#B07					FALSE	TRUE		JBx_203518	glycerol_stock_11-C10
730	pAN_00734	pks12_Ncom + lipM1_KS + pikM1_AT_ACP + mlsA8_Ccom + pPM021_MfeI_XhoI + lacI_T7_6xHis_TEV	SLIC/Gibson/CPEC	consolidated_gibson_plate_7	A1	consolidated_gibson_plate_7_QPLATE_1	A1	glycerol_stock_12	B1	aanava 3 211019	D2	50	ggaattgtgagcggataaca	colony_pcr_primer_plate	O22	40	tcgttttatttgatgcctgg	colony_pcr_primer_plate	O24	40	4957	colony_pcr_plate_8	C8	colony_pcr_plate_8#C08					FALSE	TRUE		JBx_203520	glycerol_stock_12-B1
730	pAN_00734	pks12_Ncom + lipM1_KS + pikM1_AT_ACP + mlsA8_Ccom + pPM021_MfeI_XhoI + lacI_T7_6xHis_TEV	SLIC/Gibson/CPEC	consolidated_gibson_plate_7	A1	consolidated_gibson_plate_7_QPLATE_1	A1	glycerol_stock_12	C1	aanava 3 211019	F2	50	ggaattgtgagcggataaca	colony_pcr_primer_plate	O22	40	tcgttttatttgatgcctgg	colony_pcr_primer_plate	O24	40	4957	colony_pcr_plate_8	D8	colony_pcr_plate_8#D08					FALSE	TRUE		JBx_203520	glycerol_stock_12-C1
730	pAN_00734	pks12_Ncom + lipM1_KS + pikM1_AT_ACP + mlsA8_Ccom + pPM021_MfeI_XhoI + lacI_T7_6xHis_TEV	SLIC/Gibson/CPEC	consolidated_gibson_plate_7	A1	consolidated_gibson_plate_7_QPLATE_1	A1	glycerol_stock_12	D1	aanava 3 211019	H2	50	ggaattgtgagcggataaca	colony_pcr_primer_plate	O22	40	tcgttttatttgatgcctgg	colony_pcr_primer_plate	O24	40	4957	colony_pcr_plate_8	E8	colony_pcr_plate_8#E08					FALSE	TRUE		JBx_203520	glycerol_stock_12-D1
742	pAN_00746	pks12_Ncom + spnM1_KS + pikM1_AT_ACP + mlsA8_Ccom + pPM021_MfeI_XhoI + lacI_T7_6xHis_TEV	SLIC/Gibson/CPEC	consolidated_gibson_plate_7	C2	consolidated_gibson_plate_7_QPLATE_1	B3	glycerol_stock_12	C5	aanava 3 211019	F10	50	ggaattgtgagcggataaca	colony_pcr_primer_plate	O22	40	tcgttttatttgatgcctgg	colony_pcr_primer_plate	O24	40	4921	colony_pcr_plate_8	D12	colony_pcr_plate_8#D12					FALSE	TRUE		JBx_203532	glycerol_stock_12-C5
756	pAN_00760	pks12_Ncom + pikM1_KS + mlsB1_AT_ACP + mlsA8_Ccom + pPM021_MfeI_XhoI + lacI_T7_6xHis_TEV	SLIC/Gibson/CPEC	consolidated_gibson_plate_7	A4	consolidated_gibson_plate_7_QPLATE_1	D1	glycerol_stock_12	A9	aanava 3 211019	B18	50	ggaattgtgagcggataaca	colony_pcr_primer_plate	O22	40	tcgttttatttgatgcctgg	colony_pcr_primer_plate	O24	40	5143	colony_pcr_plate_9	B4	colony_pcr_plate_9#B04					FALSE	TRUE		JBx_203546	glycerol_stock_12-A9
809	pAN_00813	mlsA9_Ncom + eryM1_KS + eryM6_AT_ACP + pks12_Ccom + pPM021_MfeI_XhoI + lacI_lacUV5	SLIC/Gibson/CPEC	consolidated_gibson_plate_7	H9	consolidated_gibson_plate_7_QPLATE_2	C8	glycerol_stock_13	F5	aanava 4 211019	K9	50	ggaattgtgagcggataaca	colony_pcr_primer_plate	O22	40	tcgttttatttgatgcctgg	colony_pcr_primer_plate	O24	40	4662	colony_pcr_plate_9	F12	colony_pcr_plate_9#F12					FALSE	TRUE		JBx_203599	glycerol_stock_13-F5
809	pAN_00813	mlsA9_Ncom + eryM1_KS + eryM6_AT_ACP + pks12_Ccom + pPM021_MfeI_XhoI + lacI_lacUV5	SLIC/Gibson/CPEC	consolidated_gibson_plate_7	H9	consolidated_gibson_plate_7_QPLATE_2	C8	glycerol_stock_13	G5	aanava 4 211019	M9	50	ggaattgtgagcggataaca	colony_pcr_primer_plate	O22	40	tcgttttatttgatgcctgg	colony_pcr_primer_plate	O24	40	4662	colony_pcr_plate_9	G12	colony_pcr_plate_9#G12					FALSE	TRUE		JBx_203599	glycerol_stock_13-G5
825	pAN_00829	mlsA9_Ncom + spnM1_KS + lipM1_AT_ACP + pks12_Ccom + pPM021_MfeI_XhoI + lacI_lacUV5	SLIC/Gibson/CPEC	consolidated_gibson_plate_7	F11	consolidated_gibson_plate_7_QPLATE_2	E6	glycerol_stock_13	E10	aanava 4 211019	I19	50	ggaattgtgagcggataaca	colony_pcr_primer_plate	O22	40	tcgttttatttgatgcctgg	colony_pcr_primer_plate	O24	40	5016	colony_pcr_plate_10	E5	colony_pcr_plate_10#E05					FALSE	TRUE		JBx_203615	glycerol_stock_13-E10
826	pAN_00830	mlsA9_Ncom + spnM1_KS + pikM1_AT_ACP + pks12_Ccom + pPM021_MfeI_XhoI + lacI_T7_6xHis_TEV	SLIC/Gibson/CPEC	consolidated_gibson_plate_7	G11	consolidated_gibson_plate_7_QPLATE_2	E7	glycerol_stock_13	H10	aanava 4 211019	O19	50	ggaattgtgagcggataaca	colony_pcr_primer_plate	O22	40	tcgttttatttgatgcctgg	colony_pcr_primer_plate	O24	40	4879	colony_pcr_plate_10	H5	colony_pcr_plate_10#H05					FALSE	TRUE		JBx_203616	glycerol_stock_13-H10
827	pAN_00831	mlsA9_Ncom + spnM1_KS + pikM1_AT_ACP + pks12_Ccom + pPM021_MfeI_XhoI + lacI_lacUV5	SLIC/Gibson/CPEC	consolidated_gibson_plate_7	H11	consolidated_gibson_plate_7_QPLATE_2	E8	glycerol_stock_13	C11	aanava 4 211019	E21	50	ggaattgtgagcggataaca	colony_pcr_primer_plate	O22	40	tcgttttatttgatgcctgg	colony_pcr_primer_plate	O24	40	4797	colony_pcr_plate_10	C6	colony_pcr_plate_10#C06					FALSE	TRUE		JBx_203617	glycerol_stock_13-C11
835	pAN_00839	mlsA9_Ncom + pikM1_KS + eryM1_AT_ACP + pks12_Ccom + pPM021_MfeI_XhoI + lacI_lacUV5	SLIC/Gibson/CPEC	consolidated_gibson_plate_7	H12	consolidated_gibson_plate_7_QPLATE_2	F8	glycerol_stock_14	C3	aanava 4 211019	E6	50	ggaattgtgagcggataaca	colony_pcr_primer_plate	O22	40	tcgttttatttgatgcctgg	colony_pcr_primer_plate	O24	40	4827	colony_pcr_plate_10	A10	colony_pcr_plate_10#A10					FALSE	TRUE		JBx_203625	glycerol_stock_14-C3
847	pAN_00851	mlsA9_Ncom + mlsB1_KS + eryM1_AT_ACP + pks12_Ccom + pPM021_MfeI_XhoI + lacI_lacUV5	SLIC/Gibson/CPEC	consolidated_gibson_plate_8	B2	consolidated_gibson_plate_8_QPLATE_1	B2	glycerol_stock_15	B4	aanava 4 211019	D7	50	ggaattgtgagcggataaca	colony_pcr_primer_plate	O22	40	tcgttttatttgatgcctgg	colony_pcr_primer_plate	O24	40	4812	colony_pcr_plate_11	C1	colony_pcr_plate_11#C01					FALSE	TRUE		JBx_203637	glycerol_stock_15-B4
849	pAN_00853	mlsA9_Ncom + mlsB1_KS + lipM1_AT_ACP + pks12_Ccom + pPM021_MfeI_XhoI + lacI_lacUV5	SLIC/Gibson/CPEC	consolidated_gibson_plate_8	D2	consolidated_gibson_plate_8_QPLATE_1	B4	glycerol_stock_15	A5	aanava 4 211019	B9	50	ggaattgtgagcggataaca	colony_pcr_primer_plate	O22	40	tcgttttatttgatgcctgg	colony_pcr_primer_plate	O24	40	5034	colony_pcr_plate_11	B2	colony_pcr_plate_11#B02					FALSE	TRUE		JBx_203639	glycerol_stock_15-A5
852	pAN_00856	mlsA9_Ncom + mlsB1_KS + pikM1_AT_ACP + pks12_Ccom + pPM021_MfeI_XhoI + lacI_T7_6xHis_TEV	SLIC/Gibson/CPEC	consolidated_gibson_plate_8	G2	consolidated_gibson_plate_8_QPLATE_1	B7	glycerol_stock_15	C5	aanava 4 211019	F9	50	ggaattgtgagcggataaca	colony_pcr_primer_plate	O22	40	tcgttttatttgatgcctgg	colony_pcr_primer_plate	O24	40	4897	colony_pcr_plate_11	D2	colony_pcr_plate_11#D02					FALSE	TRUE		JBx_203642	glycerol_stock_15-C5
852	pAN_00856	mlsA9_Ncom + mlsB1_KS + pikM1_AT_ACP + pks12_Ccom + pPM021_MfeI_XhoI + lacI_T7_6xHis_TEV	SLIC/Gibson/CPEC	consolidated_gibson_plate_8	G2	consolidated_gibson_plate_8_QPLATE_1	B7	glycerol_stock_15	E5	aanava 4 211019	J9	50	ggaattgtgagcggataaca	colony_pcr_primer_plate	O22	40	tcgttttatttgatgcctgg	colony_pcr_primer_plate	O24	40	4897	colony_pcr_plate_11	F2	colony_pcr_plate_11#F02	4414	91.69676297	2.7421	1.0223	TRUE	TRUE		JBx_203642	glycerol_stock_15-E5
853	pAN_00857	mlsA9_Ncom + mlsB1_KS + pikM1_AT_ACP + pks12_Ccom + pPM021_MfeI_XhoI + lacI_lacUV5	SLIC/Gibson/CPEC	consolidated_gibson_plate_8	H2	consolidated_gibson_plate_8_QPLATE_1	B8	glycerol_stock_15	H5	aanava 4 211019	P9	50	ggaattgtgagcggataaca	colony_pcr_primer_plate	O22	40	tcgttttatttgatgcctgg	colony_pcr_primer_plate	O24	40	4815	colony_pcr_plate_11	A3	colony_pcr_plate_11#A03	4208	110.8045257	2.4777	0.9833	TRUE	TRUE		JBx_203643	glycerol_stock_15-H5
853	pAN_00857	mlsA9_Ncom + mlsB1_KS + pikM1_AT_ACP + pks12_Ccom + pPM021_MfeI_XhoI + lacI_lacUV5	SLIC/Gibson/CPEC	consolidated_gibson_plate_8	H2	consolidated_gibson_plate_8_QPLATE_1	B8	glycerol_stock_15	A6	aanava 4 211019	B11	50	ggaattgtgagcggataaca	colony_pcr_primer_plate	O22	40	tcgttttatttgatgcctgg	colony_pcr_primer_plate	O24	40	4815	colony_pcr_plate_11	B3	colony_pcr_plate_11#B03					FALSE	TRUE		JBx_203643	glycerol_stock_15-A6
858	pAN_00862	mlsA9_Ncom + pks12M1_KS + eryM1_AT_ACP + pks12_Ccom + pPM021_MfeI_XhoI + lacI_T7_6xHis_TEV	SLIC/Gibson/CPEC	consolidated_gibson_plate_8	C3	consolidated_gibson_plate_8_QPLATE_1	C3	glycerol_stock_15	H6	aanava 4 211019	P11	50	ggaattgtgagcggataaca	colony_pcr_primer_plate	O22	40	tcgttttatttgatgcctgg	colony_pcr_primer_plate	O24	40	4894	colony_pcr_plate_11	A4	colony_pcr_plate_11#A04	4449	95.52443514	3.9699	1.4723	TRUE	TRUE		JBx_203648	glycerol_stock_15-H6
860	pAN_00864	mlsA9_Ncom + pks12M1_KS + lipM1_AT_ACP + pks12_Ccom + pPM021_MfeI_XhoI + lacI_T7_6xHis_TEV	SLIC/Gibson/CPEC	consolidated_gibson_plate_8	E3	consolidated_gibson_plate_8_QPLATE_1	C5	glycerol_stock_15	C7	aanava 4 211019	F13	50	ggaattgtgagcggataaca	colony_pcr_primer_plate	O22	40	tcgttttatttgatgcctgg	colony_pcr_primer_plate	O24	40	5116	colony_pcr_plate_11	D4	colony_pcr_plate_11#D04					FALSE	TRUE		JBx_203650	glycerol_stock_15-C7
861	pAN_00865	mlsA9_Ncom + pks12M1_KS + lipM1_AT_ACP + pks12_Ccom + pPM021_MfeI_XhoI + lacI_lacUV5	SLIC/Gibson/CPEC	consolidated_gibson_plate_8	F3	consolidated_gibson_plate_8_QPLATE_1	C6	glycerol_stock_15	D7	aanava 4 211019	H13	50	ggaattgtgagcggataaca	colony_pcr_primer_plate	O22	40	tcgttttatttgatgcctgg	colony_pcr_primer_plate	O24	40	5034	colony_pcr_plate_11	E4	colony_pcr_plate_11#E04					FALSE	TRUE		JBx_203651	glycerol_stock_15-D7
870	pAN_00874	mlsA9_Ncom + eryM6_KS + eryM1_AT_ACP + pks12_Ccom + pPM021_MfeI_XhoI + lacI_T7_6xHis_TEV	SLIC/Gibson/CPEC	consolidated_gibson_plate_8	G4	consolidated_gibson_plate_8_QPLATE_1	D7	glycerol_stock_15	H7	aanava 4 211019	P13	50	ggaattgtgagcggataaca	colony_pcr_primer_plate	O22	40	tcgttttatttgatgcctgg	colony_pcr_primer_plate	O24	40	4903	colony_pcr_plate_11	A5	colony_pcr_plate_11#A05					FALSE	TRUE		JBx_203660	glycerol_stock_15-H7
870	pAN_00874	mlsA9_Ncom + eryM6_KS + eryM1_AT_ACP + pks12_Ccom + pPM021_MfeI_XhoI + lacI_T7_6xHis_TEV	SLIC/Gibson/CPEC	consolidated_gibson_plate_8	G4	consolidated_gibson_plate_8_QPLATE_1	D7	glycerol_stock_15	A8	aanava 4 211019	B15	50	ggaattgtgagcggataaca	colony_pcr_primer_plate	O22	40	tcgttttatttgatgcctgg	colony_pcr_primer_plate	O24	40	4903	colony_pcr_plate_11	B5	colony_pcr_plate_11#B05					FALSE	TRUE		JBx_203660	glycerol_stock_15-A8
872	pAN_00876	mlsA9_Ncom + eryM6_KS + lipM1_AT_ACP + pks12_Ccom + pPM021_MfeI_XhoI + lacI_T7_6xHis_TEV	SLIC/Gibson/CPEC	consolidated_gibson_plate_8	A5	consolidated_gibson_plate_8_QPLATE_1	E1	glycerol_stock_15	G8	aanava 4 211019	N15	50	ggaattgtgagcggataaca	colony_pcr_primer_plate	O22	40	tcgttttatttgatgcctgg	colony_pcr_primer_plate	O24	40	5125	colony_pcr_plate_11	H5	colony_pcr_plate_11#H05					FALSE	TRUE		JBx_203662	glycerol_stock_15-G8
872	pAN_00876	mlsA9_Ncom + eryM6_KS + lipM1_AT_ACP + pks12_Ccom + pPM021_MfeI_XhoI + lacI_T7_6xHis_TEV	SLIC/Gibson/CPEC	consolidated_gibson_plate_8	A5	consolidated_gibson_plate_8_QPLATE_1	E1	glycerol_stock_15	A9	aanava 4 211019	B17	50	ggaattgtgagcggataaca	colony_pcr_primer_plate	O22	40	tcgttttatttgatgcctgg	colony_pcr_primer_plate	O24	40	5125	colony_pcr_plate_11	B6	colony_pcr_plate_11#B06					FALSE	TRUE		JBx_203662	glycerol_stock_15-A9
878	pAN_00882	mlsA9_Ncom + eryM6_KS + mlsB1_AT_ACP + pks12_Ccom + pPM021_MfeI_XhoI + lacI_T7_6xHis_TEV	SLIC/Gibson/CPEC	consolidated_gibson_plate_8	G5	consolidated_gibson_plate_8_QPLATE_1	E7	glycerol_stock_15	A10	aanava 4 211019	B19	50	ggaattgtgagcggataaca	colony_pcr_primer_plate	O22	40	tcgttttatttgatgcctgg	colony_pcr_primer_plate	O24	40	5095	colony_pcr_plate_11	B7	colony_pcr_plate_11#B07					FALSE	TRUE		JBx_203668	glycerol_stock_15-A10
