# Supplementary material for: Automated Platform for the Plasmid Construction Process
Source: ACS Synth Biol. 2023 Nov 10;12(12):3506–13. doi: 10.1021/acssynbio.3c00292 (PMC10729297; doi:10.1021/acssynbio.3c00292)
Supplement: Supplementary file 2 — sb3c00292_si_002.zip [file sb3c00292_si_002.zip › dnada_supplementary_material_pks_library_build/cherrypicking/cherry_picking_instructions/human_readable_cherry_picking_instructions.csv]

DIVA_PLATE	DIVA_WELL	GLYCEROL_PLATE	GLYCEROL_WELL	FINAL_PLATE	FINAL_WELL
aanava 1 211019	G1	glycerol_stock_1	D1	final_plate_1	A1
aanava 1 211019	O1	glycerol_stock_1	H1	final_plate_1	B1
aanava 1 211019	M3	glycerol_stock_1	G2	final_plate_1	C1
aanava 1 211019	E5	glycerol_stock_1	C3	final_plate_1	D1
aanava 1 211019	G10	glycerol_stock_2	D5	final_plate_1	E1
aanava 1 211019	F3	glycerol_stock_3	C2	final_plate_1	F1
aanava 1 211019	N3	glycerol_stock_3	G2	final_plate_1	G1
aanava 1 211019	P3	glycerol_stock_3	H2	final_plate_1	H1
aanava 1 211019	F7	glycerol_stock_3	C4	final_plate_1	A2
aanava 1 211019	H7	glycerol_stock_3	D4	final_plate_1	B2
aanava 1 211019	F11	glycerol_stock_3	C6	final_plate_1	C2
aanava 1 211019	N11	glycerol_stock_3	G6	final_plate_1	D2
aanava 1 211019	J2	glycerol_stock_4	E1	final_plate_1	E2
aanava 1 211019	B4	glycerol_stock_4	A2	final_plate_1	F2
aanava 1 211019	B6	glycerol_stock_4	A3	final_plate_1	G2
aanava 1 211019	D6	glycerol_stock_4	B3	final_plate_1	H2
aanava 1 211019	F6	glycerol_stock_4	C3	final_plate_1	A3
aanava 1 211019	H6	glycerol_stock_4	D3	final_plate_1	B3
aanava 1 211019	P6	glycerol_stock_4	H3	final_plate_1	C3
aanava 1 211019	J8	glycerol_stock_4	E4	final_plate_1	D3
aanava 1 211019	F10	glycerol_stock_4	C5	final_plate_1	E3
aanava 1 211019	L10	glycerol_stock_4	F5	final_plate_1	F3
aanava 1 211019	B12	glycerol_stock_4	A6	final_plate_1	G3
aanava 1 211019	B14	glycerol_stock_4	A7	final_plate_1	H3
aanava 1 211019	L16	glycerol_stock_4	F8	final_plate_1	A4
aanava 1 211019	H18	glycerol_stock_4	D9	final_plate_1	B4
aanava 1 211019	J18	glycerol_stock_4	E9	final_plate_1	C4
aanava 1 211019	B20	glycerol_stock_4	A10	final_plate_1	D4
aanava 1 211019	D20	glycerol_stock_4	B10	final_plate_1	E4
aanava 1 211019	L20	glycerol_stock_4	F10	final_plate_1	F4
aanava 1 211019	D22	glycerol_stock_4	B11	final_plate_1	G4
aanava 1 211019	J22	glycerol_stock_4	E11	final_plate_1	H4
aanava 1 211019	P22	glycerol_stock_4	H11	final_plate_1	A5
aanava 2 211019	A1	glycerol_stock_5	A1	final_plate_1	B5
aanava 2 211019	A3	glycerol_stock_5	A2	final_plate_1	C5
aanava 2 211019	C3	glycerol_stock_5	B2	final_plate_1	D5
aanava 2 211019	K3	glycerol_stock_5	F2	final_plate_1	E5
aanava 2 211019	G8	glycerol_stock_6	D4	final_plate_1	F5
aanava 2 211019	C14	glycerol_stock_6	B7	final_plate_1	G5
aanava 2 211019	G24	glycerol_stock_6	D12	final_plate_1	H5
aanava 2 211019	L1	glycerol_stock_7	F1	final_plate_1	A6
aanava 2 211019	F3	glycerol_stock_7	C2	final_plate_1	B6
aanava 2 211019	B7	glycerol_stock_7	A4	final_plate_1	C6
aanava 2 211019	B9	glycerol_stock_7	A5	final_plate_1	D6
aanava 2 211019	J9	glycerol_stock_7	E5	final_plate_1	E6
aanava 2 211019	J21	glycerol_stock_7	E11	final_plate_1	F6
aanava 2 211019	P21	glycerol_stock_7	H11	final_plate_1	G6
aanava 2 211019	J23	glycerol_stock_7	E12	final_plate_1	H6
aanava 2 211019	B2	glycerol_stock_8	A1	final_plate_1	A7
aanava 2 211019	H2	glycerol_stock_8	D1	final_plate_1	B7
aanava 2 211019	H4	glycerol_stock_8	D2	final_plate_1	C7
aanava 2 211019	B6	glycerol_stock_8	A3	final_plate_1	D7
aanava 2 211019	F6	glycerol_stock_8	C3	final_plate_1	E7
aanava 2 211019	N6	glycerol_stock_8	G3	final_plate_1	F7
aanava 2 211019	N8	glycerol_stock_8	G4	final_plate_1	G7
aanava 2 211019	N10	glycerol_stock_8	G5	final_plate_1	H7
aanava 3 211019	C1	glycerol_stock_9	B1	final_plate_1	A8
aanava 3 211019	I1	glycerol_stock_9	E1	final_plate_1	B8
aanava 3 211019	A3	glycerol_stock_9	A2	final_plate_1	C8
aanava 3 211019	I3	glycerol_stock_9	E2	final_plate_1	D8
aanava 3 211019	A5	glycerol_stock_9	A3	final_plate_1	E8
aanava 3 211019	E5	glycerol_stock_9	C3	final_plate_1	F8
aanava 3 211019	O5	glycerol_stock_9	H3	final_plate_1	G8
aanava 3 211019	E7	glycerol_stock_9	C4	final_plate_1	H8
aanava 3 211019	M7	glycerol_stock_9	G4	final_plate_1	A9
aanava 3 211019	E9	glycerol_stock_9	C5	final_plate_1	B9
aanava 3 211019	M9	glycerol_stock_9	G5	final_plate_1	C9
aanava 3 211019	E11	glycerol_stock_9	C6	final_plate_1	D9
aanava 3 211019	M11	glycerol_stock_9	G6	final_plate_1	E9
aanava 3 211019	K13	glycerol_stock_9	F7	final_plate_1	F9
aanava 3 211019	M13	glycerol_stock_9	G7	final_plate_1	G9
aanava 3 211019	E15	glycerol_stock_9	C8	final_plate_1	H9
aanava 3 211019	A17	glycerol_stock_9	A9	final_plate_1	A10
aanava 3 211019	E17	glycerol_stock_9	C9	final_plate_1	B10
aanava 3 211019	M17	glycerol_stock_9	G9	final_plate_1	C10
aanava 3 211019	G21	glycerol_stock_9	D11	final_plate_1	D10
aanava 3 211019	O21	glycerol_stock_9	H11	final_plate_1	E10
aanava 3 211019	A23	glycerol_stock_9	A12	final_plate_1	F10
aanava 3 211019	C23	glycerol_stock_9	B12	final_plate_1	G10
aanava 3 211019	G23	glycerol_stock_9	D12	final_plate_1	H10
aanava 3 211019	A2	glycerol_stock_10	A1	final_plate_1	A11
aanava 3 211019	K2	glycerol_stock_10	F1	final_plate_1	B11
aanava 3 211019	A4	glycerol_stock_10	A2	final_plate_1	C11
aanava 3 211019	K6	glycerol_stock_10	F3	final_plate_1	D11
aanava 3 211019	E8	glycerol_stock_10	C4	final_plate_1	E11
aanava 3 211019	K8	glycerol_stock_10	F4	final_plate_1	F11
aanava 3 211019	C10	glycerol_stock_10	B5	final_plate_1	G11
aanava 3 211019	M10	glycerol_stock_10	G5	final_plate_1	H11
aanava 3 211019	K12	glycerol_stock_10	F6	final_plate_1	A12
aanava 3 211019	C14	glycerol_stock_10	B7	final_plate_1	B12
aanava 3 211019	K14	glycerol_stock_10	F7	final_plate_1	C12
aanava 3 211019	I16	glycerol_stock_10	E8	final_plate_1	D12
aanava 3 211019	K16	glycerol_stock_10	F8	final_plate_1	E12
aanava 3 211019	G18	glycerol_stock_10	D9	final_plate_1	F12
aanava 3 211019	O18	glycerol_stock_10	H9	final_plate_1	G12
aanava 3 211019	C20	glycerol_stock_10	B10	final_plate_1	H12
aanava 3 211019	K20	glycerol_stock_10	F10	final_plate_2	A1
aanava 3 211019	C22	glycerol_stock_10	B11	final_plate_2	B1
aanava 3 211019	K22	glycerol_stock_10	F11	final_plate_2	C1
aanava 3 211019	A24	glycerol_stock_10	A12	final_plate_2	D1
aanava 3 211019	E24	glycerol_stock_10	C12	final_plate_2	E1
aanava 3 211019	H1	glycerol_stock_11	D1	final_plate_2	F1
aanava 3 211019	J1	glycerol_stock_11	E1	final_plate_2	G1
aanava 3 211019	H3	glycerol_stock_11	D2	final_plate_2	H1
aanava 3 211019	H5	glycerol_stock_11	D3	final_plate_2	A2
aanava 3 211019	D7	glycerol_stock_11	B4	final_plate_2	B2
aanava 3 211019	F15	glycerol_stock_11	C8	final_plate_2	C2
aanava 3 211019	N15	glycerol_stock_11	G8	final_plate_2	D2
aanava 3 211019	F17	glycerol_stock_11	C9	final_plate_2	E2
aanava 3 211019	H2	glycerol_stock_12	D1	final_plate_2	F2
aanava 3 211019	B18	glycerol_stock_12	A9	final_plate_2	G2
aanava 4 211019	K9	glycerol_stock_13	F5	final_plate_2	H2
aanava 4 211019	I19	glycerol_stock_13	E10	final_plate_2	A3
aanava 4 211019	D7	glycerol_stock_15	B4	final_plate_2	B3
aanava 4 211019	B9	glycerol_stock_15	A5	final_plate_2	C3
aanava 4 211019	F9	glycerol_stock_15	C5	final_plate_2	D3
aanava 4 211019	B11	glycerol_stock_15	A6	final_plate_2	E3
aanava 4 211019	P11	glycerol_stock_15	H6	final_plate_2	F3
aanava 4 211019	B15	glycerol_stock_15	A8	final_plate_2	G3
aanava 4 211019	N15	glycerol_stock_15	G8	final_plate_2	H3
