# Supplementary material for: Automated Platform for the Plasmid Construction Process
Source: ACS Synth Biol. 2023 Nov 10;12(12):3506–13. doi: 10.1021/acssynbio.3c00292 (PMC10729297; doi:10.1021/acssynbio.3c00292)
Supplement: Supplementary file 2 — sb3c00292_si_002.zip [file sb3c00292_si_002.zip › dnada_supplementary_material_pks_library_build/cherrypicking/cherry_picking_instructions/220124_cherry_picking_worksheet.csv]

j5_construct_id	name	parts	assembly_method	TRANSFORMATION_PLATE	TRANSFORMATION_WELL	QPLATE	QWELL	GLYCEROL_PLATE	GLYCEROL_WELL	DIVA_PLATE	DIVA_WELL	DIVA_VOLUME	PRIMER1_SEQ	PRIMER1_PLATE	PRIMER1_WELL	PRIMER1_VOLUME	PRIMER2_SEQ	PRIMER2_PLATE	PRIMER2_WELL	PRIMER2_VOLUME	PCR_LENGTH	COLONY_PCR_PLATE	COLONY_PCR_WELL	OUTPUT_LOCATION	BAND_SIZE	BAND_%_OF_TOTAL	BAND_CONC_ng/ul	BAND_CONC_nmole/L	GOOD_computer	GOOD	POLYMERASE	Part ID	Sample_Name	DIVA_NAME_x	DIVA_ID	DIVA_NAME_y	#_Reads_(PF)	#_R1_Reads_Aligned	#_R2_Reads_Aligned	Average_Coverage	%_Complete	Reference_ID	Reference_Length	Median_Insert_Length	SNPs	Insertions	Deletions	id	bamname
0	pAN_00004	borA2_Ncom + borM1 + mlsA8_Ccom + pPM021_MfeI_XhoI + lacI_T7_6xHis_TEV	SLIC/Gibson/CPEC	consolidated_gibson_plate_1	A1	consolidated_gibson_plate_1_QPLATE_1	A1	glycerol_stock_1	B1	aanava 1 211019	C1	50	ggaattgtgagcggataaca	colony_pcr_primer_plate	O22	40	tcgttttatttgatgcctgg	colony_pcr_primer_plate	O24	40	4942	colony_pcr_plate_1	B1	colony_pcr_plate_1#B01	4380.0	45.54733004	11.0808	4.1271	True	True	False	JBx_202790	glycerol_stock_1-B1	aanava-1-glycerol_stock_1-B1	aanava-1-glycerol-stock-1-B1	aanava-1-glycerol-stock-1-B1	1670	946	922	39.3119	62.5053	JBx_202790	11743	378	3	0	2	glycerol-stock-1-B1	mountfolder//JBx_202790/aanava-1-glycerol-stock-1-B1_R1R2.bam
1	pAN_00005	borA2_Ncom + borM1 + mlsA8_Ccom + pPM021_MfeI_XhoI + lacI_lacUV5	SLIC/Gibson/CPEC	consolidated_gibson_plate_1	B1	consolidated_gibson_plate_1_QPLATE_1	A2	glycerol_stock_1	D1	aanava 1 211019	G1	50	ggaattgtgagcggataaca	colony_pcr_primer_plate	O22	40	tcgttttatttgatgcctgg	colony_pcr_primer_plate	O24	40	4860	colony_pcr_plate_1	D1	colony_pcr_plate_1#D01	4242.0	80.55043379	12.4506	4.7568	True	True	False	JBx_202791	glycerol_stock_1-D1	aanava-1-glycerol_stock_1-D1	aanava-1-glycerol-stock-1-D1	aanava-1-glycerol-stock-1-D1	11921	11382	11396	513.4754	99.4434	JBx_202791	11678	346	4	0	3	glycerol-stock-1-D1	mountfolder//JBx_202791/aanava-1-glycerol-stock-1-D1_R1R2.bam
1	pAN_00005	borA2_Ncom + borM1 + mlsA8_Ccom + pPM021_MfeI_XhoI + lacI_lacUV5	SLIC/Gibson/CPEC	consolidated_gibson_plate_1	B1	consolidated_gibson_plate_1_QPLATE_1	A2	glycerol_stock_1	G1	aanava 1 211019	M1	50	ggaattgtgagcggataaca	colony_pcr_primer_plate	O22	40	tcgttttatttgatgcctgg	colony_pcr_primer_plate	O24	40	4860	colony_pcr_plate_1	G1	colony_pcr_plate_1#G01	4311.0	40.27466329	5.7832	2.2126	True	True	False	JBx_202791	glycerol_stock_1-G1	aanava-1-glycerol_stock_1-G1	aanava-1-glycerol-stock-1-G1	aanava-1-glycerol-stock-1-G1	5109	4994	4996	223.9419	99.1437	JBx_202791	11678	350	4	0	3	glycerol-stock-1-G1	mountfolder//JBx_202791/aanava-1-glycerol-stock-1-G1_R1R2.bam
39	pAN_00043	borA2_Ncom + eryM6_epoAT + pks12_Ccom + pPM021_MfeI_XhoI + lacI_lacUV5	SLIC/Gibson/CPEC	consolidated_gibson_plate_1	H3	consolidated_gibson_plate_1_QPLATE_1	C8	glycerol_stock_1	H1	aanava 1 211019	O1	50	ggaattgtgagcggataaca	colony_pcr_primer_plate	O22	40	tcgttttatttgatgcctgg	colony_pcr_primer_plate	O24	40	4683	colony_pcr_plate_1	H1	colony_pcr_plate_1#H01	4208.0	61.62627747	5.409	2.1136	True	True	False	JBx_202829	glycerol_stock_1-H1	aanava-1-glycerol_stock_1-H1	aanava-1-glycerol-stock-1-H1	aanava-1-glycerol-stock-1-H1	8165	7894	7814	339.6424	100.0	JBx_202829	11501	328	2	0	3	glycerol-stock-1-H1	mountfolder//JBx_202829/aanava-1-glycerol-stock-1-H1_R1R2.bam
40	pAN_00044	borA2_Ncom + lipM1 + mlsA8_Ccom + pPM021_MfeI_XhoI + lacI_T7_6xHis_TEV	SLIC/Gibson/CPEC	consolidated_gibson_plate_1	A4	consolidated_gibson_plate_1_QPLATE_1	D1	glycerol_stock_1	B2	aanava 1 211019	C3	50	ggaattgtgagcggataaca	colony_pcr_primer_plate	O22	40	tcgttttatttgatgcctgg	colony_pcr_primer_plate	O24	40	5173	colony_pcr_plate_1	B2	colony_pcr_plate_1#B02	3215.0	91.36324151	6.2053	3.1784	True	True	False	JBx_202830	glycerol_stock_1-B2	aanava-1-glycerol_stock_1-B2	aanava-1-glycerol-stock-1-B2	aanava-1-glycerol-stock-1-B2	15553	11436	11434	485.6182	70.6447	JBx_202830	11974	337	2	1	3	glycerol-stock-1-B2	mountfolder//JBx_202830/aanava-1-glycerol-stock-1-B2_R1R2.bam
92	pAN_00096	borA2_Ncom + hisM2 + mlsA8_Ccom + pPM021_MfeI_XhoI + lacI_T7_6xHis_TEV	SLIC/Gibson/CPEC	consolidated_gibson_plate_1	A9	consolidated_gibson_plate_1_QPLATE_2	C1	glycerol_stock_1	G2	aanava 1 211019	M3	50	ggaattgtgagcggataaca	colony_pcr_primer_plate	O22	40	tcgttttatttgatgcctgg	colony_pcr_primer_plate	O24	40	5191	colony_pcr_plate_1	G2	colony_pcr_plate_1#G02	False	False	False	False	False	True	False	JBx_202882	glycerol_stock_1-G2	aanava-1-glycerol_stock_1-G2	aanava-1-glycerol-stock-1-G2	aanava-1-glycerol-stock-1-G2	14075	14063	13734	557.0524	100.0	JBx_202882	11992	328	2	0	4	glycerol-stock-1-G2	mountfolder//JBx_202882/aanava-1-glycerol-stock-1-G2_R1R2.bam
92	pAN_00096	borA2_Ncom + hisM2 + mlsA8_Ccom + pPM021_MfeI_XhoI + lacI_T7_6xHis_TEV	SLIC/Gibson/CPEC	consolidated_gibson_plate_1	A9	consolidated_gibson_plate_1_QPLATE_2	C1	glycerol_stock_1	H2	aanava 1 211019	O3	50	ggaattgtgagcggataaca	colony_pcr_primer_plate	O22	40	tcgttttatttgatgcctgg	colony_pcr_primer_plate	O24	40	5191	colony_pcr_plate_1	H2	colony_pcr_plate_1#H02	4621.0	48.50205036	2.8623	1.0064	True	True	False	JBx_202882	glycerol_stock_1-H2	aanava-1-glycerol_stock_1-H2	aanava-1-glycerol-stock-1-H2	aanava-1-glycerol-stock-1-H2	14122	14229	14016	568.8379	100.0	JBx_202882	11992	316	2	0	3	glycerol-stock-1-H2	mountfolder//JBx_202882/aanava-1-glycerol-stock-1-H2_R1R2.bam
108	pAN_00112	borA2_Ncom + MASmm + mlsA8_Ccom + pPM021_MfeI_XhoI + lacI_T7_6xHis_TEV	SLIC/Gibson/CPEC	consolidated_gibson_plate_1	A11	consolidated_gibson_plate_1_QPLATE_2	E1	glycerol_stock_1	C3	aanava 1 211019	E5	50	ggaattgtgagcggataaca	colony_pcr_primer_plate	O22	40	tcgttttatttgatgcctgg	colony_pcr_primer_plate	O24	40	6817	colony_pcr_plate_1	C3	colony_pcr_plate_1#C03	False	False	False	False	False	True	False	JBx_202898	glycerol_stock_1-C3	aanava-1-glycerol_stock_1-C3	aanava-1-glycerol-stock-1-C3	aanava-1-glycerol-stock-1-C3	17286	16900	16753	620.6562	100.0	JBx_202898	13618	331	2	0	3	glycerol-stock-1-C3	mountfolder//JBx_202898/aanava-1-glycerol-stock-1-C3_R1R2.bam
117	pAN_00121	borA2_Ncom + mlsA9 + mlsA8_Ccom + pPM021_MfeI_XhoI + lacI_lacUV5	SLIC/Gibson/CPEC	consolidated_gibson_plate_1	B12	consolidated_gibson_plate_1_QPLATE_2	F2	glycerol_stock_1	E3	aanava 1 211019	I5	50	ggaattgtgagcggataaca	colony_pcr_primer_plate	O22	40	tcgttttatttgatgcctgg	colony_pcr_primer_plate	O24	40	6789	colony_pcr_plate_1	E3	colony_pcr_plate_1#E03	5889.0	77.36292016	13.7084	3.7143	True	True	False	JBx_202907	glycerol_stock_1-E3	aanava-1-glycerol_stock_1-E3	aanava-1-glycerol-stock-1-E3	aanava-1-glycerol-stock-1-E3	14368	13403	13379	479.0345	100.0	JBx_202907	13607	322	3	1	7	glycerol-stock-1-E3	mountfolder//JBx_202907/aanava-1-glycerol-stock-1-E3_R1R2.bam
125	pAN_00129	borA2_Ncom + pks12M1 + mlsA8_Ccom + pPM021_MfeI_XhoI + lacI_lacUV5	SLIC/Gibson/CPEC	consolidated_gibson_plate_2	B1	consolidated_gibson_plate_2_QPLATE_1	A2	glycerol_stock_2	B1	aanava 1 211019	C2	50	ggaattgtgagcggataaca	colony_pcr_primer_plate	O22	40	tcgttttatttgatgcctgg	colony_pcr_primer_plate	O24	40	6495	colony_pcr_plate_1	A4	colony_pcr_plate_1#A04	1559.0	70.33027071	19.6955	20.9705	False	True	False	JBx_202915	glycerol_stock_2-B1	aanava-1-glycerol_stock_2-B1	aanava-1-glycerol-stock-2-B1	aanava-1-glycerol-stock-2-B1	12933	10809	10824	396.5821	55.427	JBx_202915	13313	315	8	4	10	glycerol-stock-2-B1	mountfolder//JBx_202915/aanava-1-glycerol-stock-2-B1_R1R2.bam
125	pAN_00129	borA2_Ncom + pks12M1 + mlsA8_Ccom + pPM021_MfeI_XhoI + lacI_lacUV5	SLIC/Gibson/CPEC	consolidated_gibson_plate_2	B1	consolidated_gibson_plate_2_QPLATE_1	A2	glycerol_stock_2	D1	aanava 1 211019	G2	50	ggaattgtgagcggataaca	colony_pcr_primer_plate	O22	40	tcgttttatttgatgcctgg	colony_pcr_primer_plate	O24	40	6495	colony_pcr_plate_1	C4	colony_pcr_plate_1#C04	False	False	False	False	False	True	False	JBx_202915	glycerol_stock_2-D1	aanava-1-glycerol_stock_2-D1	aanava-1-glycerol-stock-2-D1	aanava-1-glycerol-stock-2-D1	15930	12778	12790	484.1859	58.0711	JBx_202915	13313	332	8	4	10	glycerol-stock-2-D1	mountfolder//JBx_202915/aanava-1-glycerol-stock-2-D1_R1R2.bam
131	pAN_00135	borA2_Ncom + pks12M2 + pks12_Ccom + pPM021_MfeI_XhoI + lacI_lacUV5	SLIC/Gibson/CPEC	consolidated_gibson_plate_2	H1	consolidated_gibson_plate_2_QPLATE_1	A8	glycerol_stock_2	G1	aanava 1 211019	M2	50	ggaattgtgagcggataaca	colony_pcr_primer_plate	O22	40	tcgttttatttgatgcctgg	colony_pcr_primer_plate	O24	40	6483	colony_pcr_plate_1	F4	colony_pcr_plate_1#F04	646.0	95.69498352	13.7329	35.0391	False	True	False	JBx_202921	glycerol_stock_2-G1	aanava-1-glycerol_stock_2-G1	aanava-1-glycerol-stock-2-G1	aanava-1-glycerol-stock-2-G1	11071	10219	10214	373.6828	58.3114	JBx_202921	13301	348	31	14	15	glycerol-stock-2-G1	mountfolder//JBx_202921/aanava-1-glycerol-stock-2-G1_R1R2.bam
140	pAN_00144	borA2_Ncom + ppsBtb + mlsA8_Ccom + pPM021_MfeI_XhoI + lacI_T7_6xHis_TEV	SLIC/Gibson/CPEC	consolidated_gibson_plate_2	A2	consolidated_gibson_plate_2_QPLATE_1	B1	glycerol_stock_2	A2	aanava 1 211019	A4	50	ggaattgtgagcggataaca	colony_pcr_primer_plate	O22	40	tcgttttatttgatgcctgg	colony_pcr_primer_plate	O24	40	4960	colony_pcr_plate_1	H4	colony_pcr_plate_1#H04	646.0	81.84734929	6.5306	16.6885	False	True	False	JBx_202930	glycerol_stock_2-A2	aanava-1-glycerol_stock_2-A2	aanava-1-glycerol-stock-2-A2	aanava-1-glycerol-stock-2-A2	15279	11543	11405	481.6818	64.7394	JBx_202930	11761	322	2	0	4	glycerol-stock-2-A2	mountfolder//JBx_202930/aanava-1-glycerol-stock-2-A2_R1R2.bam
140	pAN_00144	borA2_Ncom + ppsBtb + mlsA8_Ccom + pPM021_MfeI_XhoI + lacI_T7_6xHis_TEV	SLIC/Gibson/CPEC	consolidated_gibson_plate_2	A2	consolidated_gibson_plate_2_QPLATE_1	B1	glycerol_stock_2	B2	aanava 1 211019	C4	50	ggaattgtgagcggataaca	colony_pcr_primer_plate	O22	40	tcgttttatttgatgcctgg	colony_pcr_primer_plate	O24	40	4960	colony_pcr_plate_1	A5	colony_pcr_plate_1#A05	False	False	False	False	False	True	False	JBx_202930	glycerol_stock_2-B2	aanava-1-glycerol_stock_2-B2	aanava-1-glycerol-stock-2-B2	aanava-1-glycerol-stock-2-B2	13781	10375	10289	431.3145	58.9661	JBx_202930	11761	319	2	0	3	glycerol-stock-2-B2	mountfolder//JBx_202930/aanava-1-glycerol-stock-2-B2_R1R2.bam
141	pAN_00145	borA2_Ncom + ppsBtb + mlsA8_Ccom + pPM021_MfeI_XhoI + lacI_lacUV5	SLIC/Gibson/CPEC	consolidated_gibson_plate_2	B2	consolidated_gibson_plate_2_QPLATE_1	B2	glycerol_stock_2	D2	aanava 1 211019	G4	50	ggaattgtgagcggataaca	colony_pcr_primer_plate	O22	40	tcgttttatttgatgcctgg	colony_pcr_primer_plate	O24	40	4878	colony_pcr_plate_1	C5	colony_pcr_plate_1#C05	4345.0	88.24057634	4.3237	1.6375	True	True	False	JBx_202931	glycerol_stock_2-D2	aanava-1-glycerol_stock_2-D2	aanava-1-glycerol-stock-2-D2	aanava-1-glycerol-stock-2-D2	8081	7549	7572	324.5691	97.5889	JBx_202931	11696	328	9	4	10	glycerol-stock-2-D2	mountfolder//JBx_202931/aanava-1-glycerol-stock-2-D2_R1R2.bam
152	pAN_00156	borA2_Ncom + ppsCmm + mlsA8_Ccom + pPM021_MfeI_XhoI + lacI_T7_6xHis_TEV	SLIC/Gibson/CPEC	consolidated_gibson_plate_2	A3	consolidated_gibson_plate_2_QPLATE_1	C1	glycerol_stock_2	E2	aanava 1 211019	I4	50	ggaattgtgagcggataaca	colony_pcr_primer_plate	O22	40	tcgttttatttgatgcctgg	colony_pcr_primer_plate	O24	40	6940	colony_pcr_plate_1	D5	colony_pcr_plate_1#D05	4552.0	46.54174039	2.3148	0.8363	True	True	False	JBx_202942	glycerol_stock_2-E2	aanava-1-glycerol_stock_2-E2	aanava-1-glycerol-stock-2-E2	aanava-1-glycerol-stock-2-E2	19309	13648	13585	478.0176	52.0049	JBx_202942	13741	297	14	2	7	glycerol-stock-2-E2	mountfolder//JBx_202942/aanava-1-glycerol-stock-2-E2_R1R2.bam
152	pAN_00156	borA2_Ncom + ppsCmm + mlsA8_Ccom + pPM021_MfeI_XhoI + lacI_T7_6xHis_TEV	SLIC/Gibson/CPEC	consolidated_gibson_plate_2	A3	consolidated_gibson_plate_2_QPLATE_1	C1	glycerol_stock_2	F2	aanava 1 211019	K4	50	ggaattgtgagcggataaca	colony_pcr_primer_plate	O22	40	tcgttttatttgatgcctgg	colony_pcr_primer_plate	O24	40	6940	colony_pcr_plate_1	E5	colony_pcr_plate_1#E05	4414.0	51.23662994	11.0894	4.135	True	True	False	JBx_202942	glycerol_stock_2-F2	aanava-1-glycerol_stock_2-F2	aanava-1-glycerol-stock-2-F2	aanava-1-glycerol-stock-2-F2	5133	3947	3907	144.3106	50.5058	JBx_202942	13741	336	2	0	3	glycerol-stock-2-F2	mountfolder//JBx_202942/aanava-1-glycerol-stock-2-F2_R1R2.bam
163	pAN_00167	borA2_Ncom + ppsDmm + pks12_Ccom + pPM021_MfeI_XhoI + lacI_lacUV5	SLIC/Gibson/CPEC	consolidated_gibson_plate_2	H3	consolidated_gibson_plate_2_QPLATE_1	C8	glycerol_stock_2	H2	aanava 1 211019	O4	50	ggaattgtgagcggataaca	colony_pcr_primer_plate	O22	40	tcgttttatttgatgcctgg	colony_pcr_primer_plate	O24	40	5646	colony_pcr_plate_1	G5	colony_pcr_plate_1#G05	4277.0	56.76002352	5.2125	1.9841	True	True	False	JBx_202953	glycerol_stock_2-H2	aanava-1-glycerol_stock_2-H2	aanava-1-glycerol-stock-2-H2	aanava-1-glycerol-stock-2-H2	13396	11498	11337	442.5935	62.5481	JBx_202953	12464	332	104	30	29	glycerol-stock-2-H2	mountfolder//JBx_202953/aanava-1-glycerol-stock-2-H2_R1R2.bam
164	pAN_00168	borA2_Ncom + ppsEtb + mlsA8_Ccom + pPM021_MfeI_XhoI + lacI_T7_6xHis_TEV	SLIC/Gibson/CPEC	consolidated_gibson_plate_2	A4	consolidated_gibson_plate_2_QPLATE_1	D1	glycerol_stock_2	B3	aanava 1 211019	C6	50	ggaattgtgagcggataaca	colony_pcr_primer_plate	O22	40	tcgttttatttgatgcctgg	colony_pcr_primer_plate	O24	40	3544	colony_pcr_plate_1	A6	colony_pcr_plate_1#A06	3179.0	91.73324698	14.7308	7.5901	True	True	False	JBx_202954	glycerol_stock_2-B3	aanava-1-glycerol_stock_2-B3	aanava-1-glycerol-stock-2-B3	aanava-1-glycerol-stock-2-B3	11709	8553	8502	412.0746	68.1295	JBx_202954	10345	324	3	1	4	glycerol-stock-2-B3	mountfolder//JBx_202954/aanava-1-glycerol-stock-2-B3_R1R2.bam
164	pAN_00168	borA2_Ncom + ppsEtb + mlsA8_Ccom + pPM021_MfeI_XhoI + lacI_T7_6xHis_TEV	SLIC/Gibson/CPEC	consolidated_gibson_plate_2	A4	consolidated_gibson_plate_2_QPLATE_1	D1	glycerol_stock_2	C3	aanava 1 211019	E6	50	ggaattgtgagcggataaca	colony_pcr_primer_plate	O22	40	tcgttttatttgatgcctgg	colony_pcr_primer_plate	O24	40	3544	colony_pcr_plate_1	B6	colony_pcr_plate_1#B06	3144.0	91.93888147	9.2964	4.8538	True	True	False	JBx_202954	glycerol_stock_2-C3	aanava-1-glycerol_stock_2-C3	aanava-1-glycerol-stock-2-C3	aanava-1-glycerol-stock-2-C3	12686	9336	9331	455.7379	71.8995	JBx_202954	10345	328	2	1	3	glycerol-stock-2-C3	mountfolder//JBx_202954/aanava-1-glycerol-stock-2-C3_R1R2.bam
179	pAN_00183	borA2_Ncom + spnM1 + pks12_Ccom + pPM021_MfeI_XhoI + lacI_lacUV5	SLIC/Gibson/CPEC	consolidated_gibson_plate_2	H5	consolidated_gibson_plate_2_QPLATE_1	E8	glycerol_stock_2	D3	aanava 1 211019	G6	50	ggaattgtgagcggataaca	colony_pcr_primer_plate	O22	40	tcgttttatttgatgcctgg	colony_pcr_primer_plate	O24	40	5001	colony_pcr_plate_1	C6	colony_pcr_plate_1#C06	866.0	77.49034286	8.4053	16.0301	False	True	False	JBx_202969	glycerol_stock_2-D3	aanava-1-glycerol_stock_2-D3	aanava-1-glycerol-stock-2-D3	aanava-1-glycerol-stock-2-D3	1752	1382	1417	62.5853	58.296	JBx_202969	11819	357	2	0	4	glycerol-stock-2-D3	mountfolder//JBx_202969/aanava-1-glycerol-stock-2-D3_R1R2.bam
189	pAN_00193	borA2_Ncom + pks6tb + mlsA8_Ccom + pPM021_MfeI_XhoI + lacI_lacUV5	SLIC/Gibson/CPEC	consolidated_gibson_plate_2	B7	consolidated_gibson_plate_2_QPLATE_2	A2	glycerol_stock_2	F3	aanava 1 211019	K6	50	ggaattgtgagcggataaca	colony_pcr_primer_plate	O22	40	tcgttttatttgatgcctgg	colony_pcr_primer_plate	O24	40	3441	colony_pcr_plate_1	E6	colony_pcr_plate_1#E06	3322.0	96.28737276	13.8675	6.8762	True	True	False	JBx_202979	glycerol_stock_2-F3	aanava-1-glycerol_stock_2-F3	aanava-1-glycerol-stock-2-F3	aanava-1-glycerol-stock-2-F3	10499	10421	10338	479.4654	99.2007	JBx_202979	10259	322	3	1	5	glycerol-stock-2-F3	mountfolder//JBx_202979/aanava-1-glycerol-stock-2-F3_R1R2.bam
234	pAN_00238	mlsA9_Ncom + lipM1 + pks12_Ccom + pPM021_MfeI_XhoI + lacI_T7_6xHis_TEV	SLIC/Gibson/CPEC	consolidated_gibson_plate_2	A10	consolidated_gibson_plate_2_QPLATE_2	D1	glycerol_stock_2	D4	aanava 1 211019	G8	50	ggaattgtgagcggataaca	colony_pcr_primer_plate	O22	40	tcgttttatttgatgcctgg	colony_pcr_primer_plate	O24	40	5134	colony_pcr_plate_1	C7	colony_pcr_plate_1#C07	2971.0	77.59590406	9.2298	5.0851	True	True	False	JBx_203024	glycerol_stock_2-D4	aanava-1-glycerol_stock_2-D4	aanava-1-glycerol-stock-2-D4	aanava-1-glycerol-stock-2-D4	17115	14371	14162	562.67	74.2773	JBx_203024	11935	307	24	4	10	glycerol-stock-2-D4	mountfolder//JBx_203024/aanava-1-glycerol-stock-2-D4_R1R2.bam
234	pAN_00238	mlsA9_Ncom + lipM1 + pks12_Ccom + pPM021_MfeI_XhoI + lacI_T7_6xHis_TEV	SLIC/Gibson/CPEC	consolidated_gibson_plate_2	A10	consolidated_gibson_plate_2_QPLATE_2	D1	glycerol_stock_2	E4	aanava 1 211019	I8	50	ggaattgtgagcggataaca	colony_pcr_primer_plate	O22	40	tcgttttatttgatgcctgg	colony_pcr_primer_plate	O24	40	5134	colony_pcr_plate_1	D7	colony_pcr_plate_1#D07	2971.0	83.93004742	9.6465	5.3541	True	True	False	JBx_203024	glycerol_stock_2-E4	aanava-1-glycerol_stock_2-E4	aanava-1-glycerol-stock-2-E4	aanava-1-glycerol-stock-2-E4	14219	12034	11687	458.2545	70.398	JBx_203024	11935	302	25	4	9	glycerol-stock-2-E4	mountfolder//JBx_203024/aanava-1-glycerol-stock-2-E4_R1R2.bam
235	pAN_00239	mlsA9_Ncom + lipM1 + pks12_Ccom + pPM021_MfeI_XhoI + lacI_lacUV5	SLIC/Gibson/CPEC	consolidated_gibson_plate_2	B10	consolidated_gibson_plate_2_QPLATE_2	D2	glycerol_stock_2	F4	aanava 1 211019	K8	50	ggaattgtgagcggataaca	colony_pcr_primer_plate	O22	40	tcgttttatttgatgcctgg	colony_pcr_primer_plate	O24	40	5052	colony_pcr_plate_1	E7	colony_pcr_plate_1#E07	2971.0	78.0950773	3.2379	1.7679	True	True	False	JBx_203025	glycerol_stock_2-F4	aanava-1-glycerol_stock_2-F4	aanava-1-glycerol-stock-2-F4	aanava-1-glycerol-stock-2-F4	8723	7567	7328	308.6256	70.6992	JBx_203025	11870	338	7	1	5	glycerol-stock-2-F4	mountfolder//JBx_203025/aanava-1-glycerol-stock-2-F4_R1R2.bam
241	pAN_00245	mlsA9_Ncom + lipM1_YtoF_borAT + borA1_Ccom + pPM021_MfeI_XhoI + lacI_lacUV5	SLIC/Gibson/CPEC	consolidated_gibson_plate_2	H10	consolidated_gibson_plate_2_QPLATE_2	D8	glycerol_stock_2	H4	aanava 1 211019	O8	50	ggaattgtgagcggataaca	colony_pcr_primer_plate	O22	40	tcgttttatttgatgcctgg	colony_pcr_primer_plate	O24	40	5058	colony_pcr_plate_1	G7	colony_pcr_plate_1#G07	727.0	59.19430568	2.761	6.2675	False	True	False	JBx_203031	glycerol_stock_2-H4	aanava-1-glycerol_stock_2-H4	aanava-1-glycerol-stock-2-H4	aanava-1-glycerol-stock-2-H4	11472	8931	8904	367.5355	63.0684	JBx_203031	11876	312	12	2	6	glycerol-stock-2-H4	mountfolder//JBx_203031/aanava-1-glycerol-stock-2-H4_R1R2.bam
253	pAN_00257	mlsA9_Ncom + pikM6 + borA1_Ccom + pPM021_MfeI_XhoI + lacI_lacUV5	SLIC/Gibson/CPEC	consolidated_gibson_plate_2	D12	consolidated_gibson_plate_2_QPLATE_2	F4	glycerol_stock_2	D5	aanava 1 211019	G10	50	ggaattgtgagcggataaca	colony_pcr_primer_plate	O22	40	tcgttttatttgatgcctgg	colony_pcr_primer_plate	O24	40	3477	colony_pcr_plate_1	C8	colony_pcr_plate_1#C08	2943.0	76.12396061	13.4119	7.4971	True	True	False	JBx_203043	glycerol_stock_2-D5	aanava-1-glycerol_stock_2-D5	aanava-1-glycerol-stock-2-D5	aanava-1-glycerol-stock-2-D5	14013	13703	13680	640.6182	100.0	JBx_203043	10295	295	2	0	3	glycerol-stock-2-D5	mountfolder//JBx_203043/aanava-1-glycerol-stock-2-D5_R1R2.bam
271	pAN_00275	mlsA9_Ncom + hygM3 + pks12_Ccom + pPM021_MfeI_XhoI + lacI_lacUV5	SLIC/Gibson/CPEC	consolidated_gibson_plate_3	H1	consolidated_gibson_plate_3_QPLATE_1	A8	glycerol_stock_3	C2	aanava 1 211019	F3	50	ggaattgtgagcggataaca	colony_pcr_primer_plate	O22	40	tcgttttatttgatgcctgg	colony_pcr_primer_plate	O24	40	5076	colony_pcr_plate_1	B10	colony_pcr_plate_1#B10	4345.0	74.89400922	11.7827	4.4176	True	True	False	JBx_203061	glycerol_stock_3-C2	aanava-1-glycerol_stock_3-C2	aanava-1-glycerol-stock-3-C2	aanava-1-glycerol-stock-3-C2	8325	7197	7201	297.9928	100.0	JBx_203061	11894	290	4	1	4	glycerol-stock-3-C2	mountfolder//JBx_203061/aanava-1-glycerol-stock-3-C2_R1R2.bam
276	pAN_00280	mlsA9_Ncom + natM2 + borA1_Ccom + pPM021_MfeI_XhoI + lacI_T7_6xHis_TEV	SLIC/Gibson/CPEC	consolidated_gibson_plate_3	A2	consolidated_gibson_plate_3_QPLATE_1	B1	glycerol_stock_3	D2	aanava 1 211019	H3	50	ggaattgtgagcggataaca	colony_pcr_primer_plate	O22	40	tcgttttatttgatgcctgg	colony_pcr_primer_plate	O24	40	4483	colony_pcr_plate_1	C10	colony_pcr_plate_1#C10	False	False	False	False	False	True	False	JBx_203066	glycerol_stock_3-D2	aanava-1-glycerol_stock_3-D2	aanava-1-glycerol-stock-3-D2	aanava-1-glycerol-stock-3-D2	22587	12317	12236	494.4633	71.5438	JBx_203066	11284	255	9	4	8	glycerol-stock-3-D2	mountfolder//JBx_203066/aanava-1-glycerol-stock-3-D2_R1R2.bam
283	pAN_00287	mlsA9_Ncom + nigM1 + pks12_Ccom + pPM021_MfeI_XhoI + lacI_lacUV5	SLIC/Gibson/CPEC	consolidated_gibson_plate_3	H2	consolidated_gibson_plate_3_QPLATE_1	B8	glycerol_stock_3	E2	aanava 1 211019	J3	50	ggaattgtgagcggataaca	colony_pcr_primer_plate	O22	40	tcgttttatttgatgcctgg	colony_pcr_primer_plate	O24	40	3438	colony_pcr_plate_1	D10	colony_pcr_plate_1#D10	False	False	False	False	False	True	False	JBx_203073	glycerol_stock_3-E2	aanava-1-glycerol_stock_3-E2	aanava-1-glycerol-stock-3-E2	aanava-1-glycerol-stock-3-E2	25177	18310	18365	732.1782	81.2598	JBx_203073	10256	229	10	2	4	glycerol-stock-3-E2	mountfolder//JBx_203073/aanava-1-glycerol-stock-3-E2_R1R2.bam
293	pAN_00297	mlsA9_Ncom + ctgM2 + borA1_Ccom + pPM021_MfeI_XhoI + lacI_lacUV5	SLIC/Gibson/CPEC	consolidated_gibson_plate_3	H3	consolidated_gibson_plate_3_QPLATE_1	C8	glycerol_stock_3	G2	aanava 1 211019	N3	50	ggaattgtgagcggataaca	colony_pcr_primer_plate	O22	40	tcgttttatttgatgcctgg	colony_pcr_primer_plate	O24	40	3579	colony_pcr_plate_1	F10	colony_pcr_plate_1#F10	3179.0	84.707322	7.1299	3.6933	True	True	False	JBx_203083	glycerol_stock_3-G2	aanava-1-glycerol_stock_3-G2	aanava-1-glycerol-stock-3-G2	aanava-1-glycerol-stock-3-G2	12168	9799	9776	451.8975	99.7692	JBx_203083	10397	297	3	0	5	glycerol-stock-3-G2	mountfolder//JBx_203083/aanava-1-glycerol-stock-3-G2_R1R2.bam
294	pAN_00298	mlsA9_Ncom + ctgM2 + pks12_Ccom + pPM021_MfeI_XhoI + lacI_T7_6xHis_TEV	SLIC/Gibson/CPEC	consolidated_gibson_plate_3	A4	consolidated_gibson_plate_3_QPLATE_1	D1	glycerol_stock_3	H2	aanava 1 211019	P3	50	ggaattgtgagcggataaca	colony_pcr_primer_plate	O22	40	tcgttttatttgatgcctgg	colony_pcr_primer_plate	O24	40	3586	colony_pcr_plate_1	G10	colony_pcr_plate_1#G10	3286.0	119.1486887	2.049	1.0246	True	True	False	JBx_203084	glycerol_stock_3-H2	aanava-1-glycerol_stock_3-H2	aanava-1-glycerol-stock-3-H2	aanava-1-glycerol-stock-3-H2	9608	9112	9096	442.6406	100.0	JBx_203084	10387	305	4	1	4	glycerol-stock-3-H2	mountfolder//JBx_203084/aanava-1-glycerol-stock-3-H2_R1R2.bam
294	pAN_00298	mlsA9_Ncom + ctgM2 + pks12_Ccom + pPM021_MfeI_XhoI + lacI_T7_6xHis_TEV	SLIC/Gibson/CPEC	consolidated_gibson_plate_3	A4	consolidated_gibson_plate_3_QPLATE_1	D1	glycerol_stock_3	A3	aanava 1 211019	B5	50	ggaattgtgagcggataaca	colony_pcr_primer_plate	O22	40	tcgttttatttgatgcctgg	colony_pcr_primer_plate	O24	40	3586	colony_pcr_plate_1	H10	colony_pcr_plate_1#H10	False	False	False	False	False	True	False	JBx_203084	glycerol_stock_3-A3	aanava-1-glycerol_stock_3-A3	aanava-1-glycerol-stock-3-A3	aanava-1-glycerol-stock-3-A3	199	62	54	2.251	56.9077	JBx_203084	10387	280	5	1	1	glycerol-stock-3-A3	mountfolder//JBx_203084/aanava-1-glycerol-stock-3-A3_R1R2.bam
294	pAN_00298	mlsA9_Ncom + ctgM2 + pks12_Ccom + pPM021_MfeI_XhoI + lacI_T7_6xHis_TEV	SLIC/Gibson/CPEC	consolidated_gibson_plate_3	A4	consolidated_gibson_plate_3_QPLATE_1	D1	glycerol_stock_3	B3	aanava 1 211019	D5	50	ggaattgtgagcggataaca	colony_pcr_primer_plate	O22	40	tcgttttatttgatgcctgg	colony_pcr_primer_plate	O24	40	3586	colony_pcr_plate_1	A11	colony_pcr_plate_1#A11	3144.0	96.99370026	7.8368	4.0852	True	True	False	JBx_203084	glycerol_stock_3-B3	aanava-1-glycerol_stock_3-B3	aanava-1-glycerol-stock-3-B3	aanava-1-glycerol-stock-3-B3	14311	12095	12004	560.6838	100.0	JBx_203084	10387	304	2	1	1	glycerol-stock-3-B3	mountfolder//JBx_203084/aanava-1-glycerol-stock-3-B3_R1R2.bam
358	pAN_00362	mlsA9_Ncom + ppsEtb + pks12_Ccom + pPM021_MfeI_XhoI + lacI_T7_6xHis_TEV	SLIC/Gibson/CPEC	consolidated_gibson_plate_3	A10	consolidated_gibson_plate_3_QPLATE_2	D1	glycerol_stock_3	F3	aanava 1 211019	L5	50	ggaattgtgagcggataaca	colony_pcr_primer_plate	O22	40	tcgttttatttgatgcctgg	colony_pcr_primer_plate	O24	40	3505	colony_pcr_plate_1	E11	colony_pcr_plate_1#E11	3108.0	106.9263908	2.8791	1.5181	True	True	False	JBx_203148	glycerol_stock_3-F3	aanava-1-glycerol_stock_3-F3	aanava-1-glycerol-stock-3-F3	aanava-1-glycerol-stock-3-F3	14116	12593	12431	565.2892	93.5669	JBx_203148	10306	302	186	9	10	glycerol-stock-3-F3	mountfolder//JBx_203148/aanava-1-glycerol-stock-3-F3_R1R2.bam
358	pAN_00362	mlsA9_Ncom + ppsEtb + pks12_Ccom + pPM021_MfeI_XhoI + lacI_T7_6xHis_TEV	SLIC/Gibson/CPEC	consolidated_gibson_plate_3	A10	consolidated_gibson_plate_3_QPLATE_2	D1	glycerol_stock_3	G3	aanava 1 211019	N5	50	ggaattgtgagcggataaca	colony_pcr_primer_plate	O22	40	tcgttttatttgatgcctgg	colony_pcr_primer_plate	O24	40	3505	colony_pcr_plate_1	F11	colony_pcr_plate_1#F11	False	False	False	False	False	True	False	JBx_203148	glycerol_stock_3-G3	aanava-1-glycerol_stock_3-G3	aanava-1-glycerol-stock-3-G3	aanava-1-glycerol-stock-3-G3	12584	11195	11040	502.7554	94.0908	JBx_203148	10306	298	199	9	10	glycerol-stock-3-G3	mountfolder//JBx_203148/aanava-1-glycerol-stock-3-G3_R1R2.bam
358	pAN_00362	mlsA9_Ncom + ppsEtb + pks12_Ccom + pPM021_MfeI_XhoI + lacI_T7_6xHis_TEV	SLIC/Gibson/CPEC	consolidated_gibson_plate_3	A10	consolidated_gibson_plate_3_QPLATE_2	D1	glycerol_stock_3	H3	aanava 1 211019	P5	50	ggaattgtgagcggataaca	colony_pcr_primer_plate	O22	40	tcgttttatttgatgcctgg	colony_pcr_primer_plate	O24	40	3505	colony_pcr_plate_1	G11	colony_pcr_plate_1#G11	False	False	False	False	False	True	False	JBx_203148	glycerol_stock_3-H3	aanava-1-glycerol_stock_3-H3	aanava-1-glycerol-stock-3-H3	aanava-1-glycerol-stock-3-H3	24587	22625	22540	968.4462	97.0309	JBx_203148	10306	258	43	1	4	glycerol-stock-3-H3	mountfolder//JBx_203148/aanava-1-glycerol-stock-3-H3_R1R2.bam
365	pAN_00369	mlsA9_Ncom + rifM2 + borA1_Ccom + pPM021_MfeI_XhoI + lacI_lacUV5	SLIC/Gibson/CPEC	consolidated_gibson_plate_3	H10	consolidated_gibson_plate_3_QPLATE_2	D8	glycerol_stock_3	C4	aanava 1 211019	F7	50	ggaattgtgagcggataaca	colony_pcr_primer_plate	O22	40	tcgttttatttgatgcctgg	colony_pcr_primer_plate	O24	40	3399	colony_pcr_plate_1	B12	colony_pcr_plate_1#B12	814.0	57.56424463	3.2727	6.6415	False	True	False	JBx_203155	glycerol_stock_3-C4	aanava-1-glycerol_stock_3-C4	aanava-1-glycerol-stock-3-C4	aanava-1-glycerol-stock-3-C4	17863	15352	15308	731.2141	100.0	JBx_203155	10217	295	2	0	3	glycerol-stock-3-C4	mountfolder//JBx_203155/aanava-1-glycerol-stock-3-C4_R1R2.bam
366	pAN_00370	mlsA9_Ncom + rifM2 + pks12_Ccom + pPM021_MfeI_XhoI + lacI_T7_6xHis_TEV	SLIC/Gibson/CPEC	consolidated_gibson_plate_3	A11	consolidated_gibson_plate_3_QPLATE_2	E1	glycerol_stock_3	D4	aanava 1 211019	H7	50	ggaattgtgagcggataaca	colony_pcr_primer_plate	O22	40	tcgttttatttgatgcctgg	colony_pcr_primer_plate	O24	40	3406	colony_pcr_plate_1	C12	colony_pcr_plate_1#C12	874.0	60.45275647	4.2086	7.9345	False	True	False	JBx_203156	glycerol_stock_3-D4	aanava-1-glycerol_stock_3-D4	aanava-1-glycerol-stock-3-D4	aanava-1-glycerol-stock-3-D4	13342	12770	12609	589.559	100.0	JBx_203156	10207	286	2	0	5	glycerol-stock-3-D4	mountfolder//JBx_203156/aanava-1-glycerol-stock-3-D4_R1R2.bam
366	pAN_00370	mlsA9_Ncom + rifM2 + pks12_Ccom + pPM021_MfeI_XhoI + lacI_T7_6xHis_TEV	SLIC/Gibson/CPEC	consolidated_gibson_plate_3	A11	consolidated_gibson_plate_3_QPLATE_2	E1	glycerol_stock_3	E4	aanava 1 211019	J7	50	ggaattgtgagcggataaca	colony_pcr_primer_plate	O22	40	tcgttttatttgatgcctgg	colony_pcr_primer_plate	O24	40	3406	colony_pcr_plate_1	D12	colony_pcr_plate_1#D12	879.0	66.35710631	3.5012	6.5857	False	True	False	JBx_203156	glycerol_stock_3-E4	aanava-1-glycerol_stock_3-E4	aanava-1-glycerol-stock-3-E4	aanava-1-glycerol-stock-3-E4	9974	9796	9654	455.8963	99.7061	JBx_203156	10207	302	2	0	3	glycerol-stock-3-E4	mountfolder//JBx_203156/aanava-1-glycerol-stock-3-E4_R1R2.bam
366	pAN_00370	mlsA9_Ncom + rifM2 + pks12_Ccom + pPM021_MfeI_XhoI + lacI_T7_6xHis_TEV	SLIC/Gibson/CPEC	consolidated_gibson_plate_3	A11	consolidated_gibson_plate_3_QPLATE_2	E1	glycerol_stock_3	F4	aanava 1 211019	L7	50	ggaattgtgagcggataaca	colony_pcr_primer_plate	O22	40	tcgttttatttgatgcctgg	colony_pcr_primer_plate	O24	40	3406	colony_pcr_plate_1	E12	colony_pcr_plate_1#E12	874.0	60.48645715	3.678	6.9103	False	True	False	JBx_203156	glycerol_stock_3-F4	aanava-1-glycerol_stock_3-F4	aanava-1-glycerol-stock-3-F4	aanava-1-glycerol-stock-3-F4	10025	8732	8582	409.179	100.0	JBx_203156	10207	324	2	0	5	glycerol-stock-3-F4	mountfolder//JBx_203156/aanava-1-glycerol-stock-3-F4_R1R2.bam
366	pAN_00370	mlsA9_Ncom + rifM2 + pks12_Ccom + pPM021_MfeI_XhoI + lacI_T7_6xHis_TEV	SLIC/Gibson/CPEC	consolidated_gibson_plate_3	A11	consolidated_gibson_plate_3_QPLATE_2	E1	glycerol_stock_3	G4	aanava 1 211019	N7	50	ggaattgtgagcggataaca	colony_pcr_primer_plate	O22	40	tcgttttatttgatgcctgg	colony_pcr_primer_plate	O24	40	3406	colony_pcr_plate_1	F12	colony_pcr_plate_1#F12	874.0	55.0598309	3.5752	6.7404	False	True	False	JBx_203156	glycerol_stock_3-G4	aanava-1-glycerol_stock_3-G4	aanava-1-glycerol-stock-3-G4	aanava-1-glycerol-stock-3-G4	12002	11110	10989	521.8225	100.0	JBx_203156	10207	302	2	0	3	glycerol-stock-3-G4	mountfolder//JBx_203156/aanava-1-glycerol-stock-3-G4_R1R2.bam
368	pAN_00372	mlsA9_Ncom + spnM1 + borA1_Ccom + pPM021_MfeI_XhoI + lacI_T7_6xHis_TEV	SLIC/Gibson/CPEC	consolidated_gibson_plate_3	C11	consolidated_gibson_plate_3_QPLATE_2	E3	glycerol_stock_3	B5	aanava 1 211019	D9	50	ggaattgtgagcggataaca	colony_pcr_primer_plate	O22	40	tcgttttatttgatgcctgg	colony_pcr_primer_plate	O24	40	5161	colony_pcr_plate_2	A1	colony_pcr_plate_2#A01	2914.0	68.95718359	9.3588	5.3273	True	True	False	JBx_203158	glycerol_stock_3-B5	aanava-1-glycerol_stock_3-B5	aanava-1-glycerol-stock-3-B5	aanava-1-glycerol-stock-3-B5	13116	12964	12705	514.7952	87.8866	JBx_203158	11962	316	3	0	4	glycerol-stock-3-B5	mountfolder//JBx_203158/aanava-1-glycerol-stock-3-B5_R1R2.bam
380	pAN_00384	mlsA9_Ncom + pks6tb + borA1_Ccom + pPM021_MfeI_XhoI + lacI_T7_6xHis_TEV	SLIC/Gibson/CPEC	consolidated_gibson_plate_3	G12	consolidated_gibson_plate_3_QPLATE_2	F7	glycerol_stock_3	C6	aanava 1 211019	F11	50	ggaattgtgagcggataaca	colony_pcr_primer_plate	O22	40	tcgttttatttgatgcctgg	colony_pcr_primer_plate	O24	40	3559	colony_pcr_plate_2	B2	colony_pcr_plate_2#B02	3429.0	89.6798436	6.4678	3.0952	True	True	False	JBx_203170	glycerol_stock_3-C6	aanava-1-glycerol_stock_3-C6	aanava-1-glycerol-stock-3-C6	aanava-1-glycerol-stock-3-C6	13681	13089	12857	607.4913	98.832	JBx_203170	10360	308	2	0	1	glycerol-stock-3-C6	mountfolder//JBx_203170/aanava-1-glycerol-stock-3-C6_R1R2.bam
380	pAN_00384	mlsA9_Ncom + pks6tb + borA1_Ccom + pPM021_MfeI_XhoI + lacI_T7_6xHis_TEV	SLIC/Gibson/CPEC	consolidated_gibson_plate_3	G12	consolidated_gibson_plate_3_QPLATE_2	F7	glycerol_stock_3	D6	aanava 1 211019	H11	50	ggaattgtgagcggataaca	colony_pcr_primer_plate	O22	40	tcgttttatttgatgcctgg	colony_pcr_primer_plate	O24	40	3559	colony_pcr_plate_2	C2	colony_pcr_plate_2#C02	3500.0	108.1330869	2.223	1.0574	True	True	False	JBx_203170	glycerol_stock_3-D6	aanava-1-glycerol_stock_3-D6	aanava-1-glycerol-stock-3-D6	aanava-1-glycerol-stock-3-D6	6788	6687	6584	313.6153	100.0	JBx_203170	10360	306	3	0	3	glycerol-stock-3-D6	mountfolder//JBx_203170/aanava-1-glycerol-stock-3-D6_R1R2.bam
380	pAN_00384	mlsA9_Ncom + pks6tb + borA1_Ccom + pPM021_MfeI_XhoI + lacI_T7_6xHis_TEV	SLIC/Gibson/CPEC	consolidated_gibson_plate_3	G12	consolidated_gibson_plate_3_QPLATE_2	F7	glycerol_stock_3	E6	aanava 1 211019	J11	50	ggaattgtgagcggataaca	colony_pcr_primer_plate	O22	40	tcgttttatttgatgcctgg	colony_pcr_primer_plate	O24	40	3559	colony_pcr_plate_2	D2	colony_pcr_plate_2#D02	3393.0	92.55898367	7.344	3.5538	True	True	False	JBx_203170	glycerol_stock_3-E6	aanava-1-glycerol_stock_3-E6	aanava-1-glycerol-stock-3-E6	aanava-1-glycerol-stock-3-E6	14923	14595	14363	652.0948	100.0	JBx_203170	10360	280	3	0	3	glycerol-stock-3-E6	mountfolder//JBx_203170/aanava-1-glycerol-stock-3-E6_R1R2.bam
380	pAN_00384	mlsA9_Ncom + pks6tb + borA1_Ccom + pPM021_MfeI_XhoI + lacI_T7_6xHis_TEV	SLIC/Gibson/CPEC	consolidated_gibson_plate_3	G12	consolidated_gibson_plate_3_QPLATE_2	F7	glycerol_stock_3	F6	aanava 1 211019	L11	50	ggaattgtgagcggataaca	colony_pcr_primer_plate	O22	40	tcgttttatttgatgcctgg	colony_pcr_primer_plate	O24	40	3559	colony_pcr_plate_2	E2	colony_pcr_plate_2#E02	3429.0	87.17389148	7.9092	3.8284	True	True	False	JBx_203170	glycerol_stock_3-F6	aanava-1-glycerol_stock_3-F6	aanava-1-glycerol-stock-3-F6	aanava-1-glycerol-stock-3-F6	10907	10374	10003	471.9376	100.0	JBx_203170	10360	331	3	0	5	glycerol-stock-3-F6	mountfolder//JBx_203170/aanava-1-glycerol-stock-3-F6_R1R2.bam
381	pAN_00385	mlsA9_Ncom + pks6tb + borA1_Ccom + pPM021_MfeI_XhoI + lacI_lacUV5	SLIC/Gibson/CPEC	consolidated_gibson_plate_3	H12	consolidated_gibson_plate_3_QPLATE_2	F8	glycerol_stock_3	G6	aanava 1 211019	N11	50	ggaattgtgagcggataaca	colony_pcr_primer_plate	O22	40	tcgttttatttgatgcctgg	colony_pcr_primer_plate	O24	40	3477	colony_pcr_plate_2	F2	colony_pcr_plate_2#F02	3358.0	103.5371098	5.0318	2.4705	True	True	False	JBx_203171	glycerol_stock_3-G6	aanava-1-glycerol_stock_3-G6	aanava-1-glycerol-stock-3-G6	aanava-1-glycerol-stock-3-G6	8509	7841	7863	370.7414	99.7377	JBx_203171	10295	278	4	0	3	glycerol-stock-3-G6	mountfolder//JBx_203171/aanava-1-glycerol-stock-3-G6_R1R2.bam
381	pAN_00385	mlsA9_Ncom + pks6tb + borA1_Ccom + pPM021_MfeI_XhoI + lacI_lacUV5	SLIC/Gibson/CPEC	consolidated_gibson_plate_3	H12	consolidated_gibson_plate_3_QPLATE_2	F8	glycerol_stock_3	H6	aanava 1 211019	P11	50	ggaattgtgagcggataaca	colony_pcr_primer_plate	O22	40	tcgttttatttgatgcctgg	colony_pcr_primer_plate	O24	40	3477	colony_pcr_plate_2	G2	colony_pcr_plate_2#G02	3144.0	94.06190379	25.3906	13.1113	True	True	False	JBx_203171	glycerol_stock_3-H6	aanava-1-glycerol_stock_3-H6	aanava-1-glycerol-stock-3-H6	aanava-1-glycerol-stock-3-H6	18048	16369	16464	781.9855	100.0	JBx_203171	10295	287	2	0	3	glycerol-stock-3-H6	mountfolder//JBx_203171/aanava-1-glycerol-stock-3-H6_R1R2.bam
381	pAN_00385	mlsA9_Ncom + pks6tb + borA1_Ccom + pPM021_MfeI_XhoI + lacI_lacUV5	SLIC/Gibson/CPEC	consolidated_gibson_plate_3	H12	consolidated_gibson_plate_3_QPLATE_2	F8	glycerol_stock_3	A7	aanava 1 211019	B13	50	ggaattgtgagcggataaca	colony_pcr_primer_plate	O22	40	tcgttttatttgatgcctgg	colony_pcr_primer_plate	O24	40	3477	colony_pcr_plate_2	H2	colony_pcr_plate_2#H02	3251.0	94.27510649	11.3758	5.7217	True	True	False	JBx_203171	glycerol_stock_3-A7	aanava-1-glycerol_stock_3-A7	aanava-1-glycerol-stock-3-A7	aanava-1-glycerol-stock-3-A7	16162	12554	12516	581.421	100.0	JBx_203171	10295	286	2	0	5	glycerol-stock-3-A7	mountfolder//JBx_203171/aanava-1-glycerol-stock-3-A7_R1R2.bam
381	pAN_00385	mlsA9_Ncom + pks6tb + borA1_Ccom + pPM021_MfeI_XhoI + lacI_lacUV5	SLIC/Gibson/CPEC	consolidated_gibson_plate_3	H12	consolidated_gibson_plate_3_QPLATE_2	F8	glycerol_stock_3	B7	aanava 1 211019	D13	50	ggaattgtgagcggataaca	colony_pcr_primer_plate	O22	40	tcgttttatttgatgcctgg	colony_pcr_primer_plate	O24	40	3477	colony_pcr_plate_2	A3	colony_pcr_plate_2#A03	3393.0	96.44063556	9.2502	4.4973	True	True	False	JBx_203171	glycerol_stock_3-B7	aanava-1-glycerol_stock_3-B7	aanava-1-glycerol-stock-3-B7	aanava-1-glycerol-stock-3-B7	7934	7270	7154	349.0169	99.932	JBx_203171	10295	321	5	0	3	glycerol-stock-3-B7	mountfolder//JBx_203171/aanava-1-glycerol-stock-3-B7_R1R2.bam
386	pAN_00390	pks12_Ncom + borM1 + mlsA8_Ccom + pPM021_MfeI_XhoI + lacI_T7_6xHis_TEV	SLIC/Gibson/CPEC	consolidated_gibson_plate_4	A1	consolidated_gibson_plate_4_QPLATE_1	A1	glycerol_stock_4	A1	aanava 1 211019	B2	50	ggaattgtgagcggataaca	colony_pcr_primer_plate	O22	40	tcgttttatttgatgcctgg	colony_pcr_primer_plate	O24	40	4945	colony_pcr_plate_2	B3	colony_pcr_plate_2#B03	3108.0	89.82804077	2.2828	1.1646	True	True	False	JBx_203176	glycerol_stock_4-A1	aanava-1-glycerol_stock_4-A1	aanava-1-glycerol-stock-4-A1	aanava-1-glycerol-stock-4-A1	16190	13389	12932	507.0972	66.3545	JBx_203176	11746	284	6	0	3	glycerol-stock-4-A1	mountfolder//JBx_203176/aanava-1-glycerol-stock-4-A1_R1R2.bam
401	pAN_00405	pks12_Ncom + borM5 + borA1_Ccom + pPM021_MfeI_XhoI + lacI_lacUV5	SLIC/Gibson/CPEC	consolidated_gibson_plate_4	D1	consolidated_gibson_plate_4_QPLATE_1	A4	glycerol_stock_4	E1	aanava 1 211019	J2	50	ggaattgtgagcggataaca	colony_pcr_primer_plate	O22	40	tcgttttatttgatgcctgg	colony_pcr_primer_plate	O24	40	6564	colony_pcr_plate_2	F3	colony_pcr_plate_2#F03	False	False	False	False	False	True	False	JBx_203191	glycerol_stock_4-E1	aanava-1-glycerol_stock_4-E1	aanava-1-glycerol-stock-4-E1	aanava-1-glycerol-stock-4-E1	14304	13457	13369	483.4771	100.0	JBx_203191	13382	301	3	0	3	glycerol-stock-4-E1	mountfolder//JBx_203191/aanava-1-glycerol-stock-4-E1_R1R2.bam
401	pAN_00405	pks12_Ncom + borM5 + borA1_Ccom + pPM021_MfeI_XhoI + lacI_lacUV5	SLIC/Gibson/CPEC	consolidated_gibson_plate_4	D1	consolidated_gibson_plate_4_QPLATE_1	A4	glycerol_stock_4	F1	aanava 1 211019	L2	50	ggaattgtgagcggataaca	colony_pcr_primer_plate	O22	40	tcgttttatttgatgcctgg	colony_pcr_primer_plate	O24	40	6564	colony_pcr_plate_2	G3	colony_pcr_plate_2#G03	6482.0	43.36812315	9.3784	2.3479	True	True	False	JBx_203191	glycerol_stock_4-F1	aanava-1-glycerol_stock_4-F1	aanava-1-glycerol-stock-4-F1	aanava-1-glycerol-stock-4-F1	3650	3364	3312	125.6416	98.9688	JBx_203191	13382	322	2	0	1	glycerol-stock-4-F1	mountfolder//JBx_203191/aanava-1-glycerol-stock-4-F1_R1R2.bam
401	pAN_00405	pks12_Ncom + borM5 + borA1_Ccom + pPM021_MfeI_XhoI + lacI_lacUV5	SLIC/Gibson/CPEC	consolidated_gibson_plate_4	D1	consolidated_gibson_plate_4_QPLATE_1	A4	glycerol_stock_4	G1	aanava 1 211019	N2	50	ggaattgtgagcggataaca	colony_pcr_primer_plate	O22	40	tcgttttatttgatgcctgg	colony_pcr_primer_plate	O24	40	6564	colony_pcr_plate_2	H3	colony_pcr_plate_2#H03	6556.0	50.81095983	6.6352	1.6466	True	True	False	JBx_203191	glycerol_stock_4-G1	aanava-1-glycerol_stock_4-G1	aanava-1-glycerol-stock-4-G1	aanava-1-glycerol-stock-4-G1	21614	20983	20826	741.3645	100.0	JBx_203191	13382	289	3	0	3	glycerol-stock-4-G1	mountfolder//JBx_203191/aanava-1-glycerol-stock-4-G1_R1R2.bam
401	pAN_00405	pks12_Ncom + borM5 + borA1_Ccom + pPM021_MfeI_XhoI + lacI_lacUV5	SLIC/Gibson/CPEC	consolidated_gibson_plate_4	D1	consolidated_gibson_plate_4_QPLATE_1	A4	glycerol_stock_4	H1	aanava 1 211019	P2	50	ggaattgtgagcggataaca	colony_pcr_primer_plate	O22	40	tcgttttatttgatgcctgg	colony_pcr_primer_plate	O24	40	6564	colony_pcr_plate_2	A4	colony_pcr_plate_2#A04	6926.0	52.79720908	2.936	0.706	True	True	False	JBx_203191	glycerol_stock_4-H1	aanava-1-glycerol_stock_4-H1	aanava-1-glycerol-stock-4-H1	aanava-1-glycerol-stock-4-H1	33637	31509	31425	1094.9549	100.0	JBx_203191	13382	255	3	0	5	glycerol-stock-4-H1	mountfolder//JBx_203191/aanava-1-glycerol-stock-4-H1_R1R2.bam
403	pAN_00407	pks12_Ncom + borM5 + mlsA8_Ccom + pPM021_MfeI_XhoI + lacI_lacUV5	SLIC/Gibson/CPEC	consolidated_gibson_plate_4	F1	consolidated_gibson_plate_4_QPLATE_1	A6	glycerol_stock_4	A2	aanava 1 211019	B4	50	ggaattgtgagcggataaca	colony_pcr_primer_plate	O22	40	tcgttttatttgatgcctgg	colony_pcr_primer_plate	O24	40	6531	colony_pcr_plate_2	B4	colony_pcr_plate_2#B04	False	False	False	False	False	True	False	JBx_203193	glycerol_stock_4-A2	aanava-1-glycerol_stock_4-A2	aanava-1-glycerol-stock-4-A2	aanava-1-glycerol-stock-4-A2	18291	17476	17340	628.9281	100.0	JBx_203193	13349	299	3	0	3	glycerol-stock-4-A2	mountfolder//JBx_203193/aanava-1-glycerol-stock-4-A2_R1R2.bam
407	pAN_00411	pks12_Ncom + borM6 + mlsA8_Ccom + pPM021_MfeI_XhoI + lacI_lacUV5	SLIC/Gibson/CPEC	consolidated_gibson_plate_4	H1	consolidated_gibson_plate_4_QPLATE_1	A8	glycerol_stock_4	C2	aanava 1 211019	F4	50	ggaattgtgagcggataaca	colony_pcr_primer_plate	O22	40	tcgttttatttgatgcctgg	colony_pcr_primer_plate	O24	40	4710	colony_pcr_plate_2	D4	colony_pcr_plate_2#D04	4552.0	55.11290479	7.9615	2.8819	True	True	False	JBx_203197	glycerol_stock_4-C2	aanava-1-glycerol_stock_4-C2	aanava-1-glycerol-stock-4-C2	aanava-1-glycerol-stock-4-C2	12948	8267	8155	338.5462	63.8966	JBx_203197	11528	305	2	0	3	glycerol-stock-4-C2	mountfolder//JBx_203197/aanava-1-glycerol-stock-4-C2_R1R2.bam
408	pAN_00412	pks12_Ncom + eryM1 + borA1_Ccom + pPM021_MfeI_XhoI + lacI_T7_6xHis_TEV	SLIC/Gibson/CPEC	consolidated_gibson_plate_4	A2	consolidated_gibson_plate_4_QPLATE_1	B1	glycerol_stock_4	F2	aanava 1 211019	L4	50	ggaattgtgagcggataaca	colony_pcr_primer_plate	O22	40	tcgttttatttgatgcctgg	colony_pcr_primer_plate	O24	40	4972	colony_pcr_plate_2	G4	colony_pcr_plate_2#G04	996.0	41.96142575	3.0785	5.0874	False	True	False	JBx_203198	glycerol_stock_4-F2	aanava-1-glycerol_stock_4-F2	aanava-1-glycerol-stock-4-F2	aanava-1-glycerol-stock-4-F2	14797	10406	10146	409.2675	62.8047	JBx_203198	11773	306	4	0	3	glycerol-stock-4-F2	mountfolder//JBx_203198/aanava-1-glycerol-stock-4-F2_R1R2.bam
408	pAN_00412	pks12_Ncom + eryM1 + borA1_Ccom + pPM021_MfeI_XhoI + lacI_T7_6xHis_TEV	SLIC/Gibson/CPEC	consolidated_gibson_plate_4	A2	consolidated_gibson_plate_4_QPLATE_1	B1	glycerol_stock_4	G2	aanava 1 211019	N4	50	ggaattgtgagcggataaca	colony_pcr_primer_plate	O22	40	tcgttttatttgatgcctgg	colony_pcr_primer_plate	O24	40	4972	colony_pcr_plate_2	H4	colony_pcr_plate_2#H04	5371.0	47.93180623	5.3756	1.622	True	True	False	JBx_203198	glycerol_stock_4-G2	aanava-1-glycerol_stock_4-G2	aanava-1-glycerol-stock-4-G2	aanava-1-glycerol-stock-4-G2	12053	7515	7290	287.6223	79.1302	JBx_203198	11773	297	4	0	4	glycerol-stock-4-G2	mountfolder//JBx_203198/aanava-1-glycerol-stock-4-G2_R1R2.bam
409	pAN_00413	pks12_Ncom + eryM1 + borA1_Ccom + pPM021_MfeI_XhoI + lacI_lacUV5	SLIC/Gibson/CPEC	consolidated_gibson_plate_4	B2	consolidated_gibson_plate_4_QPLATE_1	B2	glycerol_stock_4	H2	aanava 1 211019	P4	50	ggaattgtgagcggataaca	colony_pcr_primer_plate	O22	40	tcgttttatttgatgcctgg	colony_pcr_primer_plate	O24	40	4890	colony_pcr_plate_2	A5	colony_pcr_plate_2#A05	4828.0	63.00704437	3.7745	1.2913	True	True	False	JBx_203199	glycerol_stock_4-H2	aanava-1-glycerol_stock_4-H2	aanava-1-glycerol-stock-4-H2	aanava-1-glycerol-stock-4-H2	22318	21435	21317	875.1257	100.0	JBx_203199	11708	278	3	0	3	glycerol-stock-4-H2	mountfolder//JBx_203199/aanava-1-glycerol-stock-4-H2_R1R2.bam
409	pAN_00413	pks12_Ncom + eryM1 + borA1_Ccom + pPM021_MfeI_XhoI + lacI_lacUV5	SLIC/Gibson/CPEC	consolidated_gibson_plate_4	B2	consolidated_gibson_plate_4_QPLATE_1	B2	glycerol_stock_4	A3	aanava 1 211019	B6	50	ggaattgtgagcggataaca	colony_pcr_primer_plate	O22	40	tcgttttatttgatgcctgg	colony_pcr_primer_plate	O24	40	4890	colony_pcr_plate_2	B5	colony_pcr_plate_2#B05	4759.0	40.72019484	4.2134	1.4382	True	True	False	JBx_203199	glycerol_stock_4-A3	aanava-1-glycerol_stock_4-A3	aanava-1-glycerol-stock-4-A3	aanava-1-glycerol-stock-4-A3	8995	8700	8618	360.9058	99.069	JBx_203199	11708	304	3	0	5	glycerol-stock-4-A3	mountfolder//JBx_203199/aanava-1-glycerol-stock-4-A3_R1R2.bam
411	pAN_00415	pks12_Ncom + eryM1 + mlsA8_Ccom + pPM021_MfeI_XhoI + lacI_lacUV5	SLIC/Gibson/CPEC	consolidated_gibson_plate_4	D2	consolidated_gibson_plate_4_QPLATE_1	B4	glycerol_stock_4	B3	aanava 1 211019	D6	50	ggaattgtgagcggataaca	colony_pcr_primer_plate	O22	40	tcgttttatttgatgcctgg	colony_pcr_primer_plate	O24	40	4857	colony_pcr_plate_2	C5	colony_pcr_plate_2#C05	False	False	False	False	False	True	False	JBx_203201	glycerol_stock_4-B3	aanava-1-glycerol_stock_4-B3	aanava-1-glycerol-stock-4-B3	aanava-1-glycerol-stock-4-B3	10663	10126	10047	426.8173	100.0	JBx_203201	11675	318	2	0	5	glycerol-stock-4-B3	mountfolder//JBx_203201/aanava-1-glycerol-stock-4-B3_R1R2.bam
414	pAN_00418	pks12_Ncom + eryM2 + mlsA8_Ccom + pPM021_MfeI_XhoI + lacI_T7_6xHis_TEV	SLIC/Gibson/CPEC	consolidated_gibson_plate_4	G2	consolidated_gibson_plate_4_QPLATE_1	B7	glycerol_stock_4	C3	aanava 1 211019	F6	50	ggaattgtgagcggataaca	colony_pcr_primer_plate	O22	40	tcgttttatttgatgcctgg	colony_pcr_primer_plate	O24	40	4882	colony_pcr_plate_2	D5	colony_pcr_plate_2#D05	4656.0	65.83995737	5.9306	2.0633	True	True	False	JBx_203204	glycerol_stock_4-C3	aanava-1-glycerol_stock_4-C3	aanava-1-glycerol-stock-4-C3	aanava-1-glycerol-stock-4-C3	14011	12252	12165	491.9521	99.4094	JBx_203204	11683	292	3	0	3	glycerol-stock-4-C3	mountfolder//JBx_203204/aanava-1-glycerol-stock-4-C3_R1R2.bam
415	pAN_00419	pks12_Ncom + eryM2 + mlsA8_Ccom + pPM021_MfeI_XhoI + lacI_lacUV5	SLIC/Gibson/CPEC	consolidated_gibson_plate_4	H2	consolidated_gibson_plate_4_QPLATE_1	B8	glycerol_stock_4	D3	aanava 1 211019	H6	50	ggaattgtgagcggataaca	colony_pcr_primer_plate	O22	40	tcgttttatttgatgcctgg	colony_pcr_primer_plate	O24	40	4800	colony_pcr_plate_2	E5	colony_pcr_plate_2#E05	4966.0	50.45384718	13.3014	4.3413	True	True	False	JBx_203205	glycerol_stock_4-D3	aanava-1-glycerol_stock_4-D3	aanava-1-glycerol-stock-4-D3	aanava-1-glycerol-stock-4-D3	8953	7182	7080	293.7776	100.0	JBx_203205	11618	286	2	0	5	glycerol-stock-4-D3	mountfolder//JBx_203205/aanava-1-glycerol-stock-4-D3_R1R2.bam
415	pAN_00419	pks12_Ncom + eryM2 + mlsA8_Ccom + pPM021_MfeI_XhoI + lacI_lacUV5	SLIC/Gibson/CPEC	consolidated_gibson_plate_4	H2	consolidated_gibson_plate_4_QPLATE_1	B8	glycerol_stock_4	E3	aanava 1 211019	J6	50	ggaattgtgagcggataaca	colony_pcr_primer_plate	O22	40	tcgttttatttgatgcctgg	colony_pcr_primer_plate	O24	40	4800	colony_pcr_plate_2	F5	colony_pcr_plate_2#F05	5223.0	44.69342075	3.654	1.1343	True	True	False	JBx_203205	glycerol_stock_4-E3	aanava-1-glycerol_stock_4-E3	aanava-1-glycerol-stock-4-E3	aanava-1-glycerol-stock-4-E3	16048	14038	13857	559.275	100.0	JBx_203205	11618	279	2	0	3	glycerol-stock-4-E3	mountfolder//JBx_203205/aanava-1-glycerol-stock-4-E3_R1R2.bam
415	pAN_00419	pks12_Ncom + eryM2 + mlsA8_Ccom + pPM021_MfeI_XhoI + lacI_lacUV5	SLIC/Gibson/CPEC	consolidated_gibson_plate_4	H2	consolidated_gibson_plate_4_QPLATE_1	B8	glycerol_stock_4	F3	aanava 1 211019	L6	50	ggaattgtgagcggataaca	colony_pcr_primer_plate	O22	40	tcgttttatttgatgcctgg	colony_pcr_primer_plate	O24	40	4800	colony_pcr_plate_2	G5	colony_pcr_plate_2#G05	False	False	False	False	False	True	False	JBx_203205	glycerol_stock_4-F3	aanava-1-glycerol_stock_4-F3	aanava-1-glycerol-stock-4-F3	aanava-1-glycerol-stock-4-F3	14348	12376	12250	508.0742	100.0	JBx_203205	11618	297	2	0	5	glycerol-stock-4-F3	mountfolder//JBx_203205/aanava-1-glycerol-stock-4-F3_R1R2.bam
415	pAN_00419	pks12_Ncom + eryM2 + mlsA8_Ccom + pPM021_MfeI_XhoI + lacI_lacUV5	SLIC/Gibson/CPEC	consolidated_gibson_plate_4	H2	consolidated_gibson_plate_4_QPLATE_1	B8	glycerol_stock_4	G3	aanava 1 211019	N6	50	ggaattgtgagcggataaca	colony_pcr_primer_plate	O22	40	tcgttttatttgatgcctgg	colony_pcr_primer_plate	O24	40	4800	colony_pcr_plate_2	H5	colony_pcr_plate_2#H05	5223.0	47.14025272	3.7493	1.1499	True	True	False	JBx_203205	glycerol_stock_4-G3	aanava-1-glycerol_stock_4-G3	aanava-1-glycerol-stock-4-G3	aanava-1-glycerol-stock-4-G3	12551	11422	11218	461.5498	100.0	JBx_203205	11618	302	3	0	4	glycerol-stock-4-G3	mountfolder//JBx_203205/aanava-1-glycerol-stock-4-G3_R1R2.bam
416	pAN_00420	pks12_Ncom + eryM6 + borA1_Ccom + pPM021_MfeI_XhoI + lacI_T7_6xHis_TEV	SLIC/Gibson/CPEC	consolidated_gibson_plate_4	A3	consolidated_gibson_plate_4_QPLATE_1	C1	glycerol_stock_4	H3	aanava 1 211019	P6	50	ggaattgtgagcggataaca	colony_pcr_primer_plate	O22	40	tcgttttatttgatgcctgg	colony_pcr_primer_plate	O24	40	4825	colony_pcr_plate_2	A6	colony_pcr_plate_2#A06	4690.0	57.0644836	3.3389	1.1651	True	True	False	JBx_203206	glycerol_stock_4-H3	aanava-1-glycerol_stock_4-H3	aanava-1-glycerol-stock-4-H3	aanava-1-glycerol-stock-4-H3	29146	22939	22846	766.505	100.0	JBx_203206	11626	194	3	1	4	glycerol-stock-4-H3	mountfolder//JBx_203206/aanava-1-glycerol-stock-4-H3_R1R2.bam
416	pAN_00420	pks12_Ncom + eryM6 + borA1_Ccom + pPM021_MfeI_XhoI + lacI_T7_6xHis_TEV	SLIC/Gibson/CPEC	consolidated_gibson_plate_4	A3	consolidated_gibson_plate_4_QPLATE_1	C1	glycerol_stock_4	A4	aanava 1 211019	B8	50	ggaattgtgagcggataaca	colony_pcr_primer_plate	O22	40	tcgttttatttgatgcctgg	colony_pcr_primer_plate	O24	40	4825	colony_pcr_plate_2	B6	colony_pcr_plate_2#B06	False	False	False	False	False	True	False	JBx_203206	glycerol_stock_4-A4	aanava-1-glycerol_stock_4-A4	aanava-1-glycerol-stock-4-A4	aanava-1-glycerol-stock-4-A4	36323	33908	33751	1170.8711	100.0	JBx_203206	11626	205	2	0	5	glycerol-stock-4-A4	mountfolder//JBx_203206/aanava-1-glycerol-stock-4-A4_R1R2.bam
416	pAN_00420	pks12_Ncom + eryM6 + borA1_Ccom + pPM021_MfeI_XhoI + lacI_T7_6xHis_TEV	SLIC/Gibson/CPEC	consolidated_gibson_plate_4	A3	consolidated_gibson_plate_4_QPLATE_1	C1	glycerol_stock_4	B4	aanava 1 211019	D8	50	ggaattgtgagcggataaca	colony_pcr_primer_plate	O22	40	tcgttttatttgatgcctgg	colony_pcr_primer_plate	O24	40	4825	colony_pcr_plate_2	C6	colony_pcr_plate_2#C06	4656.0	64.77296977	2.7318	0.9724	True	True	False	JBx_203206	glycerol_stock_4-B4	aanava-1-glycerol_stock_4-B4	aanava-1-glycerol-stock-4-B4	aanava-1-glycerol-stock-4-B4	6225	5676	5666	236.0236	99.785	JBx_203206	11626	285	2	2	3	glycerol-stock-4-B4	mountfolder//JBx_203206/aanava-1-glycerol-stock-4-B4_R1R2.bam
416	pAN_00420	pks12_Ncom + eryM6 + borA1_Ccom + pPM021_MfeI_XhoI + lacI_T7_6xHis_TEV	SLIC/Gibson/CPEC	consolidated_gibson_plate_4	A3	consolidated_gibson_plate_4_QPLATE_1	C1	glycerol_stock_4	C4	aanava 1 211019	F8	50	ggaattgtgagcggataaca	colony_pcr_primer_plate	O22	40	tcgttttatttgatgcctgg	colony_pcr_primer_plate	O24	40	4825	colony_pcr_plate_2	D6	colony_pcr_plate_2#D06	4656.0	44.44946776	2.163	0.7676	True	True	False	JBx_203206	glycerol_stock_4-C4	aanava-1-glycerol_stock_4-C4	aanava-1-glycerol-stock-4-C4	aanava-1-glycerol-stock-4-C4	30310	25874	25716	1004.7949	100.0	JBx_203206	11626	274	2	0	4	glycerol-stock-4-C4	mountfolder//JBx_203206/aanava-1-glycerol-stock-4-C4_R1R2.bam
418	pAN_00422	pks12_Ncom + eryM6 + mlsA8_Ccom + pPM021_MfeI_XhoI + lacI_T7_6xHis_TEV	SLIC/Gibson/CPEC	consolidated_gibson_plate_4	C3	consolidated_gibson_plate_4_QPLATE_1	C3	glycerol_stock_4	D4	aanava 1 211019	H8	50	ggaattgtgagcggataaca	colony_pcr_primer_plate	O22	40	tcgttttatttgatgcctgg	colony_pcr_primer_plate	O24	40	4792	colony_pcr_plate_2	E6	colony_pcr_plate_2#E06	944.0	71.1363093	4.1656	7.3094	False	True	False	JBx_203208	glycerol_stock_4-D4	aanava-1-glycerol_stock_4-D4	aanava-1-glycerol-stock-4-D4	aanava-1-glycerol-stock-4-D4	17293	11251	11242	461.848	98.0764	JBx_203208	11593	284	13	1	4	glycerol-stock-4-D4	mountfolder//JBx_203208/aanava-1-glycerol-stock-4-D4_R1R2.bam
422	pAN_00426	pks12_Ncom + eryM6_epoAT + mlsA8_Ccom + pPM021_MfeI_XhoI + lacI_T7_6xHis_TEV	SLIC/Gibson/CPEC	consolidated_gibson_plate_4	G3	consolidated_gibson_plate_4_QPLATE_1	C7	glycerol_stock_4	E4	aanava 1 211019	J8	50	ggaattgtgagcggataaca	colony_pcr_primer_plate	O22	40	tcgttttatttgatgcctgg	colony_pcr_primer_plate	O24	40	4810	colony_pcr_plate_2	F6	colony_pcr_plate_2#F06	4483.0	60.94109297	8.5866	3.1171	True	True	False	JBx_203212	glycerol_stock_4-E4	aanava-1-glycerol_stock_4-E4	aanava-1-glycerol-stock-4-E4	aanava-1-glycerol-stock-4-E4	10264	9860	9678	404.1182	100.0	JBx_203212	11611	316	3	0	3	glycerol-stock-4-E4	mountfolder//JBx_203212/aanava-1-glycerol-stock-4-E4_R1R2.bam
422	pAN_00426	pks12_Ncom + eryM6_epoAT + mlsA8_Ccom + pPM021_MfeI_XhoI + lacI_T7_6xHis_TEV	SLIC/Gibson/CPEC	consolidated_gibson_plate_4	G3	consolidated_gibson_plate_4_QPLATE_1	C7	glycerol_stock_4	F4	aanava 1 211019	L8	50	ggaattgtgagcggataaca	colony_pcr_primer_plate	O22	40	tcgttttatttgatgcctgg	colony_pcr_primer_plate	O24	40	4810	colony_pcr_plate_2	G6	colony_pcr_plate_2#G06	4621.0	50.95952773	2.7537	0.9758	True	True	False	JBx_203212	glycerol_stock_4-F4	aanava-1-glycerol_stock_4-F4	aanava-1-glycerol-stock-4-F4	aanava-1-glycerol-stock-4-F4	14638	12657	12505	521.3514	99.7158	JBx_203212	11611	302	3	0	3	glycerol-stock-4-F4	mountfolder//JBx_203212/aanava-1-glycerol-stock-4-F4_R1R2.bam
424	pAN_00428	pks12_Ncom + lipM1 + borA1_Ccom + pPM021_MfeI_XhoI + lacI_T7_6xHis_TEV	SLIC/Gibson/CPEC	consolidated_gibson_plate_4	A4	consolidated_gibson_plate_4_QPLATE_1	D1	glycerol_stock_4	G4	aanava 1 211019	N8	50	ggaattgtgagcggataaca	colony_pcr_primer_plate	O22	40	tcgttttatttgatgcctgg	colony_pcr_primer_plate	O24	40	5209	colony_pcr_plate_2	H6	colony_pcr_plate_2#H06	4690.0	59.8635928	9.1195	3.1647	True	True	False	JBx_203214	glycerol_stock_4-G4	aanava-1-glycerol_stock_4-G4	aanava-1-glycerol-stock-4-G4	aanava-1-glycerol-stock-4-G4	16372	15532	15229	604.7162	99.9167	JBx_203214	12010	302	3	0	6	glycerol-stock-4-G4	mountfolder//JBx_203214/aanava-1-glycerol-stock-4-G4_R1R2.bam
424	pAN_00428	pks12_Ncom + lipM1 + borA1_Ccom + pPM021_MfeI_XhoI + lacI_T7_6xHis_TEV	SLIC/Gibson/CPEC	consolidated_gibson_plate_4	A4	consolidated_gibson_plate_4_QPLATE_1	D1	glycerol_stock_4	H4	aanava 1 211019	P8	50	ggaattgtgagcggataaca	colony_pcr_primer_plate	O22	40	tcgttttatttgatgcctgg	colony_pcr_primer_plate	O24	40	5209	colony_pcr_plate_2	A7	colony_pcr_plate_2#A07	327.0	44.84199264	3.5205	17.8195	False	True	False	JBx_203214	glycerol_stock_4-H4	aanava-1-glycerol_stock_4-H4	aanava-1-glycerol-stock-4-H4	aanava-1-glycerol-stock-4-H4	7719	7553	7451	306.1812	100.0	JBx_203214	12010	311	3	0	6	glycerol-stock-4-H4	mountfolder//JBx_203214/aanava-1-glycerol-stock-4-H4_R1R2.bam
424	pAN_00428	pks12_Ncom + lipM1 + borA1_Ccom + pPM021_MfeI_XhoI + lacI_T7_6xHis_TEV	SLIC/Gibson/CPEC	consolidated_gibson_plate_4	A4	consolidated_gibson_plate_4_QPLATE_1	D1	glycerol_stock_4	A5	aanava 1 211019	B10	50	ggaattgtgagcggataaca	colony_pcr_primer_plate	O22	40	tcgttttatttgatgcctgg	colony_pcr_primer_plate	O24	40	5209	colony_pcr_plate_2	B7	colony_pcr_plate_2#B07	329.0	50.2627224	6.5908	32.9551	False	True	False	JBx_203214	glycerol_stock_4-A5	aanava-1-glycerol_stock_4-A5	aanava-1-glycerol-stock-4-A5	aanava-1-glycerol-stock-4-A5	15114	15000	14744	591.0621	100.0	JBx_203214	12010	305	3	0	6	glycerol-stock-4-A5	mountfolder//JBx_203214/aanava-1-glycerol-stock-4-A5_R1R2.bam
424	pAN_00428	pks12_Ncom + lipM1 + borA1_Ccom + pPM021_MfeI_XhoI + lacI_T7_6xHis_TEV	SLIC/Gibson/CPEC	consolidated_gibson_plate_4	A4	consolidated_gibson_plate_4_QPLATE_1	D1	glycerol_stock_4	B5	aanava 1 211019	D10	50	ggaattgtgagcggataaca	colony_pcr_primer_plate	O22	40	tcgttttatttgatgcctgg	colony_pcr_primer_plate	O24	40	5209	colony_pcr_plate_2	C7	colony_pcr_plate_2#C07	4724.0	68.39392455	10.4694	3.6377	True	True	False	JBx_203214	glycerol_stock_4-B5	aanava-1-glycerol_stock_4-B5	aanava-1-glycerol-stock-4-B5	aanava-1-glycerol-stock-4-B5	1806	1605	1605	68.9142	99.4838	JBx_203214	12010	342	4	0	3	glycerol-stock-4-B5	mountfolder//JBx_203214/aanava-1-glycerol-stock-4-B5_R1R2.bam
431	pAN_00435	pks12_Ncom + lipM1_YtoF + mlsA8_Ccom + pPM021_MfeI_XhoI + lacI_lacUV5	SLIC/Gibson/CPEC	consolidated_gibson_plate_4	H4	consolidated_gibson_plate_4_QPLATE_1	D8	glycerol_stock_4	C5	aanava 1 211019	F10	50	ggaattgtgagcggataaca	colony_pcr_primer_plate	O22	40	tcgttttatttgatgcctgg	colony_pcr_primer_plate	O24	40	5094	colony_pcr_plate_2	D7	colony_pcr_plate_2#D07	4724.0	75.86371938	6.0232	2.0858	True	True	False	JBx_203221	glycerol_stock_4-C5	aanava-1-glycerol_stock_4-C5	aanava-1-glycerol-stock-4-C5	aanava-1-glycerol-stock-4-C5	3494	2801	2748	113.5676	99.4543	JBx_203221	11912	309	2	0	3	glycerol-stock-4-C5	mountfolder//JBx_203221/aanava-1-glycerol-stock-4-C5_R1R2.bam
432	pAN_00436	pks12_Ncom + lipM1_YtoF_borAT + borA1_Ccom + pPM021_MfeI_XhoI + lacI_T7_6xHis_TEV	SLIC/Gibson/CPEC	consolidated_gibson_plate_4	A5	consolidated_gibson_plate_4_QPLATE_1	E1	glycerol_stock_4	F5	aanava 1 211019	L10	50	ggaattgtgagcggataaca	colony_pcr_primer_plate	O22	40	tcgttttatttgatgcctgg	colony_pcr_primer_plate	O24	40	5140	colony_pcr_plate_2	G7	colony_pcr_plate_2#G07	4793.0	54.41246432	4.1175	1.4145	True	True	False	JBx_203222	glycerol_stock_4-F5	aanava-1-glycerol_stock_4-F5	aanava-1-glycerol-stock-4-F5	aanava-1-glycerol-stock-4-F5	12641	11952	11720	477.2141	99.4389	JBx_203222	11941	307	2	0	3	glycerol-stock-4-F5	mountfolder//JBx_203222/aanava-1-glycerol-stock-4-F5_R1R2.bam
432	pAN_00436	pks12_Ncom + lipM1_YtoF_borAT + borA1_Ccom + pPM021_MfeI_XhoI + lacI_T7_6xHis_TEV	SLIC/Gibson/CPEC	consolidated_gibson_plate_4	A5	consolidated_gibson_plate_4_QPLATE_1	E1	glycerol_stock_4	G5	aanava 1 211019	N10	50	ggaattgtgagcggataaca	colony_pcr_primer_plate	O22	40	tcgttttatttgatgcctgg	colony_pcr_primer_plate	O24	40	5140	colony_pcr_plate_2	H7	colony_pcr_plate_2#H07	4862.0	67.90918001	2.0787	0.7002	True	True	False	JBx_203222	glycerol_stock_4-G5	aanava-1-glycerol_stock_4-G5	aanava-1-glycerol-stock-4-G5	aanava-1-glycerol-stock-4-G5	13476	12568	12303	498.1604	100.0	JBx_203222	11941	314	2	0	3	glycerol-stock-4-G5	mountfolder//JBx_203222/aanava-1-glycerol-stock-4-G5_R1R2.bam
432	pAN_00436	pks12_Ncom + lipM1_YtoF_borAT + borA1_Ccom + pPM021_MfeI_XhoI + lacI_T7_6xHis_TEV	SLIC/Gibson/CPEC	consolidated_gibson_plate_4	A5	consolidated_gibson_plate_4_QPLATE_1	E1	glycerol_stock_4	H5	aanava 1 211019	P10	50	ggaattgtgagcggataaca	colony_pcr_primer_plate	O22	40	tcgttttatttgatgcctgg	colony_pcr_primer_plate	O24	40	5140	colony_pcr_plate_2	A8	colony_pcr_plate_2#A08	4862.0	54.99622707	3.7899	1.283	True	True	False	JBx_203222	glycerol_stock_4-H5	aanava-1-glycerol_stock_4-H5	aanava-1-glycerol-stock-4-H5	aanava-1-glycerol-stock-4-H5	20776	20432	20088	798.1445	100.0	JBx_203222	11941	290	2	0	5	glycerol-stock-4-H5	mountfolder//JBx_203222/aanava-1-glycerol-stock-4-H5_R1R2.bam
433	pAN_00437	pks12_Ncom + lipM1_YtoF_borAT + borA1_Ccom + pPM021_MfeI_XhoI + lacI_lacUV5	SLIC/Gibson/CPEC	consolidated_gibson_plate_4	B5	consolidated_gibson_plate_4_QPLATE_1	E2	glycerol_stock_4	A6	aanava 1 211019	B12	50	ggaattgtgagcggataaca	colony_pcr_primer_plate	O22	40	tcgttttatttgatgcctgg	colony_pcr_primer_plate	O24	40	5058	colony_pcr_plate_2	B8	colony_pcr_plate_2#B08	4656.0	84.63109212	6.2583	2.2081	True	True	False	JBx_203223	glycerol_stock_4-A6	aanava-1-glycerol_stock_4-A6	aanava-1-glycerol-stock-4-A6	aanava-1-glycerol-stock-4-A6	14442	13749	13658	548.5483	99.7895	JBx_203223	11876	297	4	0	5	glycerol-stock-4-A6	mountfolder//JBx_203223/aanava-1-glycerol-stock-4-A6_R1R2.bam
440	pAN_00444	pks12_Ncom + pikM2 + borA1_Ccom + pPM021_MfeI_XhoI + lacI_T7_6xHis_TEV	SLIC/Gibson/CPEC	consolidated_gibson_plate_4	A6	consolidated_gibson_plate_4_QPLATE_1	F1	glycerol_stock_4	E6	aanava 1 211019	J12	50	ggaattgtgagcggataaca	colony_pcr_primer_plate	O22	40	tcgttttatttgatgcctgg	colony_pcr_primer_plate	O24	40	6238	colony_pcr_plate_2	F8	colony_pcr_plate_2#F08	False	False	False	False	False	True	False	JBx_203230	glycerol_stock_4-E6	aanava-1-glycerol_stock_4-E6	aanava-1-glycerol-stock-4-E6	aanava-1-glycerol-stock-4-E6	15302	10945	10530	385.8525	58.1716	JBx_203230	13039	307	26	6	8	glycerol-stock-4-E6	mountfolder//JBx_203230/aanava-1-glycerol-stock-4-E6_R1R2.bam
440	pAN_00444	pks12_Ncom + pikM2 + borA1_Ccom + pPM021_MfeI_XhoI + lacI_T7_6xHis_TEV	SLIC/Gibson/CPEC	consolidated_gibson_plate_4	A6	consolidated_gibson_plate_4_QPLATE_1	F1	glycerol_stock_4	H6	aanava 1 211019	P12	50	ggaattgtgagcggataaca	colony_pcr_primer_plate	O22	40	tcgttttatttgatgcctgg	colony_pcr_primer_plate	O24	40	6238	colony_pcr_plate_2	A9	colony_pcr_plate_2#A09	926.0	87.39114522	15.0429	26.8828	False	True	False	JBx_203230	glycerol_stock_4-H6	aanava-1-glycerol_stock_4-H6	aanava-1-glycerol-stock-4-H6	aanava-1-glycerol-stock-4-H6	20359	18092	17922	655.2895	58.1946	JBx_203230	13039	279	5	0	5	glycerol-stock-4-H6	mountfolder//JBx_203230/aanava-1-glycerol-stock-4-H6_R1R2.bam
445	pAN_00449	pks12_Ncom + pikM6 + borA1_Ccom + pPM021_MfeI_XhoI + lacI_lacUV5	SLIC/Gibson/CPEC	consolidated_gibson_plate_4	F6	consolidated_gibson_plate_4_QPLATE_1	F6	glycerol_stock_4	A7	aanava 1 211019	B14	50	ggaattgtgagcggataaca	colony_pcr_primer_plate	O22	40	tcgttttatttgatgcctgg	colony_pcr_primer_plate	O24	40	3477	colony_pcr_plate_2	B9	colony_pcr_plate_2#B09	3072.0	89.8448331	16.8495	8.9018	True	True	False	JBx_203235	glycerol_stock_4-A7	aanava-1-glycerol_stock_4-A7	aanava-1-glycerol-stock-4-A7	aanava-1-glycerol-stock-4-A7	16574	15277	15161	701.9746	99.8252	JBx_203235	10295	289	2	0	3	glycerol-stock-4-A7	mountfolder//JBx_203235/aanava-1-glycerol-stock-4-A7_R1R2.bam
445	pAN_00449	pks12_Ncom + pikM6 + borA1_Ccom + pPM021_MfeI_XhoI + lacI_lacUV5	SLIC/Gibson/CPEC	consolidated_gibson_plate_4	F6	consolidated_gibson_plate_4_QPLATE_1	F6	glycerol_stock_4	B7	aanava 1 211019	D14	50	ggaattgtgagcggataaca	colony_pcr_primer_plate	O22	40	tcgttttatttgatgcctgg	colony_pcr_primer_plate	O24	40	3477	colony_pcr_plate_2	C9	colony_pcr_plate_2#C09	3179.0	95.98202485	10.893	5.6426	True	True	False	JBx_203235	glycerol_stock_4-B7	aanava-1-glycerol_stock_4-B7	aanava-1-glycerol-stock-4-B7	aanava-1-glycerol-stock-4-B7	27768	18213	18185	705.4288	100.0	JBx_203235	10295	205	3	1	6	glycerol-stock-4-B7	mountfolder//JBx_203235/aanava-1-glycerol-stock-4-B7_R1R2.bam
445	pAN_00449	pks12_Ncom + pikM6 + borA1_Ccom + pPM021_MfeI_XhoI + lacI_lacUV5	SLIC/Gibson/CPEC	consolidated_gibson_plate_4	F6	consolidated_gibson_plate_4_QPLATE_1	F6	glycerol_stock_4	C7	aanava 1 211019	F14	50	ggaattgtgagcggataaca	colony_pcr_primer_plate	O22	40	tcgttttatttgatgcctgg	colony_pcr_primer_plate	O24	40	3477	colony_pcr_plate_2	D9	colony_pcr_plate_2#D09	3144.0	91.8736293	15.5	8.0544	True	True	False	JBx_203235	glycerol_stock_4-C7	aanava-1-glycerol_stock_4-C7	aanava-1-glycerol-stock-4-C7	aanava-1-glycerol-stock-4-C7	30094	12525	12491	546.1052	100.0	JBx_203235	10295	255	2	0	6	glycerol-stock-4-C7	mountfolder//JBx_203235/aanava-1-glycerol-stock-4-C7_R1R2.bam
445	pAN_00449	pks12_Ncom + pikM6 + borA1_Ccom + pPM021_MfeI_XhoI + lacI_lacUV5	SLIC/Gibson/CPEC	consolidated_gibson_plate_4	F6	consolidated_gibson_plate_4_QPLATE_1	F6	glycerol_stock_4	D7	aanava 1 211019	H14	50	ggaattgtgagcggataaca	colony_pcr_primer_plate	O22	40	tcgttttatttgatgcctgg	colony_pcr_primer_plate	O24	40	3477	colony_pcr_plate_2	E9	colony_pcr_plate_2#E09	3108.0	92.44981056	20.9115	11.0372	True	True	False	JBx_203235	glycerol_stock_4-D7	aanava-1-glycerol_stock_4-D7	aanava-1-glycerol-stock-4-D7	aanava-1-glycerol-stock-4-D7	16328	13918	13826	644.0661	100.0	JBx_203235	10295	292	2	0	3	glycerol-stock-4-D7	mountfolder//JBx_203235/aanava-1-glycerol-stock-4-D7_R1R2.bam
446	pAN_00450	pks12_Ncom + pikM6 + mlsA8_Ccom + pPM021_MfeI_XhoI + lacI_T7_6xHis_TEV	SLIC/Gibson/CPEC	consolidated_gibson_plate_4	G6	consolidated_gibson_plate_4_QPLATE_1	F7	glycerol_stock_4	E7	aanava 1 211019	J14	50	ggaattgtgagcggataaca	colony_pcr_primer_plate	O22	40	tcgttttatttgatgcctgg	colony_pcr_primer_plate	O24	40	3526	colony_pcr_plate_2	F9	colony_pcr_plate_2#F09	2401.0	87.18765226	10.021	6.9023	True	True	False	JBx_203236	glycerol_stock_4-E7	aanava-1-glycerol_stock_4-E7	aanava-1-glycerol-stock-4-E7	aanava-1-glycerol-stock-4-E7	12552	12333	12156	547.3131	100.0	JBx_203236	10327	294	5	0	5	glycerol-stock-4-E7	mountfolder//JBx_203236/aanava-1-glycerol-stock-4-E7_R1R2.bam
448	pAN_00452	pks12_Ncom + fosM4 + borA1_Ccom + pPM021_MfeI_XhoI + lacI_T7_6xHis_TEV	SLIC/Gibson/CPEC	consolidated_gibson_plate_4	A7	consolidated_gibson_plate_4_QPLATE_2	A1	glycerol_stock_4	G7	aanava 1 211019	N14	50	ggaattgtgagcggataaca	colony_pcr_primer_plate	O22	40	tcgttttatttgatgcctgg	colony_pcr_primer_plate	O24	40	5266	colony_pcr_plate_2	H9	colony_pcr_plate_2#H09	3322.0	83.55067568	4.9462	2.4438	True	True	False	JBx_203238	glycerol_stock_4-G7	aanava-1-glycerol_stock_4-G7	aanava-1-glycerol-stock-4-G7	aanava-1-glycerol-stock-4-G7	21437	17440	17480	671.9765	68.5092	JBx_203238	12067	281	7	6	11	glycerol-stock-4-G7	mountfolder//JBx_203238/aanava-1-glycerol-stock-4-G7_R1R2.bam
460	pAN_00464	pks12_Ncom + hygM3 + borA1_Ccom + pPM021_MfeI_XhoI + lacI_T7_6xHis_TEV	SLIC/Gibson/CPEC	consolidated_gibson_plate_4	G7	consolidated_gibson_plate_4_QPLATE_2	A7	glycerol_stock_4	B8	aanava 1 211019	D16	50	ggaattgtgagcggataaca	colony_pcr_primer_plate	O22	40	tcgttttatttgatgcctgg	colony_pcr_primer_plate	O24	40	5233	colony_pcr_plate_2	C10	colony_pcr_plate_2#C10	3679.0	88.96505476	4.776	2.1296	True	True	False	JBx_203250	glycerol_stock_4-B8	aanava-1-glycerol_stock_4-B8	aanava-1-glycerol-stock-4-B8	aanava-1-glycerol-stock-4-B8	21006	20671	20354	777.7185	92.6708	JBx_203250	12034	267	4	0	5	glycerol-stock-4-B8	mountfolder//JBx_203250/aanava-1-glycerol-stock-4-B8_R1R2.bam
460	pAN_00464	pks12_Ncom + hygM3 + borA1_Ccom + pPM021_MfeI_XhoI + lacI_T7_6xHis_TEV	SLIC/Gibson/CPEC	consolidated_gibson_plate_4	G7	consolidated_gibson_plate_4_QPLATE_2	A7	glycerol_stock_4	C8	aanava 1 211019	F16	50	ggaattgtgagcggataaca	colony_pcr_primer_plate	O22	40	tcgttttatttgatgcctgg	colony_pcr_primer_plate	O24	40	5233	colony_pcr_plate_2	D10	colony_pcr_plate_2#D10	3715.0	83.76498692	5.5403	2.4225	True	True	False	JBx_203250	glycerol_stock_4-C8	aanava-1-glycerol_stock_4-C8	aanava-1-glycerol-stock-4-C8	aanava-1-glycerol-stock-4-C8	24516	21408	21060	787.2161	88.5657	JBx_203250	12034	261	3	0	5	glycerol-stock-4-C8	mountfolder//JBx_203250/aanava-1-glycerol-stock-4-C8_R1R2.bam
460	pAN_00464	pks12_Ncom + hygM3 + borA1_Ccom + pPM021_MfeI_XhoI + lacI_T7_6xHis_TEV	SLIC/Gibson/CPEC	consolidated_gibson_plate_4	G7	consolidated_gibson_plate_4_QPLATE_2	A7	glycerol_stock_4	D8	aanava 1 211019	H16	50	ggaattgtgagcggataaca	colony_pcr_primer_plate	O22	40	tcgttttatttgatgcctgg	colony_pcr_primer_plate	O24	40	5233	colony_pcr_plate_2	E10	colony_pcr_plate_2#E10	3715.0	96.70900839	3.8143	1.6871	True	True	False	JBx_203250	glycerol_stock_4-D8	aanava-1-glycerol_stock_4-D8	aanava-1-glycerol-stock-4-D8	aanava-1-glycerol-stock-4-D8	14178	14044	13726	537.7686	92.1639	JBx_203250	12034	296	3	0	5	glycerol-stock-4-D8	mountfolder//JBx_203250/aanava-1-glycerol-stock-4-D8_R1R2.bam
460	pAN_00464	pks12_Ncom + hygM3 + borA1_Ccom + pPM021_MfeI_XhoI + lacI_T7_6xHis_TEV	SLIC/Gibson/CPEC	consolidated_gibson_plate_4	G7	consolidated_gibson_plate_4_QPLATE_2	A7	glycerol_stock_4	E8	aanava 1 211019	J16	50	ggaattgtgagcggataaca	colony_pcr_primer_plate	O22	40	tcgttttatttgatgcctgg	colony_pcr_primer_plate	O24	40	5233	colony_pcr_plate_2	F10	colony_pcr_plate_2#F10	4414.0	86.10760562	4.8445	1.8122	True	True	False	JBx_203250	glycerol_stock_4-E8	aanava-1-glycerol_stock_4-E8	aanava-1-glycerol-stock-4-E8	aanava-1-glycerol-stock-4-E8	14159	13717	13535	527.8877	97.9558	JBx_203250	12034	302	3	0	3	glycerol-stock-4-E8	mountfolder//JBx_203250/aanava-1-glycerol-stock-4-E8_R1R2.bam
461	pAN_00465	pks12_Ncom + hygM3 + borA1_Ccom + pPM021_MfeI_XhoI + lacI_lacUV5	SLIC/Gibson/CPEC	consolidated_gibson_plate_4	H7	consolidated_gibson_plate_4_QPLATE_2	A8	glycerol_stock_4	F8	aanava 1 211019	L16	50	ggaattgtgagcggataaca	colony_pcr_primer_plate	O22	40	tcgttttatttgatgcctgg	colony_pcr_primer_plate	O24	40	5151	colony_pcr_plate_2	G10	colony_pcr_plate_2#G10	False	False	False	False	False	True	False	JBx_203251	glycerol_stock_4-F8	aanava-1-glycerol_stock_4-F8	aanava-1-glycerol-stock-4-F8	aanava-1-glycerol-stock-4-F8	4875	4642	4585	189.1605	100.0	JBx_203251	11969	318	2	0	3	glycerol-stock-4-F8	mountfolder//JBx_203251/aanava-1-glycerol-stock-4-F8_R1R2.bam
462	pAN_00466	pks12_Ncom + hygM3 + mlsA8_Ccom + pPM021_MfeI_XhoI + lacI_T7_6xHis_TEV	SLIC/Gibson/CPEC	consolidated_gibson_plate_4	A8	consolidated_gibson_plate_4_QPLATE_2	B1	glycerol_stock_4	G8	aanava 1 211019	N16	50	ggaattgtgagcggataaca	colony_pcr_primer_plate	O22	40	tcgttttatttgatgcctgg	colony_pcr_primer_plate	O24	40	5200	colony_pcr_plate_2	H10	colony_pcr_plate_2#H10	False	False	False	False	False	True	False	JBx_203252	glycerol_stock_4-G8	aanava-1-glycerol_stock_4-G8	aanava-1-glycerol-stock-4-G8	aanava-1-glycerol-stock-4-G8	10604	9915	9776	397.7012	100.0	JBx_203252	12001	296	2	0	7	glycerol-stock-4-G8	mountfolder//JBx_203252/aanava-1-glycerol-stock-4-G8_R1R2.bam
462	pAN_00466	pks12_Ncom + hygM3 + mlsA8_Ccom + pPM021_MfeI_XhoI + lacI_T7_6xHis_TEV	SLIC/Gibson/CPEC	consolidated_gibson_plate_4	A8	consolidated_gibson_plate_4_QPLATE_2	B1	glycerol_stock_4	H8	aanava 1 211019	P16	50	ggaattgtgagcggataaca	colony_pcr_primer_plate	O22	40	tcgttttatttgatgcctgg	colony_pcr_primer_plate	O24	40	5200	colony_pcr_plate_2	A11	colony_pcr_plate_2#A11	4793.0	82.48941072	5.5503	1.9	True	True	False	JBx_203252	glycerol_stock_4-H8	aanava-1-glycerol_stock_4-H8	aanava-1-glycerol-stock-4-H8	aanava-1-glycerol-stock-4-H8	18690	18662	18357	729.6749	100.0	JBx_203252	12001	294	2	0	6	glycerol-stock-4-H8	mountfolder//JBx_203252/aanava-1-glycerol-stock-4-H8_R1R2.bam
462	pAN_00466	pks12_Ncom + hygM3 + mlsA8_Ccom + pPM021_MfeI_XhoI + lacI_T7_6xHis_TEV	SLIC/Gibson/CPEC	consolidated_gibson_plate_4	A8	consolidated_gibson_plate_4_QPLATE_2	B1	glycerol_stock_4	A9	aanava 1 211019	B18	50	ggaattgtgagcggataaca	colony_pcr_primer_plate	O22	40	tcgttttatttgatgcctgg	colony_pcr_primer_plate	O24	40	5200	colony_pcr_plate_2	B11	colony_pcr_plate_2#B11	False	False	False	False	False	True	False	JBx_203252	glycerol_stock_4-A9	aanava-1-glycerol_stock_4-A9	aanava-1-glycerol-stock-4-A9	aanava-1-glycerol-stock-4-A9	20017	18126	17837	693.0882	100.0	JBx_203252	12001	287	2	0	6	glycerol-stock-4-A9	mountfolder//JBx_203252/aanava-1-glycerol-stock-4-A9_R1R2.bam
462	pAN_00466	pks12_Ncom + hygM3 + mlsA8_Ccom + pPM021_MfeI_XhoI + lacI_T7_6xHis_TEV	SLIC/Gibson/CPEC	consolidated_gibson_plate_4	A8	consolidated_gibson_plate_4_QPLATE_2	B1	glycerol_stock_4	B9	aanava 1 211019	D18	50	ggaattgtgagcggataaca	colony_pcr_primer_plate	O22	40	tcgttttatttgatgcctgg	colony_pcr_primer_plate	O24	40	5200	colony_pcr_plate_2	C11	colony_pcr_plate_2#C11	False	False	False	False	False	True	False	JBx_203252	glycerol_stock_4-B9	aanava-1-glycerol_stock_4-B9	aanava-1-glycerol-stock-4-B9	aanava-1-glycerol-stock-4-B9	14784	13853	13665	543.4022	100.0	JBx_203252	12001	298	2	0	6	glycerol-stock-4-B9	mountfolder//JBx_203252/aanava-1-glycerol-stock-4-B9_R1R2.bam
472	pAN_00476	pks12_Ncom + nigM1 + borA1_Ccom + pPM021_MfeI_XhoI + lacI_T7_6xHis_TEV	SLIC/Gibson/CPEC	consolidated_gibson_plate_4	G8	consolidated_gibson_plate_4_QPLATE_2	B7	glycerol_stock_4	D9	aanava 1 211019	H18	50	ggaattgtgagcggataaca	colony_pcr_primer_plate	O22	40	tcgttttatttgatgcctgg	colony_pcr_primer_plate	O24	40	3595	colony_pcr_plate_2	E11	colony_pcr_plate_2#E11	False	False	False	False	False	True	False	JBx_203262	glycerol_stock_4-D9	aanava-1-glycerol_stock_4-D9	aanava-1-glycerol-stock-4-D9	aanava-1-glycerol-stock-4-D9	10422	9927	9676	453.1492	99.8365	JBx_203262	10396	311	4	0	4	glycerol-stock-4-D9	mountfolder//JBx_203262/aanava-1-glycerol-stock-4-D9_R1R2.bam
474	pAN_00478	pks12_Ncom + nigM1 + mlsA8_Ccom + pPM021_MfeI_XhoI + lacI_T7_6xHis_TEV	SLIC/Gibson/CPEC	consolidated_gibson_plate_4	A9	consolidated_gibson_plate_4_QPLATE_2	C1	glycerol_stock_4	E9	aanava 1 211019	J18	50	ggaattgtgagcggataaca	colony_pcr_primer_plate	O22	40	tcgttttatttgatgcctgg	colony_pcr_primer_plate	O24	40	3562	colony_pcr_plate_2	F11	colony_pcr_plate_2#F11	3322.0	89.99806838	6.9888	3.4581	True	True	False	JBx_203264	glycerol_stock_4-E9	aanava-1-glycerol_stock_4-E9	aanava-1-glycerol-stock-4-E9	aanava-1-glycerol-stock-4-E9	15866	14796	14536	675.3712	100.0	JBx_203264	10363	293	3	0	3	glycerol-stock-4-E9	mountfolder//JBx_203264/aanava-1-glycerol-stock-4-E9_R1R2.bam
474	pAN_00478	pks12_Ncom + nigM1 + mlsA8_Ccom + pPM021_MfeI_XhoI + lacI_T7_6xHis_TEV	SLIC/Gibson/CPEC	consolidated_gibson_plate_4	A9	consolidated_gibson_plate_4_QPLATE_2	C1	glycerol_stock_4	F9	aanava 1 211019	L18	50	ggaattgtgagcggataaca	colony_pcr_primer_plate	O22	40	tcgttttatttgatgcctgg	colony_pcr_primer_plate	O24	40	3562	colony_pcr_plate_2	G11	colony_pcr_plate_2#G11	3393.0	93.29212934	2.6717	1.2986	True	True	False	JBx_203264	glycerol_stock_4-F9	aanava-1-glycerol_stock_4-F9	aanava-1-glycerol-stock-4-F9	aanava-1-glycerol-stock-4-F9	11069	10121	9898	462.976	100.0	JBx_203264	10363	310	2	0	3	glycerol-stock-4-F9	mountfolder//JBx_203264/aanava-1-glycerol-stock-4-F9_R1R2.bam
474	pAN_00478	pks12_Ncom + nigM1 + mlsA8_Ccom + pPM021_MfeI_XhoI + lacI_T7_6xHis_TEV	SLIC/Gibson/CPEC	consolidated_gibson_plate_4	A9	consolidated_gibson_plate_4_QPLATE_2	C1	glycerol_stock_4	G9	aanava 1 211019	N18	50	ggaattgtgagcggataaca	colony_pcr_primer_plate	O22	40	tcgttttatttgatgcctgg	colony_pcr_primer_plate	O24	40	3562	colony_pcr_plate_2	H11	colony_pcr_plate_2#H11	False	False	False	False	False	True	False	JBx_203264	glycerol_stock_4-G9	aanava-1-glycerol_stock_4-G9	aanava-1-glycerol-stock-4-G9	aanava-1-glycerol-stock-4-G9	6287	5775	5640	271.6431	100.0	JBx_203264	10363	312	3	1	3	glycerol-stock-4-G9	mountfolder//JBx_203264/aanava-1-glycerol-stock-4-G9_R1R2.bam
474	pAN_00478	pks12_Ncom + nigM1 + mlsA8_Ccom + pPM021_MfeI_XhoI + lacI_T7_6xHis_TEV	SLIC/Gibson/CPEC	consolidated_gibson_plate_4	A9	consolidated_gibson_plate_4_QPLATE_2	C1	glycerol_stock_4	H9	aanava 1 211019	P18	50	ggaattgtgagcggataaca	colony_pcr_primer_plate	O22	40	tcgttttatttgatgcctgg	colony_pcr_primer_plate	O24	40	3562	colony_pcr_plate_2	A12	colony_pcr_plate_2#A12	3358.0	96.24954071	7.3346	3.5744	True	True	False	JBx_203264	glycerol_stock_4-H9	aanava-1-glycerol_stock_4-H9	aanava-1-glycerol-stock-4-H9	aanava-1-glycerol-stock-4-H9	17702	17801	17403	803.498	99.8456	JBx_203264	10363	293	3	0	5	glycerol-stock-4-H9	mountfolder//JBx_203264/aanava-1-glycerol-stock-4-H9_R1R2.bam
480	pAN_00484	pks12_Ncom + blv75M2 + borA1_Ccom + pPM021_MfeI_XhoI + lacI_T7_6xHis_TEV	SLIC/Gibson/CPEC	consolidated_gibson_plate_4	E9	consolidated_gibson_plate_4_QPLATE_2	C5	glycerol_stock_4	A10	aanava 1 211019	B20	50	ggaattgtgagcggataaca	colony_pcr_primer_plate	O22	40	tcgttttatttgatgcctgg	colony_pcr_primer_plate	O24	40	3637	colony_pcr_plate_2	B12	colony_pcr_plate_2#B12	3536.0	81.30819408	4.5496	2.1157	True	True	False	JBx_203270	glycerol_stock_4-A10	aanava-1-glycerol_stock_4-A10	aanava-1-glycerol-stock-4-A10	aanava-1-glycerol-stock-4-A10	13554	13273	13087	595.3774	99.7797	JBx_203270	10438	305	3	0	3	glycerol-stock-4-A10	mountfolder//JBx_203270/aanava-1-glycerol-stock-4-A10_R1R2.bam
482	pAN_00486	pks12_Ncom + blv75M2 + mlsA8_Ccom + pPM021_MfeI_XhoI + lacI_T7_6xHis_TEV	SLIC/Gibson/CPEC	consolidated_gibson_plate_4	G9	consolidated_gibson_plate_4_QPLATE_2	C7	glycerol_stock_4	B10	aanava 1 211019	D20	50	ggaattgtgagcggataaca	colony_pcr_primer_plate	O22	40	tcgttttatttgatgcctgg	colony_pcr_primer_plate	O24	40	3604	colony_pcr_plate_2	C12	colony_pcr_plate_2#C12	3536.0	65.21423106	3.4094	1.5927	True	True	False	JBx_203272	glycerol_stock_4-B10	aanava-1-glycerol_stock_4-B10	aanava-1-glycerol-stock-4-B10	aanava-1-glycerol-stock-4-B10	12592	11807	11661	540.3753	100.0	JBx_203272	10405	307	2	0	3	glycerol-stock-4-B10	mountfolder//JBx_203272/aanava-1-glycerol-stock-4-B10_R1R2.bam
482	pAN_00486	pks12_Ncom + blv75M2 + mlsA8_Ccom + pPM021_MfeI_XhoI + lacI_T7_6xHis_TEV	SLIC/Gibson/CPEC	consolidated_gibson_plate_4	G9	consolidated_gibson_plate_4_QPLATE_2	C7	glycerol_stock_4	C10	aanava 1 211019	F20	50	ggaattgtgagcggataaca	colony_pcr_primer_plate	O22	40	tcgttttatttgatgcctgg	colony_pcr_primer_plate	O24	40	3604	colony_pcr_plate_2	D12	colony_pcr_plate_2#D12	3465.0	67.17089622	6.0746	2.8877	True	True	False	JBx_203272	glycerol_stock_4-C10	aanava-1-glycerol_stock_4-C10	aanava-1-glycerol-stock-4-C10	aanava-1-glycerol-stock-4-C10	16254	13742	13550	622.9281	100.0	JBx_203272	10405	300	2	0	3	glycerol-stock-4-C10	mountfolder//JBx_203272/aanava-1-glycerol-stock-4-C10_R1R2.bam
482	pAN_00486	pks12_Ncom + blv75M2 + mlsA8_Ccom + pPM021_MfeI_XhoI + lacI_T7_6xHis_TEV	SLIC/Gibson/CPEC	consolidated_gibson_plate_4	G9	consolidated_gibson_plate_4_QPLATE_2	C7	glycerol_stock_4	D10	aanava 1 211019	H20	50	ggaattgtgagcggataaca	colony_pcr_primer_plate	O22	40	tcgttttatttgatgcctgg	colony_pcr_primer_plate	O24	40	3604	colony_pcr_plate_2	E12	colony_pcr_plate_2#E12	False	False	False	False	False	True	False	JBx_203272	glycerol_stock_4-D10	aanava-1-glycerol_stock_4-D10	aanava-1-glycerol-stock-4-D10	aanava-1-glycerol-stock-4-D10	5898	5747	5675	265.9725	99.2215	JBx_203272	10405	321	4	0	5	glycerol-stock-4-D10	mountfolder//JBx_203272/aanava-1-glycerol-stock-4-D10_R1R2.bam
483	pAN_00487	pks12_Ncom + blv75M2 + mlsA8_Ccom + pPM021_MfeI_XhoI + lacI_lacUV5	SLIC/Gibson/CPEC	consolidated_gibson_plate_4	H9	consolidated_gibson_plate_4_QPLATE_2	C8	glycerol_stock_4	E10	aanava 1 211019	J20	50	ggaattgtgagcggataaca	colony_pcr_primer_plate	O22	40	tcgttttatttgatgcctgg	colony_pcr_primer_plate	O24	40	3522	colony_pcr_plate_2	F12	colony_pcr_plate_2#F12	3465.0	66.89737065	3.9436	1.8758	True	True	False	JBx_203273	glycerol_stock_4-E10	aanava-1-glycerol_stock_4-E10	aanava-1-glycerol-stock-4-E10	aanava-1-glycerol-stock-4-E10	16757	15083	14986	696.8089	100.0	JBx_203273	10340	295	4	0	3	glycerol-stock-4-E10	mountfolder//JBx_203273/aanava-1-glycerol-stock-4-E10_R1R2.bam
484	pAN_00488	pks12_Ncom + ctgM2 + borA1_Ccom + pPM021_MfeI_XhoI + lacI_T7_6xHis_TEV	SLIC/Gibson/CPEC	consolidated_gibson_plate_4	A10	consolidated_gibson_plate_4_QPLATE_2	D1	glycerol_stock_4	F10	aanava 1 211019	L20	50	ggaattgtgagcggataaca	colony_pcr_primer_plate	O22	40	tcgttttatttgatgcctgg	colony_pcr_primer_plate	O24	40	3661	colony_pcr_plate_2	G12	colony_pcr_plate_2#G12	3465.0	89.51018515	12.5453	5.9109	True	True	False	JBx_203274	glycerol_stock_4-F10	aanava-1-glycerol_stock_4-F10	aanava-1-glycerol-stock-4-F10	aanava-1-glycerol-stock-4-F10	12153	11696	11472	524.5934	99.503	JBx_203274	10462	311	2	0	3	glycerol-stock-4-F10	mountfolder//JBx_203274/aanava-1-glycerol-stock-4-F10_R1R2.bam
484	pAN_00488	pks12_Ncom + ctgM2 + borA1_Ccom + pPM021_MfeI_XhoI + lacI_T7_6xHis_TEV	SLIC/Gibson/CPEC	consolidated_gibson_plate_4	A10	consolidated_gibson_plate_4_QPLATE_2	D1	glycerol_stock_4	G10	aanava 1 211019	N20	50	ggaattgtgagcggataaca	colony_pcr_primer_plate	O22	40	tcgttttatttgatgcctgg	colony_pcr_primer_plate	O24	40	3661	colony_pcr_plate_2	H12	colony_pcr_plate_2#H12	3500.0	97.99685755	14.4074	6.7573	True	True	False	JBx_203274	glycerol_stock_4-G10	aanava-1-glycerol_stock_4-G10	aanava-1-glycerol-stock-4-G10	aanava-1-glycerol-stock-4-G10	16617	16014	15789	729.5546	100.0	JBx_203274	10462	304	2	0	5	glycerol-stock-4-G10	mountfolder//JBx_203274/aanava-1-glycerol-stock-4-G10_R1R2.bam
484	pAN_00488	pks12_Ncom + ctgM2 + borA1_Ccom + pPM021_MfeI_XhoI + lacI_T7_6xHis_TEV	SLIC/Gibson/CPEC	consolidated_gibson_plate_4	A10	consolidated_gibson_plate_4_QPLATE_2	D1	glycerol_stock_4	H10	aanava 1 211019	P20	50	ggaattgtgagcggataaca	colony_pcr_primer_plate	O22	40	tcgttttatttgatgcctgg	colony_pcr_primer_plate	O24	40	3661	colony_pcr_plate_3	A1	colony_pcr_plate_3#A01	3322.0	89.11042804	9.7117	4.8301	True	True	False	JBx_203274	glycerol_stock_4-H10	aanava-1-glycerol_stock_4-H10	aanava-1-glycerol-stock-4-H10	aanava-1-glycerol-stock-4-H10	16979	17229	16925	771.2927	100.0	JBx_203274	10462	295	2	0	5	glycerol-stock-4-H10	mountfolder//JBx_203274/aanava-1-glycerol-stock-4-H10_R1R2.bam
484	pAN_00488	pks12_Ncom + ctgM2 + borA1_Ccom + pPM021_MfeI_XhoI + lacI_T7_6xHis_TEV	SLIC/Gibson/CPEC	consolidated_gibson_plate_4	A10	consolidated_gibson_plate_4_QPLATE_2	D1	glycerol_stock_4	A11	aanava 1 211019	B22	50	ggaattgtgagcggataaca	colony_pcr_primer_plate	O22	40	tcgttttatttgatgcctgg	colony_pcr_primer_plate	O24	40	3661	colony_pcr_plate_3	B1	colony_pcr_plate_3#B01	3251.0	89.75636425	11.6563	5.8808	True	True	False	JBx_203274	glycerol_stock_4-A11	aanava-1-glycerol_stock_4-A11	aanava-1-glycerol-stock-4-A11	aanava-1-glycerol-stock-4-A11	14472	14495	14248	642.2593	100.0	JBx_203274	10462	295	3	0	6	glycerol-stock-4-A11	mountfolder//JBx_203274/aanava-1-glycerol-stock-4-A11_R1R2.bam
485	pAN_00489	pks12_Ncom + ctgM2 + borA1_Ccom + pPM021_MfeI_XhoI + lacI_lacUV5	SLIC/Gibson/CPEC	consolidated_gibson_plate_4	B10	consolidated_gibson_plate_4_QPLATE_2	D2	glycerol_stock_4	B11	aanava 1 211019	D22	50	ggaattgtgagcggataaca	colony_pcr_primer_plate	O22	40	tcgttttatttgatgcctgg	colony_pcr_primer_plate	O24	40	3579	colony_pcr_plate_3	C1	colony_pcr_plate_3#C01	3536.0	105.4252246	3.321	1.5594	True	True	False	JBx_203275	glycerol_stock_4-B11	aanava-1-glycerol_stock_4-B11	aanava-1-glycerol-stock-4-B11	aanava-1-glycerol-stock-4-B11	11476	9511	9440	394.4372	100.0	JBx_203275	10397	240	2	0	4	glycerol-stock-4-B11	mountfolder//JBx_203275/aanava-1-glycerol-stock-4-B11_R1R2.bam
492	pAN_00496	pks12_Ncom + MASmm + borA1_Ccom + pPM021_MfeI_XhoI + lacI_T7_6xHis_TEV	SLIC/Gibson/CPEC	consolidated_gibson_plate_4	A11	consolidated_gibson_plate_4_QPLATE_2	E1	glycerol_stock_4	C11	aanava 1 211019	F22	50	ggaattgtgagcggataaca	colony_pcr_primer_plate	O22	40	tcgttttatttgatgcctgg	colony_pcr_primer_plate	O24	40	6853	colony_pcr_plate_3	D1	colony_pcr_plate_3#D01	False	False	False	False	False	True	False	JBx_203282	glycerol_stock_4-C11	aanava-1-glycerol_stock_4-C11	aanava-1-glycerol-stock-4-C11	aanava-1-glycerol-stock-4-C11	15771	12118	11937	428.1645	100.0	JBx_203282	13654	313	5	0	5	glycerol-stock-4-C11	mountfolder//JBx_203282/aanava-1-glycerol-stock-4-C11_R1R2.bam
492	pAN_00496	pks12_Ncom + MASmm + borA1_Ccom + pPM021_MfeI_XhoI + lacI_T7_6xHis_TEV	SLIC/Gibson/CPEC	consolidated_gibson_plate_4	A11	consolidated_gibson_plate_4_QPLATE_2	E1	glycerol_stock_4	D11	aanava 1 211019	H22	50	ggaattgtgagcggataaca	colony_pcr_primer_plate	O22	40	tcgttttatttgatgcctgg	colony_pcr_primer_plate	O24	40	6853	colony_pcr_plate_3	E1	colony_pcr_plate_3#E01	False	False	False	False	False	True	False	JBx_203282	glycerol_stock_4-D11	aanava-1-glycerol_stock_4-D11	aanava-1-glycerol-stock-4-D11	aanava-1-glycerol-stock-4-D11	16465	16055	15847	555.2921	100.0	JBx_203282	13654	308	4	0	3	glycerol-stock-4-D11	mountfolder//JBx_203282/aanava-1-glycerol-stock-4-D11_R1R2.bam
492	pAN_00496	pks12_Ncom + MASmm + borA1_Ccom + pPM021_MfeI_XhoI + lacI_T7_6xHis_TEV	SLIC/Gibson/CPEC	consolidated_gibson_plate_4	A11	consolidated_gibson_plate_4_QPLATE_2	E1	glycerol_stock_4	E11	aanava 1 211019	J22	50	ggaattgtgagcggataaca	colony_pcr_primer_plate	O22	40	tcgttttatttgatgcctgg	colony_pcr_primer_plate	O24	40	6853	colony_pcr_plate_3	F1	colony_pcr_plate_3#F01	False	False	False	False	False	True	False	JBx_203282	glycerol_stock_4-E11	aanava-1-glycerol_stock_4-E11	aanava-1-glycerol-stock-4-E11	aanava-1-glycerol-stock-4-E11	6078	5698	5626	206.0683	100.0	JBx_203282	13654	311	2	0	3	glycerol-stock-4-E11	mountfolder//JBx_203282/aanava-1-glycerol-stock-4-E11_R1R2.bam
492	pAN_00496	pks12_Ncom + MASmm + borA1_Ccom + pPM021_MfeI_XhoI + lacI_T7_6xHis_TEV	SLIC/Gibson/CPEC	consolidated_gibson_plate_4	A11	consolidated_gibson_plate_4_QPLATE_2	E1	glycerol_stock_4	F11	aanava 1 211019	L22	50	ggaattgtgagcggataaca	colony_pcr_primer_plate	O22	40	tcgttttatttgatgcctgg	colony_pcr_primer_plate	O24	40	6853	colony_pcr_plate_3	G1	colony_pcr_plate_3#G01	False	False	False	False	False	True	False	JBx_203282	glycerol_stock_4-F11	aanava-1-glycerol_stock_4-F11	aanava-1-glycerol-stock-4-F11	aanava-1-glycerol-stock-4-F11	18710	18104	17873	621.915	100.0	JBx_203282	13654	287	4	0	3	glycerol-stock-4-F11	mountfolder//JBx_203282/aanava-1-glycerol-stock-4-F11_R1R2.bam
499	pAN_00503	pks12_Ncom + mlsA8 + mlsA8_Ccom + pPM021_MfeI_XhoI + lacI_lacUV5	SLIC/Gibson/CPEC	consolidated_gibson_plate_4	H11	consolidated_gibson_plate_4_QPLATE_2	E8	glycerol_stock_4	H11	aanava 1 211019	P22	50	ggaattgtgagcggataaca	colony_pcr_primer_plate	O22	40	tcgttttatttgatgcctgg	colony_pcr_primer_plate	O24	40	5850	colony_pcr_plate_3	A2	colony_pcr_plate_3#A02	5001.0	90.86474259	6.6682	2.1495	True	True	False	JBx_203289	glycerol_stock_4-H11	aanava-1-glycerol_stock_4-H11	aanava-1-glycerol-stock-4-H11	aanava-1-glycerol-stock-4-H11	27508	19708	19713	566.9509	100.0	JBx_203289	12668	174	3	1	6	glycerol-stock-4-H11	mountfolder//JBx_203289/aanava-1-glycerol-stock-4-H11_R1R2.bam
499	pAN_00503	pks12_Ncom + mlsA8 + mlsA8_Ccom + pPM021_MfeI_XhoI + lacI_lacUV5	SLIC/Gibson/CPEC	consolidated_gibson_plate_4	H11	consolidated_gibson_plate_4_QPLATE_2	E8	glycerol_stock_4	A12	aanava 1 211019	B24	50	ggaattgtgagcggataaca	colony_pcr_primer_plate	O22	40	tcgttttatttgatgcctgg	colony_pcr_primer_plate	O24	40	5850	colony_pcr_plate_3	B2	colony_pcr_plate_3#B02	5000.0	92.51873107	5.8037	1.8961	True	True	False	JBx_203289	glycerol_stock_4-A12	aanava-1-glycerol_stock_4-A12	aanava-1-glycerol-stock-4-A12	aanava-1-glycerol-stock-4-A12	25588	17414	17413	492.8289	71.7082	JBx_203289	12668	172	20	11	15	glycerol-stock-4-A12	mountfolder//JBx_203289/aanava-1-glycerol-stock-4-A12_R1R2.bam
500	pAN_00504	pks12_Ncom + mlsA9 + borA1_Ccom + pPM021_MfeI_XhoI + lacI_T7_6xHis_TEV	SLIC/Gibson/CPEC	consolidated_gibson_plate_4	A12	consolidated_gibson_plate_4_QPLATE_2	F1	glycerol_stock_4	B12	aanava 1 211019	D24	50	ggaattgtgagcggataaca	colony_pcr_primer_plate	O22	40	tcgttttatttgatgcctgg	colony_pcr_primer_plate	O24	40	6907	colony_pcr_plate_3	C2	colony_pcr_plate_3#C02	3000.0	88.59371952	2.2711	1.2516	False	True	False	JBx_203290	glycerol_stock_4-B12	aanava-1-glycerol_stock_4-B12	aanava-1-glycerol-stock-4-B12	aanava-1-glycerol-stock-4-B12	37090	23042	22700	710.0055	74.1975	JBx_203290	13708	250	10	1	9	glycerol-stock-4-B12	mountfolder//JBx_203290/aanava-1-glycerol-stock-4-B12_R1R2.bam
500	pAN_00504	pks12_Ncom + mlsA9 + borA1_Ccom + pPM021_MfeI_XhoI + lacI_T7_6xHis_TEV	SLIC/Gibson/CPEC	consolidated_gibson_plate_4	A12	consolidated_gibson_plate_4_QPLATE_2	F1	glycerol_stock_4	C12	aanava 1 211019	F24	50	ggaattgtgagcggataaca	colony_pcr_primer_plate	O22	40	tcgttttatttgatgcctgg	colony_pcr_primer_plate	O24	40	6907	colony_pcr_plate_3	D2	colony_pcr_plate_3#D02	2914.0	88.69402517	9.9073	5.5081	False	True	False	JBx_203290	glycerol_stock_4-C12	aanava-1-glycerol_stock_4-C12	aanava-1-glycerol-stock-4-C12	aanava-1-glycerol-stock-4-C12	12206	11310	11116	368.1362	73.8474	JBx_203290	13708	265	2	0	5	glycerol-stock-4-C12	mountfolder//JBx_203290/aanava-1-glycerol-stock-4-C12_R1R2.bam
501	pAN_00505	pks12_Ncom + mlsA9 + borA1_Ccom + pPM021_MfeI_XhoI + lacI_lacUV5	SLIC/Gibson/CPEC	consolidated_gibson_plate_4	B12	consolidated_gibson_plate_4_QPLATE_2	F2	glycerol_stock_5	A1	aanava 2 211019	A1	50	ggaattgtgagcggataaca	colony_pcr_primer_plate	O22	40	tcgttttatttgatgcctgg	colony_pcr_primer_plate	O24	40	6825	colony_pcr_plate_3	G2	colony_pcr_plate_3#G02	6186.0	73.2018093	7.2502	1.9064	True	True	False	JBx_203291	glycerol_stock_5-A1	aanava-2-glycerol_stock_5-A1	aanava-2-glycerol-stock-5-A1	aanava-2-glycerol-stock-5-A1	7779	7635	7687	294.1001	100.0	JBx_203291	13643	388	1	0	1	glycerol-stock-5-A1	mountfolder//JBx_203291/aanava-1-glycerol-stock-5-A1_R1R2.bam
501	pAN_00505	pks12_Ncom + mlsA9 + borA1_Ccom + pPM021_MfeI_XhoI + lacI_lacUV5	SLIC/Gibson/CPEC	consolidated_gibson_plate_4	B12	consolidated_gibson_plate_4_QPLATE_2	F2	glycerol_stock_5	B1	aanava 2 211019	C1	50	ggaattgtgagcggataaca	colony_pcr_primer_plate	O22	40	tcgttttatttgatgcctgg	colony_pcr_primer_plate	O24	40	6825	colony_pcr_plate_3	H2	colony_pcr_plate_3#H02	6482.0	78.42387146	4.2025	1.0626	True	True	False	JBx_203291	glycerol_stock_5-B1	aanava-2-glycerol_stock_5-B1	aanava-2-glycerol-stock-5-B1	aanava-2-glycerol-stock-5-B1	55906	56111	56265	2092.2666	100.0	JBx_203291	13643	335	2	0	3	glycerol-stock-5-B1	mountfolder//JBx_203291/aanava-1-glycerol-stock-5-B1_R1R2.bam
501	pAN_00505	pks12_Ncom + mlsA9 + borA1_Ccom + pPM021_MfeI_XhoI + lacI_lacUV5	SLIC/Gibson/CPEC	consolidated_gibson_plate_4	B12	consolidated_gibson_plate_4_QPLATE_2	F2	glycerol_stock_5	C1	aanava 2 211019	E1	50	ggaattgtgagcggataaca	colony_pcr_primer_plate	O22	40	tcgttttatttgatgcctgg	colony_pcr_primer_plate	O24	40	6825	colony_pcr_plate_3	A3	colony_pcr_plate_3#A03	6186.0	64.79201636	11.3099	2.9691	True	True	False	JBx_203291	glycerol_stock_5-C1	aanava-2-glycerol_stock_5-C1	aanava-2-glycerol-stock-5-C1	aanava-2-glycerol-stock-5-C1	36741	37083	37211	1396.38	99.7068	JBx_203291	13643	344	2	0	3	glycerol-stock-5-C1	mountfolder//JBx_203291/aanava-1-glycerol-stock-5-C1_R1R2.bam
501	pAN_00505	pks12_Ncom + mlsA9 + borA1_Ccom + pPM021_MfeI_XhoI + lacI_lacUV5	SLIC/Gibson/CPEC	consolidated_gibson_plate_4	B12	consolidated_gibson_plate_4_QPLATE_2	F2	glycerol_stock_5	D1	aanava 2 211019	G1	50	ggaattgtgagcggataaca	colony_pcr_primer_plate	O22	40	tcgttttatttgatgcctgg	colony_pcr_primer_plate	O24	40	6825	colony_pcr_plate_3	B3	colony_pcr_plate_3#B03	6038.0	69.01717622	12.1992	3.2677	True	True	False	JBx_203291	glycerol_stock_5-D1	aanava-2-glycerol_stock_5-D1	aanava-2-glycerol-stock-5-D1	aanava-2-glycerol-stock-5-D1	53182	53505	53582	1980.0215	100.0	JBx_203291	13643	354	2	0	3	glycerol-stock-5-D1	mountfolder//JBx_203291/aanava-1-glycerol-stock-5-D1_R1R2.bam
504	pAN_00508	pks12_Ncom + mlsB1 + borA1_Ccom + pPM021_MfeI_XhoI + lacI_T7_6xHis_TEV	SLIC/Gibson/CPEC	consolidated_gibson_plate_4	E12	consolidated_gibson_plate_4_QPLATE_2	F5	glycerol_stock_5	A2	aanava 2 211019	A3	50	ggaattgtgagcggataaca	colony_pcr_primer_plate	O22	40	tcgttttatttgatgcctgg	colony_pcr_primer_plate	O24	40	5161	colony_pcr_plate_3	G3	colony_pcr_plate_3#G03	4518.0	66.75737142	6.722	2.4466	True	True	False	JBx_203294	glycerol_stock_5-A2	aanava-2-glycerol_stock_5-A2	aanava-2-glycerol-stock-5-A2	aanava-2-glycerol-stock-5-A2	32326	32911	32700	1409.7637	100.0	JBx_203294	11962	359	4	1	4	glycerol-stock-5-A2	mountfolder//JBx_203294/aanava-1-glycerol-stock-5-A2_R1R2.bam
506	pAN_00510	pks12_Ncom + mlsB1 + mlsA8_Ccom + pPM021_MfeI_XhoI + lacI_T7_6xHis_TEV	SLIC/Gibson/CPEC	consolidated_gibson_plate_4	G12	consolidated_gibson_plate_4_QPLATE_2	F7	glycerol_stock_5	B2	aanava 2 211019	C3	50	ggaattgtgagcggataaca	colony_pcr_primer_plate	O22	40	tcgttttatttgatgcctgg	colony_pcr_primer_plate	O24	40	5128	colony_pcr_plate_3	H3	colony_pcr_plate_3#H03	4621.0	52.18026851	2.3203	0.8288	True	True	False	JBx_203296	glycerol_stock_5-B2	aanava-2-glycerol_stock_5-B2	aanava-2-glycerol-stock-5-B2	aanava-2-glycerol-stock-5-B2	38716	39276	39012	1665.4559	99.6982	JBx_203296	11929	337	3	0	5	glycerol-stock-5-B2	mountfolder//JBx_203296/aanava-1-glycerol-stock-5-B2_R1R2.bam
506	pAN_00510	pks12_Ncom + mlsB1 + mlsA8_Ccom + pPM021_MfeI_XhoI + lacI_T7_6xHis_TEV	SLIC/Gibson/CPEC	consolidated_gibson_plate_4	G12	consolidated_gibson_plate_4_QPLATE_2	F7	glycerol_stock_5	C2	aanava 2 211019	E3	50	ggaattgtgagcggataaca	colony_pcr_primer_plate	O22	40	tcgttttatttgatgcctgg	colony_pcr_primer_plate	O24	40	5128	colony_pcr_plate_3	A4	colony_pcr_plate_3#A04	4552.0	89.76771873	7.0877	2.5449	True	True	False	JBx_203296	glycerol_stock_5-C2	aanava-2-glycerol_stock_5-C2	aanava-2-glycerol-stock-5-C2	aanava-2-glycerol-stock-5-C2	48299	48767	48460	2060.8936	100.0	JBx_203296	11929	332	3	0	5	glycerol-stock-5-C2	mountfolder//JBx_203296/aanava-1-glycerol-stock-5-C2_R1R2.bam
506	pAN_00510	pks12_Ncom + mlsB1 + mlsA8_Ccom + pPM021_MfeI_XhoI + lacI_T7_6xHis_TEV	SLIC/Gibson/CPEC	consolidated_gibson_plate_4	G12	consolidated_gibson_plate_4_QPLATE_2	F7	glycerol_stock_5	D2	aanava 2 211019	G3	50	ggaattgtgagcggataaca	colony_pcr_primer_plate	O22	40	tcgttttatttgatgcctgg	colony_pcr_primer_plate	O24	40	5128	colony_pcr_plate_3	B4	colony_pcr_plate_3#B04	False	False	False	False	False	True	False	JBx_203296	glycerol_stock_5-D2	aanava-2-glycerol_stock_5-D2	aanava-2-glycerol-stock-5-D2	aanava-2-glycerol-stock-5-D2	77691	55030	55001	2217.0045	100.0	JBx_203296	11929	279	3	0	4	glycerol-stock-5-D2	mountfolder//JBx_203296/aanava-1-glycerol-stock-5-D2_R1R2.bam
507	pAN_00511	pks12_Ncom + mlsB1 + mlsA8_Ccom + pPM021_MfeI_XhoI + lacI_lacUV5	SLIC/Gibson/CPEC	consolidated_gibson_plate_4	H12	consolidated_gibson_plate_4_QPLATE_2	F8	glycerol_stock_5	F2	aanava 2 211019	K3	50	ggaattgtgagcggataaca	colony_pcr_primer_plate	O22	40	tcgttttatttgatgcctgg	colony_pcr_primer_plate	O24	40	5046	colony_pcr_plate_3	D4	colony_pcr_plate_3#D04	4449.0	85.18565038	8.8168	3.2581	True	True	False	JBx_203297	glycerol_stock_5-F2	aanava-2-glycerol_stock_5-F2	aanava-2-glycerol-stock-5-F2	aanava-2-glycerol-stock-5-F2	80882	78652	78426	3333.9779	100.0	JBx_203297	11864	324	2	0	4	glycerol-stock-5-F2	mountfolder//JBx_203297/aanava-1-glycerol-stock-5-F2_R1R2.bam
507	pAN_00511	pks12_Ncom + mlsB1 + mlsA8_Ccom + pPM021_MfeI_XhoI + lacI_lacUV5	SLIC/Gibson/CPEC	consolidated_gibson_plate_4	H12	consolidated_gibson_plate_4_QPLATE_2	F8	glycerol_stock_5	G2	aanava 2 211019	M3	50	ggaattgtgagcggataaca	colony_pcr_primer_plate	O22	40	tcgttttatttgatgcctgg	colony_pcr_primer_plate	O24	40	5046	colony_pcr_plate_3	E4	colony_pcr_plate_3#E04	4277.0	82.51230945	13.9761	5.2675	True	True	False	JBx_203297	glycerol_stock_5-G2	aanava-2-glycerol_stock_5-G2	aanava-2-glycerol-stock-5-G2	aanava-2-glycerol-stock-5-G2	36507	36422	36318	1561.7365	99.6713	JBx_203297	11864	334	2	0	5	glycerol-stock-5-G2	mountfolder//JBx_203297/aanava-1-glycerol-stock-5-G2_R1R2.bam
507	pAN_00511	pks12_Ncom + mlsB1 + mlsA8_Ccom + pPM021_MfeI_XhoI + lacI_lacUV5	SLIC/Gibson/CPEC	consolidated_gibson_plate_4	H12	consolidated_gibson_plate_4_QPLATE_2	F8	glycerol_stock_5	H2	aanava 2 211019	O3	50	ggaattgtgagcggataaca	colony_pcr_primer_plate	O22	40	tcgttttatttgatgcctgg	colony_pcr_primer_plate	O24	40	5046	colony_pcr_plate_3	F4	colony_pcr_plate_3#F04	4139.0	88.09824083	27.3834	10.6472	True	True	False	JBx_203297	glycerol_stock_5-H2	aanava-2-glycerol_stock_5-H2	aanava-2-glycerol-stock-5-H2	aanava-2-glycerol-stock-5-H2	42505	35144	34676	1446.7744	100.0	JBx_203297	11864	337	4	0	4	glycerol-stock-5-H2	mountfolder//JBx_203297/aanava-1-glycerol-stock-5-H2_R1R2.bam
507	pAN_00511	pks12_Ncom + mlsB1 + mlsA8_Ccom + pPM021_MfeI_XhoI + lacI_lacUV5	SLIC/Gibson/CPEC	consolidated_gibson_plate_4	H12	consolidated_gibson_plate_4_QPLATE_2	F8	glycerol_stock_5	A3	aanava 2 211019	A5	50	ggaattgtgagcggataaca	colony_pcr_primer_plate	O22	40	tcgttttatttgatgcctgg	colony_pcr_primer_plate	O24	40	5046	colony_pcr_plate_3	G4	colony_pcr_plate_3#G04	4552.0	50.02361164	2.1186	0.7676	True	True	False	JBx_203297	glycerol_stock_5-A3	aanava-2-glycerol_stock_5-A3	aanava-2-glycerol-stock-5-A3	aanava-2-glycerol-stock-5-A3	38660	24565	23862	975.2757	72.4461	JBx_203297	11864	340	36	7	9	glycerol-stock-5-A3	mountfolder//JBx_203297/aanava-1-glycerol-stock-5-A3_R1R2.bam
508	pAN_00512	pks12_Ncom + pks12M1 + borA1_Ccom + pPM021_MfeI_XhoI + lacI_T7_6xHis_TEV	SLIC/Gibson/CPEC	consolidated_gibson_plate_5	A1	consolidated_gibson_plate_5_QPLATE_1	A1	glycerol_stock_6	A1	aanava 2 211019	A2	50	ggaattgtgagcggataaca	colony_pcr_primer_plate	O22	40	tcgttttatttgatgcctgg	colony_pcr_primer_plate	O24	40	6613	colony_pcr_plate_3	H4	colony_pcr_plate_3#H04	2829.0	68.44357318	6.8781	4.0194	False	True	False	JBx_203298	glycerol_stock_6-A1	aanava-2-glycerol_stock_6-A1	aanava-2-glycerol-stock-6-A1	aanava-2-glycerol-stock-6-A1	56910	43911	42627	1486.4055	61.6222	JBx_203298	13414	288	21	3	6	glycerol-stock-6-A1	mountfolder//JBx_203298/aanava-1-glycerol-stock-6-A1_R1R2.bam
508	pAN_00512	pks12_Ncom + pks12M1 + borA1_Ccom + pPM021_MfeI_XhoI + lacI_T7_6xHis_TEV	SLIC/Gibson/CPEC	consolidated_gibson_plate_5	A1	consolidated_gibson_plate_5_QPLATE_1	A1	glycerol_stock_6	C1	aanava 2 211019	E2	50	ggaattgtgagcggataaca	colony_pcr_primer_plate	O22	40	tcgttttatttgatgcctgg	colony_pcr_primer_plate	O24	40	6613	colony_pcr_plate_3	B5	colony_pcr_plate_3#B05	2800.0	69.10747037	13.4517	7.7536	False	True	False	JBx_203298	glycerol_stock_6-C1	aanava-2-glycerol_stock_6-C1	aanava-2-glycerol-stock-6-C1	aanava-2-glycerol-stock-6-C1	83006	58148	56531	1956.1712	68.2347	JBx_203298	13414	279	22	6	8	glycerol-stock-6-C1	mountfolder//JBx_203298/aanava-1-glycerol-stock-6-C1_R1R2.bam
509	pAN_00513	pks12_Ncom + pks12M1 + borA1_Ccom + pPM021_MfeI_XhoI + lacI_lacUV5	SLIC/Gibson/CPEC	consolidated_gibson_plate_5	B1	consolidated_gibson_plate_5_QPLATE_1	A2	glycerol_stock_6	D1	aanava 2 211019	G2	50	ggaattgtgagcggataaca	colony_pcr_primer_plate	O22	40	tcgttttatttgatgcctgg	colony_pcr_primer_plate	O24	40	6531	colony_pcr_plate_3	C5	colony_pcr_plate_3#C05	1808.0	91.71307664	26.7439	24.3899	False	True	False	JBx_203299	glycerol_stock_6-D1	aanava-2-glycerol_stock_6-D1	aanava-2-glycerol-stock-6-D1	aanava-2-glycerol-stock-6-D1	60603	61999	61365	2161.5399	67.271	JBx_203299	13349	306	17	5	7	glycerol-stock-6-D1	mountfolder//JBx_203299/aanava-1-glycerol-stock-6-D1_R1R2.bam
514	pAN_00518	pks12_Ncom + pks12M2 + mlsA8_Ccom + pPM021_MfeI_XhoI + lacI_T7_6xHis_TEV	SLIC/Gibson/CPEC	consolidated_gibson_plate_5	G1	consolidated_gibson_plate_5_QPLATE_1	A7	glycerol_stock_6	D3	aanava 2 211019	G6	50	ggaattgtgagcggataaca	colony_pcr_primer_plate	O22	40	tcgttttatttgatgcctgg	colony_pcr_primer_plate	O24	40	6610	colony_pcr_plate_3	C7	colony_pcr_plate_3#C07	False	False	False	False	False	True	False	JBx_203304	glycerol_stock_6-D3	aanava-2-glycerol_stock_6-D3	aanava-2-glycerol-stock-6-D3	aanava-2-glycerol-stock-6-D3	38372	27752	27380	966.0751	63.3435	JBx_203304	13411	303	33	6	9	glycerol-stock-6-D3	mountfolder//JBx_203304/aanava-1-glycerol-stock-6-D3_R1R2.bam
514	pAN_00518	pks12_Ncom + pks12M2 + mlsA8_Ccom + pPM021_MfeI_XhoI + lacI_T7_6xHis_TEV	SLIC/Gibson/CPEC	consolidated_gibson_plate_5	G1	consolidated_gibson_plate_5_QPLATE_1	A7	glycerol_stock_6	E3	aanava 2 211019	I6	50	ggaattgtgagcggataaca	colony_pcr_primer_plate	O22	40	tcgttttatttgatgcctgg	colony_pcr_primer_plate	O24	40	6610	colony_pcr_plate_3	D7	colony_pcr_plate_3#D07	False	False	False	False	False	True	False	JBx_203304	glycerol_stock_6-E3	aanava-2-glycerol_stock_6-E3	aanava-2-glycerol-stock-6-E3	aanava-2-glycerol-stock-6-E3	73242	50661	50157	1682.2936	59.3468	JBx_203304	13411	275	18	3	5	glycerol-stock-6-E3	mountfolder//JBx_203304/aanava-1-glycerol-stock-6-E3_R1R2.bam
514	pAN_00518	pks12_Ncom + pks12M2 + mlsA8_Ccom + pPM021_MfeI_XhoI + lacI_T7_6xHis_TEV	SLIC/Gibson/CPEC	consolidated_gibson_plate_5	G1	consolidated_gibson_plate_5_QPLATE_1	A7	glycerol_stock_6	G3	aanava 2 211019	M6	50	ggaattgtgagcggataaca	colony_pcr_primer_plate	O22	40	tcgttttatttgatgcctgg	colony_pcr_primer_plate	O24	40	6610	colony_pcr_plate_3	F7	colony_pcr_plate_3#F07	False	False	False	False	False	True	False	JBx_203304	glycerol_stock_6-G3	aanava-2-glycerol_stock_6-G3	aanava-2-glycerol-stock-6-G3	aanava-2-glycerol-stock-6-G3	53471	37118	37033	1322.7448	58.5042	JBx_203304	13411	312	44	11	13	glycerol-stock-6-G3	mountfolder//JBx_203304/aanava-1-glycerol-stock-6-G3_R1R2.bam
516	pAN_00520	pks12_Ncom + ppsAtb + borA1_Ccom + pPM021_MfeI_XhoI + lacI_T7_6xHis_TEV	SLIC/Gibson/CPEC	consolidated_gibson_plate_5	A2	consolidated_gibson_plate_5_QPLATE_1	B1	glycerol_stock_6	D4	aanava 2 211019	G8	50	ggaattgtgagcggataaca	colony_pcr_primer_plate	O22	40	tcgttttatttgatgcctgg	colony_pcr_primer_plate	O24	40	5806	colony_pcr_plate_3	C8	colony_pcr_plate_3#C08	430.0	73.57424192	15.5043	59.7429	False	True	False	JBx_203306	glycerol_stock_6-D4	aanava-2-glycerol_stock_6-D4	aanava-2-glycerol-stock-6-D4	aanava-2-glycerol-stock-6-D4	69314	67775	66989	2520.0551	100.0	JBx_203306	12607	287	2	0	4	glycerol-stock-6-D4	mountfolder//JBx_203306/aanava-1-glycerol-stock-6-D4_R1R2.bam
516	pAN_00520	pks12_Ncom + ppsAtb + borA1_Ccom + pPM021_MfeI_XhoI + lacI_T7_6xHis_TEV	SLIC/Gibson/CPEC	consolidated_gibson_plate_5	A2	consolidated_gibson_plate_5_QPLATE_1	B1	glycerol_stock_6	E4	aanava 2 211019	I8	50	ggaattgtgagcggataaca	colony_pcr_primer_plate	O22	40	tcgttttatttgatgcctgg	colony_pcr_primer_plate	O24	40	5806	colony_pcr_plate_3	D8	colony_pcr_plate_3#D08	430.0	54.85356904	10.4196	40.15	False	True	False	JBx_203306	glycerol_stock_6-E4	aanava-2-glycerol_stock_6-E4	aanava-2-glycerol-stock-6-E4	aanava-2-glycerol-stock-6-E4	66509	64569	63751	2418.1709	100.0	JBx_203306	12607	288	2	0	3	glycerol-stock-6-E4	mountfolder//JBx_203306/aanava-1-glycerol-stock-6-E4_R1R2.bam
516	pAN_00520	pks12_Ncom + ppsAtb + borA1_Ccom + pPM021_MfeI_XhoI + lacI_T7_6xHis_TEV	SLIC/Gibson/CPEC	consolidated_gibson_plate_5	A2	consolidated_gibson_plate_5_QPLATE_1	B1	glycerol_stock_6	G4	aanava 2 211019	M8	50	ggaattgtgagcggataaca	colony_pcr_primer_plate	O22	40	tcgttttatttgatgcctgg	colony_pcr_primer_plate	O24	40	5806	colony_pcr_plate_3	F8	colony_pcr_plate_3#F08	False	False	False	False	False	True	False	JBx_203306	glycerol_stock_6-G4	aanava-2-glycerol_stock_6-G4	aanava-2-glycerol-stock-6-G4	aanava-2-glycerol-stock-6-G4	49988	48612	48098	1841.7915	100.0	JBx_203306	12607	293	3	0	4	glycerol-stock-6-G4	mountfolder//JBx_203306/aanava-1-glycerol-stock-6-G4_R1R2.bam
527	pAN_00531	pks12_Ncom + ppsBtb + mlsA8_Ccom + pPM021_MfeI_XhoI + lacI_lacUV5	SLIC/Gibson/CPEC	consolidated_gibson_plate_5	F2	consolidated_gibson_plate_5_QPLATE_1	B6	glycerol_stock_6	B7	aanava 2 211019	C14	50	ggaattgtgagcggataaca	colony_pcr_primer_plate	O22	40	tcgttttatttgatgcctgg	colony_pcr_primer_plate	O24	40	4881	colony_pcr_plate_3	A11	colony_pcr_plate_3#A11	4208.0	74.15457002	12.9551	4.9912	True	True	False	JBx_203317	glycerol_stock_6-B7	aanava-2-glycerol_stock_6-B7	aanava-2-glycerol-stock-6-B7	aanava-2-glycerol-stock-6-B7	36619	36207	36057	1557.8094	99.9487	JBx_203317	11699	319	3	0	3	glycerol-stock-6-B7	mountfolder//JBx_203317/aanava-1-glycerol-stock-6-B7_R1R2.bam
530	pAN_00534	pks12_Ncom + ppsBmm + mlsA8_Ccom + pPM021_MfeI_XhoI + lacI_T7_6xHis_TEV	SLIC/Gibson/CPEC	consolidated_gibson_plate_5	G2	consolidated_gibson_plate_5_QPLATE_1	B7	glycerol_stock_6	C7	aanava 2 211019	E14	50	ggaattgtgagcggataaca	colony_pcr_primer_plate	O22	40	tcgttttatttgatgcctgg	colony_pcr_primer_plate	O24	40	4945	colony_pcr_plate_3	B11	colony_pcr_plate_3#B11	687.0	80.02582367	16.5483	39.816	False	True	False	JBx_203320	glycerol_stock_6-C7	aanava-2-glycerol_stock_6-C7	aanava-2-glycerol-stock-6-C7	aanava-2-glycerol-stock-6-C7	79110	37911	37865	1469.4781	71.3264	JBx_203320	11746	264	65	2	9	glycerol-stock-6-C7	mountfolder//JBx_203320/aanava-1-glycerol-stock-6-C7_R1R2.bam
530	pAN_00534	pks12_Ncom + ppsBmm + mlsA8_Ccom + pPM021_MfeI_XhoI + lacI_T7_6xHis_TEV	SLIC/Gibson/CPEC	consolidated_gibson_plate_5	G2	consolidated_gibson_plate_5_QPLATE_1	B7	glycerol_stock_6	D7	aanava 2 211019	G14	50	ggaattgtgagcggataaca	colony_pcr_primer_plate	O22	40	tcgttttatttgatgcctgg	colony_pcr_primer_plate	O24	40	4945	colony_pcr_plate_3	C11	colony_pcr_plate_3#C11	687.0	92.95691796	19.911	47.7672	False	True	False	JBx_203320	glycerol_stock_6-D7	aanava-2-glycerol_stock_6-D7	aanava-2-glycerol-stock-6-D7	aanava-2-glycerol-stock-6-D7	63775	53967	53746	2209.0504	63.5876	JBx_203320	11746	285	2	0	3	glycerol-stock-6-D7	mountfolder//JBx_203320/aanava-1-glycerol-stock-6-D7_R1R2.bam
551	pAN_00555	pks12_Ncom + ppsEtb + mlsA8_Ccom + pPM021_MfeI_XhoI + lacI_lacUV5	SLIC/Gibson/CPEC	consolidated_gibson_plate_5	H3	consolidated_gibson_plate_5_QPLATE_1	C8	glycerol_stock_6	D10	aanava 2 211019	G20	50	ggaattgtgagcggataaca	colony_pcr_primer_plate	O22	40	tcgttttatttgatgcctgg	colony_pcr_primer_plate	O24	40	3465	colony_pcr_plate_4	C2	colony_pcr_plate_4#C02	3429.0	44.64914882	3.7637	1.8391	True	True	False	JBx_203341	glycerol_stock_6-D10	aanava-2-glycerol_stock_6-D10	aanava-2-glycerol-stock-6-D10	aanava-2-glycerol-stock-6-D10	62995	54343	54081	2267.8766	95.8767	JBx_203341	10283	262	211	8	11	glycerol-stock-6-D10	mountfolder//JBx_203341/aanava-1-glycerol-stock-6-D10_R1R2.bam
551	pAN_00555	pks12_Ncom + ppsEtb + mlsA8_Ccom + pPM021_MfeI_XhoI + lacI_lacUV5	SLIC/Gibson/CPEC	consolidated_gibson_plate_5	H3	consolidated_gibson_plate_5_QPLATE_1	C8	glycerol_stock_6	E10	aanava 2 211019	I20	50	ggaattgtgagcggataaca	colony_pcr_primer_plate	O22	40	tcgttttatttgatgcctgg	colony_pcr_primer_plate	O24	40	3465	colony_pcr_plate_4	D2	colony_pcr_plate_4#D02	3251.0	91.35775496	11.2899	5.6116	True	True	False	JBx_203341	glycerol_stock_6-E10	aanava-2-glycerol_stock_6-E10	aanava-2-glycerol-stock-6-E10	aanava-2-glycerol-stock-6-E10	46342	40383	40066	1783.8893	95.546	JBx_203341	10283	296	216	8	9	glycerol-stock-6-E10	mountfolder//JBx_203341/aanava-1-glycerol-stock-6-E10_R1R2.bam
551	pAN_00555	pks12_Ncom + ppsEtb + mlsA8_Ccom + pPM021_MfeI_XhoI + lacI_lacUV5	SLIC/Gibson/CPEC	consolidated_gibson_plate_5	H3	consolidated_gibson_plate_5_QPLATE_1	C8	glycerol_stock_6	F10	aanava 2 211019	K20	50	ggaattgtgagcggataaca	colony_pcr_primer_plate	O22	40	tcgttttatttgatgcctgg	colony_pcr_primer_plate	O24	40	3465	colony_pcr_plate_4	E2	colony_pcr_plate_4#E02	3251.0	88.90716034	11.9485	5.8646	True	True	False	JBx_203341	glycerol_stock_6-F10	aanava-2-glycerol_stock_6-F10	aanava-2-glycerol-stock-6-F10	aanava-2-glycerol-stock-6-F10	26272	22685	22517	954.8046	95.1473	JBx_203341	10283	281	152	6	9	glycerol-stock-6-F10	mountfolder//JBx_203341/aanava-1-glycerol-stock-6-F10_R1R2.bam
551	pAN_00555	pks12_Ncom + ppsEtb + mlsA8_Ccom + pPM021_MfeI_XhoI + lacI_lacUV5	SLIC/Gibson/CPEC	consolidated_gibson_plate_5	H3	consolidated_gibson_plate_5_QPLATE_1	C8	glycerol_stock_6	G10	aanava 2 211019	M20	50	ggaattgtgagcggataaca	colony_pcr_primer_plate	O22	40	tcgttttatttgatgcctgg	colony_pcr_primer_plate	O24	40	3465	colony_pcr_plate_4	F2	colony_pcr_plate_4#F02	3144.0	88.66474544	13.1989	6.7312	True	True	False	JBx_203341	glycerol_stock_6-G10	aanava-2-glycerol_stock_6-G10	aanava-2-glycerol-stock-6-G10	aanava-2-glycerol-stock-6-G10	29669	26194	26018	1161.1742	95.2057	JBx_203341	10283	281	234	9	14	glycerol-stock-6-G10	mountfolder//JBx_203341/aanava-1-glycerol-stock-6-G10_R1R2.bam
552	pAN_00556	pks12_Ncom + ppsEtb + borA1_Ccom + pPM021_MfeI_XhoI + lacI_T7_6xHis_TEV	SLIC/Gibson/CPEC	consolidated_gibson_plate_5	A4	consolidated_gibson_plate_5_QPLATE_1	D1	glycerol_stock_6	A11	aanava 2 211019	A22	50	ggaattgtgagcggataaca	colony_pcr_primer_plate	O22	40	tcgttttatttgatgcctgg	colony_pcr_primer_plate	O24	40	3580	colony_pcr_plate_4	H2	colony_pcr_plate_4#H02	2115.0	85.66847414	13.2237	10.1531	True	True	False	JBx_203342	glycerol_stock_6-A11	aanava-2-glycerol_stock_6-A11	aanava-2-glycerol-stock-6-A11	aanava-2-glycerol-stock-6-A11	53843	30597	30468	1417.7468	71.9295	JBx_203342	10381	283	2	0	3	glycerol-stock-6-A11	mountfolder//JBx_203342/aanava-1-glycerol-stock-6-A11_R1R2.bam
552	pAN_00556	pks12_Ncom + ppsEtb + borA1_Ccom + pPM021_MfeI_XhoI + lacI_T7_6xHis_TEV	SLIC/Gibson/CPEC	consolidated_gibson_plate_5	A4	consolidated_gibson_plate_5_QPLATE_1	D1	glycerol_stock_6	B11	aanava 2 211019	C22	50	ggaattgtgagcggataaca	colony_pcr_primer_plate	O22	40	tcgttttatttgatgcctgg	colony_pcr_primer_plate	O24	40	3580	colony_pcr_plate_4	A3	colony_pcr_plate_4#A03	3179.0	78.42672479	7.8084	4.0794	True	True	False	JBx_203342	glycerol_stock_6-B11	aanava-2-glycerol_stock_6-B11	aanava-2-glycerol-stock-6-B11	aanava-2-glycerol-stock-6-B11	14080	4078	4046	180.3038	79.1446	JBx_203342	10381	258	6	0	5	glycerol-stock-6-B11	mountfolder//JBx_203342/aanava-1-glycerol-stock-6-B11_R1R2.bam
554	pAN_00558	pks12_Ncom + ppsEtb + mlsA8_Ccom + pPM021_MfeI_XhoI + lacI_T7_6xHis_TEV	SLIC/Gibson/CPEC	consolidated_gibson_plate_5	C4	consolidated_gibson_plate_5_QPLATE_1	D3	glycerol_stock_6	D11	aanava 2 211019	G22	50	ggaattgtgagcggataaca	colony_pcr_primer_plate	O22	40	tcgttttatttgatgcctgg	colony_pcr_primer_plate	O24	40	3547	colony_pcr_plate_4	C3	colony_pcr_plate_4#C03	False	False	False	False	False	True	False	JBx_203344	glycerol_stock_6-D11	aanava-2-glycerol_stock_6-D11	aanava-2-glycerol-stock-6-D11	aanava-2-glycerol-stock-6-D11	88300	58162	57436	2434.1184	95.4484	JBx_203344	10348	270	168	7	10	glycerol-stock-6-D11	mountfolder//JBx_203344/aanava-1-glycerol-stock-6-D11_R1R2.bam
554	pAN_00558	pks12_Ncom + ppsEtb + mlsA8_Ccom + pPM021_MfeI_XhoI + lacI_T7_6xHis_TEV	SLIC/Gibson/CPEC	consolidated_gibson_plate_5	C4	consolidated_gibson_plate_5_QPLATE_1	D3	glycerol_stock_6	E11	aanava 2 211019	I22	50	ggaattgtgagcggataaca	colony_pcr_primer_plate	O22	40	tcgttttatttgatgcctgg	colony_pcr_primer_plate	O24	40	3547	colony_pcr_plate_4	D3	colony_pcr_plate_4#D03	4173.0	91.14200055	3.0096	1.1842	True	True	False	JBx_203344	glycerol_stock_6-E11	aanava-2-glycerol_stock_6-E11	aanava-2-glycerol-stock-6-E11	aanava-2-glycerol-stock-6-E11	69921	48640	48430	1935.2272	95.4774	JBx_203344	10348	248	184	16	17	glycerol-stock-6-E11	mountfolder//JBx_203344/aanava-1-glycerol-stock-6-E11_R1R2.bam
554	pAN_00558	pks12_Ncom + ppsEtb + mlsA8_Ccom + pPM021_MfeI_XhoI + lacI_T7_6xHis_TEV	SLIC/Gibson/CPEC	consolidated_gibson_plate_5	C4	consolidated_gibson_plate_5_QPLATE_1	D3	glycerol_stock_6	F11	aanava 2 211019	K22	50	ggaattgtgagcggataaca	colony_pcr_primer_plate	O22	40	tcgttttatttgatgcctgg	colony_pcr_primer_plate	O24	40	3547	colony_pcr_plate_4	E3	colony_pcr_plate_4#E03	4070.0	83.70030775	10.5526	4.2176	True	True	False	JBx_203344	glycerol_stock_6-F11	aanava-2-glycerol_stock_6-F11	aanava-2-glycerol-stock-6-F11	aanava-2-glycerol-stock-6-F11	79656	55416	55140	2144.1804	95.5644	JBx_203344	10348	240	248	9	15	glycerol-stock-6-F11	mountfolder//JBx_203344/aanava-1-glycerol-stock-6-F11_R1R2.bam
558	pAN_00562	pks12_Ncom + rifM2 + mlsA8_Ccom + pPM021_MfeI_XhoI + lacI_T7_6xHis_TEV	SLIC/Gibson/CPEC	consolidated_gibson_plate_5	G4	consolidated_gibson_plate_5_QPLATE_1	D7	glycerol_stock_6	A12	aanava 2 211019	A24	50	ggaattgtgagcggataaca	colony_pcr_primer_plate	O22	40	tcgttttatttgatgcctgg	colony_pcr_primer_plate	O24	40	3448	colony_pcr_plate_4	H3	colony_pcr_plate_4#H03	500.0	77.12148091	4.9994	16.5192	False	True	False	JBx_203348	glycerol_stock_6-A12	aanava-2-glycerol_stock_6-A12	aanava-2-glycerol-stock-6-A12	aanava-2-glycerol-stock-6-A12	63393	50605	49801	2230.4074	75.7635	JBx_203348	10249	275	32	3	6	glycerol-stock-6-A12	mountfolder//JBx_203348/aanava-1-glycerol-stock-6-A12_R1R2.bam
560	pAN_00564	pks12_Ncom + spnM1 + borA1_Ccom + pPM021_MfeI_XhoI + lacI_T7_6xHis_TEV	SLIC/Gibson/CPEC	consolidated_gibson_plate_5	A5	consolidated_gibson_plate_5_QPLATE_1	E1	glycerol_stock_6	C12	aanava 2 211019	E24	50	ggaattgtgagcggataaca	colony_pcr_primer_plate	O22	40	tcgttttatttgatgcctgg	colony_pcr_primer_plate	O24	40	5161	colony_pcr_plate_4	B4	colony_pcr_plate_4#B04	2914.0	87.55662674	10.8621	6.128	True	True	False	JBx_203350	glycerol_stock_6-C12	aanava-2-glycerol_stock_6-C12	aanava-2-glycerol-stock-6-C12	aanava-2-glycerol-stock-6-C12	64041	64969	63801	2526.1465	100.0	JBx_203350	11962	305	3	0	3	glycerol-stock-6-C12	mountfolder//JBx_203350/aanava-1-glycerol-stock-6-C12_R1R2.bam
560	pAN_00564	pks12_Ncom + spnM1 + borA1_Ccom + pPM021_MfeI_XhoI + lacI_T7_6xHis_TEV	SLIC/Gibson/CPEC	consolidated_gibson_plate_5	A5	consolidated_gibson_plate_5_QPLATE_1	E1	glycerol_stock_6	D12	aanava 2 211019	G24	50	ggaattgtgagcggataaca	colony_pcr_primer_plate	O22	40	tcgttttatttgatgcctgg	colony_pcr_primer_plate	O24	40	5161	colony_pcr_plate_4	C4	colony_pcr_plate_4#C04	4897.0	55.65415566	2.7595	0.9277	True	True	False	JBx_203350	glycerol_stock_6-D12	aanava-2-glycerol_stock_6-D12	aanava-2-glycerol-stock-6-D12	aanava-2-glycerol-stock-6-D12	122135	117275	117144	3640.5615	100.0	JBx_203350	11962	178	3	0	4	glycerol-stock-6-D12	mountfolder//JBx_203350/aanava-1-glycerol-stock-6-D12_R1R2.bam
560	pAN_00564	pks12_Ncom + spnM1 + borA1_Ccom + pPM021_MfeI_XhoI + lacI_T7_6xHis_TEV	SLIC/Gibson/CPEC	consolidated_gibson_plate_5	A5	consolidated_gibson_plate_5_QPLATE_1	E1	glycerol_stock_6	E12	aanava 2 211019	I24	50	ggaattgtgagcggataaca	colony_pcr_primer_plate	O22	40	tcgttttatttgatgcctgg	colony_pcr_primer_plate	O24	40	5161	colony_pcr_plate_4	D4	colony_pcr_plate_4#D04	2943.0	94.37151591	5.7728	3.2149	True	True	False	JBx_203350	glycerol_stock_6-E12	aanava-2-glycerol_stock_6-E12	aanava-2-glycerol-stock-6-E12	aanava-2-glycerol-stock-6-E12	48368	50108	49466	1947.7032	92.9025	JBx_203350	11962	287	47	4	7	glycerol-stock-6-E12	mountfolder//JBx_203350/aanava-1-glycerol-stock-6-E12_R1R2.bam
560	pAN_00564	pks12_Ncom + spnM1 + borA1_Ccom + pPM021_MfeI_XhoI + lacI_T7_6xHis_TEV	SLIC/Gibson/CPEC	consolidated_gibson_plate_5	A5	consolidated_gibson_plate_5_QPLATE_1	E1	glycerol_stock_6	F12	aanava 2 211019	K24	50	ggaattgtgagcggataaca	colony_pcr_primer_plate	O22	40	tcgttttatttgatgcctgg	colony_pcr_primer_plate	O24	40	5161	colony_pcr_plate_4	E4	colony_pcr_plate_4#E04	False	False	False	False	False	True	False	JBx_203350	glycerol_stock_6-F12	aanava-2-glycerol_stock_6-F12	aanava-2-glycerol-stock-6-F12	aanava-2-glycerol-stock-6-F12	131242	123546	123158	3709.4388	92.6517	JBx_203350	11962	176	4	0	4	glycerol-stock-6-F12	mountfolder//JBx_203350/aanava-1-glycerol-stock-6-F12_R1R2.bam
565	pAN_00569	pks12_Ncom + spnM2 + borA1_Ccom + pPM021_MfeI_XhoI + lacI_lacUV5	SLIC/Gibson/CPEC	consolidated_gibson_plate_5	F5	consolidated_gibson_plate_5_QPLATE_1	E6	glycerol_stock_7	F1	aanava 2 211019	L1	50	ggaattgtgagcggataaca	colony_pcr_primer_plate	O22	40	tcgttttatttgatgcctgg	colony_pcr_primer_plate	O24	40	6633	colony_pcr_plate_4	C5	colony_pcr_plate_4#C05	False	False	False	False	False	True	False	JBx_203355	glycerol_stock_7-F1	aanava-2-glycerol_stock_7-F1	aanava-2-glycerol-stock-7-F1	aanava-2-glycerol-stock-7-F1	107247	92003	91856	3165.3073	100.0	JBx_203355	13451	264	4	0	3	glycerol-stock-7-F1	mountfolder//JBx_203355/aanava-1-glycerol-stock-7-F1_R1R2.bam
566	pAN_00570	pks12_Ncom + spnM2 + mlsA8_Ccom + pPM021_MfeI_XhoI + lacI_T7_6xHis_TEV	SLIC/Gibson/CPEC	consolidated_gibson_plate_5	G5	consolidated_gibson_plate_5_QPLATE_1	E7	glycerol_stock_7	H1	aanava 2 211019	P1	50	ggaattgtgagcggataaca	colony_pcr_primer_plate	O22	40	tcgttttatttgatgcctgg	colony_pcr_primer_plate	O24	40	6682	colony_pcr_plate_4	E5	colony_pcr_plate_4#E05	False	False	False	False	False	True	False	JBx_203356	glycerol_stock_7-H1	aanava-2-glycerol_stock_7-H1	aanava-2-glycerol-stock-7-H1	aanava-2-glycerol-stock-7-H1	61964	40038	39829	1336.0869	96.6699	JBx_203356	13483	279	25	2	6	glycerol-stock-7-H1	mountfolder//JBx_203356/aanava-1-glycerol-stock-7-H1_R1R2.bam
567	pAN_00571	pks12_Ncom + spnM2 + mlsA8_Ccom + pPM021_MfeI_XhoI + lacI_lacUV5	SLIC/Gibson/CPEC	consolidated_gibson_plate_5	H5	consolidated_gibson_plate_5_QPLATE_1	E8	glycerol_stock_7	A2	aanava 2 211019	B3	50	ggaattgtgagcggataaca	colony_pcr_primer_plate	O22	40	tcgttttatttgatgcctgg	colony_pcr_primer_plate	O24	40	6600	colony_pcr_plate_4	F5	colony_pcr_plate_4#F05	False	False	False	False	False	True	False	JBx_203357	glycerol_stock_7-A2	aanava-2-glycerol_stock_7-A2	aanava-2-glycerol-stock-7-A2	aanava-2-glycerol-stock-7-A2	51136	34279	33955	1195.3043	56.0143	JBx_203357	13418	306	2	0	3	glycerol-stock-7-A2	mountfolder//JBx_203357/aanava-1-glycerol-stock-7-A2_R1R2.bam
568	pAN_00572	pks12_Ncom + pks15mm + borA1_Ccom + pPM021_MfeI_XhoI + lacI_T7_6xHis_TEV	SLIC/Gibson/CPEC	consolidated_gibson_plate_5	A6	consolidated_gibson_plate_5_QPLATE_1	F1	glycerol_stock_7	C2	aanava 2 211019	F3	50	ggaattgtgagcggataaca	colony_pcr_primer_plate	O22	40	tcgttttatttgatgcctgg	colony_pcr_primer_plate	O24	40	6715	colony_pcr_plate_4	H5	colony_pcr_plate_4#H05	598.0	81.50304477	7.9234	21.7682	False	True	False	JBx_203358	glycerol_stock_7-C2	aanava-2-glycerol_stock_7-C2	aanava-2-glycerol-stock-7-C2	aanava-2-glycerol-stock-7-C2	51201	41405	41201	1441.5768	99.7928	JBx_203358	13516	292	8	7	10	glycerol-stock-7-C2	mountfolder//JBx_203358/aanava-1-glycerol-stock-7-C2_R1R2.bam
570	pAN_00574	pks12_Ncom + pks15mm + mlsA8_Ccom + pPM021_MfeI_XhoI + lacI_T7_6xHis_TEV	SLIC/Gibson/CPEC	consolidated_gibson_plate_5	C6	consolidated_gibson_plate_5_QPLATE_1	F3	glycerol_stock_7	H2	aanava 2 211019	P3	50	ggaattgtgagcggataaca	colony_pcr_primer_plate	O22	40	tcgttttatttgatgcctgg	colony_pcr_primer_plate	O24	40	6682	colony_pcr_plate_4	E6	colony_pcr_plate_4#E06	4724.0	41.39233008	6.3584	2.2	True	True	False	JBx_203360	glycerol_stock_7-H2	aanava-2-glycerol_stock_7-H2	aanava-2-glycerol-stock-7-H2	aanava-2-glycerol-stock-7-H2	62253	39391	38891	1276.5721	99.9926	JBx_203360	13483	253	9	0	7	glycerol-stock-7-H2	mountfolder//JBx_203360/aanava-1-glycerol-stock-7-H2_R1R2.bam
574	pAN_00578	pks12_Ncom + pks6tb + mlsA8_Ccom + pPM021_MfeI_XhoI + lacI_T7_6xHis_TEV	SLIC/Gibson/CPEC	consolidated_gibson_plate_5	G6	consolidated_gibson_plate_5_QPLATE_1	F7	glycerol_stock_7	D3	aanava 2 211019	H5	50	ggaattgtgagcggataaca	colony_pcr_primer_plate	O22	40	tcgttttatttgatgcctgg	colony_pcr_primer_plate	O24	40	3526	colony_pcr_plate_4	A7	colony_pcr_plate_4#A07	4828.0	57.80582627	8.7429	2.5924	True	True	False	JBx_203364	glycerol_stock_7-D3	aanava-2-glycerol_stock_7-D3	aanava-2-glycerol-stock-7-D3	aanava-2-glycerol-stock-7-D3	32935	21665	21087	1026.1678	72.0538	JBx_203364	10327	336	8	3	10	glycerol-stock-7-D3	mountfolder//JBx_203364/aanava-1-glycerol-stock-7-D3_R1R2.bam
575	pAN_00579	pks12_Ncom + pks6tb + mlsA8_Ccom + pPM021_MfeI_XhoI + lacI_lacUV5	SLIC/Gibson/CPEC	consolidated_gibson_plate_5	H6	consolidated_gibson_plate_5_QPLATE_1	F8	glycerol_stock_7	A4	aanava 2 211019	B7	50	ggaattgtgagcggataaca	colony_pcr_primer_plate	O22	40	tcgttttatttgatgcctgg	colony_pcr_primer_plate	O24	40	3444	colony_pcr_plate_4	F7	colony_pcr_plate_4#F07	3358.0	48.70662826	6.7296	3.1464	True	True	False	JBx_203365	glycerol_stock_7-A4	aanava-2-glycerol_stock_7-A4	aanava-2-glycerol-stock-7-A4	aanava-2-glycerol-stock-7-A4	30181	26788	26071	1193.8315	99.8733	JBx_203365	10262	316	3	1	6	glycerol-stock-7-A4	mountfolder//JBx_203365/aanava-1-glycerol-stock-7-A4_R1R2.bam
579	pAN_00583	borLM + mlsA8_Ccom + pPM021_MfeI_XhoI + lacI_lacUV5	SLIC/Gibson/CPEC	consolidated_gibson_plate_5	D7	consolidated_gibson_plate_5_QPLATE_2	A4	glycerol_stock_7	H4	aanava 2 211019	P7	50	ggaattgtgagcggataaca	colony_pcr_primer_plate	O22	40	tcgttttatttgatgcctgg	colony_pcr_primer_plate	O24	40	2694	colony_pcr_plate_4	E8	colony_pcr_plate_4#E08	1846.0	57.41708671	11.7101	10.3358	True	True	False	JBx_203369	glycerol_stock_7-H4	aanava-2-glycerol_stock_7-H4	aanava-2-glycerol-stock-7-H4	aanava-2-glycerol-stock-7-H4	43574	31723	32035	1558.5774	75.7885	JBx_203369	9512	260	5	1	5	glycerol-stock-7-H4	mountfolder//JBx_203369/aanava-1-glycerol-stock-7-H4_R1R2.bam
584	pAN_00588	lipLM + mlsA8_Ccom + pPM021_MfeI_XhoI + lacI_T7_6xHis_TEV	SLIC/Gibson/CPEC	consolidated_gibson_plate_5	G7	consolidated_gibson_plate_5_QPLATE_2	A7	glycerol_stock_7	A5	aanava 2 211019	B9	50	ggaattgtgagcggataaca	colony_pcr_primer_plate	O22	40	tcgttttatttgatgcctgg	colony_pcr_primer_plate	O24	40	2140	colony_pcr_plate_4	F8	colony_pcr_plate_4#F08	1827.0	54.91719681	12.0077	10.7659	True	True	False	JBx_203374	glycerol_stock_7-A5	aanava-2-glycerol_stock_7-A5	aanava-2-glycerol-stock-7-A5	aanava-2-glycerol-stock-7-A5	92057	17146	17171	848.4618	100.0	JBx_203374	8941	253	3	1	5	glycerol-stock-7-A5	mountfolder//JBx_203374/aanava-1-glycerol-stock-7-A5_R1R2.bam
584	pAN_00588	lipLM + mlsA8_Ccom + pPM021_MfeI_XhoI + lacI_T7_6xHis_TEV	SLIC/Gibson/CPEC	consolidated_gibson_plate_5	G7	consolidated_gibson_plate_5_QPLATE_2	A7	glycerol_stock_7	D5	aanava 2 211019	H9	50	ggaattgtgagcggataaca	colony_pcr_primer_plate	O22	40	tcgttttatttgatgcctgg	colony_pcr_primer_plate	O24	40	2140	colony_pcr_plate_4	A9	colony_pcr_plate_4#A09	1904.0	82.83656933	15.6108	13.4683	True	True	False	JBx_203374	glycerol_stock_7-D5	aanava-2-glycerol_stock_7-D5	aanava-2-glycerol-stock-7-D5	aanava-2-glycerol-stock-7-D5	30328	29364	29027	1627.447	100.0	JBx_203374	8941	329	2	0	3	glycerol-stock-7-D5	mountfolder//JBx_203374/aanava-1-glycerol-stock-7-D5_R1R2.bam
585	pAN_00589	lipLM + mlsA8_Ccom + pPM021_MfeI_XhoI + lacI_lacUV5	SLIC/Gibson/CPEC	consolidated_gibson_plate_5	H7	consolidated_gibson_plate_5_QPLATE_2	A8	glycerol_stock_7	E5	aanava 2 211019	J9	50	ggaattgtgagcggataaca	colony_pcr_primer_plate	O22	40	tcgttttatttgatgcctgg	colony_pcr_primer_plate	O24	40	2058	colony_pcr_plate_4	B9	colony_pcr_plate_4#B09	1731.0	89.08804936	23.4494	22.3123	True	True	False	JBx_203375	glycerol_stock_7-E5	aanava-2-glycerol_stock_7-E5	aanava-2-glycerol-stock-7-E5	aanava-2-glycerol-stock-7-E5	21245	19117	19017	1054.8289	99.7071	JBx_203375	8876	307	3	0	3	glycerol-stock-7-E5	mountfolder//JBx_203375/aanava-1-glycerol-stock-7-E5_R1R2.bam
585	pAN_00589	lipLM + mlsA8_Ccom + pPM021_MfeI_XhoI + lacI_lacUV5	SLIC/Gibson/CPEC	consolidated_gibson_plate_5	H7	consolidated_gibson_plate_5_QPLATE_2	A8	glycerol_stock_7	F5	aanava 2 211019	L9	50	ggaattgtgagcggataaca	colony_pcr_primer_plate	O22	40	tcgttttatttgatgcctgg	colony_pcr_primer_plate	O24	40	2058	colony_pcr_plate_4	C9	colony_pcr_plate_4#C09	1693.0	89.74428941	43.4138	41.6457	True	True	False	JBx_203375	glycerol_stock_7-F5	aanava-2-glycerol_stock_7-F5	aanava-2-glycerol-stock-7-F5	aanava-2-glycerol-stock-7-F5	34848	30789	30669	1675.2605	100.0	JBx_203375	8876	296	4	0	5	glycerol-stock-7-F5	mountfolder//JBx_203375/aanava-1-glycerol-stock-7-F5_R1R2.bam
585	pAN_00589	lipLM + mlsA8_Ccom + pPM021_MfeI_XhoI + lacI_lacUV5	SLIC/Gibson/CPEC	consolidated_gibson_plate_5	H7	consolidated_gibson_plate_5_QPLATE_2	A8	glycerol_stock_7	G5	aanava 2 211019	N9	50	ggaattgtgagcggataaca	colony_pcr_primer_plate	O22	40	tcgttttatttgatgcctgg	colony_pcr_primer_plate	O24	40	2058	colony_pcr_plate_4	D9	colony_pcr_plate_4#D09	1750.0	90.69358472	23.3107	21.9646	True	True	False	JBx_203375	glycerol_stock_7-G5	aanava-2-glycerol_stock_7-G5	aanava-2-glycerol-stock-7-G5	aanava-2-glycerol-stock-7-G5	13854	12018	12007	694.9099	99.8535	JBx_203375	8876	319	3	0	3	glycerol-stock-7-G5	mountfolder//JBx_203375/aanava-1-glycerol-stock-7-G5_R1R2.bam
585	pAN_00589	lipLM + mlsA8_Ccom + pPM021_MfeI_XhoI + lacI_lacUV5	SLIC/Gibson/CPEC	consolidated_gibson_plate_5	H7	consolidated_gibson_plate_5_QPLATE_2	A8	glycerol_stock_7	H5	aanava 2 211019	P9	50	ggaattgtgagcggataaca	colony_pcr_primer_plate	O22	40	tcgttttatttgatgcctgg	colony_pcr_primer_plate	O24	40	2058	colony_pcr_plate_4	E9	colony_pcr_plate_4#E09	1712.0	79.464097	28.5737	27.5383	True	True	False	JBx_203375	glycerol_stock_7-H5	aanava-2-glycerol_stock_7-H5	aanava-2-glycerol-stock-7-H5	aanava-2-glycerol-stock-7-H5	25242	24945	24975	1376.7774	100.0	JBx_203375	8876	286	3	0	5	glycerol-stock-7-H5	mountfolder//JBx_203375/aanava-1-glycerol-stock-7-H5_R1R2.bam
586	pAN_00590	lipLM + pks12_Ccom + pPM021_MfeI_XhoI + lacI_T7_6xHis_TEV	SLIC/Gibson/CPEC	consolidated_gibson_plate_5	A8	consolidated_gibson_plate_5_QPLATE_2	B1	glycerol_stock_7	A6	aanava 2 211019	B11	50	ggaattgtgagcggataaca	colony_pcr_primer_plate	O22	40	tcgttttatttgatgcctgg	colony_pcr_primer_plate	O24	40	2098	colony_pcr_plate_4	F9	colony_pcr_plate_4#F09	939.0	73.06836488	12.6097	22.1497	False	True	False	JBx_203376	glycerol_stock_7-A6	aanava-2-glycerol_stock_7-A6	aanava-2-glycerol-stock-7-A6	aanava-2-glycerol-stock-7-A6	37005	28112	27869	1507.623	96.8761	JBx_203376	8899	295	2	0	5	glycerol-stock-7-A6	mountfolder//JBx_203376/aanava-1-glycerol-stock-7-A6_R1R2.bam
586	pAN_00590	lipLM + pks12_Ccom + pPM021_MfeI_XhoI + lacI_T7_6xHis_TEV	SLIC/Gibson/CPEC	consolidated_gibson_plate_5	A8	consolidated_gibson_plate_5_QPLATE_2	B1	glycerol_stock_7	B6	aanava 2 211019	D11	50	ggaattgtgagcggataaca	colony_pcr_primer_plate	O22	40	tcgttttatttgatgcctgg	colony_pcr_primer_plate	O24	40	2098	colony_pcr_plate_4	G9	colony_pcr_plate_4#G09	2886.0	62.56772674	10.0928	5.7037	True	True	False	JBx_203376	glycerol_stock_7-B6	aanava-2-glycerol_stock_7-B6	aanava-2-glycerol-stock-7-B6	aanava-2-glycerol-stock-7-B6	33311	23068	22974	1265.582	93.2127	JBx_203376	8899	307	2	0	3	glycerol-stock-7-B6	mountfolder//JBx_203376/aanava-1-glycerol-stock-7-B6_R1R2.bam
586	pAN_00590	lipLM + pks12_Ccom + pPM021_MfeI_XhoI + lacI_T7_6xHis_TEV	SLIC/Gibson/CPEC	consolidated_gibson_plate_5	A8	consolidated_gibson_plate_5_QPLATE_2	B1	glycerol_stock_7	C6	aanava 2 211019	F11	50	ggaattgtgagcggataaca	colony_pcr_primer_plate	O22	40	tcgttttatttgatgcctgg	colony_pcr_primer_plate	O24	40	2098	colony_pcr_plate_4	H9	colony_pcr_plate_4#H09	931.0	73.87788497	14.7181	26.0199	False	True	False	JBx_203376	glycerol_stock_7-C6	aanava-2-glycerol_stock_7-C6	aanava-2-glycerol-stock-7-C6	aanava-2-glycerol-stock-7-C6	16229	13264	13178	775.8331	98.1571	JBx_203376	8899	337	3	0	5	glycerol-stock-7-C6	mountfolder//JBx_203376/aanava-1-glycerol-stock-7-C6_R1R2.bam
587	pAN_00591	lipLM + pks12_Ccom + pPM021_MfeI_XhoI + lacI_lacUV5	SLIC/Gibson/CPEC	consolidated_gibson_plate_5	B8	consolidated_gibson_plate_5_QPLATE_2	B2	glycerol_stock_7	E6	aanava 2 211019	J11	50	ggaattgtgagcggataaca	colony_pcr_primer_plate	O22	40	tcgttttatttgatgcctgg	colony_pcr_primer_plate	O24	40	2016	colony_pcr_plate_4	B10	colony_pcr_plate_4#B10	1866.0	63.59422888	20.2933	17.703	True	True	False	JBx_203377	glycerol_stock_7-E6	aanava-2-glycerol_stock_7-E6	aanava-2-glycerol-stock-7-E6	aanava-2-glycerol-stock-7-E6	38461	28681	29063	1554.2516	96.8191	JBx_203377	8834	283	7	4	10	glycerol-stock-7-E6	mountfolder//JBx_203377/aanava-1-glycerol-stock-7-E6_R1R2.bam
587	pAN_00591	lipLM + pks12_Ccom + pPM021_MfeI_XhoI + lacI_lacUV5	SLIC/Gibson/CPEC	consolidated_gibson_plate_5	B8	consolidated_gibson_plate_5_QPLATE_2	B2	glycerol_stock_7	F6	aanava 2 211019	L11	50	ggaattgtgagcggataaca	colony_pcr_primer_plate	O22	40	tcgttttatttgatgcctgg	colony_pcr_primer_plate	O24	40	2016	colony_pcr_plate_4	C10	colony_pcr_plate_4#C10	1827.0	63.5364597	24.7857	22.1621	True	True	False	JBx_203377	glycerol_stock_7-F6	aanava-2-glycerol_stock_7-F6	aanava-2-glycerol-stock-7-F6	aanava-2-glycerol-stock-7-F6	37977	27435	27798	1488.0482	96.8304	JBx_203377	8834	287	4	1	4	glycerol-stock-7-F6	mountfolder//JBx_203377/aanava-1-glycerol-stock-7-F6_R1R2.bam
587	pAN_00591	lipLM + pks12_Ccom + pPM021_MfeI_XhoI + lacI_lacUV5	SLIC/Gibson/CPEC	consolidated_gibson_plate_5	B8	consolidated_gibson_plate_5_QPLATE_2	B2	glycerol_stock_7	G6	aanava 2 211019	N11	50	ggaattgtgagcggataaca	colony_pcr_primer_plate	O22	40	tcgttttatttgatgcctgg	colony_pcr_primer_plate	O24	40	2016	colony_pcr_plate_4	D10	colony_pcr_plate_4#D10	1885.0	84.18013501	19.1413	16.6715	True	True	False	JBx_203377	glycerol_stock_7-G6	aanava-2-glycerol_stock_7-G6	aanava-2-glycerol-stock-7-G6	aanava-2-glycerol-stock-7-G6	3494	1601	1745	93.8087	90.5252	JBx_203377	8834	357	9	7	12	glycerol-stock-7-G6	mountfolder//JBx_203377/aanava-1-glycerol-stock-7-G6_R1R2.bam
587	pAN_00591	lipLM + pks12_Ccom + pPM021_MfeI_XhoI + lacI_lacUV5	SLIC/Gibson/CPEC	consolidated_gibson_plate_5	B8	consolidated_gibson_plate_5_QPLATE_2	B2	glycerol_stock_7	H6	aanava 2 211019	P11	50	ggaattgtgagcggataaca	colony_pcr_primer_plate	O22	40	tcgttttatttgatgcctgg	colony_pcr_primer_plate	O24	40	2016	colony_pcr_plate_4	E10	colony_pcr_plate_4#E10	2543.0	46.73107726	7.3229	4.8143	True	True	False	JBx_203377	glycerol_stock_7-H6	aanava-2-glycerol_stock_7-H6	aanava-2-glycerol-stock-7-H6	aanava-2-glycerol-stock-7-H6	50901	30938	31139	1647.7181	91.5667	JBx_203377	8834	266	3	2	6	glycerol-stock-7-H6	mountfolder//JBx_203377/aanava-1-glycerol-stock-7-H6_R1R2.bam
592	pAN_00596	eryLM + pks12_Ccom + pPM021_MfeI_XhoI + lacI_T7_6xHis_TEV	SLIC/Gibson/CPEC	consolidated_gibson_plate_5	G8	consolidated_gibson_plate_5_QPLATE_2	B7	glycerol_stock_7	A7	aanava 2 211019	B13	50	ggaattgtgagcggataaca	colony_pcr_primer_plate	O22	40	tcgttttatttgatgcctgg	colony_pcr_primer_plate	O24	40	2044	colony_pcr_plate_4	F10	colony_pcr_plate_4#F10	1770.0	62.67542947	10.8431	10.0614	True	True	False	JBx_203382	glycerol_stock_7-A7	aanava-2-glycerol_stock_7-A7	aanava-2-glycerol-stock-7-A7	aanava-2-glycerol-stock-7-A7	28553	17587	17760	944.1876	78.9373	JBx_203382	8845	291	4	2	6	glycerol-stock-7-A7	mountfolder//JBx_203382/aanava-1-glycerol-stock-7-A7_R1R2.bam
592	pAN_00596	eryLM + pks12_Ccom + pPM021_MfeI_XhoI + lacI_T7_6xHis_TEV	SLIC/Gibson/CPEC	consolidated_gibson_plate_5	G8	consolidated_gibson_plate_5_QPLATE_2	B7	glycerol_stock_7	B7	aanava 2 211019	D13	50	ggaattgtgagcggataaca	colony_pcr_primer_plate	O22	40	tcgttttatttgatgcctgg	colony_pcr_primer_plate	O24	40	2044	colony_pcr_plate_4	G10	colony_pcr_plate_4#G10	1750.0	94.43482053	15.591	14.4671	True	True	False	JBx_203382	glycerol_stock_7-B7	aanava-2-glycerol_stock_7-B7	aanava-2-glycerol-stock-7-B7	aanava-2-glycerol-stock-7-B7	35661	25739	25987	1430.7102	81.922	JBx_203382	8845	307	4	2	6	glycerol-stock-7-B7	mountfolder//JBx_203382/aanava-1-glycerol-stock-7-B7_R1R2.bam
603	pAN_00607	pikLM + mlsA8_Ccom + pPM021_MfeI_XhoI + lacI_lacUV5	SLIC/Gibson/CPEC	consolidated_gibson_plate_5	H9	consolidated_gibson_plate_5_QPLATE_2	C8	glycerol_stock_7	F8	aanava 2 211019	L15	50	ggaattgtgagcggataaca	colony_pcr_primer_plate	O22	40	tcgttttatttgatgcctgg	colony_pcr_primer_plate	O24	40	3639	colony_pcr_plate_4	C12	colony_pcr_plate_4#C12	3358.0	76.77430469	9.805	4.6197	True	True	False	JBx_203393	glycerol_stock_7-F8	aanava-2-glycerol_stock_7-F8	aanava-2-glycerol-stock-7-F8	aanava-2-glycerol-stock-7-F8	33362	31211	31106	1447.2884	100.0	JBx_203393	10457	294	3	0	4	glycerol-stock-7-F8	mountfolder//JBx_203393/aanava-1-glycerol-stock-7-F8_R1R2.bam
604	pAN_00608	pikLM + pks12_Ccom + pPM021_MfeI_XhoI + lacI_T7_6xHis_TEV	SLIC/Gibson/CPEC	consolidated_gibson_plate_5	A10	consolidated_gibson_plate_5_QPLATE_2	D1	glycerol_stock_7	B9	aanava 2 211019	D17	50	ggaattgtgagcggataaca	colony_pcr_primer_plate	O22	40	tcgttttatttgatgcctgg	colony_pcr_primer_plate	O24	40	3679	colony_pcr_plate_4	G12	colony_pcr_plate_4#G12	2458.0	62.19090091	13.2063	8.841	True	True	False	JBx_203394	glycerol_stock_7-B9	aanava-2-glycerol_stock_7-B9	aanava-2-glycerol-stock-7-B9	aanava-2-glycerol-stock-7-B9	39131	23215	23173	1095.4732	66.8511	JBx_203394	10480	309	2	0	3	glycerol-stock-7-B9	mountfolder//JBx_203394/aanava-1-glycerol-stock-7-B9_R1R2.bam
604	pAN_00608	pikLM + pks12_Ccom + pPM021_MfeI_XhoI + lacI_T7_6xHis_TEV	SLIC/Gibson/CPEC	consolidated_gibson_plate_5	A10	consolidated_gibson_plate_5_QPLATE_2	D1	glycerol_stock_7	C9	aanava 2 211019	F17	50	ggaattgtgagcggataaca	colony_pcr_primer_plate	O22	40	tcgttttatttgatgcctgg	colony_pcr_primer_plate	O24	40	3679	colony_pcr_plate_4	H12	colony_pcr_plate_4#H12	False	False	False	False	False	True	False	JBx_203394	glycerol_stock_7-C9	aanava-2-glycerol_stock_7-C9	aanava-2-glycerol-stock-7-C9	aanava-2-glycerol-stock-7-C9	17478	10869	10765	535.8201	69.3989	JBx_203394	10480	339	2	0	3	glycerol-stock-7-C9	mountfolder//JBx_203394/aanava-1-glycerol-stock-7-C9_R1R2.bam
612	pAN_00616	cndLM + borA1_Ccom + pPM021_MfeI_XhoI + lacI_T7_6xHis_TEV	SLIC/Gibson/CPEC	consolidated_gibson_plate_5	A11	consolidated_gibson_plate_5_QPLATE_2	E1	glycerol_stock_7	D11	aanava 2 211019	H21	50	ggaattgtgagcggataaca	colony_pcr_primer_plate	O22	40	tcgttttatttgatgcctgg	colony_pcr_primer_plate	O24	40	2605	colony_pcr_plate_5	A3	colony_pcr_plate_5#A03	False	False	False	False	False	True	False	JBx_203402	glycerol_stock_7-D11	aanava-2-glycerol_stock_7-D11	aanava-2-glycerol-stock-7-D11	aanava-2-glycerol-stock-7-D11	30345	28691	28385	1495.0088	100.0	JBx_203402	9406	305	3	0	3	glycerol-stock-7-D11	mountfolder//JBx_203402/aanava-1-glycerol-stock-7-D11_R1R2.bam
612	pAN_00616	cndLM + borA1_Ccom + pPM021_MfeI_XhoI + lacI_T7_6xHis_TEV	SLIC/Gibson/CPEC	consolidated_gibson_plate_5	A11	consolidated_gibson_plate_5_QPLATE_2	E1	glycerol_stock_7	E11	aanava 2 211019	J21	50	ggaattgtgagcggataaca	colony_pcr_primer_plate	O22	40	tcgttttatttgatgcctgg	colony_pcr_primer_plate	O24	40	2605	colony_pcr_plate_5	B3	colony_pcr_plate_5#B03	False	False	False	False	False	True	False	JBx_203402	glycerol_stock_7-E11	aanava-2-glycerol_stock_7-E11	aanava-2-glycerol-stock-7-E11	aanava-2-glycerol-stock-7-E11	42040	38454	37904	1983.5521	100.0	JBx_203402	9406	312	2	0	4	glycerol-stock-7-E11	mountfolder//JBx_203402/aanava-1-glycerol-stock-7-E11_R1R2.bam
612	pAN_00616	cndLM + borA1_Ccom + pPM021_MfeI_XhoI + lacI_T7_6xHis_TEV	SLIC/Gibson/CPEC	consolidated_gibson_plate_5	A11	consolidated_gibson_plate_5_QPLATE_2	E1	glycerol_stock_7	F11	aanava 2 211019	L21	50	ggaattgtgagcggataaca	colony_pcr_primer_plate	O22	40	tcgttttatttgatgcctgg	colony_pcr_primer_plate	O24	40	2605	colony_pcr_plate_5	C3	colony_pcr_plate_5#C03	False	False	False	False	False	True	False	JBx_203402	glycerol_stock_7-F11	aanava-2-glycerol_stock_7-F11	aanava-2-glycerol-stock-7-F11	aanava-2-glycerol-stock-7-F11	31197	27305	27003	1420.9702	99.4684	JBx_203402	9406	304	2	0	5	glycerol-stock-7-F11	mountfolder//JBx_203402/aanava-1-glycerol-stock-7-F11_R1R2.bam
612	pAN_00616	cndLM + borA1_Ccom + pPM021_MfeI_XhoI + lacI_T7_6xHis_TEV	SLIC/Gibson/CPEC	consolidated_gibson_plate_5	A11	consolidated_gibson_plate_5_QPLATE_2	E1	glycerol_stock_7	G11	aanava 2 211019	N21	50	ggaattgtgagcggataaca	colony_pcr_primer_plate	O22	40	tcgttttatttgatgcctgg	colony_pcr_primer_plate	O24	40	2605	colony_pcr_plate_5	D3	colony_pcr_plate_5#D03	False	False	False	False	False	True	False	JBx_203402	glycerol_stock_7-G11	aanava-2-glycerol_stock_7-G11	aanava-2-glycerol-stock-7-G11	aanava-2-glycerol-stock-7-G11	25350	23455	23201	1278.3966	100.0	JBx_203402	9406	337	2	0	3	glycerol-stock-7-G11	mountfolder//JBx_203402/aanava-1-glycerol-stock-7-G11_R1R2.bam
613	pAN_00617	cndLM + borA1_Ccom + pPM021_MfeI_XhoI + lacI_lacUV5	SLIC/Gibson/CPEC	consolidated_gibson_plate_5	B11	consolidated_gibson_plate_5_QPLATE_2	E2	glycerol_stock_7	H11	aanava 2 211019	P21	50	ggaattgtgagcggataaca	colony_pcr_primer_plate	O22	40	tcgttttatttgatgcctgg	colony_pcr_primer_plate	O24	40	2523	colony_pcr_plate_5	E3	colony_pcr_plate_5#E03	False	False	False	False	False	True	False	JBx_203403	glycerol_stock_7-H11	aanava-2-glycerol_stock_7-H11	aanava-2-glycerol-stock-7-H11	aanava-2-glycerol-stock-7-H11	44874	41985	41932	2219.3463	100.0	JBx_203403	9341	292	2	0	4	glycerol-stock-7-H11	mountfolder//JBx_203403/aanava-1-glycerol-stock-7-H11_R1R2.bam
614	pAN_00618	cndLM + mlsA8_Ccom + pPM021_MfeI_XhoI + lacI_T7_6xHis_TEV	SLIC/Gibson/CPEC	consolidated_gibson_plate_5	C11	consolidated_gibson_plate_5_QPLATE_2	E3	glycerol_stock_7	D12	aanava 2 211019	H23	50	ggaattgtgagcggataaca	colony_pcr_primer_plate	O22	40	tcgttttatttgatgcctgg	colony_pcr_primer_plate	O24	40	2572	colony_pcr_plate_5	A4	colony_pcr_plate_5#A04	False	False	False	False	False	True	False	JBx_203404	glycerol_stock_7-D12	aanava-2-glycerol_stock_7-D12	aanava-2-glycerol-stock-7-D12	aanava-2-glycerol-stock-7-D12	32585	29456	29131	1529.2571	100.0	JBx_203404	9373	300	3	0	6	glycerol-stock-7-D12	mountfolder//JBx_203404/aanava-1-glycerol-stock-7-D12_R1R2.bam
614	pAN_00618	cndLM + mlsA8_Ccom + pPM021_MfeI_XhoI + lacI_T7_6xHis_TEV	SLIC/Gibson/CPEC	consolidated_gibson_plate_5	C11	consolidated_gibson_plate_5_QPLATE_2	E3	glycerol_stock_7	E12	aanava 2 211019	J23	50	ggaattgtgagcggataaca	colony_pcr_primer_plate	O22	40	tcgttttatttgatgcctgg	colony_pcr_primer_plate	O24	40	2572	colony_pcr_plate_5	B4	colony_pcr_plate_5#B04	False	False	False	False	False	True	False	JBx_203404	glycerol_stock_7-E12	aanava-2-glycerol_stock_7-E12	aanava-2-glycerol-stock-7-E12	aanava-2-glycerol-stock-7-E12	36385	34138	33762	1769.3143	99.0291	JBx_203404	9373	302	4	0	3	glycerol-stock-7-E12	mountfolder//JBx_203404/aanava-1-glycerol-stock-7-E12_R1R2.bam
614	pAN_00618	cndLM + mlsA8_Ccom + pPM021_MfeI_XhoI + lacI_T7_6xHis_TEV	SLIC/Gibson/CPEC	consolidated_gibson_plate_5	C11	consolidated_gibson_plate_5_QPLATE_2	E3	glycerol_stock_7	F12	aanava 2 211019	L23	50	ggaattgtgagcggataaca	colony_pcr_primer_plate	O22	40	tcgttttatttgatgcctgg	colony_pcr_primer_plate	O24	40	2572	colony_pcr_plate_5	C4	colony_pcr_plate_5#C04	False	False	False	False	False	True	False	JBx_203404	glycerol_stock_7-F12	aanava-2-glycerol_stock_7-F12	aanava-2-glycerol-stock-7-F12	aanava-2-glycerol-stock-7-F12	41918	39218	38941	2094.6566	100.0	JBx_203404	9373	304	2	0	3	glycerol-stock-7-F12	mountfolder//JBx_203404/aanava-1-glycerol-stock-7-F12_R1R2.bam
615	pAN_00619	cndLM + mlsA8_Ccom + pPM021_MfeI_XhoI + lacI_lacUV5	SLIC/Gibson/CPEC	consolidated_gibson_plate_5	D11	consolidated_gibson_plate_5_QPLATE_2	E4	glycerol_stock_8	A1	aanava 2 211019	B2	50	ggaattgtgagcggataaca	colony_pcr_primer_plate	O22	40	tcgttttatttgatgcctgg	colony_pcr_primer_plate	O24	40	2490	colony_pcr_plate_5	E4	colony_pcr_plate_5#E04	2144.0	84.95691929	9.663	7.1045	True	True	False	JBx_203405	glycerol_stock_8-A1	aanava-2-glycerol_stock_8-A1	aanava-2-glycerol-stock-8-A1	aanava-2-glycerol-stock-8-A1	27049	26590	26484	1383.0603	99.6132	JBx_203405	9308	303	3	0	3	glycerol-stock-8-A1	mountfolder//JBx_203405/aanava-1-glycerol-stock-8-A1_R1R2.bam
615	pAN_00619	cndLM + mlsA8_Ccom + pPM021_MfeI_XhoI + lacI_lacUV5	SLIC/Gibson/CPEC	consolidated_gibson_plate_5	D11	consolidated_gibson_plate_5_QPLATE_2	E4	glycerol_stock_8	B1	aanava 2 211019	D2	50	ggaattgtgagcggataaca	colony_pcr_primer_plate	O22	40	tcgttttatttgatgcctgg	colony_pcr_primer_plate	O24	40	2490	colony_pcr_plate_5	F4	colony_pcr_plate_5#F04	2201.0	104.3038622	2.8573	2.137	True	True	False	JBx_203405	glycerol_stock_8-B1	aanava-2-glycerol_stock_8-B1	aanava-2-glycerol-stock-8-B1	aanava-2-glycerol-stock-8-B1	31369	29759	29636	1524.1974	100.0	JBx_203405	9308	295	2	0	3	glycerol-stock-8-B1	mountfolder//JBx_203405/aanava-1-glycerol-stock-8-B1_R1R2.bam
615	pAN_00619	cndLM + mlsA8_Ccom + pPM021_MfeI_XhoI + lacI_lacUV5	SLIC/Gibson/CPEC	consolidated_gibson_plate_5	D11	consolidated_gibson_plate_5_QPLATE_2	E4	glycerol_stock_8	C1	aanava 2 211019	F2	50	ggaattgtgagcggataaca	colony_pcr_primer_plate	O22	40	tcgttttatttgatgcctgg	colony_pcr_primer_plate	O24	40	2490	colony_pcr_plate_5	G4	colony_pcr_plate_5#G04	2172.0	82.75779175	6.8852	5.1472	True	True	False	JBx_203405	glycerol_stock_8-C1	aanava-2-glycerol_stock_8-C1	aanava-2-glycerol-stock-8-C1	aanava-2-glycerol-stock-8-C1	11559	10860	10802	591.4099	99.3876	JBx_203405	9308	324	2	0	3	glycerol-stock-8-C1	mountfolder//JBx_203405/aanava-1-glycerol-stock-8-C1_R1R2.bam
617	pAN_00621	cndLM + pks12_Ccom + pPM021_MfeI_XhoI + lacI_lacUV5	SLIC/Gibson/CPEC	consolidated_gibson_plate_5	F11	consolidated_gibson_plate_5_QPLATE_2	E6	glycerol_stock_8	D1	aanava 2 211019	H2	50	ggaattgtgagcggataaca	colony_pcr_primer_plate	O22	40	tcgttttatttgatgcctgg	colony_pcr_primer_plate	O24	40	2448	colony_pcr_plate_5	H4	colony_pcr_plate_5#H04	2115.0	93.40374511	5.2973	4.0864	True	True	False	JBx_203407	glycerol_stock_8-D1	aanava-2-glycerol_stock_8-D1	aanava-2-glycerol-stock-8-D1	aanava-2-glycerol-stock-8-D1	29559	29211	29131	1565.676	99.8057	JBx_203407	9266	314	2	0	5	glycerol-stock-8-D1	mountfolder//JBx_203407/aanava-1-glycerol-stock-8-D1_R1R2.bam
617	pAN_00621	cndLM + pks12_Ccom + pPM021_MfeI_XhoI + lacI_lacUV5	SLIC/Gibson/CPEC	consolidated_gibson_plate_5	F11	consolidated_gibson_plate_5_QPLATE_2	E6	glycerol_stock_8	E1	aanava 2 211019	J2	50	ggaattgtgagcggataaca	colony_pcr_primer_plate	O22	40	tcgttttatttgatgcctgg	colony_pcr_primer_plate	O24	40	2448	colony_pcr_plate_5	A5	colony_pcr_plate_5#A05	2201.0	123.1521977	2.2527	1.6856	True	True	False	JBx_203407	glycerol_stock_8-E1	aanava-2-glycerol_stock_8-E1	aanava-2-glycerol-stock-8-E1	aanava-2-glycerol-stock-8-E1	25107	23805	23753	1248.1179	100.0	JBx_203407	9266	304	2	0	5	glycerol-stock-8-E1	mountfolder//JBx_203407/aanava-1-glycerol-stock-8-E1_R1R2.bam
617	pAN_00621	cndLM + pks12_Ccom + pPM021_MfeI_XhoI + lacI_lacUV5	SLIC/Gibson/CPEC	consolidated_gibson_plate_5	F11	consolidated_gibson_plate_5_QPLATE_2	E6	glycerol_stock_8	F1	aanava 2 211019	L2	50	ggaattgtgagcggataaca	colony_pcr_primer_plate	O22	40	tcgttttatttgatgcctgg	colony_pcr_primer_plate	O24	40	2448	colony_pcr_plate_5	B5	colony_pcr_plate_5#B05	2144.0	114.3591294	2.2698	1.7411	True	True	False	JBx_203407	glycerol_stock_8-F1	aanava-2-glycerol_stock_8-F1	aanava-2-glycerol-stock-8-F1	aanava-2-glycerol-stock-8-F1	23523	21749	21671	1143.4319	99.8273	JBx_203407	9266	310	2	0	3	glycerol-stock-8-F1	mountfolder//JBx_203407/aanava-1-glycerol-stock-8-F1_R1R2.bam
617	pAN_00621	cndLM + pks12_Ccom + pPM021_MfeI_XhoI + lacI_lacUV5	SLIC/Gibson/CPEC	consolidated_gibson_plate_5	F11	consolidated_gibson_plate_5_QPLATE_2	E6	glycerol_stock_8	G1	aanava 2 211019	N2	50	ggaattgtgagcggataaca	colony_pcr_primer_plate	O22	40	tcgttttatttgatgcctgg	colony_pcr_primer_plate	O24	40	2448	colony_pcr_plate_5	C5	colony_pcr_plate_5#C05	2172.0	113.152333	2.088	1.5906	True	True	False	JBx_203407	glycerol_stock_8-G1	aanava-2-glycerol_stock_8-G1	aanava-2-glycerol-stock-8-G1	aanava-2-glycerol-stock-8-G1	32184	29715	29573	1611.1364	99.7734	JBx_203407	9266	321	2	0	5	glycerol-stock-8-G1	mountfolder//JBx_203407/aanava-1-glycerol-stock-8-G1_R1R2.bam
619	pAN_00623	jamC + borA1_Ccom + pPM021_MfeI_XhoI + lacI_lacUV5	SLIC/Gibson/CPEC	consolidated_gibson_plate_5	H11	consolidated_gibson_plate_5_QPLATE_2	E8	glycerol_stock_8	D2	aanava 2 211019	H4	50	ggaattgtgagcggataaca	colony_pcr_primer_plate	O22	40	tcgttttatttgatgcctgg	colony_pcr_primer_plate	O24	40	723	colony_pcr_plate_5	H5	colony_pcr_plate_5#H05	603.0	106.2437157	3.2756	8.9098	True	True	False	JBx_203409	glycerol_stock_8-D2	aanava-2-glycerol_stock_8-D2	aanava-2-glycerol-stock-8-D2	aanava-2-glycerol-stock-8-D2	24195	23062	23362	1503.5312	99.39	JBx_203409	7541	313	2	0	3	glycerol-stock-8-D2	mountfolder//JBx_203409/aanava-1-glycerol-stock-8-D2_R1R2.bam
619	pAN_00623	jamC + borA1_Ccom + pPM021_MfeI_XhoI + lacI_lacUV5	SLIC/Gibson/CPEC	consolidated_gibson_plate_5	H11	consolidated_gibson_plate_5_QPLATE_2	E8	glycerol_stock_8	E2	aanava 2 211019	J4	50	ggaattgtgagcggataaca	colony_pcr_primer_plate	O22	40	tcgttttatttgatgcctgg	colony_pcr_primer_plate	O24	40	723	colony_pcr_plate_5	A6	colony_pcr_plate_5#A06	595.0	111.2961431	2.9607	8.1748	True	True	False	JBx_203409	glycerol_stock_8-E2	aanava-2-glycerol_stock_8-E2	aanava-2-glycerol-stock-8-E2	aanava-2-glycerol-stock-8-E2	27632	26591	27005	1729.2638	100.0	JBx_203409	7541	314	2	0	6	glycerol-stock-8-E2	mountfolder//JBx_203409/aanava-1-glycerol-stock-8-E2_R1R2.bam
619	pAN_00623	jamC + borA1_Ccom + pPM021_MfeI_XhoI + lacI_lacUV5	SLIC/Gibson/CPEC	consolidated_gibson_plate_5	H11	consolidated_gibson_plate_5_QPLATE_2	E8	glycerol_stock_8	F2	aanava 2 211019	L4	50	ggaattgtgagcggataaca	colony_pcr_primer_plate	O22	40	tcgttttatttgatgcctgg	colony_pcr_primer_plate	O24	40	723	colony_pcr_plate_5	B6	colony_pcr_plate_5#B06	603.0	110.4030104	2.7285	7.337	True	True	False	JBx_203409	glycerol_stock_8-F2	aanava-2-glycerol_stock_8-F2	aanava-2-glycerol-stock-8-F2	aanava-2-glycerol-stock-8-F2	29368	28120	28557	1799.0407	100.0	JBx_203409	7541	306	2	0	4	glycerol-stock-8-F2	mountfolder//JBx_203409/aanava-1-glycerol-stock-8-F2_R1R2.bam
620	pAN_00624	jamC + mlsA8_Ccom + pPM021_MfeI_XhoI + lacI_T7_6xHis_TEV	SLIC/Gibson/CPEC	consolidated_gibson_plate_5	A12	consolidated_gibson_plate_5_QPLATE_2	F1	glycerol_stock_8	G2	aanava 2 211019	N4	50	ggaattgtgagcggataaca	colony_pcr_primer_plate	O22	40	tcgttttatttgatgcctgg	colony_pcr_primer_plate	O24	40	772	colony_pcr_plate_5	C6	colony_pcr_plate_5#C06	669.0	59.11833831	3.7228	9.1306	True	True	False	JBx_203410	glycerol_stock_8-G2	aanava-2-glycerol_stock_8-G2	aanava-2-glycerol-stock-8-G2	aanava-2-glycerol-stock-8-G2	13621	13541	13635	910.2743	100.0	JBx_203410	7573	334	2	1	3	glycerol-stock-8-G2	mountfolder//JBx_203410/aanava-1-glycerol-stock-8-G2_R1R2.bam
620	pAN_00624	jamC + mlsA8_Ccom + pPM021_MfeI_XhoI + lacI_T7_6xHis_TEV	SLIC/Gibson/CPEC	consolidated_gibson_plate_5	A12	consolidated_gibson_plate_5_QPLATE_2	F1	glycerol_stock_8	H2	aanava 2 211019	P4	50	ggaattgtgagcggataaca	colony_pcr_primer_plate	O22	40	tcgttttatttgatgcctgg	colony_pcr_primer_plate	O24	40	772	colony_pcr_plate_5	D6	colony_pcr_plate_5#D06	674.0	93.59174063	2.5836	6.3086	True	True	False	JBx_203410	glycerol_stock_8-H2	aanava-2-glycerol_stock_8-H2	aanava-2-glycerol-stock-8-H2	aanava-2-glycerol-stock-8-H2	31463	31600	31506	2072.4462	100.0	JBx_203410	7573	321	2	1	3	glycerol-stock-8-H2	mountfolder//JBx_203410/aanava-1-glycerol-stock-8-H2_R1R2.bam
620	pAN_00624	jamC + mlsA8_Ccom + pPM021_MfeI_XhoI + lacI_T7_6xHis_TEV	SLIC/Gibson/CPEC	consolidated_gibson_plate_5	A12	consolidated_gibson_plate_5_QPLATE_2	F1	glycerol_stock_8	A3	aanava 2 211019	B6	50	ggaattgtgagcggataaca	colony_pcr_primer_plate	O22	40	tcgttttatttgatgcctgg	colony_pcr_primer_plate	O24	40	772	colony_pcr_plate_5	E6	colony_pcr_plate_5#E06	654.0	90.73977537	3.8294	9.6657	True	True	False	JBx_203410	glycerol_stock_8-A3	aanava-2-glycerol_stock_8-A3	aanava-2-glycerol-stock-8-A3	aanava-2-glycerol-stock-8-A3	29186	26419	26700	1748.3427	100.0	JBx_203410	7573	321	2	0	5	glycerol-stock-8-A3	mountfolder//JBx_203410/aanava-1-glycerol-stock-8-A3_R1R2.bam
620	pAN_00624	jamC + mlsA8_Ccom + pPM021_MfeI_XhoI + lacI_T7_6xHis_TEV	SLIC/Gibson/CPEC	consolidated_gibson_plate_5	A12	consolidated_gibson_plate_5_QPLATE_2	F1	glycerol_stock_8	B3	aanava 2 211019	D6	50	ggaattgtgagcggataaca	colony_pcr_primer_plate	O22	40	tcgttttatttgatgcctgg	colony_pcr_primer_plate	O24	40	772	colony_pcr_plate_5	F6	colony_pcr_plate_5#F06	False	False	False	False	False	True	False	JBx_203410	glycerol_stock_8-B3	aanava-2-glycerol_stock_8-B3	aanava-2-glycerol-stock-8-B3	aanava-2-glycerol-stock-8-B3	24252	23296	23520	1520.0498	99.9472	JBx_203410	7573	313	3	1	4	glycerol-stock-8-B3	mountfolder//JBx_203410/aanava-1-glycerol-stock-8-B3_R1R2.bam
621	pAN_00625	jamC + mlsA8_Ccom + pPM021_MfeI_XhoI + lacI_lacUV5	SLIC/Gibson/CPEC	consolidated_gibson_plate_5	B12	consolidated_gibson_plate_5_QPLATE_2	F2	glycerol_stock_8	C3	aanava 2 211019	F6	50	ggaattgtgagcggataaca	colony_pcr_primer_plate	O22	40	tcgttttatttgatgcctgg	colony_pcr_primer_plate	O24	40	690	colony_pcr_plate_5	G6	colony_pcr_plate_5#G06	False	False	False	False	False	True	False	JBx_203411	glycerol_stock_8-C3	aanava-2-glycerol_stock_8-C3	aanava-2-glycerol-stock-8-C3	aanava-2-glycerol-stock-8-C3	7071	6734	7120	486.0681	100.0	JBx_203411	7508	390	2	0	3	glycerol-stock-8-C3	mountfolder//JBx_203411/aanava-1-glycerol-stock-8-C3_R1R2.bam
621	pAN_00625	jamC + mlsA8_Ccom + pPM021_MfeI_XhoI + lacI_lacUV5	SLIC/Gibson/CPEC	consolidated_gibson_plate_5	B12	consolidated_gibson_plate_5_QPLATE_2	F2	glycerol_stock_8	D3	aanava 2 211019	H6	50	ggaattgtgagcggataaca	colony_pcr_primer_plate	O22	40	tcgttttatttgatgcctgg	colony_pcr_primer_plate	O24	40	690	colony_pcr_plate_5	H6	colony_pcr_plate_5#H06	392.0	96.41152594	4.3229	18.2367	True	True	False	JBx_203411	glycerol_stock_8-D3	aanava-2-glycerol_stock_8-D3	aanava-2-glycerol-stock-8-D3	aanava-2-glycerol-stock-8-D3	25896	23781	24245	1626.5089	100.0	JBx_203411	7508	330	2	0	3	glycerol-stock-8-D3	mountfolder//JBx_203411/aanava-1-glycerol-stock-8-D3_R1R2.bam
621	pAN_00625	jamC + mlsA8_Ccom + pPM021_MfeI_XhoI + lacI_lacUV5	SLIC/Gibson/CPEC	consolidated_gibson_plate_5	B12	consolidated_gibson_plate_5_QPLATE_2	F2	glycerol_stock_8	E3	aanava 2 211019	J6	50	ggaattgtgagcggataaca	colony_pcr_primer_plate	O22	40	tcgttttatttgatgcctgg	colony_pcr_primer_plate	O24	40	690	colony_pcr_plate_5	A7	colony_pcr_plate_5#A07	567.0	112.3882967	2.4776	7.1909	True	True	False	JBx_203411	glycerol_stock_8-E3	aanava-2-glycerol_stock_8-E3	aanava-2-glycerol-stock-8-E3	aanava-2-glycerol-stock-8-E3	36595	35302	35838	2262.6849	99.9334	JBx_203411	7508	298	2	0	3	glycerol-stock-8-E3	mountfolder//JBx_203411/aanava-1-glycerol-stock-8-E3_R1R2.bam
621	pAN_00625	jamC + mlsA8_Ccom + pPM021_MfeI_XhoI + lacI_lacUV5	SLIC/Gibson/CPEC	consolidated_gibson_plate_5	B12	consolidated_gibson_plate_5_QPLATE_2	F2	glycerol_stock_8	F3	aanava 2 211019	L6	50	ggaattgtgagcggataaca	colony_pcr_primer_plate	O22	40	tcgttttatttgatgcctgg	colony_pcr_primer_plate	O24	40	690	colony_pcr_plate_5	B7	colony_pcr_plate_5#B07	578.0	99.75805924	4.5768	13.0532	True	True	False	JBx_203411	glycerol_stock_8-F3	aanava-2-glycerol_stock_8-F3	aanava-2-glycerol-stock-8-F3	aanava-2-glycerol-stock-8-F3	25868	24585	24932	1570.8134	100.0	JBx_203411	7508	298	2	0	4	glycerol-stock-8-F3	mountfolder//JBx_203411/aanava-1-glycerol-stock-8-F3_R1R2.bam
622	pAN_00626	jamC + pks12_Ccom + pPM021_MfeI_XhoI + lacI_T7_6xHis_TEV	SLIC/Gibson/CPEC	consolidated_gibson_plate_5	C12	consolidated_gibson_plate_5_QPLATE_2	F3	glycerol_stock_8	G3	aanava 2 211019	N6	50	ggaattgtgagcggataaca	colony_pcr_primer_plate	O22	40	tcgttttatttgatgcctgg	colony_pcr_primer_plate	O24	40	730	colony_pcr_plate_5	C7	colony_pcr_plate_5#C07	False	False	False	False	False	True	False	JBx_203412	glycerol_stock_8-G3	aanava-2-glycerol_stock_8-G3	aanava-2-glycerol-stock-8-G3	aanava-2-glycerol-stock-8-G3	9678	9017	9148	635.9983	100.0	JBx_203412	7531	357	2	0	3	glycerol-stock-8-G3	mountfolder//JBx_203412/aanava-1-glycerol-stock-8-G3_R1R2.bam
622	pAN_00626	jamC + pks12_Ccom + pPM021_MfeI_XhoI + lacI_T7_6xHis_TEV	SLIC/Gibson/CPEC	consolidated_gibson_plate_5	C12	consolidated_gibson_plate_5_QPLATE_2	F3	glycerol_stock_8	H3	aanava 2 211019	P6	50	ggaattgtgagcggataaca	colony_pcr_primer_plate	O22	40	tcgttttatttgatgcctgg	colony_pcr_primer_plate	O24	40	730	colony_pcr_plate_5	D7	colony_pcr_plate_5#D07	False	False	False	False	False	True	False	JBx_203412	glycerol_stock_8-H3	aanava-2-glycerol_stock_8-H3	aanava-2-glycerol-stock-8-H3	aanava-2-glycerol-stock-8-H3	30890	29391	29533	1985.5597	100.0	JBx_203412	7531	318	2	0	3	glycerol-stock-8-H3	mountfolder//JBx_203412/aanava-1-glycerol-stock-8-H3_R1R2.bam
622	pAN_00626	jamC + pks12_Ccom + pPM021_MfeI_XhoI + lacI_T7_6xHis_TEV	SLIC/Gibson/CPEC	consolidated_gibson_plate_5	C12	consolidated_gibson_plate_5_QPLATE_2	F3	glycerol_stock_8	A4	aanava 2 211019	B8	50	ggaattgtgagcggataaca	colony_pcr_primer_plate	O22	40	tcgttttatttgatgcctgg	colony_pcr_primer_plate	O24	40	730	colony_pcr_plate_5	E7	colony_pcr_plate_5#E07	False	False	False	False	False	True	False	JBx_203412	glycerol_stock_8-A4	aanava-2-glycerol_stock_8-A4	aanava-2-glycerol-stock-8-A4	aanava-2-glycerol-stock-8-A4	8848	7730	7846	536.7238	99.668	JBx_203412	7531	354	2	0	5	glycerol-stock-8-A4	mountfolder//JBx_203412/aanava-1-glycerol-stock-8-A4_R1R2.bam
622	pAN_00626	jamC + pks12_Ccom + pPM021_MfeI_XhoI + lacI_T7_6xHis_TEV	SLIC/Gibson/CPEC	consolidated_gibson_plate_5	C12	consolidated_gibson_plate_5_QPLATE_2	F3	glycerol_stock_8	B4	aanava 2 211019	D8	50	ggaattgtgagcggataaca	colony_pcr_primer_plate	O22	40	tcgttttatttgatgcctgg	colony_pcr_primer_plate	O24	40	730	colony_pcr_plate_5	F7	colony_pcr_plate_5#F07	False	False	False	False	False	True	False	JBx_203412	glycerol_stock_8-B4	aanava-2-glycerol_stock_8-B4	aanava-2-glycerol-stock-8-B4	aanava-2-glycerol-stock-8-B4	26713	26017	26167	1666.4066	100.0	JBx_203412	7531	302	2	0	4	glycerol-stock-8-B4	mountfolder//JBx_203412/aanava-1-glycerol-stock-8-B4_R1R2.bam
623	pAN_00627	jamC + pks12_Ccom + pPM021_MfeI_XhoI + lacI_lacUV5	SLIC/Gibson/CPEC	consolidated_gibson_plate_5	D12	consolidated_gibson_plate_5_QPLATE_2	F4	glycerol_stock_8	C4	aanava 2 211019	F8	50	ggaattgtgagcggataaca	colony_pcr_primer_plate	O22	40	tcgttttatttgatgcctgg	colony_pcr_primer_plate	O24	40	648	colony_pcr_plate_5	G7	colony_pcr_plate_5#G07	False	False	False	False	False	True	False	JBx_203413	glycerol_stock_8-C4	aanava-2-glycerol_stock_8-C4	aanava-2-glycerol-stock-8-C4	aanava-2-glycerol-stock-8-C4	26856	25671	26098	1761.151	100.0	JBx_203413	7466	333	2	0	4	glycerol-stock-8-C4	mountfolder//JBx_203413/aanava-1-glycerol-stock-8-C4_R1R2.bam
623	pAN_00627	jamC + pks12_Ccom + pPM021_MfeI_XhoI + lacI_lacUV5	SLIC/Gibson/CPEC	consolidated_gibson_plate_5	D12	consolidated_gibson_plate_5_QPLATE_2	F4	glycerol_stock_8	D4	aanava 2 211019	H8	50	ggaattgtgagcggataaca	colony_pcr_primer_plate	O22	40	tcgttttatttgatgcctgg	colony_pcr_primer_plate	O24	40	648	colony_pcr_plate_5	H7	colony_pcr_plate_5#H07	534.0	100.1646024	3.712	11.4175	True	True	False	JBx_203413	glycerol_stock_8-D4	aanava-2-glycerol_stock_8-D4	aanava-2-glycerol-stock-8-D4	aanava-2-glycerol-stock-8-D4	20949	19467	19832	1289.21	99.5982	JBx_203413	7466	310	2	0	6	glycerol-stock-8-D4	mountfolder//JBx_203413/aanava-1-glycerol-stock-8-D4_R1R2.bam
623	pAN_00627	jamC + pks12_Ccom + pPM021_MfeI_XhoI + lacI_lacUV5	SLIC/Gibson/CPEC	consolidated_gibson_plate_5	D12	consolidated_gibson_plate_5_QPLATE_2	F4	glycerol_stock_8	E4	aanava 2 211019	J8	50	ggaattgtgagcggataaca	colony_pcr_primer_plate	O22	40	tcgttttatttgatgcctgg	colony_pcr_primer_plate	O24	40	648	colony_pcr_plate_5	A8	colony_pcr_plate_5#A08	False	False	False	False	False	True	False	JBx_203413	glycerol_stock_8-E4	aanava-2-glycerol_stock_8-E4	aanava-2-glycerol-stock-8-E4	aanava-2-glycerol-stock-8-E4	27557	23422	23811	1525.4344	99.7589	JBx_203413	7466	310	2	0	4	glycerol-stock-8-E4	mountfolder//JBx_203413/aanava-1-glycerol-stock-8-E4_R1R2.bam
623	pAN_00627	jamC + pks12_Ccom + pPM021_MfeI_XhoI + lacI_lacUV5	SLIC/Gibson/CPEC	consolidated_gibson_plate_5	D12	consolidated_gibson_plate_5_QPLATE_2	F4	glycerol_stock_8	F4	aanava 2 211019	L8	50	ggaattgtgagcggataaca	colony_pcr_primer_plate	O22	40	tcgttttatttgatgcctgg	colony_pcr_primer_plate	O24	40	648	colony_pcr_plate_5	B8	colony_pcr_plate_5#B08	537.0	88.14814406	15.975	49.1362	True	True	False	JBx_203413	glycerol_stock_8-F4	aanava-2-glycerol_stock_8-F4	aanava-2-glycerol-stock-8-F4	aanava-2-glycerol-stock-8-F4	23404	22506	22997	1507.006	100.0	JBx_203413	7466	328	2	0	5	glycerol-stock-8-F4	mountfolder//JBx_203413/aanava-1-glycerol-stock-8-F4_R1R2.bam
624	pAN_00628	mycLM + borA1_Ccom + pPM021_MfeI_XhoI + lacI_T7_6xHis_TEV	SLIC/Gibson/CPEC	consolidated_gibson_plate_5	E12	consolidated_gibson_plate_5_QPLATE_2	F5	glycerol_stock_8	G4	aanava 2 211019	N8	50	ggaattgtgagcggataaca	colony_pcr_primer_plate	O22	40	tcgttttatttgatgcctgg	colony_pcr_primer_plate	O24	40	2458	colony_pcr_plate_5	C8	colony_pcr_plate_5#C08	False	False	False	False	False	True	False	JBx_203414	glycerol_stock_8-G4	aanava-2-glycerol_stock_8-G4	aanava-2-glycerol-stock-8-G4	aanava-2-glycerol-stock-8-G4	28603	25754	26109	1480.5684	99.6652	JBx_203414	9259	362	3	0	5	glycerol-stock-8-G4	mountfolder//JBx_203414/aanava-1-glycerol-stock-8-G4_R1R2.bam
624	pAN_00628	mycLM + borA1_Ccom + pPM021_MfeI_XhoI + lacI_T7_6xHis_TEV	SLIC/Gibson/CPEC	consolidated_gibson_plate_5	E12	consolidated_gibson_plate_5_QPLATE_2	F5	glycerol_stock_8	H4	aanava 2 211019	P8	50	ggaattgtgagcggataaca	colony_pcr_primer_plate	O22	40	tcgttttatttgatgcctgg	colony_pcr_primer_plate	O24	40	2458	colony_pcr_plate_5	D8	colony_pcr_plate_5#D08	False	False	False	False	False	True	False	JBx_203414	glycerol_stock_8-H4	aanava-2-glycerol_stock_8-H4	aanava-2-glycerol-stock-8-H4	aanava-2-glycerol-stock-8-H4	15275	14199	14350	803.6605	99.136	JBx_203414	9259	334	3	0	3	glycerol-stock-8-H4	mountfolder//JBx_203414/aanava-1-glycerol-stock-8-H4_R1R2.bam
624	pAN_00628	mycLM + borA1_Ccom + pPM021_MfeI_XhoI + lacI_T7_6xHis_TEV	SLIC/Gibson/CPEC	consolidated_gibson_plate_5	E12	consolidated_gibson_plate_5_QPLATE_2	F5	glycerol_stock_8	B5	aanava 2 211019	D10	50	ggaattgtgagcggataaca	colony_pcr_primer_plate	O22	40	tcgttttatttgatgcctgg	colony_pcr_primer_plate	O24	40	2458	colony_pcr_plate_5	F8	colony_pcr_plate_5#F08	False	False	False	False	False	True	False	JBx_203414	glycerol_stock_8-B5	aanava-2-glycerol_stock_8-B5	aanava-2-glycerol-stock-8-B5	aanava-2-glycerol-stock-8-B5	23570	21294	21477	1164.4091	100.0	JBx_203414	9259	330	3	0	3	glycerol-stock-8-B5	mountfolder//JBx_203414/aanava-1-glycerol-stock-8-B5_R1R2.bam
626	pAN_00630	mycLM + mlsA8_Ccom + pPM021_MfeI_XhoI + lacI_T7_6xHis_TEV	SLIC/Gibson/CPEC	consolidated_gibson_plate_5	G12	consolidated_gibson_plate_5_QPLATE_2	F7	glycerol_stock_8	G5	aanava 2 211019	N10	50	ggaattgtgagcggataaca	colony_pcr_primer_plate	O22	40	tcgttttatttgatgcctgg	colony_pcr_primer_plate	O24	40	2425	colony_pcr_plate_5	C9	colony_pcr_plate_5#C09	False	False	False	False	False	True	False	JBx_203416	glycerol_stock_8-G5	aanava-2-glycerol_stock_8-G5	aanava-2-glycerol-stock-8-G5	aanava-2-glycerol-stock-8-G5	35374	32012	32289	1759.7969	99.5664	JBx_203416	9226	320	3	0	5	glycerol-stock-8-G5	mountfolder//JBx_203416/aanava-1-glycerol-stock-8-G5_R1R2.bam
628	pAN_00632	mycLM + pks12_Ccom + pPM021_MfeI_XhoI + lacI_T7_6xHis_TEV	SLIC/Gibson/CPEC	consolidated_gibson_plate_6	A1	consolidated_gibson_plate_6_QPLATE_1	A1	glycerol_stock_9	B1	aanava 3 211019	C1	50	ggaattgtgagcggataaca	colony_pcr_primer_plate	O22	40	tcgttttatttgatgcctgg	colony_pcr_primer_plate	O24	40	2383	colony_pcr_plate_5	D10	colony_pcr_plate_5#D10	False	False	False	False	False	True	False	JBx_203418	glycerol_stock_9-B1	aanava-3-glycerol_stock_9-B1	aanava-3-glycerol-stock-9-B1	aanava-3-glycerol-stock-9-B1	6594	1826	1821	89.3042	100.0	JBx_203418	9184	265	3	0	3	glycerol-stock-9-B1	mountfolder//JBx_203418/aanava-3-glycerol-stock-9-B1_R1R2.bam
628	pAN_00632	mycLM + pks12_Ccom + pPM021_MfeI_XhoI + lacI_T7_6xHis_TEV	SLIC/Gibson/CPEC	consolidated_gibson_plate_6	A1	consolidated_gibson_plate_6_QPLATE_1	A1	glycerol_stock_9	C1	aanava 3 211019	E1	50	ggaattgtgagcggataaca	colony_pcr_primer_plate	O22	40	tcgttttatttgatgcctgg	colony_pcr_primer_plate	O24	40	2383	colony_pcr_plate_5	E10	colony_pcr_plate_5#E10	False	False	False	False	False	True	False	JBx_203418	glycerol_stock_9-C1	aanava-3-glycerol_stock_9-C1	aanava-3-glycerol-stock-9-C1	aanava-3-glycerol-stock-9-C1	9047	5422	5442	296.5274	100.0	JBx_203418	9184	303	4	0	4	glycerol-stock-9-C1	mountfolder//JBx_203418/aanava-3-glycerol-stock-9-C1_R1R2.bam
628	pAN_00632	mycLM + pks12_Ccom + pPM021_MfeI_XhoI + lacI_T7_6xHis_TEV	SLIC/Gibson/CPEC	consolidated_gibson_plate_6	A1	consolidated_gibson_plate_6_QPLATE_1	A1	glycerol_stock_9	D1	aanava 3 211019	G1	50	ggaattgtgagcggataaca	colony_pcr_primer_plate	O22	40	tcgttttatttgatgcctgg	colony_pcr_primer_plate	O24	40	2383	colony_pcr_plate_5	F10	colony_pcr_plate_5#F10	False	False	False	False	False	True	False	JBx_203418	glycerol_stock_9-D1	aanava-3-glycerol_stock_9-D1	aanava-3-glycerol-stock-9-D1	aanava-3-glycerol-stock-9-D1	43899	40925	40945	1708.2418	100.0	JBx_203418	9184	184	4	1	5	glycerol-stock-9-D1	mountfolder//JBx_203418/aanava-3-glycerol-stock-9-D1_R1R2.bam
629	pAN_00633	mycLM + pks12_Ccom + pPM021_MfeI_XhoI + lacI_lacUV5	SLIC/Gibson/CPEC	consolidated_gibson_plate_6	B1	consolidated_gibson_plate_6_QPLATE_1	A2	glycerol_stock_9	E1	aanava 3 211019	I1	50	ggaattgtgagcggataaca	colony_pcr_primer_plate	O22	40	tcgttttatttgatgcctgg	colony_pcr_primer_plate	O24	40	2301	colony_pcr_plate_5	G10	colony_pcr_plate_5#G10	False	False	False	False	False	True	False	JBx_203419	glycerol_stock_9-E1	aanava-3-glycerol_stock_9-E1	aanava-3-glycerol-stock-9-E1	aanava-3-glycerol-stock-9-E1	35109	30032	30106	1215.0111	100.0	JBx_203419	9119	176	2	1	5	glycerol-stock-9-E1	mountfolder//JBx_203419/aanava-3-glycerol-stock-9-E1_R1R2.bam
629	pAN_00633	mycLM + pks12_Ccom + pPM021_MfeI_XhoI + lacI_lacUV5	SLIC/Gibson/CPEC	consolidated_gibson_plate_6	B1	consolidated_gibson_plate_6_QPLATE_1	A2	glycerol_stock_9	G1	aanava 3 211019	M1	50	ggaattgtgagcggataaca	colony_pcr_primer_plate	O22	40	tcgttttatttgatgcctgg	colony_pcr_primer_plate	O24	40	2301	colony_pcr_plate_5	A11	colony_pcr_plate_5#A11	False	False	False	False	False	True	False	JBx_203419	glycerol_stock_9-G1	aanava-3-glycerol_stock_9-G1	aanava-3-glycerol-stock-9-G1	aanava-3-glycerol-stock-9-G1	12035	8040	8099	436.7267	100.0	JBx_203419	9119	324	4	0	6	glycerol-stock-9-G1	mountfolder//JBx_203419/aanava-3-glycerol-stock-9-G1_R1R2.bam
630	pAN_00634	cylB + borA1_Ccom + pPM021_MfeI_XhoI + lacI_T7_6xHis_TEV	SLIC/Gibson/CPEC	consolidated_gibson_plate_6	C1	consolidated_gibson_plate_6_QPLATE_1	A3	glycerol_stock_9	A2	aanava 3 211019	A3	50	ggaattgtgagcggataaca	colony_pcr_primer_plate	O22	40	tcgttttatttgatgcctgg	colony_pcr_primer_plate	O24	40	808	colony_pcr_plate_5	C11	colony_pcr_plate_5#C11	667.0	100.8504205	4.2692	10.5178	True	True	False	JBx_203420	glycerol_stock_9-A2	aanava-3-glycerol_stock_9-A2	aanava-3-glycerol-stock-9-A2	aanava-3-glycerol-stock-9-A2	13066	5816	5824	332.4104	100.0	JBx_203420	7609	250	3	1	6	glycerol-stock-9-A2	mountfolder//JBx_203420/aanava-3-glycerol-stock-9-A2_R1R2.bam
630	pAN_00634	cylB + borA1_Ccom + pPM021_MfeI_XhoI + lacI_T7_6xHis_TEV	SLIC/Gibson/CPEC	consolidated_gibson_plate_6	C1	consolidated_gibson_plate_6_QPLATE_1	A3	glycerol_stock_9	B2	aanava 3 211019	C3	50	ggaattgtgagcggataaca	colony_pcr_primer_plate	O22	40	tcgttttatttgatgcctgg	colony_pcr_primer_plate	O24	40	808	colony_pcr_plate_5	D11	colony_pcr_plate_5#D11	672.0	94.63824421	4.6527	11.3945	True	True	False	JBx_203420	glycerol_stock_9-B2	aanava-3-glycerol_stock_9-B2	aanava-3-glycerol-stock-9-B2	aanava-3-glycerol-stock-9-B2	15985	12858	12780	780.5907	100.0	JBx_203420	7609	283	2	0	5	glycerol-stock-9-B2	mountfolder//JBx_203420/aanava-3-glycerol-stock-9-B2_R1R2.bam
630	pAN_00634	cylB + borA1_Ccom + pPM021_MfeI_XhoI + lacI_T7_6xHis_TEV	SLIC/Gibson/CPEC	consolidated_gibson_plate_6	C1	consolidated_gibson_plate_6_QPLATE_1	A3	glycerol_stock_9	C2	aanava 3 211019	E3	50	ggaattgtgagcggataaca	colony_pcr_primer_plate	O22	40	tcgttttatttgatgcctgg	colony_pcr_primer_plate	O24	40	808	colony_pcr_plate_5	E11	colony_pcr_plate_5#E11	False	False	False	False	False	True	False	JBx_203420	glycerol_stock_9-C2	aanava-3-glycerol_stock_9-C2	aanava-3-glycerol-stock-9-C2	aanava-3-glycerol-stock-9-C2	8354	6601	6590	381.1611	100.0	JBx_203420	7609	247	2	0	3	glycerol-stock-9-C2	mountfolder//JBx_203420/aanava-3-glycerol-stock-9-C2_R1R2.bam
630	pAN_00634	cylB + borA1_Ccom + pPM021_MfeI_XhoI + lacI_T7_6xHis_TEV	SLIC/Gibson/CPEC	consolidated_gibson_plate_6	C1	consolidated_gibson_plate_6_QPLATE_1	A3	glycerol_stock_9	D2	aanava 3 211019	G3	50	ggaattgtgagcggataaca	colony_pcr_primer_plate	O22	40	tcgttttatttgatgcctgg	colony_pcr_primer_plate	O24	40	808	colony_pcr_plate_5	F11	colony_pcr_plate_5#F11	672.0	95.21395046	2.7792	6.8063	True	True	False	JBx_203420	glycerol_stock_9-D2	aanava-3-glycerol_stock_9-D2	aanava-3-glycerol-stock-9-D2	aanava-3-glycerol-stock-9-D2	12643	10744	10671	666.1418	100.0	JBx_203420	7609	281	2	0	3	glycerol-stock-9-D2	mountfolder//JBx_203420/aanava-3-glycerol-stock-9-D2_R1R2.bam
631	pAN_00635	cylB + borA1_Ccom + pPM021_MfeI_XhoI + lacI_lacUV5	SLIC/Gibson/CPEC	consolidated_gibson_plate_6	D1	consolidated_gibson_plate_6_QPLATE_1	A4	glycerol_stock_9	E2	aanava 3 211019	I3	50	ggaattgtgagcggataaca	colony_pcr_primer_plate	O22	40	tcgttttatttgatgcctgg	colony_pcr_primer_plate	O24	40	726	colony_pcr_plate_5	G11	colony_pcr_plate_5#G11	606.0	93.14029851	4.6803	12.7943	True	True	False	JBx_203421	glycerol_stock_9-E2	aanava-3-glycerol_stock_9-E2	aanava-3-glycerol-stock-9-E2	aanava-3-glycerol-stock-9-E2	3237	2368	2377	129.246	100.0	JBx_203421	7544	209	3	0	3	glycerol-stock-9-E2	mountfolder//JBx_203421/aanava-3-glycerol-stock-9-E2_R1R2.bam
631	pAN_00635	cylB + borA1_Ccom + pPM021_MfeI_XhoI + lacI_lacUV5	SLIC/Gibson/CPEC	consolidated_gibson_plate_6	D1	consolidated_gibson_plate_6_QPLATE_1	A4	glycerol_stock_9	F2	aanava 3 211019	K3	50	ggaattgtgagcggataaca	colony_pcr_primer_plate	O22	40	tcgttttatttgatgcctgg	colony_pcr_primer_plate	O24	40	726	colony_pcr_plate_5	H11	colony_pcr_plate_5#H11	False	False	False	False	False	True	False	JBx_203421	glycerol_stock_9-F2	aanava-3-glycerol_stock_9-F2	aanava-3-glycerol-stock-9-F2	aanava-3-glycerol-stock-9-F2	10333	7462	7454	483.1315	99.5758	JBx_203421	7544	318	3	0	3	glycerol-stock-9-F2	mountfolder//JBx_203421/aanava-3-glycerol-stock-9-F2_R1R2.bam
631	pAN_00635	cylB + borA1_Ccom + pPM021_MfeI_XhoI + lacI_lacUV5	SLIC/Gibson/CPEC	consolidated_gibson_plate_6	D1	consolidated_gibson_plate_6_QPLATE_1	A4	glycerol_stock_9	G2	aanava 3 211019	M3	50	ggaattgtgagcggataaca	colony_pcr_primer_plate	O22	40	tcgttttatttgatgcctgg	colony_pcr_primer_plate	O24	40	726	colony_pcr_plate_5	A12	colony_pcr_plate_5#A12	False	False	False	False	False	True	False	JBx_203421	glycerol_stock_9-G2	aanava-3-glycerol_stock_9-G2	aanava-3-glycerol-stock-9-G2	aanava-3-glycerol-stock-9-G2	11707	8883	8872	568.3955	100.0	JBx_203421	7544	294	3	0	3	glycerol-stock-9-G2	mountfolder//JBx_203421/aanava-3-glycerol-stock-9-G2_R1R2.bam
631	pAN_00635	cylB + borA1_Ccom + pPM021_MfeI_XhoI + lacI_lacUV5	SLIC/Gibson/CPEC	consolidated_gibson_plate_6	D1	consolidated_gibson_plate_6_QPLATE_1	A4	glycerol_stock_9	H2	aanava 3 211019	O3	50	ggaattgtgagcggataaca	colony_pcr_primer_plate	O22	40	tcgttttatttgatgcctgg	colony_pcr_primer_plate	O24	40	726	colony_pcr_plate_5	B12	colony_pcr_plate_5#B12	608.0	93.32297275	5.0442	13.7206	True	True	False	JBx_203421	glycerol_stock_9-H2	aanava-3-glycerol_stock_9-H2	aanava-3-glycerol-stock-9-H2	aanava-3-glycerol-stock-9-H2	6242	5850	5842	394.1653	100.0	JBx_203421	7544	321	3	0	3	glycerol-stock-9-H2	mountfolder//JBx_203421/aanava-3-glycerol-stock-9-H2_R1R2.bam
632	pAN_00636	cylB + mlsA8_Ccom + pPM021_MfeI_XhoI + lacI_T7_6xHis_TEV	SLIC/Gibson/CPEC	consolidated_gibson_plate_6	E1	consolidated_gibson_plate_6_QPLATE_1	A5	glycerol_stock_9	A3	aanava 3 211019	A5	50	ggaattgtgagcggataaca	colony_pcr_primer_plate	O22	40	tcgttttatttgatgcctgg	colony_pcr_primer_plate	O24	40	775	colony_pcr_plate_5	C12	colony_pcr_plate_5#C12	False	False	False	False	False	True	False	JBx_203422	glycerol_stock_9-A3	aanava-3-glycerol_stock_9-A3	aanava-3-glycerol-stock-9-A3	aanava-3-glycerol-stock-9-A3	12992	8108	8166	486.0293	100.0	JBx_203422	7576	279	3	1	6	glycerol-stock-9-A3	mountfolder//JBx_203422/aanava-3-glycerol-stock-9-A3_R1R2.bam
632	pAN_00636	cylB + mlsA8_Ccom + pPM021_MfeI_XhoI + lacI_T7_6xHis_TEV	SLIC/Gibson/CPEC	consolidated_gibson_plate_6	E1	consolidated_gibson_plate_6_QPLATE_1	A5	glycerol_stock_9	B3	aanava 3 211019	C5	50	ggaattgtgagcggataaca	colony_pcr_primer_plate	O22	40	tcgttttatttgatgcctgg	colony_pcr_primer_plate	O24	40	775	colony_pcr_plate_5	D12	colony_pcr_plate_5#D12	False	False	False	False	False	True	False	JBx_203422	glycerol_stock_9-B3	aanava-3-glycerol_stock_9-B3	aanava-3-glycerol-stock-9-B3	aanava-3-glycerol-stock-9-B3	9412	8002	7881	518.7859	100.0	JBx_203422	7576	342	2	0	5	glycerol-stock-9-B3	mountfolder//JBx_203422/aanava-3-glycerol-stock-9-B3_R1R2.bam
633	pAN_00637	cylB + mlsA8_Ccom + pPM021_MfeI_XhoI + lacI_lacUV5	SLIC/Gibson/CPEC	consolidated_gibson_plate_6	F1	consolidated_gibson_plate_6_QPLATE_1	A6	glycerol_stock_9	C3	aanava 3 211019	E5	50	ggaattgtgagcggataaca	colony_pcr_primer_plate	O22	40	tcgttttatttgatgcctgg	colony_pcr_primer_plate	O24	40	693	colony_pcr_plate_5	E12	colony_pcr_plate_5#E12	583.0	99.64298532	5.275	14.9152	True	True	False	JBx_203423	glycerol_stock_9-C3	aanava-3-glycerol_stock_9-C3	aanava-3-glycerol-stock-9-C3	aanava-3-glycerol-stock-9-C3	17105	12968	12946	725.9337	100.0	JBx_203423	7511	221	3	1	6	glycerol-stock-9-C3	mountfolder//JBx_203423/aanava-3-glycerol-stock-9-C3_R1R2.bam
633	pAN_00637	cylB + mlsA8_Ccom + pPM021_MfeI_XhoI + lacI_lacUV5	SLIC/Gibson/CPEC	consolidated_gibson_plate_6	F1	consolidated_gibson_plate_6_QPLATE_1	A6	glycerol_stock_9	D3	aanava 3 211019	G5	50	ggaattgtgagcggataaca	colony_pcr_primer_plate	O22	40	tcgttttatttgatgcctgg	colony_pcr_primer_plate	O24	40	693	colony_pcr_plate_5	F12	colony_pcr_plate_5#F12	False	False	False	False	False	True	False	JBx_203423	glycerol_stock_9-D3	aanava-3-glycerol_stock_9-D3	aanava-3-glycerol-stock-9-D3	aanava-3-glycerol-stock-9-D3	44108	39880	39899	2093.4812	100.0	JBx_203423	7511	194	2	1	5	glycerol-stock-9-D3	mountfolder//JBx_203423/aanava-3-glycerol-stock-9-D3_R1R2.bam
633	pAN_00637	cylB + mlsA8_Ccom + pPM021_MfeI_XhoI + lacI_lacUV5	SLIC/Gibson/CPEC	consolidated_gibson_plate_6	F1	consolidated_gibson_plate_6_QPLATE_1	A6	glycerol_stock_9	E3	aanava 3 211019	I5	50	ggaattgtgagcggataaca	colony_pcr_primer_plate	O22	40	tcgttttatttgatgcctgg	colony_pcr_primer_plate	O24	40	693	colony_pcr_plate_5	G12	colony_pcr_plate_5#G12	578.0	90.35088878	13.6831	39.0245	True	True	False	JBx_203423	glycerol_stock_9-E3	aanava-3-glycerol_stock_9-E3	aanava-3-glycerol-stock-9-E3	aanava-3-glycerol-stock-9-E3	31828	25185	25271	1333.2757	100.0	JBx_203423	7511	199	6	4	10	glycerol-stock-9-E3	mountfolder//JBx_203423/aanava-3-glycerol-stock-9-E3_R1R2.bam
633	pAN_00637	cylB + mlsA8_Ccom + pPM021_MfeI_XhoI + lacI_lacUV5	SLIC/Gibson/CPEC	consolidated_gibson_plate_6	F1	consolidated_gibson_plate_6_QPLATE_1	A6	glycerol_stock_9	F3	aanava 3 211019	K5	50	ggaattgtgagcggataaca	colony_pcr_primer_plate	O22	40	tcgttttatttgatgcctgg	colony_pcr_primer_plate	O24	40	693	colony_pcr_plate_5	H12	colony_pcr_plate_5#H12	580.0	101.1043654	5.2458	14.9096	True	True	False	JBx_203423	glycerol_stock_9-F3	aanava-3-glycerol_stock_9-F3	aanava-3-glycerol-stock-9-F3	aanava-3-glycerol-stock-9-F3	7041	5343	5329	339.4535	99.6006	JBx_203423	7511	280	2	0	6	glycerol-stock-9-F3	mountfolder//JBx_203423/aanava-3-glycerol-stock-9-F3_R1R2.bam
634	pAN_00638	cylB + pks12_Ccom + pPM021_MfeI_XhoI + lacI_T7_6xHis_TEV	SLIC/Gibson/CPEC	consolidated_gibson_plate_6	G1	consolidated_gibson_plate_6_QPLATE_1	A7	glycerol_stock_9	G3	aanava 3 211019	M5	50	ggaattgtgagcggataaca	colony_pcr_primer_plate	O22	40	tcgttttatttgatgcctgg	colony_pcr_primer_plate	O24	40	733	colony_pcr_plate_6	A1	colony_pcr_plate_6#A01	692.0	103.2961892	2.4287	5.7593	True	True	False	JBx_203424	glycerol_stock_9-G3	aanava-3-glycerol_stock_9-G3	aanava-3-glycerol-stock-9-G3	aanava-3-glycerol-stock-9-G3	14424	13115	12921	811.0346	100.0	JBx_203424	7534	287	3	0	4	glycerol-stock-9-G3	mountfolder//JBx_203424/aanava-3-glycerol-stock-9-G3_R1R2.bam
634	pAN_00638	cylB + pks12_Ccom + pPM021_MfeI_XhoI + lacI_T7_6xHis_TEV	SLIC/Gibson/CPEC	consolidated_gibson_plate_6	G1	consolidated_gibson_plate_6_QPLATE_1	A7	glycerol_stock_9	H3	aanava 3 211019	O5	50	ggaattgtgagcggataaca	colony_pcr_primer_plate	O22	40	tcgttttatttgatgcctgg	colony_pcr_primer_plate	O24	40	733	colony_pcr_plate_6	B1	colony_pcr_plate_6#B01	634.0	97.91723281	5.0445	13.2402	True	True	False	JBx_203424	glycerol_stock_9-H3	aanava-3-glycerol_stock_9-H3	aanava-3-glycerol-stock-9-H3	aanava-3-glycerol-stock-9-H3	10923	10408	10248	681.3252	99.6947	JBx_203424	7534	336	2	0	3	glycerol-stock-9-H3	mountfolder//JBx_203424/aanava-3-glycerol-stock-9-H3_R1R2.bam
634	pAN_00638	cylB + pks12_Ccom + pPM021_MfeI_XhoI + lacI_T7_6xHis_TEV	SLIC/Gibson/CPEC	consolidated_gibson_plate_6	G1	consolidated_gibson_plate_6_QPLATE_1	A7	glycerol_stock_9	A4	aanava 3 211019	A7	50	ggaattgtgagcggataaca	colony_pcr_primer_plate	O22	40	tcgttttatttgatgcctgg	colony_pcr_primer_plate	O24	40	733	colony_pcr_plate_6	C1	colony_pcr_plate_6#C01	False	False	False	False	False	True	False	JBx_203424	glycerol_stock_9-A4	aanava-3-glycerol_stock_9-A4	aanava-3-glycerol-stock-9-A4	aanava-3-glycerol-stock-9-A4	41140	37548	37303	2010.1184	100.0	JBx_203424	7534	216	3	0	5	glycerol-stock-9-A4	mountfolder//JBx_203424/aanava-3-glycerol-stock-9-A4_R1R2.bam
634	pAN_00638	cylB + pks12_Ccom + pPM021_MfeI_XhoI + lacI_T7_6xHis_TEV	SLIC/Gibson/CPEC	consolidated_gibson_plate_6	G1	consolidated_gibson_plate_6_QPLATE_1	A7	glycerol_stock_9	B4	aanava 3 211019	C7	50	ggaattgtgagcggataaca	colony_pcr_primer_plate	O22	40	tcgttttatttgatgcctgg	colony_pcr_primer_plate	O24	40	733	colony_pcr_plate_6	D1	colony_pcr_plate_6#D01	636.0	98.79431777	3.3104	8.6613	True	True	False	JBx_203424	glycerol_stock_9-B4	aanava-3-glycerol_stock_9-B4	aanava-3-glycerol-stock-9-B4	aanava-3-glycerol-stock-9-B4	10113	8766	8670	550.356	99.8009	JBx_203424	7534	296	2	0	4	glycerol-stock-9-B4	mountfolder//JBx_203424/aanava-3-glycerol-stock-9-B4_R1R2.bam
635	pAN_00639	cylB + pks12_Ccom + pPM021_MfeI_XhoI + lacI_lacUV5	SLIC/Gibson/CPEC	consolidated_gibson_plate_6	H1	consolidated_gibson_plate_6_QPLATE_1	A8	glycerol_stock_9	C4	aanava 3 211019	E7	50	ggaattgtgagcggataaca	colony_pcr_primer_plate	O22	40	tcgttttatttgatgcctgg	colony_pcr_primer_plate	O24	40	651	colony_pcr_plate_6	E1	colony_pcr_plate_6#E01	565.0	104.4268237	2.3047	6.7008	True	True	False	JBx_203425	glycerol_stock_9-C4	aanava-3-glycerol_stock_9-C4	aanava-3-glycerol-stock-9-C4	aanava-3-glycerol-stock-9-C4	41220	34500	34475	1794.8534	100.0	JBx_203425	7469	188	2	0	4	glycerol-stock-9-C4	mountfolder//JBx_203425/aanava-3-glycerol-stock-9-C4_R1R2.bam
635	pAN_00639	cylB + pks12_Ccom + pPM021_MfeI_XhoI + lacI_lacUV5	SLIC/Gibson/CPEC	consolidated_gibson_plate_6	H1	consolidated_gibson_plate_6_QPLATE_1	A8	glycerol_stock_9	D4	aanava 3 211019	G7	50	ggaattgtgagcggataaca	colony_pcr_primer_plate	O22	40	tcgttttatttgatgcctgg	colony_pcr_primer_plate	O24	40	651	colony_pcr_plate_6	F1	colony_pcr_plate_6#F01	560.0	94.44486452	7.4942	22.0615	True	True	False	JBx_203425	glycerol_stock_9-D4	aanava-3-glycerol_stock_9-D4	aanava-3-glycerol-stock-9-D4	aanava-3-glycerol-stock-9-D4	21625	19004	18965	1030.5665	100.0	JBx_203425	7469	210	2	1	5	glycerol-stock-9-D4	mountfolder//JBx_203425/aanava-3-glycerol-stock-9-D4_R1R2.bam
635	pAN_00639	cylB + pks12_Ccom + pPM021_MfeI_XhoI + lacI_lacUV5	SLIC/Gibson/CPEC	consolidated_gibson_plate_6	H1	consolidated_gibson_plate_6_QPLATE_1	A8	glycerol_stock_9	E4	aanava 3 211019	I7	50	ggaattgtgagcggataaca	colony_pcr_primer_plate	O22	40	tcgttttatttgatgcctgg	colony_pcr_primer_plate	O24	40	651	colony_pcr_plate_6	G1	colony_pcr_plate_6#G01	False	False	False	False	False	True	False	JBx_203425	glycerol_stock_9-E4	aanava-3-glycerol_stock_9-E4	aanava-3-glycerol-stock-9-E4	aanava-3-glycerol-stock-9-E4	14649	13400	13410	544.8992	100.0	JBx_203425	7469	139	10	7	14	glycerol-stock-9-E4	mountfolder//JBx_203425/aanava-3-glycerol-stock-9-E4_R1R2.bam
635	pAN_00639	cylB + pks12_Ccom + pPM021_MfeI_XhoI + lacI_lacUV5	SLIC/Gibson/CPEC	consolidated_gibson_plate_6	H1	consolidated_gibson_plate_6_QPLATE_1	A8	glycerol_stock_9	F4	aanava 3 211019	K7	50	ggaattgtgagcggataaca	colony_pcr_primer_plate	O22	40	tcgttttatttgatgcctgg	colony_pcr_primer_plate	O24	40	651	colony_pcr_plate_6	H1	colony_pcr_plate_6#H01	562.0	85.0448624	14.0944	41.4913	True	True	False	JBx_203425	glycerol_stock_9-F4	aanava-3-glycerol_stock_9-F4	aanava-3-glycerol-stock-9-F4	aanava-3-glycerol-stock-9-F4	9424	7332	7329	389.3994	100.0	JBx_203425	7469	203	2	1	4	glycerol-stock-9-F4	mountfolder//JBx_203425/aanava-3-glycerol-stock-9-F4_R1R2.bam
636	pAN_00640	hctB + borA1_Ccom + pPM021_MfeI_XhoI + lacI_T7_6xHis_TEV	SLIC/Gibson/CPEC	consolidated_gibson_plate_6	A2	consolidated_gibson_plate_6_QPLATE_1	B1	glycerol_stock_9	G4	aanava 3 211019	M7	50	ggaattgtgagcggataaca	colony_pcr_primer_plate	O22	40	tcgttttatttgatgcctgg	colony_pcr_primer_plate	O24	40	1900	colony_pcr_plate_6	A2	colony_pcr_plate_6#A02	False	False	False	False	False	True	False	JBx_203426	glycerol_stock_9-G4	aanava-3-glycerol_stock_9-G4	aanava-3-glycerol-stock-9-G4	aanava-3-glycerol-stock-9-G4	10063	8002	7896	450.218	99.6207	JBx_203426	8701	316	2	0	3	glycerol-stock-9-G4	mountfolder//JBx_203426/aanava-3-glycerol-stock-9-G4_R1R2.bam
636	pAN_00640	hctB + borA1_Ccom + pPM021_MfeI_XhoI + lacI_T7_6xHis_TEV	SLIC/Gibson/CPEC	consolidated_gibson_plate_6	A2	consolidated_gibson_plate_6_QPLATE_1	B1	glycerol_stock_9	H4	aanava 3 211019	O7	50	ggaattgtgagcggataaca	colony_pcr_primer_plate	O22	40	tcgttttatttgatgcctgg	colony_pcr_primer_plate	O24	40	1900	colony_pcr_plate_6	B2	colony_pcr_plate_6#B02	1731.0	111.9612176	3.395	3.0893	True	True	False	JBx_203426	glycerol_stock_9-H4	aanava-3-glycerol_stock_9-H4	aanava-3-glycerol-stock-9-H4	aanava-3-glycerol-stock-9-H4	11045	7379	7318	421.828	100.0	JBx_203426	8701	316	2	0	3	glycerol-stock-9-H4	mountfolder//JBx_203426/aanava-3-glycerol-stock-9-H4_R1R2.bam
636	pAN_00640	hctB + borA1_Ccom + pPM021_MfeI_XhoI + lacI_T7_6xHis_TEV	SLIC/Gibson/CPEC	consolidated_gibson_plate_6	A2	consolidated_gibson_plate_6_QPLATE_1	B1	glycerol_stock_9	A5	aanava 3 211019	A9	50	ggaattgtgagcggataaca	colony_pcr_primer_plate	O22	40	tcgttttatttgatgcctgg	colony_pcr_primer_plate	O24	40	1900	colony_pcr_plate_6	C2	colony_pcr_plate_6#C02	False	False	False	False	False	True	False	JBx_203426	glycerol_stock_9-A5	aanava-3-glycerol_stock_9-A5	aanava-3-glycerol-stock-9-A5	aanava-3-glycerol-stock-9-A5	16686	11129	11160	503.9724	100.0	JBx_203426	8701	195	4	1	6	glycerol-stock-9-A5	mountfolder//JBx_203426/aanava-3-glycerol-stock-9-A5_R1R2.bam
636	pAN_00640	hctB + borA1_Ccom + pPM021_MfeI_XhoI + lacI_T7_6xHis_TEV	SLIC/Gibson/CPEC	consolidated_gibson_plate_6	A2	consolidated_gibson_plate_6_QPLATE_1	B1	glycerol_stock_9	B5	aanava 3 211019	C9	50	ggaattgtgagcggataaca	colony_pcr_primer_plate	O22	40	tcgttttatttgatgcctgg	colony_pcr_primer_plate	O24	40	1900	colony_pcr_plate_6	D2	colony_pcr_plate_6#D02	1712.0	94.23358173	8.1186	7.7744	True	True	False	JBx_203426	glycerol_stock_9-B5	aanava-3-glycerol_stock_9-B5	aanava-3-glycerol-stock-9-B5	aanava-3-glycerol-stock-9-B5	13324	12217	12058	667.1627	100.0	JBx_203426	8701	299	2	0	3	glycerol-stock-9-B5	mountfolder//JBx_203426/aanava-3-glycerol-stock-9-B5_R1R2.bam
637	pAN_00641	hctB + borA1_Ccom + pPM021_MfeI_XhoI + lacI_lacUV5	SLIC/Gibson/CPEC	consolidated_gibson_plate_6	B2	consolidated_gibson_plate_6_QPLATE_1	B2	glycerol_stock_9	C5	aanava 3 211019	E9	50	ggaattgtgagcggataaca	colony_pcr_primer_plate	O22	40	tcgttttatttgatgcctgg	colony_pcr_primer_plate	O24	40	1818	colony_pcr_plate_6	E2	colony_pcr_plate_6#E02	1635.0	101.2041544	5.1352	5.1449	True	True	False	JBx_203427	glycerol_stock_9-C5	aanava-3-glycerol_stock_9-C5	aanava-3-glycerol-stock-9-C5	aanava-3-glycerol-stock-9-C5	19342	14320	14356	715.2272	100.0	JBx_203427	8636	236	3	1	5	glycerol-stock-9-C5	mountfolder//JBx_203427/aanava-3-glycerol-stock-9-C5_R1R2.bam
637	pAN_00641	hctB + borA1_Ccom + pPM021_MfeI_XhoI + lacI_lacUV5	SLIC/Gibson/CPEC	consolidated_gibson_plate_6	B2	consolidated_gibson_plate_6_QPLATE_1	B2	glycerol_stock_9	D5	aanava 3 211019	G9	50	ggaattgtgagcggataaca	colony_pcr_primer_plate	O22	40	tcgttttatttgatgcctgg	colony_pcr_primer_plate	O24	40	1818	colony_pcr_plate_6	F2	colony_pcr_plate_6#F02	False	False	False	False	False	True	False	JBx_203427	glycerol_stock_9-D5	aanava-3-glycerol_stock_9-D5	aanava-3-glycerol-stock-9-D5	aanava-3-glycerol-stock-9-D5	36450	30600	30591	1444.7713	100.0	JBx_203427	8636	203	2	0	4	glycerol-stock-9-D5	mountfolder//JBx_203427/aanava-3-glycerol-stock-9-D5_R1R2.bam
637	pAN_00641	hctB + borA1_Ccom + pPM021_MfeI_XhoI + lacI_lacUV5	SLIC/Gibson/CPEC	consolidated_gibson_plate_6	B2	consolidated_gibson_plate_6_QPLATE_1	B2	glycerol_stock_9	E5	aanava 3 211019	I9	50	ggaattgtgagcggataaca	colony_pcr_primer_plate	O22	40	tcgttttatttgatgcctgg	colony_pcr_primer_plate	O24	40	1818	colony_pcr_plate_6	G2	colony_pcr_plate_6#G02	False	False	False	False	False	True	False	JBx_203427	glycerol_stock_9-E5	aanava-3-glycerol_stock_9-E5	aanava-3-glycerol-stock-9-E5	aanava-3-glycerol-stock-9-E5	6139	5236	5215	302.1288	99.56	JBx_203427	8636	345	3	0	3	glycerol-stock-9-E5	mountfolder//JBx_203427/aanava-3-glycerol-stock-9-E5_R1R2.bam
637	pAN_00641	hctB + borA1_Ccom + pPM021_MfeI_XhoI + lacI_lacUV5	SLIC/Gibson/CPEC	consolidated_gibson_plate_6	B2	consolidated_gibson_plate_6_QPLATE_1	B2	glycerol_stock_9	F5	aanava 3 211019	K9	50	ggaattgtgagcggataaca	colony_pcr_primer_plate	O22	40	tcgttttatttgatgcctgg	colony_pcr_primer_plate	O24	40	1818	colony_pcr_plate_6	H2	colony_pcr_plate_6#H02	False	False	False	False	False	True	False	JBx_203427	glycerol_stock_9-F5	aanava-3-glycerol_stock_9-F5	aanava-3-glycerol-stock-9-F5	aanava-3-glycerol-stock-9-F5	12914	7729	7690	437.5672	99.5716	JBx_203427	8636	313	2	0	5	glycerol-stock-9-F5	mountfolder//JBx_203427/aanava-3-glycerol-stock-9-F5_R1R2.bam
638	pAN_00642	hctB + mlsA8_Ccom + pPM021_MfeI_XhoI + lacI_T7_6xHis_TEV	SLIC/Gibson/CPEC	consolidated_gibson_plate_6	C2	consolidated_gibson_plate_6_QPLATE_1	B3	glycerol_stock_9	G5	aanava 3 211019	M9	50	ggaattgtgagcggataaca	colony_pcr_primer_plate	O22	40	tcgttttatttgatgcctgg	colony_pcr_primer_plate	O24	40	1867	colony_pcr_plate_6	A3	colony_pcr_plate_6#A03	1770.0	90.34374637	4.6677	4.3856	True	True	False	JBx_203428	glycerol_stock_9-G5	aanava-3-glycerol_stock_9-G5	aanava-3-glycerol-stock-9-G5	aanava-3-glycerol-stock-9-G5	13231	11234	11161	629.0918	100.0	JBx_203428	8668	299	3	0	3	glycerol-stock-9-G5	mountfolder//JBx_203428/aanava-3-glycerol-stock-9-G5_R1R2.bam
639	pAN_00643	hctB + mlsA8_Ccom + pPM021_MfeI_XhoI + lacI_lacUV5	SLIC/Gibson/CPEC	consolidated_gibson_plate_6	D2	consolidated_gibson_plate_6_QPLATE_1	B4	glycerol_stock_9	C6	aanava 3 211019	E11	50	ggaattgtgagcggataaca	colony_pcr_primer_plate	O22	40	tcgttttatttgatgcctgg	colony_pcr_primer_plate	O24	40	1785	colony_pcr_plate_6	E3	colony_pcr_plate_6#E03	1597.0	106.5340834	4.0337	3.9477	True	True	False	JBx_203429	glycerol_stock_9-C6	aanava-3-glycerol_stock_9-C6	aanava-3-glycerol-stock-9-C6	aanava-3-glycerol-stock-9-C6	31607	25472	25497	1138.5725	100.0	JBx_203429	8603	186	3	1	5	glycerol-stock-9-C6	mountfolder//JBx_203429/aanava-3-glycerol-stock-9-C6_R1R2.bam
639	pAN_00643	hctB + mlsA8_Ccom + pPM021_MfeI_XhoI + lacI_lacUV5	SLIC/Gibson/CPEC	consolidated_gibson_plate_6	D2	consolidated_gibson_plate_6_QPLATE_1	B4	glycerol_stock_9	D6	aanava 3 211019	G11	50	ggaattgtgagcggataaca	colony_pcr_primer_plate	O22	40	tcgttttatttgatgcctgg	colony_pcr_primer_plate	O24	40	1785	colony_pcr_plate_6	F3	colony_pcr_plate_6#F03	1674.0	96.67906831	7.3799	6.8287	True	True	False	JBx_203429	glycerol_stock_9-D6	aanava-3-glycerol_stock_9-D6	aanava-3-glycerol-stock-9-D6	aanava-3-glycerol-stock-9-D6	5038	3683	3667	216.1905	99.7094	JBx_203429	8603	352	3	1	3	glycerol-stock-9-D6	mountfolder//JBx_203429/aanava-3-glycerol-stock-9-D6_R1R2.bam
639	pAN_00643	hctB + mlsA8_Ccom + pPM021_MfeI_XhoI + lacI_lacUV5	SLIC/Gibson/CPEC	consolidated_gibson_plate_6	D2	consolidated_gibson_plate_6_QPLATE_1	B4	glycerol_stock_9	E6	aanava 3 211019	I11	50	ggaattgtgagcggataaca	colony_pcr_primer_plate	O22	40	tcgttttatttgatgcctgg	colony_pcr_primer_plate	O24	40	1785	colony_pcr_plate_6	G3	colony_pcr_plate_6#G03	1578.0	99.80044188	2.8006	2.9666	True	True	False	JBx_203429	glycerol_stock_9-E6	aanava-3-glycerol_stock_9-E6	aanava-3-glycerol-stock-9-E6	aanava-3-glycerol-stock-9-E6	8357	6854	6785	403.4063	98.9074	JBx_203429	8603	368	2	0	3	glycerol-stock-9-E6	mountfolder//JBx_203429/aanava-3-glycerol-stock-9-E6_R1R2.bam
639	pAN_00643	hctB + mlsA8_Ccom + pPM021_MfeI_XhoI + lacI_lacUV5	SLIC/Gibson/CPEC	consolidated_gibson_plate_6	D2	consolidated_gibson_plate_6_QPLATE_1	B4	glycerol_stock_9	F6	aanava 3 211019	K11	50	ggaattgtgagcggataaca	colony_pcr_primer_plate	O22	40	tcgttttatttgatgcctgg	colony_pcr_primer_plate	O24	40	1785	colony_pcr_plate_6	H3	colony_pcr_plate_6#H03	1597.0	96.78537574	10.4143	10.6083	True	True	False	JBx_203429	glycerol_stock_9-F6	aanava-3-glycerol_stock_9-F6	aanava-3-glycerol-stock-9-F6	aanava-3-glycerol-stock-9-F6	42215	32715	32777	1328.0704	100.0	JBx_203429	8603	163	4	4	7	glycerol-stock-9-F6	mountfolder//JBx_203429/aanava-3-glycerol-stock-9-F6_R1R2.bam
640	pAN_00644	hctB + pks12_Ccom + pPM021_MfeI_XhoI + lacI_T7_6xHis_TEV	SLIC/Gibson/CPEC	consolidated_gibson_plate_6	E2	consolidated_gibson_plate_6_QPLATE_1	B5	glycerol_stock_9	G6	aanava 3 211019	M11	50	ggaattgtgagcggataaca	colony_pcr_primer_plate	O22	40	tcgttttatttgatgcctgg	colony_pcr_primer_plate	O24	40	1825	colony_pcr_plate_6	A4	colony_pcr_plate_6#A04	1693.0	90.29831307	8.6662	8.4361	True	True	False	JBx_203430	glycerol_stock_9-G6	aanava-3-glycerol_stock_9-G6	aanava-3-glycerol-stock-9-G6	aanava-3-glycerol-stock-9-G6	21511	19649	19616	1040.4351	100.0	JBx_203430	8626	250	2	0	4	glycerol-stock-9-G6	mountfolder//JBx_203430/aanava-3-glycerol-stock-9-G6_R1R2.bam
640	pAN_00644	hctB + pks12_Ccom + pPM021_MfeI_XhoI + lacI_T7_6xHis_TEV	SLIC/Gibson/CPEC	consolidated_gibson_plate_6	E2	consolidated_gibson_plate_6_QPLATE_1	B5	glycerol_stock_9	H6	aanava 3 211019	O11	50	ggaattgtgagcggataaca	colony_pcr_primer_plate	O22	40	tcgttttatttgatgcctgg	colony_pcr_primer_plate	O24	40	1825	colony_pcr_plate_6	B4	colony_pcr_plate_6#B04	False	False	False	False	False	True	False	JBx_203430	glycerol_stock_9-H6	aanava-3-glycerol_stock_9-H6	aanava-3-glycerol-stock-9-H6	aanava-3-glycerol-stock-9-H6	19748	14164	14208	743.9102	100.0	JBx_203430	8626	267	3	0	3	glycerol-stock-9-H6	mountfolder//JBx_203430/aanava-3-glycerol-stock-9-H6_R1R2.bam
640	pAN_00644	hctB + pks12_Ccom + pPM021_MfeI_XhoI + lacI_T7_6xHis_TEV	SLIC/Gibson/CPEC	consolidated_gibson_plate_6	E2	consolidated_gibson_plate_6_QPLATE_1	B5	glycerol_stock_9	A7	aanava 3 211019	A13	50	ggaattgtgagcggataaca	colony_pcr_primer_plate	O22	40	tcgttttatttgatgcctgg	colony_pcr_primer_plate	O24	40	1825	colony_pcr_plate_6	C4	colony_pcr_plate_6#C04	1655.0	98.85353023	4.1905	4.0816	True	True	False	JBx_203430	glycerol_stock_9-A7	aanava-3-glycerol_stock_9-A7	aanava-3-glycerol-stock-9-A7	aanava-3-glycerol-stock-9-A7	19857	17917	17890	825.4849	100.0	JBx_203430	8626	196	3	0	4	glycerol-stock-9-A7	mountfolder//JBx_203430/aanava-3-glycerol-stock-9-A7_R1R2.bam
640	pAN_00644	hctB + pks12_Ccom + pPM021_MfeI_XhoI + lacI_T7_6xHis_TEV	SLIC/Gibson/CPEC	consolidated_gibson_plate_6	E2	consolidated_gibson_plate_6_QPLATE_1	B5	glycerol_stock_9	B7	aanava 3 211019	C13	50	ggaattgtgagcggataaca	colony_pcr_primer_plate	O22	40	tcgttttatttgatgcctgg	colony_pcr_primer_plate	O24	40	1825	colony_pcr_plate_6	D4	colony_pcr_plate_6#D04	1559.0	83.76609331	29.8183	30.0943	True	True	False	JBx_203430	glycerol_stock_9-B7	aanava-3-glycerol_stock_9-B7	aanava-3-glycerol-stock-9-B7	aanava-3-glycerol-stock-9-B7	14221	12214	12090	671.3013	100.0	JBx_203430	8626	295	3	0	3	glycerol-stock-9-B7	mountfolder//JBx_203430/aanava-3-glycerol-stock-9-B7_R1R2.bam
642	pAN_00646	fluP1 + borA1_Ccom + pPM021_MfeI_XhoI + lacI_T7_6xHis_TEV	SLIC/Gibson/CPEC	consolidated_gibson_plate_6	G2	consolidated_gibson_plate_6_QPLATE_1	B7	glycerol_stock_9	C7	aanava 3 211019	E13	50	ggaattgtgagcggataaca	colony_pcr_primer_plate	O22	40	tcgttttatttgatgcctgg	colony_pcr_primer_plate	O24	40	859	colony_pcr_plate_6	E4	colony_pcr_plate_6#E04	749.0	92.98920657	4.7126	10.4387	True	True	False	JBx_203432	glycerol_stock_9-C7	aanava-3-glycerol_stock_9-C7	aanava-3-glycerol-stock-9-C7	aanava-3-glycerol-stock-9-C7	14409	13272	13141	755.3689	100.0	JBx_203432	7660	249	3	0	4	glycerol-stock-9-C7	mountfolder//JBx_203432/aanava-3-glycerol-stock-9-C7_R1R2.bam
642	pAN_00646	fluP1 + borA1_Ccom + pPM021_MfeI_XhoI + lacI_T7_6xHis_TEV	SLIC/Gibson/CPEC	consolidated_gibson_plate_6	G2	consolidated_gibson_plate_6_QPLATE_1	B7	glycerol_stock_9	D7	aanava 3 211019	G13	50	ggaattgtgagcggataaca	colony_pcr_primer_plate	O22	40	tcgttttatttgatgcctgg	colony_pcr_primer_plate	O24	40	859	colony_pcr_plate_6	F4	colony_pcr_plate_6#F04	740.0	102.0349486	3.6553	7.9364	True	True	False	JBx_203432	glycerol_stock_9-D7	aanava-3-glycerol_stock_9-D7	aanava-3-glycerol-stock-9-D7	aanava-3-glycerol-stock-9-D7	4078	3459	3443	209.295	100.0	JBx_203432	7660	268	3	0	4	glycerol-stock-9-D7	mountfolder//JBx_203432/aanava-3-glycerol-stock-9-D7_R1R2.bam
642	pAN_00646	fluP1 + borA1_Ccom + pPM021_MfeI_XhoI + lacI_T7_6xHis_TEV	SLIC/Gibson/CPEC	consolidated_gibson_plate_6	G2	consolidated_gibson_plate_6_QPLATE_1	B7	glycerol_stock_9	E7	aanava 3 211019	I13	50	ggaattgtgagcggataaca	colony_pcr_primer_plate	O22	40	tcgttttatttgatgcctgg	colony_pcr_primer_plate	O24	40	859	colony_pcr_plate_6	G4	colony_pcr_plate_6#G04	736.0	88.78798437	11.9767	26.2465	True	True	False	JBx_203432	glycerol_stock_9-E7	aanava-3-glycerol_stock_9-E7	aanava-3-glycerol-stock-9-E7	aanava-3-glycerol-stock-9-E7	9094	7562	7387	480.3422	100.0	JBx_203432	7660	328	4	0	5	glycerol-stock-9-E7	mountfolder//JBx_203432/aanava-3-glycerol-stock-9-E7_R1R2.bam
642	pAN_00646	fluP1 + borA1_Ccom + pPM021_MfeI_XhoI + lacI_T7_6xHis_TEV	SLIC/Gibson/CPEC	consolidated_gibson_plate_6	G2	consolidated_gibson_plate_6_QPLATE_1	B7	glycerol_stock_9	F7	aanava 3 211019	K13	50	ggaattgtgagcggataaca	colony_pcr_primer_plate	O22	40	tcgttttatttgatgcctgg	colony_pcr_primer_plate	O24	40	859	colony_pcr_plate_6	H4	colony_pcr_plate_6#H04	False	False	False	False	False	True	False	JBx_203432	glycerol_stock_9-F7	aanava-3-glycerol_stock_9-F7	aanava-3-glycerol-stock-9-F7	aanava-3-glycerol-stock-9-F7	12131	8013	7838	478.6102	100.0	JBx_203432	7660	297	2	0	3	glycerol-stock-9-F7	mountfolder//JBx_203432/aanava-3-glycerol-stock-9-F7_R1R2.bam
643	pAN_00647	fluP1 + borA1_Ccom + pPM021_MfeI_XhoI + lacI_lacUV5	SLIC/Gibson/CPEC	consolidated_gibson_plate_6	H2	consolidated_gibson_plate_6_QPLATE_1	B8	glycerol_stock_9	G7	aanava 3 211019	M13	50	ggaattgtgagcggataaca	colony_pcr_primer_plate	O22	40	tcgttttatttgatgcctgg	colony_pcr_primer_plate	O24	40	777	colony_pcr_plate_6	A5	colony_pcr_plate_6#A05	False	False	False	False	False	True	False	JBx_203433	glycerol_stock_9-G7	aanava-3-glycerol_stock_9-G7	aanava-3-glycerol-stock-9-G7	aanava-3-glycerol-stock-9-G7	17629	14887	14754	911.2575	99.684	JBx_203433	7595	271	3	0	5	glycerol-stock-9-G7	mountfolder//JBx_203433/aanava-3-glycerol-stock-9-G7_R1R2.bam
643	pAN_00647	fluP1 + borA1_Ccom + pPM021_MfeI_XhoI + lacI_lacUV5	SLIC/Gibson/CPEC	consolidated_gibson_plate_6	H2	consolidated_gibson_plate_6_QPLATE_1	B8	glycerol_stock_9	H7	aanava 3 211019	O13	50	ggaattgtgagcggataaca	colony_pcr_primer_plate	O22	40	tcgttttatttgatgcctgg	colony_pcr_primer_plate	O24	40	777	colony_pcr_plate_6	B5	colony_pcr_plate_6#B05	664.0	90.65669696	23.3635	58.169	True	True	False	JBx_203433	glycerol_stock_9-H7	aanava-3-glycerol_stock_9-H7	aanava-3-glycerol-stock-9-H7	aanava-3-glycerol-stock-9-H7	10937	6157	6080	388.7914	98.9862	JBx_203433	7595	303	3	0	3	glycerol-stock-9-H7	mountfolder//JBx_203433/aanava-3-glycerol-stock-9-H7_R1R2.bam
643	pAN_00647	fluP1 + borA1_Ccom + pPM021_MfeI_XhoI + lacI_lacUV5	SLIC/Gibson/CPEC	consolidated_gibson_plate_6	H2	consolidated_gibson_plate_6_QPLATE_1	B8	glycerol_stock_9	A8	aanava 3 211019	A15	50	ggaattgtgagcggataaca	colony_pcr_primer_plate	O22	40	tcgttttatttgatgcctgg	colony_pcr_primer_plate	O24	40	777	colony_pcr_plate_6	C5	colony_pcr_plate_6#C05	669.0	98.97004608	4.2953	10.5192	True	True	False	JBx_203433	glycerol_stock_9-A8	aanava-3-glycerol_stock_9-A8	aanava-3-glycerol-stock-9-A8	aanava-3-glycerol-stock-9-A8	34470	30382	30292	1560.4103	100.0	JBx_203433	7595	194	3	0	4	glycerol-stock-9-A8	mountfolder//JBx_203433/aanava-3-glycerol-stock-9-A8_R1R2.bam
643	pAN_00647	fluP1 + borA1_Ccom + pPM021_MfeI_XhoI + lacI_lacUV5	SLIC/Gibson/CPEC	consolidated_gibson_plate_6	H2	consolidated_gibson_plate_6_QPLATE_1	B8	glycerol_stock_9	B8	aanava 3 211019	C15	50	ggaattgtgagcggataaca	colony_pcr_primer_plate	O22	40	tcgttttatttgatgcctgg	colony_pcr_primer_plate	O24	40	777	colony_pcr_plate_6	D5	colony_pcr_plate_6#D05	669.0	90.567328	20.9254	51.2461	True	True	False	JBx_203433	glycerol_stock_9-B8	aanava-3-glycerol_stock_9-B8	aanava-3-glycerol-stock-9-B8	aanava-3-glycerol-stock-9-B8	30280	23122	23104	1230.3797	100.0	JBx_203433	7595	205	3	0	3	glycerol-stock-9-B8	mountfolder//JBx_203433/aanava-3-glycerol-stock-9-B8_R1R2.bam
644	pAN_00648	fluP1 + mlsA8_Ccom + pPM021_MfeI_XhoI + lacI_T7_6xHis_TEV	SLIC/Gibson/CPEC	consolidated_gibson_plate_6	A3	consolidated_gibson_plate_6_QPLATE_1	C1	glycerol_stock_9	C8	aanava 3 211019	E15	50	ggaattgtgagcggataaca	colony_pcr_primer_plate	O22	40	tcgttttatttgatgcctgg	colony_pcr_primer_plate	O24	40	826	colony_pcr_plate_6	E5	colony_pcr_plate_6#E05	705.0	78.16910848	11.6633	27.0352	True	True	False	JBx_203434	glycerol_stock_9-C8	aanava-3-glycerol_stock_9-C8	aanava-3-glycerol-stock-9-C8	aanava-3-glycerol-stock-9-C8	38974	33236	33006	1606.4721	100.0	JBx_203434	7627	178	2	0	4	glycerol-stock-9-C8	mountfolder//JBx_203434/aanava-3-glycerol-stock-9-C8_R1R2.bam
644	pAN_00648	fluP1 + mlsA8_Ccom + pPM021_MfeI_XhoI + lacI_T7_6xHis_TEV	SLIC/Gibson/CPEC	consolidated_gibson_plate_6	A3	consolidated_gibson_plate_6_QPLATE_1	C1	glycerol_stock_9	D8	aanava 3 211019	G15	50	ggaattgtgagcggataaca	colony_pcr_primer_plate	O22	40	tcgttttatttgatgcctgg	colony_pcr_primer_plate	O24	40	826	colony_pcr_plate_6	F5	colony_pcr_plate_6#F05	False	False	False	False	False	True	False	JBx_203434	glycerol_stock_9-D8	aanava-3-glycerol_stock_9-D8	aanava-3-glycerol-stock-9-D8	aanava-3-glycerol-stock-9-D8	7124	3553	3490	223.1163	99.646	JBx_203434	7627	292	2	0	4	glycerol-stock-9-D8	mountfolder//JBx_203434/aanava-3-glycerol-stock-9-D8_R1R2.bam
644	pAN_00648	fluP1 + mlsA8_Ccom + pPM021_MfeI_XhoI + lacI_T7_6xHis_TEV	SLIC/Gibson/CPEC	consolidated_gibson_plate_6	A3	consolidated_gibson_plate_6_QPLATE_1	C1	glycerol_stock_9	E8	aanava 3 211019	I15	50	ggaattgtgagcggataaca	colony_pcr_primer_plate	O22	40	tcgttttatttgatgcctgg	colony_pcr_primer_plate	O24	40	826	colony_pcr_plate_6	G5	colony_pcr_plate_6#G05	False	False	False	False	False	True	False	JBx_203434	glycerol_stock_9-E8	aanava-3-glycerol_stock_9-E8	aanava-3-glycerol-stock-9-E8	aanava-3-glycerol-stock-9-E8	30481	24238	24060	1268.8113	100.0	JBx_203434	7627	210	3	0	5	glycerol-stock-9-E8	mountfolder//JBx_203434/aanava-3-glycerol-stock-9-E8_R1R2.bam
644	pAN_00648	fluP1 + mlsA8_Ccom + pPM021_MfeI_XhoI + lacI_T7_6xHis_TEV	SLIC/Gibson/CPEC	consolidated_gibson_plate_6	A3	consolidated_gibson_plate_6_QPLATE_1	C1	glycerol_stock_9	F8	aanava 3 211019	K15	50	ggaattgtgagcggataaca	colony_pcr_primer_plate	O22	40	tcgttttatttgatgcctgg	colony_pcr_primer_plate	O24	40	826	colony_pcr_plate_6	H5	colony_pcr_plate_6#H05	705.0	109.0651699	2.1957	5.1111	True	True	False	JBx_203434	glycerol_stock_9-F8	aanava-3-glycerol_stock_9-F8	aanava-3-glycerol-stock-9-F8	aanava-3-glycerol-stock-9-F8	39123	35232	35099	1649.1841	100.0	JBx_203434	7627	168	3	0	4	glycerol-stock-9-F8	mountfolder//JBx_203434/aanava-3-glycerol-stock-9-F8_R1R2.bam
645	pAN_00649	fluP1 + mlsA8_Ccom + pPM021_MfeI_XhoI + lacI_lacUV5	SLIC/Gibson/CPEC	consolidated_gibson_plate_6	B3	consolidated_gibson_plate_6_QPLATE_1	C2	glycerol_stock_9	G8	aanava 3 211019	M15	50	ggaattgtgagcggataaca	colony_pcr_primer_plate	O22	40	tcgttttatttgatgcctgg	colony_pcr_primer_plate	O24	40	744	colony_pcr_plate_6	A6	colony_pcr_plate_6#A06	634.0	105.0286488	4.3443	11.2945	True	True	False	JBx_203435	glycerol_stock_9-G8	aanava-3-glycerol_stock_9-G8	aanava-3-glycerol-stock-9-G8	aanava-3-glycerol-stock-9-G8	9137	5772	5671	368.8208	100.0	JBx_203435	7562	321	2	0	4	glycerol-stock-9-G8	mountfolder//JBx_203435/aanava-3-glycerol-stock-9-G8_R1R2.bam
645	pAN_00649	fluP1 + mlsA8_Ccom + pPM021_MfeI_XhoI + lacI_lacUV5	SLIC/Gibson/CPEC	consolidated_gibson_plate_6	B3	consolidated_gibson_plate_6_QPLATE_1	C2	glycerol_stock_9	H8	aanava 3 211019	O15	50	ggaattgtgagcggataaca	colony_pcr_primer_plate	O22	40	tcgttttatttgatgcctgg	colony_pcr_primer_plate	O24	40	744	colony_pcr_plate_6	B6	colony_pcr_plate_6#B06	641.0	93.73448175	10.948	28.1077	True	True	False	JBx_203435	glycerol_stock_9-H8	aanava-3-glycerol_stock_9-H8	aanava-3-glycerol-stock-9-H8	aanava-3-glycerol-stock-9-H8	6768	4341	4297	277.8469	100.0	JBx_203435	7562	300	2	0	7	glycerol-stock-9-H8	mountfolder//JBx_203435/aanava-3-glycerol-stock-9-H8_R1R2.bam
645	pAN_00649	fluP1 + mlsA8_Ccom + pPM021_MfeI_XhoI + lacI_lacUV5	SLIC/Gibson/CPEC	consolidated_gibson_plate_6	B3	consolidated_gibson_plate_6_QPLATE_1	C2	glycerol_stock_9	A9	aanava 3 211019	A17	50	ggaattgtgagcggataaca	colony_pcr_primer_plate	O22	40	tcgttttatttgatgcctgg	colony_pcr_primer_plate	O24	40	744	colony_pcr_plate_6	C6	colony_pcr_plate_6#C06	641.0	108.3580062	3.9892	10.1942	True	True	False	JBx_203435	glycerol_stock_9-A9	aanava-3-glycerol_stock_9-A9	aanava-3-glycerol-stock-9-A9	aanava-3-glycerol-stock-9-A9	36525	34982	34889	1824.4918	100.0	JBx_203435	7562	194	2	0	4	glycerol-stock-9-A9	mountfolder//JBx_203435/aanava-3-glycerol-stock-9-A9_R1R2.bam
645	pAN_00649	fluP1 + mlsA8_Ccom + pPM021_MfeI_XhoI + lacI_lacUV5	SLIC/Gibson/CPEC	consolidated_gibson_plate_6	B3	consolidated_gibson_plate_6_QPLATE_1	C2	glycerol_stock_9	B9	aanava 3 211019	C17	50	ggaattgtgagcggataaca	colony_pcr_primer_plate	O22	40	tcgttttatttgatgcctgg	colony_pcr_primer_plate	O24	40	744	colony_pcr_plate_6	D6	colony_pcr_plate_6#D06	646.0	113.1492917	2.492	6.3192	True	True	False	JBx_203435	glycerol_stock_9-B9	aanava-3-glycerol_stock_9-B9	aanava-3-glycerol-stock-9-B9	aanava-3-glycerol-stock-9-B9	23056	20824	20664	1244.4849	100.0	JBx_203435	7562	256	2	0	3	glycerol-stock-9-B9	mountfolder//JBx_203435/aanava-3-glycerol-stock-9-B9_R1R2.bam
646	pAN_00650	fluP1 + pks12_Ccom + pPM021_MfeI_XhoI + lacI_T7_6xHis_TEV	SLIC/Gibson/CPEC	consolidated_gibson_plate_6	C3	consolidated_gibson_plate_6_QPLATE_1	C3	glycerol_stock_9	C9	aanava 3 211019	E17	50	ggaattgtgagcggataaca	colony_pcr_primer_plate	O22	40	tcgttttatttgatgcctgg	colony_pcr_primer_plate	O24	40	784	colony_pcr_plate_6	E6	colony_pcr_plate_6#E06	677.0	88.55413572	9.8613	23.9721	True	True	False	JBx_203436	glycerol_stock_9-C9	aanava-3-glycerol_stock_9-C9	aanava-3-glycerol-stock-9-C9	aanava-3-glycerol-stock-9-C9	26889	21477	21278	1233.1255	100.0	JBx_203436	7585	242	2	0	4	glycerol-stock-9-C9	mountfolder//JBx_203436/aanava-3-glycerol-stock-9-C9_R1R2.bam
646	pAN_00650	fluP1 + pks12_Ccom + pPM021_MfeI_XhoI + lacI_T7_6xHis_TEV	SLIC/Gibson/CPEC	consolidated_gibson_plate_6	C3	consolidated_gibson_plate_6_QPLATE_1	C3	glycerol_stock_9	D9	aanava 3 211019	G17	50	ggaattgtgagcggataaca	colony_pcr_primer_plate	O22	40	tcgttttatttgatgcctgg	colony_pcr_primer_plate	O24	40	784	colony_pcr_plate_6	F6	colony_pcr_plate_6#F06	False	False	False	False	False	True	False	JBx_203436	glycerol_stock_9-D9	aanava-3-glycerol_stock_9-D9	aanava-3-glycerol-stock-9-D9	aanava-3-glycerol-stock-9-D9	19989	15153	14895	904.9129	99.6045	JBx_203436	7585	269	2	0	3	glycerol-stock-9-D9	mountfolder//JBx_203436/aanava-3-glycerol-stock-9-D9_R1R2.bam
646	pAN_00650	fluP1 + pks12_Ccom + pPM021_MfeI_XhoI + lacI_T7_6xHis_TEV	SLIC/Gibson/CPEC	consolidated_gibson_plate_6	C3	consolidated_gibson_plate_6_QPLATE_1	C3	glycerol_stock_9	E9	aanava 3 211019	I17	50	ggaattgtgagcggataaca	colony_pcr_primer_plate	O22	40	tcgttttatttgatgcctgg	colony_pcr_primer_plate	O24	40	784	colony_pcr_plate_6	G6	colony_pcr_plate_6#G06	669.0	101.1566354	3.3059	8.1083	True	True	False	JBx_203436	glycerol_stock_9-E9	aanava-3-glycerol_stock_9-E9	aanava-3-glycerol-stock-9-E9	aanava-3-glycerol-stock-9-E9	38717	33353	33170	1592.6348	100.0	JBx_203436	7585	174	3	1	5	glycerol-stock-9-E9	mountfolder//JBx_203436/aanava-3-glycerol-stock-9-E9_R1R2.bam
646	pAN_00650	fluP1 + pks12_Ccom + pPM021_MfeI_XhoI + lacI_T7_6xHis_TEV	SLIC/Gibson/CPEC	consolidated_gibson_plate_6	C3	consolidated_gibson_plate_6_QPLATE_1	C3	glycerol_stock_9	F9	aanava 3 211019	K17	50	ggaattgtgagcggataaca	colony_pcr_primer_plate	O22	40	tcgttttatttgatgcctgg	colony_pcr_primer_plate	O24	40	784	colony_pcr_plate_6	H6	colony_pcr_plate_6#H06	669.0	94.51181426	16.7956	41.0714	True	True	False	JBx_203436	glycerol_stock_9-F9	aanava-3-glycerol_stock_9-F9	aanava-3-glycerol-stock-9-F9	aanava-3-glycerol-stock-9-F9	18487	16207	16143	860.2283	100.0	JBx_203436	7585	204	2	0	3	glycerol-stock-9-F9	mountfolder//JBx_203436/aanava-3-glycerol-stock-9-F9_R1R2.bam
647	pAN_00651	fluP1 + pks12_Ccom + pPM021_MfeI_XhoI + lacI_lacUV5	SLIC/Gibson/CPEC	consolidated_gibson_plate_6	D3	consolidated_gibson_plate_6_QPLATE_1	C4	glycerol_stock_9	G9	aanava 3 211019	M17	50	ggaattgtgagcggataaca	colony_pcr_primer_plate	O22	40	tcgttttatttgatgcctgg	colony_pcr_primer_plate	O24	40	702	colony_pcr_plate_6	A7	colony_pcr_plate_6#A07	600.0	121.1290497	2.2358	6.1018	True	True	False	JBx_203437	glycerol_stock_9-G9	aanava-3-glycerol_stock_9-G9	aanava-3-glycerol-stock-9-G9	aanava-3-glycerol-stock-9-G9	8120	4829	4776	312.7668	99.6676	JBx_203437	7520	297	2	0	3	glycerol-stock-9-G9	mountfolder//JBx_203437/aanava-3-glycerol-stock-9-G9_R1R2.bam
647	pAN_00651	fluP1 + pks12_Ccom + pPM021_MfeI_XhoI + lacI_lacUV5	SLIC/Gibson/CPEC	consolidated_gibson_plate_6	D3	consolidated_gibson_plate_6_QPLATE_1	C4	glycerol_stock_9	H9	aanava 3 211019	O17	50	ggaattgtgagcggataaca	colony_pcr_primer_plate	O22	40	tcgttttatttgatgcctgg	colony_pcr_primer_plate	O24	40	702	colony_pcr_plate_6	B7	colony_pcr_plate_6#B07	608.0	99.14717435	5.6036	15.2676	True	True	False	JBx_203437	glycerol_stock_9-H9	aanava-3-glycerol_stock_9-H9	aanava-3-glycerol-stock-9-H9	aanava-3-glycerol-stock-9-H9	7755	6840	6756	441.916	99.9468	JBx_203437	7520	325	2	0	3	glycerol-stock-9-H9	mountfolder//JBx_203437/aanava-3-glycerol-stock-9-H9_R1R2.bam
647	pAN_00651	fluP1 + pks12_Ccom + pPM021_MfeI_XhoI + lacI_lacUV5	SLIC/Gibson/CPEC	consolidated_gibson_plate_6	D3	consolidated_gibson_plate_6_QPLATE_1	C4	glycerol_stock_9	A10	aanava 3 211019	A19	50	ggaattgtgagcggataaca	colony_pcr_primer_plate	O22	40	tcgttttatttgatgcctgg	colony_pcr_primer_plate	O24	40	702	colony_pcr_plate_6	C7	colony_pcr_plate_6#C07	606.0	97.89560104	13.9512	37.886	True	True	False	JBx_203437	glycerol_stock_9-A10	aanava-3-glycerol_stock_9-A10	aanava-3-glycerol-stock-9-A10	aanava-3-glycerol-stock-9-A10	13385	10607	10520	663.421	100.0	JBx_203437	7520	294	2	0	5	glycerol-stock-9-A10	mountfolder//JBx_203437/aanava-3-glycerol-stock-9-A10_R1R2.bam
652	pAN_00656	spnLM + pks12_Ccom + pPM021_MfeI_XhoI + lacI_T7_6xHis_TEV	SLIC/Gibson/CPEC	consolidated_gibson_plate_6	A4	consolidated_gibson_plate_6_QPLATE_1	D1	glycerol_stock_9	B11	aanava 3 211019	C21	50	ggaattgtgagcggataaca	colony_pcr_primer_plate	O22	40	tcgttttatttgatgcctgg	colony_pcr_primer_plate	O24	40	3364	colony_pcr_plate_6	D8	colony_pcr_plate_6#D08	False	False	False	False	False	True	False	JBx_203442	glycerol_stock_9-B11	aanava-3-glycerol_stock_9-B11	aanava-3-glycerol-stock-9-B11	aanava-3-glycerol-stock-9-B11	11611	9075	8902	428.2152	100.0	JBx_203442	10165	323	2	0	6	glycerol-stock-9-B11	mountfolder//JBx_203442/aanava-3-glycerol-stock-9-B11_R1R2.bam
652	pAN_00656	spnLM + pks12_Ccom + pPM021_MfeI_XhoI + lacI_T7_6xHis_TEV	SLIC/Gibson/CPEC	consolidated_gibson_plate_6	A4	consolidated_gibson_plate_6_QPLATE_1	D1	glycerol_stock_9	D11	aanava 3 211019	G21	50	ggaattgtgagcggataaca	colony_pcr_primer_plate	O22	40	tcgttttatttgatgcctgg	colony_pcr_primer_plate	O24	40	3364	colony_pcr_plate_6	F8	colony_pcr_plate_6#F08	False	False	False	False	False	True	False	JBx_203442	glycerol_stock_9-D11	aanava-3-glycerol_stock_9-D11	aanava-3-glycerol-stock-9-D11	aanava-3-glycerol-stock-9-D11	10832	9635	9397	446.3243	100.0	JBx_203442	10165	313	3	0	4	glycerol-stock-9-D11	mountfolder//JBx_203442/aanava-3-glycerol-stock-9-D11_R1R2.bam
655	pAN_00659	ppsLM + borA1_Ccom + pPM021_MfeI_XhoI + lacI_lacUV5	SLIC/Gibson/CPEC	consolidated_gibson_plate_6	D4	consolidated_gibson_plate_6_QPLATE_1	D4	glycerol_stock_9	H11	aanava 3 211019	O21	50	ggaattgtgagcggataaca	colony_pcr_primer_plate	O22	40	tcgttttatttgatgcctgg	colony_pcr_primer_plate	O24	40	666	colony_pcr_plate_6	B9	colony_pcr_plate_6#B09	580.0	83.44355031	4.1892	11.9685	True	True	False	JBx_203445	glycerol_stock_9-H11	aanava-3-glycerol_stock_9-H11	aanava-3-glycerol-stock-9-H11	aanava-3-glycerol-stock-9-H11	8543	6666	6582	439.0998	99.0112	JBx_203445	7484	336	2	0	3	glycerol-stock-9-H11	mountfolder//JBx_203445/aanava-3-glycerol-stock-9-H11_R1R2.bam
657	pAN_00661	ppsLM + mlsA8_Ccom + pPM021_MfeI_XhoI + lacI_lacUV5	SLIC/Gibson/CPEC	consolidated_gibson_plate_6	F4	consolidated_gibson_plate_6_QPLATE_1	D6	glycerol_stock_9	A12	aanava 3 211019	A23	50	ggaattgtgagcggataaca	colony_pcr_primer_plate	O22	40	tcgttttatttgatgcctgg	colony_pcr_primer_plate	O24	40	633	colony_pcr_plate_6	C9	colony_pcr_plate_6#C09	552.0	88.49449843	5.091	15.2322	True	True	False	JBx_203447	glycerol_stock_9-A12	aanava-3-glycerol_stock_9-A12	aanava-3-glycerol-stock-9-A12	aanava-3-glycerol-stock-9-A12	9892	7199	7111	474.0897	100.0	JBx_203447	7451	340	2	0	5	glycerol-stock-9-A12	mountfolder//JBx_203447/aanava-3-glycerol-stock-9-A12_R1R2.bam
658	pAN_00662	ppsLM + pks12_Ccom + pPM021_MfeI_XhoI + lacI_T7_6xHis_TEV	SLIC/Gibson/CPEC	consolidated_gibson_plate_6	G4	consolidated_gibson_plate_6_QPLATE_1	D7	glycerol_stock_9	B12	aanava 3 211019	C23	50	ggaattgtgagcggataaca	colony_pcr_primer_plate	O22	40	tcgttttatttgatgcctgg	colony_pcr_primer_plate	O24	40	673	colony_pcr_plate_6	D9	colony_pcr_plate_6#D09	583.0	89.26573041	14.5812	41.1583	True	True	False	JBx_203448	glycerol_stock_9-B12	aanava-3-glycerol_stock_9-B12	aanava-3-glycerol-stock-9-B12	aanava-3-glycerol-stock-9-B12	40831	36301	36141	1915.0233	100.0	JBx_203448	7474	196	2	0	4	glycerol-stock-9-B12	mountfolder//JBx_203448/aanava-3-glycerol-stock-9-B12_R1R2.bam
658	pAN_00662	ppsLM + pks12_Ccom + pPM021_MfeI_XhoI + lacI_T7_6xHis_TEV	SLIC/Gibson/CPEC	consolidated_gibson_plate_6	G4	consolidated_gibson_plate_6_QPLATE_1	D7	glycerol_stock_9	C12	aanava 3 211019	E23	50	ggaattgtgagcggataaca	colony_pcr_primer_plate	O22	40	tcgttttatttgatgcctgg	colony_pcr_primer_plate	O24	40	673	colony_pcr_plate_6	E9	colony_pcr_plate_6#E09	False	False	False	False	False	True	False	JBx_203448	glycerol_stock_9-C12	aanava-3-glycerol_stock_9-C12	aanava-3-glycerol-stock-9-C12	aanava-3-glycerol-stock-9-C12	12164	8714	8560	535.2078	100.0	JBx_203448	7474	288	2	0	5	glycerol-stock-9-C12	mountfolder//JBx_203448/aanava-3-glycerol-stock-9-C12_R1R2.bam
659	pAN_00663	ppsLM + pks12_Ccom + pPM021_MfeI_XhoI + lacI_lacUV5	SLIC/Gibson/CPEC	consolidated_gibson_plate_6	H4	consolidated_gibson_plate_6_QPLATE_1	D8	glycerol_stock_9	D12	aanava 3 211019	G23	50	ggaattgtgagcggataaca	colony_pcr_primer_plate	O22	40	tcgttttatttgatgcctgg	colony_pcr_primer_plate	O24	40	591	colony_pcr_plate_6	F9	colony_pcr_plate_6#F09	False	False	False	False	False	True	False	JBx_203449	glycerol_stock_9-D12	aanava-3-glycerol_stock_9-D12	aanava-3-glycerol-stock-9-D12	aanava-3-glycerol-stock-9-D12	34851	26958	26981	1432.5356	100.0	JBx_203449	7409	195	3	1	4	glycerol-stock-9-D12	mountfolder//JBx_203449/aanava-3-glycerol-stock-9-D12_R1R2.bam
659	pAN_00663	ppsLM + pks12_Ccom + pPM021_MfeI_XhoI + lacI_lacUV5	SLIC/Gibson/CPEC	consolidated_gibson_plate_6	H4	consolidated_gibson_plate_6_QPLATE_1	D8	glycerol_stock_9	E12	aanava 3 211019	I23	50	ggaattgtgagcggataaca	colony_pcr_primer_plate	O22	40	tcgttttatttgatgcctgg	colony_pcr_primer_plate	O24	40	591	colony_pcr_plate_6	G9	colony_pcr_plate_6#G09	509.0	99.97562888	9.4351	30.5624	True	True	False	JBx_203449	glycerol_stock_9-E12	aanava-3-glycerol_stock_9-E12	aanava-3-glycerol-stock-9-E12	aanava-3-glycerol-stock-9-E12	24955	23001	22956	1338.0275	100.0	JBx_203449	7409	230	2	0	4	glycerol-stock-9-E12	mountfolder//JBx_203449/aanava-3-glycerol-stock-9-E12_R1R2.bam
659	pAN_00663	ppsLM + pks12_Ccom + pPM021_MfeI_XhoI + lacI_lacUV5	SLIC/Gibson/CPEC	consolidated_gibson_plate_6	H4	consolidated_gibson_plate_6_QPLATE_1	D8	glycerol_stock_9	F12	aanava 3 211019	K23	50	ggaattgtgagcggataaca	colony_pcr_primer_plate	O22	40	tcgttttatttgatgcctgg	colony_pcr_primer_plate	O24	40	591	colony_pcr_plate_6	H9	colony_pcr_plate_6#H09	511.0	106.9452636	3.808	12.2625	True	True	False	JBx_203449	glycerol_stock_9-F12	aanava-3-glycerol_stock_9-F12	aanava-3-glycerol-stock-9-F12	aanava-3-glycerol-stock-9-F12	42155	37841	37824	1970.4955	100.0	JBx_203449	7409	186	2	0	4	glycerol-stock-9-F12	mountfolder//JBx_203449/aanava-3-glycerol-stock-9-F12_R1R2.bam
660	pAN_00664	borA2_Ncom + debsTE + pPM021_MfeI_XhoI + lacI_T7_6xHis_TEV	SLIC/Gibson/CPEC	consolidated_gibson_plate_6	A5	consolidated_gibson_plate_6_QPLATE_1	E1	glycerol_stock_10	A1	aanava 3 211019	A2	50	ggaattgtgagcggataaca	colony_pcr_primer_plate	O22	40	tcgttttatttgatgcctgg	colony_pcr_primer_plate	O24	40	1081	colony_pcr_plate_6	B10	colony_pcr_plate_6#B10	935.0	94.99621866	8.416	14.7048	True	True	False	JBx_203450	glycerol_stock_10-A1	aanava-3-glycerol_stock_10-A1	aanava-3-glycerol-stock-10-A1	aanava-3-glycerol-stock-10-A1	23579	12141	12127	530.116	100.0	JBx_203450	7882	162	3	1	6	glycerol-stock-10-A1	mountfolder//JBx_203450/aanava-3-glycerol-stock-10-A1_R1R2.bam
660	pAN_00664	borA2_Ncom + debsTE + pPM021_MfeI_XhoI + lacI_T7_6xHis_TEV	SLIC/Gibson/CPEC	consolidated_gibson_plate_6	A5	consolidated_gibson_plate_6_QPLATE_1	E1	glycerol_stock_10	B1	aanava 3 211019	C2	50	ggaattgtgagcggataaca	colony_pcr_primer_plate	O22	40	tcgttttatttgatgcctgg	colony_pcr_primer_plate	O24	40	1081	colony_pcr_plate_6	C10	colony_pcr_plate_6#C10	False	False	False	False	False	True	False	JBx_203450	glycerol_stock_10-B1	aanava-3-glycerol_stock_10-B1	aanava-3-glycerol-stock-10-B1	aanava-3-glycerol-stock-10-B1	1662	879	877	47.6595	100.0	JBx_203450	7882	261	2	0	3	glycerol-stock-10-B1	mountfolder//JBx_203450/aanava-3-glycerol-stock-10-B1_R1R2.bam
660	pAN_00664	borA2_Ncom + debsTE + pPM021_MfeI_XhoI + lacI_T7_6xHis_TEV	SLIC/Gibson/CPEC	consolidated_gibson_plate_6	A5	consolidated_gibson_plate_6_QPLATE_1	E1	glycerol_stock_10	C1	aanava 3 211019	E2	50	ggaattgtgagcggataaca	colony_pcr_primer_plate	O22	40	tcgttttatttgatgcctgg	colony_pcr_primer_plate	O24	40	1081	colony_pcr_plate_6	D10	colony_pcr_plate_6#D10	935.0	87.15453291	19.3972	34.109	True	True	False	JBx_203450	glycerol_stock_10-C1	aanava-3-glycerol_stock_10-C1	aanava-3-glycerol-stock-10-C1	aanava-3-glycerol-stock-10-C1	21726	9208	9163	484.7584	100.0	JBx_203450	7882	223	2	1	6	glycerol-stock-10-C1	mountfolder//JBx_203450/aanava-3-glycerol-stock-10-C1_R1R2.bam
660	pAN_00664	borA2_Ncom + debsTE + pPM021_MfeI_XhoI + lacI_T7_6xHis_TEV	SLIC/Gibson/CPEC	consolidated_gibson_plate_6	A5	consolidated_gibson_plate_6_QPLATE_1	E1	glycerol_stock_10	D1	aanava 3 211019	G2	50	ggaattgtgagcggataaca	colony_pcr_primer_plate	O22	40	tcgttttatttgatgcctgg	colony_pcr_primer_plate	O24	40	1081	colony_pcr_plate_6	E10	colony_pcr_plate_6#E10	944.0	93.36401022	5.1536	8.8543	True	True	False	JBx_203450	glycerol_stock_10-D1	aanava-3-glycerol_stock_10-D1	aanava-3-glycerol-stock-10-D1	aanava-3-glycerol-stock-10-D1	14635	11315	11160	646.7238	100.0	JBx_203450	7882	262	2	0	5	glycerol-stock-10-D1	mountfolder//JBx_203450/aanava-3-glycerol-stock-10-D1_R1R2.bam
661	pAN_00665	borA2_Ncom + debsTE + pPM021_MfeI_XhoI + lacI_lacUV5	SLIC/Gibson/CPEC	consolidated_gibson_plate_6	B5	consolidated_gibson_plate_6_QPLATE_1	E2	glycerol_stock_10	E1	aanava 3 211019	I2	50	ggaattgtgagcggataaca	colony_pcr_primer_plate	O22	40	tcgttttatttgatgcctgg	colony_pcr_primer_plate	O24	40	999	colony_pcr_plate_6	F10	colony_pcr_plate_6#F10	False	False	False	False	False	True	False	JBx_203451	glycerol_stock_10-E1	aanava-3-glycerol_stock_10-E1	aanava-3-glycerol-stock-10-E1	aanava-3-glycerol-stock-10-E1	21339	11237	11273	586.2648	100.0	JBx_203451	7817	210	5	1	5	glycerol-stock-10-E1	mountfolder//JBx_203451/aanava-3-glycerol-stock-10-E1_R1R2.bam
661	pAN_00665	borA2_Ncom + debsTE + pPM021_MfeI_XhoI + lacI_lacUV5	SLIC/Gibson/CPEC	consolidated_gibson_plate_6	B5	consolidated_gibson_plate_6_QPLATE_1	E2	glycerol_stock_10	F1	aanava 3 211019	K2	50	ggaattgtgagcggataaca	colony_pcr_primer_plate	O22	40	tcgttttatttgatgcctgg	colony_pcr_primer_plate	O24	40	999	colony_pcr_plate_6	G10	colony_pcr_plate_6#G10	957.0	100.0412222	3.883	6.6298	True	True	False	JBx_203451	glycerol_stock_10-F1	aanava-3-glycerol_stock_10-F1	aanava-3-glycerol-stock-10-F1	aanava-3-glycerol-stock-10-F1	30492	25652	25495	1367.3962	100.0	JBx_203451	7817	217	5	1	5	glycerol-stock-10-F1	mountfolder//JBx_203451/aanava-3-glycerol-stock-10-F1_R1R2.bam
661	pAN_00665	borA2_Ncom + debsTE + pPM021_MfeI_XhoI + lacI_lacUV5	SLIC/Gibson/CPEC	consolidated_gibson_plate_6	B5	consolidated_gibson_plate_6_QPLATE_1	E2	glycerol_stock_10	G1	aanava 3 211019	M2	50	ggaattgtgagcggataaca	colony_pcr_primer_plate	O22	40	tcgttttatttgatgcctgg	colony_pcr_primer_plate	O24	40	999	colony_pcr_plate_6	H10	colony_pcr_plate_6#H10	False	False	False	False	False	True	False	JBx_203451	glycerol_stock_10-G1	aanava-3-glycerol_stock_10-G1	aanava-3-glycerol-stock-10-G1	aanava-3-glycerol-stock-10-G1	7711	6142	6090	364.6858	100.0	JBx_203451	7817	280	4	1	4	glycerol-stock-10-G1	mountfolder//JBx_203451/aanava-3-glycerol-stock-10-G1_R1R2.bam
661	pAN_00665	borA2_Ncom + debsTE + pPM021_MfeI_XhoI + lacI_lacUV5	SLIC/Gibson/CPEC	consolidated_gibson_plate_6	B5	consolidated_gibson_plate_6_QPLATE_1	E2	glycerol_stock_10	H1	aanava 3 211019	O2	50	ggaattgtgagcggataaca	colony_pcr_primer_plate	O22	40	tcgttttatttgatgcctgg	colony_pcr_primer_plate	O24	40	999	colony_pcr_plate_6	A11	colony_pcr_plate_6#A11	879.0	95.18917371	12.2953	22.7378	True	True	False	JBx_203451	glycerol_stock_10-H1	aanava-3-glycerol_stock_10-H1	aanava-3-glycerol-stock-10-H1	aanava-3-glycerol-stock-10-H1	15646	12548	12471	750.4649	99.6802	JBx_203451	7817	273	2	0	4	glycerol-stock-10-H1	mountfolder//JBx_203451/aanava-3-glycerol-stock-10-H1_R1R2.bam
662	pAN_00666	borA2_Ncom + pikTE + pPM021_MfeI_XhoI + lacI_T7_6xHis_TEV	SLIC/Gibson/CPEC	consolidated_gibson_plate_6	C5	consolidated_gibson_plate_6_QPLATE_1	E3	glycerol_stock_10	A2	aanava 3 211019	A4	50	ggaattgtgagcggataaca	colony_pcr_primer_plate	O22	40	tcgttttatttgatgcctgg	colony_pcr_primer_plate	O24	40	1153	colony_pcr_plate_6	B11	colony_pcr_plate_6#B11	False	False	False	False	False	True	False	JBx_203452	glycerol_stock_10-A2	aanava-3-glycerol_stock_10-A2	aanava-3-glycerol-stock-10-A2	aanava-3-glycerol-stock-10-A2	17984	9077	9058	461.866	100.0	JBx_203452	7954	210	3	1	5	glycerol-stock-10-A2	mountfolder//JBx_203452/aanava-3-glycerol-stock-10-A2_R1R2.bam
662	pAN_00666	borA2_Ncom + pikTE + pPM021_MfeI_XhoI + lacI_T7_6xHis_TEV	SLIC/Gibson/CPEC	consolidated_gibson_plate_6	C5	consolidated_gibson_plate_6_QPLATE_1	E3	glycerol_stock_10	B2	aanava 3 211019	C4	50	ggaattgtgagcggataaca	colony_pcr_primer_plate	O22	40	tcgttttatttgatgcctgg	colony_pcr_primer_plate	O24	40	1153	colony_pcr_plate_6	C11	colony_pcr_plate_6#C11	False	False	False	False	False	True	False	JBx_203452	glycerol_stock_10-B2	aanava-3-glycerol_stock_10-B2	aanava-3-glycerol-stock-10-B2	aanava-3-glycerol-stock-10-B2	22080	16443	16393	912.743	100.0	JBx_203452	7954	254	7	7	8	glycerol-stock-10-B2	mountfolder//JBx_203452/aanava-3-glycerol-stock-10-B2_R1R2.bam
665	pAN_00669	borA2_Ncom + zeaTE + pPM021_MfeI_XhoI + lacI_lacUV5	SLIC/Gibson/CPEC	consolidated_gibson_plate_6	F5	consolidated_gibson_plate_6_QPLATE_1	E6	glycerol_stock_10	C2	aanava 3 211019	E4	50	ggaattgtgagcggataaca	colony_pcr_primer_plate	O22	40	tcgttttatttgatgcctgg	colony_pcr_primer_plate	O24	40	1182	colony_pcr_plate_6	D11	colony_pcr_plate_6#D11	298.0	58.92555082	2.752	15.2418	False	True	False	JBx_203455	glycerol_stock_10-C2	aanava-3-glycerol_stock_10-C2	aanava-3-glycerol-stock-10-C2	aanava-3-glycerol-stock-10-C2	22195	16827	16558	915.171	93.525	JBx_203455	8000	244	2	0	4	glycerol-stock-10-C2	mountfolder//JBx_203455/aanava-3-glycerol-stock-10-C2_R1R2.bam
668	pAN_00672	borA2_Ncom + borTE + pPM021_MfeI_XhoI + lacI_T7_6xHis_TEV	SLIC/Gibson/CPEC	consolidated_gibson_plate_6	A6	consolidated_gibson_plate_6_QPLATE_1	F1	glycerol_stock_10	F3	aanava 3 211019	K6	50	ggaattgtgagcggataaca	colony_pcr_primer_plate	O22	40	tcgttttatttgatgcctgg	colony_pcr_primer_plate	O24	40	1108	colony_pcr_plate_6	G12	colony_pcr_plate_6#G12	948.0	79.95081473	14.8571	25.3405	True	True	False	JBx_203458	glycerol_stock_10-F3	aanava-3-glycerol_stock_10-F3	aanava-3-glycerol-stock-10-F3	aanava-3-glycerol-stock-10-F3	20577	12402	12213	709.7159	100.0	JBx_203458	7909	272	2	0	3	glycerol-stock-10-F3	mountfolder//JBx_203458/aanava-3-glycerol-stock-10-F3_R1R2.bam
668	pAN_00672	borA2_Ncom + borTE + pPM021_MfeI_XhoI + lacI_T7_6xHis_TEV	SLIC/Gibson/CPEC	consolidated_gibson_plate_6	A6	consolidated_gibson_plate_6_QPLATE_1	F1	glycerol_stock_10	H3	aanava 3 211019	O6	50	ggaattgtgagcggataaca	colony_pcr_primer_plate	O22	40	tcgttttatttgatgcctgg	colony_pcr_primer_plate	O24	40	1108	colony_pcr_plate_7	A1	colony_pcr_plate_7#A01	957.0	78.92033441	20.3429	35.0237	True	True	False	JBx_203458	glycerol_stock_10-H3	aanava-3-glycerol_stock_10-H3	aanava-3-glycerol-stock-10-H3	aanava-3-glycerol-stock-10-H3	27452	20939	20727	1193.5337	100.0	JBx_203458	7909	259	2	0	4	glycerol-stock-10-H3	mountfolder//JBx_203458/aanava-3-glycerol-stock-10-H3_R1R2.bam
668	pAN_00672	borA2_Ncom + borTE + pPM021_MfeI_XhoI + lacI_T7_6xHis_TEV	SLIC/Gibson/CPEC	consolidated_gibson_plate_6	A6	consolidated_gibson_plate_6_QPLATE_1	F1	glycerol_stock_10	A4	aanava 3 211019	A8	50	ggaattgtgagcggataaca	colony_pcr_primer_plate	O22	40	tcgttttatttgatgcctgg	colony_pcr_primer_plate	O24	40	1108	colony_pcr_plate_7	B1	colony_pcr_plate_7#B01	957.0	86.94146835	14.0873	24.1526	True	True	False	JBx_203458	glycerol_stock_10-A4	aanava-3-glycerol_stock_10-A4	aanava-3-glycerol-stock-10-A4	aanava-3-glycerol-stock-10-A4	15914	8140	8162	420.4131	100.0	JBx_203458	7909	214	3	1	5	glycerol-stock-10-A4	mountfolder//JBx_203458/aanava-3-glycerol-stock-10-A4_R1R2.bam
669	pAN_00673	borA2_Ncom + borTE + pPM021_MfeI_XhoI + lacI_lacUV5	SLIC/Gibson/CPEC	consolidated_gibson_plate_6	B6	consolidated_gibson_plate_6_QPLATE_1	F2	glycerol_stock_10	B4	aanava 3 211019	C8	50	ggaattgtgagcggataaca	colony_pcr_primer_plate	O22	40	tcgttttatttgatgcctgg	colony_pcr_primer_plate	O24	40	1026	colony_pcr_plate_7	C1	colony_pcr_plate_7#C01	896.0	89.67690088	4.9099	9.0293	True	True	False	JBx_203459	glycerol_stock_10-B4	aanava-3-glycerol_stock_10-B4	aanava-3-glycerol-stock-10-B4	aanava-3-glycerol-stock-10-B4	24629	21617	21533	1239.9415	100.0	JBx_203459	7844	247	3	0	4	glycerol-stock-10-B4	mountfolder//JBx_203459/aanava-3-glycerol-stock-10-B4_R1R2.bam
669	pAN_00673	borA2_Ncom + borTE + pPM021_MfeI_XhoI + lacI_lacUV5	SLIC/Gibson/CPEC	consolidated_gibson_plate_6	B6	consolidated_gibson_plate_6_QPLATE_1	F2	glycerol_stock_10	C4	aanava 3 211019	E8	50	ggaattgtgagcggataaca	colony_pcr_primer_plate	O22	40	tcgttttatttgatgcctgg	colony_pcr_primer_plate	O24	40	1026	colony_pcr_plate_7	D1	colony_pcr_plate_7#D01	896.0	87.71380952	15.42	28.2308	True	True	False	JBx_203459	glycerol_stock_10-C4	aanava-3-glycerol_stock_10-C4	aanava-3-glycerol-stock-10-C4	aanava-3-glycerol-stock-10-C4	14228	11808	11709	706.6736	100.0	JBx_203459	7844	266	2	0	6	glycerol-stock-10-C4	mountfolder//JBx_203459/aanava-3-glycerol-stock-10-C4_R1R2.bam
669	pAN_00673	borA2_Ncom + borTE + pPM021_MfeI_XhoI + lacI_lacUV5	SLIC/Gibson/CPEC	consolidated_gibson_plate_6	B6	consolidated_gibson_plate_6_QPLATE_1	F2	glycerol_stock_10	D4	aanava 3 211019	G8	50	ggaattgtgagcggataaca	colony_pcr_primer_plate	O22	40	tcgttttatttgatgcctgg	colony_pcr_primer_plate	O24	40	1026	colony_pcr_plate_7	E1	colony_pcr_plate_7#E01	900.0	91.2757988	6.019	11.0195	True	True	False	JBx_203459	glycerol_stock_10-D4	aanava-3-glycerol_stock_10-D4	aanava-3-glycerol-stock-10-D4	aanava-3-glycerol-stock-10-D4	12840	7392	7339	458.1833	100.0	JBx_203459	7844	313	2	0	3	glycerol-stock-10-D4	mountfolder//JBx_203459/aanava-3-glycerol-stock-10-D4_R1R2.bam
669	pAN_00673	borA2_Ncom + borTE + pPM021_MfeI_XhoI + lacI_lacUV5	SLIC/Gibson/CPEC	consolidated_gibson_plate_6	B6	consolidated_gibson_plate_6_QPLATE_1	F2	glycerol_stock_10	E4	aanava 3 211019	I8	50	ggaattgtgagcggataaca	colony_pcr_primer_plate	O22	40	tcgttttatttgatgcctgg	colony_pcr_primer_plate	O24	40	1026	colony_pcr_plate_7	F1	colony_pcr_plate_7#F01	896.0	96.55384931	3.76	6.8761	True	True	False	JBx_203459	glycerol_stock_10-E4	aanava-3-glycerol_stock_10-E4	aanava-3-glycerol-stock-10-E4	aanava-3-glycerol-stock-10-E4	13058	9620	9501	580.4178	100.0	JBx_203459	7844	299	3	0	3	glycerol-stock-10-E4	mountfolder//JBx_203459/aanava-3-glycerol-stock-10-E4_R1R2.bam
676	pAN_00680	borA2_Ncom + debsTEshort + pPM021_MfeI_XhoI + lacI_T7_6xHis_TEV	SLIC/Gibson/CPEC	consolidated_gibson_plate_6	G6	consolidated_gibson_plate_6_QPLATE_1	F7	glycerol_stock_10	F4	aanava 3 211019	K8	50	ggaattgtgagcggataaca	colony_pcr_primer_plate	O22	40	tcgttttatttgatgcctgg	colony_pcr_primer_plate	O24	40	922	colony_pcr_plate_7	G1	colony_pcr_plate_7#G01	809.0	68.51889525	7.073	14.425	True	True	False	JBx_203466	glycerol_stock_10-F4	aanava-3-glycerol_stock_10-F4	aanava-3-glycerol-stock-10-F4	aanava-3-glycerol-stock-10-F4	23258	21794	21385	1263.2643	100.0	JBx_203466	7723	259	2	0	4	glycerol-stock-10-F4	mountfolder//JBx_203466/aanava-3-glycerol-stock-10-F4_R1R2.bam
676	pAN_00680	borA2_Ncom + debsTEshort + pPM021_MfeI_XhoI + lacI_T7_6xHis_TEV	SLIC/Gibson/CPEC	consolidated_gibson_plate_6	G6	consolidated_gibson_plate_6_QPLATE_1	F7	glycerol_stock_10	G4	aanava 3 211019	M8	50	ggaattgtgagcggataaca	colony_pcr_primer_plate	O22	40	tcgttttatttgatgcctgg	colony_pcr_primer_plate	O24	40	922	colony_pcr_plate_7	H1	colony_pcr_plate_7#H01	818.0	84.52307527	6.3039	12.7774	True	True	False	JBx_203466	glycerol_stock_10-G4	aanava-3-glycerol_stock_10-G4	aanava-3-glycerol-stock-10-G4	aanava-3-glycerol-stock-10-G4	16544	12614	12350	741.5653	100.0	JBx_203466	7723	281	2	0	4	glycerol-stock-10-G4	mountfolder//JBx_203466/aanava-3-glycerol-stock-10-G4_R1R2.bam
676	pAN_00680	borA2_Ncom + debsTEshort + pPM021_MfeI_XhoI + lacI_T7_6xHis_TEV	SLIC/Gibson/CPEC	consolidated_gibson_plate_6	G6	consolidated_gibson_plate_6_QPLATE_1	F7	glycerol_stock_10	H4	aanava 3 211019	O8	50	ggaattgtgagcggataaca	colony_pcr_primer_plate	O22	40	tcgttttatttgatgcctgg	colony_pcr_primer_plate	O24	40	922	colony_pcr_plate_7	A2	colony_pcr_plate_7#A02	814.0	84.85637179	8.8355	18.0195	True	True	False	JBx_203466	glycerol_stock_10-H4	aanava-3-glycerol_stock_10-H4	aanava-3-glycerol-stock-10-H4	aanava-3-glycerol-stock-10-H4	20012	17082	16645	1000.6723	100.0	JBx_203466	7723	269	2	0	4	glycerol-stock-10-H4	mountfolder//JBx_203466/aanava-3-glycerol-stock-10-H4_R1R2.bam
676	pAN_00680	borA2_Ncom + debsTEshort + pPM021_MfeI_XhoI + lacI_T7_6xHis_TEV	SLIC/Gibson/CPEC	consolidated_gibson_plate_6	G6	consolidated_gibson_plate_6_QPLATE_1	F7	glycerol_stock_10	A5	aanava 3 211019	A10	50	ggaattgtgagcggataaca	colony_pcr_primer_plate	O22	40	tcgttttatttgatgcctgg	colony_pcr_primer_plate	O24	40	922	colony_pcr_plate_7	B2	colony_pcr_plate_7#B02	818.0	81.05341877	18.3171	36.99	True	True	False	JBx_203466	glycerol_stock_10-A5	aanava-3-glycerol_stock_10-A5	aanava-3-glycerol-stock-10-A5	aanava-3-glycerol-stock-10-A5	14834	8427	8444	464.0088	100.0	JBx_203466	7723	235	3	1	5	glycerol-stock-10-A5	mountfolder//JBx_203466/aanava-3-glycerol-stock-10-A5_R1R2.bam
677	pAN_00681	borA2_Ncom + debsTEshort + pPM021_MfeI_XhoI + lacI_lacUV5	SLIC/Gibson/CPEC	consolidated_gibson_plate_6	H6	consolidated_gibson_plate_6_QPLATE_1	F8	glycerol_stock_10	B5	aanava 3 211019	C10	50	ggaattgtgagcggataaca	colony_pcr_primer_plate	O22	40	tcgttttatttgatgcctgg	colony_pcr_primer_plate	O24	40	840	colony_pcr_plate_7	C2	colony_pcr_plate_7#C02	727.0	84.16030751	7.4003	16.8222	True	True	False	JBx_203467	glycerol_stock_10-B5	aanava-3-glycerol_stock_10-B5	aanava-3-glycerol-stock-10-B5	aanava-3-glycerol-stock-10-B5	6750	4685	4645	296.761	99.778	JBx_203467	7658	301	3	0	4	glycerol-stock-10-B5	mountfolder//JBx_203467/aanava-3-glycerol-stock-10-B5_R1R2.bam
677	pAN_00681	borA2_Ncom + debsTEshort + pPM021_MfeI_XhoI + lacI_lacUV5	SLIC/Gibson/CPEC	consolidated_gibson_plate_6	H6	consolidated_gibson_plate_6_QPLATE_1	F8	glycerol_stock_10	C5	aanava 3 211019	E10	50	ggaattgtgagcggataaca	colony_pcr_primer_plate	O22	40	tcgttttatttgatgcctgg	colony_pcr_primer_plate	O24	40	840	colony_pcr_plate_7	D2	colony_pcr_plate_7#D02	727.0	80.31910894	18.1575	41.332	True	True	False	JBx_203467	glycerol_stock_10-C5	aanava-3-glycerol_stock_10-C5	aanava-3-glycerol-stock-10-C5	aanava-3-glycerol-stock-10-C5	2869	2166	2168	123.349	100.0	JBx_203467	7658	239	4	0	5	glycerol-stock-10-C5	mountfolder//JBx_203467/aanava-3-glycerol-stock-10-C5_R1R2.bam
677	pAN_00681	borA2_Ncom + debsTEshort + pPM021_MfeI_XhoI + lacI_lacUV5	SLIC/Gibson/CPEC	consolidated_gibson_plate_6	H6	consolidated_gibson_plate_6_QPLATE_1	F8	glycerol_stock_10	D5	aanava 3 211019	G10	50	ggaattgtgagcggataaca	colony_pcr_primer_plate	O22	40	tcgttttatttgatgcctgg	colony_pcr_primer_plate	O24	40	840	colony_pcr_plate_7	E2	colony_pcr_plate_7#E02	736.0	84.62313132	11.3439	25.5748	True	True	False	JBx_203467	glycerol_stock_10-D5	aanava-3-glycerol_stock_10-D5	aanava-3-glycerol-stock-10-D5	aanava-3-glycerol-stock-10-D5	15779	11506	11402	706.577	100.0	JBx_203467	7658	284	2	0	5	glycerol-stock-10-D5	mountfolder//JBx_203467/aanava-3-glycerol-stock-10-D5_R1R2.bam
677	pAN_00681	borA2_Ncom + debsTEshort + pPM021_MfeI_XhoI + lacI_lacUV5	SLIC/Gibson/CPEC	consolidated_gibson_plate_6	H6	consolidated_gibson_plate_6_QPLATE_1	F8	glycerol_stock_10	E5	aanava 3 211019	I10	50	ggaattgtgagcggataaca	colony_pcr_primer_plate	O22	40	tcgttttatttgatgcctgg	colony_pcr_primer_plate	O24	40	840	colony_pcr_plate_7	F2	colony_pcr_plate_7#F02	731.0	89.47675249	7.5207	16.8859	True	True	False	JBx_203467	glycerol_stock_10-E5	aanava-3-glycerol_stock_10-E5	aanava-3-glycerol-stock-10-E5	aanava-3-glycerol-stock-10-E5	14848	10673	10592	658.6724	100.0	JBx_203467	7658	289	3	0	4	glycerol-stock-10-E5	mountfolder//JBx_203467/aanava-3-glycerol-stock-10-E5_R1R2.bam
678	pAN_00682	mlsA9_Ncom + debsTE + pPM021_MfeI_XhoI + lacI_T7_6xHis_TEV	SLIC/Gibson/CPEC	consolidated_gibson_plate_6	A7	consolidated_gibson_plate_6_QPLATE_2	A1	glycerol_stock_10	F5	aanava 3 211019	K10	50	ggaattgtgagcggataaca	colony_pcr_primer_plate	O22	40	tcgttttatttgatgcctgg	colony_pcr_primer_plate	O24	40	1084	colony_pcr_plate_7	G2	colony_pcr_plate_7#G02	961.0	75.33882829	7.6322	13.0717	True	True	False	JBx_203468	glycerol_stock_10-F5	aanava-3-glycerol_stock_10-F5	aanava-3-glycerol-stock-10-F5	aanava-3-glycerol-stock-10-F5	11707	7446	7178	440.2769	95.0793	JBx_203468	7885	300	2	0	3	glycerol-stock-10-F5	mountfolder//JBx_203468/aanava-3-glycerol-stock-10-F5_R1R2.bam
678	pAN_00682	mlsA9_Ncom + debsTE + pPM021_MfeI_XhoI + lacI_T7_6xHis_TEV	SLIC/Gibson/CPEC	consolidated_gibson_plate_6	A7	consolidated_gibson_plate_6_QPLATE_2	A1	glycerol_stock_10	G5	aanava 3 211019	M10	50	ggaattgtgagcggataaca	colony_pcr_primer_plate	O22	40	tcgttttatttgatgcctgg	colony_pcr_primer_plate	O24	40	1084	colony_pcr_plate_7	H2	colony_pcr_plate_7#H02	952.0	76.33063527	8.4024	14.5421	True	True	False	JBx_203468	glycerol_stock_10-G5	aanava-3-glycerol_stock_10-G5	aanava-3-glycerol-stock-10-G5	aanava-3-glycerol-stock-10-G5	13141	7295	7168	437.1691	100.0	JBx_203468	7885	301	2	0	4	glycerol-stock-10-G5	mountfolder//JBx_203468/aanava-3-glycerol-stock-10-G5_R1R2.bam
678	pAN_00682	mlsA9_Ncom + debsTE + pPM021_MfeI_XhoI + lacI_T7_6xHis_TEV	SLIC/Gibson/CPEC	consolidated_gibson_plate_6	A7	consolidated_gibson_plate_6_QPLATE_2	A1	glycerol_stock_10	H5	aanava 3 211019	O10	50	ggaattgtgagcggataaca	colony_pcr_primer_plate	O22	40	tcgttttatttgatgcctgg	colony_pcr_primer_plate	O24	40	1084	colony_pcr_plate_7	A3	colony_pcr_plate_7#A03	948.0	80.21474487	17.0332	29.6668	True	True	False	JBx_203468	glycerol_stock_10-H5	aanava-3-glycerol_stock_10-H5	aanava-3-glycerol-stock-10-H5	aanava-3-glycerol-stock-10-H5	23540	16240	16054	966.7489	99.9873	JBx_203468	7885	276	2	0	4	glycerol-stock-10-H5	mountfolder//JBx_203468/aanava-3-glycerol-stock-10-H5_R1R2.bam
678	pAN_00682	mlsA9_Ncom + debsTE + pPM021_MfeI_XhoI + lacI_T7_6xHis_TEV	SLIC/Gibson/CPEC	consolidated_gibson_plate_6	A7	consolidated_gibson_plate_6_QPLATE_2	A1	glycerol_stock_10	A6	aanava 3 211019	A12	50	ggaattgtgagcggataaca	colony_pcr_primer_plate	O22	40	tcgttttatttgatgcctgg	colony_pcr_primer_plate	O24	40	1084	colony_pcr_plate_7	B3	colony_pcr_plate_7#B03	948.0	80.44150354	20.399	35.5289	True	True	False	JBx_203468	glycerol_stock_10-A6	aanava-3-glycerol_stock_10-A6	aanava-3-glycerol-stock-10-A6	aanava-3-glycerol-stock-10-A6	29920	21497	21498	949.0815	100.0	JBx_203468	7885	163	3	1	6	glycerol-stock-10-A6	mountfolder//JBx_203468/aanava-3-glycerol-stock-10-A6_R1R2.bam
679	pAN_00683	mlsA9_Ncom + debsTE + pPM021_MfeI_XhoI + lacI_lacUV5	SLIC/Gibson/CPEC	consolidated_gibson_plate_6	B7	consolidated_gibson_plate_6_QPLATE_2	A2	glycerol_stock_10	B6	aanava 3 211019	C12	50	ggaattgtgagcggataaca	colony_pcr_primer_plate	O22	40	tcgttttatttgatgcctgg	colony_pcr_primer_plate	O24	40	1002	colony_pcr_plate_7	C3	colony_pcr_plate_7#C03	991.0	83.98749449	17.5423	29.0478	True	True	False	JBx_203469	glycerol_stock_10-B6	aanava-3-glycerol_stock_10-B6	aanava-3-glycerol-stock-10-B6	aanava-3-glycerol-stock-10-B6	13966	9856	9656	568.8367	100.0	JBx_203469	7820	280	2	0	3	glycerol-stock-10-B6	mountfolder//JBx_203469/aanava-3-glycerol-stock-10-B6_R1R2.bam
679	pAN_00683	mlsA9_Ncom + debsTE + pPM021_MfeI_XhoI + lacI_lacUV5	SLIC/Gibson/CPEC	consolidated_gibson_plate_6	B7	consolidated_gibson_plate_6_QPLATE_2	A2	glycerol_stock_10	C6	aanava 3 211019	E12	50	ggaattgtgagcggataaca	colony_pcr_primer_plate	O22	40	tcgttttatttgatgcctgg	colony_pcr_primer_plate	O24	40	1002	colony_pcr_plate_7	D3	colony_pcr_plate_7#D03	996.0	87.67284495	20.562	33.9115	True	True	False	JBx_203469	glycerol_stock_10-C6	aanava-3-glycerol_stock_10-C6	aanava-3-glycerol-stock-10-C6	aanava-3-glycerol-stock-10-C6	23942	15227	15045	859.1381	100.0	JBx_203469	7820	251	7	12	10	glycerol-stock-10-C6	mountfolder//JBx_203469/aanava-3-glycerol-stock-10-C6_R1R2.bam
679	pAN_00683	mlsA9_Ncom + debsTE + pPM021_MfeI_XhoI + lacI_lacUV5	SLIC/Gibson/CPEC	consolidated_gibson_plate_6	B7	consolidated_gibson_plate_6_QPLATE_2	A2	glycerol_stock_10	D6	aanava 3 211019	G12	50	ggaattgtgagcggataaca	colony_pcr_primer_plate	O22	40	tcgttttatttgatgcctgg	colony_pcr_primer_plate	O24	40	1002	colony_pcr_plate_7	E3	colony_pcr_plate_7#E03	False	False	False	False	False	True	False	JBx_203469	glycerol_stock_10-D6	aanava-3-glycerol_stock_10-D6	aanava-3-glycerol-stock-10-D6	aanava-3-glycerol-stock-10-D6	13676	8900	8776	522.5458	96.8286	JBx_203469	7820	284	4	1	4	glycerol-stock-10-D6	mountfolder//JBx_203469/aanava-3-glycerol-stock-10-D6_R1R2.bam
679	pAN_00683	mlsA9_Ncom + debsTE + pPM021_MfeI_XhoI + lacI_lacUV5	SLIC/Gibson/CPEC	consolidated_gibson_plate_6	B7	consolidated_gibson_plate_6_QPLATE_2	A2	glycerol_stock_10	E6	aanava 3 211019	I12	50	ggaattgtgagcggataaca	colony_pcr_primer_plate	O22	40	tcgttttatttgatgcctgg	colony_pcr_primer_plate	O24	40	1002	colony_pcr_plate_7	F3	colony_pcr_plate_7#F03	False	False	False	False	False	True	False	JBx_203469	glycerol_stock_10-E6	aanava-3-glycerol_stock_10-E6	aanava-3-glycerol-stock-10-E6	aanava-3-glycerol-stock-10-E6	4936	3027	3011	191.377	96.8159	JBx_203469	7820	331	2	1	4	glycerol-stock-10-E6	mountfolder//JBx_203469/aanava-3-glycerol-stock-10-E6_R1R2.bam
683	pAN_00687	mlsA9_Ncom + zeaTE + pPM021_MfeI_XhoI + lacI_lacUV5	SLIC/Gibson/CPEC	consolidated_gibson_plate_6	F7	consolidated_gibson_plate_6_QPLATE_2	A6	glycerol_stock_10	F6	aanava 3 211019	K12	50	ggaattgtgagcggataaca	colony_pcr_primer_plate	O22	40	tcgttttatttgatgcctgg	colony_pcr_primer_plate	O24	40	1185	colony_pcr_plate_7	G3	colony_pcr_plate_7#G03	991.0	88.08434345	19.308	31.8433	True	True	False	JBx_203473	glycerol_stock_10-F6	aanava-3-glycerol_stock_10-F6	aanava-3-glycerol-stock-10-F6	aanava-3-glycerol-stock-10-F6	7675	4207	4186	255.4003	99.7251	JBx_203473	8003	294	3	1	6	glycerol-stock-10-F6	mountfolder//JBx_203473/aanava-3-glycerol-stock-10-F6_R1R2.bam
683	pAN_00687	mlsA9_Ncom + zeaTE + pPM021_MfeI_XhoI + lacI_lacUV5	SLIC/Gibson/CPEC	consolidated_gibson_plate_6	F7	consolidated_gibson_plate_6_QPLATE_2	A6	glycerol_stock_10	G6	aanava 3 211019	M12	50	ggaattgtgagcggataaca	colony_pcr_primer_plate	O22	40	tcgttttatttgatgcctgg	colony_pcr_primer_plate	O24	40	1185	colony_pcr_plate_7	H3	colony_pcr_plate_7#H03	1001.0	92.01855536	9.0653	14.6572	True	True	False	JBx_203473	glycerol_stock_10-G6	aanava-3-glycerol_stock_10-G6	aanava-3-glycerol-stock-10-G6	aanava-3-glycerol-stock-10-G6	7782	5440	5424	328.104	100.0	JBx_203473	8003	301	2	0	5	glycerol-stock-10-G6	mountfolder//JBx_203473/aanava-3-glycerol-stock-10-G6_R1R2.bam
683	pAN_00687	mlsA9_Ncom + zeaTE + pPM021_MfeI_XhoI + lacI_lacUV5	SLIC/Gibson/CPEC	consolidated_gibson_plate_6	F7	consolidated_gibson_plate_6_QPLATE_2	A6	glycerol_stock_10	H6	aanava 3 211019	O12	50	ggaattgtgagcggataaca	colony_pcr_primer_plate	O22	40	tcgttttatttgatgcctgg	colony_pcr_primer_plate	O24	40	1185	colony_pcr_plate_7	A4	colony_pcr_plate_7#A04	1001.0	79.2006542	11.6223	18.9214	True	True	False	JBx_203473	glycerol_stock_10-H6	aanava-3-glycerol_stock_10-H6	aanava-3-glycerol-stock-10-H6	aanava-3-glycerol-stock-10-H6	10413	9727	9734	487.9423	100.0	JBx_203473	8003	197	2	0	5	glycerol-stock-10-H6	mountfolder//JBx_203473/aanava-3-glycerol-stock-10-H6_R1R2.bam
683	pAN_00687	mlsA9_Ncom + zeaTE + pPM021_MfeI_XhoI + lacI_lacUV5	SLIC/Gibson/CPEC	consolidated_gibson_plate_6	F7	consolidated_gibson_plate_6_QPLATE_2	A6	glycerol_stock_10	A7	aanava 3 211019	A14	50	ggaattgtgagcggataaca	colony_pcr_primer_plate	O22	40	tcgttttatttgatgcctgg	colony_pcr_primer_plate	O24	40	1185	colony_pcr_plate_7	B4	colony_pcr_plate_7#B04	996.0	89.37387274	20.5147	33.5645	True	True	False	JBx_203473	glycerol_stock_10-A7	aanava-3-glycerol_stock_10-A7	aanava-3-glycerol-stock-10-A7	aanava-3-glycerol-stock-10-A7	30053	24537	24516	1216.5109	100.0	JBx_203473	8003	199	2	0	4	glycerol-stock-10-A7	mountfolder//JBx_203473/aanava-3-glycerol-stock-10-A7_R1R2.bam
684	pAN_00688	mlsA9_Ncom + flvTE + pPM021_MfeI_XhoI + lacI_T7_6xHis_TEV	SLIC/Gibson/CPEC	consolidated_gibson_plate_6	G7	consolidated_gibson_plate_6_QPLATE_2	A7	glycerol_stock_10	B7	aanava 3 211019	C14	50	ggaattgtgagcggataaca	colony_pcr_primer_plate	O22	40	tcgttttatttgatgcctgg	colony_pcr_primer_plate	O24	40	1153	colony_pcr_plate_7	C4	colony_pcr_plate_7#C04	1000.0	62.83148185	4.1345	6.7444	True	True	False	JBx_203474	glycerol_stock_10-B7	aanava-3-glycerol_stock_10-B7	aanava-3-glycerol-stock-10-B7	aanava-3-glycerol-stock-10-B7	28060	21473	21444	928.4438	100.0	JBx_203474	7954	161	3	1	5	glycerol-stock-10-B7	mountfolder//JBx_203474/aanava-3-glycerol-stock-10-B7_R1R2.bam
684	pAN_00688	mlsA9_Ncom + flvTE + pPM021_MfeI_XhoI + lacI_T7_6xHis_TEV	SLIC/Gibson/CPEC	consolidated_gibson_plate_6	G7	consolidated_gibson_plate_6_QPLATE_2	A7	glycerol_stock_10	C7	aanava 3 211019	E14	50	ggaattgtgagcggataaca	colony_pcr_primer_plate	O22	40	tcgttttatttgatgcctgg	colony_pcr_primer_plate	O24	40	1153	colony_pcr_plate_7	D4	colony_pcr_plate_7#D04	1001.0	56.24024091	3.0255	4.8917	True	True	False	JBx_203474	glycerol_stock_10-C7	aanava-3-glycerol_stock_10-C7	aanava-3-glycerol-stock-10-C7	aanava-3-glycerol-stock-10-C7	39386	29661	29649	1332.2499	100.0	JBx_203474	7954	170	3	1	4	glycerol-stock-10-C7	mountfolder//JBx_203474/aanava-3-glycerol-stock-10-C7_R1R2.bam
684	pAN_00688	mlsA9_Ncom + flvTE + pPM021_MfeI_XhoI + lacI_T7_6xHis_TEV	SLIC/Gibson/CPEC	consolidated_gibson_plate_6	G7	consolidated_gibson_plate_6_QPLATE_2	A7	glycerol_stock_10	D7	aanava 3 211019	G14	50	ggaattgtgagcggataaca	colony_pcr_primer_plate	O22	40	tcgttttatttgatgcctgg	colony_pcr_primer_plate	O24	40	1153	colony_pcr_plate_7	E4	colony_pcr_plate_7#E04	False	False	False	False	False	True	False	JBx_203474	glycerol_stock_10-D7	aanava-3-glycerol_stock_10-D7	aanava-3-glycerol-stock-10-D7	aanava-3-glycerol-stock-10-D7	1727	1443	1428	94.6771	100.0	JBx_203474	7954	373	2	0	2	glycerol-stock-10-D7	mountfolder//JBx_203474/aanava-3-glycerol-stock-10-D7_R1R2.bam
684	pAN_00688	mlsA9_Ncom + flvTE + pPM021_MfeI_XhoI + lacI_T7_6xHis_TEV	SLIC/Gibson/CPEC	consolidated_gibson_plate_6	G7	consolidated_gibson_plate_6_QPLATE_2	A7	glycerol_stock_10	E7	aanava 3 211019	I14	50	ggaattgtgagcggataaca	colony_pcr_primer_plate	O22	40	tcgttttatttgatgcctgg	colony_pcr_primer_plate	O24	40	1153	colony_pcr_plate_7	F4	colony_pcr_plate_7#F04	False	False	False	False	False	True	False	JBx_203474	glycerol_stock_10-E7	aanava-3-glycerol_stock_10-E7	aanava-3-glycerol-stock-10-E7	aanava-3-glycerol-stock-10-E7	12228	8310	8157	495.6539	100.0	JBx_203474	7954	304	2	0	3	glycerol-stock-10-E7	mountfolder//JBx_203474/aanava-3-glycerol-stock-10-E7_R1R2.bam
685	pAN_00689	mlsA9_Ncom + flvTE + pPM021_MfeI_XhoI + lacI_lacUV5	SLIC/Gibson/CPEC	consolidated_gibson_plate_6	H7	consolidated_gibson_plate_6_QPLATE_2	A8	glycerol_stock_10	F7	aanava 3 211019	K14	50	ggaattgtgagcggataaca	colony_pcr_primer_plate	O22	40	tcgttttatttgatgcctgg	colony_pcr_primer_plate	O24	40	1071	colony_pcr_plate_7	G4	colony_pcr_plate_7#G04	300.0	67.24057917	2.8978	15.9955	False	True	False	JBx_203475	glycerol_stock_10-F7	aanava-3-glycerol_stock_10-F7	aanava-3-glycerol-stock-10-F7	aanava-3-glycerol-stock-10-F7	8240	5839	5820	349.3859	100.0	JBx_203475	7889	270	2	0	4	glycerol-stock-10-F7	mountfolder//JBx_203475/aanava-3-glycerol-stock-10-F7_R1R2.bam
685	pAN_00689	mlsA9_Ncom + flvTE + pPM021_MfeI_XhoI + lacI_lacUV5	SLIC/Gibson/CPEC	consolidated_gibson_plate_6	H7	consolidated_gibson_plate_6_QPLATE_2	A8	glycerol_stock_10	G7	aanava 3 211019	M14	50	ggaattgtgagcggataaca	colony_pcr_primer_plate	O22	40	tcgttttatttgatgcctgg	colony_pcr_primer_plate	O24	40	1071	colony_pcr_plate_7	H4	colony_pcr_plate_7#H04	672.0	70.55512471	2.8203	6.8864	True	True	False	JBx_203475	glycerol_stock_10-G7	aanava-3-glycerol_stock_10-G7	aanava-3-glycerol-stock-10-G7	aanava-3-glycerol-stock-10-G7	12396	7506	7469	456.0607	100.0	JBx_203475	7889	301	2	0	5	glycerol-stock-10-G7	mountfolder//JBx_203475/aanava-3-glycerol-stock-10-G7_R1R2.bam
685	pAN_00689	mlsA9_Ncom + flvTE + pPM021_MfeI_XhoI + lacI_lacUV5	SLIC/Gibson/CPEC	consolidated_gibson_plate_6	H7	consolidated_gibson_plate_6_QPLATE_2	A8	glycerol_stock_10	H7	aanava 3 211019	O14	50	ggaattgtgagcggataaca	colony_pcr_primer_plate	O22	40	tcgttttatttgatgcctgg	colony_pcr_primer_plate	O24	40	1071	colony_pcr_plate_7	A5	colony_pcr_plate_7#A05	669.0	59.53016003	2.3212	5.7102	True	True	False	JBx_203475	glycerol_stock_10-H7	aanava-3-glycerol_stock_10-H7	aanava-3-glycerol-stock-10-H7	aanava-3-glycerol-stock-10-H7	7670	6188	6158	376.2955	100.0	JBx_203475	7889	276	2	0	3	glycerol-stock-10-H7	mountfolder//JBx_203475/aanava-3-glycerol-stock-10-H7_R1R2.bam
686	pAN_00690	mlsA9_Ncom + borTE + pPM021_MfeI_XhoI + lacI_T7_6xHis_TEV	SLIC/Gibson/CPEC	consolidated_gibson_plate_6	A8	consolidated_gibson_plate_6_QPLATE_2	B1	glycerol_stock_10	B8	aanava 3 211019	C16	50	ggaattgtgagcggataaca	colony_pcr_primer_plate	O22	40	tcgttttatttgatgcctgg	colony_pcr_primer_plate	O24	40	1111	colony_pcr_plate_7	C5	colony_pcr_plate_7#C05	961.0	84.32225237	12.4291	21.1554	True	True	False	JBx_203476	glycerol_stock_10-B8	aanava-3-glycerol_stock_10-B8	aanava-3-glycerol-stock-10-B8	aanava-3-glycerol-stock-10-B8	13814	8533	8430	501.4211	100.0	JBx_203476	7912	276	3	0	5	glycerol-stock-10-B8	mountfolder//JBx_203476/aanava-3-glycerol-stock-10-B8_R1R2.bam
686	pAN_00690	mlsA9_Ncom + borTE + pPM021_MfeI_XhoI + lacI_T7_6xHis_TEV	SLIC/Gibson/CPEC	consolidated_gibson_plate_6	A8	consolidated_gibson_plate_6_QPLATE_2	B1	glycerol_stock_10	C8	aanava 3 211019	E16	50	ggaattgtgagcggataaca	colony_pcr_primer_plate	O22	40	tcgttttatttgatgcctgg	colony_pcr_primer_plate	O24	40	1111	colony_pcr_plate_7	D5	colony_pcr_plate_7#D05	965.0	86.14199904	8.2891	14.0219	True	True	False	JBx_203476	glycerol_stock_10-C8	aanava-3-glycerol_stock_10-C8	aanava-3-glycerol-stock-10-C8	aanava-3-glycerol-stock-10-C8	12346	9613	9503	585.3789	100.0	JBx_203476	7912	303	3	0	3	glycerol-stock-10-C8	mountfolder//JBx_203476/aanava-3-glycerol-stock-10-C8_R1R2.bam
686	pAN_00690	mlsA9_Ncom + borTE + pPM021_MfeI_XhoI + lacI_T7_6xHis_TEV	SLIC/Gibson/CPEC	consolidated_gibson_plate_6	A8	consolidated_gibson_plate_6_QPLATE_2	B1	glycerol_stock_10	D8	aanava 3 211019	G16	50	ggaattgtgagcggataaca	colony_pcr_primer_plate	O22	40	tcgttttatttgatgcctgg	colony_pcr_primer_plate	O24	40	1111	colony_pcr_plate_7	E5	colony_pcr_plate_7#E05	957.0	86.39789345	16.8977	28.6134	True	True	False	JBx_203476	glycerol_stock_10-D8	aanava-3-glycerol_stock_10-D8	aanava-3-glycerol-stock-10-D8	aanava-3-glycerol-stock-10-D8	12868	9699	9582	585.0254	100.0	JBx_203476	7912	300	4	0	5	glycerol-stock-10-D8	mountfolder//JBx_203476/aanava-3-glycerol-stock-10-D8_R1R2.bam
686	pAN_00690	mlsA9_Ncom + borTE + pPM021_MfeI_XhoI + lacI_T7_6xHis_TEV	SLIC/Gibson/CPEC	consolidated_gibson_plate_6	A8	consolidated_gibson_plate_6_QPLATE_2	B1	glycerol_stock_10	E8	aanava 3 211019	I16	50	ggaattgtgagcggataaca	colony_pcr_primer_plate	O22	40	tcgttttatttgatgcctgg	colony_pcr_primer_plate	O24	40	1111	colony_pcr_plate_7	F5	colony_pcr_plate_7#F05	965.0	85.09016213	6.1721	10.3662	True	True	False	JBx_203476	glycerol_stock_10-E8	aanava-3-glycerol_stock_10-E8	aanava-3-glycerol-stock-10-E8	aanava-3-glycerol-stock-10-E8	42362	39892	39842	1932.5747	100.0	JBx_203476	7912	185	5	4	7	glycerol-stock-10-E8	mountfolder//JBx_203476/aanava-3-glycerol-stock-10-E8_R1R2.bam
687	pAN_00691	mlsA9_Ncom + borTE + pPM021_MfeI_XhoI + lacI_lacUV5	SLIC/Gibson/CPEC	consolidated_gibson_plate_6	B8	consolidated_gibson_plate_6_QPLATE_2	B2	glycerol_stock_10	F8	aanava 3 211019	K16	50	ggaattgtgagcggataaca	colony_pcr_primer_plate	O22	40	tcgttttatttgatgcctgg	colony_pcr_primer_plate	O24	40	1029	colony_pcr_plate_7	G5	colony_pcr_plate_7#G05	896.0	83.55698245	25.6357	45.5656	True	True	False	JBx_203477	glycerol_stock_10-F8	aanava-3-glycerol_stock_10-F8	aanava-3-glycerol-stock-10-F8	aanava-3-glycerol-stock-10-F8	16097	9753	9742	594.9105	100.0	JBx_203477	7847	289	2	0	3	glycerol-stock-10-F8	mountfolder//JBx_203477/aanava-3-glycerol-stock-10-F8_R1R2.bam
687	pAN_00691	mlsA9_Ncom + borTE + pPM021_MfeI_XhoI + lacI_lacUV5	SLIC/Gibson/CPEC	consolidated_gibson_plate_6	B8	consolidated_gibson_plate_6_QPLATE_2	B2	glycerol_stock_10	G8	aanava 3 211019	M16	50	ggaattgtgagcggataaca	colony_pcr_primer_plate	O22	40	tcgttttatttgatgcctgg	colony_pcr_primer_plate	O24	40	1029	colony_pcr_plate_7	H5	colony_pcr_plate_7#H05	883.0	79.4007699	7.1367	13.2425	True	True	False	JBx_203477	glycerol_stock_10-G8	aanava-3-glycerol_stock_10-G8	aanava-3-glycerol-stock-10-G8	aanava-3-glycerol-stock-10-G8	30898	21426	21444	1069.9197	100.0	JBx_203477	7847	191	3	0	6	glycerol-stock-10-G8	mountfolder//JBx_203477/aanava-3-glycerol-stock-10-G8_R1R2.bam
687	pAN_00691	mlsA9_Ncom + borTE + pPM021_MfeI_XhoI + lacI_lacUV5	SLIC/Gibson/CPEC	consolidated_gibson_plate_6	B8	consolidated_gibson_plate_6_QPLATE_2	B2	glycerol_stock_10	H8	aanava 3 211019	O16	50	ggaattgtgagcggataaca	colony_pcr_primer_plate	O22	40	tcgttttatttgatgcctgg	colony_pcr_primer_plate	O24	40	1029	colony_pcr_plate_7	A6	colony_pcr_plate_7#A06	896.0	75.94595755	14.1542	25.7418	True	True	False	JBx_203477	glycerol_stock_10-H8	aanava-3-glycerol_stock_10-H8	aanava-3-glycerol-stock-10-H8	aanava-3-glycerol-stock-10-H8	42401	39595	39602	2185.6759	100.0	JBx_203477	7847	224	2	0	4	glycerol-stock-10-H8	mountfolder//JBx_203477/aanava-3-glycerol-stock-10-H8_R1R2.bam
687	pAN_00691	mlsA9_Ncom + borTE + pPM021_MfeI_XhoI + lacI_lacUV5	SLIC/Gibson/CPEC	consolidated_gibson_plate_6	B8	consolidated_gibson_plate_6_QPLATE_2	B2	glycerol_stock_10	A9	aanava 3 211019	A18	50	ggaattgtgagcggataaca	colony_pcr_primer_plate	O22	40	tcgttttatttgatgcctgg	colony_pcr_primer_plate	O24	40	1029	colony_pcr_plate_7	B6	colony_pcr_plate_7#B06	896.0	84.88032144	17.2167	31.5905	True	True	False	JBx_203477	glycerol_stock_10-A9	aanava-3-glycerol_stock_10-A9	aanava-3-glycerol-stock-10-A9	aanava-3-glycerol-stock-10-A9	32045	23737	23780	1021.0194	100.0	JBx_203477	7847	156	3	1	5	glycerol-stock-10-A9	mountfolder//JBx_203477/aanava-3-glycerol-stock-10-A9_R1R2.bam
694	pAN_00698	mlsA9_Ncom + debsTEshort + pPM021_MfeI_XhoI + lacI_T7_6xHis_TEV	SLIC/Gibson/CPEC	consolidated_gibson_plate_6	G8	consolidated_gibson_plate_6_QPLATE_2	B7	glycerol_stock_10	B9	aanava 3 211019	C18	50	ggaattgtgagcggataaca	colony_pcr_primer_plate	O22	40	tcgttttatttgatgcctgg	colony_pcr_primer_plate	O24	40	925	colony_pcr_plate_7	C6	colony_pcr_plate_7#C06	822.0	91.00823077	23.7506	47.7869	True	True	False	JBx_203484	glycerol_stock_10-B9	aanava-3-glycerol_stock_10-B9	aanava-3-glycerol-stock-10-B9	aanava-3-glycerol-stock-10-B9	14407	10027	9772	604.9265	100.0	JBx_203484	7726	304	3	0	5	glycerol-stock-10-B9	mountfolder//JBx_203484/aanava-3-glycerol-stock-10-B9_R1R2.bam
694	pAN_00698	mlsA9_Ncom + debsTEshort + pPM021_MfeI_XhoI + lacI_T7_6xHis_TEV	SLIC/Gibson/CPEC	consolidated_gibson_plate_6	G8	consolidated_gibson_plate_6_QPLATE_2	B7	glycerol_stock_10	C9	aanava 3 211019	E18	50	ggaattgtgagcggataaca	colony_pcr_primer_plate	O22	40	tcgttttatttgatgcctgg	colony_pcr_primer_plate	O24	40	925	colony_pcr_plate_7	D6	colony_pcr_plate_7#D06	822.0	91.16123373	24.3189	49.0501	True	True	False	JBx_203484	glycerol_stock_10-C9	aanava-3-glycerol_stock_10-C9	aanava-3-glycerol-stock-10-C9	aanava-3-glycerol-stock-10-C9	10270	8327	8159	512.3717	100.0	JBx_203484	7726	314	5	0	5	glycerol-stock-10-C9	mountfolder//JBx_203484/aanava-3-glycerol-stock-10-C9_R1R2.bam
694	pAN_00698	mlsA9_Ncom + debsTEshort + pPM021_MfeI_XhoI + lacI_T7_6xHis_TEV	SLIC/Gibson/CPEC	consolidated_gibson_plate_6	G8	consolidated_gibson_plate_6_QPLATE_2	B7	glycerol_stock_10	D9	aanava 3 211019	G18	50	ggaattgtgagcggataaca	colony_pcr_primer_plate	O22	40	tcgttttatttgatgcctgg	colony_pcr_primer_plate	O24	40	925	colony_pcr_plate_7	E6	colony_pcr_plate_7#E06	827.0	75.40810535	18.9996	37.9034	True	True	False	JBx_203484	glycerol_stock_10-D9	aanava-3-glycerol_stock_10-D9	aanava-3-glycerol-stock-10-D9	aanava-3-glycerol-stock-10-D9	12048	7970	7820	493.3778	100.0	JBx_203484	7726	302	2	0	3	glycerol-stock-10-D9	mountfolder//JBx_203484/aanava-3-glycerol-stock-10-D9_R1R2.bam
694	pAN_00698	mlsA9_Ncom + debsTEshort + pPM021_MfeI_XhoI + lacI_T7_6xHis_TEV	SLIC/Gibson/CPEC	consolidated_gibson_plate_6	G8	consolidated_gibson_plate_6_QPLATE_2	B7	glycerol_stock_10	E9	aanava 3 211019	I18	50	ggaattgtgagcggataaca	colony_pcr_primer_plate	O22	40	tcgttttatttgatgcctgg	colony_pcr_primer_plate	O24	40	925	colony_pcr_plate_7	F6	colony_pcr_plate_7#F06	822.0	92.03059383	17.2908	34.7048	True	True	False	JBx_203484	glycerol_stock_10-E9	aanava-3-glycerol_stock_10-E9	aanava-3-glycerol-stock-10-E9	aanava-3-glycerol-stock-10-E9	40805	37413	37351	1916.3259	100.0	JBx_203484	7726	197	4	1	5	glycerol-stock-10-E9	mountfolder//JBx_203484/aanava-3-glycerol-stock-10-E9_R1R2.bam
695	pAN_00699	mlsA9_Ncom + debsTEshort + pPM021_MfeI_XhoI + lacI_lacUV5	SLIC/Gibson/CPEC	consolidated_gibson_plate_6	H8	consolidated_gibson_plate_6_QPLATE_2	B8	glycerol_stock_10	F9	aanava 3 211019	K18	50	ggaattgtgagcggataaca	colony_pcr_primer_plate	O22	40	tcgttttatttgatgcctgg	colony_pcr_primer_plate	O24	40	843	colony_pcr_plate_7	G6	colony_pcr_plate_7#G06	710.0	71.61287563	10.047	23.3544	True	True	False	JBx_203485	glycerol_stock_10-F9	aanava-3-glycerol_stock_10-F9	aanava-3-glycerol-stock-10-F9	aanava-3-glycerol-stock-10-F9	15613	8959	8905	558.7324	99.9739	JBx_203485	7661	294	3	1	3	glycerol-stock-10-F9	mountfolder//JBx_203485/aanava-3-glycerol-stock-10-F9_R1R2.bam
695	pAN_00699	mlsA9_Ncom + debsTEshort + pPM021_MfeI_XhoI + lacI_lacUV5	SLIC/Gibson/CPEC	consolidated_gibson_plate_6	H8	consolidated_gibson_plate_6_QPLATE_2	B8	glycerol_stock_10	H9	aanava 3 211019	O18	50	ggaattgtgagcggataaca	colony_pcr_primer_plate	O22	40	tcgttttatttgatgcctgg	colony_pcr_primer_plate	O24	40	843	colony_pcr_plate_7	A7	colony_pcr_plate_7#A07	723.0	71.64473799	4.1003	9.4116	True	True	False	JBx_203485	glycerol_stock_10-H9	aanava-3-glycerol_stock_10-H9	aanava-3-glycerol-stock-10-H9	aanava-3-glycerol-stock-10-H9	26738	19926	19867	1181.2318	100.0	JBx_203485	7661	252	2	0	5	glycerol-stock-10-H9	mountfolder//JBx_203485/aanava-3-glycerol-stock-10-H9_R1R2.bam
695	pAN_00699	mlsA9_Ncom + debsTEshort + pPM021_MfeI_XhoI + lacI_lacUV5	SLIC/Gibson/CPEC	consolidated_gibson_plate_6	H8	consolidated_gibson_plate_6_QPLATE_2	B8	glycerol_stock_10	A10	aanava 3 211019	A20	50	ggaattgtgagcggataaca	colony_pcr_primer_plate	O22	40	tcgttttatttgatgcctgg	colony_pcr_primer_plate	O24	40	843	colony_pcr_plate_7	B7	colony_pcr_plate_7#B07	727.0	74.67016892	18.7337	42.5262	True	True	False	JBx_203485	glycerol_stock_10-A10	aanava-3-glycerol_stock_10-A10	aanava-3-glycerol-stock-10-A10	aanava-3-glycerol-stock-10-A10	12276	7278	7287	347.9888	100.0	JBx_203485	7661	176	8	7	12	glycerol-stock-10-A10	mountfolder//JBx_203485/aanava-3-glycerol-stock-10-A10_R1R2.bam
696	pAN_00700	pks12_Ncom + debsTE + pPM021_MfeI_XhoI + lacI_T7_6xHis_TEV	SLIC/Gibson/CPEC	consolidated_gibson_plate_6	A9	consolidated_gibson_plate_6_QPLATE_2	C1	glycerol_stock_10	B10	aanava 3 211019	C20	50	ggaattgtgagcggataaca	colony_pcr_primer_plate	O22	40	tcgttttatttgatgcctgg	colony_pcr_primer_plate	O24	40	1084	colony_pcr_plate_7	C7	colony_pcr_plate_7#C07	957.0	75.39852708	5.6616	9.7678	True	True	False	JBx_203486	glycerol_stock_10-B10	aanava-3-glycerol_stock_10-B10	aanava-3-glycerol-stock-10-B10	aanava-3-glycerol-stock-10-B10	12599	11340	11067	662.0047	100.0	JBx_203486	7885	291	2	0	3	glycerol-stock-10-B10	mountfolder//JBx_203486/aanava-3-glycerol-stock-10-B10_R1R2.bam
696	pAN_00700	pks12_Ncom + debsTE + pPM021_MfeI_XhoI + lacI_T7_6xHis_TEV	SLIC/Gibson/CPEC	consolidated_gibson_plate_6	A9	consolidated_gibson_plate_6_QPLATE_2	C1	glycerol_stock_10	C10	aanava 3 211019	E20	50	ggaattgtgagcggataaca	colony_pcr_primer_plate	O22	40	tcgttttatttgatgcctgg	colony_pcr_primer_plate	O24	40	1084	colony_pcr_plate_7	D7	colony_pcr_plate_7#D07	1256.0	82.71789248	6.261	8.2183	True	True	False	JBx_203486	glycerol_stock_10-C10	aanava-3-glycerol_stock_10-C10	aanava-3-glycerol-stock-10-C10	aanava-3-glycerol-stock-10-C10	1604	1390	1354	83.864	100.0	JBx_203486	7885	312	2	0	3	glycerol-stock-10-C10	mountfolder//JBx_203486/aanava-3-glycerol-stock-10-C10_R1R2.bam
696	pAN_00700	pks12_Ncom + debsTE + pPM021_MfeI_XhoI + lacI_T7_6xHis_TEV	SLIC/Gibson/CPEC	consolidated_gibson_plate_6	A9	consolidated_gibson_plate_6_QPLATE_2	C1	glycerol_stock_10	D10	aanava 3 211019	G20	50	ggaattgtgagcggataaca	colony_pcr_primer_plate	O22	40	tcgttttatttgatgcctgg	colony_pcr_primer_plate	O24	40	1084	colony_pcr_plate_7	E7	colony_pcr_plate_7#E07	944.0	67.07510404	10.1545	17.7424	True	True	False	JBx_203486	glycerol_stock_10-D10	aanava-3-glycerol_stock_10-D10	aanava-3-glycerol-stock-10-D10	aanava-3-glycerol-stock-10-D10	10318	7447	7351	435.2615	100.0	JBx_203486	7885	269	2	0	3	glycerol-stock-10-D10	mountfolder//JBx_203486/aanava-3-glycerol-stock-10-D10_R1R2.bam
696	pAN_00700	pks12_Ncom + debsTE + pPM021_MfeI_XhoI + lacI_T7_6xHis_TEV	SLIC/Gibson/CPEC	consolidated_gibson_plate_6	A9	consolidated_gibson_plate_6_QPLATE_2	C1	glycerol_stock_10	E10	aanava 3 211019	I20	50	ggaattgtgagcggataaca	colony_pcr_primer_plate	O22	40	tcgttttatttgatgcctgg	colony_pcr_primer_plate	O24	40	1084	colony_pcr_plate_7	F7	colony_pcr_plate_7#F07	948.0	83.21890396	7.3816	12.5124	True	True	False	JBx_203486	glycerol_stock_10-E10	aanava-3-glycerol_stock_10-E10	aanava-3-glycerol-stock-10-E10	aanava-3-glycerol-stock-10-E10	43141	35417	35467	1572.9693	100.0	JBx_203486	7885	164	3	1	6	glycerol-stock-10-E10	mountfolder//JBx_203486/aanava-3-glycerol-stock-10-E10_R1R2.bam
697	pAN_00701	pks12_Ncom + debsTE + pPM021_MfeI_XhoI + lacI_lacUV5	SLIC/Gibson/CPEC	consolidated_gibson_plate_6	B9	consolidated_gibson_plate_6_QPLATE_2	C2	glycerol_stock_10	F10	aanava 3 211019	K20	50	ggaattgtgagcggataaca	colony_pcr_primer_plate	O22	40	tcgttttatttgatgcctgg	colony_pcr_primer_plate	O24	40	1002	colony_pcr_plate_7	G7	colony_pcr_plate_7#G07	883.0	82.73497006	11.6768	21.4493	True	True	False	JBx_203487	glycerol_stock_10-F10	aanava-3-glycerol_stock_10-F10	aanava-3-glycerol-stock-10-F10	aanava-3-glycerol-stock-10-F10	16232	9909	9830	593.7701	100.0	JBx_203487	7820	281	2	0	3	glycerol-stock-10-F10	mountfolder//JBx_203487/aanava-3-glycerol-stock-10-F10_R1R2.bam
697	pAN_00701	pks12_Ncom + debsTE + pPM021_MfeI_XhoI + lacI_lacUV5	SLIC/Gibson/CPEC	consolidated_gibson_plate_6	B9	consolidated_gibson_plate_6_QPLATE_2	C2	glycerol_stock_10	A11	aanava 3 211019	A22	50	ggaattgtgagcggataaca	colony_pcr_primer_plate	O22	40	tcgttttatttgatgcctgg	colony_pcr_primer_plate	O24	40	1002	colony_pcr_plate_7	B8	colony_pcr_plate_7#B08	879.0	78.58174394	18.936	35.4969	True	True	False	JBx_203487	glycerol_stock_10-A11	aanava-3-glycerol_stock_10-A11	aanava-3-glycerol-stock-10-A11	aanava-3-glycerol-stock-10-A11	3495	2545	2540	124.5174	100.0	JBx_203487	7820	191	3	1	4	glycerol-stock-10-A11	mountfolder//JBx_203487/aanava-3-glycerol-stock-10-A11_R1R2.bam
698	pAN_00702	pks12_Ncom + pikTE + pPM021_MfeI_XhoI + lacI_T7_6xHis_TEV	SLIC/Gibson/CPEC	consolidated_gibson_plate_6	C9	consolidated_gibson_plate_6_QPLATE_2	C3	glycerol_stock_10	B11	aanava 3 211019	C22	50	ggaattgtgagcggataaca	colony_pcr_primer_plate	O22	40	tcgttttatttgatgcctgg	colony_pcr_primer_plate	O24	40	1156	colony_pcr_plate_7	C8	colony_pcr_plate_7#C08	1539.0	89.67318839	3.2954	3.4862	True	True	False	JBx_203488	glycerol_stock_10-B11	aanava-3-glycerol_stock_10-B11	aanava-3-glycerol-stock-10-B11	aanava-3-glycerol-stock-10-B11	16970	12341	12050	689.7752	100.0	JBx_203488	7957	272	2	0	5	glycerol-stock-10-B11	mountfolder//JBx_203488/aanava-3-glycerol-stock-10-B11_R1R2.bam
698	pAN_00702	pks12_Ncom + pikTE + pPM021_MfeI_XhoI + lacI_T7_6xHis_TEV	SLIC/Gibson/CPEC	consolidated_gibson_plate_6	C9	consolidated_gibson_plate_6_QPLATE_2	C3	glycerol_stock_10	C11	aanava 3 211019	E22	50	ggaattgtgagcggataaca	colony_pcr_primer_plate	O22	40	tcgttttatttgatgcctgg	colony_pcr_primer_plate	O24	40	1156	colony_pcr_plate_7	D8	colony_pcr_plate_7#D08	1520.0	81.0540862	9.2674	9.6796	True	True	False	JBx_203488	glycerol_stock_10-C11	aanava-3-glycerol_stock_10-C11	aanava-3-glycerol-stock-10-C11	aanava-3-glycerol-stock-10-C11	20820	16141	15877	861.1146	100.0	JBx_203488	7957	236	2	0	5	glycerol-stock-10-C11	mountfolder//JBx_203488/aanava-3-glycerol-stock-10-C11_R1R2.bam
698	pAN_00702	pks12_Ncom + pikTE + pPM021_MfeI_XhoI + lacI_T7_6xHis_TEV	SLIC/Gibson/CPEC	consolidated_gibson_plate_6	C9	consolidated_gibson_plate_6_QPLATE_2	C3	glycerol_stock_10	D11	aanava 3 211019	G22	50	ggaattgtgagcggataaca	colony_pcr_primer_plate	O22	40	tcgttttatttgatgcctgg	colony_pcr_primer_plate	O24	40	1156	colony_pcr_plate_7	E8	colony_pcr_plate_7#E08	1539.0	103.9882957	2.5943	2.748	True	True	False	JBx_203488	glycerol_stock_10-D11	aanava-3-glycerol_stock_10-D11	aanava-3-glycerol-stock-10-D11	aanava-3-glycerol-stock-10-D11	2564	1088	1016	62.5297	100.0	JBx_203488	7957	315	3	0	3	glycerol-stock-10-D11	mountfolder//JBx_203488/aanava-3-glycerol-stock-10-D11_R1R2.bam
698	pAN_00702	pks12_Ncom + pikTE + pPM021_MfeI_XhoI + lacI_T7_6xHis_TEV	SLIC/Gibson/CPEC	consolidated_gibson_plate_6	C9	consolidated_gibson_plate_6_QPLATE_2	C3	glycerol_stock_10	E11	aanava 3 211019	I22	50	ggaattgtgagcggataaca	colony_pcr_primer_plate	O22	40	tcgttttatttgatgcctgg	colony_pcr_primer_plate	O24	40	1156	colony_pcr_plate_7	F8	colony_pcr_plate_7#F08	1520.0	95.76982004	3.688	3.9497	True	True	False	JBx_203488	glycerol_stock_10-E11	aanava-3-glycerol_stock_10-E11	aanava-3-glycerol-stock-10-E11	aanava-3-glycerol-stock-10-E11	17796	13993	13708	768.2402	100.0	JBx_203488	7957	259	2	0	3	glycerol-stock-10-E11	mountfolder//JBx_203488/aanava-3-glycerol-stock-10-E11_R1R2.bam
699	pAN_00703	pks12_Ncom + pikTE + pPM021_MfeI_XhoI + lacI_lacUV5	SLIC/Gibson/CPEC	consolidated_gibson_plate_6	D9	consolidated_gibson_plate_6_QPLATE_2	C4	glycerol_stock_10	F11	aanava 3 211019	K22	50	ggaattgtgagcggataaca	colony_pcr_primer_plate	O22	40	tcgttttatttgatgcctgg	colony_pcr_primer_plate	O24	40	1074	colony_pcr_plate_7	G8	colony_pcr_plate_7#G08	900.0	68.86219553	8.2552	15.1303	True	True	False	JBx_203489	glycerol_stock_10-F11	aanava-3-glycerol_stock_10-F11	aanava-3-glycerol-stock-10-F11	aanava-3-glycerol-stock-10-F11	22262	17548	17555	879.7122	100.0	JBx_203489	7892	197	2	0	4	glycerol-stock-10-F11	mountfolder//JBx_203489/aanava-3-glycerol-stock-10-F11_R1R2.bam
701	pAN_00705	pks12_Ncom + zeaTE + pPM021_MfeI_XhoI + lacI_lacUV5	SLIC/Gibson/CPEC	consolidated_gibson_plate_6	F9	consolidated_gibson_plate_6_QPLATE_2	C6	glycerol_stock_10	A12	aanava 3 211019	A24	50	ggaattgtgagcggataaca	colony_pcr_primer_plate	O22	40	tcgttttatttgatgcctgg	colony_pcr_primer_plate	O24	40	1185	colony_pcr_plate_7	B9	colony_pcr_plate_7#B09	996.0	75.83086644	15.8052	25.9366	True	True	False	JBx_203491	glycerol_stock_10-A12	aanava-3-glycerol_stock_10-A12	aanava-3-glycerol-stock-10-A12	aanava-3-glycerol-stock-10-A12	19619	14689	14569	858.0406	100.0	JBx_203491	8003	285	2	0	3	glycerol-stock-10-A12	mountfolder//JBx_203491/aanava-3-glycerol-stock-10-A12_R1R2.bam
701	pAN_00705	pks12_Ncom + zeaTE + pPM021_MfeI_XhoI + lacI_lacUV5	SLIC/Gibson/CPEC	consolidated_gibson_plate_6	F9	consolidated_gibson_plate_6_QPLATE_2	C6	glycerol_stock_10	B12	aanava 3 211019	C24	50	ggaattgtgagcggataaca	colony_pcr_primer_plate	O22	40	tcgttttatttgatgcctgg	colony_pcr_primer_plate	O24	40	1185	colony_pcr_plate_7	C9	colony_pcr_plate_7#C09	991.0	82.18160262	18.4381	30.5617	True	True	False	JBx_203491	glycerol_stock_10-B12	aanava-3-glycerol_stock_10-B12	aanava-3-glycerol-stock-10-B12	aanava-3-glycerol-stock-10-B12	24031	21106	21089	1140.1892	100.0	JBx_203491	8003	236	3	1	5	glycerol-stock-10-B12	mountfolder//JBx_203491/aanava-3-glycerol-stock-10-B12_R1R2.bam
702	pAN_00706	pks12_Ncom + flvTE + pPM021_MfeI_XhoI + lacI_T7_6xHis_TEV	SLIC/Gibson/CPEC	consolidated_gibson_plate_6	G9	consolidated_gibson_plate_6_QPLATE_2	C7	glycerol_stock_10	C12	aanava 3 211019	E24	50	ggaattgtgagcggataaca	colony_pcr_primer_plate	O22	40	tcgttttatttgatgcctgg	colony_pcr_primer_plate	O24	40	1153	colony_pcr_plate_7	D9	colony_pcr_plate_7#D09	False	False	False	False	False	True	False	JBx_203492	glycerol_stock_10-C12	aanava-3-glycerol_stock_10-C12	aanava-3-glycerol-stock-10-C12	aanava-3-glycerol-stock-10-C12	15339	10138	10133	501.6266	100.0	JBx_203492	7954	195	3	1	5	glycerol-stock-10-C12	mountfolder//JBx_203492/aanava-3-glycerol-stock-10-C12_R1R2.bam
702	pAN_00706	pks12_Ncom + flvTE + pPM021_MfeI_XhoI + lacI_T7_6xHis_TEV	SLIC/Gibson/CPEC	consolidated_gibson_plate_6	G9	consolidated_gibson_plate_6_QPLATE_2	C7	glycerol_stock_10	D12	aanava 3 211019	G24	50	ggaattgtgagcggataaca	colony_pcr_primer_plate	O22	40	tcgttttatttgatgcctgg	colony_pcr_primer_plate	O24	40	1153	colony_pcr_plate_7	E9	colony_pcr_plate_7#E09	516.0	74.04727192	8.3803	26.7248	False	True	False	JBx_203492	glycerol_stock_10-D12	aanava-3-glycerol_stock_10-D12	aanava-3-glycerol-stock-10-D12	aanava-3-glycerol-stock-10-D12	43974	37150	36854	1940.0414	100.0	JBx_203492	7954	214	2	0	4	glycerol-stock-10-D12	mountfolder//JBx_203492/aanava-3-glycerol-stock-10-D12_R1R2.bam
703	pAN_00707	pks12_Ncom + flvTE + pPM021_MfeI_XhoI + lacI_lacUV5	SLIC/Gibson/CPEC	consolidated_gibson_plate_6	H9	consolidated_gibson_plate_6_QPLATE_2	C8	glycerol_stock_11	C1	aanava 3 211019	F1	50	ggaattgtgagcggataaca	colony_pcr_primer_plate	O22	40	tcgttttatttgatgcctgg	colony_pcr_primer_plate	O24	40	1071	colony_pcr_plate_7	B10	colony_pcr_plate_7#B10	300.0	59.43067977	2.545	14.0013	False	True	False	JBx_203493	glycerol_stock_11-C1	aanava-3-glycerol_stock_11-C1	aanava-3-glycerol-stock-11-C1	aanava-3-glycerol-stock-11-C1	12034	11488	11411	700.5607	100.0	JBx_203493	7889	298	3	0	4	glycerol-stock-11-C1	mountfolder//JBx_203493/aanava-3-glycerol-stock-11-C1_R1R2.bam
703	pAN_00707	pks12_Ncom + flvTE + pPM021_MfeI_XhoI + lacI_lacUV5	SLIC/Gibson/CPEC	consolidated_gibson_plate_6	H9	consolidated_gibson_plate_6_QPLATE_2	C8	glycerol_stock_11	D1	aanava 3 211019	H1	50	ggaattgtgagcggataaca	colony_pcr_primer_plate	O22	40	tcgttttatttgatgcctgg	colony_pcr_primer_plate	O24	40	1071	colony_pcr_plate_7	C10	colony_pcr_plate_7#C10	False	False	False	False	False	True	False	JBx_203493	glycerol_stock_11-D1	aanava-3-glycerol_stock_11-D1	aanava-3-glycerol-stock-11-D1	aanava-3-glycerol-stock-11-D1	10974	10687	10562	644.9488	99.6451	JBx_203493	7889	289	2	0	3	glycerol-stock-11-D1	mountfolder//JBx_203493/aanava-3-glycerol-stock-11-D1_R1R2.bam
704	pAN_00708	pks12_Ncom + borTE + pPM021_MfeI_XhoI + lacI_T7_6xHis_TEV	SLIC/Gibson/CPEC	consolidated_gibson_plate_6	A10	consolidated_gibson_plate_6_QPLATE_2	D1	glycerol_stock_11	E1	aanava 3 211019	J1	50	ggaattgtgagcggataaca	colony_pcr_primer_plate	O22	40	tcgttttatttgatgcctgg	colony_pcr_primer_plate	O24	40	1111	colony_pcr_plate_7	D10	colony_pcr_plate_7#D10	961.0	91.05527514	7.3783	12.5715	True	True	False	JBx_203494	glycerol_stock_11-E1	aanava-3-glycerol_stock_11-E1	aanava-3-glycerol-stock-11-E1	aanava-3-glycerol-stock-11-E1	14756	14628	14323	869.1556	100.0	JBx_203494	7912	303	2	0	5	glycerol-stock-11-E1	mountfolder//JBx_203494/aanava-3-glycerol-stock-11-E1_R1R2.bam
704	pAN_00708	pks12_Ncom + borTE + pPM021_MfeI_XhoI + lacI_T7_6xHis_TEV	SLIC/Gibson/CPEC	consolidated_gibson_plate_6	A10	consolidated_gibson_plate_6_QPLATE_2	D1	glycerol_stock_11	F1	aanava 3 211019	L1	50	ggaattgtgagcggataaca	colony_pcr_primer_plate	O22	40	tcgttttatttgatgcctgg	colony_pcr_primer_plate	O24	40	1111	colony_pcr_plate_7	E10	colony_pcr_plate_7#E10	957.0	91.74181743	4.9136	8.372	True	True	False	JBx_203494	glycerol_stock_11-F1	aanava-3-glycerol_stock_11-F1	aanava-3-glycerol-stock-11-F1	aanava-3-glycerol-stock-11-F1	14863	14665	14384	878.3539	100.0	JBx_203494	7912	299	2	0	4	glycerol-stock-11-F1	mountfolder//JBx_203494/aanava-3-glycerol-stock-11-F1_R1R2.bam
704	pAN_00708	pks12_Ncom + borTE + pPM021_MfeI_XhoI + lacI_T7_6xHis_TEV	SLIC/Gibson/CPEC	consolidated_gibson_plate_6	A10	consolidated_gibson_plate_6_QPLATE_2	D1	glycerol_stock_11	G1	aanava 3 211019	N1	50	ggaattgtgagcggataaca	colony_pcr_primer_plate	O22	40	tcgttttatttgatgcctgg	colony_pcr_primer_plate	O24	40	1111	colony_pcr_plate_7	F10	colony_pcr_plate_7#F10	961.0	87.30706392	8.6035	14.7507	True	True	False	JBx_203494	glycerol_stock_11-G1	aanava-3-glycerol_stock_11-G1	aanava-3-glycerol-stock-11-G1	aanava-3-glycerol-stock-11-G1	4953	4891	4802	294.3277	99.7093	JBx_203494	7912	290	3	0	3	glycerol-stock-11-G1	mountfolder//JBx_203494/aanava-3-glycerol-stock-11-G1_R1R2.bam
705	pAN_00709	pks12_Ncom + borTE + pPM021_MfeI_XhoI + lacI_lacUV5	SLIC/Gibson/CPEC	consolidated_gibson_plate_6	B10	consolidated_gibson_plate_6_QPLATE_2	D2	glycerol_stock_11	D2	aanava 3 211019	H3	50	ggaattgtgagcggataaca	colony_pcr_primer_plate	O22	40	tcgttttatttgatgcctgg	colony_pcr_primer_plate	O24	40	1029	colony_pcr_plate_7	C11	colony_pcr_plate_7#C11	909.0	75.12890082	8.0578	14.4943	True	True	False	JBx_203495	glycerol_stock_11-D2	aanava-3-glycerol_stock_11-D2	aanava-3-glycerol-stock-11-D2	aanava-3-glycerol-stock-11-D2	12299	12006	11879	749.7139	100.0	JBx_203495	7847	319	2	0	3	glycerol-stock-11-D2	mountfolder//JBx_203495/aanava-3-glycerol-stock-11-D2_R1R2.bam
708	pAN_00712	pks12_Ncom + blv75TE + pPM021_MfeI_XhoI + lacI_T7_6xHis_TEV	SLIC/Gibson/CPEC	consolidated_gibson_plate_6	C10	consolidated_gibson_plate_6_QPLATE_2	D3	glycerol_stock_11	E2	aanava 3 211019	J3	50	ggaattgtgagcggataaca	colony_pcr_primer_plate	O22	40	tcgttttatttgatgcctgg	colony_pcr_primer_plate	O24	40	1177	colony_pcr_plate_7	D11	colony_pcr_plate_7#D11	False	False	False	False	False	True	False	JBx_203498	glycerol_stock_11-E2	aanava-3-glycerol_stock_11-E2	aanava-3-glycerol-stock-11-E2	aanava-3-glycerol-stock-11-E2	10605	9598	9439	555.9269	88.8569	JBx_203498	7978	293	3	1	5	glycerol-stock-11-E2	mountfolder//JBx_203498/aanava-3-glycerol-stock-11-E2_R1R2.bam
709	pAN_00713	pks12_Ncom + blv75TE + pPM021_MfeI_XhoI + lacI_lacUV5	SLIC/Gibson/CPEC	consolidated_gibson_plate_6	D10	consolidated_gibson_plate_6_QPLATE_2	D4	glycerol_stock_11	F2	aanava 3 211019	L3	50	ggaattgtgagcggataaca	colony_pcr_primer_plate	O22	40	tcgttttatttgatgcctgg	colony_pcr_primer_plate	O24	40	1095	colony_pcr_plate_7	E11	colony_pcr_plate_7#E11	False	False	False	False	False	True	False	JBx_203499	glycerol_stock_11-F2	aanava-3-glycerol_stock_11-F2	aanava-3-glycerol-stock-11-F2	aanava-3-glycerol-stock-11-F2	12050	10879	10793	654.4165	88.7653	JBx_203499	7913	290	8	4	12	glycerol-stock-11-F2	mountfolder//JBx_203499/aanava-3-glycerol-stock-11-F2_R1R2.bam
712	pAN_00716	pks12_Ncom + debsTEshort + pPM021_MfeI_XhoI + lacI_T7_6xHis_TEV	SLIC/Gibson/CPEC	consolidated_gibson_plate_6	G10	consolidated_gibson_plate_6_QPLATE_2	D7	glycerol_stock_11	D3	aanava 3 211019	H5	50	ggaattgtgagcggataaca	colony_pcr_primer_plate	O22	40	tcgttttatttgatgcctgg	colony_pcr_primer_plate	O24	40	925	colony_pcr_plate_7	C12	colony_pcr_plate_7#C12	False	False	False	False	False	True	False	JBx_203502	glycerol_stock_11-D3	aanava-3-glycerol_stock_11-D3	aanava-3-glycerol-stock-11-D3	aanava-3-glycerol-stock-11-D3	12040	12118	11772	741.7332	100.0	JBx_203502	7726	316	2	0	5	glycerol-stock-11-D3	mountfolder//JBx_203502/aanava-3-glycerol-stock-11-D3_R1R2.bam
712	pAN_00716	pks12_Ncom + debsTEshort + pPM021_MfeI_XhoI + lacI_T7_6xHis_TEV	SLIC/Gibson/CPEC	consolidated_gibson_plate_6	G10	consolidated_gibson_plate_6_QPLATE_2	D7	glycerol_stock_11	E3	aanava 3 211019	J5	50	ggaattgtgagcggataaca	colony_pcr_primer_plate	O22	40	tcgttttatttgatgcctgg	colony_pcr_primer_plate	O24	40	925	colony_pcr_plate_7	D12	colony_pcr_plate_7#D12	822.0	77.39912189	2.2212	4.4691	True	True	False	JBx_203502	glycerol_stock_11-E3	aanava-3-glycerol_stock_11-E3	aanava-3-glycerol-stock-11-E3	aanava-3-glycerol-stock-11-E3	14874	14770	14322	902.8491	100.0	JBx_203502	7726	311	2	0	5	glycerol-stock-11-E3	mountfolder//JBx_203502/aanava-3-glycerol-stock-11-E3_R1R2.bam
713	pAN_00717	pks12_Ncom + debsTEshort + pPM021_MfeI_XhoI + lacI_lacUV5	SLIC/Gibson/CPEC	consolidated_gibson_plate_6	H10	consolidated_gibson_plate_6_QPLATE_2	D8	glycerol_stock_11	B4	aanava 3 211019	D7	50	ggaattgtgagcggataaca	colony_pcr_primer_plate	O22	40	tcgttttatttgatgcctgg	colony_pcr_primer_plate	O24	40	843	colony_pcr_plate_8	A1	colony_pcr_plate_8#A01	False	False	False	False	False	True	False	JBx_203503	glycerol_stock_11-B4	aanava-3-glycerol_stock_11-B4	aanava-3-glycerol-stock-11-B4	aanava-3-glycerol-stock-11-B4	10943	10804	10601	683.7354	100.0	JBx_203503	7661	329	2	0	5	glycerol-stock-11-B4	mountfolder//JBx_203503/aanava-3-glycerol-stock-11-B4_R1R2.bam
724	pAN_00728	pks12_Ncom + eryM1_KS + eryM6_AT_ACP + mlsA8_Ccom + pPM021_MfeI_XhoI + lacI_T7_6xHis_TEV	SLIC/Gibson/CPEC	consolidated_gibson_plate_6	C12	consolidated_gibson_plate_6_QPLATE_2	F3	glycerol_stock_11	C8	aanava 3 211019	F15	50	ggaattgtgagcggataaca	colony_pcr_primer_plate	O22	40	tcgttttatttgatgcctgg	colony_pcr_primer_plate	O24	40	4786	colony_pcr_plate_8	B5	colony_pcr_plate_8#B05	False	False	False	False	False	True	False	JBx_203514	glycerol_stock_11-C8	aanava-3-glycerol_stock_11-C8	aanava-3-glycerol-stock-11-C8	aanava-3-glycerol-stock-11-C8	6217	6172	5929	255.2076	99.1974	JBx_203514	11587	327	3	0	2	glycerol-stock-11-C8	mountfolder//JBx_203514/aanava-3-glycerol-stock-11-C8_R1R2.bam
725	pAN_00729	pks12_Ncom + eryM1_KS + eryM6_AT_ACP + mlsA8_Ccom + pPM021_MfeI_XhoI + lacI_lacUV5	SLIC/Gibson/CPEC	consolidated_gibson_plate_6	D12	consolidated_gibson_plate_6_QPLATE_2	F4	glycerol_stock_11	G8	aanava 3 211019	N15	50	ggaattgtgagcggataaca	colony_pcr_primer_plate	O22	40	tcgttttatttgatgcctgg	colony_pcr_primer_plate	O24	40	4704	colony_pcr_plate_8	F5	colony_pcr_plate_8#F05	False	False	False	False	False	True	False	JBx_203515	glycerol_stock_11-G8	aanava-3-glycerol_stock_11-G8	aanava-3-glycerol-stock-11-G8	aanava-3-glycerol-stock-11-G8	11338	10808	10665	453.28	100.0	JBx_203515	11522	311	4	0	3	glycerol-stock-11-G8	mountfolder//JBx_203515/aanava-3-glycerol-stock-11-G8_R1R2.bam
726	pAN_00730	pks12_Ncom + lipM1_KS + eryM1_AT_ACP + mlsA8_Ccom + pPM021_MfeI_XhoI + lacI_T7_6xHis_TEV	SLIC/Gibson/CPEC	consolidated_gibson_plate_6	E12	consolidated_gibson_plate_6_QPLATE_2	F5	glycerol_stock_11	C9	aanava 3 211019	F17	50	ggaattgtgagcggataaca	colony_pcr_primer_plate	O22	40	tcgttttatttgatgcctgg	colony_pcr_primer_plate	O24	40	4954	colony_pcr_plate_8	B6	colony_pcr_plate_8#B06	False	False	False	False	False	True	False	JBx_203516	glycerol_stock_11-C9	aanava-3-glycerol_stock_11-C9	aanava-3-glycerol-stock-11-C9	aanava-3-glycerol-stock-11-C9	9453	9656	9401	392.3348	100.0	JBx_203516	11755	338	2	0	3	glycerol-stock-11-C9	mountfolder//JBx_203516/aanava-3-glycerol-stock-11-C9_R1R2.bam
728	pAN_00732	pks12_Ncom + lipM1_KS + spnM1_AT_ACP + mlsA8_Ccom + pPM021_MfeI_XhoI + lacI_T7_6xHis_TEV	SLIC/Gibson/CPEC	consolidated_gibson_plate_6	G12	consolidated_gibson_plate_6_QPLATE_2	F7	glycerol_stock_11	C10	aanava 3 211019	F19	50	ggaattgtgagcggataaca	colony_pcr_primer_plate	O22	40	tcgttttatttgatgcctgg	colony_pcr_primer_plate	O24	40	5164	colony_pcr_plate_8	B7	colony_pcr_plate_8#B07	False	False	False	False	False	True	False	JBx_203518	glycerol_stock_11-C10	aanava-3-glycerol_stock_11-C10	aanava-3-glycerol-stock-11-C10	aanava-3-glycerol-stock-11-C10	13419	10885	10940	439.3664	72.7706	JBx_203518	11965	307	4	1	3	glycerol-stock-11-C10	mountfolder//JBx_203518/aanava-3-glycerol-stock-11-C10_R1R2.bam
730	pAN_00734	pks12_Ncom + lipM1_KS + pikM1_AT_ACP + mlsA8_Ccom + pPM021_MfeI_XhoI + lacI_T7_6xHis_TEV	SLIC/Gibson/CPEC	consolidated_gibson_plate_7	A1	consolidated_gibson_plate_7_QPLATE_1	A1	glycerol_stock_12	B1	aanava 3 211019	D2	50	ggaattgtgagcggataaca	colony_pcr_primer_plate	O22	40	tcgttttatttgatgcctgg	colony_pcr_primer_plate	O24	40	4957	colony_pcr_plate_8	C8	colony_pcr_plate_8#C08	False	False	False	False	False	True	False	JBx_203520	glycerol_stock_12-B1	aanava-3-glycerol_stock_12-B1	aanava-3-glycerol-stock-12-B1	aanava-3-glycerol-stock-12-B1	11220	11300	11083	450.3461	85.3121	JBx_203520	11758	308	3	0	3	glycerol-stock-12-B1	mountfolder//JBx_203520/aanava-3-glycerol-stock-12-B1_R1R2.bam
730	pAN_00734	pks12_Ncom + lipM1_KS + pikM1_AT_ACP + mlsA8_Ccom + pPM021_MfeI_XhoI + lacI_T7_6xHis_TEV	SLIC/Gibson/CPEC	consolidated_gibson_plate_7	A1	consolidated_gibson_plate_7_QPLATE_1	A1	glycerol_stock_12	C1	aanava 3 211019	F2	50	ggaattgtgagcggataaca	colony_pcr_primer_plate	O22	40	tcgttttatttgatgcctgg	colony_pcr_primer_plate	O24	40	4957	colony_pcr_plate_8	D8	colony_pcr_plate_8#D08	False	False	False	False	False	True	False	JBx_203520	glycerol_stock_12-C1	aanava-3-glycerol_stock_12-C1	aanava-3-glycerol-stock-12-C1	aanava-3-glycerol-stock-12-C1	10169	10344	10111	416.613	84.5467	JBx_203520	11758	317	3	0	3	glycerol-stock-12-C1	mountfolder//JBx_203520/aanava-3-glycerol-stock-12-C1_R1R2.bam
730	pAN_00734	pks12_Ncom + lipM1_KS + pikM1_AT_ACP + mlsA8_Ccom + pPM021_MfeI_XhoI + lacI_T7_6xHis_TEV	SLIC/Gibson/CPEC	consolidated_gibson_plate_7	A1	consolidated_gibson_plate_7_QPLATE_1	A1	glycerol_stock_12	D1	aanava 3 211019	H2	50	ggaattgtgagcggataaca	colony_pcr_primer_plate	O22	40	tcgttttatttgatgcctgg	colony_pcr_primer_plate	O24	40	4957	colony_pcr_plate_8	E8	colony_pcr_plate_8#E08	False	False	False	False	False	True	False	JBx_203520	glycerol_stock_12-D1	aanava-3-glycerol_stock_12-D1	aanava-3-glycerol-stock-12-D1	aanava-3-glycerol-stock-12-D1	11173	11593	11283	462.9109	99.5663	JBx_203520	11758	325	3	0	3	glycerol-stock-12-D1	mountfolder//JBx_203520/aanava-3-glycerol-stock-12-D1_R1R2.bam
742	pAN_00746	pks12_Ncom + spnM1_KS + pikM1_AT_ACP + mlsA8_Ccom + pPM021_MfeI_XhoI + lacI_T7_6xHis_TEV	SLIC/Gibson/CPEC	consolidated_gibson_plate_7	C2	consolidated_gibson_plate_7_QPLATE_1	B3	glycerol_stock_12	C5	aanava 3 211019	F10	50	ggaattgtgagcggataaca	colony_pcr_primer_plate	O22	40	tcgttttatttgatgcctgg	colony_pcr_primer_plate	O24	40	4921	colony_pcr_plate_8	D12	colony_pcr_plate_8#D12	False	False	False	False	False	True	False	JBx_203532	glycerol_stock_12-C5	aanava-3-glycerol_stock_12-C5	aanava-3-glycerol-stock-12-C5	aanava-3-glycerol-stock-12-C5	7118	7096	7013	293.3817	84.994	JBx_203532	11722	323	3	0	3	glycerol-stock-12-C5	mountfolder//JBx_203532/aanava-3-glycerol-stock-12-C5_R1R2.bam
756	pAN_00760	pks12_Ncom + pikM1_KS + mlsB1_AT_ACP + mlsA8_Ccom + pPM021_MfeI_XhoI + lacI_T7_6xHis_TEV	SLIC/Gibson/CPEC	consolidated_gibson_plate_7	A4	consolidated_gibson_plate_7_QPLATE_1	D1	glycerol_stock_12	A9	aanava 3 211019	B18	50	ggaattgtgagcggataaca	colony_pcr_primer_plate	O22	40	tcgttttatttgatgcctgg	colony_pcr_primer_plate	O24	40	5143	colony_pcr_plate_9	B4	colony_pcr_plate_9#B04	False	False	False	False	False	True	False	JBx_203546	glycerol_stock_12-A9	aanava-3-glycerol_stock_12-A9	aanava-3-glycerol-stock-12-A9	aanava-3-glycerol-stock-12-A9	11130	11177	11024	451.2147	100.0	JBx_203546	11944	317	2	0	3	glycerol-stock-12-A9	mountfolder//JBx_203546/aanava-3-glycerol-stock-12-A9_R1R2.bam
809	pAN_00813	mlsA9_Ncom + eryM1_KS + eryM6_AT_ACP + pks12_Ccom + pPM021_MfeI_XhoI + lacI_lacUV5	SLIC/Gibson/CPEC	consolidated_gibson_plate_7	H9	consolidated_gibson_plate_7_QPLATE_2	C8	glycerol_stock_13	F5	aanava 4 211019	K9	50	ggaattgtgagcggataaca	colony_pcr_primer_plate	O22	40	tcgttttatttgatgcctgg	colony_pcr_primer_plate	O24	40	4662	colony_pcr_plate_9	F12	colony_pcr_plate_9#F12	False	False	False	False	False	True	False	JBx_203599	glycerol_stock_13-F5	aanava-4-glycerol_stock_13-F5	aanava-4-glycerol-stock-13-F5	aanava-4-glycerol-stock-13-F5	11321	11015	10948	469.3336	100.0	JBx_203599	11480	306	2	0	3	glycerol-stock-13-F5	mountfolder//JBx_203599/aanava-4-glycerol-stock-13-F5_R1R2.bam
809	pAN_00813	mlsA9_Ncom + eryM1_KS + eryM6_AT_ACP + pks12_Ccom + pPM021_MfeI_XhoI + lacI_lacUV5	SLIC/Gibson/CPEC	consolidated_gibson_plate_7	H9	consolidated_gibson_plate_7_QPLATE_2	C8	glycerol_stock_13	G5	aanava 4 211019	M9	50	ggaattgtgagcggataaca	colony_pcr_primer_plate	O22	40	tcgttttatttgatgcctgg	colony_pcr_primer_plate	O24	40	4662	colony_pcr_plate_9	G12	colony_pcr_plate_9#G12	False	False	False	False	False	True	False	JBx_203599	glycerol_stock_13-G5	aanava-4-glycerol_stock_13-G5	aanava-4-glycerol-stock-13-G5	aanava-4-glycerol-stock-13-G5	11572	11234	11187	481.1202	99.6603	JBx_203599	11480	306	2	0	5	glycerol-stock-13-G5	mountfolder//JBx_203599/aanava-4-glycerol-stock-13-G5_R1R2.bam
825	pAN_00829	mlsA9_Ncom + spnM1_KS + lipM1_AT_ACP + pks12_Ccom + pPM021_MfeI_XhoI + lacI_lacUV5	SLIC/Gibson/CPEC	consolidated_gibson_plate_7	F11	consolidated_gibson_plate_7_QPLATE_2	E6	glycerol_stock_13	E10	aanava 4 211019	I19	50	ggaattgtgagcggataaca	colony_pcr_primer_plate	O22	40	tcgttttatttgatgcctgg	colony_pcr_primer_plate	O24	40	5016	colony_pcr_plate_10	E5	colony_pcr_plate_10#E05	False	False	False	False	False	True	False	JBx_203615	glycerol_stock_13-E10	aanava-4-glycerol_stock_13-E10	aanava-4-glycerol-stock-13-E10	aanava-4-glycerol-stock-13-E10	9234	9031	9034	374.7554	100.0	JBx_203615	11834	304	4	0	5	glycerol-stock-13-E10	mountfolder//JBx_203615/aanava-4-glycerol-stock-13-E10_R1R2.bam
826	pAN_00830	mlsA9_Ncom + spnM1_KS + pikM1_AT_ACP + pks12_Ccom + pPM021_MfeI_XhoI + lacI_T7_6xHis_TEV	SLIC/Gibson/CPEC	consolidated_gibson_plate_7	G11	consolidated_gibson_plate_7_QPLATE_2	E7	glycerol_stock_13	H10	aanava 4 211019	O19	50	ggaattgtgagcggataaca	colony_pcr_primer_plate	O22	40	tcgttttatttgatgcctgg	colony_pcr_primer_plate	O24	40	4879	colony_pcr_plate_10	H5	colony_pcr_plate_10#H05	False	False	False	False	False	True	False	JBx_203616	glycerol_stock_13-H10	aanava-4-glycerol_stock_13-H10	aanava-4-glycerol-stock-13-H10	aanava-4-glycerol-stock-13-H10	12388	11923	11840	488.4276	100.0	JBx_203616	11680	294	4	0	5	glycerol-stock-13-H10	mountfolder//JBx_203616/aanava-4-glycerol-stock-13-H10_R1R2.bam
827	pAN_00831	mlsA9_Ncom + spnM1_KS + pikM1_AT_ACP + pks12_Ccom + pPM021_MfeI_XhoI + lacI_lacUV5	SLIC/Gibson/CPEC	consolidated_gibson_plate_7	H11	consolidated_gibson_plate_7_QPLATE_2	E8	glycerol_stock_13	C11	aanava 4 211019	E21	50	ggaattgtgagcggataaca	colony_pcr_primer_plate	O22	40	tcgttttatttgatgcctgg	colony_pcr_primer_plate	O24	40	4797	colony_pcr_plate_10	C6	colony_pcr_plate_10#C06	False	False	False	False	False	True	False	JBx_203617	glycerol_stock_13-C11	aanava-4-glycerol_stock_13-C11	aanava-4-glycerol-stock-13-C11	aanava-4-glycerol-stock-13-C11	13685	13568	13455	555.0153	92.217	JBx_203617	11615	299	3	0	5	glycerol-stock-13-C11	mountfolder//JBx_203617/aanava-4-glycerol-stock-13-C11_R1R2.bam
835	pAN_00839	mlsA9_Ncom + pikM1_KS + eryM1_AT_ACP + pks12_Ccom + pPM021_MfeI_XhoI + lacI_lacUV5	SLIC/Gibson/CPEC	consolidated_gibson_plate_7	H12	consolidated_gibson_plate_7_QPLATE_2	F8	glycerol_stock_14	C3	aanava 4 211019	E6	50	ggaattgtgagcggataaca	colony_pcr_primer_plate	O22	40	tcgttttatttgatgcctgg	colony_pcr_primer_plate	O24	40	4827	colony_pcr_plate_10	A10	colony_pcr_plate_10#A10	False	False	False	False	False	True	False	JBx_203625	glycerol_stock_14-C3	aanava-4-glycerol_stock_14-C3	aanava-4-glycerol-stock-14-C3	aanava-4-glycerol-stock-14-C3	12316	11794	11747	484.0963	99.8368	JBx_203625	11645	303	4	0	3	glycerol-stock-14-C3	mountfolder//JBx_203625/aanava-4-glycerol-stock-14-C3_R1R2.bam
847	pAN_00851	mlsA9_Ncom + mlsB1_KS + eryM1_AT_ACP + pks12_Ccom + pPM021_MfeI_XhoI + lacI_lacUV5	SLIC/Gibson/CPEC	consolidated_gibson_plate_8	B2	consolidated_gibson_plate_8_QPLATE_1	B2	glycerol_stock_15	B4	aanava 4 211019	D7	50	ggaattgtgagcggataaca	colony_pcr_primer_plate	O22	40	tcgttttatttgatgcctgg	colony_pcr_primer_plate	O24	40	4812	colony_pcr_plate_11	C1	colony_pcr_plate_11#C01	False	False	False	False	False	True	False	JBx_203637	glycerol_stock_15-B4	aanava-4-glycerol_stock_15-B4	aanava-4-glycerol-stock-15-B4	aanava-4-glycerol-stock-15-B4	11613	11044	11032	471.1574	100.0	JBx_203637	11630	314	2	0	5	glycerol-stock-15-B4	mountfolder//JBx_203637/aanava-4-glycerol-stock-15-B4_R1R2.bam
849	pAN_00853	mlsA9_Ncom + mlsB1_KS + lipM1_AT_ACP + pks12_Ccom + pPM021_MfeI_XhoI + lacI_lacUV5	SLIC/Gibson/CPEC	consolidated_gibson_plate_8	D2	consolidated_gibson_plate_8_QPLATE_1	B4	glycerol_stock_15	A5	aanava 4 211019	B9	50	ggaattgtgagcggataaca	colony_pcr_primer_plate	O22	40	tcgttttatttgatgcctgg	colony_pcr_primer_plate	O24	40	5034	colony_pcr_plate_11	B2	colony_pcr_plate_11#B02	False	False	False	False	False	True	False	JBx_203639	glycerol_stock_15-A5	aanava-4-glycerol_stock_15-A5	aanava-4-glycerol-stock-15-A5	aanava-4-glycerol-stock-15-A5	12299	11960	11936	484.0972	100.0	JBx_203639	11852	296	3	0	5	glycerol-stock-15-A5	mountfolder//JBx_203639/aanava-4-glycerol-stock-15-A5_R1R2.bam
852	pAN_00856	mlsA9_Ncom + mlsB1_KS + pikM1_AT_ACP + pks12_Ccom + pPM021_MfeI_XhoI + lacI_T7_6xHis_TEV	SLIC/Gibson/CPEC	consolidated_gibson_plate_8	G2	consolidated_gibson_plate_8_QPLATE_1	B7	glycerol_stock_15	C5	aanava 4 211019	F9	50	ggaattgtgagcggataaca	colony_pcr_primer_plate	O22	40	tcgttttatttgatgcctgg	colony_pcr_primer_plate	O24	40	4897	colony_pcr_plate_11	D2	colony_pcr_plate_11#D02	False	False	False	False	False	True	False	JBx_203642	glycerol_stock_15-C5	aanava-4-glycerol_stock_15-C5	aanava-4-glycerol-stock-15-C5	aanava-4-glycerol-stock-15-C5	13349	13003	12917	545.0638	100.0	JBx_203642	11698	314	2	0	3	glycerol-stock-15-C5	mountfolder//JBx_203642/aanava-4-glycerol-stock-15-C5_R1R2.bam
852	pAN_00856	mlsA9_Ncom + mlsB1_KS + pikM1_AT_ACP + pks12_Ccom + pPM021_MfeI_XhoI + lacI_T7_6xHis_TEV	SLIC/Gibson/CPEC	consolidated_gibson_plate_8	G2	consolidated_gibson_plate_8_QPLATE_1	B7	glycerol_stock_15	E5	aanava 4 211019	J9	50	ggaattgtgagcggataaca	colony_pcr_primer_plate	O22	40	tcgttttatttgatgcctgg	colony_pcr_primer_plate	O24	40	4897	colony_pcr_plate_11	F2	colony_pcr_plate_11#F02	4414.0	91.69676297	2.7421	1.0223	True	True	False	JBx_203642	glycerol_stock_15-E5	aanava-4-glycerol_stock_15-E5	aanava-4-glycerol-stock-15-E5	aanava-4-glycerol-stock-15-E5	17608	17179	17065	698.0811	100.0	JBx_203642	11698	293	2	0	4	glycerol-stock-15-E5	mountfolder//JBx_203642/aanava-4-glycerol-stock-15-E5_R1R2.bam
853	pAN_00857	mlsA9_Ncom + mlsB1_KS + pikM1_AT_ACP + pks12_Ccom + pPM021_MfeI_XhoI + lacI_lacUV5	SLIC/Gibson/CPEC	consolidated_gibson_plate_8	H2	consolidated_gibson_plate_8_QPLATE_1	B8	glycerol_stock_15	H5	aanava 4 211019	P9	50	ggaattgtgagcggataaca	colony_pcr_primer_plate	O22	40	tcgttttatttgatgcctgg	colony_pcr_primer_plate	O24	40	4815	colony_pcr_plate_11	A3	colony_pcr_plate_11#A03	4208.0	110.8045257	2.4777	0.9833	True	True	False	JBx_203643	glycerol_stock_15-H5	aanava-4-glycerol_stock_15-H5	aanava-4-glycerol-stock-15-H5	aanava-4-glycerol-stock-15-H5	7500	7394	7391	313.4144	99.3209	JBx_203643	11633	320	3	0	4	glycerol-stock-15-H5	mountfolder//JBx_203643/aanava-4-glycerol-stock-15-H5_R1R2.bam
853	pAN_00857	mlsA9_Ncom + mlsB1_KS + pikM1_AT_ACP + pks12_Ccom + pPM021_MfeI_XhoI + lacI_lacUV5	SLIC/Gibson/CPEC	consolidated_gibson_plate_8	H2	consolidated_gibson_plate_8_QPLATE_1	B8	glycerol_stock_15	A6	aanava 4 211019	B11	50	ggaattgtgagcggataaca	colony_pcr_primer_plate	O22	40	tcgttttatttgatgcctgg	colony_pcr_primer_plate	O24	40	4815	colony_pcr_plate_11	B3	colony_pcr_plate_11#B03	False	False	False	False	False	True	False	JBx_203643	glycerol_stock_15-A6	aanava-4-glycerol_stock_15-A6	aanava-4-glycerol-stock-15-A6	aanava-4-glycerol-stock-15-A6	13112	12561	12560	520.606	99.8711	JBx_203643	11633	296	2	0	3	glycerol-stock-15-A6	mountfolder//JBx_203643/aanava-4-glycerol-stock-15-A6_R1R2.bam
858	pAN_00862	mlsA9_Ncom + pks12M1_KS + eryM1_AT_ACP + pks12_Ccom + pPM021_MfeI_XhoI + lacI_T7_6xHis_TEV	SLIC/Gibson/CPEC	consolidated_gibson_plate_8	C3	consolidated_gibson_plate_8_QPLATE_1	C3	glycerol_stock_15	H6	aanava 4 211019	P11	50	ggaattgtgagcggataaca	colony_pcr_primer_plate	O22	40	tcgttttatttgatgcctgg	colony_pcr_primer_plate	O24	40	4894	colony_pcr_plate_11	A4	colony_pcr_plate_11#A04	4449.0	95.52443514	3.9699	1.4723	True	True	False	JBx_203648	glycerol_stock_15-H6	aanava-4-glycerol_stock_15-H6	aanava-4-glycerol-stock-15-H6	aanava-4-glycerol-stock-15-H6	15381	14997	14955	652.5667	99.4186	JBx_203648	11695	325	3	0	3	glycerol-stock-15-H6	mountfolder//JBx_203648/aanava-4-glycerol-stock-15-H6_R1R2.bam
860	pAN_00864	mlsA9_Ncom + pks12M1_KS + lipM1_AT_ACP + pks12_Ccom + pPM021_MfeI_XhoI + lacI_T7_6xHis_TEV	SLIC/Gibson/CPEC	consolidated_gibson_plate_8	E3	consolidated_gibson_plate_8_QPLATE_1	C5	glycerol_stock_15	C7	aanava 4 211019	F13	50	ggaattgtgagcggataaca	colony_pcr_primer_plate	O22	40	tcgttttatttgatgcctgg	colony_pcr_primer_plate	O24	40	5116	colony_pcr_plate_11	D4	colony_pcr_plate_11#D04	False	False	False	False	False	True	False	JBx_203650	glycerol_stock_15-C7	aanava-4-glycerol_stock_15-C7	aanava-4-glycerol-stock-15-C7	aanava-4-glycerol-stock-15-C7	9754	8575	8536	346.0801	99.4126	JBx_203650	11917	316	38	10	19	glycerol-stock-15-C7	mountfolder//JBx_203650/aanava-4-glycerol-stock-15-C7_R1R2.bam
861	pAN_00865	mlsA9_Ncom + pks12M1_KS + lipM1_AT_ACP + pks12_Ccom + pPM021_MfeI_XhoI + lacI_lacUV5	SLIC/Gibson/CPEC	consolidated_gibson_plate_8	F3	consolidated_gibson_plate_8_QPLATE_1	C6	glycerol_stock_15	D7	aanava 4 211019	H13	50	ggaattgtgagcggataaca	colony_pcr_primer_plate	O22	40	tcgttttatttgatgcctgg	colony_pcr_primer_plate	O24	40	5034	colony_pcr_plate_11	E4	colony_pcr_plate_11#E04	False	False	False	False	False	True	False	JBx_203651	glycerol_stock_15-D7	aanava-4-glycerol_stock_15-D7	aanava-4-glycerol-stock-15-D7	aanava-4-glycerol-stock-15-D7	7209	6820	6802	278.9015	100.0	JBx_203651	11852	332	22	11	11	glycerol-stock-15-D7	mountfolder//JBx_203651/aanava-4-glycerol-stock-15-D7_R1R2.bam
870	pAN_00874	mlsA9_Ncom + eryM6_KS + eryM1_AT_ACP + pks12_Ccom + pPM021_MfeI_XhoI + lacI_T7_6xHis_TEV	SLIC/Gibson/CPEC	consolidated_gibson_plate_8	G4	consolidated_gibson_plate_8_QPLATE_1	D7	glycerol_stock_15	H7	aanava 4 211019	P13	50	ggaattgtgagcggataaca	colony_pcr_primer_plate	O22	40	tcgttttatttgatgcctgg	colony_pcr_primer_plate	O24	40	4903	colony_pcr_plate_11	A5	colony_pcr_plate_11#A05	False	False	False	False	False	True	False	JBx_203660	glycerol_stock_15-H7	aanava-4-glycerol_stock_15-H7	aanava-4-glycerol-stock-15-H7	aanava-4-glycerol-stock-15-H7	11274	11193	11042	460.2623	100.0	JBx_203660	11704	313	3	0	3	glycerol-stock-15-H7	mountfolder//JBx_203660/aanava-4-glycerol-stock-15-H7_R1R2.bam
870	pAN_00874	mlsA9_Ncom + eryM6_KS + eryM1_AT_ACP + pks12_Ccom + pPM021_MfeI_XhoI + lacI_T7_6xHis_TEV	SLIC/Gibson/CPEC	consolidated_gibson_plate_8	G4	consolidated_gibson_plate_8_QPLATE_1	D7	glycerol_stock_15	A8	aanava 4 211019	B15	50	ggaattgtgagcggataaca	colony_pcr_primer_plate	O22	40	tcgttttatttgatgcctgg	colony_pcr_primer_plate	O24	40	4903	colony_pcr_plate_11	B5	colony_pcr_plate_11#B05	False	False	False	False	False	True	False	JBx_203660	glycerol_stock_15-A8	aanava-4-glycerol_stock_15-A8	aanava-4-glycerol-stock-15-A8	aanava-4-glycerol-stock-15-A8	9590	9348	9307	395.7201	99.4275	JBx_203660	11704	303	2	0	3	glycerol-stock-15-A8	mountfolder//JBx_203660/aanava-4-glycerol-stock-15-A8_R1R2.bam
872	pAN_00876	mlsA9_Ncom + eryM6_KS + lipM1_AT_ACP + pks12_Ccom + pPM021_MfeI_XhoI + lacI_T7_6xHis_TEV	SLIC/Gibson/CPEC	consolidated_gibson_plate_8	A5	consolidated_gibson_plate_8_QPLATE_1	E1	glycerol_stock_15	G8	aanava 4 211019	N15	50	ggaattgtgagcggataaca	colony_pcr_primer_plate	O22	40	tcgttttatttgatgcctgg	colony_pcr_primer_plate	O24	40	5125	colony_pcr_plate_11	H5	colony_pcr_plate_11#H05	False	False	False	False	False	True	False	JBx_203662	glycerol_stock_15-G8	aanava-4-glycerol_stock_15-G8	aanava-4-glycerol-stock-15-G8	aanava-4-glycerol-stock-15-G8	13666	13210	13074	552.5555	100.0	JBx_203662	11926	327	2	0	3	glycerol-stock-15-G8	mountfolder//JBx_203662/aanava-4-glycerol-stock-15-G8_R1R2.bam
872	pAN_00876	mlsA9_Ncom + eryM6_KS + lipM1_AT_ACP + pks12_Ccom + pPM021_MfeI_XhoI + lacI_T7_6xHis_TEV	SLIC/Gibson/CPEC	consolidated_gibson_plate_8	A5	consolidated_gibson_plate_8_QPLATE_1	E1	glycerol_stock_15	A9	aanava 4 211019	B17	50	ggaattgtgagcggataaca	colony_pcr_primer_plate	O22	40	tcgttttatttgatgcctgg	colony_pcr_primer_plate	O24	40	5125	colony_pcr_plate_11	B6	colony_pcr_plate_11#B06	False	False	False	False	False	True	False	JBx_203662	glycerol_stock_15-A9	aanava-4-glycerol_stock_15-A9	aanava-4-glycerol-stock-15-A9	aanava-4-glycerol-stock-15-A9	2568	2371	2354	103.3347	99.6059	JBx_203662	11926	357	1	0	1	glycerol-stock-15-A9	mountfolder//JBx_203662/aanava-4-glycerol-stock-15-A9_R1R2.bam
878	pAN_00882	mlsA9_Ncom + eryM6_KS + mlsB1_AT_ACP + pks12_Ccom + pPM021_MfeI_XhoI + lacI_T7_6xHis_TEV	SLIC/Gibson/CPEC	consolidated_gibson_plate_8	G5	consolidated_gibson_plate_8_QPLATE_1	E7	glycerol_stock_15	A10	aanava 4 211019	B19	50	ggaattgtgagcggataaca	colony_pcr_primer_plate	O22	40	tcgttttatttgatgcctgg	colony_pcr_primer_plate	O24	40	5095	colony_pcr_plate_11	B7	colony_pcr_plate_11#B07	False	False	False	False	False	True	False	JBx_203668	glycerol_stock_15-A10	aanava-4-glycerol_stock_15-A10	aanava-4-glycerol-stock-15-A10	aanava-4-glycerol-stock-15-A10	16300	12414	12363	468.3927	72.8732	JBx_203668	11896	293	25	9	17	glycerol-stock-15-A10	mountfolder//JBx_203668/aanava-4-glycerol-stock-15-A10_R1R2.bam
[truncated: 18 more columns]
