# Supplementary material for: Automated Platform for the Plasmid Construction Process
Source: ACS Synth Biol. 2023 Nov 10;12(12):3506–13. doi: 10.1021/acssynbio.3c00292 (PMC10729297; doi:10.1021/acssynbio.3c00292)
Supplement: Supplementary file 2 — sb3c00292_si_002.zip [file sb3c00292_si_002.zip › dnada_supplementary_material_pks_library_build/cherrypicking/cherry_picking_instructions/biomek_cherry_picking_instructions.csv]

DIVA_PLATE	DIVA_WELL	src_plate	src_well	dest_plate	dest_well	volume
aanava 1 211019	G1	src_plate_1	D1	dest_plate_1	A1	10
aanava 1 211019	O1	src_plate_1	H1	dest_plate_1	B1	10
aanava 1 211019	M3	src_plate_1	G2	dest_plate_1	C1	10
aanava 1 211019	E5	src_plate_1	C3	dest_plate_1	D1	10
aanava 1 211019	G10	src_plate_2	D5	dest_plate_1	E1	10
aanava 1 211019	F3	src_plate_3	C2	dest_plate_1	F1	10
aanava 1 211019	N3	src_plate_3	G2	dest_plate_1	G1	10
aanava 1 211019	P3	src_plate_3	H2	dest_plate_1	H1	10
aanava 3 211019	A17	src_plate_9	A9	dest_plate_1	A10	10
aanava 3 211019	E17	src_plate_9	C9	dest_plate_1	B10	10
aanava 3 211019	M17	src_plate_9	G9	dest_plate_1	C10	10
aanava 3 211019	G21	src_plate_9	D11	dest_plate_1	D10	10
aanava 3 211019	O21	src_plate_9	H11	dest_plate_1	E10	10
aanava 3 211019	A23	src_plate_9	A12	dest_plate_1	F10	10
aanava 3 211019	C23	src_plate_9	B12	dest_plate_1	G10	10
aanava 3 211019	G23	src_plate_9	D12	dest_plate_1	H10	10
aanava 3 211019	A2	src_plate_10	A1	dest_plate_1	A11	10
aanava 3 211019	K2	src_plate_10	F1	dest_plate_1	B11	10
aanava 3 211019	A4	src_plate_10	A2	dest_plate_1	C11	10
aanava 3 211019	K6	src_plate_10	F3	dest_plate_1	D11	10
aanava 3 211019	E8	src_plate_10	C4	dest_plate_1	E11	10
aanava 3 211019	K8	src_plate_10	F4	dest_plate_1	F11	10
aanava 3 211019	C10	src_plate_10	B5	dest_plate_1	G11	10
aanava 3 211019	M10	src_plate_10	G5	dest_plate_1	H11	10
aanava 3 211019	K12	src_plate_10	F6	dest_plate_1	A12	10
aanava 3 211019	C14	src_plate_10	B7	dest_plate_1	B12	10
aanava 3 211019	K14	src_plate_10	F7	dest_plate_1	C12	10
aanava 3 211019	I16	src_plate_10	E8	dest_plate_1	D12	10
aanava 3 211019	K16	src_plate_10	F8	dest_plate_1	E12	10
aanava 3 211019	G18	src_plate_10	D9	dest_plate_1	F12	10
aanava 3 211019	O18	src_plate_10	H9	dest_plate_1	G12	10
aanava 3 211019	C20	src_plate_10	B10	dest_plate_1	H12	10
aanava 1 211019	F7	src_plate_3	C4	dest_plate_1	A2	10
aanava 1 211019	H7	src_plate_3	D4	dest_plate_1	B2	10
aanava 1 211019	F11	src_plate_3	C6	dest_plate_1	C2	10
aanava 1 211019	N11	src_plate_3	G6	dest_plate_1	D2	10
aanava 1 211019	J2	src_plate_4	E1	dest_plate_1	E2	10
aanava 1 211019	B4	src_plate_4	A2	dest_plate_1	F2	10
aanava 1 211019	B6	src_plate_4	A3	dest_plate_1	G2	10
aanava 1 211019	D6	src_plate_4	B3	dest_plate_1	H2	10
aanava 1 211019	F6	src_plate_4	C3	dest_plate_1	A3	10
aanava 1 211019	H6	src_plate_4	D3	dest_plate_1	B3	10
aanava 1 211019	P6	src_plate_4	H3	dest_plate_1	C3	10
aanava 1 211019	J8	src_plate_4	E4	dest_plate_1	D3	10
aanava 1 211019	F10	src_plate_4	C5	dest_plate_1	E3	10
aanava 1 211019	L10	src_plate_4	F5	dest_plate_1	F3	10
aanava 1 211019	B12	src_plate_4	A6	dest_plate_1	G3	10
aanava 1 211019	B14	src_plate_4	A7	dest_plate_1	H3	10
aanava 1 211019	L16	src_plate_4	F8	dest_plate_1	A4	10
aanava 1 211019	H18	src_plate_4	D9	dest_plate_1	B4	10
aanava 1 211019	J18	src_plate_4	E9	dest_plate_1	C4	10
aanava 1 211019	B20	src_plate_4	A10	dest_plate_1	D4	10
aanava 1 211019	D20	src_plate_4	B10	dest_plate_1	E4	10
aanava 1 211019	L20	src_plate_4	F10	dest_plate_1	F4	10
aanava 1 211019	D22	src_plate_4	B11	dest_plate_1	G4	10
aanava 1 211019	J22	src_plate_4	E11	dest_plate_1	H4	10
aanava 1 211019	P22	src_plate_4	H11	dest_plate_1	A5	10
aanava 2 211019	A1	src_plate_5	A1	dest_plate_1	B5	10
aanava 2 211019	A3	src_plate_5	A2	dest_plate_1	C5	10
aanava 2 211019	C3	src_plate_5	B2	dest_plate_1	D5	10
aanava 2 211019	K3	src_plate_5	F2	dest_plate_1	E5	10
aanava 2 211019	G8	src_plate_6	D4	dest_plate_1	F5	10
aanava 2 211019	C14	src_plate_6	B7	dest_plate_1	G5	10
aanava 2 211019	G24	src_plate_6	D12	dest_plate_1	H5	10
aanava 2 211019	L1	src_plate_7	F1	dest_plate_1	A6	10
aanava 2 211019	F3	src_plate_7	C2	dest_plate_1	B6	10
aanava 2 211019	B7	src_plate_7	A4	dest_plate_1	C6	10
aanava 2 211019	B9	src_plate_7	A5	dest_plate_1	D6	10
aanava 2 211019	J9	src_plate_7	E5	dest_plate_1	E6	10
aanava 2 211019	J21	src_plate_7	E11	dest_plate_1	F6	10
aanava 2 211019	P21	src_plate_7	H11	dest_plate_1	G6	10
aanava 2 211019	J23	src_plate_7	E12	dest_plate_1	H6	10
aanava 2 211019	B2	src_plate_8	A1	dest_plate_1	A7	10
aanava 2 211019	H2	src_plate_8	D1	dest_plate_1	B7	10
aanava 2 211019	H4	src_plate_8	D2	dest_plate_1	C7	10
aanava 2 211019	B6	src_plate_8	A3	dest_plate_1	D7	10
aanava 2 211019	F6	src_plate_8	C3	dest_plate_1	E7	10
aanava 2 211019	N6	src_plate_8	G3	dest_plate_1	F7	10
aanava 2 211019	N8	src_plate_8	G4	dest_plate_1	G7	10
aanava 2 211019	N10	src_plate_8	G5	dest_plate_1	H7	10
aanava 3 211019	C1	src_plate_9	B1	dest_plate_1	A8	10
aanava 3 211019	I1	src_plate_9	E1	dest_plate_1	B8	10
aanava 3 211019	A3	src_plate_9	A2	dest_plate_1	C8	10
aanava 3 211019	I3	src_plate_9	E2	dest_plate_1	D8	10
aanava 3 211019	A5	src_plate_9	A3	dest_plate_1	E8	10
aanava 3 211019	E5	src_plate_9	C3	dest_plate_1	F8	10
aanava 3 211019	O5	src_plate_9	H3	dest_plate_1	G8	10
aanava 3 211019	E7	src_plate_9	C4	dest_plate_1	H8	10
aanava 3 211019	M7	src_plate_9	G4	dest_plate_1	A9	10
aanava 3 211019	E9	src_plate_9	C5	dest_plate_1	B9	10
aanava 3 211019	M9	src_plate_9	G5	dest_plate_1	C9	10
aanava 3 211019	E11	src_plate_9	C6	dest_plate_1	D9	10
aanava 3 211019	M11	src_plate_9	G6	dest_plate_1	E9	10
aanava 3 211019	K13	src_plate_9	F7	dest_plate_1	F9	10
aanava 3 211019	M13	src_plate_9	G7	dest_plate_1	G9	10
aanava 3 211019	E15	src_plate_9	C8	dest_plate_1	H9	10
aanava 3 211019	K20	src_plate_10	F10	dest_plate_2	A1	10
aanava 3 211019	C22	src_plate_10	B11	dest_plate_2	B1	10
aanava 3 211019	K22	src_plate_10	F11	dest_plate_2	C1	10
aanava 3 211019	A24	src_plate_10	A12	dest_plate_2	D1	10
aanava 3 211019	E24	src_plate_10	C12	dest_plate_2	E1	10
aanava 3 211019	H1	src_plate_11	D1	dest_plate_2	F1	10
aanava 3 211019	J1	src_plate_11	E1	dest_plate_2	G1	10
aanava 3 211019	H3	src_plate_11	D2	dest_plate_2	H1	10
aanava 3 211019	H5	src_plate_11	D3	dest_plate_2	A2	10
aanava 3 211019	D7	src_plate_11	B4	dest_plate_2	B2	10
aanava 3 211019	F15	src_plate_11	C8	dest_plate_2	C2	10
aanava 3 211019	N15	src_plate_11	G8	dest_plate_2	D2	10
aanava 3 211019	F17	src_plate_11	C9	dest_plate_2	E2	10
aanava 3 211019	H2	src_plate_12	D1	dest_plate_2	F2	10
aanava 3 211019	B18	src_plate_12	A9	dest_plate_2	G2	10
aanava 4 211019	K9	src_plate_13	F5	dest_plate_2	H2	10
aanava 4 211019	I19	src_plate_13	E10	dest_plate_2	A3	10
aanava 4 211019	D7	src_plate_15	B4	dest_plate_2	B3	10
aanava 4 211019	B9	src_plate_15	A5	dest_plate_2	C3	10
aanava 4 211019	F9	src_plate_15	C5	dest_plate_2	D3	10
aanava 4 211019	B11	src_plate_15	A6	dest_plate_2	E3	10
aanava 4 211019	P11	src_plate_15	H6	dest_plate_2	F3	10
aanava 4 211019	B15	src_plate_15	A8	dest_plate_2	G3	10
aanava 4 211019	N15	src_plate_15	G8	dest_plate_2	H3	10
