# Supplementary material for: Automated Platform for the Plasmid Construction Process
Source: ACS Synth Biol. 2023 Nov 10;12(12):3506–13. doi: 10.1021/acssynbio.3c00292 (PMC10729297; doi:10.1021/acssynbio.3c00292)
Supplement: Supplementary file 2 — sb3c00292_si_002.zip [file sb3c00292_si_002.zip › dnada_supplementary_material_pks_library_build/cherrypicking/211222_DiVa_Summary_manual_bothrounds_for_cherrypicking_sequencing_results.csv]

Sample_Name	#_Reads_(PF)	#_R1_Reads_Aligned	#_R2_Reads_Aligned	Average_Coverage	%_Complete	Reference_ID	Reference_Length	Median_Insert_Length	SNPs	Insertions	Deletions	id	bamname	jbxfile	bamfile	vcffile	snapshotfile	gfffile	depthfile	ALL_MISTAKES	backbone	WHITE_LISTED_REGIONS	BAD_MISTAKES	LOW_COVERAGE_REGIONS	BAD_LOW_COVERAGE_REGIONS	ORIGINAL_IS_CLEAN	MANUAL	IS_CLEAN
aanava-1-glycerol-stock-1-B1	1670	946	922	39.3119	62.5053	JBx_202790	11743	378	3	0	2	glycerol-stock-1-B1	mountfolder//JBx_202790/aanava-1-glycerol-stock-1-B1_R1R2.bam	/Users/albertonava/Documents/Projects/211117_divaseq_analysis/alberto/mountfolder/JBx_202790/JBx_202790.fa	/Users/albertonava/Documents/Projects/211117_divaseq_analysis/alberto/mountfolder//JBx_202790/aanava-1-glycerol-stock-1-B1_R1R2.bam	/Users/albertonava/Documents/Projects/211117_divaseq_analysis/alberto/mountfolder//JBx_202790/aanava-1-glycerol-stock-1-B1_R1R2.vcf	/Users/albertonava/Documents/Projects/211117_divaseq_analysis/alberto/snapshots/JBx_202790_nava-1-glycerol-stock-1-B1_R1R2.jpg	/Users/albertonava/Documents/Projects/211117_divaseq_analysis/alberto/mountfolder/JBx_202790/JBx_202790.gff3	/Users/albertonava/Documents/Projects/211117_divaseq_analysis/alberto/depths/aanava-1-glycerol-stock-1-B1_R1R2.bam.depth	['CG->[C]@POS4797', 'C->[T]@POS7621', 'T->[C]@POS7623', 'C->[T]@POS8769']	pPM021	[(4780, 11625, 'FICUS-Kan')]	[]	[(111, 3892), (3913, 4764), (4798, 4798), (6379, 6379), (6609, 6891)]	[(111, 3892), (3913, 4764)]	FALSE	FALSE	FALSE
aanava-1-glycerol-stock-1-D1	11921	11382	11396	513.4754	99.4434	JBx_202791	11678	346	4	0	3	glycerol-stock-1-D1	mountfolder//JBx_202791/aanava-1-glycerol-stock-1-D1_R1R2.bam	/Users/albertonava/Documents/Projects/211117_divaseq_analysis/alberto/mountfolder/JBx_202791/JBx_202791.fa	/Users/albertonava/Documents/Projects/211117_divaseq_analysis/alberto/mountfolder//JBx_202791/aanava-1-glycerol-stock-1-D1_R1R2.bam	/Users/albertonava/Documents/Projects/211117_divaseq_analysis/alberto/mountfolder//JBx_202791/aanava-1-glycerol-stock-1-D1_R1R2.vcf	/Users/albertonava/Documents/Projects/211117_divaseq_analysis/alberto/snapshots/JBx_202791_nava-1-glycerol-stock-1-D1_R1R2.jpg	/Users/albertonava/Documents/Projects/211117_divaseq_analysis/alberto/mountfolder/JBx_202791/JBx_202791.gff3	/Users/albertonava/Documents/Projects/211117_divaseq_analysis/alberto/depths/aanava-1-glycerol-stock-1-D1_R1R2.bam.depth	['G->[T]@POS3195', 'G->[A]@POS4260', 'TTTCAA->[T]@POS6765', 'T->[C]@POS6817', 'AT->[A]@POS6823', 'C->[T]@POS8769']	pPM021	[(4780, 11643, 'FICUS-Kan')]	['G->[T]@POS3195', 'G->[A]@POS4260']	[(6629, 6752), (6766, 6770), (6775, 6776), (6781, 6784), (6824, 6824)]	[]	FALSE	FALSE	TRUE
aanava-1-glycerol-stock-1-G1	5109	4994	4996	223.9419	99.1437	JBx_202791	11678	350	4	0	3	glycerol-stock-1-G1	mountfolder//JBx_202791/aanava-1-glycerol-stock-1-G1_R1R2.bam	/Users/albertonava/Documents/Projects/211117_divaseq_analysis/alberto/mountfolder/JBx_202791/JBx_202791.fa	/Users/albertonava/Documents/Projects/211117_divaseq_analysis/alberto/mountfolder//JBx_202791/aanava-1-glycerol-stock-1-G1_R1R2.bam	/Users/albertonava/Documents/Projects/211117_divaseq_analysis/alberto/mountfolder//JBx_202791/aanava-1-glycerol-stock-1-G1_R1R2.vcf	/Users/albertonava/Documents/Projects/211117_divaseq_analysis/alberto/snapshots/JBx_202791_nava-1-glycerol-stock-1-G1_R1R2.jpg	/Users/albertonava/Documents/Projects/211117_divaseq_analysis/alberto/mountfolder/JBx_202791/JBx_202791.gff3	/Users/albertonava/Documents/Projects/211117_divaseq_analysis/alberto/depths/aanava-1-glycerol-stock-1-G1_R1R2.bam.depth	['G->[T]@POS3195', 'G->[A]@POS4260', 'TTTCAA->[T]@POS6765', 'T->[C]@POS6817', 'AT->[A]@POS6823', 'C->[T]@POS8769']	pPM021	[(4780, 11643, 'FICUS-Kan')]	['G->[T]@POS3195', 'G->[A]@POS4260']	[(6626, 6850)]	[]	FALSE	FALSE	TRUE
aanava-1-glycerol-stock-1-H1	8165	7894	7814	339.6424	100	JBx_202829	11501	328	2	0	3	glycerol-stock-1-H1	mountfolder//JBx_202829/aanava-1-glycerol-stock-1-H1_R1R2.bam	/Users/albertonava/Documents/Projects/211117_divaseq_analysis/alberto/mountfolder/JBx_202829/JBx_202829.fa	/Users/albertonava/Documents/Projects/211117_divaseq_analysis/alberto/mountfolder//JBx_202829/aanava-1-glycerol-stock-1-H1_R1R2.bam	/Users/albertonava/Documents/Projects/211117_divaseq_analysis/alberto/mountfolder//JBx_202829/aanava-1-glycerol-stock-1-H1_R1R2.vcf	/Users/albertonava/Documents/Projects/211117_divaseq_analysis/alberto/snapshots/JBx_202829_nava-1-glycerol-stock-1-H1_R1R2.jpg	/Users/albertonava/Documents/Projects/211117_divaseq_analysis/alberto/mountfolder/JBx_202829/JBx_202829.gff3	/Users/albertonava/Documents/Projects/211117_divaseq_analysis/alberto/depths/aanava-1-glycerol-stock-1-H1_R1R2.bam.depth	['GA->[G]@POS6201', 'TTTCAA->[T]@POS6588', 'T->[C]@POS6640', 'AT->[A]@POS6646', 'C->[T]@POS8592']	pPM021	[(4603, 11466, 'FICUS-Kan')]	[]	[(6589, 6593), (6647, 6647)]	[]	TRUE	TRUE	TRUE
aanava-1-glycerol-stock-1-B2	15553	11436	11434	485.6182	70.6447	JBx_202830	11974	337	2	1	3	glycerol-stock-1-B2	mountfolder//JBx_202830/aanava-1-glycerol-stock-1-B2_R1R2.bam	/Users/albertonava/Documents/Projects/211117_divaseq_analysis/alberto/mountfolder/JBx_202830/JBx_202830.fa	/Users/albertonava/Documents/Projects/211117_divaseq_analysis/alberto/mountfolder//JBx_202830/aanava-1-glycerol-stock-1-B2_R1R2.bam	/Users/albertonava/Documents/Projects/211117_divaseq_analysis/alberto/mountfolder//JBx_202830/aanava-1-glycerol-stock-1-B2_R1R2.vcf	/Users/albertonava/Documents/Projects/211117_divaseq_analysis/alberto/snapshots/JBx_202830_nava-1-glycerol-stock-1-B2_R1R2.jpg	/Users/albertonava/Documents/Projects/211117_divaseq_analysis/alberto/mountfolder/JBx_202830/JBx_202830.gff3	/Users/albertonava/Documents/Projects/211117_divaseq_analysis/alberto/depths/aanava-1-glycerol-stock-1-B2_R1R2.bam.depth	['GA->[G]@POS6609', 'TTTCAA->[T]@POS6996', 'T->[C]@POS7048', 'AT->[A]@POS7054', 'C->[T]@POS9000', 'C->[CCAT]@POS11911']	pPM021	[(5011, 11856, 'FICUS-Kan')]	['C->[CCAT]@POS11911']	[(105, 184), (293, 330), (372, 4659), (6874, 6965), (6997, 7001), (7055, 7055)]	[(105, 184), (293, 330), (372, 4659)]	FALSE	FALSE	FALSE
aanava-1-glycerol-stock-1-G2	14075	14063	13734	557.0524	100	JBx_202882	11992	328	2	0	4	glycerol-stock-1-G2	mountfolder//JBx_202882/aanava-1-glycerol-stock-1-G2_R1R2.bam	/Users/albertonava/Documents/Projects/211117_divaseq_analysis/alberto/mountfolder/JBx_202882/JBx_202882.fa	/Users/albertonava/Documents/Projects/211117_divaseq_analysis/alberto/mountfolder//JBx_202882/aanava-1-glycerol-stock-1-G2_R1R2.bam	/Users/albertonava/Documents/Projects/211117_divaseq_analysis/alberto/mountfolder//JBx_202882/aanava-1-glycerol-stock-1-G2_R1R2.vcf	/Users/albertonava/Documents/Projects/211117_divaseq_analysis/alberto/snapshots/JBx_202882_nava-1-glycerol-stock-1-G2_R1R2.jpg	/Users/albertonava/Documents/Projects/211117_divaseq_analysis/alberto/mountfolder/JBx_202882/JBx_202882.gff3	/Users/albertonava/Documents/Projects/211117_divaseq_analysis/alberto/depths/aanava-1-glycerol-stock-1-G2_R1R2.bam.depth	['TTTCAA->[T]@POS7014', 'AAT->[A]@POS7023', 'T->[C]@POS7066', 'AT->[A]@POS7072', 'C->[T]@POS9018']	pPM021	[(5029, 11874, 'FICUS-Kan')]	[]	[(6879, 6963), (7015, 7018), (7073, 7073)]	[]	TRUE	TRUE	TRUE
aanava-1-glycerol-stock-1-H2	14122	14229	14016	568.8379	100	JBx_202882	11992	316	2	0	3	glycerol-stock-1-H2	mountfolder//JBx_202882/aanava-1-glycerol-stock-1-H2_R1R2.bam	/Users/albertonava/Documents/Projects/211117_divaseq_analysis/alberto/mountfolder/JBx_202882/JBx_202882.fa	/Users/albertonava/Documents/Projects/211117_divaseq_analysis/alberto/mountfolder//JBx_202882/aanava-1-glycerol-stock-1-H2_R1R2.bam	/Users/albertonava/Documents/Projects/211117_divaseq_analysis/alberto/mountfolder//JBx_202882/aanava-1-glycerol-stock-1-H2_R1R2.vcf	/Users/albertonava/Documents/Projects/211117_divaseq_analysis/alberto/snapshots/JBx_202882_nava-1-glycerol-stock-1-H2_R1R2.jpg	/Users/albertonava/Documents/Projects/211117_divaseq_analysis/alberto/mountfolder/JBx_202882/JBx_202882.gff3	/Users/albertonava/Documents/Projects/211117_divaseq_analysis/alberto/depths/aanava-1-glycerol-stock-1-H2_R1R2.bam.depth	['TTTCAA->[T]@POS7014', 'T->[C]@POS7066', 'AT->[A]@POS7072', 'C->[T]@POS9018']	pPM021	[(5029, 11874, 'FICUS-Kan')]	[]	[(7015, 7019), (7073, 7073)]	[]	TRUE	TRUE	TRUE
aanava-1-glycerol-stock-1-C3	17286	16900	16753	620.6562	100	JBx_202898	13618	331	2	0	3	glycerol-stock-1-C3	mountfolder//JBx_202898/aanava-1-glycerol-stock-1-C3_R1R2.bam	/Users/albertonava/Documents/Projects/211117_divaseq_analysis/alberto/mountfolder/JBx_202898/JBx_202898.fa	/Users/albertonava/Documents/Projects/211117_divaseq_analysis/alberto/mountfolder//JBx_202898/aanava-1-glycerol-stock-1-C3_R1R2.bam	/Users/albertonava/Documents/Projects/211117_divaseq_analysis/alberto/mountfolder//JBx_202898/aanava-1-glycerol-stock-1-C3_R1R2.vcf	/Users/albertonava/Documents/Projects/211117_divaseq_analysis/alberto/snapshots/JBx_202898_nava-1-glycerol-stock-1-C3_R1R2.jpg	/Users/albertonava/Documents/Projects/211117_divaseq_analysis/alberto/mountfolder/JBx_202898/JBx_202898.gff3	/Users/albertonava/Documents/Projects/211117_divaseq_analysis/alberto/depths/aanava-1-glycerol-stock-1-C3_R1R2.bam.depth	['GA->[G]@POS8253', 'TTTCAA->[T]@POS8640', 'T->[C]@POS8692', 'AT->[A]@POS8698', 'C->[T]@POS10644']	pPM021	[(6655, 13500, 'FICUS-Kan')]	[]	[(8641, 8645), (8699, 8699)]	[]	TRUE	TRUE	TRUE
aanava-1-glycerol-stock-1-E3	14368	13403	13379	479.0345	100	JBx_202907	13607	322	3	1	7	glycerol-stock-1-E3	mountfolder//JBx_202907/aanava-1-glycerol-stock-1-E3_R1R2.bam	/Users/albertonava/Documents/Projects/211117_divaseq_analysis/alberto/mountfolder/JBx_202907/JBx_202907.fa	/Users/albertonava/Documents/Projects/211117_divaseq_analysis/alberto/mountfolder//JBx_202907/aanava-1-glycerol-stock-1-E3_R1R2.bam	/Users/albertonava/Documents/Projects/211117_divaseq_analysis/alberto/mountfolder//JBx_202907/aanava-1-glycerol-stock-1-E3_R1R2.vcf	/Users/albertonava/Documents/Projects/211117_divaseq_analysis/alberto/snapshots/JBx_202907_nava-1-glycerol-stock-1-E3_R1R2.jpg	/Users/albertonava/Documents/Projects/211117_divaseq_analysis/alberto/mountfolder/JBx_202907/JBx_202907.gff3	/Users/albertonava/Documents/Projects/211117_divaseq_analysis/alberto/depths/aanava-1-glycerol-stock-1-E3_R1R2.bam.depth	['CGTCGTGTTCGTGAAATGGAG->[C]@POS67', 'GA->[G]@POS8307', 'TTTCAA->[T]@POS8694', 'AAT->[A]@POS8703', 'ATCAT->[A]@POS8708', 'T->[C]@POS8746', 'AT->[A]@POS8752', 'C->[T]@POS10698']	pPM021	[(6709, 13572, 'FICUS-Kan')]	['CGTCGTGTTCGTGAAATGGAG->[C]@POS67']	[(69, 86), (8558, 8664), (8695, 8699), (8753, 8753)]	[(69, 86)]	FALSE	FALSE	FALSE
aanava-1-glycerol-stock-2-B1	12933	10809	10824	396.5821	55.427	JBx_202915	13313	315	8	4	10	glycerol-stock-2-B1	mountfolder//JBx_202915/aanava-1-glycerol-stock-2-B1_R1R2.bam	/Users/albertonava/Documents/Projects/211117_divaseq_analysis/alberto/mountfolder/JBx_202915/JBx_202915.fa	/Users/albertonava/Documents/Projects/211117_divaseq_analysis/alberto/mountfolder//JBx_202915/aanava-1-glycerol-stock-2-B1_R1R2.bam	/Users/albertonava/Documents/Projects/211117_divaseq_analysis/alberto/mountfolder//JBx_202915/aanava-1-glycerol-stock-2-B1_R1R2.vcf	/Users/albertonava/Documents/Projects/211117_divaseq_analysis/alberto/snapshots/JBx_202915_nava-1-glycerol-stock-2-B1_R1R2.jpg	/Users/albertonava/Documents/Projects/211117_divaseq_analysis/alberto/mountfolder/JBx_202915/JBx_202915.gff3	/Users/albertonava/Documents/Projects/211117_divaseq_analysis/alberto/depths/aanava-1-glycerol-stock-2-B1_R1R2.bam.depth	['TTTCAA->[T]@POS8400', 'T->[C]@POS8452', 'AT->[A]@POS8458', 'C->[T]@POS10404', 'ACG->[A]@POS11701', 'T->[TCC]@POS11704', 'G->[A]@POS12030']	pPM021	[(6415, 13278, 'FICUS-Kan')]	[]	[(111, 652), (684, 6397), (8289, 8355), (8401, 8404), (8459, 8459)]	[(111, 652), (684, 6397)]	FALSE	FALSE	FALSE
aanava-1-glycerol-stock-2-D1	15930	12778	12790	484.1859	58.0711	JBx_202915	13313	332	8	4	10	glycerol-stock-2-D1	mountfolder//JBx_202915/aanava-1-glycerol-stock-2-D1_R1R2.bam	/Users/albertonava/Documents/Projects/211117_divaseq_analysis/alberto/mountfolder/JBx_202915/JBx_202915.fa	/Users/albertonava/Documents/Projects/211117_divaseq_analysis/alberto/mountfolder//JBx_202915/aanava-1-glycerol-stock-2-D1_R1R2.bam	/Users/albertonava/Documents/Projects/211117_divaseq_analysis/alberto/mountfolder//JBx_202915/aanava-1-glycerol-stock-2-D1_R1R2.vcf	/Users/albertonava/Documents/Projects/211117_divaseq_analysis/alberto/snapshots/JBx_202915_nava-1-glycerol-stock-2-D1_R1R2.jpg	/Users/albertonava/Documents/Projects/211117_divaseq_analysis/alberto/mountfolder/JBx_202915/JBx_202915.gff3	/Users/albertonava/Documents/Projects/211117_divaseq_analysis/alberto/depths/aanava-1-glycerol-stock-2-D1_R1R2.bam.depth	['TTTCAA->[T]@POS8400', 'T->[C]@POS8452', 'AT->[A]@POS8458', 'C->[T]@POS10404', 'ACG->[A]@POS11701', 'T->[TCC]@POS11704', 'G->[A]@POS12030']	pPM021	[(6415, 13278, 'FICUS-Kan')]	[]	[(129, 652), (684, 6062), (8263, 8356), (8401, 8405), (8459, 8459)]	[(129, 652), (684, 6062)]	FALSE	FALSE	FALSE
aanava-1-glycerol-stock-2-G1	11071	10219	10214	373.6828	58.3114	JBx_202921	13301	348	31	14	15	glycerol-stock-2-G1	mountfolder//JBx_202921/aanava-1-glycerol-stock-2-G1_R1R2.bam	/Users/albertonava/Documents/Projects/211117_divaseq_analysis/alberto/mountfolder/JBx_202921/JBx_202921.fa	/Users/albertonava/Documents/Projects/211117_divaseq_analysis/alberto/mountfolder//JBx_202921/aanava-1-glycerol-stock-2-G1_R1R2.bam	/Users/albertonava/Documents/Projects/211117_divaseq_analysis/alberto/mountfolder//JBx_202921/aanava-1-glycerol-stock-2-G1_R1R2.vcf	/Users/albertonava/Documents/Projects/211117_divaseq_analysis/alberto/snapshots/JBx_202921_nava-1-glycerol-stock-2-G1_R1R2.jpg	/Users/albertonava/Documents/Projects/211117_divaseq_analysis/alberto/mountfolder/JBx_202921/JBx_202921.gff3	/Users/albertonava/Documents/Projects/211117_divaseq_analysis/alberto/depths/aanava-1-glycerol-stock-2-G1_R1R2.bam.depth	['G->[T]@POS124', 'C->[T]@POS129', 'TA->[T]@POS133', 'C->[G]@POS141', 'G->[GC]@POS144', 'G->[C]@POS147', 'A->[G]@POS148', 'C->[T]@POS300', 'G->[C]@POS303', 'G->[C]@POS308', 'C->[G]@POS309', 'C->[T]@POS312', 'C->[T]@POS318', 'C->[G]@POS324', 'G->[T]@POS333', 'G->[A]@POS334', 'G->[T]@POS336', 'G->[T]@POS337', 'G->[C]@POS338', 'G->[C]@POS342', 'C->[G]@POS351', 'C->[T]@POS352', 'C->[A]@POS354', 'T->[…	pPM021	[(6403, 13266, 'FICUS-Kan')]	['G->[T]@POS124', 'C->[T]@POS129', 'TA->[T]@POS133', 'C->[G]@POS141', 'G->[GC]@POS144', 'G->[C]@POS147', 'A->[G]@POS148', 'C->[T]@POS300', 'G->[C]@POS303', 'G->[C]@POS308', 'C->[G]@POS309', 'C->[T]@POS312', 'C->[T]@POS318', 'C->[G]@POS324', 'G->[T]@POS333', 'G->[A]@POS334', 'G->[T]@POS336', 'G->[T]@POS337', 'G->[C]@POS338', 'G->[C]@POS342', 'C->[G]@POS351', 'C->[T]@POS352', 'C->[A]@POS354', 'T->[…	[(134, 134), (145, 354), (466, 6083), (8389, 8392), (8447, 8447)]	[(134, 134), (145, 354), (466, 6083)]	FALSE	FALSE	FALSE
aanava-1-glycerol-stock-2-A2	15279	11543	11405	481.6818	64.7394	JBx_202930	11761	322	2	0	4	glycerol-stock-2-A2	mountfolder//JBx_202930/aanava-1-glycerol-stock-2-A2_R1R2.bam	/Users/albertonava/Documents/Projects/211117_divaseq_analysis/alberto/mountfolder/JBx_202930/JBx_202930.fa	/Users/albertonava/Documents/Projects/211117_divaseq_analysis/alberto/mountfolder//JBx_202930/aanava-1-glycerol-stock-2-A2_R1R2.bam	/Users/albertonava/Documents/Projects/211117_divaseq_analysis/alberto/mountfolder//JBx_202930/aanava-1-glycerol-stock-2-A2_R1R2.vcf	/Users/albertonava/Documents/Projects/211117_divaseq_analysis/alberto/snapshots/JBx_202930_nava-1-glycerol-stock-2-A2_R1R2.jpg	/Users/albertonava/Documents/Projects/211117_divaseq_analysis/alberto/mountfolder/JBx_202930/JBx_202930.gff3	/Users/albertonava/Documents/Projects/211117_divaseq_analysis/alberto/depths/aanava-1-glycerol-stock-2-A2_R1R2.bam.depth	['TTTCAA->[T]@POS6783', 'T->[C]@POS6835', 'AT->[A]@POS6841', 'C->[T]@POS8787']	pPM021	[(4798, 11643, 'FICUS-Kan')]	[]	[(1, 48), (57, 57), (105, 4581), (6784, 6788), (6842, 6842)]	[(1, 48), (57, 57), (105, 4581)]	FALSE	FALSE	FALSE
aanava-1-glycerol-stock-2-B2	13781	10375	10289	431.3145	58.9661	JBx_202930	11761	319	2	0	3	glycerol-stock-2-B2	mountfolder//JBx_202930/aanava-1-glycerol-stock-2-B2_R1R2.bam	/Users/albertonava/Documents/Projects/211117_divaseq_analysis/alberto/mountfolder/JBx_202930/JBx_202930.fa	/Users/albertonava/Documents/Projects/211117_divaseq_analysis/alberto/mountfolder//JBx_202930/aanava-1-glycerol-stock-2-B2_R1R2.bam	/Users/albertonava/Documents/Projects/211117_divaseq_analysis/alberto/mountfolder//JBx_202930/aanava-1-glycerol-stock-2-B2_R1R2.vcf	/Users/albertonava/Documents/Projects/211117_divaseq_analysis/alberto/snapshots/JBx_202930_nava-1-glycerol-stock-2-B2_R1R2.jpg	/Users/albertonava/Documents/Projects/211117_divaseq_analysis/alberto/mountfolder/JBx_202930/JBx_202930.gff3	/Users/albertonava/Documents/Projects/211117_divaseq_analysis/alberto/depths/aanava-1-glycerol-stock-2-B2_R1R2.bam.depth	['TTTCAA->[T]@POS6783', 'T->[C]@POS6835', 'AT->[A]@POS6841', 'C->[T]@POS8787']	pPM021	[(4798, 11643, 'FICUS-Kan')]	[]	[(1, 4776), (6645, 6753), (6784, 6788), (6842, 6842)]	[(1, 4776)]	FALSE	FALSE	FALSE
aanava-1-glycerol-stock-2-D2	8081	7549	7572	324.5691	97.5889	JBx_202931	11696	328	9	4	10	glycerol-stock-2-D2	mountfolder//JBx_202931/aanava-1-glycerol-stock-2-D2_R1R2.bam	/Users/albertonava/Documents/Projects/211117_divaseq_analysis/alberto/mountfolder/JBx_202931/JBx_202931.fa	/Users/albertonava/Documents/Projects/211117_divaseq_analysis/alberto/mountfolder//JBx_202931/aanava-1-glycerol-stock-2-D2_R1R2.bam	/Users/albertonava/Documents/Projects/211117_divaseq_analysis/alberto/mountfolder//JBx_202931/aanava-1-glycerol-stock-2-D2_R1R2.vcf	/Users/albertonava/Documents/Projects/211117_divaseq_analysis/alberto/snapshots/JBx_202931_nava-1-glycerol-stock-2-D2_R1R2.jpg	/Users/albertonava/Documents/Projects/211117_divaseq_analysis/alberto/mountfolder/JBx_202931/JBx_202931.gff3	/Users/albertonava/Documents/Projects/211117_divaseq_analysis/alberto/depths/aanava-1-glycerol-stock-2-D2_R1R2.bam.depth	['G->[A]@POS112', 'C->[A]@POS2322', 'TTTCAA->[T]@POS6783', 'T->[C]@POS6835', 'AT->[A]@POS6841', 'C->[T]@POS8787', 'ACG->[A]@POS10084', 'T->[TCC]@POS10087', 'G->[A]@POS10413']	pPM021	[(4798, 11661, 'FICUS-Kan')]	['G->[A]@POS112', 'C->[A]@POS2322']	[(4458, 4779), (6644, 6730), (6784, 6788), (6842, 6842), (11586, 11635), (11659, 11696)]	[(4458, 4779), (11659, 11696)]	FALSE	FALSE	FALSE
aanava-1-glycerol-stock-2-E2	19309	13648	13585	478.0176	52.0049	JBx_202942	13741	297	14	2	7	glycerol-stock-2-E2	mountfolder//JBx_202942/aanava-1-glycerol-stock-2-E2_R1R2.bam	/Users/albertonava/Documents/Projects/211117_divaseq_analysis/alberto/mountfolder/JBx_202942/JBx_202942.fa	/Users/albertonava/Documents/Projects/211117_divaseq_analysis/alberto/mountfolder//JBx_202942/aanava-1-glycerol-stock-2-E2_R1R2.bam	/Users/albertonava/Documents/Projects/211117_divaseq_analysis/alberto/mountfolder//JBx_202942/aanava-1-glycerol-stock-2-E2_R1R2.vcf	/Users/albertonava/Documents/Projects/211117_divaseq_analysis/alberto/snapshots/JBx_202942_nava-1-glycerol-stock-2-E2_R1R2.jpg	/Users/albertonava/Documents/Projects/211117_divaseq_analysis/alberto/mountfolder/JBx_202942/JBx_202942.gff3	/Users/albertonava/Documents/Projects/211117_divaseq_analysis/alberto/depths/aanava-1-glycerol-stock-2-E2_R1R2.bam.depth	['A->[G]@POS105', 'A->[G]@POS111', 'G->[A]@POS112', 'G->[A]@POS2400', 'G->[C]@POS2427', 'A->[G]@POS2449', 'C->[CTT]@POS2450', 'CAT->[C]@POS2452', 'C->[CGG]@POS2457', 'TTC->[T]@POS2458', 'A->[G]@POS2462', 'T->[C]@POS2466', 'A->[G]@POS2473', 'C->[G]@POS2474', 'C->[T]@POS2479', 'GA->[G]@POS8376', 'TTTCAA->[T]@POS8763', 'AAT->[A]@POS8772', 'ATCAT->[A]@POS8777', 'C->[T]@POS8794', 'T->[C]@POS8815', 'AT…	pPM021	[(6778, 13623, 'FICUS-Kan')]	['A->[G]@POS105', 'A->[G]@POS111', 'G->[A]@POS112', 'G->[A]@POS2400', 'G->[C]@POS2427', 'A->[G]@POS2449', 'C->[CTT]@POS2450', 'CAT->[C]@POS2452', 'C->[CGG]@POS2457', 'TTC->[T]@POS2458', 'A->[G]@POS2462', 'T->[C]@POS2466', 'A->[G]@POS2473', 'C->[G]@POS2474', 'C->[T]@POS2479']	[(111, 2387), (2449, 2479), (2511, 6759), (8625, 8744), (8764, 8768), (8822, 8822)]	[(111, 2387), (2449, 2479), (2511, 6759)]	FALSE	FALSE	FALSE
aanava-1-glycerol-stock-2-F2	5133	3947	3907	144.3106	50.5058	JBx_202942	13741	336	2	0	3	glycerol-stock-2-F2	mountfolder//JBx_202942/aanava-1-glycerol-stock-2-F2_R1R2.bam	/Users/albertonava/Documents/Projects/211117_divaseq_analysis/alberto/mountfolder/JBx_202942/JBx_202942.fa	/Users/albertonava/Documents/Projects/211117_divaseq_analysis/alberto/mountfolder//JBx_202942/aanava-1-glycerol-stock-2-F2_R1R2.bam	/Users/albertonava/Documents/Projects/211117_divaseq_analysis/alberto/mountfolder//JBx_202942/aanava-1-glycerol-stock-2-F2_R1R2.vcf	/Users/albertonava/Documents/Projects/211117_divaseq_analysis/alberto/snapshots/JBx_202942_nava-1-glycerol-stock-2-F2_R1R2.jpg	/Users/albertonava/Documents/Projects/211117_divaseq_analysis/alberto/mountfolder/JBx_202942/JBx_202942.gff3	/Users/albertonava/Documents/Projects/211117_divaseq_analysis/alberto/depths/aanava-1-glycerol-stock-2-F2_R1R2.bam.depth	['A->[T]@POS8641', 'AAT->[A]@POS8772', 'TCA->[T]@POS8778', 'C->[T]@POS10767']	pPM021	[(6778, 13623, 'FICUS-Kan')]	[]	[(1, 6761), (8617, 8744), (8764, 8768), (8773, 8774), (8779, 8780), (8819, 8819), (8822, 8822), (8829, 8829)]	[(1, 6761)]	FALSE	FALSE	FALSE
aanava-1-glycerol-stock-2-H2	13396	11498	11337	442.5935	62.5481	JBx_202953	12464	332	104	30	29	glycerol-stock-2-H2	mountfolder//JBx_202953/aanava-1-glycerol-stock-2-H2_R1R2.bam	/Users/albertonava/Documents/Projects/211117_divaseq_analysis/alberto/mountfolder/JBx_202953/JBx_202953.fa	/Users/albertonava/Documents/Projects/211117_divaseq_analysis/alberto/mountfolder//JBx_202953/aanava-1-glycerol-stock-2-H2_R1R2.bam	/Users/albertonava/Documents/Projects/211117_divaseq_analysis/alberto/mountfolder//JBx_202953/aanava-1-glycerol-stock-2-H2_R1R2.vcf	/Users/albertonava/Documents/Projects/211117_divaseq_analysis/alberto/snapshots/JBx_202953_nava-1-glycerol-stock-2-H2_R1R2.jpg	/Users/albertonava/Documents/Projects/211117_divaseq_analysis/alberto/mountfolder/JBx_202953/JBx_202953.gff3	/Users/albertonava/Documents/Projects/211117_divaseq_analysis/alberto/depths/aanava-1-glycerol-stock-2-H2_R1R2.bam.depth	['G->[C]@POS105', 'G->[GTTGACGCC]@POS252', 'CCGGGGCGG->[C]@POS259', 'G->[C]@POS273', 'G->[C]@POS276', 'G->[C]@POS287', 'A->[C]@POS288', 'A->[G]@POS292', 'C->[A]@POS294', 'A->[C]@POS296', 'C->[A]@POS297', 'G->[A]@POS301', 'G->[A]@POS309', 'C->[A]@POS321', 'G->[A]@POS345', 'C->[CGG]@POS347', 'TGG->[T]@POS350', 'A->[G]@POS354', 'C->[G]@POS363', 'G->[A]@POS366', 'G->[A]@POS373', 'A->[G]@POS384', 'T->…	pPM021	[(5566, 12429, 'FICUS-Kan')]	['G->[C]@POS105', 'G->[GTTGACGCC]@POS252', 'CCGGGGCGG->[C]@POS259', 'G->[C]@POS273', 'G->[C]@POS276', 'G->[C]@POS287', 'A->[C]@POS288', 'A->[G]@POS292', 'C->[A]@POS294', 'A->[C]@POS296', 'C->[A]@POS297', 'G->[A]@POS301', 'G->[A]@POS309', 'C->[A]@POS321', 'G->[A]@POS345', 'C->[CGG]@POS347', 'TGG->[T]@POS350', 'A->[G]@POS354', 'C->[G]@POS363', 'G->[A]@POS366', 'G->[A]@POS373', 'A->[G]@POS384', 'T->…	[(147, 301), (411, 786), (837, 1053), (1083, 1233), (1254, 1312), (1356, 1507), (1542, 1669), (1698, 1938), (1980, 5254), (7552, 7556), (7610, 7610)]	[(147, 301), (411, 786), (837, 1053), (1083, 1233), (1254, 1312), (1356, 1507), (1542, 1669), (1698, 1938), (1980, 5254)]	FALSE	FALSE	FALSE
aanava-1-glycerol-stock-2-B3	11709	8553	8502	412.0746	68.1295	JBx_202954	10345	324	3	1	4	glycerol-stock-2-B3	mountfolder//JBx_202954/aanava-1-glycerol-stock-2-B3_R1R2.bam	/Users/albertonava/Documents/Projects/211117_divaseq_analysis/alberto/mountfolder/JBx_202954/JBx_202954.fa	/Users/albertonava/Documents/Projects/211117_divaseq_analysis/alberto/mountfolder//JBx_202954/aanava-1-glycerol-stock-2-B3_R1R2.bam	/Users/albertonava/Documents/Projects/211117_divaseq_analysis/alberto/mountfolder//JBx_202954/aanava-1-glycerol-stock-2-B3_R1R2.vcf	/Users/albertonava/Documents/Projects/211117_divaseq_analysis/alberto/snapshots/JBx_202954_nava-1-glycerol-stock-2-B3_R1R2.jpg	/Users/albertonava/Documents/Projects/211117_divaseq_analysis/alberto/mountfolder/JBx_202954/JBx_202954.gff3	/Users/albertonava/Documents/Projects/211117_divaseq_analysis/alberto/depths/aanava-1-glycerol-stock-2-B3_R1R2.bam.depth	['TTTCAA->[T]@POS5367', 'CAT->[C]@POS5380', 'T->[C]@POS5390', 'T->[C]@POS5419', 'AT->[A]@POS5425', 'C->[T]@POS7371', 'C->[CCAT]@POS10282']	pPM021	[(3382, 10227, 'FICUS-Kan')]	['C->[CCAT]@POS10282']	[(1, 3363), (5259, 5306), (5368, 5372), (5426, 5426)]	[(1, 3363)]	FALSE	FALSE	FALSE
aanava-1-glycerol-stock-2-C3	12686	9336	9331	455.7379	71.8995	JBx_202954	10345	328	2	1	3	glycerol-stock-2-C3	mountfolder//JBx_202954/aanava-1-glycerol-stock-2-C3_R1R2.bam	/Users/albertonava/Documents/Projects/211117_divaseq_analysis/alberto/mountfolder/JBx_202954/JBx_202954.fa	/Users/albertonava/Documents/Projects/211117_divaseq_analysis/alberto/mountfolder//JBx_202954/aanava-1-glycerol-stock-2-C3_R1R2.bam	/Users/albertonava/Documents/Projects/211117_divaseq_analysis/alberto/mountfolder//JBx_202954/aanava-1-glycerol-stock-2-C3_R1R2.vcf	/Users/albertonava/Documents/Projects/211117_divaseq_analysis/alberto/snapshots/JBx_202954_nava-1-glycerol-stock-2-C3_R1R2.jpg	/Users/albertonava/Documents/Projects/211117_divaseq_analysis/alberto/mountfolder/JBx_202954/JBx_202954.gff3	/Users/albertonava/Documents/Projects/211117_divaseq_analysis/alberto/depths/aanava-1-glycerol-stock-2-C3_R1R2.bam.depth	['TTTCAA->[T]@POS5367', 'T->[C]@POS5419', 'AT->[A]@POS5425', 'C->[T]@POS7371', 'C->[CCAT]@POS10282']	pPM021	[(3382, 10227, 'FICUS-Kan')]	['C->[CCAT]@POS10282']	[(104, 3131), (3294, 3336), (5249, 5336), (5368, 5372), (5426, 5426)]	[(104, 3131), (3294, 3336)]	FALSE	FALSE	FALSE
aanava-1-glycerol-stock-2-D3	1752	1382	1417	62.5853	58.296	JBx_202969	11819	357	2	0	4	glycerol-stock-2-D3	mountfolder//JBx_202969/aanava-1-glycerol-stock-2-D3_R1R2.bam	/Users/albertonava/Documents/Projects/211117_divaseq_analysis/alberto/mountfolder/JBx_202969/JBx_202969.fa	/Users/albertonava/Documents/Projects/211117_divaseq_analysis/alberto/mountfolder//JBx_202969/aanava-1-glycerol-stock-2-D3_R1R2.bam	/Users/albertonava/Documents/Projects/211117_divaseq_analysis/alberto/mountfolder//JBx_202969/aanava-1-glycerol-stock-2-D3_R1R2.vcf	/Users/albertonava/Documents/Projects/211117_divaseq_analysis/alberto/snapshots/JBx_202969_nava-1-glycerol-stock-2-D3_R1R2.jpg	/Users/albertonava/Documents/Projects/211117_divaseq_analysis/alberto/mountfolder/JBx_202969/JBx_202969.gff3	/Users/albertonava/Documents/Projects/211117_divaseq_analysis/alberto/depths/aanava-1-glycerol-stock-2-D3_R1R2.bam.depth	['GA->[G]@POS6519', 'TTTCAA->[T]@POS6906', 'T->[C]@POS6958', 'AT->[A]@POS6964', 'CA->[C]@POS7099', 'C->[T]@POS8910']	pPM021	[(4921, 11784, 'FICUS-Kan')]	[]	[(1, 4905), (6759, 7027), (7100, 7100)]	[(1, 4905)]	FALSE	FALSE	FALSE
aanava-1-glycerol-stock-2-F3	10499	10421	10338	479.4654	99.2007	JBx_202979	10259	322	3	1	5	glycerol-stock-2-F3	mountfolder//JBx_202979/aanava-1-glycerol-stock-2-F3_R1R2.bam	/Users/albertonava/Documents/Projects/211117_divaseq_analysis/alberto/mountfolder/JBx_202979/JBx_202979.fa	/Users/albertonava/Documents/Projects/211117_divaseq_analysis/alberto/mountfolder//JBx_202979/aanava-1-glycerol-stock-2-F3_R1R2.bam	/Users/albertonava/Documents/Projects/211117_divaseq_analysis/alberto/mountfolder//JBx_202979/aanava-1-glycerol-stock-2-F3_R1R2.vcf	/Users/albertonava/Documents/Projects/211117_divaseq_analysis/alberto/snapshots/JBx_202979_nava-1-glycerol-stock-2-F3_R1R2.jpg	/Users/albertonava/Documents/Projects/211117_divaseq_analysis/alberto/mountfolder/JBx_202979/JBx_202979.gff3	/Users/albertonava/Documents/Projects/211117_divaseq_analysis/alberto/depths/aanava-1-glycerol-stock-2-F3_R1R2.bam.depth	['C->[CGGAGTTGGACGACACCCAGCGTCGTGTTCGTGAAATGGAGGAGAGCGAGCGTGAACCGATTGCGGTTATTGGTCGCGGAGTTGGACGACACCCAGCGTCGTGTTCGTGAAATGGAGGAGAGCGAGCGTGAACCGATTGCGGTTATTGGTGTGGAGGAGAGCGAGCGTGAACCGATTGCGGTTATTGGTGTG]@POS47', 'C->[A]@POS3211', 'GA->[G]@POS4959', 'TTTCAA->[T]@POS5346', 'AAT->[A]@POS5355', 'ATCAT->[A]@POS5360', 'T->[C]@POS5398', 'AT->[A]@POS5404', 'C->[T]@POS7350']	pPM021	[(3361, 10224, 'FICUS-Kan')]	['C->[CGGAGTTGGACGACACCCAGCGTCGTGTTCGTGAAATGGAGGAGAGCGAGCGTGAACCGATTGCGGTTATTGGTCGCGGAGTTGGACGACACCCAGCGTCGTGTTCGTGAAATGGAGGAGAGCGAGCGTGAACCGATTGCGGTTATTGGTGTGGAGGAGAGCGAGCGTGAACCGATTGCGGTTATTGGTGTG]@POS47', 'C->[A]@POS3211']	[(5210, 5327), (5347, 5351), (5405, 5405)]	[]	FALSE	FALSE	FALSE
aanava-1-glycerol-stock-2-D4	17115	14371	14162	562.67	74.2773	JBx_203024	11935	307	24	4	10	glycerol-stock-2-D4	mountfolder//JBx_203024/aanava-1-glycerol-stock-2-D4_R1R2.bam	/Users/albertonava/Documents/Projects/211117_divaseq_analysis/alberto/mountfolder/JBx_203024/JBx_203024.fa	/Users/albertonava/Documents/Projects/211117_divaseq_analysis/alberto/mountfolder//JBx_203024/aanava-1-glycerol-stock-2-D4_R1R2.bam	/Users/albertonava/Documents/Projects/211117_divaseq_analysis/alberto/mountfolder//JBx_203024/aanava-1-glycerol-stock-2-D4_R1R2.vcf	/Users/albertonava/Documents/Projects/211117_divaseq_analysis/alberto/snapshots/JBx_203024_nava-1-glycerol-stock-2-D4_R1R2.jpg	/Users/albertonava/Documents/Projects/211117_divaseq_analysis/alberto/mountfolder/JBx_203024/JBx_203024.gff3	/Users/albertonava/Documents/Projects/211117_divaseq_analysis/alberto/depths/aanava-1-glycerol-stock-2-D4_R1R2.bam.depth	['A->[G]@POS108', 'T->[G]@POS111', 'G->[T]@POS120', 'G->[GA]@POS126', 'CG->[C]@POS128', 'A->[T]@POS137', 'C->[G]@POS139', 'T->[G]@POS141', 'C->[T]@POS144', 'G->[A]@POS148', 'G->[C]@POS151', 'T->[TA]@POS153', 'CA->[C]@POS155', 'C->[A]@POS161', 'C->[A]@POS162', 'GC->[G]@POS171', 'GT->[G]@POS173', 'ACCGTTC->[A]@POS175', 'GA->[G]@POS6570', 'TTTCAA->[T]@POS6957', 'CT->[C]@POS6988', 'T->[C]@POS7009', '…	pPM021	[(4972, 11817, 'FICUS-Kan')]	['A->[G]@POS108', 'T->[G]@POS111', 'G->[T]@POS120', 'G->[GA]@POS126', 'CG->[C]@POS128', 'A->[T]@POS137', 'C->[G]@POS139', 'T->[G]@POS141', 'C->[T]@POS144', 'G->[A]@POS148', 'G->[C]@POS151', 'T->[TA]@POS153', 'CA->[C]@POS155', 'C->[A]@POS161', 'C->[A]@POS162', 'GC->[G]@POS171', 'GT->[G]@POS173', 'ACCGTTC->[A]@POS175']	[(128, 315), (379, 846), (898, 1098), (1331, 1332), (1356, 1719), (1787, 4342), (4344, 4656), (6826, 6826), (6852, 6913), (6958, 6961), (7016, 7016)]	[(128, 315), (379, 846), (898, 1098), (1331, 1332), (1356, 1719), (1787, 4342), (4344, 4656)]	FALSE	FALSE	FALSE
aanava-1-glycerol-stock-2-E4	14219	12034	11687	458.2545	70.398	JBx_203024	11935	302	25	4	9	glycerol-stock-2-E4	mountfolder//JBx_203024/aanava-1-glycerol-stock-2-E4_R1R2.bam	/Users/albertonava/Documents/Projects/211117_divaseq_analysis/alberto/mountfolder/JBx_203024/JBx_203024.fa	/Users/albertonava/Documents/Projects/211117_divaseq_analysis/alberto/mountfolder//JBx_203024/aanava-1-glycerol-stock-2-E4_R1R2.bam	/Users/albertonava/Documents/Projects/211117_divaseq_analysis/alberto/mountfolder//JBx_203024/aanava-1-glycerol-stock-2-E4_R1R2.vcf	/Users/albertonava/Documents/Projects/211117_divaseq_analysis/alberto/snapshots/JBx_203024_nava-1-glycerol-stock-2-E4_R1R2.jpg	/Users/albertonava/Documents/Projects/211117_divaseq_analysis/alberto/mountfolder/JBx_203024/JBx_203024.gff3	/Users/albertonava/Documents/Projects/211117_divaseq_analysis/alberto/depths/aanava-1-glycerol-stock-2-E4_R1R2.bam.depth	['A->[G]@POS108', 'G->[GA]@POS126', 'G->[A]@POS6825', 'TTTCAA->[T]@POS6957', 'T->[C]@POS7009', 'AT->[A]@POS7015', 'C->[T]@POS8961']	pPM021	[(4972, 11817, 'FICUS-Kan')]	['A->[G]@POS108', 'G->[GA]@POS126']	[(128, 315), (379, 846), (897, 1725), (1796, 2498), (2684, 4656), (6821, 6913), (6958, 6962)]	[(128, 315), (379, 846), (897, 1725), (1796, 2498), (2684, 4656)]	FALSE	FALSE	FALSE
aanava-1-glycerol-stock-2-F4	8723	7567	7328	308.6256	70.6992	JBx_203025	11870	338	7	1	5	glycerol-stock-2-F4	mountfolder//JBx_203025/aanava-1-glycerol-stock-2-F4_R1R2.bam	/Users/albertonava/Documents/Projects/211117_divaseq_analysis/alberto/mountfolder/JBx_203025/JBx_203025.fa	/Users/albertonava/Documents/Projects/211117_divaseq_analysis/alberto/mountfolder//JBx_203025/aanava-1-glycerol-stock-2-F4_R1R2.bam	/Users/albertonava/Documents/Projects/211117_divaseq_analysis/alberto/mountfolder//JBx_203025/aanava-1-glycerol-stock-2-F4_R1R2.vcf	/Users/albertonava/Documents/Projects/211117_divaseq_analysis/alberto/snapshots/JBx_203025_nava-1-glycerol-stock-2-F4_R1R2.jpg	/Users/albertonava/Documents/Projects/211117_divaseq_analysis/alberto/mountfolder/JBx_203025/JBx_203025.gff3	/Users/albertonava/Documents/Projects/211117_divaseq_analysis/alberto/depths/aanava-1-glycerol-stock-2-F4_R1R2.bam.depth	['A->[G]@POS108', 'A->[G]@POS109', 'T->[G]@POS111', 'C->[T]@POS117', 'G->[T]@POS120', 'G->[GA]@POS126', 'TTTCAA->[T]@POS6957', 'AAT->[A]@POS6966', 'TCA->[T]@POS6972', 'T->[C]@POS7009', 'AT->[A]@POS7015', 'C->[T]@POS8961']	pPM021	[(4972, 11835, 'FICUS-Kan')]	['A->[G]@POS108', 'A->[G]@POS109', 'T->[G]@POS111', 'C->[T]@POS117', 'G->[T]@POS120', 'G->[GA]@POS126']	[(130, 2438), (2530, 4658), (6818, 6931), (7016, 7016)]	[(130, 2438), (2530, 4658)]	FALSE	FALSE	FALSE
aanava-1-glycerol-stock-2-H4	11472	8931	8904	367.5355	63.0684	JBx_203031	11876	312	12	2	6	glycerol-stock-2-H4	mountfolder//JBx_203031/aanava-1-glycerol-stock-2-H4_R1R2.bam	/Users/albertonava/Documents/Projects/211117_divaseq_analysis/alberto/mountfolder/JBx_203031/JBx_203031.fa	/Users/albertonava/Documents/Projects/211117_divaseq_analysis/alberto/mountfolder//JBx_203031/aanava-1-glycerol-stock-2-H4_R1R2.bam	/Users/albertonava/Documents/Projects/211117_divaseq_analysis/alberto/mountfolder//JBx_203031/aanava-1-glycerol-stock-2-H4_R1R2.vcf	/Users/albertonava/Documents/Projects/211117_divaseq_analysis/alberto/snapshots/JBx_203031_nava-1-glycerol-stock-2-H4_R1R2.jpg	/Users/albertonava/Documents/Projects/211117_divaseq_analysis/alberto/mountfolder/JBx_203031/JBx_203031.gff3	/Users/albertonava/Documents/Projects/211117_divaseq_analysis/alberto/depths/aanava-1-glycerol-stock-2-H4_R1R2.bam.depth	['T->[C]@POS111', 'G->[A]@POS114', 'G->[T]@POS120', 'G->[C]@POS122', 'G->[A]@POS129', 'C->[T]@POS132', 'A->[T]@POS137', 'T->[A]@POS141', 'CGTTG->[C]@POS147', 'G->[C]@POS154', 'C->[CT]@POS157', 'CGG->[C]@POS158', 'C->[CCAGAA]@POS162', 'GTACCGT->[G]@POS173', 'C->[T]@POS185', 'GA->[G]@POS6576', 'TTTCAA->[T]@POS6963', 'T->[C]@POS7015', 'AT->[A]@POS7021', 'C->[T]@POS8967']	pPM021	[(4978, 11841, 'FICUS-Kan')]	['T->[C]@POS111', 'G->[A]@POS114', 'G->[T]@POS120', 'G->[C]@POS122', 'G->[A]@POS129', 'C->[T]@POS132', 'A->[T]@POS137', 'T->[A]@POS141', 'CGTTG->[C]@POS147', 'G->[C]@POS154', 'C->[CT]@POS157', 'CGG->[C]@POS158', 'C->[CCAGAA]@POS162', 'GTACCGT->[G]@POS173', 'C->[T]@POS185']	[(111, 4958), (6870, 6919), (6964, 6968), (7022, 7022)]	[(111, 4958)]	FALSE	FALSE	FALSE
aanava-1-glycerol-stock-2-D5	14013	13703	13680	640.6182	100	JBx_203043	10295	295	2	0	3	glycerol-stock-2-D5	mountfolder//JBx_203043/aanava-1-glycerol-stock-2-D5_R1R2.bam	/Users/albertonava/Documents/Projects/211117_divaseq_analysis/alberto/mountfolder/JBx_203043/JBx_203043.fa	/Users/albertonava/Documents/Projects/211117_divaseq_analysis/alberto/mountfolder//JBx_203043/aanava-1-glycerol-stock-2-D5_R1R2.bam	/Users/albertonava/Documents/Projects/211117_divaseq_analysis/alberto/mountfolder//JBx_203043/aanava-1-glycerol-stock-2-D5_R1R2.vcf	/Users/albertonava/Documents/Projects/211117_divaseq_analysis/alberto/snapshots/JBx_203043_nava-1-glycerol-stock-2-D5_R1R2.jpg	/Users/albertonava/Documents/Projects/211117_divaseq_analysis/alberto/mountfolder/JBx_203043/JBx_203043.gff3	/Users/albertonava/Documents/Projects/211117_divaseq_analysis/alberto/depths/aanava-1-glycerol-stock-2-D5_R1R2.bam.depth	['TTTCAA->[T]@POS5382', 'T->[C]@POS5434', 'AT->[A]@POS5440', 'C->[T]@POS7386']	pPM021	[(3397, 10260, 'FICUS-Kan')]	[]	[(5314, 5326), (5383, 5387), (5441, 5441)]	[]	TRUE	TRUE	TRUE
aanava-1-glycerol-stock-3-C2	8325	7197	7201	297.9928	100	JBx_203061	11894	290	4	1	4	glycerol-stock-3-C2	mountfolder//JBx_203061/aanava-1-glycerol-stock-3-C2_R1R2.bam	/Users/albertonava/Documents/Projects/211117_divaseq_analysis/alberto/mountfolder/JBx_203061/JBx_203061.fa	/Users/albertonava/Documents/Projects/211117_divaseq_analysis/alberto/mountfolder//JBx_203061/aanava-1-glycerol-stock-3-C2_R1R2.bam	/Users/albertonava/Documents/Projects/211117_divaseq_analysis/alberto/mountfolder//JBx_203061/aanava-1-glycerol-stock-3-C2_R1R2.vcf	/Users/albertonava/Documents/Projects/211117_divaseq_analysis/alberto/snapshots/JBx_203061_nava-1-glycerol-stock-3-C2_R1R2.jpg	/Users/albertonava/Documents/Projects/211117_divaseq_analysis/alberto/mountfolder/JBx_203061/JBx_203061.gff3	/Users/albertonava/Documents/Projects/211117_divaseq_analysis/alberto/depths/aanava-1-glycerol-stock-3-C2_R1R2.bam.depth	['G->[A]@POS57', 'A->[G]@POS6912', 'TTTCAA->[T]@POS6981', 'T->[C]@POS7033', 'AT->[A]@POS7039', 'C->[T]@POS8985', 'ACG->[A]@POS10282', 'T->[TCC]@POS10285']	pPM021	[(4996, 11859, 'FICUS-Kan')]	['G->[A]@POS57']	[(6595, 6595), (6982, 6986), (7040, 7040)]	[]	FALSE	FALSE	TRUE
aanava-1-glycerol-stock-3-D2	22587	12317	12236	494.4633	71.5438	JBx_203066	11284	255	9	4	8	glycerol-stock-3-D2	mountfolder//JBx_203066/aanava-1-glycerol-stock-3-D2_R1R2.bam	/Users/albertonava/Documents/Projects/211117_divaseq_analysis/alberto/mountfolder/JBx_203066/JBx_203066.fa	/Users/albertonava/Documents/Projects/211117_divaseq_analysis/alberto/mountfolder//JBx_203066/aanava-1-glycerol-stock-3-D2_R1R2.bam	/Users/albertonava/Documents/Projects/211117_divaseq_analysis/alberto/mountfolder//JBx_203066/aanava-1-glycerol-stock-3-D2_R1R2.vcf	/Users/albertonava/Documents/Projects/211117_divaseq_analysis/alberto/snapshots/JBx_203066_nava-1-glycerol-stock-3-D2_R1R2.jpg	/Users/albertonava/Documents/Projects/211117_divaseq_analysis/alberto/mountfolder/JBx_203066/JBx_203066.gff3	/Users/albertonava/Documents/Projects/211117_divaseq_analysis/alberto/depths/aanava-1-glycerol-stock-3-D2_R1R2.bam.depth	['G->[GA]@POS148', 'T->[TA]@POS149', 'CA->[C]@POS151', 'C->[CGT]@POS153', 'C->[A]@POS379', 'G->[A]@POS388', 'A->[C]@POS389', 'G->[C]@POS390', 'GA->[G]@POS945', 'C->[CG]@POS948', 'T->[G]@POS960', 'T->[C]@POS963', 'CGTA->[C]@POS964', 'GA->[G]@POS5919', 'TTTCAA->[T]@POS6306', 'AAT->[A]@POS6315', 'ATCAT->[A]@POS6320', 'T->[C]@POS6358', 'AT->[A]@POS6364', 'C->[T]@POS8310']	pPM021	[(4321, 11166, 'FICUS-Kan')]	['G->[GA]@POS148', 'T->[TA]@POS149', 'CA->[C]@POS151', 'C->[CGT]@POS153', 'C->[A]@POS379', 'G->[A]@POS388', 'A->[C]@POS389', 'G->[C]@POS390', 'GA->[G]@POS945', 'C->[CG]@POS948', 'T->[G]@POS960', 'T->[C]@POS963', 'CGTA->[C]@POS964']	[(134, 348), (418, 885), (932, 994), (1035, 4302), (6238, 6256), (6307, 6311), (6365, 6365)]	[(134, 348), (418, 885), (932, 994), (1035, 4302)]	FALSE	FALSE	FALSE
aanava-1-glycerol-stock-3-E2	25177	18310	18365	732.1782	81.2598	JBx_203073	10256	229	10	2	4	glycerol-stock-3-E2	mountfolder//JBx_203073/aanava-1-glycerol-stock-3-E2_R1R2.bam	/Users/albertonava/Documents/Projects/211117_divaseq_analysis/alberto/mountfolder/JBx_203073/JBx_203073.fa	/Users/albertonava/Documents/Projects/211117_divaseq_analysis/alberto/mountfolder//JBx_203073/aanava-1-glycerol-stock-3-E2_R1R2.bam	/Users/albertonava/Documents/Projects/211117_divaseq_analysis/alberto/mountfolder//JBx_203073/aanava-1-glycerol-stock-3-E2_R1R2.vcf	/Users/albertonava/Documents/Projects/211117_divaseq_analysis/alberto/snapshots/JBx_203073_nava-1-glycerol-stock-3-E2_R1R2.jpg	/Users/albertonava/Documents/Projects/211117_divaseq_analysis/alberto/mountfolder/JBx_203073/JBx_203073.gff3	/Users/albertonava/Documents/Projects/211117_divaseq_analysis/alberto/depths/aanava-1-glycerol-stock-3-E2_R1R2.bam.depth	['G->[C]@POS688', 'G->[A]@POS740', 'C->[T]@POS833', 'T->[C]@POS3383', 'GA->[G]@POS4956', 'TTTCAA->[T]@POS5343', 'T->[C]@POS5395', 'AT->[A]@POS5401', 'C->[T]@POS7347', 'ACG->[A]@POS8644', 'T->[TCC]@POS8647', 'G->[A]@POS8973']	pPM021	[(3358, 10221, 'FICUS-Kan')]	['G->[C]@POS688', 'G->[A]@POS740', 'C->[T]@POS833']	[(490, 596), (619, 639), (844, 1013), (1045, 1680), (1705, 1883), (1933, 2034), (2059, 2144), (2167, 2485), (2510, 3014), (5270, 5297), (5344, 5348), (5402, 5402)]	[(490, 596), (619, 639), (844, 1013), (1045, 1680), (1705, 1883), (1933, 2034), (2059, 2144), (2167, 2485), (2510, 3014)]	FALSE	FALSE	FALSE
aanava-1-glycerol-stock-3-G2	12168	9799	9776	451.8975	99.7692	JBx_203083	10397	297	3	0	5	glycerol-stock-3-G2	mountfolder//JBx_203083/aanava-1-glycerol-stock-3-G2_R1R2.bam	/Users/albertonava/Documents/Projects/211117_divaseq_analysis/alberto/mountfolder/JBx_203083/JBx_203083.fa	/Users/albertonava/Documents/Projects/211117_divaseq_analysis/alberto/mountfolder//JBx_203083/aanava-1-glycerol-stock-3-G2_R1R2.bam	/Users/albertonava/Documents/Projects/211117_divaseq_analysis/alberto/mountfolder//JBx_203083/aanava-1-glycerol-stock-3-G2_R1R2.vcf	/Users/albertonava/Documents/Projects/211117_divaseq_analysis/alberto/snapshots/JBx_203083_nava-1-glycerol-stock-3-G2_R1R2.jpg	/Users/albertonava/Documents/Projects/211117_divaseq_analysis/alberto/mountfolder/JBx_203083/JBx_203083.gff3	/Users/albertonava/Documents/Projects/211117_divaseq_analysis/alberto/depths/aanava-1-glycerol-stock-3-G2_R1R2.bam.depth	['C->[T]@POS2217', 'GA->[G]@POS5097', 'TTTCAA->[T]@POS5484', 'AAT->[A]@POS5493', 'TCA->[T]@POS5499', 'T->[C]@POS5536', 'AT->[A]@POS5542', 'C->[T]@POS7488']	pPM021	[(3499, 10362, 'FICUS-Kan')]	['C->[T]@POS2217']	[(5391, 5455), (5485, 5489), (5543, 5543)]	[]	FALSE	FALSE	TRUE
aanava-1-glycerol-stock-3-A3	199	62	54	2.251	56.9077	JBx_203084	10387	280	5	1	1	glycerol-stock-3-A3	mountfolder//JBx_203084/aanava-1-glycerol-stock-3-A3_R1R2.bam	/Users/albertonava/Documents/Projects/211117_divaseq_analysis/alberto/mountfolder/JBx_203084/JBx_203084.fa	/Users/albertonava/Documents/Projects/211117_divaseq_analysis/alberto/mountfolder//JBx_203084/aanava-1-glycerol-stock-3-A3_R1R2.bam	/Users/albertonava/Documents/Projects/211117_divaseq_analysis/alberto/mountfolder//JBx_203084/aanava-1-glycerol-stock-3-A3_R1R2.vcf	/Users/albertonava/Documents/Projects/211117_divaseq_analysis/alberto/snapshots/JBx_203084_nava-1-glycerol-stock-3-A3_R1R2.jpg	/Users/albertonava/Documents/Projects/211117_divaseq_analysis/alberto/mountfolder/JBx_203084/JBx_203084.gff3	/Users/albertonava/Documents/Projects/211117_divaseq_analysis/alberto/depths/aanava-1-glycerol-stock-3-A3_R1R2.bam.depth	['CA->[C]@POS3876', 'C->[T]@POS3938', 'T->[C]@POS4068', 'A->[AC]@POS6537', 'C->[T]@POS7413', 'T->[A]@POS10215', 'C->[T]@POS10217']	pPM021	[(3424, 10269, 'FICUS-Kan')]	[]	[(1, 2), (109, 3484), (3807, 3841), (3877, 3877), (4003, 4538), (4937, 5936), (6006, 6102), (6247, 6475), (6739, 7710), (7902, 7966), (8004, 8035), (8680, 8869), (8943, 9219), (9364, 9372), (9421, 9894), (10252, 10387)]	[(1, 2), (109, 3484), (10252, 10387)]	FALSE	FALSE	FALSE
aanava-1-glycerol-stock-3-B3	14311	12095	12004	560.6838	100	JBx_203084	10387	304	2	1	1	glycerol-stock-3-B3	mountfolder//JBx_203084/aanava-1-glycerol-stock-3-B3_R1R2.bam	/Users/albertonava/Documents/Projects/211117_divaseq_analysis/alberto/mountfolder/JBx_203084/JBx_203084.fa	/Users/albertonava/Documents/Projects/211117_divaseq_analysis/alberto/mountfolder//JBx_203084/aanava-1-glycerol-stock-3-B3_R1R2.bam	/Users/albertonava/Documents/Projects/211117_divaseq_analysis/alberto/mountfolder//JBx_203084/aanava-1-glycerol-stock-3-B3_R1R2.vcf	/Users/albertonava/Documents/Projects/211117_divaseq_analysis/alberto/snapshots/JBx_203084_nava-1-glycerol-stock-3-B3_R1R2.jpg	/Users/albertonava/Documents/Projects/211117_divaseq_analysis/alberto/mountfolder/JBx_203084/JBx_203084.gff3	/Users/albertonava/Documents/Projects/211117_divaseq_analysis/alberto/depths/aanava-1-glycerol-stock-3-B3_R1R2.bam.depth	['C->[A]@POS2797', 'GA->[G]@POS5022', 'C->[T]@POS7413', 'C->[CCAT]@POS10324']	pPM021	[(3424, 10269, 'FICUS-Kan')]	['C->[A]@POS2797', 'C->[CCAT]@POS10324']	[(5316, 5364), (5410, 5414), (5468, 5468), (5475, 5475)]	[]	FALSE	FALSE	TRUE
aanava-1-glycerol-stock-3-H2	9608	9112	9096	442.6406	100	JBx_203084	10387	305	4	1	4	glycerol-stock-3-H2	mountfolder//JBx_203084/aanava-1-glycerol-stock-3-H2_R1R2.bam	/Users/albertonava/Documents/Projects/211117_divaseq_analysis/alberto/mountfolder/JBx_203084/JBx_203084.fa	/Users/albertonava/Documents/Projects/211117_divaseq_analysis/alberto/mountfolder//JBx_203084/aanava-1-glycerol-stock-3-H2_R1R2.bam	/Users/albertonava/Documents/Projects/211117_divaseq_analysis/alberto/mountfolder//JBx_203084/aanava-1-glycerol-stock-3-H2_R1R2.vcf	/Users/albertonava/Documents/Projects/211117_divaseq_analysis/alberto/snapshots/JBx_203084_nava-1-glycerol-stock-3-H2_R1R2.jpg	/Users/albertonava/Documents/Projects/211117_divaseq_analysis/alberto/mountfolder/JBx_203084/JBx_203084.gff3	/Users/albertonava/Documents/Projects/211117_divaseq_analysis/alberto/depths/aanava-1-glycerol-stock-3-H2_R1R2.bam.depth	['C->[A]@POS2797', 'GA->[G]@POS5022', 'CT->[C]@POS5306', 'TTTCAA->[T]@POS5409', 'T->[C]@POS5441', 'T->[C]@POS5461', 'AT->[A]@POS5467', 'C->[T]@POS7413', 'C->[CCAT]@POS10324']	pPM021	[(3424, 10269, 'FICUS-Kan')]	['C->[A]@POS2797', 'C->[CCAT]@POS10324']	[(5023, 5023), (5410, 5414), (5468, 5468)]	[]	FALSE	FALSE	TRUE
aanava-1-glycerol-stock-3-F3	14116	12593	12431	565.2892	93.5669	JBx_203148	10306	302	186	9	10	glycerol-stock-3-F3	mountfolder//JBx_203148/aanava-1-glycerol-stock-3-F3_R1R2.bam	/Users/albertonava/Documents/Projects/211117_divaseq_analysis/alberto/mountfolder/JBx_203148/JBx_203148.fa	/Users/albertonava/Documents/Projects/211117_divaseq_analysis/alberto/mountfolder//JBx_203148/aanava-1-glycerol-stock-3-F3_R1R2.bam	/Users/albertonava/Documents/Projects/211117_divaseq_analysis/alberto/mountfolder//JBx_203148/aanava-1-glycerol-stock-3-F3_R1R2.vcf	/Users/albertonava/Documents/Projects/211117_divaseq_analysis/alberto/snapshots/JBx_203148_nava-1-glycerol-stock-3-F3_R1R2.jpg	/Users/albertonava/Documents/Projects/211117_divaseq_analysis/alberto/mountfolder/JBx_203148/JBx_203148.gff3	/Users/albertonava/Documents/Projects/211117_divaseq_analysis/alberto/depths/aanava-1-glycerol-stock-3-F3_R1R2.bam.depth	['A->[C]@POS133', 'A->[G]@POS134', 'C->[T]@POS138', 'T->[G]@POS141', 'A->[G]@POS160', 'C->[G]@POS162', 'T->[C]@POS165', 'T->[C]@POS174', 'G->[T]@POS177', 'G->[C]@POS183', 'C->[T]@POS186', 'A->[G]@POS192', 'G->[C]@POS204', 'G->[C]@POS214', 'A->[G]@POS219', 'A->[C]@POS228', 'A->[C]@POS234', 'C->[G]@POS489', 'C->[T]@POS495', 'G->[C]@POS498', 'A->[G]@POS508', 'G->[T]@POS510', 'T->[G]@POS513', 'A->[G]…	pPM021	[(3343, 10188, 'FICUS-Kan')]	['A->[C]@POS133', 'A->[G]@POS134', 'C->[T]@POS138', 'T->[G]@POS141', 'A->[G]@POS160', 'C->[G]@POS162', 'T->[C]@POS165', 'T->[C]@POS174', 'G->[T]@POS177', 'G->[C]@POS183', 'C->[T]@POS186', 'A->[G]@POS192', 'G->[C]@POS204', 'G->[C]@POS214', 'A->[G]@POS219', 'A->[C]@POS228', 'A->[C]@POS234', 'C->[G]@POS489', 'C->[T]@POS495', 'G->[C]@POS498', 'A->[G]@POS508', 'G->[T]@POS510', 'T->[G]@POS513', 'A->[G]…	[(1392, 1416), (1479, 1480), (1505, 1535), (1599, 1710), (2216, 2514), (2540, 2610), (2751, 2891), (5243, 5287), (5329, 5333), (5387, 5387)]	[(1392, 1416), (1479, 1480), (1505, 1535), (1599, 1710), (2216, 2514), (2540, 2610), (2751, 2891)]	FALSE	FALSE	FALSE
aanava-1-glycerol-stock-3-G3	12584	11195	11040	502.7554	94.0908	JBx_203148	10306	298	199	9	10	glycerol-stock-3-G3	mountfolder//JBx_203148/aanava-1-glycerol-stock-3-G3_R1R2.bam	/Users/albertonava/Documents/Projects/211117_divaseq_analysis/alberto/mountfolder/JBx_203148/JBx_203148.fa	/Users/albertonava/Documents/Projects/211117_divaseq_analysis/alberto/mountfolder//JBx_203148/aanava-1-glycerol-stock-3-G3_R1R2.bam	/Users/albertonava/Documents/Projects/211117_divaseq_analysis/alberto/mountfolder//JBx_203148/aanava-1-glycerol-stock-3-G3_R1R2.vcf	/Users/albertonava/Documents/Projects/211117_divaseq_analysis/alberto/snapshots/JBx_203148_nava-1-glycerol-stock-3-G3_R1R2.jpg	/Users/albertonava/Documents/Projects/211117_divaseq_analysis/alberto/mountfolder/JBx_203148/JBx_203148.gff3	/Users/albertonava/Documents/Projects/211117_divaseq_analysis/alberto/depths/aanava-1-glycerol-stock-3-G3_R1R2.bam.depth	['A->[C]@POS133', 'A->[G]@POS134', 'C->[T]@POS138', 'T->[G]@POS141', 'A->[G]@POS160', 'C->[G]@POS162', 'T->[C]@POS165', 'T->[C]@POS174', 'G->[T]@POS177', 'G->[C]@POS183', 'C->[T]@POS186', 'A->[G]@POS192', 'G->[C]@POS204', 'G->[C]@POS214', 'A->[G]@POS219', 'A->[C]@POS228', 'A->[C]@POS234', 'C->[G]@POS489', 'C->[T]@POS495', 'G->[C]@POS498', 'A->[G]@POS508', 'G->[T]@POS510', 'T->[G]@POS513', 'A->[G]…	pPM021	[(3343, 10188, 'FICUS-Kan')]	['A->[C]@POS133', 'A->[G]@POS134', 'C->[T]@POS138', 'T->[G]@POS141', 'A->[G]@POS160', 'C->[G]@POS162', 'T->[C]@POS165', 'T->[C]@POS174', 'G->[T]@POS177', 'G->[C]@POS183', 'C->[T]@POS186', 'A->[G]@POS192', 'G->[C]@POS204', 'G->[C]@POS214', 'A->[G]@POS219', 'A->[C]@POS228', 'A->[C]@POS234', 'C->[G]@POS489', 'C->[T]@POS495', 'G->[C]@POS498', 'A->[G]@POS508', 'G->[T]@POS510', 'T->[G]@POS513', 'A->[G]…	[(1392, 1416), (1479, 1480), (1505, 1536), (1599, 1710), (2217, 2517), (2544, 2610), (2751, 2891), (4942, 4942), (5257, 5282), (5329, 5333), (5387, 5387)]	[(1392, 1416), (1479, 1480), (1505, 1536), (1599, 1710), (2217, 2517), (2544, 2610), (2751, 2891)]	FALSE	FALSE	FALSE
aanava-1-glycerol-stock-3-H3	24587	22625	22540	968.4462	97.0309	JBx_203148	10306	258	43	1	4	glycerol-stock-3-H3	mountfolder//JBx_203148/aanava-1-glycerol-stock-3-H3_R1R2.bam	/Users/albertonava/Documents/Projects/211117_divaseq_analysis/alberto/mountfolder/JBx_203148/JBx_203148.fa	/Users/albertonava/Documents/Projects/211117_divaseq_analysis/alberto/mountfolder//JBx_203148/aanava-1-glycerol-stock-3-H3_R1R2.bam	/Users/albertonava/Documents/Projects/211117_divaseq_analysis/alberto/mountfolder//JBx_203148/aanava-1-glycerol-stock-3-H3_R1R2.vcf	/Users/albertonava/Documents/Projects/211117_divaseq_analysis/alberto/snapshots/JBx_203148_nava-1-glycerol-stock-3-H3_R1R2.jpg	/Users/albertonava/Documents/Projects/211117_divaseq_analysis/alberto/mountfolder/JBx_203148/JBx_203148.gff3	/Users/albertonava/Documents/Projects/211117_divaseq_analysis/alberto/depths/aanava-1-glycerol-stock-3-H3_R1R2.bam.depth	['T->[C]@POS927', 'A->[G]@POS942', 'T->[G]@POS948', 'A->[G]@POS957', 'T->[C]@POS960', 'C->[G]@POS966', 'C->[T]@POS972', 'G->[A]@POS975', 'G->[C]@POS990', 'T->[C]@POS996', 'C->[T]@POS999', 'G->[C]@POS1008', 'C->[T]@POS1017', 'G->[T]@POS1018', 'C->[T]@POS1182', 'G->[C]@POS1188', 'C->[G]@POS1200', 'G->[A]@POS1206', 'G->[A]@POS1221', 'C->[A]@POS1228', 'G->[A]@POS1229', 'G->[A]@POS1233', 'A->[C]@POS12…	pPM021	[(3343, 10188, 'FICUS-Kan')]	['T->[C]@POS927', 'A->[G]@POS942', 'T->[G]@POS948', 'A->[G]@POS957', 'T->[C]@POS960', 'C->[G]@POS966', 'C->[T]@POS972', 'G->[A]@POS975', 'G->[C]@POS990', 'T->[C]@POS996', 'C->[T]@POS999', 'G->[C]@POS1008', 'C->[T]@POS1017', 'G->[T]@POS1018', 'C->[T]@POS1182', 'G->[C]@POS1188', 'C->[G]@POS1200', 'G->[A]@POS1206', 'G->[A]@POS1221', 'C->[A]@POS1228', 'G->[A]@POS1229', 'G->[A]@POS1233', 'A->[C]@POS12…	[(1404, 1416), (1479, 1480), (1505, 1532), (1600, 1710), (2217, 2514), (2560, 2610), (2754, 2884), (5260, 5275), (5329, 5333), (5387, 5387)]	[(1404, 1416), (1479, 1480), (1505, 1532), (1600, 1710), (2217, 2514), (2560, 2610), (2754, 2884)]	FALSE	FALSE	FALSE
aanava-1-glycerol-stock-3-C4	17863	15352	15308	731.2141	100	JBx_203155	10217	295	2	0	3	glycerol-stock-3-C4	mountfolder//JBx_203155/aanava-1-glycerol-stock-3-C4_R1R2.bam	/Users/albertonava/Documents/Projects/211117_divaseq_analysis/alberto/mountfolder/JBx_203155/JBx_203155.fa	/Users/albertonava/Documents/Projects/211117_divaseq_analysis/alberto/mountfolder//JBx_203155/aanava-1-glycerol-stock-3-C4_R1R2.bam	/Users/albertonava/Documents/Projects/211117_divaseq_analysis/alberto/mountfolder//JBx_203155/aanava-1-glycerol-stock-3-C4_R1R2.vcf	/Users/albertonava/Documents/Projects/211117_divaseq_analysis/alberto/snapshots/JBx_203155_nava-1-glycerol-stock-3-C4_R1R2.jpg	/Users/albertonava/Documents/Projects/211117_divaseq_analysis/alberto/mountfolder/JBx_203155/JBx_203155.gff3	/Users/albertonava/Documents/Projects/211117_divaseq_analysis/alberto/depths/aanava-1-glycerol-stock-3-C4_R1R2.bam.depth	['GA->[G]@POS4917', 'TTTCAA->[T]@POS5304', 'T->[C]@POS5356', 'AT->[A]@POS5362', 'C->[T]@POS7308']	pPM021	[(3319, 10182, 'FICUS-Kan')]	[]	[(5199, 5258), (5305, 5309), (5363, 5363)]	[]	TRUE	TRUE	TRUE
aanava-1-glycerol-stock-3-D4	13342	12770	12609	589.559	100	JBx_203156	10207	286	2	0	5	glycerol-stock-3-D4	mountfolder//JBx_203156/aanava-1-glycerol-stock-3-D4_R1R2.bam	/Users/albertonava/Documents/Projects/211117_divaseq_analysis/alberto/mountfolder/JBx_203156/JBx_203156.fa	/Users/albertonava/Documents/Projects/211117_divaseq_analysis/alberto/mountfolder//JBx_203156/aanava-1-glycerol-stock-3-D4_R1R2.bam	/Users/albertonava/Documents/Projects/211117_divaseq_analysis/alberto/mountfolder//JBx_203156/aanava-1-glycerol-stock-3-D4_R1R2.vcf	/Users/albertonava/Documents/Projects/211117_divaseq_analysis/alberto/snapshots/JBx_203156_nava-1-glycerol-stock-3-D4_R1R2.jpg	/Users/albertonava/Documents/Projects/211117_divaseq_analysis/alberto/mountfolder/JBx_203156/JBx_203156.gff3	/Users/albertonava/Documents/Projects/211117_divaseq_analysis/alberto/depths/aanava-1-glycerol-stock-3-D4_R1R2.bam.depth	['TTTCAA->[T]@POS5229', 'AAT->[A]@POS5238', 'ATCAT->[A]@POS5243', 'T->[C]@POS5281', 'AT->[A]@POS5287', 'C->[T]@POS7233']	pPM021	[(3244, 10089, 'FICUS-Kan')]	[]	[(5100, 5185), (5230, 5234), (5288, 5288)]	[]	TRUE	TRUE	TRUE
aanava-1-glycerol-stock-3-E4	9974	9796	9654	455.8963	99.7061	JBx_203156	10207	302	2	0	3	glycerol-stock-3-E4	mountfolder//JBx_203156/aanava-1-glycerol-stock-3-E4_R1R2.bam	/Users/albertonava/Documents/Projects/211117_divaseq_analysis/alberto/mountfolder/JBx_203156/JBx_203156.fa	/Users/albertonava/Documents/Projects/211117_divaseq_analysis/alberto/mountfolder//JBx_203156/aanava-1-glycerol-stock-3-E4_R1R2.bam	/Users/albertonava/Documents/Projects/211117_divaseq_analysis/alberto/mountfolder//JBx_203156/aanava-1-glycerol-stock-3-E4_R1R2.vcf	/Users/albertonava/Documents/Projects/211117_divaseq_analysis/alberto/snapshots/JBx_203156_nava-1-glycerol-stock-3-E4_R1R2.jpg	/Users/albertonava/Documents/Projects/211117_divaseq_analysis/alberto/mountfolder/JBx_203156/JBx_203156.gff3	/Users/albertonava/Documents/Projects/211117_divaseq_analysis/alberto/depths/aanava-1-glycerol-stock-3-E4_R1R2.bam.depth	['GA->[G]@POS4842', 'TTTCAA->[T]@POS5229', 'T->[C]@POS5281', 'AT->[A]@POS5287', 'C->[T]@POS7233']	pPM021	[(3244, 10089, 'FICUS-Kan')]	[]	[(5101, 5197), (5230, 5234), (5288, 5288)]	[]	TRUE	TRUE	TRUE
aanava-1-glycerol-stock-3-F4	10025	8732	8582	409.179	100	JBx_203156	10207	324	2	0	5	glycerol-stock-3-F4	mountfolder//JBx_203156/aanava-1-glycerol-stock-3-F4_R1R2.bam	/Users/albertonava/Documents/Projects/211117_divaseq_analysis/alberto/mountfolder/JBx_203156/JBx_203156.fa	/Users/albertonava/Documents/Projects/211117_divaseq_analysis/alberto/mountfolder//JBx_203156/aanava-1-glycerol-stock-3-F4_R1R2.bam	/Users/albertonava/Documents/Projects/211117_divaseq_analysis/alberto/mountfolder//JBx_203156/aanava-1-glycerol-stock-3-F4_R1R2.vcf	/Users/albertonava/Documents/Projects/211117_divaseq_analysis/alberto/snapshots/JBx_203156_nava-1-glycerol-stock-3-F4_R1R2.jpg	/Users/albertonava/Documents/Projects/211117_divaseq_analysis/alberto/mountfolder/JBx_203156/JBx_203156.gff3	/Users/albertonava/Documents/Projects/211117_divaseq_analysis/alberto/depths/aanava-1-glycerol-stock-3-F4_R1R2.bam.depth	['GA->[G]@POS4842', 'TTTCAA->[T]@POS5229', 'AAT->[A]@POS5238', 'ATCAT->[A]@POS5243', 'T->[C]@POS5281', 'AT->[A]@POS5287', 'C->[T]@POS7233']	pPM021	[(3244, 10089, 'FICUS-Kan')]	[]	[(5230, 5234), (5288, 5288)]	[]	TRUE	TRUE	TRUE
aanava-1-glycerol-stock-3-G4	12002	11110	10989	521.8225	100	JBx_203156	10207	302	2	0	3	glycerol-stock-3-G4	mountfolder//JBx_203156/aanava-1-glycerol-stock-3-G4_R1R2.bam	/Users/albertonava/Documents/Projects/211117_divaseq_analysis/alberto/mountfolder/JBx_203156/JBx_203156.fa	/Users/albertonava/Documents/Projects/211117_divaseq_analysis/alberto/mountfolder//JBx_203156/aanava-1-glycerol-stock-3-G4_R1R2.bam	/Users/albertonava/Documents/Projects/211117_divaseq_analysis/alberto/mountfolder//JBx_203156/aanava-1-glycerol-stock-3-G4_R1R2.vcf	/Users/albertonava/Documents/Projects/211117_divaseq_analysis/alberto/snapshots/JBx_203156_nava-1-glycerol-stock-3-G4_R1R2.jpg	/Users/albertonava/Documents/Projects/211117_divaseq_analysis/alberto/mountfolder/JBx_203156/JBx_203156.gff3	/Users/albertonava/Documents/Projects/211117_divaseq_analysis/alberto/depths/aanava-1-glycerol-stock-3-G4_R1R2.bam.depth	['GA->[G]@POS4842', 'TTTCAA->[T]@POS5229', 'T->[C]@POS5281', 'AT->[A]@POS5287', 'C->[T]@POS7233']	pPM021	[(3244, 10089, 'FICUS-Kan')]	[]	[(5230, 5234)]	[]	TRUE	TRUE	TRUE
aanava-1-glycerol-stock-3-B5	13116	12964	12705	514.7952	87.8866	JBx_203158	11962	316	3	0	4	glycerol-stock-3-B5	mountfolder//JBx_203158/aanava-1-glycerol-stock-3-B5_R1R2.bam	/Users/albertonava/Documents/Projects/211117_divaseq_analysis/alberto/mountfolder/JBx_203158/JBx_203158.fa	/Users/albertonava/Documents/Projects/211117_divaseq_analysis/alberto/mountfolder//JBx_203158/aanava-1-glycerol-stock-3-B5_R1R2.bam	/Users/albertonava/Documents/Projects/211117_divaseq_analysis/alberto/mountfolder//JBx_203158/aanava-1-glycerol-stock-3-B5_R1R2.vcf	/Users/albertonava/Documents/Projects/211117_divaseq_analysis/alberto/snapshots/JBx_203158_nava-1-glycerol-stock-3-B5_R1R2.jpg	/Users/albertonava/Documents/Projects/211117_divaseq_analysis/alberto/mountfolder/JBx_203158/JBx_203158.gff3	/Users/albertonava/Documents/Projects/211117_divaseq_analysis/alberto/depths/aanava-1-glycerol-stock-3-B5_R1R2.bam.depth	['G->[A]@POS16', 'GA->[G]@POS6597', 'TTTCAA->[T]@POS6984', 'AAT->[A]@POS6993', 'T->[C]@POS7036', 'AT->[A]@POS7042', 'C->[T]@POS8988']	pPM021	[(4999, 11844, 'FICUS-Kan')]	['G->[A]@POS16']	[(131, 2178), (7043, 7043)]	[(131, 2178)]	FALSE	FALSE	FALSE
aanava-1-glycerol-stock-3-C6	13681	13089	12857	607.4913	98.832	JBx_203170	10360	308	2	0	1	glycerol-stock-3-C6	mountfolder//JBx_203170/aanava-1-glycerol-stock-3-C6_R1R2.bam	/Users/albertonava/Documents/Projects/211117_divaseq_analysis/alberto/mountfolder/JBx_203170/JBx_203170.fa	/Users/albertonava/Documents/Projects/211117_divaseq_analysis/alberto/mountfolder//JBx_203170/aanava-1-glycerol-stock-3-C6_R1R2.bam	/Users/albertonava/Documents/Projects/211117_divaseq_analysis/alberto/mountfolder//JBx_203170/aanava-1-glycerol-stock-3-C6_R1R2.vcf	/Users/albertonava/Documents/Projects/211117_divaseq_analysis/alberto/snapshots/JBx_203170_nava-1-glycerol-stock-3-C6_R1R2.jpg	/Users/albertonava/Documents/Projects/211117_divaseq_analysis/alberto/mountfolder/JBx_203170/JBx_203170.gff3	/Users/albertonava/Documents/Projects/211117_divaseq_analysis/alberto/depths/aanava-1-glycerol-stock-3-C6_R1R2.bam.depth	['C->[T]@POS3015', 'GA->[G]@POS4995', 'C->[T]@POS7386']	pPM021	[(3397, 10242, 'FICUS-Kan')]	['C->[T]@POS3015']	[(5243, 5386), (5392, 5393), (5398, 5398), (5400, 5400), (5441, 5441)]	[]	FALSE	FALSE	TRUE
aanava-1-glycerol-stock-3-D6	6788	6687	6584	313.6153	100	JBx_203170	10360	306	3	0	3	glycerol-stock-3-D6	mountfolder//JBx_203170/aanava-1-glycerol-stock-3-D6_R1R2.bam	/Users/albertonava/Documents/Projects/211117_divaseq_analysis/alberto/mountfolder/JBx_203170/JBx_203170.fa	/Users/albertonava/Documents/Projects/211117_divaseq_analysis/alberto/mountfolder//JBx_203170/aanava-1-glycerol-stock-3-D6_R1R2.bam	/Users/albertonava/Documents/Projects/211117_divaseq_analysis/alberto/mountfolder//JBx_203170/aanava-1-glycerol-stock-3-D6_R1R2.vcf	/Users/albertonava/Documents/Projects/211117_divaseq_analysis/alberto/snapshots/JBx_203170_nava-1-glycerol-stock-3-D6_R1R2.jpg	/Users/albertonava/Documents/Projects/211117_divaseq_analysis/alberto/mountfolder/JBx_203170/JBx_203170.gff3	/Users/albertonava/Documents/Projects/211117_divaseq_analysis/alberto/depths/aanava-1-glycerol-stock-3-D6_R1R2.bam.depth	['C->[T]@POS3015', 'GA->[G]@POS4995', 'TTTCAA->[T]@POS5382', 'T->[C]@POS5434', 'AT->[A]@POS5440', 'C->[T]@POS7386']	pPM021	[(3397, 10242, 'FICUS-Kan')]	['C->[T]@POS3015']	[(5247, 5307), (5383, 5387), (5441, 5441)]	[]	FALSE	FALSE	TRUE
aanava-1-glycerol-stock-3-E6	14923	14595	14363	652.0948	100	JBx_203170	10360	280	3	0	3	glycerol-stock-3-E6	mountfolder//JBx_203170/aanava-1-glycerol-stock-3-E6_R1R2.bam	/Users/albertonava/Documents/Projects/211117_divaseq_analysis/alberto/mountfolder/JBx_203170/JBx_203170.fa	/Users/albertonava/Documents/Projects/211117_divaseq_analysis/alberto/mountfolder//JBx_203170/aanava-1-glycerol-stock-3-E6_R1R2.bam	/Users/albertonava/Documents/Projects/211117_divaseq_analysis/alberto/mountfolder//JBx_203170/aanava-1-glycerol-stock-3-E6_R1R2.vcf	/Users/albertonava/Documents/Projects/211117_divaseq_analysis/alberto/snapshots/JBx_203170_nava-1-glycerol-stock-3-E6_R1R2.jpg	/Users/albertonava/Documents/Projects/211117_divaseq_analysis/alberto/mountfolder/JBx_203170/JBx_203170.gff3	/Users/albertonava/Documents/Projects/211117_divaseq_analysis/alberto/depths/aanava-1-glycerol-stock-3-E6_R1R2.bam.depth	['C->[T]@POS3015', 'TTTCAA->[T]@POS5382', 'T->[C]@POS5434', 'AT->[A]@POS5440', 'C->[T]@POS7386']	pPM021	[(3397, 10242, 'FICUS-Kan')]	['C->[T]@POS3015']	[(5383, 5387), (5441, 5441)]	[]	FALSE	FALSE	TRUE
aanava-1-glycerol-stock-3-F6	10907	10374	10003	471.9376	100	JBx_203170	10360	331	3	0	5	glycerol-stock-3-F6	mountfolder//JBx_203170/aanava-1-glycerol-stock-3-F6_R1R2.bam	/Users/albertonava/Documents/Projects/211117_divaseq_analysis/alberto/mountfolder/JBx_203170/JBx_203170.fa	/Users/albertonava/Documents/Projects/211117_divaseq_analysis/alberto/mountfolder//JBx_203170/aanava-1-glycerol-stock-3-F6_R1R2.bam	/Users/albertonava/Documents/Projects/211117_divaseq_analysis/alberto/mountfolder//JBx_203170/aanava-1-glycerol-stock-3-F6_R1R2.vcf	/Users/albertonava/Documents/Projects/211117_divaseq_analysis/alberto/snapshots/JBx_203170_nava-1-glycerol-stock-3-F6_R1R2.jpg	/Users/albertonava/Documents/Projects/211117_divaseq_analysis/alberto/mountfolder/JBx_203170/JBx_203170.gff3	/Users/albertonava/Documents/Projects/211117_divaseq_analysis/alberto/depths/aanava-1-glycerol-stock-3-F6_R1R2.bam.depth	['C->[T]@POS3015', 'TTTCAA->[T]@POS5382', 'AAT->[A]@POS5391', 'ATCAT->[A]@POS5396', 'T->[C]@POS5434', 'AT->[A]@POS5440', 'C->[T]@POS7386']	pPM021	[(3397, 10242, 'FICUS-Kan')]	['C->[T]@POS3015']	[(5383, 5387), (5441, 5441)]	[]	FALSE	FALSE	TRUE
aanava-1-glycerol-stock-3-A7	16162	12554	12516	581.421	100	JBx_203171	10295	286	2	0	5	glycerol-stock-3-A7	mountfolder//JBx_203171/aanava-1-glycerol-stock-3-A7_R1R2.bam	/Users/albertonava/Documents/Projects/211117_divaseq_analysis/alberto/mountfolder/JBx_203171/JBx_203171.fa	/Users/albertonava/Documents/Projects/211117_divaseq_analysis/alberto/mountfolder//JBx_203171/aanava-1-glycerol-stock-3-A7_R1R2.bam	/Users/albertonava/Documents/Projects/211117_divaseq_analysis/alberto/mountfolder//JBx_203171/aanava-1-glycerol-stock-3-A7_R1R2.vcf	/Users/albertonava/Documents/Projects/211117_divaseq_analysis/alberto/snapshots/JBx_203171_nava-1-glycerol-stock-3-A7_R1R2.jpg	/Users/albertonava/Documents/Projects/211117_divaseq_analysis/alberto/mountfolder/JBx_203171/JBx_203171.gff3	/Users/albertonava/Documents/Projects/211117_divaseq_analysis/alberto/depths/aanava-1-glycerol-stock-3-A7_R1R2.bam.depth	['GA->[G]@POS4995', 'TTTCAA->[T]@POS5382', 'AAT->[A]@POS5391', 'ATCAT->[A]@POS5396', 'T->[C]@POS5434', 'AT->[A]@POS5440', 'C->[T]@POS7386']	pPM021	[(3397, 10260, 'FICUS-Kan')]	[]	[(5441, 5441)]	[]	TRUE	TRUE	TRUE
aanava-1-glycerol-stock-3-B7	7934	7270	7154	349.0169	99.932	JBx_203171	10295	321	5	0	3	glycerol-stock-3-B7	mountfolder//JBx_203171/aanava-1-glycerol-stock-3-B7_R1R2.bam	/Users/albertonava/Documents/Projects/211117_divaseq_analysis/alberto/mountfolder/JBx_203171/JBx_203171.fa	/Users/albertonava/Documents/Projects/211117_divaseq_analysis/alberto/mountfolder//JBx_203171/aanava-1-glycerol-stock-3-B7_R1R2.bam	/Users/albertonava/Documents/Projects/211117_divaseq_analysis/alberto/mountfolder//JBx_203171/aanava-1-glycerol-stock-3-B7_R1R2.vcf	/Users/albertonava/Documents/Projects/211117_divaseq_analysis/alberto/snapshots/JBx_203171_nava-1-glycerol-stock-3-B7_R1R2.jpg	/Users/albertonava/Documents/Projects/211117_divaseq_analysis/alberto/mountfolder/JBx_203171/JBx_203171.gff3	/Users/albertonava/Documents/Projects/211117_divaseq_analysis/alberto/depths/aanava-1-glycerol-stock-3-B7_R1R2.bam.depth	['GA->[G]@POS4995', 'A->[G]@POS5307', 'TTTCAA->[T]@POS5382', 'T->[C]@POS5434', 'AT->[A]@POS5440', 'A->[T]@POS5481', 'G->[A]@POS5487', 'C->[T]@POS7386']	pPM021	[(3397, 10260, 'FICUS-Kan')]	[]	[(5289, 5355), (5383, 5387), (5441, 5441)]	[]	TRUE	TRUE	TRUE
aanava-1-glycerol-stock-3-G6	8509	7841	7863	370.7414	99.7377	JBx_203171	10295	278	4	0	3	glycerol-stock-3-G6	mountfolder//JBx_203171/aanava-1-glycerol-stock-3-G6_R1R2.bam	/Users/albertonava/Documents/Projects/211117_divaseq_analysis/alberto/mountfolder/JBx_203171/JBx_203171.fa	/Users/albertonava/Documents/Projects/211117_divaseq_analysis/alberto/mountfolder//JBx_203171/aanava-1-glycerol-stock-3-G6_R1R2.bam	/Users/albertonava/Documents/Projects/211117_divaseq_analysis/alberto/mountfolder//JBx_203171/aanava-1-glycerol-stock-3-G6_R1R2.vcf	/Users/albertonava/Documents/Projects/211117_divaseq_analysis/alberto/snapshots/JBx_203171_nava-1-glycerol-stock-3-G6_R1R2.jpg	/Users/albertonava/Documents/Projects/211117_divaseq_analysis/alberto/mountfolder/JBx_203171/JBx_203171.gff3	/Users/albertonava/Documents/Projects/211117_divaseq_analysis/alberto/depths/aanava-1-glycerol-stock-3-G6_R1R2.bam.depth	['GA->[G]@POS4995', 'TTTCAA->[T]@POS5382', 'T->[C]@POS5434', 'AT->[A]@POS5440', 'C->[T]@POS7386']	pPM021	[(3397, 10260, 'FICUS-Kan')]	[]	[(5246, 5355), (5383, 5387), (5441, 5441)]	[]	TRUE	TRUE	TRUE
aanava-1-glycerol-stock-3-H6	18048	16369	16464	781.9855	100	JBx_203171	10295	287	2	0	3	glycerol-stock-3-H6	mountfolder//JBx_203171/aanava-1-glycerol-stock-3-H6_R1R2.bam	/Users/albertonava/Documents/Projects/211117_divaseq_analysis/alberto/mountfolder/JBx_203171/JBx_203171.fa	/Users/albertonava/Documents/Projects/211117_divaseq_analysis/alberto/mountfolder//JBx_203171/aanava-1-glycerol-stock-3-H6_R1R2.bam	/Users/albertonava/Documents/Projects/211117_divaseq_analysis/alberto/mountfolder//JBx_203171/aanava-1-glycerol-stock-3-H6_R1R2.vcf	/Users/albertonava/Documents/Projects/211117_divaseq_analysis/alberto/snapshots/JBx_203171_nava-1-glycerol-stock-3-H6_R1R2.jpg	/Users/albertonava/Documents/Projects/211117_divaseq_analysis/alberto/mountfolder/JBx_203171/JBx_203171.gff3	/Users/albertonava/Documents/Projects/211117_divaseq_analysis/alberto/depths/aanava-1-glycerol-stock-3-H6_R1R2.bam.depth	['TTTCAA->[T]@POS5382', 'T->[C]@POS5434', 'AT->[A]@POS5440', 'C->[T]@POS7386']	pPM021	[(3397, 10260, 'FICUS-Kan')]	[]	[(4996, 4996), (5272, 5336), (5383, 5386), (5441, 5441)]	[]	TRUE	TRUE	TRUE
aanava-1-glycerol-stock-4-A1	16190	13389	12932	507.0972	66.3545	JBx_203176	11746	284	6	0	3	glycerol-stock-4-A1	mountfolder//JBx_203176/aanava-1-glycerol-stock-4-A1_R1R2.bam	/Users/albertonava/Documents/Projects/211117_divaseq_analysis/alberto/mountfolder/JBx_203176/JBx_203176.fa	/Users/albertonava/Documents/Projects/211117_divaseq_analysis/alberto/mountfolder//JBx_203176/aanava-1-glycerol-stock-4-A1_R1R2.bam	/Users/albertonava/Documents/Projects/211117_divaseq_analysis/alberto/mountfolder//JBx_203176/aanava-1-glycerol-stock-4-A1_R1R2.vcf	/Users/albertonava/Documents/Projects/211117_divaseq_analysis/alberto/snapshots/JBx_203176_nava-1-glycerol-stock-4-A1_R1R2.jpg	/Users/albertonava/Documents/Projects/211117_divaseq_analysis/alberto/mountfolder/JBx_203176/JBx_203176.gff3	/Users/albertonava/Documents/Projects/211117_divaseq_analysis/alberto/depths/aanava-1-glycerol-stock-4-A1_R1R2.bam.depth	['G->[T]@POS4428', 'A->[T]@POS4430', 'C->[T]@POS4431', 'GA->[G]@POS6381', 'TTTCAA->[T]@POS6768', 'T->[C]@POS6820', 'AT->[A]@POS6826', 'C->[T]@POS8772']	pPM021	[(4783, 11628, 'FICUS-Kan')]	['G->[T]@POS4428', 'A->[T]@POS4430', 'C->[T]@POS4431']	[(136, 327), (372, 4409), (6769, 6773), (6827, 6827)]	[(136, 327), (372, 4409)]	FALSE	FALSE	FALSE
aanava-1-glycerol-stock-4-E1	14304	13457	13369	483.4771	100	JBx_203191	13382	301	3	0	3	glycerol-stock-4-E1	mountfolder//JBx_203191/aanava-1-glycerol-stock-4-E1_R1R2.bam	/Users/albertonava/Documents/Projects/211117_divaseq_analysis/alberto/mountfolder/JBx_203191/JBx_203191.fa	/Users/albertonava/Documents/Projects/211117_divaseq_analysis/alberto/mountfolder//JBx_203191/aanava-1-glycerol-stock-4-E1_R1R2.bam	/Users/albertonava/Documents/Projects/211117_divaseq_analysis/alberto/mountfolder//JBx_203191/aanava-1-glycerol-stock-4-E1_R1R2.vcf	/Users/albertonava/Documents/Projects/211117_divaseq_analysis/alberto/snapshots/JBx_203191_nava-1-glycerol-stock-4-E1_R1R2.jpg	/Users/albertonava/Documents/Projects/211117_divaseq_analysis/alberto/mountfolder/JBx_203191/JBx_203191.gff3	/Users/albertonava/Documents/Projects/211117_divaseq_analysis/alberto/depths/aanava-1-glycerol-stock-4-E1_R1R2.bam.depth	['C->[A]@POS2693', 'GA->[G]@POS8082', 'TTTCAA->[T]@POS8469', 'T->[C]@POS8521', 'AT->[A]@POS8527', 'C->[T]@POS10473']	pPM021	[(6484, 13347, 'FICUS-Kan')]	['C->[A]@POS2693']	[(8470, 8474), (8528, 8528)]	[]	FALSE	FALSE	TRUE
aanava-1-glycerol-stock-4-F1	3650	3364	3312	125.6416	98.9688	JBx_203191	13382	322	2	0	1	glycerol-stock-4-F1	mountfolder//JBx_203191/aanava-1-glycerol-stock-4-F1_R1R2.bam	/Users/albertonava/Documents/Projects/211117_divaseq_analysis/alberto/mountfolder/JBx_203191/JBx_203191.fa	/Users/albertonava/Documents/Projects/211117_divaseq_analysis/alberto/mountfolder//JBx_203191/aanava-1-glycerol-stock-4-F1_R1R2.bam	/Users/albertonava/Documents/Projects/211117_divaseq_analysis/alberto/mountfolder//JBx_203191/aanava-1-glycerol-stock-4-F1_R1R2.vcf	/Users/albertonava/Documents/Projects/211117_divaseq_analysis/alberto/snapshots/JBx_203191_nava-1-glycerol-stock-4-F1_R1R2.jpg	/Users/albertonava/Documents/Projects/211117_divaseq_analysis/alberto/mountfolder/JBx_203191/JBx_203191.gff3	/Users/albertonava/Documents/Projects/211117_divaseq_analysis/alberto/depths/aanava-1-glycerol-stock-4-F1_R1R2.bam.depth	['C->[A]@POS2693', 'C->[T]@POS10473']	pPM021	[(6484, 13347, 'FICUS-Kan')]	['C->[A]@POS2693']	[(8366, 8590)]	[]	FALSE	FALSE	TRUE
aanava-1-glycerol-stock-4-G1	21614	20983	20826	741.3645	100	JBx_203191	13382	289	3	0	3	glycerol-stock-4-G1	mountfolder//JBx_203191/aanava-1-glycerol-stock-4-G1_R1R2.bam	/Users/albertonava/Documents/Projects/211117_divaseq_analysis/alberto/mountfolder/JBx_203191/JBx_203191.fa	/Users/albertonava/Documents/Projects/211117_divaseq_analysis/alberto/mountfolder//JBx_203191/aanava-1-glycerol-stock-4-G1_R1R2.bam	/Users/albertonava/Documents/Projects/211117_divaseq_analysis/alberto/mountfolder//JBx_203191/aanava-1-glycerol-stock-4-G1_R1R2.vcf	/Users/albertonava/Documents/Projects/211117_divaseq_analysis/alberto/snapshots/JBx_203191_nava-1-glycerol-stock-4-G1_R1R2.jpg	/Users/albertonava/Documents/Projects/211117_divaseq_analysis/alberto/mountfolder/JBx_203191/JBx_203191.gff3	/Users/albertonava/Documents/Projects/211117_divaseq_analysis/alberto/depths/aanava-1-glycerol-stock-4-G1_R1R2.bam.depth	['C->[A]@POS2693', 'GA->[G]@POS8082', 'TTTCAA->[T]@POS8469', 'T->[C]@POS8521', 'AT->[A]@POS8527', 'C->[T]@POS10473']	pPM021	[(6484, 13347, 'FICUS-Kan')]	['C->[A]@POS2693']	[(8470, 8473)]	[]	FALSE	FALSE	TRUE
aanava-1-glycerol-stock-4-H1	33637	31509	31425	1094.9549	100	JBx_203191	13382	255	3	0	5	glycerol-stock-4-H1	mountfolder//JBx_203191/aanava-1-glycerol-stock-4-H1_R1R2.bam	/Users/albertonava/Documents/Projects/211117_divaseq_analysis/alberto/mountfolder/JBx_203191/JBx_203191.fa	/Users/albertonava/Documents/Projects/211117_divaseq_analysis/alberto/mountfolder//JBx_203191/aanava-1-glycerol-stock-4-H1_R1R2.bam	/Users/albertonava/Documents/Projects/211117_divaseq_analysis/alberto/mountfolder//JBx_203191/aanava-1-glycerol-stock-4-H1_R1R2.vcf	/Users/albertonava/Documents/Projects/211117_divaseq_analysis/alberto/snapshots/JBx_203191_nava-1-glycerol-stock-4-H1_R1R2.jpg	/Users/albertonava/Documents/Projects/211117_divaseq_analysis/alberto/mountfolder/JBx_203191/JBx_203191.gff3	/Users/albertonava/Documents/Projects/211117_divaseq_analysis/alberto/depths/aanava-1-glycerol-stock-4-H1_R1R2.bam.depth	['C->[A]@POS2693', 'GA->[G]@POS8082', 'TTTCAA->[T]@POS8469', 'AAT->[A]@POS8478', 'T->[C]@POS8521', 'AT->[A]@POS8527', 'C->[T]@POS10473']	pPM021	[(6484, 13347, 'FICUS-Kan')]	['C->[A]@POS2693']	[(8470, 8474), (8528, 8528)]	[]	FALSE	FALSE	TRUE
aanava-1-glycerol-stock-4-A2	18291	17476	17340	628.9281	100	JBx_203193	13349	299	3	0	3	glycerol-stock-4-A2	mountfolder//JBx_203193/aanava-1-glycerol-stock-4-A2_R1R2.bam	/Users/albertonava/Documents/Projects/211117_divaseq_analysis/alberto/mountfolder/JBx_203193/JBx_203193.fa	/Users/albertonava/Documents/Projects/211117_divaseq_analysis/alberto/mountfolder//JBx_203193/aanava-1-glycerol-stock-4-A2_R1R2.bam	/Users/albertonava/Documents/Projects/211117_divaseq_analysis/alberto/mountfolder//JBx_203193/aanava-1-glycerol-stock-4-A2_R1R2.vcf	/Users/albertonava/Documents/Projects/211117_divaseq_analysis/alberto/snapshots/JBx_203193_nava-1-glycerol-stock-4-A2_R1R2.jpg	/Users/albertonava/Documents/Projects/211117_divaseq_analysis/alberto/mountfolder/JBx_203193/JBx_203193.gff3	/Users/albertonava/Documents/Projects/211117_divaseq_analysis/alberto/depths/aanava-1-glycerol-stock-4-A2_R1R2.bam.depth	['C->[A]@POS2746', 'TTTCAA->[T]@POS8436', 'T->[C]@POS8488', 'AT->[A]@POS8494', 'C->[T]@POS10440']	pPM021	[(6451, 13314, 'FICUS-Kan')]	['C->[A]@POS2746']	[(8364, 8406), (8437, 8441), (8495, 8495)]	[]	FALSE	FALSE	TRUE
aanava-1-glycerol-stock-4-C2	12948	8267	8155	338.5462	63.8966	JBx_203197	11528	305	2	0	3	glycerol-stock-4-C2	mountfolder//JBx_203197/aanava-1-glycerol-stock-4-C2_R1R2.bam	/Users/albertonava/Documents/Projects/211117_divaseq_analysis/alberto/mountfolder/JBx_203197/JBx_203197.fa	/Users/albertonava/Documents/Projects/211117_divaseq_analysis/alberto/mountfolder//JBx_203197/aanava-1-glycerol-stock-4-C2_R1R2.bam	/Users/albertonava/Documents/Projects/211117_divaseq_analysis/alberto/mountfolder//JBx_203197/aanava-1-glycerol-stock-4-C2_R1R2.vcf	/Users/albertonava/Documents/Projects/211117_divaseq_analysis/alberto/snapshots/JBx_203197_nava-1-glycerol-stock-4-C2_R1R2.jpg	/Users/albertonava/Documents/Projects/211117_divaseq_analysis/alberto/mountfolder/JBx_203197/JBx_203197.gff3	/Users/albertonava/Documents/Projects/211117_divaseq_analysis/alberto/depths/aanava-1-glycerol-stock-4-C2_R1R2.bam.depth	['GA->[G]@POS6228', 'TTTCAA->[T]@POS6615', 'T->[C]@POS6667', 'AT->[A]@POS6673', 'C->[T]@POS8619']	pPM021	[(4630, 11493, 'FICUS-Kan')]	[]	[(109, 4278), (6544, 6551), (6616, 6620), (6674, 6674)]	[(109, 4278)]	FALSE	FALSE	FALSE
aanava-1-glycerol-stock-4-F2	14797	10406	10146	409.2675	62.8047	JBx_203198	11773	306	4	0	3	glycerol-stock-4-F2	mountfolder//JBx_203198/aanava-1-glycerol-stock-4-F2_R1R2.bam	/Users/albertonava/Documents/Projects/211117_divaseq_analysis/alberto/mountfolder/JBx_203198/JBx_203198.fa	/Users/albertonava/Documents/Projects/211117_divaseq_analysis/alberto/mountfolder//JBx_203198/aanava-1-glycerol-stock-4-F2_R1R2.bam	/Users/albertonava/Documents/Projects/211117_divaseq_analysis/alberto/mountfolder//JBx_203198/aanava-1-glycerol-stock-4-F2_R1R2.vcf	/Users/albertonava/Documents/Projects/211117_divaseq_analysis/alberto/snapshots/JBx_203198_nava-1-glycerol-stock-4-F2_R1R2.jpg	/Users/albertonava/Documents/Projects/211117_divaseq_analysis/alberto/mountfolder/JBx_203198/JBx_203198.gff3	/Users/albertonava/Documents/Projects/211117_divaseq_analysis/alberto/depths/aanava-1-glycerol-stock-4-F2_R1R2.bam.depth	['G->[C]@POS108', 'GA->[G]@POS6408', 'TTTCAA->[T]@POS6795', 'T->[C]@POS6847', 'AT->[A]@POS6853', 'C->[T]@POS8799']	pPM021	[(4810, 11655, 'FICUS-Kan')]	['G->[C]@POS108']	[(115, 4788), (6796, 6800), (6854, 6854)]	[(115, 4788)]	FALSE	FALSE	FALSE
aanava-1-glycerol-stock-4-G2	12053	7515	7290	287.6223	79.1302	JBx_203198	11773	297	4	0	4	glycerol-stock-4-G2	mountfolder//JBx_203198/aanava-1-glycerol-stock-4-G2_R1R2.bam	/Users/albertonava/Documents/Projects/211117_divaseq_analysis/alberto/mountfolder/JBx_203198/JBx_203198.fa	/Users/albertonava/Documents/Projects/211117_divaseq_analysis/alberto/mountfolder//JBx_203198/aanava-1-glycerol-stock-4-G2_R1R2.bam	/Users/albertonava/Documents/Projects/211117_divaseq_analysis/alberto/mountfolder//JBx_203198/aanava-1-glycerol-stock-4-G2_R1R2.vcf	/Users/albertonava/Documents/Projects/211117_divaseq_analysis/alberto/snapshots/JBx_203198_nava-1-glycerol-stock-4-G2_R1R2.jpg	/Users/albertonava/Documents/Projects/211117_divaseq_analysis/alberto/mountfolder/JBx_203198/JBx_203198.gff3	/Users/albertonava/Documents/Projects/211117_divaseq_analysis/alberto/depths/aanava-1-glycerol-stock-4-G2_R1R2.bam.depth	['T->[A]@POS1804', 'T->[C]@POS3815', 'TTTCAA->[T]@POS6795', 'T->[C]@POS6847', 'ATT->[A, AT]@POS6853', 'C->[T]@POS8799']	pPM021	[(4810, 11655, 'FICUS-Kan')]	['T->[A]@POS1804', 'T->[C]@POS3815']	[(252, 4788), (6658, 6768), (6796, 6800), (6854, 6854)]	[(252, 4788)]	FALSE	FALSE	FALSE
aanava-1-glycerol-stock-4-A3	8995	8700	8618	360.9058	99.069	JBx_203199	11708	304	3	0	5	glycerol-stock-4-A3	mountfolder//JBx_203199/aanava-1-glycerol-stock-4-A3_R1R2.bam	/Users/albertonava/Documents/Projects/211117_divaseq_analysis/alberto/mountfolder/JBx_203199/JBx_203199.fa	/Users/albertonava/Documents/Projects/211117_divaseq_analysis/alberto/mountfolder//JBx_203199/aanava-1-glycerol-stock-4-A3_R1R2.bam	/Users/albertonava/Documents/Projects/211117_divaseq_analysis/alberto/mountfolder//JBx_203199/aanava-1-glycerol-stock-4-A3_R1R2.vcf	/Users/albertonava/Documents/Projects/211117_divaseq_analysis/alberto/snapshots/JBx_203199_nava-1-glycerol-stock-4-A3_R1R2.jpg	/Users/albertonava/Documents/Projects/211117_divaseq_analysis/alberto/mountfolder/JBx_203199/JBx_203199.gff3	/Users/albertonava/Documents/Projects/211117_divaseq_analysis/alberto/depths/aanava-1-glycerol-stock-4-A3_R1R2.bam.depth	['G->[T]@POS4486', 'TTTCAA->[T]@POS6795', 'AAT->[A]@POS6804', 'TCA->[T]@POS6810', 'T->[C]@POS6847', 'AT->[A]@POS6853', 'C->[T]@POS8799']	pPM021	[(4810, 11673, 'FICUS-Kan')]	['G->[T]@POS4486']	[(6658, 6773), (6796, 6800), (6805, 6806), (6811, 6812), (6854, 6854)]	[]	FALSE	FALSE	TRUE
aanava-1-glycerol-stock-4-H2	22318	21435	21317	875.1257	100	JBx_203199	11708	278	3	0	3	glycerol-stock-4-H2	mountfolder//JBx_203199/aanava-1-glycerol-stock-4-H2_R1R2.bam	/Users/albertonava/Documents/Projects/211117_divaseq_analysis/alberto/mountfolder/JBx_203199/JBx_203199.fa	/Users/albertonava/Documents/Projects/211117_divaseq_analysis/alberto/mountfolder//JBx_203199/aanava-1-glycerol-stock-4-H2_R1R2.bam	/Users/albertonava/Documents/Projects/211117_divaseq_analysis/alberto/mountfolder//JBx_203199/aanava-1-glycerol-stock-4-H2_R1R2.vcf	/Users/albertonava/Documents/Projects/211117_divaseq_analysis/alberto/snapshots/JBx_203199_nava-1-glycerol-stock-4-H2_R1R2.jpg	/Users/albertonava/Documents/Projects/211117_divaseq_analysis/alberto/mountfolder/JBx_203199/JBx_203199.gff3	/Users/albertonava/Documents/Projects/211117_divaseq_analysis/alberto/depths/aanava-1-glycerol-stock-4-H2_R1R2.bam.depth	['G->[T]@POS4486', 'GA->[G]@POS6408', 'TTTCAA->[T]@POS6795', 'T->[C]@POS6847', 'AT->[A]@POS6853', 'C->[T]@POS8799']	pPM021	[(4810, 11673, 'FICUS-Kan')]	['G->[T]@POS4486']	[(6796, 6800), (6854, 6854)]	[]	FALSE	FALSE	FALSE
aanava-1-glycerol-stock-4-B3	10663	10126	10047	426.8173	100	JBx_203201	11675	318	2	0	5	glycerol-stock-4-B3	mountfolder//JBx_203201/aanava-1-glycerol-stock-4-B3_R1R2.bam	/Users/albertonava/Documents/Projects/211117_divaseq_analysis/alberto/mountfolder/JBx_203201/JBx_203201.fa	/Users/albertonava/Documents/Projects/211117_divaseq_analysis/alberto/mountfolder//JBx_203201/aanava-1-glycerol-stock-4-B3_R1R2.bam	/Users/albertonava/Documents/Projects/211117_divaseq_analysis/alberto/mountfolder//JBx_203201/aanava-1-glycerol-stock-4-B3_R1R2.vcf	/Users/albertonava/Documents/Projects/211117_divaseq_analysis/alberto/snapshots/JBx_203201_nava-1-glycerol-stock-4-B3_R1R2.jpg	/Users/albertonava/Documents/Projects/211117_divaseq_analysis/alberto/mountfolder/JBx_203201/JBx_203201.gff3	/Users/albertonava/Documents/Projects/211117_divaseq_analysis/alberto/depths/aanava-1-glycerol-stock-4-B3_R1R2.bam.depth	['TTTCAA->[T]@POS6762', 'AAT->[A]@POS6771', 'T->[C]@POS6814', 'ATT->[A, AT]@POS6820', 'C->[T]@POS8766']	pPM021	[(4777, 11640, 'FICUS-Kan')]	[]	[(6625, 6692), (6763, 6766), (6821, 6821)]	[]	TRUE	TRUE	TRUE
aanava-1-glycerol-stock-4-C3	14011	12252	12165	491.9521	99.4094	JBx_203204	11683	292	3	0	3	glycerol-stock-4-C3	mountfolder//JBx_203204/aanava-1-glycerol-stock-4-C3_R1R2.bam	/Users/albertonava/Documents/Projects/211117_divaseq_analysis/alberto/mountfolder/JBx_203204/JBx_203204.fa	/Users/albertonava/Documents/Projects/211117_divaseq_analysis/alberto/mountfolder//JBx_203204/aanava-1-glycerol-stock-4-C3_R1R2.bam	/Users/albertonava/Documents/Projects/211117_divaseq_analysis/alberto/mountfolder//JBx_203204/aanava-1-glycerol-stock-4-C3_R1R2.vcf	/Users/albertonava/Documents/Projects/211117_divaseq_analysis/alberto/snapshots/JBx_203204_nava-1-glycerol-stock-4-C3_R1R2.jpg	/Users/albertonava/Documents/Projects/211117_divaseq_analysis/alberto/mountfolder/JBx_203204/JBx_203204.gff3	/Users/albertonava/Documents/Projects/211117_divaseq_analysis/alberto/depths/aanava-1-glycerol-stock-4-C3_R1R2.bam.depth	['G->[A]@POS54', 'GA->[G]@POS6318', 'TTTCAA->[T]@POS6705', 'T->[C]@POS6757', 'AT->[A]@POS6763', 'C->[T]@POS8709']	pPM021	[(4720, 11565, 'FICUS-Kan')]	['G->[A]@POS54']	[(6559, 6664), (6706, 6710), (6764, 6764)]	[]	FALSE	FALSE	TRUE
aanava-1-glycerol-stock-4-D3	8953	7182	7080	293.7776	100	JBx_203205	11618	286	2	0	5	glycerol-stock-4-D3	mountfolder//JBx_203205/aanava-1-glycerol-stock-4-D3_R1R2.bam	/Users/albertonava/Documents/Projects/211117_divaseq_analysis/alberto/mountfolder/JBx_203205/JBx_203205.fa	/Users/albertonava/Documents/Projects/211117_divaseq_analysis/alberto/mountfolder//JBx_203205/aanava-1-glycerol-stock-4-D3_R1R2.bam	/Users/albertonava/Documents/Projects/211117_divaseq_analysis/alberto/mountfolder//JBx_203205/aanava-1-glycerol-stock-4-D3_R1R2.vcf	/Users/albertonava/Documents/Projects/211117_divaseq_analysis/alberto/snapshots/JBx_203205_nava-1-glycerol-stock-4-D3_R1R2.jpg	/Users/albertonava/Documents/Projects/211117_divaseq_analysis/alberto/mountfolder/JBx_203205/JBx_203205.gff3	/Users/albertonava/Documents/Projects/211117_divaseq_analysis/alberto/depths/aanava-1-glycerol-stock-4-D3_R1R2.bam.depth	['GA->[G]@POS6318', 'TTTCAA->[T]@POS6705', 'AAT->[A]@POS6714', 'ATCAT->[A]@POS6719', 'T->[C]@POS6757', 'AT->[A]@POS6763', 'C->[T]@POS8709']	pPM021	[(4720, 11583, 'FICUS-Kan')]	[]	[(6706, 6710)]	[]	TRUE	TRUE	TRUE
aanava-1-glycerol-stock-4-E3	16048	14038	13857	559.275	100	JBx_203205	11618	279	2	0	3	glycerol-stock-4-E3	mountfolder//JBx_203205/aanava-1-glycerol-stock-4-E3_R1R2.bam	/Users/albertonava/Documents/Projects/211117_divaseq_analysis/alberto/mountfolder/JBx_203205/JBx_203205.fa	/Users/albertonava/Documents/Projects/211117_divaseq_analysis/alberto/mountfolder//JBx_203205/aanava-1-glycerol-stock-4-E3_R1R2.bam	/Users/albertonava/Documents/Projects/211117_divaseq_analysis/alberto/mountfolder//JBx_203205/aanava-1-glycerol-stock-4-E3_R1R2.vcf	/Users/albertonava/Documents/Projects/211117_divaseq_analysis/alberto/snapshots/JBx_203205_nava-1-glycerol-stock-4-E3_R1R2.jpg	/Users/albertonava/Documents/Projects/211117_divaseq_analysis/alberto/mountfolder/JBx_203205/JBx_203205.gff3	/Users/albertonava/Documents/Projects/211117_divaseq_analysis/alberto/depths/aanava-1-glycerol-stock-4-E3_R1R2.bam.depth	['GA->[G]@POS6318', 'TTTCAA->[T]@POS6705', 'T->[C]@POS6757', 'AT->[A]@POS6763', 'C->[T]@POS8709']	pPM021	[(4720, 11583, 'FICUS-Kan')]	[]	[(6706, 6710), (6764, 6764)]	[]	TRUE	TRUE	TRUE
aanava-1-glycerol-stock-4-F3	14348	12376	12250	508.0742	100	JBx_203205	11618	297	2	0	5	glycerol-stock-4-F3	mountfolder//JBx_203205/aanava-1-glycerol-stock-4-F3_R1R2.bam	/Users/albertonava/Documents/Projects/211117_divaseq_analysis/alberto/mountfolder/JBx_203205/JBx_203205.fa	/Users/albertonava/Documents/Projects/211117_divaseq_analysis/alberto/mountfolder//JBx_203205/aanava-1-glycerol-stock-4-F3_R1R2.bam	/Users/albertonava/Documents/Projects/211117_divaseq_analysis/alberto/mountfolder//JBx_203205/aanava-1-glycerol-stock-4-F3_R1R2.vcf	/Users/albertonava/Documents/Projects/211117_divaseq_analysis/alberto/snapshots/JBx_203205_nava-1-glycerol-stock-4-F3_R1R2.jpg	/Users/albertonava/Documents/Projects/211117_divaseq_analysis/alberto/mountfolder/JBx_203205/JBx_203205.gff3	/Users/albertonava/Documents/Projects/211117_divaseq_analysis/alberto/depths/aanava-1-glycerol-stock-4-F3_R1R2.bam.depth	['TTTCAA->[T]@POS6705', 'AAT->[A]@POS6714', 'T->[C]@POS6757', 'AT->[A]@POS6763', 'C->[T]@POS8709']	pPM021	[(4720, 11583, 'FICUS-Kan')]	[]	[(6706, 6710), (6764, 6764)]	[]	TRUE	TRUE	TRUE
aanava-1-glycerol-stock-4-G3	12551	11422	11218	461.5498	100	JBx_203205	11618	302	3	0	4	glycerol-stock-4-G3	mountfolder//JBx_203205/aanava-1-glycerol-stock-4-G3_R1R2.bam	/Users/albertonava/Documents/Projects/211117_divaseq_analysis/alberto/mountfolder/JBx_203205/JBx_203205.fa	/Users/albertonava/Documents/Projects/211117_divaseq_analysis/alberto/mountfolder//JBx_203205/aanava-1-glycerol-stock-4-G3_R1R2.bam	/Users/albertonava/Documents/Projects/211117_divaseq_analysis/alberto/mountfolder//JBx_203205/aanava-1-glycerol-stock-4-G3_R1R2.vcf	/Users/albertonava/Documents/Projects/211117_divaseq_analysis/alberto/snapshots/JBx_203205_nava-1-glycerol-stock-4-G3_R1R2.jpg	/Users/albertonava/Documents/Projects/211117_divaseq_analysis/alberto/mountfolder/JBx_203205/JBx_203205.gff3	/Users/albertonava/Documents/Projects/211117_divaseq_analysis/alberto/depths/aanava-1-glycerol-stock-4-G3_R1R2.bam.depth	['GA->[G]@POS6318', 'TTTCAA->[T]@POS6705', 'AAT->[A]@POS6714', 'T->[C]@POS6757', 'AT->[A]@POS6763', 'C->[T]@POS8709']	pPM021	[(4720, 11583, 'FICUS-Kan')]	[]	[(6706, 6709), (6764, 6764)]	[]	TRUE	TRUE	TRUE
aanava-1-glycerol-stock-4-A4	36323	33908	33751	1170.8711	100	JBx_203206	11626	205	2	0	5	glycerol-stock-4-A4	mountfolder//JBx_203206/aanava-1-glycerol-stock-4-A4_R1R2.bam	/Users/albertonava/Documents/Projects/211117_divaseq_analysis/alberto/mountfolder/JBx_203206/JBx_203206.fa	/Users/albertonava/Documents/Projects/211117_divaseq_analysis/alberto/mountfolder//JBx_203206/aanava-1-glycerol-stock-4-A4_R1R2.bam	/Users/albertonava/Documents/Projects/211117_divaseq_analysis/alberto/mountfolder//JBx_203206/aanava-1-glycerol-stock-4-A4_R1R2.vcf	/Users/albertonava/Documents/Projects/211117_divaseq_analysis/alberto/snapshots/JBx_203206_nava-1-glycerol-stock-4-A4_R1R2.jpg	/Users/albertonava/Documents/Projects/211117_divaseq_analysis/alberto/mountfolder/JBx_203206/JBx_203206.gff3	/Users/albertonava/Documents/Projects/211117_divaseq_analysis/alberto/depths/aanava-1-glycerol-stock-4-A4_R1R2.bam.depth	['GA->[G]@POS6261', 'TTTCAA->[T]@POS6648', 'AAT->[A]@POS6657', 'T->[C]@POS6700', 'AT->[A]@POS6706', 'C->[T]@POS8652']	pPM021	[(4663, 11508, 'FICUS-Kan')]	[]	[]	[]	TRUE	TRUE	TRUE
aanava-1-glycerol-stock-4-B4	6225	5676	5666	236.0236	99.785	JBx_203206	11626	285	2	2	3	glycerol-stock-4-B4	mountfolder//JBx_203206/aanava-1-glycerol-stock-4-B4_R1R2.bam	/Users/albertonava/Documents/Projects/211117_divaseq_analysis/alberto/mountfolder/JBx_203206/JBx_203206.fa	/Users/albertonava/Documents/Projects/211117_divaseq_analysis/alberto/mountfolder//JBx_203206/aanava-1-glycerol-stock-4-B4_R1R2.bam	/Users/albertonava/Documents/Projects/211117_divaseq_analysis/alberto/mountfolder//JBx_203206/aanava-1-glycerol-stock-4-B4_R1R2.vcf	/Users/albertonava/Documents/Projects/211117_divaseq_analysis/alberto/snapshots/JBx_203206_nava-1-glycerol-stock-4-B4_R1R2.jpg	/Users/albertonava/Documents/Projects/211117_divaseq_analysis/alberto/mountfolder/JBx_203206/JBx_203206.gff3	/Users/albertonava/Documents/Projects/211117_divaseq_analysis/alberto/depths/aanava-1-glycerol-stock-4-B4_R1R2.bam.depth	['GA->[G]@POS6261', 'TTTCAA->[T]@POS6648', 'C->[CT]@POS6679', 'A->[AT]@POS6689', 'T->[C]@POS6700', 'AT->[A]@POS6706', 'C->[T]@POS8652']	pPM021	[(4663, 11508, 'FICUS-Kan')]	[]	[(6262, 6262), (6511, 6623), (6649, 6653), (6707, 6707)]	[]	TRUE	TRUE	TRUE
aanava-1-glycerol-stock-4-C4	30310	25874	25716	1004.7949	100	JBx_203206	11626	274	2	0	4	glycerol-stock-4-C4	mountfolder//JBx_203206/aanava-1-glycerol-stock-4-C4_R1R2.bam	/Users/albertonava/Documents/Projects/211117_divaseq_analysis/alberto/mountfolder/JBx_203206/JBx_203206.fa	/Users/albertonava/Documents/Projects/211117_divaseq_analysis/alberto/mountfolder//JBx_203206/aanava-1-glycerol-stock-4-C4_R1R2.bam	/Users/albertonava/Documents/Projects/211117_divaseq_analysis/alberto/mountfolder//JBx_203206/aanava-1-glycerol-stock-4-C4_R1R2.vcf	/Users/albertonava/Documents/Projects/211117_divaseq_analysis/alberto/snapshots/JBx_203206_nava-1-glycerol-stock-4-C4_R1R2.jpg	/Users/albertonava/Documents/Projects/211117_divaseq_analysis/alberto/mountfolder/JBx_203206/JBx_203206.gff3	/Users/albertonava/Documents/Projects/211117_divaseq_analysis/alberto/depths/aanava-1-glycerol-stock-4-C4_R1R2.bam.depth	['GA->[G]@POS6261', 'TTTCAA->[T]@POS6648', 'T->[C]@POS6700', 'AT->[A]@POS6706', 'C->[T]@POS8652']	pPM021	[(4663, 11508, 'FICUS-Kan')]	[]	[]	[]	TRUE	TRUE	TRUE
aanava-1-glycerol-stock-4-H3	29146	22939	22846	766.505	100	JBx_203206	11626	194	3	1	4	glycerol-stock-4-H3	mountfolder//JBx_203206/aanava-1-glycerol-stock-4-H3_R1R2.bam	/Users/albertonava/Documents/Projects/211117_divaseq_analysis/alberto/mountfolder/JBx_203206/JBx_203206.fa	/Users/albertonava/Documents/Projects/211117_divaseq_analysis/alberto/mountfolder//JBx_203206/aanava-1-glycerol-stock-4-H3_R1R2.bam	/Users/albertonava/Documents/Projects/211117_divaseq_analysis/alberto/mountfolder//JBx_203206/aanava-1-glycerol-stock-4-H3_R1R2.vcf	/Users/albertonava/Documents/Projects/211117_divaseq_analysis/alberto/snapshots/JBx_203206_nava-1-glycerol-stock-4-H3_R1R2.jpg	/Users/albertonava/Documents/Projects/211117_divaseq_analysis/alberto/mountfolder/JBx_203206/JBx_203206.gff3	/Users/albertonava/Documents/Projects/211117_divaseq_analysis/alberto/depths/aanava-1-glycerol-stock-4-H3_R1R2.bam.depth	['GA->[G]@POS6261', 'TTTCAA->[T]@POS6648', 'T->[C]@POS6700', 'AT->[A]@POS6706', 'C->[T]@POS8652', 'ATC->[A]@POS9949', 'C->[CGT]@POS9952', 'A->[G]@POS10278']	pPM021	[(4663, 11508, 'FICUS-Kan')]	[]	[]	[]	TRUE	TRUE	TRUE
aanava-1-glycerol-stock-4-D4	17293	11251	11242	461.848	98.0764	JBx_203208	11593	284	13	1	4	glycerol-stock-4-D4	mountfolder//JBx_203208/aanava-1-glycerol-stock-4-D4_R1R2.bam	/Users/albertonava/Documents/Projects/211117_divaseq_analysis/alberto/mountfolder/JBx_203208/JBx_203208.fa	/Users/albertonava/Documents/Projects/211117_divaseq_analysis/alberto/mountfolder//JBx_203208/aanava-1-glycerol-stock-4-D4_R1R2.bam	/Users/albertonava/Documents/Projects/211117_divaseq_analysis/alberto/mountfolder//JBx_203208/aanava-1-glycerol-stock-4-D4_R1R2.vcf	/Users/albertonava/Documents/Projects/211117_divaseq_analysis/alberto/snapshots/JBx_203208_nava-1-glycerol-stock-4-D4_R1R2.jpg	/Users/albertonava/Documents/Projects/211117_divaseq_analysis/alberto/mountfolder/JBx_203208/JBx_203208.gff3	/Users/albertonava/Documents/Projects/211117_divaseq_analysis/alberto/depths/aanava-1-glycerol-stock-4-D4_R1R2.bam.depth	['G->[A]@POS108', 'T->[C]@POS111', 'G->[A]@POS114', 'T->[C]@POS117', 'T->[A]@POS123', 'C->[G]@POS129', 'T->[TGTAGACTGCCTGGTGAG]@POS130', 'C->[T]@POS478', 'C->[T]@POS2156', 'T->[C]@POS2159', 'G->[C]@POS3772', 'T->[A]@POS3776', 'CT->[C]@POS6512', 'TTTCAA->[T]@POS6615', 'T->[C]@POS6667', 'AT->[A]@POS6673', 'C->[T]@POS8619']	pPM021	[(4630, 11475, 'FICUS-Kan')]	['G->[A]@POS108', 'T->[C]@POS111', 'G->[A]@POS114', 'T->[C]@POS117', 'T->[A]@POS123', 'C->[G]@POS129', 'T->[TGTAGACTGCCTGGTGAG]@POS130', 'C->[T]@POS478', 'C->[T]@POS2156', 'T->[C]@POS2159', 'G->[C]@POS3772', 'T->[A]@POS3776']	[(297, 338), (470, 487), (612, 720), (789, 840), (907, 1029), (1237, 1253), (1826, 2099), (2276, 2818), (2842, 2863), (2903, 2990), (3398, 3515), (3828, 3966), (4223, 4256), (6616, 6620), (6674, 6674)]	[(297, 338), (470, 487), (612, 720), (789, 840), (907, 1029), (1237, 1253), (1826, 2099), (2276, 2818), (2842, 2863), (2903, 2990), (3398, 3515), (3828, 3966), (4223, 4256)]	FALSE	FALSE	FALSE
aanava-1-glycerol-stock-4-E4	10264	9860	9678	404.1182	100	JBx_203212	11611	316	3	0	3	glycerol-stock-4-E4	mountfolder//JBx_203212/aanava-1-glycerol-stock-4-E4_R1R2.bam	/Users/albertonava/Documents/Projects/211117_divaseq_analysis/alberto/mountfolder/JBx_203212/JBx_203212.fa	/Users/albertonava/Documents/Projects/211117_divaseq_analysis/alberto/mountfolder//JBx_203212/aanava-1-glycerol-stock-4-E4_R1R2.bam	/Users/albertonava/Documents/Projects/211117_divaseq_analysis/alberto/mountfolder//JBx_203212/aanava-1-glycerol-stock-4-E4_R1R2.vcf	/Users/albertonava/Documents/Projects/211117_divaseq_analysis/alberto/snapshots/JBx_203212_nava-1-glycerol-stock-4-E4_R1R2.jpg	/Users/albertonava/Documents/Projects/211117_divaseq_analysis/alberto/mountfolder/JBx_203212/JBx_203212.gff3	/Users/albertonava/Documents/Projects/211117_divaseq_analysis/alberto/depths/aanava-1-glycerol-stock-4-E4_R1R2.bam.depth	['G->[T]@POS3733', 'GA->[G]@POS6246', 'TTTCAA->[T]@POS6633', 'T->[C]@POS6685', 'AT->[A]@POS6691', 'C->[T]@POS8637']	pPM021	[(4648, 11493, 'FICUS-Kan')]	['G->[T]@POS3733']	[(6568, 6606), (6634, 6638), (6692, 6692)]	[]	FALSE	FALSE	TRUE
aanava-1-glycerol-stock-4-F4	14638	12657	12505	521.3514	99.7158	JBx_203212	11611	302	3	0	3	glycerol-stock-4-F4	mountfolder//JBx_203212/aanava-1-glycerol-stock-4-F4_R1R2.bam	/Users/albertonava/Documents/Projects/211117_divaseq_analysis/alberto/mountfolder/JBx_203212/JBx_203212.fa	/Users/albertonava/Documents/Projects/211117_divaseq_analysis/alberto/mountfolder//JBx_203212/aanava-1-glycerol-stock-4-F4_R1R2.bam	/Users/albertonava/Documents/Projects/211117_divaseq_analysis/alberto/mountfolder//JBx_203212/aanava-1-glycerol-stock-4-F4_R1R2.vcf	/Users/albertonava/Documents/Projects/211117_divaseq_analysis/alberto/snapshots/JBx_203212_nava-1-glycerol-stock-4-F4_R1R2.jpg	/Users/albertonava/Documents/Projects/211117_divaseq_analysis/alberto/mountfolder/JBx_203212/JBx_203212.gff3	/Users/albertonava/Documents/Projects/211117_divaseq_analysis/alberto/depths/aanava-1-glycerol-stock-4-F4_R1R2.bam.depth	['G->[T]@POS3733', 'GA->[G]@POS6246', 'TTTCAA->[T]@POS6633', 'T->[C]@POS6685', 'AT->[A]@POS6691', 'C->[T]@POS8637']	pPM021	[(4648, 11493, 'FICUS-Kan')]	['G->[T]@POS3733']	[(6498, 6601), (6634, 6638), (6692, 6692)]	[]	FALSE	FALSE	TRUE
aanava-1-glycerol-stock-4-A5	15114	15000	14744	591.0621	100	JBx_203214	12010	305	3	0	6	glycerol-stock-4-A5	mountfolder//JBx_203214/aanava-1-glycerol-stock-4-A5_R1R2.bam	/Users/albertonava/Documents/Projects/211117_divaseq_analysis/alberto/mountfolder/JBx_203214/JBx_203214.fa	/Users/albertonava/Documents/Projects/211117_divaseq_analysis/alberto/mountfolder//JBx_203214/aanava-1-glycerol-stock-4-A5_R1R2.bam	/Users/albertonava/Documents/Projects/211117_divaseq_analysis/alberto/mountfolder//JBx_203214/aanava-1-glycerol-stock-4-A5_R1R2.vcf	/Users/albertonava/Documents/Projects/211117_divaseq_analysis/alberto/snapshots/JBx_203214_nava-1-glycerol-stock-4-A5_R1R2.jpg	/Users/albertonava/Documents/Projects/211117_divaseq_analysis/alberto/mountfolder/JBx_203214/JBx_203214.gff3	/Users/albertonava/Documents/Projects/211117_divaseq_analysis/alberto/depths/aanava-1-glycerol-stock-4-A5_R1R2.bam.depth	['C->[A]@POS2829', 'TG->[T]@POS4685', 'GA->[G]@POS6645', 'TTTCAA->[T]@POS7032', 'AAT->[A]@POS7041', 'ATCAT->[A]@POS7046', 'T->[C]@POS7084', 'AT->[A]@POS7090', 'C->[T]@POS9036']	pPM021	[(5047, 11892, 'FICUS-Kan')]	['C->[A]@POS2829', 'TG->[T]@POS4685']	[(7033, 7037), (7091, 7091)]	[]	FALSE	FALSE	FALSE
aanava-1-glycerol-stock-4-B5	1806	1605	1605	68.9142	99.4838	JBx_203214	12010	342	4	0	3	glycerol-stock-4-B5	mountfolder//JBx_203214/aanava-1-glycerol-stock-4-B5_R1R2.bam	/Users/albertonava/Documents/Projects/211117_divaseq_analysis/alberto/mountfolder/JBx_203214/JBx_203214.fa	/Users/albertonava/Documents/Projects/211117_divaseq_analysis/alberto/mountfolder//JBx_203214/aanava-1-glycerol-stock-4-B5_R1R2.bam	/Users/albertonava/Documents/Projects/211117_divaseq_analysis/alberto/mountfolder//JBx_203214/aanava-1-glycerol-stock-4-B5_R1R2.vcf	/Users/albertonava/Documents/Projects/211117_divaseq_analysis/alberto/snapshots/JBx_203214_nava-1-glycerol-stock-4-B5_R1R2.jpg	/Users/albertonava/Documents/Projects/211117_divaseq_analysis/alberto/mountfolder/JBx_203214/JBx_203214.gff3	/Users/albertonava/Documents/Projects/211117_divaseq_analysis/alberto/depths/aanava-1-glycerol-stock-4-B5_R1R2.bam.depth	['C->[A]@POS2829', 'TG->[T]@POS4685', 'AT->[A]@POS6850', 'T->[A]@POS6995', 'C->[T]@POS8042', 'C->[T]@POS9036']	pPM021	[(5047, 11892, 'FICUS-Kan')]	['C->[A]@POS2829', 'TG->[T]@POS4685']	[(4686, 4686), (6646, 6646), (6867, 7037), (7091, 7091)]	[(4686, 4686)]	FALSE	FALSE	FALSE
aanava-1-glycerol-stock-4-G4	16372	15532	15229	604.7162	99.9167	JBx_203214	12010	302	3	0	6	glycerol-stock-4-G4	mountfolder//JBx_203214/aanava-1-glycerol-stock-4-G4_R1R2.bam	/Users/albertonava/Documents/Projects/211117_divaseq_analysis/alberto/mountfolder/JBx_203214/JBx_203214.fa	/Users/albertonava/Documents/Projects/211117_divaseq_analysis/alberto/mountfolder//JBx_203214/aanava-1-glycerol-stock-4-G4_R1R2.bam	/Users/albertonava/Documents/Projects/211117_divaseq_analysis/alberto/mountfolder//JBx_203214/aanava-1-glycerol-stock-4-G4_R1R2.vcf	/Users/albertonava/Documents/Projects/211117_divaseq_analysis/alberto/snapshots/JBx_203214_nava-1-glycerol-stock-4-G4_R1R2.jpg	/Users/albertonava/Documents/Projects/211117_divaseq_analysis/alberto/mountfolder/JBx_203214/JBx_203214.gff3	/Users/albertonava/Documents/Projects/211117_divaseq_analysis/alberto/depths/aanava-1-glycerol-stock-4-G4_R1R2.bam.depth	['C->[A]@POS2829', 'TG->[T]@POS4685', 'GA->[G]@POS6645', 'TTTCAA->[T]@POS7032', 'T->[C]@POS7084', 'AT->[A]@POS7090', 'C->[T]@POS9036']	pPM021	[(5047, 11892, 'FICUS-Kan')]	['C->[A]@POS2829', 'TG->[T]@POS4685']	[(6960, 6979), (7033, 7037), (7091, 7091)]	[]	FALSE	FALSE	FALSE
aanava-1-glycerol-stock-4-H4	7719	7553	7451	306.1812	100	JBx_203214	12010	311	3	0	6	glycerol-stock-4-H4	mountfolder//JBx_203214/aanava-1-glycerol-stock-4-H4_R1R2.bam	/Users/albertonava/Documents/Projects/211117_divaseq_analysis/alberto/mountfolder/JBx_203214/JBx_203214.fa	/Users/albertonava/Documents/Projects/211117_divaseq_analysis/alberto/mountfolder//JBx_203214/aanava-1-glycerol-stock-4-H4_R1R2.bam	/Users/albertonava/Documents/Projects/211117_divaseq_analysis/alberto/mountfolder//JBx_203214/aanava-1-glycerol-stock-4-H4_R1R2.vcf	/Users/albertonava/Documents/Projects/211117_divaseq_analysis/alberto/snapshots/JBx_203214_nava-1-glycerol-stock-4-H4_R1R2.jpg	/Users/albertonava/Documents/Projects/211117_divaseq_analysis/alberto/mountfolder/JBx_203214/JBx_203214.gff3	/Users/albertonava/Documents/Projects/211117_divaseq_analysis/alberto/depths/aanava-1-glycerol-stock-4-H4_R1R2.bam.depth	['C->[A]@POS2829', 'TG->[T]@POS4685', 'GA->[G]@POS6645', 'TTTCAA->[T]@POS7032', 'AAT->[A]@POS7041', 'TCA->[T]@POS7047', 'T->[C]@POS7084', 'AT->[A]@POS7090', 'C->[T]@POS9036']	pPM021	[(5047, 11892, 'FICUS-Kan')]	['C->[A]@POS2829', 'TG->[T]@POS4685']	[(6897, 6977), (7091, 7091)]	[]	FALSE	FALSE	FALSE
aanava-1-glycerol-stock-4-C5	3494	2801	2748	113.5676	99.4543	JBx_203221	11912	309	2	0	3	glycerol-stock-4-C5	mountfolder//JBx_203221/aanava-1-glycerol-stock-4-C5_R1R2.bam	/Users/albertonava/Documents/Projects/211117_divaseq_analysis/alberto/mountfolder/JBx_203221/JBx_203221.fa	/Users/albertonava/Documents/Projects/211117_divaseq_analysis/alberto/mountfolder//JBx_203221/aanava-1-glycerol-stock-4-C5_R1R2.bam	/Users/albertonava/Documents/Projects/211117_divaseq_analysis/alberto/mountfolder//JBx_203221/aanava-1-glycerol-stock-4-C5_R1R2.vcf	/Users/albertonava/Documents/Projects/211117_divaseq_analysis/alberto/snapshots/JBx_203221_nava-1-glycerol-stock-4-C5_R1R2.jpg	/Users/albertonava/Documents/Projects/211117_divaseq_analysis/alberto/mountfolder/JBx_203221/JBx_203221.gff3	/Users/albertonava/Documents/Projects/211117_divaseq_analysis/alberto/depths/aanava-1-glycerol-stock-4-C5_R1R2.bam.depth	['GA->[G]@POS6612', 'TTTCAA->[T]@POS6999', 'T->[C]@POS7051', 'AT->[A]@POS7057', 'C->[T]@POS9003']	pPM021	[(5014, 11877, 'FICUS-Kan')]	[]	[(6861, 6984), (7000, 7004), (7058, 7058)]	[]	TRUE	TRUE	TRUE
aanava-1-glycerol-stock-4-F5	12641	11952	11720	477.2141	99.4389	JBx_203222	11941	307	2	0	3	glycerol-stock-4-F5	mountfolder//JBx_203222/aanava-1-glycerol-stock-4-F5_R1R2.bam	/Users/albertonava/Documents/Projects/211117_divaseq_analysis/alberto/mountfolder/JBx_203222/JBx_203222.fa	/Users/albertonava/Documents/Projects/211117_divaseq_analysis/alberto/mountfolder//JBx_203222/aanava-1-glycerol-stock-4-F5_R1R2.bam	/Users/albertonava/Documents/Projects/211117_divaseq_analysis/alberto/mountfolder//JBx_203222/aanava-1-glycerol-stock-4-F5_R1R2.vcf	/Users/albertonava/Documents/Projects/211117_divaseq_analysis/alberto/snapshots/JBx_203222_nava-1-glycerol-stock-4-F5_R1R2.jpg	/Users/albertonava/Documents/Projects/211117_divaseq_analysis/alberto/mountfolder/JBx_203222/JBx_203222.gff3	/Users/albertonava/Documents/Projects/211117_divaseq_analysis/alberto/depths/aanava-1-glycerol-stock-4-F5_R1R2.bam.depth	['TTTCAA->[T]@POS6963', 'T->[C]@POS7015', 'AT->[A]@POS7021', 'C->[T]@POS8967']	pPM021	[(4978, 11823, 'FICUS-Kan')]	[]	[(6828, 6919), (6964, 6968), (7022, 7022)]	[]	TRUE	TRUE	TRUE
aanava-1-glycerol-stock-4-G5	13476	12568	12303	498.1604	100	JBx_203222	11941	314	2	0	3	glycerol-stock-4-G5	mountfolder//JBx_203222/aanava-1-glycerol-stock-4-G5_R1R2.bam	/Users/albertonava/Documents/Projects/211117_divaseq_analysis/alberto/mountfolder/JBx_203222/JBx_203222.fa	/Users/albertonava/Documents/Projects/211117_divaseq_analysis/alberto/mountfolder//JBx_203222/aanava-1-glycerol-stock-4-G5_R1R2.bam	/Users/albertonava/Documents/Projects/211117_divaseq_analysis/alberto/mountfolder//JBx_203222/aanava-1-glycerol-stock-4-G5_R1R2.vcf	/Users/albertonava/Documents/Projects/211117_divaseq_analysis/alberto/snapshots/JBx_203222_nava-1-glycerol-stock-4-G5_R1R2.jpg	/Users/albertonava/Documents/Projects/211117_divaseq_analysis/alberto/mountfolder/JBx_203222/JBx_203222.gff3	/Users/albertonava/Documents/Projects/211117_divaseq_analysis/alberto/depths/aanava-1-glycerol-stock-4-G5_R1R2.bam.depth	['TTTCAA->[T]@POS6963', 'T->[C]@POS7015', 'AT->[A]@POS7021', 'C->[T]@POS8967']	pPM021	[(4978, 11823, 'FICUS-Kan')]	[]	[(6964, 6968), (7022, 7022)]	[]	TRUE	TRUE	TRUE
aanava-1-glycerol-stock-4-H5	20776	20432	20088	798.1445	100	JBx_203222	11941	290	2	0	5	glycerol-stock-4-H5	mountfolder//JBx_203222/aanava-1-glycerol-stock-4-H5_R1R2.bam	/Users/albertonava/Documents/Projects/211117_divaseq_analysis/alberto/mountfolder/JBx_203222/JBx_203222.fa	/Users/albertonava/Documents/Projects/211117_divaseq_analysis/alberto/mountfolder//JBx_203222/aanava-1-glycerol-stock-4-H5_R1R2.bam	/Users/albertonava/Documents/Projects/211117_divaseq_analysis/alberto/mountfolder//JBx_203222/aanava-1-glycerol-stock-4-H5_R1R2.vcf	/Users/albertonava/Documents/Projects/211117_divaseq_analysis/alberto/snapshots/JBx_203222_nava-1-glycerol-stock-4-H5_R1R2.jpg	/Users/albertonava/Documents/Projects/211117_divaseq_analysis/alberto/mountfolder/JBx_203222/JBx_203222.gff3	/Users/albertonava/Documents/Projects/211117_divaseq_analysis/alberto/depths/aanava-1-glycerol-stock-4-H5_R1R2.bam.depth	['GA->[G]@POS6576', 'TTTCAA->[T]@POS6963', 'AAT->[A]@POS6972', 'ATCAT->[A]@POS6977', 'T->[C]@POS7015', 'AT->[A]@POS7021', 'C->[T]@POS8967']	pPM021	[(4978, 11823, 'FICUS-Kan')]	[]	[(7022, 7022)]	[]	TRUE	TRUE	TRUE
aanava-1-glycerol-stock-4-A6	14442	13749	13658	548.5483	99.7895	JBx_203223	11876	297	4	0	5	glycerol-stock-4-A6	mountfolder//JBx_203223/aanava-1-glycerol-stock-4-A6_R1R2.bam	/Users/albertonava/Documents/Projects/211117_divaseq_analysis/alberto/mountfolder/JBx_203223/JBx_203223.fa	/Users/albertonava/Documents/Projects/211117_divaseq_analysis/alberto/mountfolder//JBx_203223/aanava-1-glycerol-stock-4-A6_R1R2.bam	/Users/albertonava/Documents/Projects/211117_divaseq_analysis/alberto/mountfolder//JBx_203223/aanava-1-glycerol-stock-4-A6_R1R2.vcf	/Users/albertonava/Documents/Projects/211117_divaseq_analysis/alberto/snapshots/JBx_203223_nava-1-glycerol-stock-4-A6_R1R2.jpg	/Users/albertonava/Documents/Projects/211117_divaseq_analysis/alberto/mountfolder/JBx_203223/JBx_203223.gff3	/Users/albertonava/Documents/Projects/211117_divaseq_analysis/alberto/depths/aanava-1-glycerol-stock-4-A6_R1R2.bam.depth	['G->[T]@POS1907', 'GA->[G]@POS6576', 'T->[C]@POS6805', 'TTTCAA->[T]@POS6963', 'AAT->[A]@POS6972', 'ATCAT->[A]@POS6977', 'T->[C]@POS7015', 'AT->[A]@POS7021', 'C->[T]@POS8967']	pPM021	[(4978, 11841, 'FICUS-Kan')]	['G->[T]@POS1907']	[(6827, 6932), (6964, 6968), (7022, 7022)]	[]	FALSE	FALSE	TRUE
aanava-1-glycerol-stock-4-E6	15302	10945	10530	385.8525	58.1716	JBx_203230	13039	307	26	6	8	glycerol-stock-4-E6	mountfolder//JBx_203230/aanava-1-glycerol-stock-4-E6_R1R2.bam	/Users/albertonava/Documents/Projects/211117_divaseq_analysis/alberto/mountfolder/JBx_203230/JBx_203230.fa	/Users/albertonava/Documents/Projects/211117_divaseq_analysis/alberto/mountfolder//JBx_203230/aanava-1-glycerol-stock-4-E6_R1R2.bam	/Users/albertonava/Documents/Projects/211117_divaseq_analysis/alberto/mountfolder//JBx_203230/aanava-1-glycerol-stock-4-E6_R1R2.vcf	/Users/albertonava/Documents/Projects/211117_divaseq_analysis/alberto/snapshots/JBx_203230_nava-1-glycerol-stock-4-E6_R1R2.jpg	/Users/albertonava/Documents/Projects/211117_divaseq_analysis/alberto/mountfolder/JBx_203230/JBx_203230.gff3	/Users/albertonava/Documents/Projects/211117_divaseq_analysis/alberto/depths/aanava-1-glycerol-stock-4-E6_R1R2.bam.depth	['C->[T]@POS111', 'T->[C]@POS117', 'T->[G]@POS120', 'C->[G]@POS122', 'G->[T]@POS123', 'GA->[G]@POS126', 'C->[CG]@POS129', 'T->[TG]@POS386', 'ACCACC->[A]@POS388', 'C->[CGGCG]@POS396', 'G->[GA]@POS402', 'GT->[G]@POS405', 'C->[G]@POS408', 'G->[A]@POS413', 'G->[C]@POS426', 'G->[A]@POS430', 'C->[A]@POS431', 'G->[C]@POS434', 'GA->[G]@POS7674', 'TTTCAA->[T]@POS8061', 'T->[C]@POS8113', 'AT->[A]@POS8119',…	pPM021	[(6076, 12921, 'FICUS-Kan')]	['C->[T]@POS111', 'T->[C]@POS117', 'T->[G]@POS120', 'C->[G]@POS122', 'G->[T]@POS123', 'GA->[G]@POS126', 'C->[CG]@POS129', 'T->[TG]@POS386', 'ACCACC->[A]@POS388', 'C->[CGGCG]@POS396', 'G->[GA]@POS402', 'GT->[G]@POS405', 'C->[G]@POS408', 'G->[A]@POS413', 'G->[C]@POS426', 'G->[A]@POS430', 'C->[A]@POS431', 'G->[C]@POS434']	[(111, 342), (388, 1131), (1173, 5691), (8062, 8066), (8120, 8120)]	[(111, 342), (388, 1131), (1173, 5691)]	FALSE	FALSE	FALSE
aanava-1-glycerol-stock-4-H6	20359	18092	17922	655.2895	58.1946	JBx_203230	13039	279	5	0	5	glycerol-stock-4-H6	mountfolder//JBx_203230/aanava-1-glycerol-stock-4-H6_R1R2.bam	/Users/albertonava/Documents/Projects/211117_divaseq_analysis/alberto/mountfolder/JBx_203230/JBx_203230.fa	/Users/albertonava/Documents/Projects/211117_divaseq_analysis/alberto/mountfolder//JBx_203230/aanava-1-glycerol-stock-4-H6_R1R2.bam	/Users/albertonava/Documents/Projects/211117_divaseq_analysis/alberto/mountfolder//JBx_203230/aanava-1-glycerol-stock-4-H6_R1R2.vcf	/Users/albertonava/Documents/Projects/211117_divaseq_analysis/alberto/snapshots/JBx_203230_nava-1-glycerol-stock-4-H6_R1R2.jpg	/Users/albertonava/Documents/Projects/211117_divaseq_analysis/alberto/mountfolder/JBx_203230/JBx_203230.gff3	/Users/albertonava/Documents/Projects/211117_divaseq_analysis/alberto/depths/aanava-1-glycerol-stock-4-H6_R1R2.bam.depth	['T->[C]@POS246', 'G->[C]@POS250', 'GA->[G]@POS7674', 'TTTCAA->[T]@POS8061', 'AAT->[A]@POS8070', 'TCA->[T]@POS8076', 'T->[C]@POS8113', 'AT->[A]@POS8119', 'G->[T]@POS8449', 'C->[T]@POS10065']	pPM021	[(6076, 12921, 'FICUS-Kan')]	['T->[C]@POS246', 'G->[C]@POS250']	[(1, 5), (108, 5693), (5738, 5824), (8120, 8120)]	[(1, 5), (108, 5693), (5738, 5824)]	FALSE	FALSE	FALSE
aanava-1-glycerol-stock-4-A7	16574	15277	15161	701.9746	99.8252	JBx_203235	10295	289	2	0	3	glycerol-stock-4-A7	mountfolder//JBx_203235/aanava-1-glycerol-stock-4-A7_R1R2.bam	/Users/albertonava/Documents/Projects/211117_divaseq_analysis/alberto/mountfolder/JBx_203235/JBx_203235.fa	/Users/albertonava/Documents/Projects/211117_divaseq_analysis/alberto/mountfolder//JBx_203235/aanava-1-glycerol-stock-4-A7_R1R2.bam	/Users/albertonava/Documents/Projects/211117_divaseq_analysis/alberto/mountfolder//JBx_203235/aanava-1-glycerol-stock-4-A7_R1R2.vcf	/Users/albertonava/Documents/Projects/211117_divaseq_analysis/alberto/snapshots/JBx_203235_nava-1-glycerol-stock-4-A7_R1R2.jpg	/Users/albertonava/Documents/Projects/211117_divaseq_analysis/alberto/mountfolder/JBx_203235/JBx_203235.gff3	/Users/albertonava/Documents/Projects/211117_divaseq_analysis/alberto/depths/aanava-1-glycerol-stock-4-A7_R1R2.bam.depth	['GA->[G]@POS4995', 'TTTCAA->[T]@POS5382', 'T->[C]@POS5434', 'AT->[A]@POS5440', 'C->[T]@POS7386']	pPM021	[(3397, 10260, 'FICUS-Kan')]	[]	[(5289, 5338), (5383, 5387), (5441, 5441)]	[]	TRUE	TRUE	TRUE
aanava-1-glycerol-stock-4-B7	27768	18213	18185	705.4288	100	JBx_203235	10295	205	3	1	6	glycerol-stock-4-B7	mountfolder//JBx_203235/aanava-1-glycerol-stock-4-B7_R1R2.bam	/Users/albertonava/Documents/Projects/211117_divaseq_analysis/alberto/mountfolder/JBx_203235/JBx_203235.fa	/Users/albertonava/Documents/Projects/211117_divaseq_analysis/alberto/mountfolder//JBx_203235/aanava-1-glycerol-stock-4-B7_R1R2.bam	/Users/albertonava/Documents/Projects/211117_divaseq_analysis/alberto/mountfolder//JBx_203235/aanava-1-glycerol-stock-4-B7_R1R2.vcf	/Users/albertonava/Documents/Projects/211117_divaseq_analysis/alberto/snapshots/JBx_203235_nava-1-glycerol-stock-4-B7_R1R2.jpg	/Users/albertonava/Documents/Projects/211117_divaseq_analysis/alberto/mountfolder/JBx_203235/JBx_203235.gff3	/Users/albertonava/Documents/Projects/211117_divaseq_analysis/alberto/depths/aanava-1-glycerol-stock-4-B7_R1R2.bam.depth	['AC->[A]@POS3022', 'GA->[G]@POS4995', 'TTTCAA->[T]@POS5382', 'T->[C]@POS5434', 'AT->[A]@POS5440', 'C->[T]@POS7386']	pPM021	[(3397, 10260, 'FICUS-Kan')]	['AC->[A]@POS3022']	[]	[]	FALSE	FALSE	FALSE
aanava-1-glycerol-stock-4-C7	30094	12525	12491	546.1052	100	JBx_203235	10295	255	2	0	6	glycerol-stock-4-C7	mountfolder//JBx_203235/aanava-1-glycerol-stock-4-C7_R1R2.bam	/Users/albertonava/Documents/Projects/211117_divaseq_analysis/alberto/mountfolder/JBx_203235/JBx_203235.fa	/Users/albertonava/Documents/Projects/211117_divaseq_analysis/alberto/mountfolder//JBx_203235/aanava-1-glycerol-stock-4-C7_R1R2.bam	/Users/albertonava/Documents/Projects/211117_divaseq_analysis/alberto/mountfolder//JBx_203235/aanava-1-glycerol-stock-4-C7_R1R2.vcf	/Users/albertonava/Documents/Projects/211117_divaseq_analysis/alberto/snapshots/JBx_203235_nava-1-glycerol-stock-4-C7_R1R2.jpg	/Users/albertonava/Documents/Projects/211117_divaseq_analysis/alberto/mountfolder/JBx_203235/JBx_203235.gff3	/Users/albertonava/Documents/Projects/211117_divaseq_analysis/alberto/depths/aanava-1-glycerol-stock-4-C7_R1R2.bam.depth	['AC->[A]@POS3022', 'GA->[G]@POS4995', 'TTTCAA->[T]@POS5382', 'T->[C]@POS5434', 'AT->[A]@POS5440', 'C->[T]@POS7386']	pPM021	[(3397, 10260, 'FICUS-Kan')]	['AC->[A]@POS3022']	[(5441, 5441)]	[]	FALSE	FALSE	FALSE
aanava-1-glycerol-stock-4-D7	16328	13918	13826	644.0661	100	JBx_203235	10295	292	2	0	3	glycerol-stock-4-D7	mountfolder//JBx_203235/aanava-1-glycerol-stock-4-D7_R1R2.bam	/Users/albertonava/Documents/Projects/211117_divaseq_analysis/alberto/mountfolder/JBx_203235/JBx_203235.fa	/Users/albertonava/Documents/Projects/211117_divaseq_analysis/alberto/mountfolder//JBx_203235/aanava-1-glycerol-stock-4-D7_R1R2.bam	/Users/albertonava/Documents/Projects/211117_divaseq_analysis/alberto/mountfolder//JBx_203235/aanava-1-glycerol-stock-4-D7_R1R2.vcf	/Users/albertonava/Documents/Projects/211117_divaseq_analysis/alberto/snapshots/JBx_203235_nava-1-glycerol-stock-4-D7_R1R2.jpg	/Users/albertonava/Documents/Projects/211117_divaseq_analysis/alberto/mountfolder/JBx_203235/JBx_203235.gff3	/Users/albertonava/Documents/Projects/211117_divaseq_analysis/alberto/depths/aanava-1-glycerol-stock-4-D7_R1R2.bam.depth	['GA->[G]@POS4995', 'TTTCAA->[T]@POS5382', 'T->[C]@POS5434', 'AT->[A]@POS5440', 'C->[T]@POS7386']	pPM021	[(3397, 10260, 'FICUS-Kan')]	[]	[(5383, 5387)]	[]	TRUE	TRUE	TRUE
aanava-1-glycerol-stock-4-E7	12552	12333	12156	547.3131	100	JBx_203236	10327	294	5	0	5	glycerol-stock-4-E7	mountfolder//JBx_203236/aanava-1-glycerol-stock-4-E7_R1R2.bam	/Users/albertonava/Documents/Projects/211117_divaseq_analysis/alberto/mountfolder/JBx_203236/JBx_203236.fa	/Users/albertonava/Documents/Projects/211117_divaseq_analysis/alberto/mountfolder//JBx_203236/aanava-1-glycerol-stock-4-E7_R1R2.bam	/Users/albertonava/Documents/Projects/211117_divaseq_analysis/alberto/mountfolder//JBx_203236/aanava-1-glycerol-stock-4-E7_R1R2.vcf	/Users/albertonava/Documents/Projects/211117_divaseq_analysis/alberto/snapshots/JBx_203236_nava-1-glycerol-stock-4-E7_R1R2.jpg	/Users/albertonava/Documents/Projects/211117_divaseq_analysis/alberto/mountfolder/JBx_203236/JBx_203236.gff3	/Users/albertonava/Documents/Projects/211117_divaseq_analysis/alberto/depths/aanava-1-glycerol-stock-4-E7_R1R2.bam.depth	['G->[C]@POS108', 'G->[C]@POS111', 'A->[T]@POS2491', 'GA->[G]@POS4962', 'TTTCAA->[T]@POS5349', 'AAT->[A]@POS5358', 'ATCAT->[A]@POS5363', 'T->[C]@POS5401', 'AT->[A]@POS5407', 'C->[T]@POS7353']	pPM021	[(3364, 10209, 'FICUS-Kan')]	['G->[C]@POS108', 'G->[C]@POS111', 'A->[T]@POS2491']	[(2174, 2188), (2247, 2481), (2490, 2816), (5350, 5354), (5408, 5408)]	[(2174, 2188), (2247, 2481), (2490, 2816)]	FALSE	FALSE	FALSE
aanava-1-glycerol-stock-4-G7	21437	17440	17480	671.9765	68.5092	JBx_203238	12067	281	7	6	11	glycerol-stock-4-G7	mountfolder//JBx_203238/aanava-1-glycerol-stock-4-G7_R1R2.bam	/Users/albertonava/Documents/Projects/211117_divaseq_analysis/alberto/mountfolder/JBx_203238/JBx_203238.fa	/Users/albertonava/Documents/Projects/211117_divaseq_analysis/alberto/mountfolder//JBx_203238/aanava-1-glycerol-stock-4-G7_R1R2.bam	/Users/albertonava/Documents/Projects/211117_divaseq_analysis/alberto/mountfolder//JBx_203238/aanava-1-glycerol-stock-4-G7_R1R2.vcf	/Users/albertonava/Documents/Projects/211117_divaseq_analysis/alberto/snapshots/JBx_203238_nava-1-glycerol-stock-4-G7_R1R2.jpg	/Users/albertonava/Documents/Projects/211117_divaseq_analysis/alberto/mountfolder/JBx_203238/JBx_203238.gff3	/Users/albertonava/Documents/Projects/211117_divaseq_analysis/alberto/depths/aanava-1-glycerol-stock-4-G7_R1R2.bam.depth	['GA->[G]@POS6702', 'AT->[A]@POS7045', 'TTTCAA->[T]@POS7089', 'AAT->[A]@POS7098', 'ATCAT->[A]@POS7103', 'T->[C]@POS7141', 'AT->[A]@POS7147', 'C->[T]@POS9093', 'ATC->[A]@POS10390', 'C->[CGT]@POS10393', 'A->[G]@POS10719']	pPM021	[(5104, 11949, 'FICUS-Kan')]	[]	[(404, 2052), (2082, 2178), (2203, 2295), (2315, 2673), (2703, 4718), (6978, 7039), (7090, 7094), (7148, 7148)]	[(404, 2052), (2082, 2178), (2203, 2295), (2315, 2673), (2703, 4718)]	FALSE	FALSE	FALSE
aanava-1-glycerol-stock-4-B8	21006	20671	20354	777.7185	92.6708	JBx_203250	12034	267	4	0	5	glycerol-stock-4-B8	mountfolder//JBx_203250/aanava-1-glycerol-stock-4-B8_R1R2.bam	/Users/albertonava/Documents/Projects/211117_divaseq_analysis/alberto/mountfolder/JBx_203250/JBx_203250.fa	/Users/albertonava/Documents/Projects/211117_divaseq_analysis/alberto/mountfolder//JBx_203250/aanava-1-glycerol-stock-4-B8_R1R2.bam	/Users/albertonava/Documents/Projects/211117_divaseq_analysis/alberto/mountfolder//JBx_203250/aanava-1-glycerol-stock-4-B8_R1R2.vcf	/Users/albertonava/Documents/Projects/211117_divaseq_analysis/alberto/snapshots/JBx_203250_nava-1-glycerol-stock-4-B8_R1R2.jpg	/Users/albertonava/Documents/Projects/211117_divaseq_analysis/alberto/mountfolder/JBx_203250/JBx_203250.gff3	/Users/albertonava/Documents/Projects/211117_divaseq_analysis/alberto/depths/aanava-1-glycerol-stock-4-B8_R1R2.bam.depth	['G->[A]@POS3949', 'G->[T]@POS4755', 'GA->[G]@POS6669', 'TTTCAA->[T]@POS7056', 'AAT->[A]@POS7065', 'TCA->[T]@POS7071', 'T->[C]@POS7108', 'AT->[A]@POS7114', 'C->[T]@POS9060']	pPM021	[(5071, 11916, 'FICUS-Kan')]	['G->[A]@POS3949', 'G->[T]@POS4755']	[(3292, 3930), (4004, 4668), (6991, 7006), (7115, 7115)]	[(3292, 3930), (4004, 4668)]	FALSE	FALSE	FALSE
aanava-1-glycerol-stock-4-C8	24516	21408	21060	787.2161	88.5657	JBx_203250	12034	261	3	0	5	glycerol-stock-4-C8	mountfolder//JBx_203250/aanava-1-glycerol-stock-4-C8_R1R2.bam	/Users/albertonava/Documents/Projects/211117_divaseq_analysis/alberto/mountfolder/JBx_203250/JBx_203250.fa	/Users/albertonava/Documents/Projects/211117_divaseq_analysis/alberto/mountfolder//JBx_203250/aanava-1-glycerol-stock-4-C8_R1R2.bam	/Users/albertonava/Documents/Projects/211117_divaseq_analysis/alberto/mountfolder//JBx_203250/aanava-1-glycerol-stock-4-C8_R1R2.vcf	/Users/albertonava/Documents/Projects/211117_divaseq_analysis/alberto/snapshots/JBx_203250_nava-1-glycerol-stock-4-C8_R1R2.jpg	/Users/albertonava/Documents/Projects/211117_divaseq_analysis/alberto/mountfolder/JBx_203250/JBx_203250.gff3	/Users/albertonava/Documents/Projects/211117_divaseq_analysis/alberto/depths/aanava-1-glycerol-stock-4-C8_R1R2.bam.depth	['G->[T]@POS4755', 'GA->[G]@POS6669', 'TTTCAA->[T]@POS7056', 'AAT->[A]@POS7065', 'ATCAT->[A]@POS7070', 'T->[C]@POS7108', 'AT->[A]@POS7114', 'C->[T]@POS9060']	pPM021	[(5071, 11916, 'FICUS-Kan')]	['G->[T]@POS4755']	[(3292, 4669)]	[(3292, 4669)]	FALSE	FALSE	FALSE
aanava-1-glycerol-stock-4-D8	14178	14044	13726	537.7686	92.1639	JBx_203250	12034	296	3	0	5	glycerol-stock-4-D8	mountfolder//JBx_203250/aanava-1-glycerol-stock-4-D8_R1R2.bam	/Users/albertonava/Documents/Projects/211117_divaseq_analysis/alberto/mountfolder/JBx_203250/JBx_203250.fa	/Users/albertonava/Documents/Projects/211117_divaseq_analysis/alberto/mountfolder//JBx_203250/aanava-1-glycerol-stock-4-D8_R1R2.bam	/Users/albertonava/Documents/Projects/211117_divaseq_analysis/alberto/mountfolder//JBx_203250/aanava-1-glycerol-stock-4-D8_R1R2.vcf	/Users/albertonava/Documents/Projects/211117_divaseq_analysis/alberto/snapshots/JBx_203250_nava-1-glycerol-stock-4-D8_R1R2.jpg	/Users/albertonava/Documents/Projects/211117_divaseq_analysis/alberto/mountfolder/JBx_203250/JBx_203250.gff3	/Users/albertonava/Documents/Projects/211117_divaseq_analysis/alberto/depths/aanava-1-glycerol-stock-4-D8_R1R2.bam.depth	['G->[T]@POS4755', 'GA->[G]@POS6669', 'TTTCAA->[T]@POS7056', 'AAT->[A]@POS7065', 'ATCAT->[A]@POS7070', 'T->[C]@POS7108', 'AT->[A]@POS7114', 'C->[T]@POS9060']	pPM021	[(5071, 11916, 'FICUS-Kan')]	['G->[T]@POS4755']	[(3292, 4669), (6985, 6993), (7057, 7061), (7115, 7115)]	[(3292, 4669)]	FALSE	FALSE	FALSE
aanava-1-glycerol-stock-4-E8	14159	13717	13535	527.8877	97.9558	JBx_203250	12034	302	3	0	3	glycerol-stock-4-E8	mountfolder//JBx_203250/aanava-1-glycerol-stock-4-E8_R1R2.bam	/Users/albertonava/Documents/Projects/211117_divaseq_analysis/alberto/mountfolder/JBx_203250/JBx_203250.fa	/Users/albertonava/Documents/Projects/211117_divaseq_analysis/alberto/mountfolder//JBx_203250/aanava-1-glycerol-stock-4-E8_R1R2.bam	/Users/albertonava/Documents/Projects/211117_divaseq_analysis/alberto/mountfolder//JBx_203250/aanava-1-glycerol-stock-4-E8_R1R2.vcf	/Users/albertonava/Documents/Projects/211117_divaseq_analysis/alberto/snapshots/JBx_203250_nava-1-glycerol-stock-4-E8_R1R2.jpg	/Users/albertonava/Documents/Projects/211117_divaseq_analysis/alberto/mountfolder/JBx_203250/JBx_203250.gff3	/Users/albertonava/Documents/Projects/211117_divaseq_analysis/alberto/depths/aanava-1-glycerol-stock-4-E8_R1R2.bam.depth	['C->[T]@POS477', 'GA->[G]@POS6669', 'TTTCAA->[T]@POS7056', 'T->[C]@POS7108', 'AT->[A]@POS7114', 'C->[T]@POS9060']	pPM021	[(5071, 11916, 'FICUS-Kan')]	['C->[T]@POS477']	[(194, 683), (7057, 7061)]	[(194, 683)]	FALSE	FALSE	FALSE
aanava-1-glycerol-stock-4-F8	4875	4642	4585	189.1605	100	JBx_203251	11969	318	2	0	3	glycerol-stock-4-F8	mountfolder//JBx_203251/aanava-1-glycerol-stock-4-F8_R1R2.bam	/Users/albertonava/Documents/Projects/211117_divaseq_analysis/alberto/mountfolder/JBx_203251/JBx_203251.fa	/Users/albertonava/Documents/Projects/211117_divaseq_analysis/alberto/mountfolder//JBx_203251/aanava-1-glycerol-stock-4-F8_R1R2.bam	/Users/albertonava/Documents/Projects/211117_divaseq_analysis/alberto/mountfolder//JBx_203251/aanava-1-glycerol-stock-4-F8_R1R2.vcf	/Users/albertonava/Documents/Projects/211117_divaseq_analysis/alberto/snapshots/JBx_203251_nava-1-glycerol-stock-4-F8_R1R2.jpg	/Users/albertonava/Documents/Projects/211117_divaseq_analysis/alberto/mountfolder/JBx_203251/JBx_203251.gff3	/Users/albertonava/Documents/Projects/211117_divaseq_analysis/alberto/depths/aanava-1-glycerol-stock-4-F8_R1R2.bam.depth	['GA->[G]@POS6669', 'TTTCAA->[T]@POS7056', 'T->[C]@POS7108', 'AT->[A]@POS7114', 'C->[T]@POS9060']	pPM021	[(5071, 11934, 'FICUS-Kan')]	[]	[(6988, 7023), (7057, 7131)]	[]	TRUE	TRUE	TRUE
aanava-1-glycerol-stock-4-A9	20017	18126	17837	693.0882	100	JBx_203252	12001	287	2	0	6	glycerol-stock-4-A9	mountfolder//JBx_203252/aanava-1-glycerol-stock-4-A9_R1R2.bam	/Users/albertonava/Documents/Projects/211117_divaseq_analysis/alberto/mountfolder/JBx_203252/JBx_203252.fa	/Users/albertonava/Documents/Projects/211117_divaseq_analysis/alberto/mountfolder//JBx_203252/aanava-1-glycerol-stock-4-A9_R1R2.bam	/Users/albertonava/Documents/Projects/211117_divaseq_analysis/alberto/mountfolder//JBx_203252/aanava-1-glycerol-stock-4-A9_R1R2.vcf	/Users/albertonava/Documents/Projects/211117_divaseq_analysis/alberto/snapshots/JBx_203252_nava-1-glycerol-stock-4-A9_R1R2.jpg	/Users/albertonava/Documents/Projects/211117_divaseq_analysis/alberto/mountfolder/JBx_203252/JBx_203252.gff3	/Users/albertonava/Documents/Projects/211117_divaseq_analysis/alberto/depths/aanava-1-glycerol-stock-4-A9_R1R2.bam.depth	['GA->[G]@POS6636', 'TTTCAA->[T]@POS7023', 'T->[C]@POS7075', 'AT->[A]@POS7081', 'C->[T]@POS9027', 'CCAT->[C]@POS11938']	pPM021	[(5038, 11883, 'FICUS-Kan')]	['CCAT->[C]@POS11938']	[(7082, 7082)]	[]	FALSE	FALSE	FALSE
aanava-1-glycerol-stock-4-B9	14784	13853	13665	543.4022	100	JBx_203252	12001	298	2	0	6	glycerol-stock-4-B9	mountfolder//JBx_203252/aanava-1-glycerol-stock-4-B9_R1R2.bam	/Users/albertonava/Documents/Projects/211117_divaseq_analysis/alberto/mountfolder/JBx_203252/JBx_203252.fa	/Users/albertonava/Documents/Projects/211117_divaseq_analysis/alberto/mountfolder//JBx_203252/aanava-1-glycerol-stock-4-B9_R1R2.bam	/Users/albertonava/Documents/Projects/211117_divaseq_analysis/alberto/mountfolder//JBx_203252/aanava-1-glycerol-stock-4-B9_R1R2.vcf	/Users/albertonava/Documents/Projects/211117_divaseq_analysis/alberto/snapshots/JBx_203252_nava-1-glycerol-stock-4-B9_R1R2.jpg	/Users/albertonava/Documents/Projects/211117_divaseq_analysis/alberto/mountfolder/JBx_203252/JBx_203252.gff3	/Users/albertonava/Documents/Projects/211117_divaseq_analysis/alberto/depths/aanava-1-glycerol-stock-4-B9_R1R2.bam.depth	['GA->[G]@POS6636', 'TTTCAA->[T]@POS7023', 'AAT->[A]@POS7032', 'ATCAT->[A]@POS7037', 'T->[C]@POS7075', 'AT->[A]@POS7081', 'C->[T]@POS9027', 'CCAT->[C]@POS11938']	pPM021	[(5038, 11883, 'FICUS-Kan')]	['CCAT->[C]@POS11938']	[(6886, 6972), (7082, 7082)]	[]	FALSE	FALSE	FALSE
aanava-1-glycerol-stock-4-G8	10604	9915	9776	397.7012	100	JBx_203252	12001	296	2	0	7	glycerol-stock-4-G8	mountfolder//JBx_203252/aanava-1-glycerol-stock-4-G8_R1R2.bam	/Users/albertonava/Documents/Projects/211117_divaseq_analysis/alberto/mountfolder/JBx_203252/JBx_203252.fa	/Users/albertonava/Documents/Projects/211117_divaseq_analysis/alberto/mountfolder//JBx_203252/aanava-1-glycerol-stock-4-G8_R1R2.bam	/Users/albertonava/Documents/Projects/211117_divaseq_analysis/alberto/mountfolder//JBx_203252/aanava-1-glycerol-stock-4-G8_R1R2.vcf	/Users/albertonava/Documents/Projects/211117_divaseq_analysis/alberto/snapshots/JBx_203252_nava-1-glycerol-stock-4-G8_R1R2.jpg	/Users/albertonava/Documents/Projects/211117_divaseq_analysis/alberto/mountfolder/JBx_203252/JBx_203252.gff3	/Users/albertonava/Documents/Projects/211117_divaseq_analysis/alberto/depths/aanava-1-glycerol-stock-4-G8_R1R2.bam.depth	['GA->[G]@POS6636', 'TTTCAA->[T]@POS7023', 'AAT->[A]@POS7032', 'TCA->[T]@POS7038', 'CT->[C]@POS7054', 'T->[C]@POS7075', 'AT->[A]@POS7081', 'C->[T]@POS9027', 'CCAT->[C]@POS11938']	pPM021	[(5038, 11883, 'FICUS-Kan')]	['CCAT->[C]@POS11938']	[(6915, 6979), (7024, 7028), (7082, 7082)]	[]	FALSE	FALSE	FALSE
aanava-1-glycerol-stock-4-H8	18690	18662	18357	729.6749	100	JBx_203252	12001	294	2	0	6	glycerol-stock-4-H8	mountfolder//JBx_203252/aanava-1-glycerol-stock-4-H8_R1R2.bam	/Users/albertonava/Documents/Projects/211117_divaseq_analysis/alberto/mountfolder/JBx_203252/JBx_203252.fa	/Users/albertonava/Documents/Projects/211117_divaseq_analysis/alberto/mountfolder//JBx_203252/aanava-1-glycerol-stock-4-H8_R1R2.bam	/Users/albertonava/Documents/Projects/211117_divaseq_analysis/alberto/mountfolder//JBx_203252/aanava-1-glycerol-stock-4-H8_R1R2.vcf	/Users/albertonava/Documents/Projects/211117_divaseq_analysis/alberto/snapshots/JBx_203252_nava-1-glycerol-stock-4-H8_R1R2.jpg	/Users/albertonava/Documents/Projects/211117_divaseq_analysis/alberto/mountfolder/JBx_203252/JBx_203252.gff3	/Users/albertonava/Documents/Projects/211117_divaseq_analysis/alberto/depths/aanava-1-glycerol-stock-4-H8_R1R2.bam.depth	['GA->[G]@POS6636', 'TTTCAA->[T]@POS7023', 'AAT->[A]@POS7032', 'ATCAT->[A]@POS7037', 'T->[C]@POS7075', 'AT->[A]@POS7081', 'C->[T]@POS9027', 'CCAT->[C]@POS11938']	pPM021	[(5038, 11883, 'FICUS-Kan')]	['CCAT->[C]@POS11938']	[(7024, 7028)]	[]	FALSE	FALSE	FALSE
aanava-1-glycerol-stock-4-D9	10422	9927	9676	453.1492	99.8365	JBx_203262	10396	311	4	0	4	glycerol-stock-4-D9	mountfolder//JBx_203262/aanava-1-glycerol-stock-4-D9_R1R2.bam	/Users/albertonava/Documents/Projects/211117_divaseq_analysis/alberto/mountfolder/JBx_203262/JBx_203262.fa	/Users/albertonava/Documents/Projects/211117_divaseq_analysis/alberto/mountfolder//JBx_203262/aanava-1-glycerol-stock-4-D9_R1R2.bam	/Users/albertonava/Documents/Projects/211117_divaseq_analysis/alberto/mountfolder//JBx_203262/aanava-1-glycerol-stock-4-D9_R1R2.vcf	/Users/albertonava/Documents/Projects/211117_divaseq_analysis/alberto/snapshots/JBx_203262_nava-1-glycerol-stock-4-D9_R1R2.jpg	/Users/albertonava/Documents/Projects/211117_divaseq_analysis/alberto/mountfolder/JBx_203262/JBx_203262.gff3	/Users/albertonava/Documents/Projects/211117_divaseq_analysis/alberto/depths/aanava-1-glycerol-stock-4-D9_R1R2.bam.depth	['G->[T]@POS1018', 'G->[T]@POS1986', 'TTTCAA->[T]@POS5418', 'AAT->[A]@POS5427', 'T->[C]@POS5470', 'AT->[A]@POS5476', 'C->[T]@POS7422']	pPM021	[(3433, 10278, 'FICUS-Kan')]	['G->[T]@POS1018', 'G->[T]@POS1986']	[(5282, 5369), (5419, 5423), (5477, 5477)]	[]	FALSE	FALSE	TRUE
aanava-1-glycerol-stock-4-E9	15866	14796	14536	675.3712	100	JBx_203264	10363	293	3	0	3	glycerol-stock-4-E9	mountfolder//JBx_203264/aanava-1-glycerol-stock-4-E9_R1R2.bam	/Users/albertonava/Documents/Projects/211117_divaseq_analysis/alberto/mountfolder/JBx_203264/JBx_203264.fa	/Users/albertonava/Documents/Projects/211117_divaseq_analysis/alberto/mountfolder//JBx_203264/aanava-1-glycerol-stock-4-E9_R1R2.bam	/Users/albertonava/Documents/Projects/211117_divaseq_analysis/alberto/mountfolder//JBx_203264/aanava-1-glycerol-stock-4-E9_R1R2.vcf	/Users/albertonava/Documents/Projects/211117_divaseq_analysis/alberto/snapshots/JBx_203264_nava-1-glycerol-stock-4-E9_R1R2.jpg	/Users/albertonava/Documents/Projects/211117_divaseq_analysis/alberto/mountfolder/JBx_203264/JBx_203264.gff3	/Users/albertonava/Documents/Projects/211117_divaseq_analysis/alberto/depths/aanava-1-glycerol-stock-4-E9_R1R2.bam.depth	['C->[A]@POS2564', 'GA->[G]@POS4998', 'TTTCAA->[T]@POS5385', 'T->[C]@POS5437', 'AT->[A]@POS5443', 'C->[T]@POS7389']	pPM021	[(3400, 10245, 'FICUS-Kan')]	['C->[A]@POS2564']	[(5248, 5338), (5386, 5390), (5444, 5444)]	[]	FALSE	FALSE	TRUE
aanava-1-glycerol-stock-4-F9	11069	10121	9898	462.976	100	JBx_203264	10363	310	2	0	3	glycerol-stock-4-F9	mountfolder//JBx_203264/aanava-1-glycerol-stock-4-F9_R1R2.bam	/Users/albertonava/Documents/Projects/211117_divaseq_analysis/alberto/mountfolder/JBx_203264/JBx_203264.fa	/Users/albertonava/Documents/Projects/211117_divaseq_analysis/alberto/mountfolder//JBx_203264/aanava-1-glycerol-stock-4-F9_R1R2.bam	/Users/albertonava/Documents/Projects/211117_divaseq_analysis/alberto/mountfolder//JBx_203264/aanava-1-glycerol-stock-4-F9_R1R2.vcf	/Users/albertonava/Documents/Projects/211117_divaseq_analysis/alberto/snapshots/JBx_203264_nava-1-glycerol-stock-4-F9_R1R2.jpg	/Users/albertonava/Documents/Projects/211117_divaseq_analysis/alberto/mountfolder/JBx_203264/JBx_203264.gff3	/Users/albertonava/Documents/Projects/211117_divaseq_analysis/alberto/depths/aanava-1-glycerol-stock-4-F9_R1R2.bam.depth	['GA->[G]@POS4998', 'TTTCAA->[T]@POS5385', 'T->[C]@POS5437', 'AT->[A]@POS5443', 'C->[T]@POS7389']	pPM021	[(3400, 10245, 'FICUS-Kan')]	[]	[(5306, 5310), (5386, 5390), (5444, 5444)]	[]	TRUE	TRUE	TRUE
aanava-1-glycerol-stock-4-G9	6287	5775	5640	271.6431	100	JBx_203264	10363	312	3	1	3	glycerol-stock-4-G9	mountfolder//JBx_203264/aanava-1-glycerol-stock-4-G9_R1R2.bam	/Users/albertonava/Documents/Projects/211117_divaseq_analysis/alberto/mountfolder/JBx_203264/JBx_203264.fa	/Users/albertonava/Documents/Projects/211117_divaseq_analysis/alberto/mountfolder//JBx_203264/aanava-1-glycerol-stock-4-G9_R1R2.bam	/Users/albertonava/Documents/Projects/211117_divaseq_analysis/alberto/mountfolder//JBx_203264/aanava-1-glycerol-stock-4-G9_R1R2.vcf	/Users/albertonava/Documents/Projects/211117_divaseq_analysis/alberto/snapshots/JBx_203264_nava-1-glycerol-stock-4-G9_R1R2.jpg	/Users/albertonava/Documents/Projects/211117_divaseq_analysis/alberto/mountfolder/JBx_203264/JBx_203264.gff3	/Users/albertonava/Documents/Projects/211117_divaseq_analysis/alberto/depths/aanava-1-glycerol-stock-4-G9_R1R2.bam.depth	['C->[A]@POS2564', 'GA->[G]@POS4998', 'T->[TG]@POS5287', 'TTTCAA->[T]@POS5385', 'T->[C]@POS5437', 'AT->[A]@POS5443', 'C->[T]@POS7389']	pPM021	[(3400, 10245, 'FICUS-Kan')]	['C->[A]@POS2564']	[(4999, 4999), (5386, 5390), (5444, 5444)]	[]	FALSE	FALSE	FALSE
aanava-1-glycerol-stock-4-H9	17702	17801	17403	803.498	99.8456	JBx_203264	10363	293	3	0	5	glycerol-stock-4-H9	mountfolder//JBx_203264/aanava-1-glycerol-stock-4-H9_R1R2.bam	/Users/albertonava/Documents/Projects/211117_divaseq_analysis/alberto/mountfolder/JBx_203264/JBx_203264.fa	/Users/albertonava/Documents/Projects/211117_divaseq_analysis/alberto/mountfolder//JBx_203264/aanava-1-glycerol-stock-4-H9_R1R2.bam	/Users/albertonava/Documents/Projects/211117_divaseq_analysis/alberto/mountfolder//JBx_203264/aanava-1-glycerol-stock-4-H9_R1R2.vcf	/Users/albertonava/Documents/Projects/211117_divaseq_analysis/alberto/snapshots/JBx_203264_nava-1-glycerol-stock-4-H9_R1R2.jpg	/Users/albertonava/Documents/Projects/211117_divaseq_analysis/alberto/mountfolder/JBx_203264/JBx_203264.gff3	/Users/albertonava/Documents/Projects/211117_divaseq_analysis/alberto/depths/aanava-1-glycerol-stock-4-H9_R1R2.bam.depth	['C->[A]@POS2564', 'GA->[G]@POS4998', 'TTTCAA->[T]@POS5385', 'AAT->[A]@POS5394', 'ATCAT->[A]@POS5399', 'T->[C]@POS5437', 'AT->[A]@POS5443', 'C->[T]@POS7389']	pPM021	[(3400, 10245, 'FICUS-Kan')]	['C->[A]@POS2564']	[(5312, 5341), (5386, 5390), (5444, 5444)]	[]	FALSE	FALSE	FALSE
aanava-1-glycerol-stock-4-A10	13554	13273	13087	595.3774	99.7797	JBx_203270	10438	305	3	0	3	glycerol-stock-4-A10	mountfolder//JBx_203270/aanava-1-glycerol-stock-4-A10_R1R2.bam	/Users/albertonava/Documents/Projects/211117_divaseq_analysis/alberto/mountfolder/JBx_203270/JBx_203270.fa	/Users/albertonava/Documents/Projects/211117_divaseq_analysis/alberto/mountfolder//JBx_203270/aanava-1-glycerol-stock-4-A10_R1R2.bam	/Users/albertonava/Documents/Projects/211117_divaseq_analysis/alberto/mountfolder//JBx_203270/aanava-1-glycerol-stock-4-A10_R1R2.vcf	/Users/albertonava/Documents/Projects/211117_divaseq_analysis/alberto/snapshots/JBx_203270_nava-1-glycerol-stock-4-A10_R1R2.jpg	/Users/albertonava/Documents/Projects/211117_divaseq_analysis/alberto/mountfolder/JBx_203270/JBx_203270.gff3	/Users/albertonava/Documents/Projects/211117_divaseq_analysis/alberto/depths/aanava-1-glycerol-stock-4-A10_R1R2.bam.depth	['C->[A]@POS3426', 'TTTCAA->[T]@POS5460', 'T->[C]@POS5512', 'AT->[A]@POS5518', 'C->[T]@POS7464']	pPM021	[(3475, 10320, 'FICUS-Kan')]	['C->[A]@POS3426']	[(5383, 5416), (5461, 5465), (5519, 5519)]	[]	FALSE	FALSE	TRUE
aanava-1-glycerol-stock-4-B10	12592	11807	11661	540.3753	100	JBx_203272	10405	307	2	0	3	glycerol-stock-4-B10	mountfolder//JBx_203272/aanava-1-glycerol-stock-4-B10_R1R2.bam	/Users/albertonava/Documents/Projects/211117_divaseq_analysis/alberto/mountfolder/JBx_203272/JBx_203272.fa	/Users/albertonava/Documents/Projects/211117_divaseq_analysis/alberto/mountfolder//JBx_203272/aanava-1-glycerol-stock-4-B10_R1R2.bam	/Users/albertonava/Documents/Projects/211117_divaseq_analysis/alberto/mountfolder//JBx_203272/aanava-1-glycerol-stock-4-B10_R1R2.vcf	/Users/albertonava/Documents/Projects/211117_divaseq_analysis/alberto/snapshots/JBx_203272_nava-1-glycerol-stock-4-B10_R1R2.jpg	/Users/albertonava/Documents/Projects/211117_divaseq_analysis/alberto/mountfolder/JBx_203272/JBx_203272.gff3	/Users/albertonava/Documents/Projects/211117_divaseq_analysis/alberto/depths/aanava-1-glycerol-stock-4-B10_R1R2.bam.depth	['TTTCAA->[T]@POS5427', 'T->[C]@POS5479', 'AT->[A]@POS5485', 'C->[T]@POS7431']	pPM021	[(3442, 10287, 'FICUS-Kan')]	[]	[(5344, 5353), (5428, 5432), (5486, 5486)]	[]	TRUE	TRUE	TRUE
aanava-1-glycerol-stock-4-C10	16254	13742	13550	622.9281	100	JBx_203272	10405	300	2	0	3	glycerol-stock-4-C10	mountfolder//JBx_203272/aanava-1-glycerol-stock-4-C10_R1R2.bam	/Users/albertonava/Documents/Projects/211117_divaseq_analysis/alberto/mountfolder/JBx_203272/JBx_203272.fa	/Users/albertonava/Documents/Projects/211117_divaseq_analysis/alberto/mountfolder//JBx_203272/aanava-1-glycerol-stock-4-C10_R1R2.bam	/Users/albertonava/Documents/Projects/211117_divaseq_analysis/alberto/mountfolder//JBx_203272/aanava-1-glycerol-stock-4-C10_R1R2.vcf	/Users/albertonava/Documents/Projects/211117_divaseq_analysis/alberto/snapshots/JBx_203272_nava-1-glycerol-stock-4-C10_R1R2.jpg	/Users/albertonava/Documents/Projects/211117_divaseq_analysis/alberto/mountfolder/JBx_203272/JBx_203272.gff3	/Users/albertonava/Documents/Projects/211117_divaseq_analysis/alberto/depths/aanava-1-glycerol-stock-4-C10_R1R2.bam.depth	['GA->[G]@POS5040', 'TTTCAA->[T]@POS5427', 'T->[C]@POS5479', 'AT->[A]@POS5485', 'C->[T]@POS7431']	pPM021	[(3442, 10287, 'FICUS-Kan')]	[]	[(5428, 5432), (5486, 5486)]	[]	TRUE	TRUE	TRUE
aanava-1-glycerol-stock-4-D10	5898	5747	5675	265.9725	99.2215	JBx_203272	10405	321	4	0	5	glycerol-stock-4-D10	mountfolder//JBx_203272/aanava-1-glycerol-stock-4-D10_R1R2.bam	/Users/albertonava/Documents/Projects/211117_divaseq_analysis/alberto/mountfolder/JBx_203272/JBx_203272.fa	/Users/albertonava/Documents/Projects/211117_divaseq_analysis/alberto/mountfolder//JBx_203272/aanava-1-glycerol-stock-4-D10_R1R2.bam	/Users/albertonava/Documents/Projects/211117_divaseq_analysis/alberto/mountfolder//JBx_203272/aanava-1-glycerol-stock-4-D10_R1R2.vcf	/Users/albertonava/Documents/Projects/211117_divaseq_analysis/alberto/snapshots/JBx_203272_nava-1-glycerol-stock-4-D10_R1R2.jpg	/Users/albertonava/Documents/Projects/211117_divaseq_analysis/alberto/mountfolder/JBx_203272/JBx_203272.gff3	/Users/albertonava/Documents/Projects/211117_divaseq_analysis/alberto/depths/aanava-1-glycerol-stock-4-D10_R1R2.bam.depth	['GA->[G]@POS5040', 'TTTCAA->[T]@POS5427', 'AAT->[A]@POS5436', 'TC->[T]@POS5442', 'A->[T]@POS5444', 'C->[T]@POS5458', 'T->[C]@POS5479', 'AT->[A]@POS5485', 'C->[T]@POS7431']	pPM021	[(3442, 10287, 'FICUS-Kan')]	[]	[(5288, 5382), (5428, 5432), (5486, 5486)]	[]	TRUE	TRUE	TRUE
aanava-1-glycerol-stock-4-E10	16757	15083	14986	696.8089	100	JBx_203273	10340	295	4	0	3	glycerol-stock-4-E10	mountfolder//JBx_203273/aanava-1-glycerol-stock-4-E10_R1R2.bam	/Users/albertonava/Documents/Projects/211117_divaseq_analysis/alberto/mountfolder/JBx_203273/JBx_203273.fa	/Users/albertonava/Documents/Projects/211117_divaseq_analysis/alberto/mountfolder//JBx_203273/aanava-1-glycerol-stock-4-E10_R1R2.bam	/Users/albertonava/Documents/Projects/211117_divaseq_analysis/alberto/mountfolder//JBx_203273/aanava-1-glycerol-stock-4-E10_R1R2.vcf	/Users/albertonava/Documents/Projects/211117_divaseq_analysis/alberto/snapshots/JBx_203273_nava-1-glycerol-stock-4-E10_R1R2.jpg	/Users/albertonava/Documents/Projects/211117_divaseq_analysis/alberto/mountfolder/JBx_203273/JBx_203273.gff3	/Users/albertonava/Documents/Projects/211117_divaseq_analysis/alberto/depths/aanava-1-glycerol-stock-4-E10_R1R2.bam.depth	['C->[A]@POS404', 'G->[A]@POS2603', 'TTTCAA->[T]@POS5427', 'T->[C]@POS5479', 'AT->[A]@POS5485', 'C->[T]@POS7431']	pPM021	[(3442, 10305, 'FICUS-Kan')]	['C->[A]@POS404', 'G->[A]@POS2603']	[(5359, 5374), (5428, 5432), (5486, 5486)]	[]	FALSE	FALSE	FALSE
aanava-1-glycerol-stock-4-A11	14472	14495	14248	642.2593	100	JBx_203274	10462	295	3	0	6	glycerol-stock-4-A11	mountfolder//JBx_203274/aanava-1-glycerol-stock-4-A11_R1R2.bam	/Users/albertonava/Documents/Projects/211117_divaseq_analysis/alberto/mountfolder/JBx_203274/JBx_203274.fa	/Users/albertonava/Documents/Projects/211117_divaseq_analysis/alberto/mountfolder//JBx_203274/aanava-1-glycerol-stock-4-A11_R1R2.bam	/Users/albertonava/Documents/Projects/211117_divaseq_analysis/alberto/mountfolder//JBx_203274/aanava-1-glycerol-stock-4-A11_R1R2.vcf	/Users/albertonava/Documents/Projects/211117_divaseq_analysis/alberto/snapshots/JBx_203274_nava-1-glycerol-stock-4-A11_R1R2.jpg	/Users/albertonava/Documents/Projects/211117_divaseq_analysis/alberto/mountfolder/JBx_203274/JBx_203274.gff3	/Users/albertonava/Documents/Projects/211117_divaseq_analysis/alberto/depths/aanava-1-glycerol-stock-4-A11_R1R2.bam.depth	['C->[A]@POS495', 'GA->[G]@POS5097', 'GA->[G]@POS5352', 'TTTCAA->[T]@POS5484', 'AAT->[A]@POS5493', 'ATCAT->[A]@POS5498', 'T->[C]@POS5536', 'AT->[A]@POS5542', 'C->[T]@POS7488']	pPM021	[(3499, 10344, 'FICUS-Kan')]	['C->[A]@POS495']	[(5485, 5489), (5543, 5543)]	[]	FALSE	FALSE	FALSE
aanava-1-glycerol-stock-4-F10	12153	11696	11472	524.5934	99.503	JBx_203274	10462	311	2	0	3	glycerol-stock-4-F10	mountfolder//JBx_203274/aanava-1-glycerol-stock-4-F10_R1R2.bam	/Users/albertonava/Documents/Projects/211117_divaseq_analysis/alberto/mountfolder/JBx_203274/JBx_203274.fa	/Users/albertonava/Documents/Projects/211117_divaseq_analysis/alberto/mountfolder//JBx_203274/aanava-1-glycerol-stock-4-F10_R1R2.bam	/Users/albertonava/Documents/Projects/211117_divaseq_analysis/alberto/mountfolder//JBx_203274/aanava-1-glycerol-stock-4-F10_R1R2.vcf	/Users/albertonava/Documents/Projects/211117_divaseq_analysis/alberto/snapshots/JBx_203274_nava-1-glycerol-stock-4-F10_R1R2.jpg	/Users/albertonava/Documents/Projects/211117_divaseq_analysis/alberto/mountfolder/JBx_203274/JBx_203274.gff3	/Users/albertonava/Documents/Projects/211117_divaseq_analysis/alberto/depths/aanava-1-glycerol-stock-4-F10_R1R2.bam.depth	['TTTCAA->[T]@POS5484', 'T->[C]@POS5536', 'AT->[A]@POS5542', 'C->[T]@POS7488']	pPM021	[(3499, 10344, 'FICUS-Kan')]	[]	[(5369, 5443), (5485, 5489)]	[]	TRUE	TRUE	TRUE
aanava-1-glycerol-stock-4-G10	16617	16014	15789	729.5546	100	JBx_203274	10462	304	2	0	5	glycerol-stock-4-G10	mountfolder//JBx_203274/aanava-1-glycerol-stock-4-G10_R1R2.bam	/Users/albertonava/Documents/Projects/211117_divaseq_analysis/alberto/mountfolder/JBx_203274/JBx_203274.fa	/Users/albertonava/Documents/Projects/211117_divaseq_analysis/alberto/mountfolder//JBx_203274/aanava-1-glycerol-stock-4-G10_R1R2.bam	/Users/albertonava/Documents/Projects/211117_divaseq_analysis/alberto/mountfolder//JBx_203274/aanava-1-glycerol-stock-4-G10_R1R2.vcf	/Users/albertonava/Documents/Projects/211117_divaseq_analysis/alberto/snapshots/JBx_203274_nava-1-glycerol-stock-4-G10_R1R2.jpg	/Users/albertonava/Documents/Projects/211117_divaseq_analysis/alberto/mountfolder/JBx_203274/JBx_203274.gff3	/Users/albertonava/Documents/Projects/211117_divaseq_analysis/alberto/depths/aanava-1-glycerol-stock-4-G10_R1R2.bam.depth	['GA->[G]@POS5097', 'TTTCAA->[T]@POS5484', 'AAT->[A]@POS5493', 'ATCAT->[A]@POS5498', 'T->[C]@POS5536', 'AT->[A]@POS5542', 'C->[T]@POS7488']	pPM021	[(3499, 10344, 'FICUS-Kan')]	[]	[(5485, 5489), (5543, 5543)]	[]	TRUE	TRUE	TRUE
aanava-1-glycerol-stock-4-H10	16979	17229	16925	771.2927	100	JBx_203274	10462	295	2	0	5	glycerol-stock-4-H10	mountfolder//JBx_203274/aanava-1-glycerol-stock-4-H10_R1R2.bam	/Users/albertonava/Documents/Projects/211117_divaseq_analysis/alberto/mountfolder/JBx_203274/JBx_203274.fa	/Users/albertonava/Documents/Projects/211117_divaseq_analysis/alberto/mountfolder//JBx_203274/aanava-1-glycerol-stock-4-H10_R1R2.bam	/Users/albertonava/Documents/Projects/211117_divaseq_analysis/alberto/mountfolder//JBx_203274/aanava-1-glycerol-stock-4-H10_R1R2.vcf	/Users/albertonava/Documents/Projects/211117_divaseq_analysis/alberto/snapshots/JBx_203274_nava-1-glycerol-stock-4-H10_R1R2.jpg	/Users/albertonava/Documents/Projects/211117_divaseq_analysis/alberto/mountfolder/JBx_203274/JBx_203274.gff3	/Users/albertonava/Documents/Projects/211117_divaseq_analysis/alberto/depths/aanava-1-glycerol-stock-4-H10_R1R2.bam.depth	['GA->[G]@POS5097', 'TTTCAA->[T]@POS5484', 'AAT->[A]@POS5493', 'ATCAT->[A]@POS5498', 'T->[C]@POS5536', 'AT->[A]@POS5542', 'C->[T]@POS7488']	pPM021	[(3499, 10344, 'FICUS-Kan')]	[]	[(5391, 5449), (5485, 5489), (5543, 5543)]	[]	TRUE	TRUE	TRUE
aanava-1-glycerol-stock-4-B11	11476	9511	9440	394.4372	100	JBx_203275	10397	240	2	0	4	glycerol-stock-4-B11	mountfolder//JBx_203275/aanava-1-glycerol-stock-4-B11_R1R2.bam	/Users/albertonava/Documents/Projects/211117_divaseq_analysis/alberto/mountfolder/JBx_203275/JBx_203275.fa	/Users/albertonava/Documents/Projects/211117_divaseq_analysis/alberto/mountfolder//JBx_203275/aanava-1-glycerol-stock-4-B11_R1R2.bam	/Users/albertonava/Documents/Projects/211117_divaseq_analysis/alberto/mountfolder//JBx_203275/aanava-1-glycerol-stock-4-B11_R1R2.vcf	/Users/albertonava/Documents/Projects/211117_divaseq_analysis/alberto/snapshots/JBx_203275_nava-1-glycerol-stock-4-B11_R1R2.jpg	/Users/albertonava/Documents/Projects/211117_divaseq_analysis/alberto/mountfolder/JBx_203275/JBx_203275.gff3	/Users/albertonava/Documents/Projects/211117_divaseq_analysis/alberto/depths/aanava-1-glycerol-stock-4-B11_R1R2.bam.depth	['GA->[G]@POS5097', 'TTTCAA->[T]@POS5484', 'T->[C]@POS5536', 'AT->[A]@POS5542', 'C->[T]@POS7488']	pPM021	[(3499, 10362, 'FICUS-Kan')]	[]	[]	[]	TRUE	TRUE	TRUE
aanava-1-glycerol-stock-4-C11	15771	12118	11937	428.1645	100	JBx_203282	13654	313	5	0	5	glycerol-stock-4-C11	mountfolder//JBx_203282/aanava-1-glycerol-stock-4-C11_R1R2.bam	/Users/albertonava/Documents/Projects/211117_divaseq_analysis/alberto/mountfolder/JBx_203282/JBx_203282.fa	/Users/albertonava/Documents/Projects/211117_divaseq_analysis/alberto/mountfolder//JBx_203282/aanava-1-glycerol-stock-4-C11_R1R2.bam	/Users/albertonava/Documents/Projects/211117_divaseq_analysis/alberto/mountfolder//JBx_203282/aanava-1-glycerol-stock-4-C11_R1R2.vcf	/Users/albertonava/Documents/Projects/211117_divaseq_analysis/alberto/snapshots/JBx_203282_nava-1-glycerol-stock-4-C11_R1R2.jpg	/Users/albertonava/Documents/Projects/211117_divaseq_analysis/alberto/mountfolder/JBx_203282/JBx_203282.gff3	/Users/albertonava/Documents/Projects/211117_divaseq_analysis/alberto/depths/aanava-1-glycerol-stock-4-C11_R1R2.bam.depth	['G->[T]@POS103', 'G->[T]@POS1363', 'GA->[G]@POS8289', 'TTTCAA->[T]@POS8676', 'AAT->[A]@POS8685', 'ATCATT->[A]@POS8690', 'T->[G]@POS8708', 'T->[C]@POS8728', 'AT->[A]@POS8734', 'C->[T]@POS10680']	pPM021	[(6691, 13536, 'FICUS-Kan')]	['G->[T]@POS103', 'G->[T]@POS1363']	[(8290, 8290), (8537, 8633), (8677, 8681), (8735, 8735)]	[]	FALSE	FALSE	FALSE
aanava-1-glycerol-stock-4-D11	16465	16055	15847	555.2921	100	JBx_203282	13654	308	4	0	3	glycerol-stock-4-D11	mountfolder//JBx_203282/aanava-1-glycerol-stock-4-D11_R1R2.bam	/Users/albertonava/Documents/Projects/211117_divaseq_analysis/alberto/mountfolder/JBx_203282/JBx_203282.fa	/Users/albertonava/Documents/Projects/211117_divaseq_analysis/alberto/mountfolder//JBx_203282/aanava-1-glycerol-stock-4-D11_R1R2.bam	/Users/albertonava/Documents/Projects/211117_divaseq_analysis/alberto/mountfolder//JBx_203282/aanava-1-glycerol-stock-4-D11_R1R2.vcf	/Users/albertonava/Documents/Projects/211117_divaseq_analysis/alberto/snapshots/JBx_203282_nava-1-glycerol-stock-4-D11_R1R2.jpg	/Users/albertonava/Documents/Projects/211117_divaseq_analysis/alberto/mountfolder/JBx_203282/JBx_203282.gff3	/Users/albertonava/Documents/Projects/211117_divaseq_analysis/alberto/depths/aanava-1-glycerol-stock-4-D11_R1R2.bam.depth	['G->[T]@POS103', 'G->[T]@POS1363', 'GA->[G]@POS8289', 'TTTCAA->[T]@POS8676', 'T->[C]@POS8728', 'AT->[A]@POS8734', 'C->[T]@POS10680']	pPM021	[(6691, 13536, 'FICUS-Kan')]	['G->[T]@POS103', 'G->[T]@POS1363']	[(8605, 8623), (8677, 8681), (8735, 8735)]	[]	FALSE	FALSE	FALSE
aanava-1-glycerol-stock-4-E11	6078	5698	5626	206.0683	100	JBx_203282	13654	311	2	0	3	glycerol-stock-4-E11	mountfolder//JBx_203282/aanava-1-glycerol-stock-4-E11_R1R2.bam	/Users/albertonava/Documents/Projects/211117_divaseq_analysis/alberto/mountfolder/JBx_203282/JBx_203282.fa	/Users/albertonava/Documents/Projects/211117_divaseq_analysis/alberto/mountfolder//JBx_203282/aanava-1-glycerol-stock-4-E11_R1R2.bam	/Users/albertonava/Documents/Projects/211117_divaseq_analysis/alberto/mountfolder//JBx_203282/aanava-1-glycerol-stock-4-E11_R1R2.vcf	/Users/albertonava/Documents/Projects/211117_divaseq_analysis/alberto/snapshots/JBx_203282_nava-1-glycerol-stock-4-E11_R1R2.jpg	/Users/albertonava/Documents/Projects/211117_divaseq_analysis/alberto/mountfolder/JBx_203282/JBx_203282.gff3	/Users/albertonava/Documents/Projects/211117_divaseq_analysis/alberto/depths/aanava-1-glycerol-stock-4-E11_R1R2.bam.depth	['GA->[G]@POS8289', 'TTTCAA->[T]@POS8676', 'T->[C]@POS8728', 'AT->[A]@POS8734', 'C->[T]@POS10680']	pPM021	[(6691, 13536, 'FICUS-Kan')]	[]	[(8541, 8632), (8677, 8681), (8735, 8735)]	[]	TRUE	TRUE	TRUE
aanava-1-glycerol-stock-4-F11	18710	18104	17873	621.915	100	JBx_203282	13654	287	4	0	3	glycerol-stock-4-F11	mountfolder//JBx_203282/aanava-1-glycerol-stock-4-F11_R1R2.bam	/Users/albertonava/Documents/Projects/211117_divaseq_analysis/alberto/mountfolder/JBx_203282/JBx_203282.fa	/Users/albertonava/Documents/Projects/211117_divaseq_analysis/alberto/mountfolder//JBx_203282/aanava-1-glycerol-stock-4-F11_R1R2.bam	/Users/albertonava/Documents/Projects/211117_divaseq_analysis/alberto/mountfolder//JBx_203282/aanava-1-glycerol-stock-4-F11_R1R2.vcf	/Users/albertonava/Documents/Projects/211117_divaseq_analysis/alberto/snapshots/JBx_203282_nava-1-glycerol-stock-4-F11_R1R2.jpg	/Users/albertonava/Documents/Projects/211117_divaseq_analysis/alberto/mountfolder/JBx_203282/JBx_203282.gff3	/Users/albertonava/Documents/Projects/211117_divaseq_analysis/alberto/depths/aanava-1-glycerol-stock-4-F11_R1R2.bam.depth	['G->[T]@POS103', 'G->[T]@POS1363', 'GA->[G]@POS8289', 'TTTCAA->[T]@POS8676', 'T->[C]@POS8728', 'AT->[A]@POS8734', 'C->[T]@POS10680']	pPM021	[(6691, 13536, 'FICUS-Kan')]	['G->[T]@POS103', 'G->[T]@POS1363']	[]	[]	FALSE	FALSE	FALSE
aanava-1-glycerol-stock-4-A12	25588	17414	17413	492.8289	71.7082	JBx_203289	12668	172	20	11	15	glycerol-stock-4-A12	mountfolder//JBx_203289/aanava-1-glycerol-stock-4-A12_R1R2.bam	/Users/albertonava/Documents/Projects/211117_divaseq_analysis/alberto/mountfolder/JBx_203289/JBx_203289.fa	/Users/albertonava/Documents/Projects/211117_divaseq_analysis/alberto/mountfolder//JBx_203289/aanava-1-glycerol-stock-4-A12_R1R2.bam	/Users/albertonava/Documents/Projects/211117_divaseq_analysis/alberto/mountfolder//JBx_203289/aanava-1-glycerol-stock-4-A12_R1R2.vcf	/Users/albertonava/Documents/Projects/211117_divaseq_analysis/alberto/snapshots/JBx_203289_nava-1-glycerol-stock-4-A12_R1R2.jpg	/Users/albertonava/Documents/Projects/211117_divaseq_analysis/alberto/mountfolder/JBx_203289/JBx_203289.gff3	/Users/albertonava/Documents/Projects/211117_divaseq_analysis/alberto/depths/aanava-1-glycerol-stock-4-A12_R1R2.bam.depth	['T->[C]@POS321', 'G->[C]@POS326', 'T->[G]@POS327', 'G->[A]@POS351', 'A->[AGGCG]@POS389', 'AGTTT->[A]@POS390', 'G->[A]@POS402', 'C->[T]@POS404', 'G->[T]@POS405', 'C->[T]@POS406', 'G->[T]@POS408', 'AAC->[A]@POS411', 'C->[CGT]@POS414', 'T->[TTGA]@POS422', 'A->[C]@POS631', 'T->[G]@POS633', 'C->[T]@POS636', 'GT->[G]@POS642', 'C->[CG]@POS645', 'G->[A]@POS648', 'TAACAA->[T]@POS657', 'C->[CGTGGT]@POS663…	pPM021	[(5770, 12633, 'FICUS-Kan')]	['T->[C]@POS321', 'G->[C]@POS326', 'T->[G]@POS327', 'G->[A]@POS351', 'A->[AGGCG]@POS389', 'AGTTT->[A]@POS390', 'G->[A]@POS402', 'C->[T]@POS404', 'G->[T]@POS405', 'C->[T]@POS406', 'G->[T]@POS408', 'AAC->[A]@POS411', 'C->[CGT]@POS414', 'T->[TTGA]@POS422', 'A->[C]@POS631', 'T->[G]@POS633', 'C->[T]@POS636', 'GT->[G]@POS642', 'C->[CG]@POS645', 'G->[A]@POS648', 'TAACAA->[T]@POS657', 'C->[CGTGGT]@POS663…	[(148, 291), (412, 540), (559, 561), (633, 672), (748, 752), (774, 816), (873, 1098), (1149, 1323), (1369, 1715), (1735, 3789), (3822, 3827), (3846, 3882), (4014, 4098), (4209, 4209), (4269, 4269), (4343, 5361), (5391, 5415)]	[(148, 291), (412, 540), (559, 561), (633, 672), (748, 752), (774, 816), (873, 1098), (1149, 1323), (1369, 1715), (1735, 3789), (3822, 3827), (3846, 3882), (4014, 4098), (4209, 4209), (4269, 4269), (4343, 5361), (5391, 5415)]	FALSE	FALSE	FALSE
aanava-1-glycerol-stock-4-H11	27508	19708	19713	566.9509	100	JBx_203289	12668	174	3	1	6	glycerol-stock-4-H11	mountfolder//JBx_203289/aanava-1-glycerol-stock-4-H11_R1R2.bam	/Users/albertonava/Documents/Projects/211117_divaseq_analysis/alberto/mountfolder/JBx_203289/JBx_203289.fa	/Users/albertonava/Documents/Projects/211117_divaseq_analysis/alberto/mountfolder//JBx_203289/aanava-1-glycerol-stock-4-H11_R1R2.bam	/Users/albertonava/Documents/Projects/211117_divaseq_analysis/alberto/mountfolder//JBx_203289/aanava-1-glycerol-stock-4-H11_R1R2.vcf	/Users/albertonava/Documents/Projects/211117_divaseq_analysis/alberto/snapshots/JBx_203289_nava-1-glycerol-stock-4-H11_R1R2.jpg	/Users/albertonava/Documents/Projects/211117_divaseq_analysis/alberto/mountfolder/JBx_203289/JBx_203289.gff3	/Users/albertonava/Documents/Projects/211117_divaseq_analysis/alberto/depths/aanava-1-glycerol-stock-4-H11_R1R2.bam.depth	['GA->[G]@POS7368', 'TTTCAA->[T]@POS7755', 'AAT->[A]@POS7764', 'T->[C]@POS7807', 'AT->[A]@POS7813', 'C->[T]@POS9759', 'ACG->[A]@POS11056', 'T->[TCC]@POS11059']	pPM021	[(5770, 12633, 'FICUS-Kan')]	[]	[]	[]	TRUE	TRUE	TRUE
aanava-1-glycerol-stock-4-B12	37090	23042	22700	710.0055	74.1975	JBx_203290	13708	250	10	1	9	glycerol-stock-4-B12	mountfolder//JBx_203290/aanava-1-glycerol-stock-4-B12_R1R2.bam	/Users/albertonava/Documents/Projects/211117_divaseq_analysis/alberto/mountfolder/JBx_203290/JBx_203290.fa	/Users/albertonava/Documents/Projects/211117_divaseq_analysis/alberto/mountfolder//JBx_203290/aanava-1-glycerol-stock-4-B12_R1R2.bam	/Users/albertonava/Documents/Projects/211117_divaseq_analysis/alberto/mountfolder//JBx_203290/aanava-1-glycerol-stock-4-B12_R1R2.vcf	/Users/albertonava/Documents/Projects/211117_divaseq_analysis/alberto/snapshots/JBx_203290_nava-1-glycerol-stock-4-B12_R1R2.jpg	/Users/albertonava/Documents/Projects/211117_divaseq_analysis/alberto/mountfolder/JBx_203290/JBx_203290.gff3	/Users/albertonava/Documents/Projects/211117_divaseq_analysis/alberto/depths/aanava-1-glycerol-stock-4-B12_R1R2.bam.depth	['TGGGG->[T]@POS119', 'C->[G]@POS128', 'G->[T]@POS129', 'T->[C]@POS132', 'T->[C]@POS135', 'C->[G]@POS141', 'T->[C]@POS144', 'TC->[T]@POS149', 'GC->[G]@POS151', 'T->[G]@POS154', 'C->[CCCAGA]@POS158', 'A->[C]@POS161', 'CAGT->[C]@POS163', 'GA->[G]@POS8343', 'TTTCAA->[T]@POS8730', 'T->[C]@POS8782', 'AT->[A]@POS8788', 'C->[T]@POS10734']	pPM021	[(6745, 13590, 'FICUS-Kan')]	['TGGGG->[T]@POS119', 'C->[G]@POS128', 'G->[T]@POS129', 'T->[C]@POS132', 'T->[C]@POS135', 'C->[G]@POS141', 'T->[C]@POS144', 'TC->[T]@POS149', 'GC->[G]@POS151', 'T->[G]@POS154', 'C->[CCCAGA]@POS158', 'A->[C]@POS161', 'CAGT->[C]@POS163']	[(117, 3701)]	[(117, 3701)]	FALSE	FALSE	FALSE
aanava-1-glycerol-stock-4-C12	12206	11310	11116	368.1362	73.8474	JBx_203290	13708	265	2	0	5	glycerol-stock-4-C12	mountfolder//JBx_203290/aanava-1-glycerol-stock-4-C12_R1R2.bam	/Users/albertonava/Documents/Projects/211117_divaseq_analysis/alberto/mountfolder/JBx_203290/JBx_203290.fa	/Users/albertonava/Documents/Projects/211117_divaseq_analysis/alberto/mountfolder//JBx_203290/aanava-1-glycerol-stock-4-C12_R1R2.bam	/Users/albertonava/Documents/Projects/211117_divaseq_analysis/alberto/mountfolder//JBx_203290/aanava-1-glycerol-stock-4-C12_R1R2.vcf	/Users/albertonava/Documents/Projects/211117_divaseq_analysis/alberto/snapshots/JBx_203290_nava-1-glycerol-stock-4-C12_R1R2.jpg	/Users/albertonava/Documents/Projects/211117_divaseq_analysis/alberto/mountfolder/JBx_203290/JBx_203290.gff3	/Users/albertonava/Documents/Projects/211117_divaseq_analysis/alberto/depths/aanava-1-glycerol-stock-4-C12_R1R2.bam.depth	['GA->[G]@POS8343', 'TTTCAA->[T]@POS8730', 'T->[C]@POS8782', 'AT->[A]@POS8788', 'C->[T]@POS10734']	pPM021	[(6745, 13590, 'FICUS-Kan')]	[]	[(117, 3701), (8731, 8735), (8789, 8789)]	[(117, 3701)]	FALSE	FALSE	FALSE
aanava-2-glycerol-stock-5-A1	7779	7635	7687	294.1001	100	JBx_203291	13643	388	1	0	1	glycerol-stock-5-A1	mountfolder//JBx_203291/aanava-1-glycerol-stock-5-A1_R1R2.bam	/Users/albertonava/Documents/Projects/211221_divaseq_analysis/alberto/mountfolder/JBx_203291/JBx_203291.fa	/Users/albertonava/Documents/Projects/211221_divaseq_analysis/alberto/mountfolder//JBx_203291/aanava-1-glycerol-stock-5-A1_R1R2.bam	/Users/albertonava/Documents/Projects/211221_divaseq_analysis/alberto/mountfolder//JBx_203291/aanava-1-glycerol-stock-5-A1_R1R2.vcf	/Users/albertonava/Documents/Projects/211221_divaseq_analysis/alberto/snapshots/JBx_203291_nava-1-glycerol-stock-5-A1_R1R2.jpg	/Users/albertonava/Documents/Projects/211221_divaseq_analysis/alberto/mountfolder/JBx_203291/JBx_203291.gff3	/Users/albertonava/Documents/Projects/211221_divaseq_analysis/alberto/depths/aanava-1-glycerol-stock-5-A1_R1R2.bam.depth	['C->[T]@POS10734']	pPM021	[(6745, 13608, 'FICUS-Kan')]	[]	[(8594, 8703), (8731, 8735), (8739, 8744), (8748, 8748), (8789, 8789), (8851, 8862)]	[]	TRUE	TRUE	TRUE
aanava-2-glycerol-stock-5-B1	55906	56111	56265	2092.2666	100	JBx_203291	13643	335	2	0	3	glycerol-stock-5-B1	mountfolder//JBx_203291/aanava-1-glycerol-stock-5-B1_R1R2.bam	/Users/albertonava/Documents/Projects/211221_divaseq_analysis/alberto/mountfolder/JBx_203291/JBx_203291.fa	/Users/albertonava/Documents/Projects/211221_divaseq_analysis/alberto/mountfolder//JBx_203291/aanava-1-glycerol-stock-5-B1_R1R2.bam	/Users/albertonava/Documents/Projects/211221_divaseq_analysis/alberto/mountfolder//JBx_203291/aanava-1-glycerol-stock-5-B1_R1R2.vcf	/Users/albertonava/Documents/Projects/211221_divaseq_analysis/alberto/snapshots/JBx_203291_nava-1-glycerol-stock-5-B1_R1R2.jpg	/Users/albertonava/Documents/Projects/211221_divaseq_analysis/alberto/mountfolder/JBx_203291/JBx_203291.gff3	/Users/albertonava/Documents/Projects/211221_divaseq_analysis/alberto/depths/aanava-1-glycerol-stock-5-B1_R1R2.bam.depth	['TTTCAA->[T]@POS8730', 'T->[C]@POS8782', 'AT->[A]@POS8788', 'C->[T]@POS10734']	pPM021	[(6745, 13608, 'FICUS-Kan')]	[]	[(8594, 8694), (8731, 8735), (8789, 8789)]	[]	TRUE	TRUE	TRUE
aanava-2-glycerol-stock-5-C1	36741	37083	37211	1396.38	99.7068	JBx_203291	13643	344	2	0	3	glycerol-stock-5-C1	mountfolder//JBx_203291/aanava-1-glycerol-stock-5-C1_R1R2.bam	/Users/albertonava/Documents/Projects/211221_divaseq_analysis/alberto/mountfolder/JBx_203291/JBx_203291.fa	/Users/albertonava/Documents/Projects/211221_divaseq_analysis/alberto/mountfolder//JBx_203291/aanava-1-glycerol-stock-5-C1_R1R2.bam	/Users/albertonava/Documents/Projects/211221_divaseq_analysis/alberto/mountfolder//JBx_203291/aanava-1-glycerol-stock-5-C1_R1R2.vcf	/Users/albertonava/Documents/Projects/211221_divaseq_analysis/alberto/snapshots/JBx_203291_nava-1-glycerol-stock-5-C1_R1R2.jpg	/Users/albertonava/Documents/Projects/211221_divaseq_analysis/alberto/mountfolder/JBx_203291/JBx_203291.gff3	/Users/albertonava/Documents/Projects/211221_divaseq_analysis/alberto/depths/aanava-1-glycerol-stock-5-C1_R1R2.bam.depth	['GA->[G]@POS8343', 'TTTCAA->[T]@POS8730', 'T->[C]@POS8782', 'AT->[A]@POS8788', 'C->[T]@POS10734']	pPM021	[(6745, 13608, 'FICUS-Kan')]	[]	[(8592, 8698), (8731, 8735), (8789, 8789)]	[]	TRUE	TRUE	TRUE
aanava-2-glycerol-stock-5-D1	53182	53505	53582	1980.0215	100	JBx_203291	13643	354	2	0	3	glycerol-stock-5-D1	mountfolder//JBx_203291/aanava-1-glycerol-stock-5-D1_R1R2.bam	/Users/albertonava/Documents/Projects/211221_divaseq_analysis/alberto/mountfolder/JBx_203291/JBx_203291.fa	/Users/albertonava/Documents/Projects/211221_divaseq_analysis/alberto/mountfolder//JBx_203291/aanava-1-glycerol-stock-5-D1_R1R2.bam	/Users/albertonava/Documents/Projects/211221_divaseq_analysis/alberto/mountfolder//JBx_203291/aanava-1-glycerol-stock-5-D1_R1R2.vcf	/Users/albertonava/Documents/Projects/211221_divaseq_analysis/alberto/snapshots/JBx_203291_nava-1-glycerol-stock-5-D1_R1R2.jpg	/Users/albertonava/Documents/Projects/211221_divaseq_analysis/alberto/mountfolder/JBx_203291/JBx_203291.gff3	/Users/albertonava/Documents/Projects/211221_divaseq_analysis/alberto/depths/aanava-1-glycerol-stock-5-D1_R1R2.bam.depth	['TTTCAA->[T]@POS8730', 'T->[C]@POS8782', 'AT->[A]@POS8788', 'C->[T]@POS10734']	pPM021	[(6745, 13608, 'FICUS-Kan')]	[]	[(8604, 8686), (8731, 8735), (8789, 8789)]	[]	TRUE	TRUE	TRUE
aanava-2-glycerol-stock-5-A2	32326	32911	32700	1409.7637	100	JBx_203294	11962	359	4	1	4	glycerol-stock-5-A2	mountfolder//JBx_203294/aanava-1-glycerol-stock-5-A2_R1R2.bam	/Users/albertonava/Documents/Projects/211221_divaseq_analysis/alberto/mountfolder/JBx_203294/JBx_203294.fa	/Users/albertonava/Documents/Projects/211221_divaseq_analysis/alberto/mountfolder//JBx_203294/aanava-1-glycerol-stock-5-A2_R1R2.bam	/Users/albertonava/Documents/Projects/211221_divaseq_analysis/alberto/mountfolder//JBx_203294/aanava-1-glycerol-stock-5-A2_R1R2.vcf	/Users/albertonava/Documents/Projects/211221_divaseq_analysis/alberto/snapshots/JBx_203294_nava-1-glycerol-stock-5-A2_R1R2.jpg	/Users/albertonava/Documents/Projects/211221_divaseq_analysis/alberto/mountfolder/JBx_203294/JBx_203294.gff3	/Users/albertonava/Documents/Projects/211221_divaseq_analysis/alberto/depths/aanava-1-glycerol-stock-5-A2_R1R2.bam.depth	['G->[T]@POS122', 'G->[T]@POS4063', 'GA->[G]@POS6597', 'TTTCAA->[T]@POS6984', 'T->[C]@POS7036', 'AT->[A]@POS7042', 'C->[T]@POS8988', 'ATC->[A]@POS10285', 'C->[CGT]@POS10288']	pPM021	[(4999, 11844, 'FICUS-Kan')]	['G->[T]@POS122', 'G->[T]@POS4063']	[(6849, 7006), (7043, 7043)]	[]	FALSE	maybe, check	TRUE
aanava-2-glycerol-stock-5-B2	38716	39276	39012	1665.4559	99.6982	JBx_203296	11929	337	3	0	5	glycerol-stock-5-B2	mountfolder//JBx_203296/aanava-1-glycerol-stock-5-B2_R1R2.bam	/Users/albertonava/Documents/Projects/211221_divaseq_analysis/alberto/mountfolder/JBx_203296/JBx_203296.fa	/Users/albertonava/Documents/Projects/211221_divaseq_analysis/alberto/mountfolder//JBx_203296/aanava-1-glycerol-stock-5-B2_R1R2.bam	/Users/albertonava/Documents/Projects/211221_divaseq_analysis/alberto/mountfolder//JBx_203296/aanava-1-glycerol-stock-5-B2_R1R2.vcf	/Users/albertonava/Documents/Projects/211221_divaseq_analysis/alberto/snapshots/JBx_203296_nava-1-glycerol-stock-5-B2_R1R2.jpg	/Users/albertonava/Documents/Projects/211221_divaseq_analysis/alberto/mountfolder/JBx_203296/JBx_203296.gff3	/Users/albertonava/Documents/Projects/211221_divaseq_analysis/alberto/depths/aanava-1-glycerol-stock-5-B2_R1R2.bam.depth	['C->[A]@POS1494', 'GA->[G]@POS6564', 'TTTCAA->[T]@POS6951', 'AAT->[A]@POS6960', 'ATCAT->[A]@POS6965', 'T->[C]@POS7003', 'AT->[A]@POS7009', 'C->[T]@POS8955']	pPM021	[(4966, 11811, 'FICUS-Kan')]	['C->[A]@POS1494']	[(6879, 6929), (6952, 6956), (7010, 7010)]	[]	FALSE	maybe, check	TRUE
aanava-2-glycerol-stock-5-C2	48299	48767	48460	2060.8936	100	JBx_203296	11929	332	3	0	5	glycerol-stock-5-C2	mountfolder//JBx_203296/aanava-1-glycerol-stock-5-C2_R1R2.bam	/Users/albertonava/Documents/Projects/211221_divaseq_analysis/alberto/mountfolder/JBx_203296/JBx_203296.fa	/Users/albertonava/Documents/Projects/211221_divaseq_analysis/alberto/mountfolder//JBx_203296/aanava-1-glycerol-stock-5-C2_R1R2.bam	/Users/albertonava/Documents/Projects/211221_divaseq_analysis/alberto/mountfolder//JBx_203296/aanava-1-glycerol-stock-5-C2_R1R2.vcf	/Users/albertonava/Documents/Projects/211221_divaseq_analysis/alberto/snapshots/JBx_203296_nava-1-glycerol-stock-5-C2_R1R2.jpg	/Users/albertonava/Documents/Projects/211221_divaseq_analysis/alberto/mountfolder/JBx_203296/JBx_203296.gff3	/Users/albertonava/Documents/Projects/211221_divaseq_analysis/alberto/depths/aanava-1-glycerol-stock-5-C2_R1R2.bam.depth	['C->[A]@POS1494', 'TTTCAA->[T]@POS6951', 'AAT->[A]@POS6960', 'ATCAT->[A]@POS6965', 'T->[C]@POS7003', 'AT->[A]@POS7009', 'C->[T]@POS8955']	pPM021	[(4966, 11811, 'FICUS-Kan')]	['C->[A]@POS1494']	[(6952, 6956), (7010, 7010)]	[]	FALSE	FALSE	TRUE
aanava-2-glycerol-stock-5-D2	77691	55030	55001	2217.0045	100	JBx_203296	11929	279	3	0	4	glycerol-stock-5-D2	mountfolder//JBx_203296/aanava-1-glycerol-stock-5-D2_R1R2.bam	/Users/albertonava/Documents/Projects/211221_divaseq_analysis/alberto/mountfolder/JBx_203296/JBx_203296.fa	/Users/albertonava/Documents/Projects/211221_divaseq_analysis/alberto/mountfolder//JBx_203296/aanava-1-glycerol-stock-5-D2_R1R2.bam	/Users/albertonava/Documents/Projects/211221_divaseq_analysis/alberto/mountfolder//JBx_203296/aanava-1-glycerol-stock-5-D2_R1R2.vcf	/Users/albertonava/Documents/Projects/211221_divaseq_analysis/alberto/snapshots/JBx_203296_nava-1-glycerol-stock-5-D2_R1R2.jpg	/Users/albertonava/Documents/Projects/211221_divaseq_analysis/alberto/mountfolder/JBx_203296/JBx_203296.gff3	/Users/albertonava/Documents/Projects/211221_divaseq_analysis/alberto/depths/aanava-1-glycerol-stock-5-D2_R1R2.bam.depth	['C->[A]@POS1494', 'GA->[G]@POS6564', 'TTTCAA->[T]@POS6951', 'T->[C]@POS7003', 'AT->[A]@POS7009', 'C->[T]@POS8955']	pPM021	[(4966, 11811, 'FICUS-Kan')]	['C->[A]@POS1494']	[]	[]	FALSE	FALSE	TRUE
aanava-2-glycerol-stock-5-A3	38660	24565	23862	975.2757	72.4461	JBx_203297	11864	340	36	7	9	glycerol-stock-5-A3	mountfolder//JBx_203297/aanava-1-glycerol-stock-5-A3_R1R2.bam	/Users/albertonava/Documents/Projects/211221_divaseq_analysis/alberto/mountfolder/JBx_203297/JBx_203297.fa	/Users/albertonava/Documents/Projects/211221_divaseq_analysis/alberto/mountfolder//JBx_203297/aanava-1-glycerol-stock-5-A3_R1R2.bam	/Users/albertonava/Documents/Projects/211221_divaseq_analysis/alberto/mountfolder//JBx_203297/aanava-1-glycerol-stock-5-A3_R1R2.vcf	/Users/albertonava/Documents/Projects/211221_divaseq_analysis/alberto/snapshots/JBx_203297_nava-1-glycerol-stock-5-A3_R1R2.jpg	/Users/albertonava/Documents/Projects/211221_divaseq_analysis/alberto/mountfolder/JBx_203297/JBx_203297.gff3	/Users/albertonava/Documents/Projects/211221_divaseq_analysis/alberto/depths/aanava-1-glycerol-stock-5-A3_R1R2.bam.depth	['A->[G]@POS582', 'C->[T]@POS585', 'G->[A]@POS588', 'G->[T]@POS591', 'A->[G]@POS592', 'T->[G]@POS600', 'T->[C]@POS603', 'G->[A]@POS609', 'CA->[C]@POS618', 'C->[CA]@POS621', 'G->[T]@POS627', 'G->[T]@POS630', 'A->[C]@POS631', 'T->[G]@POS633', 'GA->[G]@POS6564', 'TTTCAA->[T]@POS6951', 'G->[A]@POS6998', 'T->[C]@POS7003', 'AT->[A]@POS7009', 'C->[T]@POS8955']	pPM021	[(4966, 11829, 'FICUS-Kan')]	['A->[G]@POS582', 'C->[T]@POS585', 'G->[A]@POS588', 'G->[T]@POS591', 'A->[G]@POS592', 'T->[G]@POS600', 'T->[C]@POS603', 'G->[A]@POS609', 'CA->[C]@POS618', 'C->[CA]@POS621', 'G->[T]@POS627', 'G->[T]@POS630', 'A->[C]@POS631', 'T->[G]@POS633']	[(144, 216), (260, 336), (391, 690), (716, 996), (1047, 1098), (1149, 1323), (1369, 4611), (4649, 4679), (6820, 6914), (6952, 6956), (7010, 7010)]	[(144, 216), (260, 336), (391, 690), (716, 996), (1047, 1098), (1149, 1323), (1369, 4611), (4649, 4679)]	FALSE	FALSE	FALSE
aanava-2-glycerol-stock-5-F2	80882	78652	78426	3333.9779	100	JBx_203297	11864	324	2	0	4	glycerol-stock-5-F2	mountfolder//JBx_203297/aanava-1-glycerol-stock-5-F2_R1R2.bam	/Users/albertonava/Documents/Projects/211221_divaseq_analysis/alberto/mountfolder/JBx_203297/JBx_203297.fa	/Users/albertonava/Documents/Projects/211221_divaseq_analysis/alberto/mountfolder//JBx_203297/aanava-1-glycerol-stock-5-F2_R1R2.bam	/Users/albertonava/Documents/Projects/211221_divaseq_analysis/alberto/mountfolder//JBx_203297/aanava-1-glycerol-stock-5-F2_R1R2.vcf	/Users/albertonava/Documents/Projects/211221_divaseq_analysis/alberto/snapshots/JBx_203297_nava-1-glycerol-stock-5-F2_R1R2.jpg	/Users/albertonava/Documents/Projects/211221_divaseq_analysis/alberto/mountfolder/JBx_203297/JBx_203297.gff3	/Users/albertonava/Documents/Projects/211221_divaseq_analysis/alberto/depths/aanava-1-glycerol-stock-5-F2_R1R2.bam.depth	['GA->[G]@POS6564', 'TTTCAA->[T]@POS6951', 'T->[C]@POS7003', 'AT->[A]@POS7009', 'C->[T]@POS8955']	pPM021	[(4966, 11829, 'FICUS-Kan')]	[]	[]	[]	TRUE	TRUE	TRUE
aanava-2-glycerol-stock-5-G2	36507	36422	36318	1561.7365	99.6713	JBx_203297	11864	334	2	0	5	glycerol-stock-5-G2	mountfolder//JBx_203297/aanava-1-glycerol-stock-5-G2_R1R2.bam	/Users/albertonava/Documents/Projects/211221_divaseq_analysis/alberto/mountfolder/JBx_203297/JBx_203297.fa	/Users/albertonava/Documents/Projects/211221_divaseq_analysis/alberto/mountfolder//JBx_203297/aanava-1-glycerol-stock-5-G2_R1R2.bam	/Users/albertonava/Documents/Projects/211221_divaseq_analysis/alberto/mountfolder//JBx_203297/aanava-1-glycerol-stock-5-G2_R1R2.vcf	/Users/albertonava/Documents/Projects/211221_divaseq_analysis/alberto/snapshots/JBx_203297_nava-1-glycerol-stock-5-G2_R1R2.jpg	/Users/albertonava/Documents/Projects/211221_divaseq_analysis/alberto/mountfolder/JBx_203297/JBx_203297.gff3	/Users/albertonava/Documents/Projects/211221_divaseq_analysis/alberto/depths/aanava-1-glycerol-stock-5-G2_R1R2.bam.depth	['TTTCAA->[T]@POS6951', 'AAT->[A]@POS6960', 'ATCATT->[A]@POS6965', 'T->[C]@POS7003', 'AT->[A]@POS7009', 'C->[T]@POS8955']	pPM021	[(4966, 11829, 'FICUS-Kan')]	[]	[(6878, 6924), (6952, 6956), (7010, 7010)]	[]	TRUE	TRUE	TRUE
aanava-2-glycerol-stock-5-H2	42505	35144	34676	1446.7744	100	JBx_203297	11864	337	4	0	4	glycerol-stock-5-H2	mountfolder//JBx_203297/aanava-1-glycerol-stock-5-H2_R1R2.bam	/Users/albertonava/Documents/Projects/211221_divaseq_analysis/alberto/mountfolder/JBx_203297/JBx_203297.fa	/Users/albertonava/Documents/Projects/211221_divaseq_analysis/alberto/mountfolder//JBx_203297/aanava-1-glycerol-stock-5-H2_R1R2.bam	/Users/albertonava/Documents/Projects/211221_divaseq_analysis/alberto/mountfolder//JBx_203297/aanava-1-glycerol-stock-5-H2_R1R2.vcf	/Users/albertonava/Documents/Projects/211221_divaseq_analysis/alberto/snapshots/JBx_203297_nava-1-glycerol-stock-5-H2_R1R2.jpg	/Users/albertonava/Documents/Projects/211221_divaseq_analysis/alberto/mountfolder/JBx_203297/JBx_203297.gff3	/Users/albertonava/Documents/Projects/211221_divaseq_analysis/alberto/depths/aanava-1-glycerol-stock-5-H2_R1R2.bam.depth	['C->[A]@POS937', 'GA->[G]@POS6564', 'TTTCAA->[T]@POS6951', 'CT->[C]@POS6982', 'T->[G]@POS6985', 'T->[C]@POS7003', 'AT->[A]@POS7009', 'C->[T]@POS8955']	pPM021	[(4966, 11829, 'FICUS-Kan')]	['C->[A]@POS937']	[(6856, 6917), (6952, 6956), (7010, 7010)]	[]	FALSE	FALSE	FALSE
aanava-2-glycerol-stock-6-A1	56910	43911	42627	1486.4055	61.6222	JBx_203298	13414	288	21	3	6	glycerol-stock-6-A1	mountfolder//JBx_203298/aanava-1-glycerol-stock-6-A1_R1R2.bam	/Users/albertonava/Documents/Projects/211221_divaseq_analysis/alberto/mountfolder/JBx_203298/JBx_203298.fa	/Users/albertonava/Documents/Projects/211221_divaseq_analysis/alberto/mountfolder//JBx_203298/aanava-1-glycerol-stock-6-A1_R1R2.bam	/Users/albertonava/Documents/Projects/211221_divaseq_analysis/alberto/mountfolder//JBx_203298/aanava-1-glycerol-stock-6-A1_R1R2.vcf	/Users/albertonava/Documents/Projects/211221_divaseq_analysis/alberto/snapshots/JBx_203298_nava-1-glycerol-stock-6-A1_R1R2.jpg	/Users/albertonava/Documents/Projects/211221_divaseq_analysis/alberto/mountfolder/JBx_203298/JBx_203298.gff3	/Users/albertonava/Documents/Projects/211221_divaseq_analysis/alberto/depths/aanava-1-glycerol-stock-6-A1_R1R2.bam.depth	['G->[A]@POS103', 'G->[A]@POS108', 'C->[T]@POS111', 'G->[A]@POS4517', 'T->[C]@POS4962', 'A->[G]@POS5205', 'G->[A]@POS5230', 'C->[G]@POS5247', 'G->[C]@POS6003', 'G->[C]@POS6004', 'C->[T]@POS6006', 'A->[C]@POS6010', 'T->[C]@POS6015', 'A->[AAC]@POS6016', 'CGG->[C]@POS6019', 'A->[ACCCAC]@POS6025', 'ATCCGC->[A]@POS6027', 'T->[TGGA]@POS6041', 'TTCA->[T]@POS6042', 'T->[G]@POS6048', 'T->[C]@POS6049', 'A-…	pPM021	[(6451, 13296, 'FICUS-Kan')]	['G->[A]@POS103', 'G->[A]@POS108', 'C->[T]@POS111', 'G->[A]@POS4517', 'T->[C]@POS4962', 'A->[G]@POS5205', 'G->[A]@POS5230', 'C->[G]@POS5247', 'G->[C]@POS6003', 'G->[C]@POS6004', 'C->[T]@POS6006', 'A->[C]@POS6010', 'T->[C]@POS6015', 'A->[AAC]@POS6016', 'CGG->[C]@POS6019', 'A->[ACCCAC]@POS6025', 'ATCCGC->[A]@POS6027', 'T->[TGGA]@POS6041', 'TTCA->[T]@POS6042', 'T->[G]@POS6048', 'T->[C]@POS6049', 'A-…	[(135, 6051), (6415, 6422), (8352, 8392), (8437, 8441), (8495, 8495)]	[(135, 6051), (6415, 6422)]	FALSE	FALSE	FALSE
aanava-2-glycerol-stock-6-C1	83006	58148	56531	1956.1712	68.2347	JBx_203298	13414	279	22	6	8	glycerol-stock-6-C1	mountfolder//JBx_203298/aanava-1-glycerol-stock-6-C1_R1R2.bam	/Users/albertonava/Documents/Projects/211221_divaseq_analysis/alberto/mountfolder/JBx_203298/JBx_203298.fa	/Users/albertonava/Documents/Projects/211221_divaseq_analysis/alberto/mountfolder//JBx_203298/aanava-1-glycerol-stock-6-C1_R1R2.bam	/Users/albertonava/Documents/Projects/211221_divaseq_analysis/alberto/mountfolder//JBx_203298/aanava-1-glycerol-stock-6-C1_R1R2.vcf	/Users/albertonava/Documents/Projects/211221_divaseq_analysis/alberto/snapshots/JBx_203298_nava-1-glycerol-stock-6-C1_R1R2.jpg	/Users/albertonava/Documents/Projects/211221_divaseq_analysis/alberto/mountfolder/JBx_203298/JBx_203298.gff3	/Users/albertonava/Documents/Projects/211221_divaseq_analysis/alberto/depths/aanava-1-glycerol-stock-6-C1_R1R2.bam.depth	['A->[C]@POS634', 'GGT->[G]@POS639', 'G->[GCA]@POS644', 'T->[G]@POS646', 'G->[A]@POS648', 'T->[G]@POS655', 'G->[C]@POS657', 'A->[G]@POS5205', 'GA->[G]@POS5602', 'C->[A]@POS5606', 'G->[A]@POS5611', 'C->[CG]@POS5613', 'C->[CT]@POS5614', 'G->[C]@POS5616', 'CG->[C]@POS5620', 'CT->[C]@POS5623', 'G->[GAC]@POS5625', 'G->[GCA]@POS5627', 'GTGAAGGGGTGC->[G]@POS5630', 'C->[A]@POS5647', 'C->[G]@POS5652', 'A-…	pPM021	[(6451, 13296, 'FICUS-Kan')]	['A->[C]@POS634', 'GGT->[G]@POS639', 'G->[GCA]@POS644', 'T->[G]@POS646', 'G->[A]@POS648', 'T->[G]@POS655', 'G->[C]@POS657', 'A->[G]@POS5205', 'GA->[G]@POS5602', 'C->[A]@POS5606', 'G->[A]@POS5611', 'C->[CG]@POS5613', 'C->[CT]@POS5614', 'G->[C]@POS5616', 'CG->[C]@POS5620', 'CT->[C]@POS5623', 'G->[GAC]@POS5625', 'G->[GCA]@POS5627', 'GTGAAGGGGTGC->[G]@POS5630', 'C->[A]@POS5647', 'C->[G]@POS5652', 'A-…	[(188, 570), (641, 1035), (1056, 4459), (5603, 5671), (5707, 5865)]	[(188, 570), (641, 1035), (1056, 4459), (5603, 5671), (5707, 5865)]	FALSE	FALSE	FALSE
aanava-2-glycerol-stock-6-D1	60603	61999	61365	2161.5399	67.271	JBx_203299	13349	306	17	5	7	glycerol-stock-6-D1	mountfolder//JBx_203299/aanava-1-glycerol-stock-6-D1_R1R2.bam	/Users/albertonava/Documents/Projects/211221_divaseq_analysis/alberto/mountfolder/JBx_203299/JBx_203299.fa	/Users/albertonava/Documents/Projects/211221_divaseq_analysis/alberto/mountfolder//JBx_203299/aanava-1-glycerol-stock-6-D1_R1R2.bam	/Users/albertonava/Documents/Projects/211221_divaseq_analysis/alberto/mountfolder//JBx_203299/aanava-1-glycerol-stock-6-D1_R1R2.vcf	/Users/albertonava/Documents/Projects/211221_divaseq_analysis/alberto/snapshots/JBx_203299_nava-1-glycerol-stock-6-D1_R1R2.jpg	/Users/albertonava/Documents/Projects/211221_divaseq_analysis/alberto/mountfolder/JBx_203299/JBx_203299.gff3	/Users/albertonava/Documents/Projects/211221_divaseq_analysis/alberto/depths/aanava-1-glycerol-stock-6-D1_R1R2.bam.depth	['A->[G]@POS5205', 'GA->[G]@POS5602', 'C->[A]@POS5606', 'G->[GGTGGACTT]@POS5608', 'G->[A]@POS5611', 'C->[CG]@POS5613', 'C->[CT]@POS5614', 'G->[C]@POS5616', 'CG->[C]@POS5620', 'CT->[C]@POS5623', 'G->[GAC]@POS5625', 'G->[GCA]@POS5627', 'GTGAAGGGGTGC->[G]@POS5630', 'C->[A]@POS5647', 'C->[G]@POS5652', 'A->[T]@POS5653', 'C->[T]@POS5655', 'G->[C]@POS5661', 'G->[C]@POS5664', 'G->[C]@POS5668', 'C->[T]@PO…	pPM021	[(6451, 13314, 'FICUS-Kan')]	['A->[G]@POS5205', 'GA->[G]@POS5602', 'C->[A]@POS5606', 'G->[GGTGGACTT]@POS5608', 'G->[A]@POS5611', 'C->[CG]@POS5613', 'C->[CT]@POS5614', 'G->[C]@POS5616', 'CG->[C]@POS5620', 'CT->[C]@POS5623', 'G->[GAC]@POS5625', 'G->[GCA]@POS5627', 'GTGAAGGGGTGC->[G]@POS5630', 'C->[A]@POS5647', 'C->[G]@POS5652', 'A->[T]@POS5653', 'C->[T]@POS5655', 'G->[C]@POS5661', 'G->[C]@POS5664', 'G->[C]@POS5668', 'C->[T]@PO…	[(189, 4458), (5603, 5655), (5728, 5850), (8437, 8441), (8495, 8495)]	[(189, 4458), (5603, 5655), (5728, 5850)]	FALSE	FALSE	FALSE
aanava-2-glycerol-stock-6-D3	38372	27752	27380	966.0751	63.3435	JBx_203304	13411	303	33	6	9	glycerol-stock-6-D3	mountfolder//JBx_203304/aanava-1-glycerol-stock-6-D3_R1R2.bam	/Users/albertonava/Documents/Projects/211221_divaseq_analysis/alberto/mountfolder/JBx_203304/JBx_203304.fa	/Users/albertonava/Documents/Projects/211221_divaseq_analysis/alberto/mountfolder//JBx_203304/aanava-1-glycerol-stock-6-D3_R1R2.bam	/Users/albertonava/Documents/Projects/211221_divaseq_analysis/alberto/mountfolder//JBx_203304/aanava-1-glycerol-stock-6-D3_R1R2.vcf	/Users/albertonava/Documents/Projects/211221_divaseq_analysis/alberto/snapshots/JBx_203304_nava-1-glycerol-stock-6-D3_R1R2.jpg	/Users/albertonava/Documents/Projects/211221_divaseq_analysis/alberto/mountfolder/JBx_203304/JBx_203304.gff3	/Users/albertonava/Documents/Projects/211221_divaseq_analysis/alberto/depths/aanava-1-glycerol-stock-6-D3_R1R2.bam.depth	['G->[T]@POS108', 'C->[CCGT]@POS113', 'CATGGCG->[C]@POS123', 'C->[T]@POS132', 'C->[G]@POS135', 'A->[T]@POS137', 'C->[G]@POS141', 'C->[T]@POS144', 'GAAT->[G]@POS150', 'C->[CTCG]@POS156', 'G->[C]@POS159', 'C->[G]@POS162', 'C->[G]@POS165', 'A->[T]@POS166', 'GGA->[G]@POS171', 'G->[C]@POS846', 'G->[GA]@POS852', 'T->[A]@POS853', 'GT->[G]@POS857', 'C->[G]@POS862', 'C->[A]@POS863', 'T->[C]@POS868', 'TGG-…	pPM021	[(6448, 13293, 'FICUS-Kan')]	['G->[T]@POS108', 'C->[CCGT]@POS113', 'CATGGCG->[C]@POS123', 'C->[T]@POS132', 'C->[G]@POS135', 'A->[T]@POS137', 'C->[G]@POS141', 'C->[T]@POS144', 'GAAT->[G]@POS150', 'C->[CTCG]@POS156', 'G->[C]@POS159', 'C->[G]@POS162', 'C->[G]@POS165', 'A->[T]@POS166', 'GGA->[G]@POS171', 'G->[C]@POS846', 'G->[GA]@POS852', 'T->[A]@POS853', 'GT->[G]@POS857', 'C->[G]@POS862', 'C->[A]@POS863', 'T->[C]@POS868', 'TGG-…	[(127, 357), (390, 571), (643, 887), (955, 1104), (1194, 1242), (1262, 1319), (1359, 4498), (4608, 6093), (8368, 8389), (8434, 8437), (8492, 8492)]	[(127, 357), (390, 571), (643, 887), (955, 1104), (1194, 1242), (1262, 1319), (1359, 4498), (4608, 6093)]	FALSE	FALSE	FALSE
aanava-2-glycerol-stock-6-E3	73242	50661	50157	1682.2936	59.3468	JBx_203304	13411	275	18	3	5	glycerol-stock-6-E3	mountfolder//JBx_203304/aanava-1-glycerol-stock-6-E3_R1R2.bam	/Users/albertonava/Documents/Projects/211221_divaseq_analysis/alberto/mountfolder/JBx_203304/JBx_203304.fa	/Users/albertonava/Documents/Projects/211221_divaseq_analysis/alberto/mountfolder//JBx_203304/aanava-1-glycerol-stock-6-E3_R1R2.bam	/Users/albertonava/Documents/Projects/211221_divaseq_analysis/alberto/mountfolder//JBx_203304/aanava-1-glycerol-stock-6-E3_R1R2.vcf	/Users/albertonava/Documents/Projects/211221_divaseq_analysis/alberto/snapshots/JBx_203304_nava-1-glycerol-stock-6-E3_R1R2.jpg	/Users/albertonava/Documents/Projects/211221_divaseq_analysis/alberto/mountfolder/JBx_203304/JBx_203304.gff3	/Users/albertonava/Documents/Projects/211221_divaseq_analysis/alberto/depths/aanava-1-glycerol-stock-6-E3_R1R2.bam.depth	['C->[T]@POS117', 'T->[C]@POS903', 'G->[T]@POS906', 'T->[G]@POS930', 'C->[T]@POS937', 'T->[G]@POS939', 'C->[A]@POS5844', 'GA->[G]@POS8046', 'TTTCAA->[T]@POS8433', 'T->[C]@POS8485', 'AT->[A]@POS8491', 'C->[T]@POS10437']	pPM021	[(6448, 13293, 'FICUS-Kan')]	['C->[T]@POS117', 'T->[C]@POS903', 'G->[T]@POS906', 'T->[G]@POS930', 'C->[T]@POS937', 'T->[G]@POS939', 'C->[A]@POS5844']	[(129, 572), (643, 888), (955, 1104), (1194, 1242), (1266, 1319), (1359, 6093), (8492, 8492)]	[(129, 572), (643, 888), (955, 1104), (1194, 1242), (1266, 1319), (1359, 6093)]	FALSE	FALSE	FALSE
aanava-2-glycerol-stock-6-G3	53471	37118	37033	1322.7448	58.5042	JBx_203304	13411	312	44	11	13	glycerol-stock-6-G3	mountfolder//JBx_203304/aanava-1-glycerol-stock-6-G3_R1R2.bam	/Users/albertonava/Documents/Projects/211221_divaseq_analysis/alberto/mountfolder/JBx_203304/JBx_203304.fa	/Users/albertonava/Documents/Projects/211221_divaseq_analysis/alberto/mountfolder//JBx_203304/aanava-1-glycerol-stock-6-G3_R1R2.bam	/Users/albertonava/Documents/Projects/211221_divaseq_analysis/alberto/mountfolder//JBx_203304/aanava-1-glycerol-stock-6-G3_R1R2.vcf	/Users/albertonava/Documents/Projects/211221_divaseq_analysis/alberto/snapshots/JBx_203304_nava-1-glycerol-stock-6-G3_R1R2.jpg	/Users/albertonava/Documents/Projects/211221_divaseq_analysis/alberto/mountfolder/JBx_203304/JBx_203304.gff3	/Users/albertonava/Documents/Projects/211221_divaseq_analysis/alberto/depths/aanava-1-glycerol-stock-6-G3_R1R2.bam.depth	['G->[C]@POS108', 'G->[C]@POS122', 'C->[G, A]@POS123', 'G->[A]@POS127', 'C->[G, CCTGTAGACTGCCTGGTGAGGTGGACAGTCCAGAACGGTT]@POS128', 'G->[T]@POS129', 'C->[T]@POS132', 'C->[T]@POS135', 'G->[GT]@POS143', 'G->[A]@POS145', 'GGTGAA->[G]@POS147', 'T->[TC]@POS153', 'C->[CTCG]@POS156', 'C->[G]@POS162', 'A->[C]@POS166', 'GA->[G]@POS8046', 'T->[C]@POS8432', 'TTTCAA->[T]@POS8433', 'AAT->[A]@POS8442', 'ATCAT->…	pPM021	[(6448, 13293, 'FICUS-Kan')]	['G->[C]@POS108', 'G->[C]@POS122', 'C->[G, A]@POS123', 'G->[A]@POS127', 'C->[G, CCTGTAGACTGCCTGGTGAGGTGGACAGTCCAGAACGGTT]@POS128', 'G->[T]@POS129', 'C->[T]@POS132', 'C->[T]@POS135', 'G->[GT]@POS143', 'G->[A]@POS145', 'GGTGAA->[G]@POS147', 'T->[TC]@POS153', 'C->[CTCG]@POS156', 'C->[G]@POS162', 'A->[C]@POS166']	[(129, 572), (643, 888), (955, 1104), (1194, 6093), (8434, 8438), (8492, 8492)]	[(129, 572), (643, 888), (955, 1104), (1194, 6093)]	FALSE	FALSE	FALSE
aanava-2-glycerol-stock-6-D4	69314	67775	66989	2520.0551	100	JBx_203306	12607	287	2	0	4	glycerol-stock-6-D4	mountfolder//JBx_203306/aanava-1-glycerol-stock-6-D4_R1R2.bam	/Users/albertonava/Documents/Projects/211221_divaseq_analysis/alberto/mountfolder/JBx_203306/JBx_203306.fa	/Users/albertonava/Documents/Projects/211221_divaseq_analysis/alberto/mountfolder//JBx_203306/aanava-1-glycerol-stock-6-D4_R1R2.bam	/Users/albertonava/Documents/Projects/211221_divaseq_analysis/alberto/mountfolder//JBx_203306/aanava-1-glycerol-stock-6-D4_R1R2.vcf	/Users/albertonava/Documents/Projects/211221_divaseq_analysis/alberto/snapshots/JBx_203306_nava-1-glycerol-stock-6-D4_R1R2.jpg	/Users/albertonava/Documents/Projects/211221_divaseq_analysis/alberto/mountfolder/JBx_203306/JBx_203306.gff3	/Users/albertonava/Documents/Projects/211221_divaseq_analysis/alberto/depths/aanava-1-glycerol-stock-6-D4_R1R2.bam.depth	['TTTCAA->[T]@POS7629', 'T->[C]@POS7681', 'AT->[A]@POS7687', 'C->[T]@POS9633']	pPM021	[(5644, 12489, 'FICUS-Kan')]	[]	[(7630, 7634), (7688, 7688)]	[]	TRUE	TRUE	TRUE
aanava-2-glycerol-stock-6-E4	66509	64569	63751	2418.1709	100	JBx_203306	12607	288	2	0	3	glycerol-stock-6-E4	mountfolder//JBx_203306/aanava-1-glycerol-stock-6-E4_R1R2.bam	/Users/albertonava/Documents/Projects/211221_divaseq_analysis/alberto/mountfolder/JBx_203306/JBx_203306.fa	/Users/albertonava/Documents/Projects/211221_divaseq_analysis/alberto/mountfolder//JBx_203306/aanava-1-glycerol-stock-6-E4_R1R2.bam	/Users/albertonava/Documents/Projects/211221_divaseq_analysis/alberto/mountfolder//JBx_203306/aanava-1-glycerol-stock-6-E4_R1R2.vcf	/Users/albertonava/Documents/Projects/211221_divaseq_analysis/alberto/snapshots/JBx_203306_nava-1-glycerol-stock-6-E4_R1R2.jpg	/Users/albertonava/Documents/Projects/211221_divaseq_analysis/alberto/mountfolder/JBx_203306/JBx_203306.gff3	/Users/albertonava/Documents/Projects/211221_divaseq_analysis/alberto/depths/aanava-1-glycerol-stock-6-E4_R1R2.bam.depth	['GA->[G]@POS7242', 'TTTCAA->[T]@POS7629', 'T->[C]@POS7681', 'AT->[A]@POS7687', 'C->[T]@POS9633']	pPM021	[(5644, 12489, 'FICUS-Kan')]	[]	[(7630, 7634)]	[]	TRUE	TRUE	TRUE
aanava-2-glycerol-stock-6-G4	49988	48612	48098	1841.7915	100	JBx_203306	12607	293	3	0	4	glycerol-stock-6-G4	mountfolder//JBx_203306/aanava-1-glycerol-stock-6-G4_R1R2.bam	/Users/albertonava/Documents/Projects/211221_divaseq_analysis/alberto/mountfolder/JBx_203306/JBx_203306.fa	/Users/albertonava/Documents/Projects/211221_divaseq_analysis/alberto/mountfolder//JBx_203306/aanava-1-glycerol-stock-6-G4_R1R2.bam	/Users/albertonava/Documents/Projects/211221_divaseq_analysis/alberto/mountfolder//JBx_203306/aanava-1-glycerol-stock-6-G4_R1R2.vcf	/Users/albertonava/Documents/Projects/211221_divaseq_analysis/alberto/snapshots/JBx_203306_nava-1-glycerol-stock-6-G4_R1R2.jpg	/Users/albertonava/Documents/Projects/211221_divaseq_analysis/alberto/mountfolder/JBx_203306/JBx_203306.gff3	/Users/albertonava/Documents/Projects/211221_divaseq_analysis/alberto/depths/aanava-1-glycerol-stock-6-G4_R1R2.bam.depth	['TTTCAA->[T]@POS7629', 'A->[G]@POS7646', 'CT->[C]@POS7660', 'T->[C]@POS7681', 'AT->[A]@POS7687', 'C->[T]@POS9633']	pPM021	[(5644, 12489, 'FICUS-Kan')]	[]	[(7543, 7596), (7630, 7634), (7688, 7688)]	[]	TRUE	TRUE	TRUE
aanava-2-glycerol-stock-6-B7	36619	36207	36057	1557.8094	99.9487	JBx_203317	11699	319	3	0	3	glycerol-stock-6-B7	mountfolder//JBx_203317/aanava-1-glycerol-stock-6-B7_R1R2.bam	/Users/albertonava/Documents/Projects/211221_divaseq_analysis/alberto/mountfolder/JBx_203317/JBx_203317.fa	/Users/albertonava/Documents/Projects/211221_divaseq_analysis/alberto/mountfolder//JBx_203317/aanava-1-glycerol-stock-6-B7_R1R2.bam	/Users/albertonava/Documents/Projects/211221_divaseq_analysis/alberto/mountfolder//JBx_203317/aanava-1-glycerol-stock-6-B7_R1R2.vcf	/Users/albertonava/Documents/Projects/211221_divaseq_analysis/alberto/snapshots/JBx_203317_nava-1-glycerol-stock-6-B7_R1R2.jpg	/Users/albertonava/Documents/Projects/211221_divaseq_analysis/alberto/mountfolder/JBx_203317/JBx_203317.gff3	/Users/albertonava/Documents/Projects/211221_divaseq_analysis/alberto/depths/aanava-1-glycerol-stock-6-B7_R1R2.bam.depth	['C->[T]@POS1569', 'GA->[G]@POS6399', 'TTTCAA->[T]@POS6786', 'T->[C]@POS6838', 'AT->[A]@POS6844', 'C->[T]@POS8790']	pPM021	[(4801, 11664, 'FICUS-Kan')]	['C->[T]@POS1569']	[(6700, 6735), (6787, 6791), (6845, 6845)]	[]	FALSE	maybe, check	TRUE
aanava-2-glycerol-stock-6-C7	79110	37911	37865	1469.4781	71.3264	JBx_203320	11746	264	65	2	9	glycerol-stock-6-C7	mountfolder//JBx_203320/aanava-1-glycerol-stock-6-C7_R1R2.bam	/Users/albertonava/Documents/Projects/211221_divaseq_analysis/alberto/mountfolder/JBx_203320/JBx_203320.fa	/Users/albertonava/Documents/Projects/211221_divaseq_analysis/alberto/mountfolder//JBx_203320/aanava-1-glycerol-stock-6-C7_R1R2.bam	/Users/albertonava/Documents/Projects/211221_divaseq_analysis/alberto/mountfolder//JBx_203320/aanava-1-glycerol-stock-6-C7_R1R2.vcf	/Users/albertonava/Documents/Projects/211221_divaseq_analysis/alberto/snapshots/JBx_203320_nava-1-glycerol-stock-6-C7_R1R2.jpg	/Users/albertonava/Documents/Projects/211221_divaseq_analysis/alberto/mountfolder/JBx_203320/JBx_203320.gff3	/Users/albertonava/Documents/Projects/211221_divaseq_analysis/alberto/depths/aanava-1-glycerol-stock-6-C7_R1R2.bam.depth	['C->[G]@POS108', 'G->[T]@POS111', 'C->[G]@POS117', 'G->[T]@POS120', 'T->[C]@POS123', 'T->[C]@POS135', 'G->[A]@POS144', 'A->[G]@POS145', 'C->[T]@POS147', 'GAC->[G]@POS150', 'G->[GAT]@POS153', 'C->[A]@POS156', 'C->[A]@POS159', 'C->[G]@POS162', 'C->[T]@POS165', 'C->[T]@POS175', 'G->[T]@POS177', 'T->[C]@POS178', 'A->[C]@POS185', 'A->[G]@POS186', 'G->[A]@POS190', 'C->[G]@POS192', 'A->[T]@POS300', 'A-…	pPM021	[(4783, 11628, 'FICUS-Kan')]	['C->[G]@POS108', 'G->[T]@POS111', 'C->[G]@POS117', 'G->[T]@POS120', 'T->[C]@POS123', 'T->[C]@POS135', 'G->[A]@POS144', 'A->[G]@POS145', 'C->[T]@POS147', 'GAC->[G]@POS150', 'G->[GAT]@POS153', 'C->[A]@POS156', 'C->[A]@POS159', 'C->[G]@POS162', 'C->[T]@POS165', 'C->[T]@POS175', 'G->[T]@POS177', 'T->[C]@POS178', 'A->[C]@POS185', 'A->[G]@POS186', 'G->[A]@POS190', 'C->[G]@POS192', 'A->[T]@POS300', 'A-…	[(144, 312), (479, 873), (969, 1911), (2004, 2346), (2367, 4332)]	[(144, 312), (479, 873), (969, 1911), (2004, 2346), (2367, 4332)]	FALSE	FALSE	FALSE
aanava-2-glycerol-stock-6-D7	63775	53967	53746	2209.0504	63.5876	JBx_203320	11746	285	2	0	3	glycerol-stock-6-D7	mountfolder//JBx_203320/aanava-1-glycerol-stock-6-D7_R1R2.bam	/Users/albertonava/Documents/Projects/211221_divaseq_analysis/alberto/mountfolder/JBx_203320/JBx_203320.fa	/Users/albertonava/Documents/Projects/211221_divaseq_analysis/alberto/mountfolder//JBx_203320/aanava-1-glycerol-stock-6-D7_R1R2.bam	/Users/albertonava/Documents/Projects/211221_divaseq_analysis/alberto/mountfolder//JBx_203320/aanava-1-glycerol-stock-6-D7_R1R2.vcf	/Users/albertonava/Documents/Projects/211221_divaseq_analysis/alberto/snapshots/JBx_203320_nava-1-glycerol-stock-6-D7_R1R2.jpg	/Users/albertonava/Documents/Projects/211221_divaseq_analysis/alberto/mountfolder/JBx_203320/JBx_203320.gff3	/Users/albertonava/Documents/Projects/211221_divaseq_analysis/alberto/depths/aanava-1-glycerol-stock-6-D7_R1R2.bam.depth	['GA->[G]@POS6381', 'TTTCAA->[T]@POS6768', 'T->[C]@POS6820', 'AT->[A]@POS6826', 'C->[T]@POS8772']	pPM021	[(4783, 11628, 'FICUS-Kan')]	[]	[(135, 4428), (6700, 6707), (6769, 6773)]	[(135, 4428)]	FALSE	FALSE	FALSE
aanava-2-glycerol-stock-6-D10	62995	54343	54081	2267.8766	95.8767	JBx_203341	10283	262	211	8	11	glycerol-stock-6-D10	mountfolder//JBx_203341/aanava-1-glycerol-stock-6-D10_R1R2.bam	/Users/albertonava/Documents/Projects/211221_divaseq_analysis/alberto/mountfolder/JBx_203341/JBx_203341.fa	/Users/albertonava/Documents/Projects/211221_divaseq_analysis/alberto/mountfolder//JBx_203341/aanava-1-glycerol-stock-6-D10_R1R2.bam	/Users/albertonava/Documents/Projects/211221_divaseq_analysis/alberto/mountfolder//JBx_203341/aanava-1-glycerol-stock-6-D10_R1R2.vcf	/Users/albertonava/Documents/Projects/211221_divaseq_analysis/alberto/snapshots/JBx_203341_nava-1-glycerol-stock-6-D10_R1R2.jpg	/Users/albertonava/Documents/Projects/211221_divaseq_analysis/alberto/mountfolder/JBx_203341/JBx_203341.gff3	/Users/albertonava/Documents/Projects/211221_divaseq_analysis/alberto/depths/aanava-1-glycerol-stock-6-D10_R1R2.bam.depth	['G->[A]@POS80', 'C->[G]@POS117', 'A->[C]@POS133', 'A->[G]@POS134', 'C->[T]@POS138', 'T->[G]@POS141', 'A->[G]@POS160', 'C->[G]@POS162', 'T->[C]@POS165', 'T->[C]@POS174', 'G->[T]@POS177', 'G->[C]@POS183', 'C->[T]@POS186', 'A->[G]@POS192', 'G->[C]@POS204', 'G->[C]@POS214', 'A->[G]@POS219', 'A->[C]@POS228', 'A->[G]@POS314', 'T->[C]@POS315', 'A->[G]@POS330', 'G->[C]@POS339', 'C->[G]@POS348', 'C->[T]@…	pPM021	[(3385, 10248, 'FICUS-Kan')]	['G->[A]@POS80', 'C->[G]@POS117', 'A->[C]@POS133', 'A->[G]@POS134', 'C->[T]@POS138', 'T->[G]@POS141', 'A->[G]@POS160', 'C->[G]@POS162', 'T->[C]@POS165', 'T->[C]@POS174', 'G->[T]@POS177', 'G->[C]@POS183', 'C->[T]@POS186', 'A->[G]@POS192', 'G->[C]@POS204', 'G->[C]@POS214', 'A->[G]@POS219', 'A->[C]@POS228', 'A->[G]@POS314', 'T->[C]@POS315', 'A->[G]@POS330', 'G->[C]@POS339', 'C->[G]@POS348', 'C->[T]@…	[(1404, 1416), (1505, 1532), (1600, 1710), (2298, 2355), (2382, 2514), (2560, 2610), (2754, 2884), (5297, 5315), (5371, 5375), (5429, 5429)]	[(1404, 1416), (1505, 1532), (1600, 1710), (2298, 2355), (2382, 2514), (2560, 2610), (2754, 2884)]	FALSE	FALSE	FALSE
aanava-2-glycerol-stock-6-E10	46342	40383	40066	1783.8893	95.546	JBx_203341	10283	296	216	8	9	glycerol-stock-6-E10	mountfolder//JBx_203341/aanava-1-glycerol-stock-6-E10_R1R2.bam	/Users/albertonava/Documents/Projects/211221_divaseq_analysis/alberto/mountfolder/JBx_203341/JBx_203341.fa	/Users/albertonava/Documents/Projects/211221_divaseq_analysis/alberto/mountfolder//JBx_203341/aanava-1-glycerol-stock-6-E10_R1R2.bam	/Users/albertonava/Documents/Projects/211221_divaseq_analysis/alberto/mountfolder//JBx_203341/aanava-1-glycerol-stock-6-E10_R1R2.vcf	/Users/albertonava/Documents/Projects/211221_divaseq_analysis/alberto/snapshots/JBx_203341_nava-1-glycerol-stock-6-E10_R1R2.jpg	/Users/albertonava/Documents/Projects/211221_divaseq_analysis/alberto/mountfolder/JBx_203341/JBx_203341.gff3	/Users/albertonava/Documents/Projects/211221_divaseq_analysis/alberto/depths/aanava-1-glycerol-stock-6-E10_R1R2.bam.depth	['A->[C]@POS133', 'A->[G]@POS134', 'C->[T]@POS138', 'T->[G]@POS141', 'A->[G]@POS160', 'C->[G]@POS162', 'T->[C]@POS165', 'T->[C]@POS174', 'G->[T]@POS177', 'G->[C]@POS183', 'C->[T]@POS186', 'A->[G]@POS192', 'G->[C]@POS204', 'G->[C]@POS214', 'A->[G]@POS219', 'A->[C]@POS228', 'A->[C]@POS234', 'A->[G]@POS314', 'T->[C]@POS315', 'A->[G]@POS330', 'G->[C]@POS339', 'C->[G]@POS348', 'C->[T]@POS354', 'G->[C]…	pPM021	[(3385, 10248, 'FICUS-Kan')]	['A->[C]@POS133', 'A->[G]@POS134', 'C->[T]@POS138', 'T->[G]@POS141', 'A->[G]@POS160', 'C->[G]@POS162', 'T->[C]@POS165', 'T->[C]@POS174', 'G->[T]@POS177', 'G->[C]@POS183', 'C->[T]@POS186', 'A->[G]@POS192', 'G->[C]@POS204', 'G->[C]@POS214', 'A->[G]@POS219', 'A->[C]@POS228', 'A->[C]@POS234', 'A->[G]@POS314', 'T->[C]@POS315', 'A->[G]@POS330', 'G->[C]@POS339', 'C->[G]@POS348', 'C->[T]@POS354', 'G->[C]…	[(1404, 1416), (1505, 1532), (1600, 1704), (2298, 2514), (2560, 2610), (2754, 2884), (5259, 5306), (5371, 5375), (5429, 5429)]	[(1404, 1416), (1505, 1532), (1600, 1704), (2298, 2514), (2560, 2610), (2754, 2884)]	FALSE	FALSE	FALSE
aanava-2-glycerol-stock-6-F10	26272	22685	22517	954.8046	95.1473	JBx_203341	10283	281	152	6	9	glycerol-stock-6-F10	mountfolder//JBx_203341/aanava-1-glycerol-stock-6-F10_R1R2.bam	/Users/albertonava/Documents/Projects/211221_divaseq_analysis/alberto/mountfolder/JBx_203341/JBx_203341.fa	/Users/albertonava/Documents/Projects/211221_divaseq_analysis/alberto/mountfolder//JBx_203341/aanava-1-glycerol-stock-6-F10_R1R2.bam	/Users/albertonava/Documents/Projects/211221_divaseq_analysis/alberto/mountfolder//JBx_203341/aanava-1-glycerol-stock-6-F10_R1R2.vcf	/Users/albertonava/Documents/Projects/211221_divaseq_analysis/alberto/snapshots/JBx_203341_nava-1-glycerol-stock-6-F10_R1R2.jpg	/Users/albertonava/Documents/Projects/211221_divaseq_analysis/alberto/mountfolder/JBx_203341/JBx_203341.gff3	/Users/albertonava/Documents/Projects/211221_divaseq_analysis/alberto/depths/aanava-1-glycerol-stock-6-F10_R1R2.bam.depth	['A->[C]@POS133', 'A->[G]@POS134', 'C->[T]@POS138', 'T->[G]@POS141', 'A->[G]@POS160', 'C->[G]@POS162', 'T->[C]@POS165', 'T->[C]@POS174', 'G->[T]@POS177', 'G->[C]@POS183', 'C->[T]@POS186', 'A->[G]@POS192', 'G->[C]@POS204', 'G->[C]@POS214', 'A->[G]@POS219', 'A->[C]@POS228', 'A->[C]@POS234', 'T->[C]@POS927', 'A->[G]@POS942', 'T->[G]@POS948', 'A->[G]@POS957', 'T->[C]@POS960', 'C->[G]@POS966', 'C->[T]…	pPM021	[(3385, 10248, 'FICUS-Kan')]	['A->[C]@POS133', 'A->[G]@POS134', 'C->[T]@POS138', 'T->[G]@POS141', 'A->[G]@POS160', 'C->[G]@POS162', 'T->[C]@POS165', 'T->[C]@POS174', 'G->[T]@POS177', 'G->[C]@POS183', 'C->[T]@POS186', 'A->[G]@POS192', 'G->[C]@POS204', 'G->[C]@POS214', 'A->[G]@POS219', 'A->[C]@POS228', 'A->[C]@POS234', 'T->[C]@POS927', 'A->[G]@POS942', 'T->[G]@POS948', 'A->[G]@POS957', 'T->[C]@POS960', 'C->[G]@POS966', 'C->[T]…	[(1404, 1416), (1505, 1532), (1600, 1710), (2298, 2514), (2560, 2610), (2754, 2884), (5371, 5375), (5429, 5429)]	[(1404, 1416), (1505, 1532), (1600, 1710), (2298, 2514), (2560, 2610), (2754, 2884)]	FALSE	FALSE	FALSE
aanava-2-glycerol-stock-6-G10	29669	26194	26018	1161.1742	95.2057	JBx_203341	10283	281	234	9	14	glycerol-stock-6-G10	mountfolder//JBx_203341/aanava-1-glycerol-stock-6-G10_R1R2.bam	/Users/albertonava/Documents/Projects/211221_divaseq_analysis/alberto/mountfolder/JBx_203341/JBx_203341.fa	/Users/albertonava/Documents/Projects/211221_divaseq_analysis/alberto/mountfolder//JBx_203341/aanava-1-glycerol-stock-6-G10_R1R2.bam	/Users/albertonava/Documents/Projects/211221_divaseq_analysis/alberto/mountfolder//JBx_203341/aanava-1-glycerol-stock-6-G10_R1R2.vcf	/Users/albertonava/Documents/Projects/211221_divaseq_analysis/alberto/snapshots/JBx_203341_nava-1-glycerol-stock-6-G10_R1R2.jpg	/Users/albertonava/Documents/Projects/211221_divaseq_analysis/alberto/mountfolder/JBx_203341/JBx_203341.gff3	/Users/albertonava/Documents/Projects/211221_divaseq_analysis/alberto/depths/aanava-1-glycerol-stock-6-G10_R1R2.bam.depth	['G->[A]@POS80', 'C->[G]@POS117', 'A->[C]@POS133', 'A->[G]@POS134', 'C->[T]@POS138', 'T->[G]@POS141', 'A->[G]@POS160', 'C->[G]@POS162', 'T->[C]@POS165', 'T->[C]@POS174', 'G->[T]@POS177', 'G->[C]@POS183', 'C->[T]@POS186', 'A->[G]@POS192', 'G->[C]@POS204', 'G->[C]@POS214', 'A->[G]@POS219', 'A->[C]@POS228', 'A->[C]@POS234', 'A->[G]@POS314', 'T->[C]@POS315', 'A->[G]@POS330', 'G->[C]@POS339', 'C->[G]@…	pPM021	[(3385, 10248, 'FICUS-Kan')]	['G->[A]@POS80', 'C->[G]@POS117', 'A->[C]@POS133', 'A->[G]@POS134', 'C->[T]@POS138', 'T->[G]@POS141', 'A->[G]@POS160', 'C->[G]@POS162', 'T->[C]@POS165', 'T->[C]@POS174', 'G->[T]@POS177', 'G->[C]@POS183', 'C->[T]@POS186', 'A->[G]@POS192', 'G->[C]@POS204', 'G->[C]@POS214', 'A->[G]@POS219', 'A->[C]@POS228', 'A->[C]@POS234', 'A->[G]@POS314', 'T->[C]@POS315', 'A->[G]@POS330', 'G->[C]@POS339', 'C->[G]@…	[(1404, 1416), (1479, 1480), (1505, 1533), (1599, 1710), (2298, 2511), (2540, 2610), (2754, 2884), (5371, 5374), (5429, 5429)]	[(1404, 1416), (1479, 1480), (1505, 1533), (1599, 1710), (2298, 2511), (2540, 2610), (2754, 2884)]	FALSE	FALSE	FALSE
aanava-2-glycerol-stock-6-A11	53843	30597	30468	1417.7468	71.9295	JBx_203342	10381	283	2	0	3	glycerol-stock-6-A11	mountfolder//JBx_203342/aanava-1-glycerol-stock-6-A11_R1R2.bam	/Users/albertonava/Documents/Projects/211221_divaseq_analysis/alberto/mountfolder/JBx_203342/JBx_203342.fa	/Users/albertonava/Documents/Projects/211221_divaseq_analysis/alberto/mountfolder//JBx_203342/aanava-1-glycerol-stock-6-A11_R1R2.bam	/Users/albertonava/Documents/Projects/211221_divaseq_analysis/alberto/mountfolder//JBx_203342/aanava-1-glycerol-stock-6-A11_R1R2.vcf	/Users/albertonava/Documents/Projects/211221_divaseq_analysis/alberto/snapshots/JBx_203342_nava-1-glycerol-stock-6-A11_R1R2.jpg	/Users/albertonava/Documents/Projects/211221_divaseq_analysis/alberto/mountfolder/JBx_203342/JBx_203342.gff3	/Users/albertonava/Documents/Projects/211221_divaseq_analysis/alberto/depths/aanava-1-glycerol-stock-6-A11_R1R2.bam.depth	['GA->[G]@POS5016', 'TTTCAA->[T]@POS5403', 'T->[C]@POS5455', 'AT->[A]@POS5461', 'C->[T]@POS7407']	pPM021	[(3418, 10263, 'FICUS-Kan')]	[]	[(114, 3033), (5404, 5408), (5462, 5462)]	[(114, 3033)]	FALSE	FALSE	FALSE
aanava-2-glycerol-stock-6-B11	14080	4078	4046	180.3038	79.1446	JBx_203342	10381	258	6	0	5	glycerol-stock-6-B11	mountfolder//JBx_203342/aanava-1-glycerol-stock-6-B11_R1R2.bam	/Users/albertonava/Documents/Projects/211221_divaseq_analysis/alberto/mountfolder/JBx_203342/JBx_203342.fa	/Users/albertonava/Documents/Projects/211221_divaseq_analysis/alberto/mountfolder//JBx_203342/aanava-1-glycerol-stock-6-B11_R1R2.bam	/Users/albertonava/Documents/Projects/211221_divaseq_analysis/alberto/mountfolder//JBx_203342/aanava-1-glycerol-stock-6-B11_R1R2.vcf	/Users/albertonava/Documents/Projects/211221_divaseq_analysis/alberto/snapshots/JBx_203342_nava-1-glycerol-stock-6-B11_R1R2.jpg	/Users/albertonava/Documents/Projects/211221_divaseq_analysis/alberto/mountfolder/JBx_203342/JBx_203342.gff3	/Users/albertonava/Documents/Projects/211221_divaseq_analysis/alberto/depths/aanava-1-glycerol-stock-6-B11_R1R2.bam.depth	['C->[T]@POS1182', 'G->[C]@POS1188', 'A->[G]@POS2989', 'G->[C]@POS2990', 'GA->[G]@POS5016', 'TTTCAA->[T]@POS5403', 'AAT->[A]@POS5412', 'ATCAT->[A]@POS5417', 'T->[C]@POS5455', 'AT->[A]@POS5461', 'C->[T]@POS7407']	pPM021	[(3418, 10263, 'FICUS-Kan')]	['C->[T]@POS1182', 'G->[C]@POS1188', 'A->[G]@POS2989', 'G->[C]@POS2990']	[(124, 966), (1065, 3033), (3287, 3400), (5404, 5408), (5462, 5462)]	[(124, 966), (1065, 3033), (3287, 3400)]	FALSE	FALSE	FALSE
aanava-2-glycerol-stock-6-D11	88300	58162	57436	2434.1184	95.4484	JBx_203344	10348	270	168	7	10	glycerol-stock-6-D11	mountfolder//JBx_203344/aanava-1-glycerol-stock-6-D11_R1R2.bam	/Users/albertonava/Documents/Projects/211221_divaseq_analysis/alberto/mountfolder/JBx_203344/JBx_203344.fa	/Users/albertonava/Documents/Projects/211221_divaseq_analysis/alberto/mountfolder//JBx_203344/aanava-1-glycerol-stock-6-D11_R1R2.bam	/Users/albertonava/Documents/Projects/211221_divaseq_analysis/alberto/mountfolder//JBx_203344/aanava-1-glycerol-stock-6-D11_R1R2.vcf	/Users/albertonava/Documents/Projects/211221_divaseq_analysis/alberto/snapshots/JBx_203344_nava-1-glycerol-stock-6-D11_R1R2.jpg	/Users/albertonava/Documents/Projects/211221_divaseq_analysis/alberto/mountfolder/JBx_203344/JBx_203344.gff3	/Users/albertonava/Documents/Projects/211221_divaseq_analysis/alberto/depths/aanava-1-glycerol-stock-6-D11_R1R2.bam.depth	['G->[C]@POS108', 'A->[C]@POS133', 'A->[G]@POS134', 'C->[T]@POS138', 'T->[G]@POS141', 'A->[G]@POS160', 'C->[G]@POS162', 'T->[C]@POS165', 'T->[C]@POS174', 'G->[T]@POS177', 'G->[C]@POS183', 'C->[T]@POS186', 'A->[G]@POS192', 'G->[C]@POS204', 'G->[C]@POS214', 'A->[G]@POS219', 'A->[C]@POS228', 'A->[C]@POS234', 'C->[T]@POS258', 'T->[G]@POS262', 'C->[G]@POS264', 'T->[C]@POS279', 'C->[G]@POS282', 'TGG->[…	pPM021	[(3385, 10230, 'FICUS-Kan')]	['G->[C]@POS108', 'A->[C]@POS133', 'A->[G]@POS134', 'C->[T]@POS138', 'T->[G]@POS141', 'A->[G]@POS160', 'C->[G]@POS162', 'T->[C]@POS165', 'T->[C]@POS174', 'G->[T]@POS177', 'G->[C]@POS183', 'C->[T]@POS186', 'A->[G]@POS192', 'G->[C]@POS204', 'G->[C]@POS214', 'A->[G]@POS219', 'A->[C]@POS228', 'A->[C]@POS234', 'C->[T]@POS258', 'T->[G]@POS262', 'C->[G]@POS264', 'T->[C]@POS279', 'C->[G]@POS282', 'TGG->[…	[(1404, 1416), (1479, 1480), (1505, 1532), (1600, 1709), (2298, 2355), (2382, 2514), (2560, 2610), (2754, 2884), (5299, 5326), (5371, 5375), (5429, 5429)]	[(1404, 1416), (1479, 1480), (1505, 1532), (1600, 1709), (2298, 2355), (2382, 2514), (2560, 2610), (2754, 2884)]	FALSE	FALSE	FALSE
aanava-2-glycerol-stock-6-E11	69921	48640	48430	1935.2272	95.4774	JBx_203344	10348	248	184	16	17	glycerol-stock-6-E11	mountfolder//JBx_203344/aanava-1-glycerol-stock-6-E11_R1R2.bam	/Users/albertonava/Documents/Projects/211221_divaseq_analysis/alberto/mountfolder/JBx_203344/JBx_203344.fa	/Users/albertonava/Documents/Projects/211221_divaseq_analysis/alberto/mountfolder//JBx_203344/aanava-1-glycerol-stock-6-E11_R1R2.bam	/Users/albertonava/Documents/Projects/211221_divaseq_analysis/alberto/mountfolder//JBx_203344/aanava-1-glycerol-stock-6-E11_R1R2.vcf	/Users/albertonava/Documents/Projects/211221_divaseq_analysis/alberto/snapshots/JBx_203344_nava-1-glycerol-stock-6-E11_R1R2.jpg	/Users/albertonava/Documents/Projects/211221_divaseq_analysis/alberto/mountfolder/JBx_203344/JBx_203344.gff3	/Users/albertonava/Documents/Projects/211221_divaseq_analysis/alberto/depths/aanava-1-glycerol-stock-6-E11_R1R2.bam.depth	['A->[C]@POS133', 'A->[G]@POS134', 'C->[T]@POS138', 'T->[G]@POS141', 'A->[G]@POS160', 'C->[G]@POS162', 'T->[C]@POS165', 'T->[C]@POS174', 'G->[T]@POS177', 'G->[C]@POS183', 'C->[T]@POS186', 'A->[G]@POS192', 'G->[C]@POS204', 'G->[C]@POS214', 'A->[G]@POS219', 'A->[C]@POS228', 'A->[C]@POS234', 'C->[T]@POS258', 'T->[G]@POS262', 'C->[G]@POS264', 'T->[C]@POS279', 'C->[G]@POS282', 'TGG->[T]@POS284', 'C->[…	pPM021	[(3385, 10230, 'FICUS-Kan')]	['A->[C]@POS133', 'A->[G]@POS134', 'C->[T]@POS138', 'T->[G]@POS141', 'A->[G]@POS160', 'C->[G]@POS162', 'T->[C]@POS165', 'T->[C]@POS174', 'G->[T]@POS177', 'G->[C]@POS183', 'C->[T]@POS186', 'A->[G]@POS192', 'G->[C]@POS204', 'G->[C]@POS214', 'A->[G]@POS219', 'A->[C]@POS228', 'A->[C]@POS234', 'C->[T]@POS258', 'T->[G]@POS262', 'C->[G]@POS264', 'T->[C]@POS279', 'C->[G]@POS282', 'TGG->[T]@POS284', 'C->[…	[(1404, 1416), (1506, 1532), (1600, 1708), (2298, 2514), (2560, 2610), (2754, 2884)]	[(1404, 1416), (1506, 1532), (1600, 1708), (2298, 2514), (2560, 2610), (2754, 2884)]	FALSE	FALSE	FALSE
aanava-2-glycerol-stock-6-F11	79656	55416	55140	2144.1804	95.5644	JBx_203344	10348	240	248	9	15	glycerol-stock-6-F11	mountfolder//JBx_203344/aanava-1-glycerol-stock-6-F11_R1R2.bam	/Users/albertonava/Documents/Projects/211221_divaseq_analysis/alberto/mountfolder/JBx_203344/JBx_203344.fa	/Users/albertonava/Documents/Projects/211221_divaseq_analysis/alberto/mountfolder//JBx_203344/aanava-1-glycerol-stock-6-F11_R1R2.bam	/Users/albertonava/Documents/Projects/211221_divaseq_analysis/alberto/mountfolder//JBx_203344/aanava-1-glycerol-stock-6-F11_R1R2.vcf	/Users/albertonava/Documents/Projects/211221_divaseq_analysis/alberto/snapshots/JBx_203344_nava-1-glycerol-stock-6-F11_R1R2.jpg	/Users/albertonava/Documents/Projects/211221_divaseq_analysis/alberto/mountfolder/JBx_203344/JBx_203344.gff3	/Users/albertonava/Documents/Projects/211221_divaseq_analysis/alberto/depths/aanava-1-glycerol-stock-6-F11_R1R2.bam.depth	['A->[C]@POS133', 'A->[G]@POS134', 'C->[T]@POS138', 'T->[G]@POS141', 'A->[G]@POS160', 'C->[G]@POS162', 'T->[C]@POS165', 'T->[C]@POS174', 'G->[T]@POS177', 'G->[C]@POS183', 'C->[T]@POS186', 'A->[G]@POS192', 'G->[C]@POS204', 'G->[C]@POS214', 'A->[G]@POS219', 'A->[C]@POS228', 'A->[C]@POS234', 'T->[G]@POS262', 'C->[G]@POS264', 'T->[C]@POS279', 'C->[G]@POS282', 'TGG->[T]@POS284', 'C->[CTT]@POS288', 'A-…	pPM021	[(3385, 10230, 'FICUS-Kan')]	['A->[C]@POS133', 'A->[G]@POS134', 'C->[T]@POS138', 'T->[G]@POS141', 'A->[G]@POS160', 'C->[G]@POS162', 'T->[C]@POS165', 'T->[C]@POS174', 'G->[T]@POS177', 'G->[C]@POS183', 'C->[T]@POS186', 'A->[G]@POS192', 'G->[C]@POS204', 'G->[C]@POS214', 'A->[G]@POS219', 'A->[C]@POS228', 'A->[C]@POS234', 'T->[G]@POS262', 'C->[G]@POS264', 'T->[C]@POS279', 'C->[G]@POS282', 'TGG->[T]@POS284', 'C->[CTT]@POS288', 'A-…	[(1404, 1416), (1505, 1532), (1600, 1710), (2298, 2355), (2382, 2511), (2560, 2610), (2751, 2885)]	[(1404, 1416), (1505, 1532), (1600, 1710), (2298, 2355), (2382, 2511), (2560, 2610), (2751, 2885)]	FALSE	FALSE	FALSE
aanava-2-glycerol-stock-6-A12	63393	50605	49801	2230.4074	75.7635	JBx_203348	10249	275	32	3	6	glycerol-stock-6-A12	mountfolder//JBx_203348/aanava-1-glycerol-stock-6-A12_R1R2.bam	/Users/albertonava/Documents/Projects/211221_divaseq_analysis/alberto/mountfolder/JBx_203348/JBx_203348.fa	/Users/albertonava/Documents/Projects/211221_divaseq_analysis/alberto/mountfolder//JBx_203348/aanava-1-glycerol-stock-6-A12_R1R2.bam	/Users/albertonava/Documents/Projects/211221_divaseq_analysis/alberto/mountfolder//JBx_203348/aanava-1-glycerol-stock-6-A12_R1R2.vcf	/Users/albertonava/Documents/Projects/211221_divaseq_analysis/alberto/snapshots/JBx_203348_nava-1-glycerol-stock-6-A12_R1R2.jpg	/Users/albertonava/Documents/Projects/211221_divaseq_analysis/alberto/mountfolder/JBx_203348/JBx_203348.gff3	/Users/albertonava/Documents/Projects/211221_divaseq_analysis/alberto/depths/aanava-1-glycerol-stock-6-A12_R1R2.bam.depth	['C->[T]@POS240', 'A->[T]@POS245', 'C->[G]@POS247', 'A->[ATC]@POS248', 'GAA->[G]@POS250', 'A->[G]@POS258', 'C->[G]@POS262', 'A->[C]@POS263', 'C->[G]@POS264', 'A->[T]@POS266', 'C->[A]@POS272', 'C->[A]@POS273', 'A->[ACACC]@POS278', 'TCGTC->[T]@POS282', 'C->[T]@POS288', 'A->[G]@POS309', 'T->[G]@POS312', 'C->[T]@POS315', 'C->[T]@POS318', 'C->[T]@POS321', 'A->[G]@POS324', 'C->[G]@POS326', 'T->[G]@POS3…	pPM021	[(3286, 10131, 'FICUS-Kan')]	['C->[T]@POS240', 'A->[T]@POS245', 'C->[G]@POS247', 'A->[ATC]@POS248', 'GAA->[G]@POS250', 'A->[G]@POS258', 'C->[G]@POS262', 'A->[C]@POS263', 'C->[G]@POS264', 'A->[T]@POS266', 'C->[A]@POS272', 'C->[A]@POS273', 'A->[ACACC]@POS278', 'TCGTC->[T]@POS282', 'C->[T]@POS288', 'A->[G]@POS309', 'T->[G]@POS312', 'C->[T]@POS315', 'C->[T]@POS318', 'C->[T]@POS321', 'A->[G]@POS324', 'C->[G]@POS326', 'T->[G]@POS3…	[(109, 741), (777, 1027), (1050, 1332), (1353, 2931), (5200, 5227), (5272, 5273), (5330, 5330)]	[(109, 741), (777, 1027), (1050, 1332), (1353, 2931)]	FALSE	FALSE	FALSE
aanava-2-glycerol-stock-6-C12	64041	64969	63801	2526.1465	100	JBx_203350	11962	305	3	0	3	glycerol-stock-6-C12	mountfolder//JBx_203350/aanava-1-glycerol-stock-6-C12_R1R2.bam	/Users/albertonava/Documents/Projects/211221_divaseq_analysis/alberto/mountfolder/JBx_203350/JBx_203350.fa	/Users/albertonava/Documents/Projects/211221_divaseq_analysis/alberto/mountfolder//JBx_203350/aanava-1-glycerol-stock-6-C12_R1R2.bam	/Users/albertonava/Documents/Projects/211221_divaseq_analysis/alberto/mountfolder//JBx_203350/aanava-1-glycerol-stock-6-C12_R1R2.vcf	/Users/albertonava/Documents/Projects/211221_divaseq_analysis/alberto/snapshots/JBx_203350_nava-1-glycerol-stock-6-C12_R1R2.jpg	/Users/albertonava/Documents/Projects/211221_divaseq_analysis/alberto/mountfolder/JBx_203350/JBx_203350.gff3	/Users/albertonava/Documents/Projects/211221_divaseq_analysis/alberto/depths/aanava-1-glycerol-stock-6-C12_R1R2.bam.depth	['C->[A]@POS1726', 'GA->[G]@POS6597', 'TTTCAA->[T]@POS6984', 'T->[C]@POS7036', 'AT->[A]@POS7042', 'C->[T]@POS8988']	pPM021	[(4999, 11844, 'FICUS-Kan')]	['C->[A]@POS1726']	[(239, 407), (1001, 1029), (1709, 1721), (2048, 2130), (6985, 6989), (7043, 7043)]	[(239, 407), (1001, 1029), (1709, 1721), (2048, 2130)]	FALSE	FALSE	FALSE
aanava-2-glycerol-stock-6-D12	122135	117275	117144	3640.5615	100	JBx_203350	11962	178	3	0	4	glycerol-stock-6-D12	mountfolder//JBx_203350/aanava-1-glycerol-stock-6-D12_R1R2.bam	/Users/albertonava/Documents/Projects/211221_divaseq_analysis/alberto/mountfolder/JBx_203350/JBx_203350.fa	/Users/albertonava/Documents/Projects/211221_divaseq_analysis/alberto/mountfolder//JBx_203350/aanava-1-glycerol-stock-6-D12_R1R2.bam	/Users/albertonava/Documents/Projects/211221_divaseq_analysis/alberto/mountfolder//JBx_203350/aanava-1-glycerol-stock-6-D12_R1R2.vcf	/Users/albertonava/Documents/Projects/211221_divaseq_analysis/alberto/snapshots/JBx_203350_nava-1-glycerol-stock-6-D12_R1R2.jpg	/Users/albertonava/Documents/Projects/211221_divaseq_analysis/alberto/mountfolder/JBx_203350/JBx_203350.gff3	/Users/albertonava/Documents/Projects/211221_divaseq_analysis/alberto/depths/aanava-1-glycerol-stock-6-D12_R1R2.bam.depth	['C->[A]@POS1726', 'GA->[G]@POS6597', 'TTTCAA->[T]@POS6984', 'T->[C]@POS7036', 'AT->[A]@POS7042', 'C->[T]@POS8988']	pPM021	[(4999, 11844, 'FICUS-Kan')]	['C->[A]@POS1726']	[]	[]	FALSE	maybe, check	TRUE
aanava-2-glycerol-stock-6-E12	48368	50108	49466	1947.7032	92.9025	JBx_203350	11962	287	47	4	7	glycerol-stock-6-E12	mountfolder//JBx_203350/aanava-1-glycerol-stock-6-E12_R1R2.bam	/Users/albertonava/Documents/Projects/211221_divaseq_analysis/alberto/mountfolder/JBx_203350/JBx_203350.fa	/Users/albertonava/Documents/Projects/211221_divaseq_analysis/alberto/mountfolder//JBx_203350/aanava-1-glycerol-stock-6-E12_R1R2.bam	/Users/albertonava/Documents/Projects/211221_divaseq_analysis/alberto/mountfolder//JBx_203350/aanava-1-glycerol-stock-6-E12_R1R2.vcf	/Users/albertonava/Documents/Projects/211221_divaseq_analysis/alberto/snapshots/JBx_203350_nava-1-glycerol-stock-6-E12_R1R2.jpg	/Users/albertonava/Documents/Projects/211221_divaseq_analysis/alberto/mountfolder/JBx_203350/JBx_203350.gff3	/Users/albertonava/Documents/Projects/211221_divaseq_analysis/alberto/depths/aanava-1-glycerol-stock-6-E12_R1R2.bam.depth	['T->[C]@POS331', 'C->[T]@POS570', 'C->[G]@POS615', 'C->[T]@POS616', 'T->[C]@POS621', 'T->[C]@POS622', 'T->[C]@POS654', 'T->[C]@POS657', 'G->[T]@POS660', 'G->[C]@POS663', 'T->[C]@POS664', 'G->[T]@POS688', 'C->[G]@POS690', 'G->[GAA]@POS696', 'GGA->[G]@POS698', 'G->[C]@POS706', 'T->[C]@POS714', 'G->[C]@POS717', 'G->[C]@POS720', 'G->[A]@POS723', 'T->[G]@POS726', 'T->[C]@POS730', 'G->[C]@POS732', 'C-…	pPM021	[(4999, 11844, 'FICUS-Kan')]	['T->[C]@POS331', 'C->[T]@POS570', 'C->[G]@POS615', 'C->[T]@POS616', 'T->[C]@POS621', 'T->[C]@POS622', 'T->[C]@POS654', 'T->[C]@POS657', 'G->[T]@POS660', 'G->[C]@POS663', 'T->[C]@POS664', 'G->[T]@POS688', 'C->[G]@POS690', 'G->[GAA]@POS696', 'GGA->[G]@POS698', 'G->[C]@POS706', 'T->[C]@POS714', 'G->[C]@POS717', 'G->[C]@POS720', 'G->[A]@POS723', 'T->[G]@POS726', 'T->[C]@POS730', 'G->[C]@POS732', 'C-…	[(131, 303), (378, 534), (615, 732), (764, 1874), (1950, 1950), (1962, 1989), (2176, 2177), (6985, 6989)]	[(131, 303), (378, 534), (615, 732), (764, 1874), (1950, 1950), (1962, 1989), (2176, 2177)]	FALSE	FALSE	FALSE
aanava-2-glycerol-stock-6-F12	131242	123546	123158	3709.4388	92.6517	JBx_203350	11962	176	4	0	4	glycerol-stock-6-F12	mountfolder//JBx_203350/aanava-1-glycerol-stock-6-F12_R1R2.bam	/Users/albertonava/Documents/Projects/211221_divaseq_analysis/alberto/mountfolder/JBx_203350/JBx_203350.fa	/Users/albertonava/Documents/Projects/211221_divaseq_analysis/alberto/mountfolder//JBx_203350/aanava-1-glycerol-stock-6-F12_R1R2.bam	/Users/albertonava/Documents/Projects/211221_divaseq_analysis/alberto/mountfolder//JBx_203350/aanava-1-glycerol-stock-6-F12_R1R2.vcf	/Users/albertonava/Documents/Projects/211221_divaseq_analysis/alberto/snapshots/JBx_203350_nava-1-glycerol-stock-6-F12_R1R2.jpg	/Users/albertonava/Documents/Projects/211221_divaseq_analysis/alberto/mountfolder/JBx_203350/JBx_203350.gff3	/Users/albertonava/Documents/Projects/211221_divaseq_analysis/alberto/depths/aanava-1-glycerol-stock-6-F12_R1R2.bam.depth	['G->[A]@POS1033', 'G->[T]@POS3239', 'GA->[G]@POS6597', 'TTTCAA->[T]@POS6984', 'T->[C]@POS7036', 'AT->[A]@POS7042', 'C->[T]@POS8988']	pPM021	[(4999, 11844, 'FICUS-Kan')]	['G->[A]@POS1033', 'G->[T]@POS3239']	[(131, 303), (378, 549), (615, 681), (764, 976), (1044, 2178)]	[(131, 303), (378, 549), (615, 681), (764, 976), (1044, 2178)]	FALSE	FALSE	FALSE
aanava-2-glycerol-stock-7-F1	107247	92003	91856	3165.3073	100	JBx_203355	13451	264	4	0	3	glycerol-stock-7-F1	mountfolder//JBx_203355/aanava-1-glycerol-stock-7-F1_R1R2.bam	/Users/albertonava/Documents/Projects/211221_divaseq_analysis/alberto/mountfolder/JBx_203355/JBx_203355.fa	/Users/albertonava/Documents/Projects/211221_divaseq_analysis/alberto/mountfolder//JBx_203355/aanava-1-glycerol-stock-7-F1_R1R2.bam	/Users/albertonava/Documents/Projects/211221_divaseq_analysis/alberto/mountfolder//JBx_203355/aanava-1-glycerol-stock-7-F1_R1R2.vcf	/Users/albertonava/Documents/Projects/211221_divaseq_analysis/alberto/snapshots/JBx_203355_nava-1-glycerol-stock-7-F1_R1R2.jpg	/Users/albertonava/Documents/Projects/211221_divaseq_analysis/alberto/mountfolder/JBx_203355/JBx_203355.gff3	/Users/albertonava/Documents/Projects/211221_divaseq_analysis/alberto/depths/aanava-1-glycerol-stock-7-F1_R1R2.bam.depth	['G->[T]@POS1752', 'G->[T]@POS2593', 'GA->[G]@POS8151', 'TTTCAA->[T]@POS8538', 'T->[C]@POS8590', 'AT->[A]@POS8596', 'C->[T]@POS10542']	pPM021	[(6553, 13416, 'FICUS-Kan')]	['G->[T]@POS1752', 'G->[T]@POS2593']	[]	[]	FALSE	maybe, check	TRUE
aanava-2-glycerol-stock-7-H1	61964	40038	39829	1336.0869	96.6699	JBx_203356	13483	279	25	2	6	glycerol-stock-7-H1	mountfolder//JBx_203356/aanava-1-glycerol-stock-7-H1_R1R2.bam	/Users/albertonava/Documents/Projects/211221_divaseq_analysis/alberto/mountfolder/JBx_203356/JBx_203356.fa	/Users/albertonava/Documents/Projects/211221_divaseq_analysis/alberto/mountfolder//JBx_203356/aanava-1-glycerol-stock-7-H1_R1R2.bam	/Users/albertonava/Documents/Projects/211221_divaseq_analysis/alberto/mountfolder//JBx_203356/aanava-1-glycerol-stock-7-H1_R1R2.vcf	/Users/albertonava/Documents/Projects/211221_divaseq_analysis/alberto/snapshots/JBx_203356_nava-1-glycerol-stock-7-H1_R1R2.jpg	/Users/albertonava/Documents/Projects/211221_divaseq_analysis/alberto/mountfolder/JBx_203356/JBx_203356.gff3	/Users/albertonava/Documents/Projects/211221_divaseq_analysis/alberto/depths/aanava-1-glycerol-stock-7-H1_R1R2.bam.depth	['C->[T]@POS450', 'A->[T]@POS604', 'C->[T]@POS1137', 'C->[G]@POS1140', 'A->[G]@POS1152', 'G->[C]@POS1155', 'C->[T]@POS1341', 'C->[T]@POS1347', 'T->[C]@POS1353', 'C->[T]@POS1359', 'C->[T]@POS1365', 'C->[G]@POS1368', 'T->[C]@POS1422', 'G->[T]@POS1753', 'A->[G]@POS1818', 'T->[C]@POS2505', 'C->[T]@POS3474', 'C->[T]@POS5198', 'T->[C]@POS5948', 'GA->[G]@POS8118', 'TTTCAA->[T]@POS8505', 'AAT->[A]@POS851…	pPM021	[(6520, 13365, 'FICUS-Kan')]	['C->[T]@POS450', 'A->[T]@POS604', 'C->[T]@POS1137', 'C->[G]@POS1140', 'A->[G]@POS1152', 'G->[C]@POS1155', 'C->[T]@POS1341', 'C->[T]@POS1347', 'T->[C]@POS1353', 'C->[T]@POS1359', 'C->[T]@POS1365', 'C->[G]@POS1368', 'T->[C]@POS1422', 'G->[T]@POS1753', 'A->[G]@POS1818', 'T->[C]@POS2505', 'C->[T]@POS3474', 'C->[T]@POS5198', 'T->[C]@POS5948']	[(236, 343), (371, 402), (429, 458), (479, 566), (653, 678), (843, 897), (964, 1107), (1200, 1246), (1272, 1325), (2761, 3112), (3233, 3261), (3472, 4260), (4354, 4736), (4834, 5163), (5333, 5360), (5505, 5708), (5973, 5979), (6041, 6041), (6058, 6153), (8403, 8403), (8437, 8445), (8506, 8510), (8564, 8564)]	[(236, 343), (371, 402), (429, 458), (479, 566), (653, 678), (843, 897), (964, 1107), (1200, 1246), (1272, 1325), (2761, 3112), (3233, 3261), (3472, 4260), (4354, 4736), (4834, 5163), (5333, 5360), (5505, 5708), (5973, 5979), (6041, 6041), (6058, 6153)]	FALSE	FALSE	FALSE
aanava-2-glycerol-stock-7-A2	51136	34279	33955	1195.3043	56.0143	JBx_203357	13418	306	2	0	3	glycerol-stock-7-A2	mountfolder//JBx_203357/aanava-1-glycerol-stock-7-A2_R1R2.bam	/Users/albertonava/Documents/Projects/211221_divaseq_analysis/alberto/mountfolder/JBx_203357/JBx_203357.fa	/Users/albertonava/Documents/Projects/211221_divaseq_analysis/alberto/mountfolder//JBx_203357/aanava-1-glycerol-stock-7-A2_R1R2.bam	/Users/albertonava/Documents/Projects/211221_divaseq_analysis/alberto/mountfolder//JBx_203357/aanava-1-glycerol-stock-7-A2_R1R2.vcf	/Users/albertonava/Documents/Projects/211221_divaseq_analysis/alberto/snapshots/JBx_203357_nava-1-glycerol-stock-7-A2_R1R2.jpg	/Users/albertonava/Documents/Projects/211221_divaseq_analysis/alberto/mountfolder/JBx_203357/JBx_203357.gff3	/Users/albertonava/Documents/Projects/211221_divaseq_analysis/alberto/depths/aanava-1-glycerol-stock-7-A2_R1R2.bam.depth	['GA->[G]@POS8118', 'TTTCAA->[T]@POS8505', 'T->[C]@POS8557', 'AT->[A]@POS8563', 'C->[T]@POS10509']	pPM021	[(6520, 13383, 'FICUS-Kan')]	[]	[(119, 342), (375, 631), (666, 1044), (1088, 6147), (8385, 8461), (8506, 8510), (8564, 8564)]	[(119, 342), (375, 631), (666, 1044), (1088, 6147)]	FALSE	FALSE	FALSE
aanava-2-glycerol-stock-7-C2	51201	41405	41201	1441.5768	99.7928	JBx_203358	13516	292	8	7	10	glycerol-stock-7-C2	mountfolder//JBx_203358/aanava-1-glycerol-stock-7-C2_R1R2.bam	/Users/albertonava/Documents/Projects/211221_divaseq_analysis/alberto/mountfolder/JBx_203358/JBx_203358.fa	/Users/albertonava/Documents/Projects/211221_divaseq_analysis/alberto/mountfolder//JBx_203358/aanava-1-glycerol-stock-7-C2_R1R2.bam	/Users/albertonava/Documents/Projects/211221_divaseq_analysis/alberto/mountfolder//JBx_203358/aanava-1-glycerol-stock-7-C2_R1R2.vcf	/Users/albertonava/Documents/Projects/211221_divaseq_analysis/alberto/snapshots/JBx_203358_nava-1-glycerol-stock-7-C2_R1R2.jpg	/Users/albertonava/Documents/Projects/211221_divaseq_analysis/alberto/mountfolder/JBx_203358/JBx_203358.gff3	/Users/albertonava/Documents/Projects/211221_divaseq_analysis/alberto/depths/aanava-1-glycerol-stock-7-C2_R1R2.bam.depth	['GA->[G]@POS8151', 'TTTCAA->[T]@POS8538', 'AAT->[A]@POS8547', 'ATCAT->[A]@POS8552', 'CT->[C]@POS8589', 'T->[*, C]@POS8590', 'AT->[A]@POS8596', 'C->[T]@POS10542', 'ATC->[A]@POS11839', 'C->[CGT]@POS11842', 'A->[G]@POS12168', 'G->[T]@POS13373']	pPM021	[(6553, 13398, 'FICUS-Kan')]	[]	[(8445, 8506), (8539, 8543), (8597, 8597)]	[]	TRUE	TRUE	TRUE
aanava-2-glycerol-stock-7-H2	62253	39391	38891	1276.5721	99.9926	JBx_203360	13483	253	9	0	7	glycerol-stock-7-H2	mountfolder//JBx_203360/aanava-1-glycerol-stock-7-H2_R1R2.bam	/Users/albertonava/Documents/Projects/211221_divaseq_analysis/alberto/mountfolder/JBx_203360/JBx_203360.fa	/Users/albertonava/Documents/Projects/211221_divaseq_analysis/alberto/mountfolder//JBx_203360/aanava-1-glycerol-stock-7-H2_R1R2.bam	/Users/albertonava/Documents/Projects/211221_divaseq_analysis/alberto/mountfolder//JBx_203360/aanava-1-glycerol-stock-7-H2_R1R2.vcf	/Users/albertonava/Documents/Projects/211221_divaseq_analysis/alberto/snapshots/JBx_203360_nava-1-glycerol-stock-7-H2_R1R2.jpg	/Users/albertonava/Documents/Projects/211221_divaseq_analysis/alberto/mountfolder/JBx_203360/JBx_203360.gff3	/Users/albertonava/Documents/Projects/211221_divaseq_analysis/alberto/depths/aanava-1-glycerol-stock-7-H2_R1R2.bam.depth	['G->[T]@POS1278', 'G->[T]@POS1300', 'C->[A]@POS3618', 'AC->[A]@POS4898', 'CG->[C]@POS5157', 'G->[T]@POS5616', 'C->[T]@POS5623', 'GA->[G]@POS8118', 'TTTCAA->[T]@POS8505', 'AAT->[A]@POS8514', 'ATCAT->[A]@POS8519', 'T->[C]@POS8557', 'AT->[A]@POS8563', 'C->[T]@POS10509']	pPM021	[(6520, 13365, 'FICUS-Kan')]	['G->[T]@POS1278', 'G->[T]@POS1300', 'C->[A]@POS3618', 'AC->[A]@POS4898', 'CG->[C]@POS5157', 'G->[T]@POS5616', 'C->[T]@POS5623']	[(413, 441), (698, 753), (3493, 3575), (4938, 5017), (5203, 5216), (8564, 8564)]	[(413, 441), (698, 753), (3493, 3575), (4938, 5017), (5203, 5216)]	FALSE	FALSE	FALSE
aanava-2-glycerol-stock-7-D3	32935	21665	21087	1026.1678	72.0538	JBx_203364	10327	336	8	3	10	glycerol-stock-7-D3	mountfolder//JBx_203364/aanava-1-glycerol-stock-7-D3_R1R2.bam	/Users/albertonava/Documents/Projects/211221_divaseq_analysis/alberto/mountfolder/JBx_203364/JBx_203364.fa	/Users/albertonava/Documents/Projects/211221_divaseq_analysis/alberto/mountfolder//JBx_203364/aanava-1-glycerol-stock-7-D3_R1R2.bam	/Users/albertonava/Documents/Projects/211221_divaseq_analysis/alberto/mountfolder//JBx_203364/aanava-1-glycerol-stock-7-D3_R1R2.vcf	/Users/albertonava/Documents/Projects/211221_divaseq_analysis/alberto/snapshots/JBx_203364_nava-1-glycerol-stock-7-D3_R1R2.jpg	/Users/albertonava/Documents/Projects/211221_divaseq_analysis/alberto/mountfolder/JBx_203364/JBx_203364.gff3	/Users/albertonava/Documents/Projects/211221_divaseq_analysis/alberto/depths/aanava-1-glycerol-stock-7-D3_R1R2.bam.depth	['TA->[T]@POS1897', 'G->[GC]@POS1901', 'CTCA->[C]@POS1906', 'GT->[G]@POS1911', 'G->[GTTTT]@POS1914', 'G->[C]@POS1920', 'TGC->[T]@POS1922', 'G->[GTT]@POS1926', 'G->[A]@POS1931', 'T->[A]@POS1934', 'G->[C]@POS1935', 'C->[A]@POS1939', 'G->[C]@POS1941', 'ATT->[A]@POS1946', 'GA->[G]@POS4962', 'TTTCAA->[T]@POS5349', 'AAT->[A]@POS5358', 'TCA->[T]@POS5364', 'T->[C]@POS5401', 'AT->[A]@POS5407', 'C->[T]@POS…	pPM021	[(3364, 10209, 'FICUS-Kan')]	['TA->[T]@POS1897', 'G->[GC]@POS1901', 'CTCA->[C]@POS1906', 'GT->[G]@POS1911', 'G->[GTTTT]@POS1914', 'G->[C]@POS1920', 'TGC->[T]@POS1922', 'G->[GTT]@POS1926', 'G->[A]@POS1931', 'T->[A]@POS1934', 'G->[C]@POS1935', 'C->[A]@POS1939', 'G->[C]@POS1941', 'ATT->[A]@POS1946']	[(115, 1874), (1895, 2999), (5263, 5322), (5350, 5354), (5408, 5408)]	[(115, 1874), (1895, 2999)]	FALSE	FALSE	FALSE
aanava-2-glycerol-stock-7-A4	30181	26788	26071	1193.8315	99.8733	JBx_203365	10262	316	3	1	6	glycerol-stock-7-A4	mountfolder//JBx_203365/aanava-1-glycerol-stock-7-A4_R1R2.bam	/Users/albertonava/Documents/Projects/211221_divaseq_analysis/alberto/mountfolder/JBx_203365/JBx_203365.fa	/Users/albertonava/Documents/Projects/211221_divaseq_analysis/alberto/mountfolder//JBx_203365/aanava-1-glycerol-stock-7-A4_R1R2.bam	/Users/albertonava/Documents/Projects/211221_divaseq_analysis/alberto/mountfolder//JBx_203365/aanava-1-glycerol-stock-7-A4_R1R2.vcf	/Users/albertonava/Documents/Projects/211221_divaseq_analysis/alberto/snapshots/JBx_203365_nava-1-glycerol-stock-7-A4_R1R2.jpg	/Users/albertonava/Documents/Projects/211221_divaseq_analysis/alberto/mountfolder/JBx_203365/JBx_203365.gff3	/Users/albertonava/Documents/Projects/211221_divaseq_analysis/alberto/depths/aanava-1-glycerol-stock-7-A4_R1R2.bam.depth	['TTTCAA->[T]@POS5349', 'AAT->[A]@POS5358', 'TCA->[T]@POS5364', 'T->[C]@POS5401', 'AT->[A]@POS5407', 'C->[T]@POS7353', 'ACG->[A]@POS8650', 'T->[TCC]@POS8653']	pPM021	[(3364, 10227, 'FICUS-Kan')]	[]	[(5226, 5313), (5350, 5354), (5408, 5408)]	[]	TRUE	TRUE	TRUE
aanava-2-glycerol-stock-7-H4	43574	31723	32035	1558.5774	75.7885	JBx_203369	9512	260	5	1	5	glycerol-stock-7-H4	mountfolder//JBx_203369/aanava-1-glycerol-stock-7-H4_R1R2.bam	/Users/albertonava/Documents/Projects/211221_divaseq_analysis/alberto/mountfolder/JBx_203369/JBx_203369.fa	/Users/albertonava/Documents/Projects/211221_divaseq_analysis/alberto/mountfolder//JBx_203369/aanava-1-glycerol-stock-7-H4_R1R2.bam	/Users/albertonava/Documents/Projects/211221_divaseq_analysis/alberto/mountfolder//JBx_203369/aanava-1-glycerol-stock-7-H4_R1R2.vcf	/Users/albertonava/Documents/Projects/211221_divaseq_analysis/alberto/snapshots/JBx_203369_nava-1-glycerol-stock-7-H4_R1R2.jpg	/Users/albertonava/Documents/Projects/211221_divaseq_analysis/alberto/mountfolder/JBx_203369/JBx_203369.gff3	/Users/albertonava/Documents/Projects/211221_divaseq_analysis/alberto/depths/aanava-1-glycerol-stock-7-H4_R1R2.bam.depth	['GA->[G]@POS4212', 'TTTCAA->[T]@POS4599', 'AAT->[A]@POS4608', 'T->[C]@POS4651', 'AT->[A]@POS4657', 'C->[T]@POS6603', 'ACG->[A]@POS7900', 'T->[TCC]@POS7903', 'G->[A]@POS8229', 'A->[G]@POS9445', 'A->[T]@POS9446']	pPM021	[(2614, 9477, 'FICUS-Kan')]	[]	[(1, 2261), (4534, 4535), (4600, 4604), (4658, 4658), (9402, 9449), (9475, 9512)]	[(1, 2261), (9475, 9512)]	FALSE	FALSE	FALSE
aanava-2-glycerol-stock-7-A5	92057	17146	17171	848.4618	100	JBx_203374	8941	253	3	1	5	glycerol-stock-7-A5	mountfolder//JBx_203374/aanava-1-glycerol-stock-7-A5_R1R2.bam	/Users/albertonava/Documents/Projects/211221_divaseq_analysis/alberto/mountfolder/JBx_203374/JBx_203374.fa	/Users/albertonava/Documents/Projects/211221_divaseq_analysis/alberto/mountfolder//JBx_203374/aanava-1-glycerol-stock-7-A5_R1R2.bam	/Users/albertonava/Documents/Projects/211221_divaseq_analysis/alberto/mountfolder//JBx_203374/aanava-1-glycerol-stock-7-A5_R1R2.vcf	/Users/albertonava/Documents/Projects/211221_divaseq_analysis/alberto/snapshots/JBx_203374_nava-1-glycerol-stock-7-A5_R1R2.jpg	/Users/albertonava/Documents/Projects/211221_divaseq_analysis/alberto/mountfolder/JBx_203374/JBx_203374.gff3	/Users/albertonava/Documents/Projects/211221_divaseq_analysis/alberto/depths/aanava-1-glycerol-stock-7-A5_R1R2.bam.depth	['GA->[G]@POS3576', 'TTTCAA->[T]@POS3963', 'T->[C]@POS4015', 'AT->[A]@POS4021', 'C->[T]@POS5967', 'ATC->[A]@POS7264', 'C->[CGT]@POS7267']	pPM021	[(1978, 8823, 'FICUS-Kan')]	[]	[]	[]	TRUE	TRUE	TRUE
aanava-2-glycerol-stock-7-D5	30328	29364	29027	1627.447	100	JBx_203374	8941	329	2	0	3	glycerol-stock-7-D5	mountfolder//JBx_203374/aanava-1-glycerol-stock-7-D5_R1R2.bam	/Users/albertonava/Documents/Projects/211221_divaseq_analysis/alberto/mountfolder/JBx_203374/JBx_203374.fa	/Users/albertonava/Documents/Projects/211221_divaseq_analysis/alberto/mountfolder//JBx_203374/aanava-1-glycerol-stock-7-D5_R1R2.bam	/Users/albertonava/Documents/Projects/211221_divaseq_analysis/alberto/mountfolder//JBx_203374/aanava-1-glycerol-stock-7-D5_R1R2.vcf	/Users/albertonava/Documents/Projects/211221_divaseq_analysis/alberto/snapshots/JBx_203374_nava-1-glycerol-stock-7-D5_R1R2.jpg	/Users/albertonava/Documents/Projects/211221_divaseq_analysis/alberto/mountfolder/JBx_203374/JBx_203374.gff3	/Users/albertonava/Documents/Projects/211221_divaseq_analysis/alberto/depths/aanava-1-glycerol-stock-7-D5_R1R2.bam.depth	['TTTCAA->[T]@POS3963', 'T->[C]@POS4015', 'AT->[A]@POS4021', 'C->[T]@POS5967']	pPM021	[(1978, 8823, 'FICUS-Kan')]	[]	[(3885, 3919), (3964, 3968), (4022, 4022)]	[]	TRUE	TRUE	TRUE
aanava-2-glycerol-stock-7-E5	21245	19117	19017	1054.8289	99.7071	JBx_203375	8876	307	3	0	3	glycerol-stock-7-E5	mountfolder//JBx_203375/aanava-1-glycerol-stock-7-E5_R1R2.bam	/Users/albertonava/Documents/Projects/211221_divaseq_analysis/alberto/mountfolder/JBx_203375/JBx_203375.fa	/Users/albertonava/Documents/Projects/211221_divaseq_analysis/alberto/mountfolder//JBx_203375/aanava-1-glycerol-stock-7-E5_R1R2.bam	/Users/albertonava/Documents/Projects/211221_divaseq_analysis/alberto/mountfolder//JBx_203375/aanava-1-glycerol-stock-7-E5_R1R2.vcf	/Users/albertonava/Documents/Projects/211221_divaseq_analysis/alberto/snapshots/JBx_203375_nava-1-glycerol-stock-7-E5_R1R2.jpg	/Users/albertonava/Documents/Projects/211221_divaseq_analysis/alberto/mountfolder/JBx_203375/JBx_203375.gff3	/Users/albertonava/Documents/Projects/211221_divaseq_analysis/alberto/depths/aanava-1-glycerol-stock-7-E5_R1R2.bam.depth	['C->[T]@POS1947', 'TTTCAA->[T]@POS3963', 'T->[C]@POS4015', 'AT->[A]@POS4021', 'C->[T]@POS5967']	pPM021	[(1978, 8841, 'FICUS-Kan')]	['C->[T]@POS1947']	[(3824, 3932), (3964, 3968), (4022, 4022)]	[]	FALSE	maybe, check	TRUE
aanava-2-glycerol-stock-7-F5	34848	30789	30669	1675.2605	100	JBx_203375	8876	296	4	0	5	glycerol-stock-7-F5	mountfolder//JBx_203375/aanava-1-glycerol-stock-7-F5_R1R2.bam	/Users/albertonava/Documents/Projects/211221_divaseq_analysis/alberto/mountfolder/JBx_203375/JBx_203375.fa	/Users/albertonava/Documents/Projects/211221_divaseq_analysis/alberto/mountfolder//JBx_203375/aanava-1-glycerol-stock-7-F5_R1R2.bam	/Users/albertonava/Documents/Projects/211221_divaseq_analysis/alberto/mountfolder//JBx_203375/aanava-1-glycerol-stock-7-F5_R1R2.vcf	/Users/albertonava/Documents/Projects/211221_divaseq_analysis/alberto/snapshots/JBx_203375_nava-1-glycerol-stock-7-F5_R1R2.jpg	/Users/albertonava/Documents/Projects/211221_divaseq_analysis/alberto/mountfolder/JBx_203375/JBx_203375.gff3	/Users/albertonava/Documents/Projects/211221_divaseq_analysis/alberto/depths/aanava-1-glycerol-stock-7-F5_R1R2.bam.depth	['C->[T]@POS1947', 'TTTCAA->[T]@POS3963', 'T->[C]@POS4015', 'AT->[A]@POS4021', 'A->[T]@POS4757', 'C->[T]@POS5967']	pPM021	[(1978, 8841, 'FICUS-Kan')]	['C->[T]@POS1947']	[(3964, 3968)]	[]	FALSE	maybe, check	TRUE
aanava-2-glycerol-stock-7-G5	13854	12018	12007	694.9099	99.8535	JBx_203375	8876	319	3	0	3	glycerol-stock-7-G5	mountfolder//JBx_203375/aanava-1-glycerol-stock-7-G5_R1R2.bam	/Users/albertonava/Documents/Projects/211221_divaseq_analysis/alberto/mountfolder/JBx_203375/JBx_203375.fa	/Users/albertonava/Documents/Projects/211221_divaseq_analysis/alberto/mountfolder//JBx_203375/aanava-1-glycerol-stock-7-G5_R1R2.bam	/Users/albertonava/Documents/Projects/211221_divaseq_analysis/alberto/mountfolder//JBx_203375/aanava-1-glycerol-stock-7-G5_R1R2.vcf	/Users/albertonava/Documents/Projects/211221_divaseq_analysis/alberto/snapshots/JBx_203375_nava-1-glycerol-stock-7-G5_R1R2.jpg	/Users/albertonava/Documents/Projects/211221_divaseq_analysis/alberto/mountfolder/JBx_203375/JBx_203375.gff3	/Users/albertonava/Documents/Projects/211221_divaseq_analysis/alberto/depths/aanava-1-glycerol-stock-7-G5_R1R2.bam.depth	['C->[T]@POS1947', 'TTTCAA->[T]@POS3963', 'T->[C]@POS4015', 'AT->[A]@POS4021', 'C->[T]@POS5967']	pPM021	[(1978, 8841, 'FICUS-Kan')]	['C->[T]@POS1947']	[(3837, 3919), (3964, 3968), (4022, 4022)]	[]	FALSE	maybe, check	TRUE
aanava-2-glycerol-stock-7-H5	25242	24945	24975	1376.7774	100	JBx_203375	8876	286	3	0	5	glycerol-stock-7-H5	mountfolder//JBx_203375/aanava-1-glycerol-stock-7-H5_R1R2.bam	/Users/albertonava/Documents/Projects/211221_divaseq_analysis/alberto/mountfolder/JBx_203375/JBx_203375.fa	/Users/albertonava/Documents/Projects/211221_divaseq_analysis/alberto/mountfolder//JBx_203375/aanava-1-glycerol-stock-7-H5_R1R2.bam	/Users/albertonava/Documents/Projects/211221_divaseq_analysis/alberto/mountfolder//JBx_203375/aanava-1-glycerol-stock-7-H5_R1R2.vcf	/Users/albertonava/Documents/Projects/211221_divaseq_analysis/alberto/snapshots/JBx_203375_nava-1-glycerol-stock-7-H5_R1R2.jpg	/Users/albertonava/Documents/Projects/211221_divaseq_analysis/alberto/mountfolder/JBx_203375/JBx_203375.gff3	/Users/albertonava/Documents/Projects/211221_divaseq_analysis/alberto/depths/aanava-1-glycerol-stock-7-H5_R1R2.bam.depth	['C->[T]@POS1947', 'GA->[G]@POS3576', 'TTTCAA->[T]@POS3963', 'AAT->[A]@POS3972', 'ATCAT->[A]@POS3977', 'T->[C]@POS4015', 'AT->[A]@POS4021', 'C->[T]@POS5967']	pPM021	[(1978, 8841, 'FICUS-Kan')]	['C->[T]@POS1947']	[(4022, 4022)]	[]	FALSE	maybe, check	TRUE
aanava-2-glycerol-stock-7-A6	37005	28112	27869	1507.623	96.8761	JBx_203376	8899	295	2	0	5	glycerol-stock-7-A6	mountfolder//JBx_203376/aanava-1-glycerol-stock-7-A6_R1R2.bam	/Users/albertonava/Documents/Projects/211221_divaseq_analysis/alberto/mountfolder/JBx_203376/JBx_203376.fa	/Users/albertonava/Documents/Projects/211221_divaseq_analysis/alberto/mountfolder//JBx_203376/aanava-1-glycerol-stock-7-A6_R1R2.bam	/Users/albertonava/Documents/Projects/211221_divaseq_analysis/alberto/mountfolder//JBx_203376/aanava-1-glycerol-stock-7-A6_R1R2.vcf	/Users/albertonava/Documents/Projects/211221_divaseq_analysis/alberto/snapshots/JBx_203376_nava-1-glycerol-stock-7-A6_R1R2.jpg	/Users/albertonava/Documents/Projects/211221_divaseq_analysis/alberto/mountfolder/JBx_203376/JBx_203376.gff3	/Users/albertonava/Documents/Projects/211221_divaseq_analysis/alberto/depths/aanava-1-glycerol-stock-7-A6_R1R2.bam.depth	['GA->[G]@POS3534', 'TTTCAA->[T]@POS3921', 'AAT->[A]@POS3930', 'ATCAT->[A]@POS3935', 'T->[C]@POS3973', 'AT->[A]@POS3979', 'C->[T]@POS5925']	pPM021	[(1936, 8781, 'FICUS-Kan')]	[]	[(1637, 1914), (3922, 3926), (3980, 3980)]	[(1637, 1914)]	FALSE	FALSE	FALSE
aanava-2-glycerol-stock-7-B6	33311	23068	22974	1265.582	93.2127	JBx_203376	8899	307	2	0	3	glycerol-stock-7-B6	mountfolder//JBx_203376/aanava-1-glycerol-stock-7-B6_R1R2.bam	/Users/albertonava/Documents/Projects/211221_divaseq_analysis/alberto/mountfolder/JBx_203376/JBx_203376.fa	/Users/albertonava/Documents/Projects/211221_divaseq_analysis/alberto/mountfolder//JBx_203376/aanava-1-glycerol-stock-7-B6_R1R2.bam	/Users/albertonava/Documents/Projects/211221_divaseq_analysis/alberto/mountfolder//JBx_203376/aanava-1-glycerol-stock-7-B6_R1R2.vcf	/Users/albertonava/Documents/Projects/211221_divaseq_analysis/alberto/snapshots/JBx_203376_nava-1-glycerol-stock-7-B6_R1R2.jpg	/Users/albertonava/Documents/Projects/211221_divaseq_analysis/alberto/mountfolder/JBx_203376/JBx_203376.gff3	/Users/albertonava/Documents/Projects/211221_divaseq_analysis/alberto/depths/aanava-1-glycerol-stock-7-B6_R1R2.bam.depth	['TTTCAA->[T]@POS3921', 'T->[C]@POS3973', 'AT->[A]@POS3979', 'C->[T]@POS5925']	pPM021	[(1936, 8781, 'FICUS-Kan')]	[]	[(1, 41), (151, 614), (916, 933), (949, 959), (1261, 1917), (3784, 3886), (3922, 3926), (3980, 3980)]	[(1, 41), (151, 614), (916, 933), (949, 959), (1261, 1917)]	FALSE	FALSE	FALSE
aanava-2-glycerol-stock-7-C6	16229	13264	13178	775.8331	98.1571	JBx_203376	8899	337	3	0	5	glycerol-stock-7-C6	mountfolder//JBx_203376/aanava-1-glycerol-stock-7-C6_R1R2.bam	/Users/albertonava/Documents/Projects/211221_divaseq_analysis/alberto/mountfolder/JBx_203376/JBx_203376.fa	/Users/albertonava/Documents/Projects/211221_divaseq_analysis/alberto/mountfolder//JBx_203376/aanava-1-glycerol-stock-7-C6_R1R2.bam	/Users/albertonava/Documents/Projects/211221_divaseq_analysis/alberto/mountfolder//JBx_203376/aanava-1-glycerol-stock-7-C6_R1R2.vcf	/Users/albertonava/Documents/Projects/211221_divaseq_analysis/alberto/snapshots/JBx_203376_nava-1-glycerol-stock-7-C6_R1R2.jpg	/Users/albertonava/Documents/Projects/211221_divaseq_analysis/alberto/mountfolder/JBx_203376/JBx_203376.gff3	/Users/albertonava/Documents/Projects/211221_divaseq_analysis/alberto/depths/aanava-1-glycerol-stock-7-C6_R1R2.bam.depth	['G->[T]@POS403', 'AC->[A]@POS1829', 'GA->[G]@POS3534', 'GA->[G]@POS3789', 'TTTCAA->[T]@POS3921', 'T->[C]@POS3973', 'AT->[A]@POS3979', 'C->[T]@POS5925']	pPM021	[(1936, 8781, 'FICUS-Kan')]	['G->[T]@POS403', 'AC->[A]@POS1829']	[(344, 500), (716, 832), (857, 857), (1182, 1283), (1362, 1396), (1439, 1452), (1637, 1917), (3784, 3913), (3922, 3926), (3980, 3980)]	[(344, 500), (716, 832), (857, 857), (1182, 1283), (1362, 1396), (1439, 1452), (1637, 1917)]	FALSE	FALSE	FALSE
aanava-2-glycerol-stock-7-E6	38461	28681	29063	1554.2516	96.8191	JBx_203377	8834	283	7	4	10	glycerol-stock-7-E6	mountfolder//JBx_203377/aanava-1-glycerol-stock-7-E6_R1R2.bam	/Users/albertonava/Documents/Projects/211221_divaseq_analysis/alberto/mountfolder/JBx_203377/JBx_203377.fa	/Users/albertonava/Documents/Projects/211221_divaseq_analysis/alberto/mountfolder//JBx_203377/aanava-1-glycerol-stock-7-E6_R1R2.bam	/Users/albertonava/Documents/Projects/211221_divaseq_analysis/alberto/mountfolder//JBx_203377/aanava-1-glycerol-stock-7-E6_R1R2.vcf	/Users/albertonava/Documents/Projects/211221_divaseq_analysis/alberto/snapshots/JBx_203377_nava-1-glycerol-stock-7-E6_R1R2.jpg	/Users/albertonava/Documents/Projects/211221_divaseq_analysis/alberto/mountfolder/JBx_203377/JBx_203377.gff3	/Users/albertonava/Documents/Projects/211221_divaseq_analysis/alberto/depths/aanava-1-glycerol-stock-7-E6_R1R2.bam.depth	['GA->[G]@POS3534', 'TTTCAA->[T]@POS3921', 'T->[C]@POS3973', 'AT->[A]@POS3979', 'C->[T]@POS5925', 'ACG->[A]@POS7222', 'T->[TCC]@POS7225', 'G->[A]@POS7551', 'CGTT->[C]@POS8722']	pPM021	[(1936, 8799, 'FICUS-Kan')]	[]	[(1637, 1917), (3922, 3926), (3980, 3980)]	[(1637, 1917)]	FALSE	FALSE	FALSE
aanava-2-glycerol-stock-7-F6	37977	27435	27798	1488.0482	96.8304	JBx_203377	8834	287	4	1	4	glycerol-stock-7-F6	mountfolder//JBx_203377/aanava-1-glycerol-stock-7-F6_R1R2.bam	/Users/albertonava/Documents/Projects/211221_divaseq_analysis/alberto/mountfolder/JBx_203377/JBx_203377.fa	/Users/albertonava/Documents/Projects/211221_divaseq_analysis/alberto/mountfolder//JBx_203377/aanava-1-glycerol-stock-7-F6_R1R2.bam	/Users/albertonava/Documents/Projects/211221_divaseq_analysis/alberto/mountfolder//JBx_203377/aanava-1-glycerol-stock-7-F6_R1R2.vcf	/Users/albertonava/Documents/Projects/211221_divaseq_analysis/alberto/snapshots/JBx_203377_nava-1-glycerol-stock-7-F6_R1R2.jpg	/Users/albertonava/Documents/Projects/211221_divaseq_analysis/alberto/mountfolder/JBx_203377/JBx_203377.gff3	/Users/albertonava/Documents/Projects/211221_divaseq_analysis/alberto/depths/aanava-1-glycerol-stock-7-F6_R1R2.bam.depth	['T->[A]@POS1578', 'GA->[G]@POS3534', 'TTTCAA->[T]@POS3921', 'T->[C]@POS3973', 'AT->[A]@POS3979', 'C->[T]@POS5925', 'ACG->[A]@POS7222', 'T->[TCC]@POS7225', 'G->[A]@POS7551']	pPM021	[(1936, 8799, 'FICUS-Kan')]	['T->[A]@POS1578']	[(539, 761), (1021, 1033), (1063, 1119), (1320, 1562), (1575, 1917), (3922, 3926), (3980, 3980), (8834, 8834)]	[(539, 761), (1021, 1033), (1063, 1119), (1320, 1562), (1575, 1917), (8834, 8834)]	FALSE	FALSE	FALSE
aanava-2-glycerol-stock-7-G6	3494	1601	1745	93.8087	90.5252	JBx_203377	8834	357	9	7	12	glycerol-stock-7-G6	mountfolder//JBx_203377/aanava-1-glycerol-stock-7-G6_R1R2.bam	/Users/albertonava/Documents/Projects/211221_divaseq_analysis/alberto/mountfolder/JBx_203377/JBx_203377.fa	/Users/albertonava/Documents/Projects/211221_divaseq_analysis/alberto/mountfolder//JBx_203377/aanava-1-glycerol-stock-7-G6_R1R2.bam	/Users/albertonava/Documents/Projects/211221_divaseq_analysis/alberto/mountfolder//JBx_203377/aanava-1-glycerol-stock-7-G6_R1R2.vcf	/Users/albertonava/Documents/Projects/211221_divaseq_analysis/alberto/snapshots/JBx_203377_nava-1-glycerol-stock-7-G6_R1R2.jpg	/Users/albertonava/Documents/Projects/211221_divaseq_analysis/alberto/mountfolder/JBx_203377/JBx_203377.gff3	/Users/albertonava/Documents/Projects/211221_divaseq_analysis/alberto/depths/aanava-1-glycerol-stock-7-G6_R1R2.bam.depth	['G->[A]@POS150', 'GA->[G]@POS3534', 'TTTCAA->[T]@POS3921', 'T->[C]@POS3973', 'AT->[A]@POS3979', 'C->[T]@POS5925', 'ACG->[A]@POS7222', 'T->[TCC]@POS7225', 'G->[A]@POS7551']	pPM021	[(1936, 8799, 'FICUS-Kan')]	['G->[A]@POS150']	[(1, 1920), (3535, 3535), (3750, 3892), (3922, 3926), (3980, 3980), (3987, 3987), (8724, 8732)]	[(1, 1920)]	FALSE	FALSE	FALSE
aanava-2-glycerol-stock-7-H6	50901	30938	31139	1647.7181	91.5667	JBx_203377	8834	266	3	2	6	glycerol-stock-7-H6	mountfolder//JBx_203377/aanava-1-glycerol-stock-7-H6_R1R2.bam	/Users/albertonava/Documents/Projects/211221_divaseq_analysis/alberto/mountfolder/JBx_203377/JBx_203377.fa	/Users/albertonava/Documents/Projects/211221_divaseq_analysis/alberto/mountfolder//JBx_203377/aanava-1-glycerol-stock-7-H6_R1R2.bam	/Users/albertonava/Documents/Projects/211221_divaseq_analysis/alberto/mountfolder//JBx_203377/aanava-1-glycerol-stock-7-H6_R1R2.vcf	/Users/albertonava/Documents/Projects/211221_divaseq_analysis/alberto/snapshots/JBx_203377_nava-1-glycerol-stock-7-H6_R1R2.jpg	/Users/albertonava/Documents/Projects/211221_divaseq_analysis/alberto/mountfolder/JBx_203377/JBx_203377.gff3	/Users/albertonava/Documents/Projects/211221_divaseq_analysis/alberto/depths/aanava-1-glycerol-stock-7-H6_R1R2.bam.depth	['GA->[G]@POS3534', 'TTTCAA->[T]@POS3921', 'T->[C]@POS3973', 'AT->[A]@POS3979', 'C->[T]@POS5925', 'ACG->[A]@POS7222', 'T->[TCC]@POS7225', 'CT->[C]@POS7232', 'G->[A]@POS7551', 'A->[AGGATCGAGATCTCGATCCCGCGAAATTAATACGACTCACTATAGGGGAATTGTTATCCGCTCACAATTCCCCTATAGTGAGTCATATTAATTTCGCG]@POS8711']	pPM021	[(1936, 8799, 'FICUS-Kan')]	[]	[(1, 30), (236, 1917)]	[(1, 30), (236, 1917)]	FALSE	FALSE	FALSE
aanava-2-glycerol-stock-7-A7	28553	17587	17760	944.1876	78.9373	JBx_203382	8845	291	4	2	6	glycerol-stock-7-A7	mountfolder//JBx_203382/aanava-1-glycerol-stock-7-A7_R1R2.bam	/Users/albertonava/Documents/Projects/211221_divaseq_analysis/alberto/mountfolder/JBx_203382/JBx_203382.fa	/Users/albertonava/Documents/Projects/211221_divaseq_analysis/alberto/mountfolder//JBx_203382/aanava-1-glycerol-stock-7-A7_R1R2.bam	/Users/albertonava/Documents/Projects/211221_divaseq_analysis/alberto/mountfolder//JBx_203382/aanava-1-glycerol-stock-7-A7_R1R2.vcf	/Users/albertonava/Documents/Projects/211221_divaseq_analysis/alberto/snapshots/JBx_203382_nava-1-glycerol-stock-7-A7_R1R2.jpg	/Users/albertonava/Documents/Projects/211221_divaseq_analysis/alberto/mountfolder/JBx_203382/JBx_203382.gff3	/Users/albertonava/Documents/Projects/211221_divaseq_analysis/alberto/depths/aanava-1-glycerol-stock-7-A7_R1R2.bam.depth	['TTTCAA->[T]@POS3867', 'AAT->[A]@POS3876', 'ATCAT->[A]@POS3881', 'T->[C]@POS3919', 'AT->[A]@POS3925', 'C->[T]@POS5871', 'ATC->[A]@POS7168', 'C->[CGT]@POS7171', 'A->[G]@POS7497']	pPM021	[(1882, 8727, 'FICUS-Kan')]	[]	[(1, 1863), (3787, 3812), (3868, 3872), (3926, 3926)]	[(1, 1863)]	FALSE	FALSE	FALSE
aanava-2-glycerol-stock-7-B7	35661	25739	25987	1430.7102	81.922	JBx_203382	8845	307	4	2	6	glycerol-stock-7-B7	mountfolder//JBx_203382/aanava-1-glycerol-stock-7-B7_R1R2.bam	/Users/albertonava/Documents/Projects/211221_divaseq_analysis/alberto/mountfolder/JBx_203382/JBx_203382.fa	/Users/albertonava/Documents/Projects/211221_divaseq_analysis/alberto/mountfolder//JBx_203382/aanava-1-glycerol-stock-7-B7_R1R2.bam	/Users/albertonava/Documents/Projects/211221_divaseq_analysis/alberto/mountfolder//JBx_203382/aanava-1-glycerol-stock-7-B7_R1R2.vcf	/Users/albertonava/Documents/Projects/211221_divaseq_analysis/alberto/snapshots/JBx_203382_nava-1-glycerol-stock-7-B7_R1R2.jpg	/Users/albertonava/Documents/Projects/211221_divaseq_analysis/alberto/mountfolder/JBx_203382/JBx_203382.gff3	/Users/albertonava/Documents/Projects/211221_divaseq_analysis/alberto/depths/aanava-1-glycerol-stock-7-B7_R1R2.bam.depth	['GA->[G]@POS3480', 'CA->[C]@POS3740', 'TTTCAA->[T]@POS3867', 'T->[C]@POS3919', 'AT->[A]@POS3925', 'C->[T]@POS5871', 'ATC->[A]@POS7168', 'C->[CGT]@POS7171', 'A->[G]@POS7497', 'GA->[G]@POS8757']	pPM021	[(1882, 8727, 'FICUS-Kan')]	['GA->[G]@POS8757']	[(1, 1624), (1827, 1863), (3741, 3741), (3749, 3834), (3868, 3872), (3926, 3926)]	[(1, 1624), (1827, 1863)]	FALSE	FALSE	FALSE
aanava-2-glycerol-stock-7-F8	33362	31211	31106	1447.2884	100	JBx_203393	10457	294	3	0	4	glycerol-stock-7-F8	mountfolder//JBx_203393/aanava-1-glycerol-stock-7-F8_R1R2.bam	/Users/albertonava/Documents/Projects/211221_divaseq_analysis/alberto/mountfolder/JBx_203393/JBx_203393.fa	/Users/albertonava/Documents/Projects/211221_divaseq_analysis/alberto/mountfolder//JBx_203393/aanava-1-glycerol-stock-7-F8_R1R2.bam	/Users/albertonava/Documents/Projects/211221_divaseq_analysis/alberto/mountfolder//JBx_203393/aanava-1-glycerol-stock-7-F8_R1R2.vcf	/Users/albertonava/Documents/Projects/211221_divaseq_analysis/alberto/snapshots/JBx_203393_nava-1-glycerol-stock-7-F8_R1R2.jpg	/Users/albertonava/Documents/Projects/211221_divaseq_analysis/alberto/mountfolder/JBx_203393/JBx_203393.gff3	/Users/albertonava/Documents/Projects/211221_divaseq_analysis/alberto/depths/aanava-1-glycerol-stock-7-F8_R1R2.bam.depth	['G->[T]@POS2373', 'CG->[C]@POS3250', 'TTTCAA->[T]@POS5544', 'T->[C]@POS5596', 'AT->[A]@POS5602', 'C->[T]@POS7548']	pPM021	[(3559, 10422, 'FICUS-Kan')]	['G->[T]@POS2373', 'CG->[C]@POS3250']	[(5408, 5484), (5545, 5549), (5603, 5603)]	[]	FALSE	FALSE	FALSE
aanava-2-glycerol-stock-7-B9	39131	23215	23173	1095.4732	66.8511	JBx_203394	10480	309	2	0	3	glycerol-stock-7-B9	mountfolder//JBx_203394/aanava-1-glycerol-stock-7-B9_R1R2.bam	/Users/albertonava/Documents/Projects/211221_divaseq_analysis/alberto/mountfolder/JBx_203394/JBx_203394.fa	/Users/albertonava/Documents/Projects/211221_divaseq_analysis/alberto/mountfolder//JBx_203394/aanava-1-glycerol-stock-7-B9_R1R2.bam	/Users/albertonava/Documents/Projects/211221_divaseq_analysis/alberto/mountfolder//JBx_203394/aanava-1-glycerol-stock-7-B9_R1R2.vcf	/Users/albertonava/Documents/Projects/211221_divaseq_analysis/alberto/snapshots/JBx_203394_nava-1-glycerol-stock-7-B9_R1R2.jpg	/Users/albertonava/Documents/Projects/211221_divaseq_analysis/alberto/mountfolder/JBx_203394/JBx_203394.gff3	/Users/albertonava/Documents/Projects/211221_divaseq_analysis/alberto/depths/aanava-1-glycerol-stock-7-B9_R1R2.bam.depth	['GA->[G]@POS5115', 'TTTCAA->[T]@POS5502', 'T->[C]@POS5554', 'AT->[A]@POS5560', 'C->[T]@POS7506']	pPM021	[(3517, 10362, 'FICUS-Kan')]	[]	[(1, 3498), (5401, 5451), (5503, 5507), (5561, 5561)]	[(1, 3498)]	FALSE	FALSE	FALSE
aanava-2-glycerol-stock-7-C9	17478	10869	10765	535.8201	69.3989	JBx_203394	10480	339	2	0	3	glycerol-stock-7-C9	mountfolder//JBx_203394/aanava-1-glycerol-stock-7-C9_R1R2.bam	/Users/albertonava/Documents/Projects/211221_divaseq_analysis/alberto/mountfolder/JBx_203394/JBx_203394.fa	/Users/albertonava/Documents/Projects/211221_divaseq_analysis/alberto/mountfolder//JBx_203394/aanava-1-glycerol-stock-7-C9_R1R2.bam	/Users/albertonava/Documents/Projects/211221_divaseq_analysis/alberto/mountfolder//JBx_203394/aanava-1-glycerol-stock-7-C9_R1R2.vcf	/Users/albertonava/Documents/Projects/211221_divaseq_analysis/alberto/snapshots/JBx_203394_nava-1-glycerol-stock-7-C9_R1R2.jpg	/Users/albertonava/Documents/Projects/211221_divaseq_analysis/alberto/mountfolder/JBx_203394/JBx_203394.gff3	/Users/albertonava/Documents/Projects/211221_divaseq_analysis/alberto/depths/aanava-1-glycerol-stock-7-C9_R1R2.bam.depth	['TTTCAA->[T]@POS5502', 'T->[C]@POS5554', 'AT->[A]@POS5560', 'C->[T]@POS7506']	pPM021	[(3517, 10362, 'FICUS-Kan')]	[]	[(1, 3313), (5434, 5475), (5503, 5507), (5561, 5561), (5580, 5585)]	[(1, 3313)]	FALSE	FALSE	FALSE
aanava-2-glycerol-stock-7-D11	30345	28691	28385	1495.0088	100	JBx_203402	9406	305	3	0	3	glycerol-stock-7-D11	mountfolder//JBx_203402/aanava-1-glycerol-stock-7-D11_R1R2.bam	/Users/albertonava/Documents/Projects/211221_divaseq_analysis/alberto/mountfolder/JBx_203402/JBx_203402.fa	/Users/albertonava/Documents/Projects/211221_divaseq_analysis/alberto/mountfolder//JBx_203402/aanava-1-glycerol-stock-7-D11_R1R2.bam	/Users/albertonava/Documents/Projects/211221_divaseq_analysis/alberto/mountfolder//JBx_203402/aanava-1-glycerol-stock-7-D11_R1R2.vcf	/Users/albertonava/Documents/Projects/211221_divaseq_analysis/alberto/snapshots/JBx_203402_nava-1-glycerol-stock-7-D11_R1R2.jpg	/Users/albertonava/Documents/Projects/211221_divaseq_analysis/alberto/mountfolder/JBx_203402/JBx_203402.gff3	/Users/albertonava/Documents/Projects/211221_divaseq_analysis/alberto/depths/aanava-1-glycerol-stock-7-D11_R1R2.bam.depth	['C->[A]@POS385', 'GA->[G]@POS4041', 'TTTCAA->[T]@POS4428', 'T->[C]@POS4480', 'AT->[A]@POS4486', 'C->[T]@POS6432']	pPM021	[(2443, 9288, 'FICUS-Kan')]	['C->[A]@POS385']	[(4348, 4384), (4429, 4433), (4487, 4487)]	[]	FALSE	FALSE	FALSE
aanava-2-glycerol-stock-7-E11	42040	38454	37904	1983.5521	100	JBx_203402	9406	312	2	0	4	glycerol-stock-7-E11	mountfolder//JBx_203402/aanava-1-glycerol-stock-7-E11_R1R2.bam	/Users/albertonava/Documents/Projects/211221_divaseq_analysis/alberto/mountfolder/JBx_203402/JBx_203402.fa	/Users/albertonava/Documents/Projects/211221_divaseq_analysis/alberto/mountfolder//JBx_203402/aanava-1-glycerol-stock-7-E11_R1R2.bam	/Users/albertonava/Documents/Projects/211221_divaseq_analysis/alberto/mountfolder//JBx_203402/aanava-1-glycerol-stock-7-E11_R1R2.vcf	/Users/albertonava/Documents/Projects/211221_divaseq_analysis/alberto/snapshots/JBx_203402_nava-1-glycerol-stock-7-E11_R1R2.jpg	/Users/albertonava/Documents/Projects/211221_divaseq_analysis/alberto/mountfolder/JBx_203402/JBx_203402.gff3	/Users/albertonava/Documents/Projects/211221_divaseq_analysis/alberto/depths/aanava-1-glycerol-stock-7-E11_R1R2.bam.depth	['GA->[G]@POS4041', 'TTTCAA->[T]@POS4428', 'AAT->[A]@POS4437', 'T->[C]@POS4480', 'AT->[A]@POS4486', 'C->[T]@POS6432']	pPM021	[(2443, 9288, 'FICUS-Kan')]	[]	[(4302, 4391), (4429, 4433), (4487, 4487)]	[]	TRUE	TRUE	TRUE
aanava-2-glycerol-stock-7-F11	31197	27305	27003	1420.9702	99.4684	JBx_203402	9406	304	2	0	5	glycerol-stock-7-F11	mountfolder//JBx_203402/aanava-1-glycerol-stock-7-F11_R1R2.bam	/Users/albertonava/Documents/Projects/211221_divaseq_analysis/alberto/mountfolder/JBx_203402/JBx_203402.fa	/Users/albertonava/Documents/Projects/211221_divaseq_analysis/alberto/mountfolder//JBx_203402/aanava-1-glycerol-stock-7-F11_R1R2.bam	/Users/albertonava/Documents/Projects/211221_divaseq_analysis/alberto/mountfolder//JBx_203402/aanava-1-glycerol-stock-7-F11_R1R2.vcf	/Users/albertonava/Documents/Projects/211221_divaseq_analysis/alberto/snapshots/JBx_203402_nava-1-glycerol-stock-7-F11_R1R2.jpg	/Users/albertonava/Documents/Projects/211221_divaseq_analysis/alberto/mountfolder/JBx_203402/JBx_203402.gff3	/Users/albertonava/Documents/Projects/211221_divaseq_analysis/alberto/depths/aanava-1-glycerol-stock-7-F11_R1R2.bam.depth	['TTTCAA->[T]@POS4428', 'AAT->[A]@POS4437', 'ATCAT->[A]@POS4442', 'T->[C]@POS4480', 'AT->[A]@POS4486', 'C->[T]@POS6432']	pPM021	[(2443, 9288, 'FICUS-Kan')]	[]	[(4291, 4396), (4429, 4433), (4487, 4487)]	[]	TRUE	TRUE	TRUE
aanava-2-glycerol-stock-7-G11	25350	23455	23201	1278.3966	100	JBx_203402	9406	337	2	0	3	glycerol-stock-7-G11	mountfolder//JBx_203402/aanava-1-glycerol-stock-7-G11_R1R2.bam	/Users/albertonava/Documents/Projects/211221_divaseq_analysis/alberto/mountfolder/JBx_203402/JBx_203402.fa	/Users/albertonava/Documents/Projects/211221_divaseq_analysis/alberto/mountfolder//JBx_203402/aanava-1-glycerol-stock-7-G11_R1R2.bam	/Users/albertonava/Documents/Projects/211221_divaseq_analysis/alberto/mountfolder//JBx_203402/aanava-1-glycerol-stock-7-G11_R1R2.vcf	/Users/albertonava/Documents/Projects/211221_divaseq_analysis/alberto/snapshots/JBx_203402_nava-1-glycerol-stock-7-G11_R1R2.jpg	/Users/albertonava/Documents/Projects/211221_divaseq_analysis/alberto/mountfolder/JBx_203402/JBx_203402.gff3	/Users/albertonava/Documents/Projects/211221_divaseq_analysis/alberto/depths/aanava-1-glycerol-stock-7-G11_R1R2.bam.depth	['GA->[G]@POS4041', 'TTTCAA->[T]@POS4428', 'T->[C]@POS4480', 'AT->[A]@POS4486', 'C->[T]@POS6432']	pPM021	[(2443, 9288, 'FICUS-Kan')]	[]	[(4429, 4433), (4487, 4487)]	[]	TRUE	TRUE	TRUE
aanava-2-glycerol-stock-7-H11	44874	41985	41932	2219.3463	100	JBx_203403	9341	292	2	0	4	glycerol-stock-7-H11	mountfolder//JBx_203403/aanava-1-glycerol-stock-7-H11_R1R2.bam	/Users/albertonava/Documents/Projects/211221_divaseq_analysis/alberto/mountfolder/JBx_203403/JBx_203403.fa	/Users/albertonava/Documents/Projects/211221_divaseq_analysis/alberto/mountfolder//JBx_203403/aanava-1-glycerol-stock-7-H11_R1R2.bam	/Users/albertonava/Documents/Projects/211221_divaseq_analysis/alberto/mountfolder//JBx_203403/aanava-1-glycerol-stock-7-H11_R1R2.vcf	/Users/albertonava/Documents/Projects/211221_divaseq_analysis/alberto/snapshots/JBx_203403_nava-1-glycerol-stock-7-H11_R1R2.jpg	/Users/albertonava/Documents/Projects/211221_divaseq_analysis/alberto/mountfolder/JBx_203403/JBx_203403.gff3	/Users/albertonava/Documents/Projects/211221_divaseq_analysis/alberto/depths/aanava-1-glycerol-stock-7-H11_R1R2.bam.depth	['GA->[G]@POS4041', 'TTTCAA->[T]@POS4428', 'AAT->[A]@POS4437', 'T->[C]@POS4480', 'AT->[A]@POS4486', 'C->[T]@POS6432']	pPM021	[(2443, 9306, 'FICUS-Kan')]	[]	[(4329, 4384), (4429, 4433), (4487, 4487)]	[]	TRUE	TRUE	TRUE
aanava-2-glycerol-stock-7-D12	32585	29456	29131	1529.2571	100	JBx_203404	9373	300	3	0	6	glycerol-stock-7-D12	mountfolder//JBx_203404/aanava-1-glycerol-stock-7-D12_R1R2.bam	/Users/albertonava/Documents/Projects/211221_divaseq_analysis/alberto/mountfolder/JBx_203404/JBx_203404.fa	/Users/albertonava/Documents/Projects/211221_divaseq_analysis/alberto/mountfolder//JBx_203404/aanava-1-glycerol-stock-7-D12_R1R2.bam	/Users/albertonava/Documents/Projects/211221_divaseq_analysis/alberto/mountfolder//JBx_203404/aanava-1-glycerol-stock-7-D12_R1R2.vcf	/Users/albertonava/Documents/Projects/211221_divaseq_analysis/alberto/snapshots/JBx_203404_nava-1-glycerol-stock-7-D12_R1R2.jpg	/Users/albertonava/Documents/Projects/211221_divaseq_analysis/alberto/mountfolder/JBx_203404/JBx_203404.gff3	/Users/albertonava/Documents/Projects/211221_divaseq_analysis/alberto/depths/aanava-1-glycerol-stock-7-D12_R1R2.bam.depth	['C->[T]@POS17', 'GA->[G]@POS4008', 'CA->[C]@POS4268', 'TTTCAA->[T]@POS4395', 'AAT->[A]@POS4404', 'ATCAT->[A]@POS4409', 'T->[C]@POS4447', 'AT->[A]@POS4453', 'C->[T]@POS6399']	pPM021	[(2410, 9255, 'FICUS-Kan')]	['C->[T]@POS17']	[(4331, 4350), (4454, 4454)]	[]	FALSE	FALSE	FALSE
aanava-2-glycerol-stock-7-E12	36385	34138	33762	1769.3143	99.0291	JBx_203404	9373	302	4	0	3	glycerol-stock-7-E12	mountfolder//JBx_203404/aanava-1-glycerol-stock-7-E12_R1R2.bam	/Users/albertonava/Documents/Projects/211221_divaseq_analysis/alberto/mountfolder/JBx_203404/JBx_203404.fa	/Users/albertonava/Documents/Projects/211221_divaseq_analysis/alberto/mountfolder//JBx_203404/aanava-1-glycerol-stock-7-E12_R1R2.bam	/Users/albertonava/Documents/Projects/211221_divaseq_analysis/alberto/mountfolder//JBx_203404/aanava-1-glycerol-stock-7-E12_R1R2.vcf	/Users/albertonava/Documents/Projects/211221_divaseq_analysis/alberto/snapshots/JBx_203404_nava-1-glycerol-stock-7-E12_R1R2.jpg	/Users/albertonava/Documents/Projects/211221_divaseq_analysis/alberto/mountfolder/JBx_203404/JBx_203404.gff3	/Users/albertonava/Documents/Projects/211221_divaseq_analysis/alberto/depths/aanava-1-glycerol-stock-7-E12_R1R2.bam.depth	['GA->[G]@POS4008', 'G->[A]@POS4388', 'T->[G]@POS4390', 'TTTCAA->[T]@POS4395', 'T->[C]@POS4447', 'AT->[A]@POS4453', 'C->[T]@POS6399']	pPM021	[(2410, 9255, 'FICUS-Kan')]	[]	[(4256, 4360), (4396, 4400), (4454, 4454)]	[]	TRUE	TRUE	TRUE
aanava-2-glycerol-stock-7-F12	41918	39218	38941	2094.6566	100	JBx_203404	9373	304	2	0	3	glycerol-stock-7-F12	mountfolder//JBx_203404/aanava-1-glycerol-stock-7-F12_R1R2.bam	/Users/albertonava/Documents/Projects/211221_divaseq_analysis/alberto/mountfolder/JBx_203404/JBx_203404.fa	/Users/albertonava/Documents/Projects/211221_divaseq_analysis/alberto/mountfolder//JBx_203404/aanava-1-glycerol-stock-7-F12_R1R2.bam	/Users/albertonava/Documents/Projects/211221_divaseq_analysis/alberto/mountfolder//JBx_203404/aanava-1-glycerol-stock-7-F12_R1R2.vcf	/Users/albertonava/Documents/Projects/211221_divaseq_analysis/alberto/snapshots/JBx_203404_nava-1-glycerol-stock-7-F12_R1R2.jpg	/Users/albertonava/Documents/Projects/211221_divaseq_analysis/alberto/mountfolder/JBx_203404/JBx_203404.gff3	/Users/albertonava/Documents/Projects/211221_divaseq_analysis/alberto/depths/aanava-1-glycerol-stock-7-F12_R1R2.bam.depth	['GA->[G]@POS4008', 'TTTCAA->[T]@POS4395', 'T->[C]@POS4447', 'AT->[A]@POS4453', 'C->[T]@POS6399']	pPM021	[(2410, 9255, 'FICUS-Kan')]	[]	[(4302, 4351), (4396, 4400), (4454, 4454)]	[]	TRUE	TRUE	TRUE
aanava-2-glycerol-stock-8-A1	27049	26590	26484	1383.0603	99.6132	JBx_203405	9308	303	3	0	3	glycerol-stock-8-A1	mountfolder//JBx_203405/aanava-1-glycerol-stock-8-A1_R1R2.bam	/Users/albertonava/Documents/Projects/211221_divaseq_analysis/alberto/mountfolder/JBx_203405/JBx_203405.fa	/Users/albertonava/Documents/Projects/211221_divaseq_analysis/alberto/mountfolder//JBx_203405/aanava-1-glycerol-stock-8-A1_R1R2.bam	/Users/albertonava/Documents/Projects/211221_divaseq_analysis/alberto/mountfolder//JBx_203405/aanava-1-glycerol-stock-8-A1_R1R2.vcf	/Users/albertonava/Documents/Projects/211221_divaseq_analysis/alberto/snapshots/JBx_203405_nava-1-glycerol-stock-8-A1_R1R2.jpg	/Users/albertonava/Documents/Projects/211221_divaseq_analysis/alberto/mountfolder/JBx_203405/JBx_203405.gff3	/Users/albertonava/Documents/Projects/211221_divaseq_analysis/alberto/depths/aanava-1-glycerol-stock-8-A1_R1R2.bam.depth	['GA->[G]@POS4008', 'T->[C]@POS4250', 'TTTCAA->[T]@POS4395', 'T->[C]@POS4447', 'AT->[A]@POS4453', 'C->[T]@POS6399']	pPM021	[(2410, 9273, 'FICUS-Kan')]	[]	[(4302, 4358), (4396, 4400), (4454, 4454)]	[]	TRUE	TRUE	TRUE
aanava-2-glycerol-stock-8-B1	31369	29759	29636	1524.1974	100	JBx_203405	9308	295	2	0	3	glycerol-stock-8-B1	mountfolder//JBx_203405/aanava-1-glycerol-stock-8-B1_R1R2.bam	/Users/albertonava/Documents/Projects/211221_divaseq_analysis/alberto/mountfolder/JBx_203405/JBx_203405.fa	/Users/albertonava/Documents/Projects/211221_divaseq_analysis/alberto/mountfolder//JBx_203405/aanava-1-glycerol-stock-8-B1_R1R2.bam	/Users/albertonava/Documents/Projects/211221_divaseq_analysis/alberto/mountfolder//JBx_203405/aanava-1-glycerol-stock-8-B1_R1R2.vcf	/Users/albertonava/Documents/Projects/211221_divaseq_analysis/alberto/snapshots/JBx_203405_nava-1-glycerol-stock-8-B1_R1R2.jpg	/Users/albertonava/Documents/Projects/211221_divaseq_analysis/alberto/mountfolder/JBx_203405/JBx_203405.gff3	/Users/albertonava/Documents/Projects/211221_divaseq_analysis/alberto/depths/aanava-1-glycerol-stock-8-B1_R1R2.bam.depth	['GA->[G]@POS4008', 'TTTCAA->[T]@POS4395', 'T->[C]@POS4447', 'AT->[A]@POS4453', 'C->[T]@POS6399']	pPM021	[(2410, 9273, 'FICUS-Kan')]	[]	[(4316, 4344), (4396, 4400), (4454, 4454)]	[]	TRUE	TRUE	TRUE
aanava-2-glycerol-stock-8-C1	11559	10860	10802	591.4099	99.3876	JBx_203405	9308	324	2	0	3	glycerol-stock-8-C1	mountfolder//JBx_203405/aanava-1-glycerol-stock-8-C1_R1R2.bam	/Users/albertonava/Documents/Projects/211221_divaseq_analysis/alberto/mountfolder/JBx_203405/JBx_203405.fa	/Users/albertonava/Documents/Projects/211221_divaseq_analysis/alberto/mountfolder//JBx_203405/aanava-1-glycerol-stock-8-C1_R1R2.bam	/Users/albertonava/Documents/Projects/211221_divaseq_analysis/alberto/mountfolder//JBx_203405/aanava-1-glycerol-stock-8-C1_R1R2.vcf	/Users/albertonava/Documents/Projects/211221_divaseq_analysis/alberto/snapshots/JBx_203405_nava-1-glycerol-stock-8-C1_R1R2.jpg	/Users/albertonava/Documents/Projects/211221_divaseq_analysis/alberto/mountfolder/JBx_203405/JBx_203405.gff3	/Users/albertonava/Documents/Projects/211221_divaseq_analysis/alberto/depths/aanava-1-glycerol-stock-8-C1_R1R2.bam.depth	['TTTCAA->[T]@POS4395', 'T->[C]@POS4447', 'AT->[A]@POS4453', 'C->[T]@POS6399']	pPM021	[(2410, 9273, 'FICUS-Kan')]	[]	[(4264, 4363), (4396, 4400), (4454, 4454)]	[]	TRUE	TRUE	TRUE
aanava-2-glycerol-stock-8-D1	29559	29211	29131	1565.676	99.8057	JBx_203407	9266	314	2	0	5	glycerol-stock-8-D1	mountfolder//JBx_203407/aanava-1-glycerol-stock-8-D1_R1R2.bam	/Users/albertonava/Documents/Projects/211221_divaseq_analysis/alberto/mountfolder/JBx_203407/JBx_203407.fa	/Users/albertonava/Documents/Projects/211221_divaseq_analysis/alberto/mountfolder//JBx_203407/aanava-1-glycerol-stock-8-D1_R1R2.bam	/Users/albertonava/Documents/Projects/211221_divaseq_analysis/alberto/mountfolder//JBx_203407/aanava-1-glycerol-stock-8-D1_R1R2.vcf	/Users/albertonava/Documents/Projects/211221_divaseq_analysis/alberto/snapshots/JBx_203407_nava-1-glycerol-stock-8-D1_R1R2.jpg	/Users/albertonava/Documents/Projects/211221_divaseq_analysis/alberto/mountfolder/JBx_203407/JBx_203407.gff3	/Users/albertonava/Documents/Projects/211221_divaseq_analysis/alberto/depths/aanava-1-glycerol-stock-8-D1_R1R2.bam.depth	['TTTCAA->[T]@POS4353', 'AAT->[A]@POS4362', 'ATCAT->[A]@POS4367', 'T->[C]@POS4405', 'AT->[A]@POS4411', 'C->[T]@POS6357']	pPM021	[(2368, 9231, 'FICUS-Kan')]	[]	[(4267, 4305), (4354, 4358), (4412, 4412)]	[]	TRUE	TRUE	TRUE
aanava-2-glycerol-stock-8-E1	25107	23805	23753	1248.1179	100	JBx_203407	9266	304	2	0	5	glycerol-stock-8-E1	mountfolder//JBx_203407/aanava-1-glycerol-stock-8-E1_R1R2.bam	/Users/albertonava/Documents/Projects/211221_divaseq_analysis/alberto/mountfolder/JBx_203407/JBx_203407.fa	/Users/albertonava/Documents/Projects/211221_divaseq_analysis/alberto/mountfolder//JBx_203407/aanava-1-glycerol-stock-8-E1_R1R2.bam	/Users/albertonava/Documents/Projects/211221_divaseq_analysis/alberto/mountfolder//JBx_203407/aanava-1-glycerol-stock-8-E1_R1R2.vcf	/Users/albertonava/Documents/Projects/211221_divaseq_analysis/alberto/snapshots/JBx_203407_nava-1-glycerol-stock-8-E1_R1R2.jpg	/Users/albertonava/Documents/Projects/211221_divaseq_analysis/alberto/mountfolder/JBx_203407/JBx_203407.gff3	/Users/albertonava/Documents/Projects/211221_divaseq_analysis/alberto/depths/aanava-1-glycerol-stock-8-E1_R1R2.bam.depth	['GA->[G]@POS3966', 'TTTCAA->[T]@POS4353', 'AAT->[A]@POS4362', 'ATCAT->[A]@POS4367', 'T->[C]@POS4405', 'AT->[A]@POS4411', 'C->[T]@POS6357']	pPM021	[(2368, 9231, 'FICUS-Kan')]	[]	[(4227, 4311), (4354, 4358), (4412, 4412)]	[]	TRUE	TRUE	TRUE
aanava-2-glycerol-stock-8-F1	23523	21749	21671	1143.4319	99.8273	JBx_203407	9266	310	2	0	3	glycerol-stock-8-F1	mountfolder//JBx_203407/aanava-1-glycerol-stock-8-F1_R1R2.bam	/Users/albertonava/Documents/Projects/211221_divaseq_analysis/alberto/mountfolder/JBx_203407/JBx_203407.fa	/Users/albertonava/Documents/Projects/211221_divaseq_analysis/alberto/mountfolder//JBx_203407/aanava-1-glycerol-stock-8-F1_R1R2.bam	/Users/albertonava/Documents/Projects/211221_divaseq_analysis/alberto/mountfolder//JBx_203407/aanava-1-glycerol-stock-8-F1_R1R2.vcf	/Users/albertonava/Documents/Projects/211221_divaseq_analysis/alberto/snapshots/JBx_203407_nava-1-glycerol-stock-8-F1_R1R2.jpg	/Users/albertonava/Documents/Projects/211221_divaseq_analysis/alberto/mountfolder/JBx_203407/JBx_203407.gff3	/Users/albertonava/Documents/Projects/211221_divaseq_analysis/alberto/depths/aanava-1-glycerol-stock-8-F1_R1R2.bam.depth	['TTTCAA->[T]@POS4353', 'T->[C]@POS4405', 'AT->[A]@POS4411', 'C->[T]@POS6357']	pPM021	[(2368, 9231, 'FICUS-Kan')]	[]	[(4216, 4307), (4354, 4358), (4412, 4412)]	[]	TRUE	TRUE	TRUE
aanava-2-glycerol-stock-8-G1	32184	29715	29573	1611.1364	99.7734	JBx_203407	9266	321	2	0	5	glycerol-stock-8-G1	mountfolder//JBx_203407/aanava-1-glycerol-stock-8-G1_R1R2.bam	/Users/albertonava/Documents/Projects/211221_divaseq_analysis/alberto/mountfolder/JBx_203407/JBx_203407.fa	/Users/albertonava/Documents/Projects/211221_divaseq_analysis/alberto/mountfolder//JBx_203407/aanava-1-glycerol-stock-8-G1_R1R2.bam	/Users/albertonava/Documents/Projects/211221_divaseq_analysis/alberto/mountfolder//JBx_203407/aanava-1-glycerol-stock-8-G1_R1R2.vcf	/Users/albertonava/Documents/Projects/211221_divaseq_analysis/alberto/snapshots/JBx_203407_nava-1-glycerol-stock-8-G1_R1R2.jpg	/Users/albertonava/Documents/Projects/211221_divaseq_analysis/alberto/mountfolder/JBx_203407/JBx_203407.gff3	/Users/albertonava/Documents/Projects/211221_divaseq_analysis/alberto/depths/aanava-1-glycerol-stock-8-G1_R1R2.bam.depth	['GA->[G]@POS3966', 'TTTCAA->[T]@POS4353', 'AAT->[A]@POS4362', 'ATCAT->[A]@POS4367', 'T->[C]@POS4405', 'AT->[A]@POS4411', 'C->[T]@POS6357']	pPM021	[(2368, 9231, 'FICUS-Kan')]	[]	[(4234, 4308), (4354, 4358), (4412, 4412)]	[]	TRUE	TRUE	TRUE
aanava-2-glycerol-stock-8-D2	24195	23062	23362	1503.5312	99.39	JBx_203409	7541	313	2	0	3	glycerol-stock-8-D2	mountfolder//JBx_203409/aanava-1-glycerol-stock-8-D2_R1R2.bam	/Users/albertonava/Documents/Projects/211221_divaseq_analysis/alberto/mountfolder/JBx_203409/JBx_203409.fa	/Users/albertonava/Documents/Projects/211221_divaseq_analysis/alberto/mountfolder//JBx_203409/aanava-1-glycerol-stock-8-D2_R1R2.bam	/Users/albertonava/Documents/Projects/211221_divaseq_analysis/alberto/mountfolder//JBx_203409/aanava-1-glycerol-stock-8-D2_R1R2.vcf	/Users/albertonava/Documents/Projects/211221_divaseq_analysis/alberto/snapshots/JBx_203409_nava-1-glycerol-stock-8-D2_R1R2.jpg	/Users/albertonava/Documents/Projects/211221_divaseq_analysis/alberto/mountfolder/JBx_203409/JBx_203409.gff3	/Users/albertonava/Documents/Projects/211221_divaseq_analysis/alberto/depths/aanava-1-glycerol-stock-8-D2_R1R2.bam.depth	['TTTCAA->[T]@POS2628', 'T->[C]@POS2680', 'AT->[A]@POS2686', 'C->[T]@POS4632']	pPM021	[(643, 7506, 'FICUS-Kan')]	[]	[(2491, 2586), (2629, 2633), (2687, 2687)]	[]	TRUE	TRUE	TRUE
aanava-2-glycerol-stock-8-E2	27632	26591	27005	1729.2638	100	JBx_203409	7541	314	2	0	6	glycerol-stock-8-E2	mountfolder//JBx_203409/aanava-1-glycerol-stock-8-E2_R1R2.bam	/Users/albertonava/Documents/Projects/211221_divaseq_analysis/alberto/mountfolder/JBx_203409/JBx_203409.fa	/Users/albertonava/Documents/Projects/211221_divaseq_analysis/alberto/mountfolder//JBx_203409/aanava-1-glycerol-stock-8-E2_R1R2.bam	/Users/albertonava/Documents/Projects/211221_divaseq_analysis/alberto/mountfolder//JBx_203409/aanava-1-glycerol-stock-8-E2_R1R2.vcf	/Users/albertonava/Documents/Projects/211221_divaseq_analysis/alberto/snapshots/JBx_203409_nava-1-glycerol-stock-8-E2_R1R2.jpg	/Users/albertonava/Documents/Projects/211221_divaseq_analysis/alberto/mountfolder/JBx_203409/JBx_203409.gff3	/Users/albertonava/Documents/Projects/211221_divaseq_analysis/alberto/depths/aanava-1-glycerol-stock-8-E2_R1R2.bam.depth	['GA->[G]@POS2241', 'TTTCAA->[T]@POS2628', 'AAT->[A]@POS2637', 'ATCAT->[A]@POS2642', 'T->[C]@POS2680', 'AT->[A]@POS2686', 'C->[T]@POS4632']	pPM021	[(643, 7506, 'FICUS-Kan')]	[]	[(2517, 2582), (2629, 2633), (2687, 2687)]	[]	TRUE	TRUE	TRUE
aanava-2-glycerol-stock-8-F2	29368	28120	28557	1799.0407	100	JBx_203409	7541	306	2	0	4	glycerol-stock-8-F2	mountfolder//JBx_203409/aanava-1-glycerol-stock-8-F2_R1R2.bam	/Users/albertonava/Documents/Projects/211221_divaseq_analysis/alberto/mountfolder/JBx_203409/JBx_203409.fa	/Users/albertonava/Documents/Projects/211221_divaseq_analysis/alberto/mountfolder//JBx_203409/aanava-1-glycerol-stock-8-F2_R1R2.bam	/Users/albertonava/Documents/Projects/211221_divaseq_analysis/alberto/mountfolder//JBx_203409/aanava-1-glycerol-stock-8-F2_R1R2.vcf	/Users/albertonava/Documents/Projects/211221_divaseq_analysis/alberto/snapshots/JBx_203409_nava-1-glycerol-stock-8-F2_R1R2.jpg	/Users/albertonava/Documents/Projects/211221_divaseq_analysis/alberto/mountfolder/JBx_203409/JBx_203409.gff3	/Users/albertonava/Documents/Projects/211221_divaseq_analysis/alberto/depths/aanava-1-glycerol-stock-8-F2_R1R2.bam.depth	['GA->[G]@POS2241', 'TTTCAA->[T]@POS2628', 'T->[C]@POS2680', 'AT->[A]@POS2686', 'C->[T]@POS4632']	pPM021	[(643, 7506, 'FICUS-Kan')]	[]	[(2548, 2589), (2629, 2633), (2687, 2687)]	[]	TRUE	TRUE	TRUE
aanava-2-glycerol-stock-8-A3	29186	26419	26700	1748.3427	100	JBx_203410	7573	321	2	0	5	glycerol-stock-8-A3	mountfolder//JBx_203410/aanava-1-glycerol-stock-8-A3_R1R2.bam	/Users/albertonava/Documents/Projects/211221_divaseq_analysis/alberto/mountfolder/JBx_203410/JBx_203410.fa	/Users/albertonava/Documents/Projects/211221_divaseq_analysis/alberto/mountfolder//JBx_203410/aanava-1-glycerol-stock-8-A3_R1R2.bam	/Users/albertonava/Documents/Projects/211221_divaseq_analysis/alberto/mountfolder//JBx_203410/aanava-1-glycerol-stock-8-A3_R1R2.vcf	/Users/albertonava/Documents/Projects/211221_divaseq_analysis/alberto/snapshots/JBx_203410_nava-1-glycerol-stock-8-A3_R1R2.jpg	/Users/albertonava/Documents/Projects/211221_divaseq_analysis/alberto/mountfolder/JBx_203410/JBx_203410.gff3	/Users/albertonava/Documents/Projects/211221_divaseq_analysis/alberto/depths/aanava-1-glycerol-stock-8-A3_R1R2.bam.depth	['GA->[G]@POS2208', 'TTTCAA->[T]@POS2595', 'AAT->[A]@POS2604', 'ATCAT->[A]@POS2609', 'T->[C]@POS2647', 'AT->[A]@POS2653', 'C->[T]@POS4599']	pPM021	[(610, 7455, 'FICUS-Kan')]	[]	[(2516, 2542), (2596, 2600), (2654, 2654)]	[]	TRUE	TRUE	TRUE
aanava-2-glycerol-stock-8-B3	24252	23296	23520	1520.0498	99.9472	JBx_203410	7573	313	3	1	4	glycerol-stock-8-B3	mountfolder//JBx_203410/aanava-1-glycerol-stock-8-B3_R1R2.bam	/Users/albertonava/Documents/Projects/211221_divaseq_analysis/alberto/mountfolder/JBx_203410/JBx_203410.fa	/Users/albertonava/Documents/Projects/211221_divaseq_analysis/alberto/mountfolder//JBx_203410/aanava-1-glycerol-stock-8-B3_R1R2.bam	/Users/albertonava/Documents/Projects/211221_divaseq_analysis/alberto/mountfolder//JBx_203410/aanava-1-glycerol-stock-8-B3_R1R2.vcf	/Users/albertonava/Documents/Projects/211221_divaseq_analysis/alberto/snapshots/JBx_203410_nava-1-glycerol-stock-8-B3_R1R2.jpg	/Users/albertonava/Documents/Projects/211221_divaseq_analysis/alberto/mountfolder/JBx_203410/JBx_203410.gff3	/Users/albertonava/Documents/Projects/211221_divaseq_analysis/alberto/depths/aanava-1-glycerol-stock-8-B3_R1R2.bam.depth	['TTTCAA->[T]@POS2595', 'T->[C]@POS2647', 'AT->[A]@POS2653', 'C->[T]@POS4599', 'ATC->[A]@POS5896', 'C->[CGT]@POS5899', 'A->[G]@POS6225']	pPM021	[(610, 7455, 'FICUS-Kan')]	[]	[(2527, 2563), (2596, 2600), (2654, 2654)]	[]	TRUE	TRUE	TRUE
aanava-2-glycerol-stock-8-G2	13621	13541	13635	910.2743	100	JBx_203410	7573	334	2	1	3	glycerol-stock-8-G2	mountfolder//JBx_203410/aanava-1-glycerol-stock-8-G2_R1R2.bam	/Users/albertonava/Documents/Projects/211221_divaseq_analysis/alberto/mountfolder/JBx_203410/JBx_203410.fa	/Users/albertonava/Documents/Projects/211221_divaseq_analysis/alberto/mountfolder//JBx_203410/aanava-1-glycerol-stock-8-G2_R1R2.bam	/Users/albertonava/Documents/Projects/211221_divaseq_analysis/alberto/mountfolder//JBx_203410/aanava-1-glycerol-stock-8-G2_R1R2.vcf	/Users/albertonava/Documents/Projects/211221_divaseq_analysis/alberto/snapshots/JBx_203410_nava-1-glycerol-stock-8-G2_R1R2.jpg	/Users/albertonava/Documents/Projects/211221_divaseq_analysis/alberto/mountfolder/JBx_203410/JBx_203410.gff3	/Users/albertonava/Documents/Projects/211221_divaseq_analysis/alberto/depths/aanava-1-glycerol-stock-8-G2_R1R2.bam.depth	['T->[TGATCATCCGACCCCGACCGCGCTGACCCGCACCGAGCGTCGTTTTC]@POS258', 'TTTCAA->[T]@POS2595', 'T->[C]@POS2647', 'AT->[A]@POS2653', 'C->[T]@POS4599']	pPM021	[(610, 7455, 'FICUS-Kan')]	['T->[TGATCATCCGACCCCGACCGCGCTGACCCGCACCGAGCGTCGTTTTC]@POS258']	[(2596, 2600), (2654, 2654)]	[]	FALSE	FALSE	FALSE
aanava-2-glycerol-stock-8-H2	31463	31600	31506	2072.4462	100	JBx_203410	7573	321	2	1	3	glycerol-stock-8-H2	mountfolder//JBx_203410/aanava-1-glycerol-stock-8-H2_R1R2.bam	/Users/albertonava/Documents/Projects/211221_divaseq_analysis/alberto/mountfolder/JBx_203410/JBx_203410.fa	/Users/albertonava/Documents/Projects/211221_divaseq_analysis/alberto/mountfolder//JBx_203410/aanava-1-glycerol-stock-8-H2_R1R2.bam	/Users/albertonava/Documents/Projects/211221_divaseq_analysis/alberto/mountfolder//JBx_203410/aanava-1-glycerol-stock-8-H2_R1R2.vcf	/Users/albertonava/Documents/Projects/211221_divaseq_analysis/alberto/snapshots/JBx_203410_nava-1-glycerol-stock-8-H2_R1R2.jpg	/Users/albertonava/Documents/Projects/211221_divaseq_analysis/alberto/mountfolder/JBx_203410/JBx_203410.gff3	/Users/albertonava/Documents/Projects/211221_divaseq_analysis/alberto/depths/aanava-1-glycerol-stock-8-H2_R1R2.bam.depth	['T->[TGATCATCCGACCCCGACCGCGCTGACCCGCACCGAGCGTCGTTTTC]@POS258', 'TTTCAA->[T]@POS2595', 'T->[C]@POS2647', 'AT->[A]@POS2653', 'C->[T]@POS4599']	pPM021	[(610, 7455, 'FICUS-Kan')]	['T->[TGATCATCCGACCCCGACCGCGCTGACCCGCACCGAGCGTCGTTTTC]@POS258']	[(2596, 2600), (2654, 2654)]	[]	FALSE	FALSE	FALSE
aanava-2-glycerol-stock-8-C3	7071	6734	7120	486.0681	100	JBx_203411	7508	390	2	0	3	glycerol-stock-8-C3	mountfolder//JBx_203411/aanava-1-glycerol-stock-8-C3_R1R2.bam	/Users/albertonava/Documents/Projects/211221_divaseq_analysis/alberto/mountfolder/JBx_203411/JBx_203411.fa	/Users/albertonava/Documents/Projects/211221_divaseq_analysis/alberto/mountfolder//JBx_203411/aanava-1-glycerol-stock-8-C3_R1R2.bam	/Users/albertonava/Documents/Projects/211221_divaseq_analysis/alberto/mountfolder//JBx_203411/aanava-1-glycerol-stock-8-C3_R1R2.vcf	/Users/albertonava/Documents/Projects/211221_divaseq_analysis/alberto/snapshots/JBx_203411_nava-1-glycerol-stock-8-C3_R1R2.jpg	/Users/albertonava/Documents/Projects/211221_divaseq_analysis/alberto/mountfolder/JBx_203411/JBx_203411.gff3	/Users/albertonava/Documents/Projects/211221_divaseq_analysis/alberto/depths/aanava-1-glycerol-stock-8-C3_R1R2.bam.depth	['GA->[G]@POS2208', 'TTTCAA->[T]@POS2595', 'T->[C]@POS2647', 'AT->[A]@POS2653', 'C->[T]@POS4599']	pPM021	[(610, 7473, 'FICUS-Kan')]	[]	[(2464, 2563), (2596, 2600), (2654, 2654)]	[]	TRUE	TRUE	TRUE
aanava-2-glycerol-stock-8-D3	25896	23781	24245	1626.5089	100	JBx_203411	7508	330	2	0	3	glycerol-stock-8-D3	mountfolder//JBx_203411/aanava-1-glycerol-stock-8-D3_R1R2.bam	/Users/albertonava/Documents/Projects/211221_divaseq_analysis/alberto/mountfolder/JBx_203411/JBx_203411.fa	/Users/albertonava/Documents/Projects/211221_divaseq_analysis/alberto/mountfolder//JBx_203411/aanava-1-glycerol-stock-8-D3_R1R2.bam	/Users/albertonava/Documents/Projects/211221_divaseq_analysis/alberto/mountfolder//JBx_203411/aanava-1-glycerol-stock-8-D3_R1R2.vcf	/Users/albertonava/Documents/Projects/211221_divaseq_analysis/alberto/snapshots/JBx_203411_nava-1-glycerol-stock-8-D3_R1R2.jpg	/Users/albertonava/Documents/Projects/211221_divaseq_analysis/alberto/mountfolder/JBx_203411/JBx_203411.gff3	/Users/albertonava/Documents/Projects/211221_divaseq_analysis/alberto/depths/aanava-1-glycerol-stock-8-D3_R1R2.bam.depth	['TTTCAA->[T]@POS2595', 'T->[C]@POS2647', 'AT->[A]@POS2653', 'C->[T]@POS4599']	pPM021	[(610, 7473, 'FICUS-Kan')]	[]	[(2596, 2600), (2654, 2654)]	[]	TRUE	TRUE	TRUE
aanava-2-glycerol-stock-8-E3	36595	35302	35838	2262.6849	99.9334	JBx_203411	7508	298	2	0	3	glycerol-stock-8-E3	mountfolder//JBx_203411/aanava-1-glycerol-stock-8-E3_R1R2.bam	/Users/albertonava/Documents/Projects/211221_divaseq_analysis/alberto/mountfolder/JBx_203411/JBx_203411.fa	/Users/albertonava/Documents/Projects/211221_divaseq_analysis/alberto/mountfolder//JBx_203411/aanava-1-glycerol-stock-8-E3_R1R2.bam	/Users/albertonava/Documents/Projects/211221_divaseq_analysis/alberto/mountfolder//JBx_203411/aanava-1-glycerol-stock-8-E3_R1R2.vcf	/Users/albertonava/Documents/Projects/211221_divaseq_analysis/alberto/snapshots/JBx_203411_nava-1-glycerol-stock-8-E3_R1R2.jpg	/Users/albertonava/Documents/Projects/211221_divaseq_analysis/alberto/mountfolder/JBx_203411/JBx_203411.gff3	/Users/albertonava/Documents/Projects/211221_divaseq_analysis/alberto/depths/aanava-1-glycerol-stock-8-E3_R1R2.bam.depth	['GA->[G]@POS2208', 'TTTCAA->[T]@POS2595', 'T->[C]@POS2647', 'AT->[A]@POS2653', 'C->[T]@POS4599']	pPM021	[(610, 7473, 'FICUS-Kan')]	[]	[(2502, 2541), (2596, 2600), (2654, 2654)]	[]	TRUE	TRUE	TRUE
aanava-2-glycerol-stock-8-F3	25868	24585	24932	1570.8134	100	JBx_203411	7508	298	2	0	4	glycerol-stock-8-F3	mountfolder//JBx_203411/aanava-1-glycerol-stock-8-F3_R1R2.bam	/Users/albertonava/Documents/Projects/211221_divaseq_analysis/alberto/mountfolder/JBx_203411/JBx_203411.fa	/Users/albertonava/Documents/Projects/211221_divaseq_analysis/alberto/mountfolder//JBx_203411/aanava-1-glycerol-stock-8-F3_R1R2.bam	/Users/albertonava/Documents/Projects/211221_divaseq_analysis/alberto/mountfolder//JBx_203411/aanava-1-glycerol-stock-8-F3_R1R2.vcf	/Users/albertonava/Documents/Projects/211221_divaseq_analysis/alberto/snapshots/JBx_203411_nava-1-glycerol-stock-8-F3_R1R2.jpg	/Users/albertonava/Documents/Projects/211221_divaseq_analysis/alberto/mountfolder/JBx_203411/JBx_203411.gff3	/Users/albertonava/Documents/Projects/211221_divaseq_analysis/alberto/depths/aanava-1-glycerol-stock-8-F3_R1R2.bam.depth	['GA->[G]@POS2208', 'TTTCAA->[T]@POS2595', 'T->[C]@POS2647', 'AT->[A]@POS2653', 'C->[T]@POS4599']	pPM021	[(610, 7473, 'FICUS-Kan')]	[]	[(2597, 2600), (2654, 2654)]	[]	TRUE	TRUE	TRUE
aanava-2-glycerol-stock-8-A4	8848	7730	7846	536.7238	99.668	JBx_203412	7531	354	2	0	5	glycerol-stock-8-A4	mountfolder//JBx_203412/aanava-1-glycerol-stock-8-A4_R1R2.bam	/Users/albertonava/Documents/Projects/211221_divaseq_analysis/alberto/mountfolder/JBx_203412/JBx_203412.fa	/Users/albertonava/Documents/Projects/211221_divaseq_analysis/alberto/mountfolder//JBx_203412/aanava-1-glycerol-stock-8-A4_R1R2.bam	/Users/albertonava/Documents/Projects/211221_divaseq_analysis/alberto/mountfolder//JBx_203412/aanava-1-glycerol-stock-8-A4_R1R2.vcf	/Users/albertonava/Documents/Projects/211221_divaseq_analysis/alberto/snapshots/JBx_203412_nava-1-glycerol-stock-8-A4_R1R2.jpg	/Users/albertonava/Documents/Projects/211221_divaseq_analysis/alberto/mountfolder/JBx_203412/JBx_203412.gff3	/Users/albertonava/Documents/Projects/211221_divaseq_analysis/alberto/depths/aanava-1-glycerol-stock-8-A4_R1R2.bam.depth	['GA->[G]@POS2166', 'TTTCAA->[T]@POS2553', 'AAT->[A]@POS2562', 'ATCAT->[A]@POS2567', 'T->[C]@POS2605', 'AT->[A]@POS2611', 'C->[T]@POS4557']	pPM021	[(568, 7413, 'FICUS-Kan')]	[]	[(2481, 2512), (2612, 2612)]	[]	TRUE	TRUE	TRUE
aanava-2-glycerol-stock-8-B4	26713	26017	26167	1666.4066	100	JBx_203412	7531	302	2	0	4	glycerol-stock-8-B4	mountfolder//JBx_203412/aanava-1-glycerol-stock-8-B4_R1R2.bam	/Users/albertonava/Documents/Projects/211221_divaseq_analysis/alberto/mountfolder/JBx_203412/JBx_203412.fa	/Users/albertonava/Documents/Projects/211221_divaseq_analysis/alberto/mountfolder//JBx_203412/aanava-1-glycerol-stock-8-B4_R1R2.bam	/Users/albertonava/Documents/Projects/211221_divaseq_analysis/alberto/mountfolder//JBx_203412/aanava-1-glycerol-stock-8-B4_R1R2.vcf	/Users/albertonava/Documents/Projects/211221_divaseq_analysis/alberto/snapshots/JBx_203412_nava-1-glycerol-stock-8-B4_R1R2.jpg	/Users/albertonava/Documents/Projects/211221_divaseq_analysis/alberto/mountfolder/JBx_203412/JBx_203412.gff3	/Users/albertonava/Documents/Projects/211221_divaseq_analysis/alberto/depths/aanava-1-glycerol-stock-8-B4_R1R2.bam.depth	['TTTCAA->[T]@POS2553', 'T->[C]@POS2605', 'AT->[A]@POS2611', 'C->[T]@POS4557', 'TG->[T]@POS5823']	pPM021	[(568, 7413, 'FICUS-Kan')]	[]	[(2433, 2506), (2554, 2558), (2612, 2612)]	[]	TRUE	TRUE	TRUE
aanava-2-glycerol-stock-8-G3	9678	9017	9148	635.9983	100	JBx_203412	7531	357	2	0	3	glycerol-stock-8-G3	mountfolder//JBx_203412/aanava-1-glycerol-stock-8-G3_R1R2.bam	/Users/albertonava/Documents/Projects/211221_divaseq_analysis/alberto/mountfolder/JBx_203412/JBx_203412.fa	/Users/albertonava/Documents/Projects/211221_divaseq_analysis/alberto/mountfolder//JBx_203412/aanava-1-glycerol-stock-8-G3_R1R2.bam	/Users/albertonava/Documents/Projects/211221_divaseq_analysis/alberto/mountfolder//JBx_203412/aanava-1-glycerol-stock-8-G3_R1R2.vcf	/Users/albertonava/Documents/Projects/211221_divaseq_analysis/alberto/snapshots/JBx_203412_nava-1-glycerol-stock-8-G3_R1R2.jpg	/Users/albertonava/Documents/Projects/211221_divaseq_analysis/alberto/mountfolder/JBx_203412/JBx_203412.gff3	/Users/albertonava/Documents/Projects/211221_divaseq_analysis/alberto/depths/aanava-1-glycerol-stock-8-G3_R1R2.bam.depth	['TTTCAA->[T]@POS2553', 'T->[C]@POS2605', 'AT->[A]@POS2611', 'C->[T]@POS4557']	pPM021	[(568, 7413, 'FICUS-Kan')]	[]	[(2484, 2506), (2554, 2558), (2612, 2612)]	[]	TRUE	TRUE	TRUE
aanava-2-glycerol-stock-8-H3	30890	29391	29533	1985.5597	100	JBx_203412	7531	318	2	0	3	glycerol-stock-8-H3	mountfolder//JBx_203412/aanava-1-glycerol-stock-8-H3_R1R2.bam	/Users/albertonava/Documents/Projects/211221_divaseq_analysis/alberto/mountfolder/JBx_203412/JBx_203412.fa	/Users/albertonava/Documents/Projects/211221_divaseq_analysis/alberto/mountfolder//JBx_203412/aanava-1-glycerol-stock-8-H3_R1R2.bam	/Users/albertonava/Documents/Projects/211221_divaseq_analysis/alberto/mountfolder//JBx_203412/aanava-1-glycerol-stock-8-H3_R1R2.vcf	/Users/albertonava/Documents/Projects/211221_divaseq_analysis/alberto/snapshots/JBx_203412_nava-1-glycerol-stock-8-H3_R1R2.jpg	/Users/albertonava/Documents/Projects/211221_divaseq_analysis/alberto/mountfolder/JBx_203412/JBx_203412.gff3	/Users/albertonava/Documents/Projects/211221_divaseq_analysis/alberto/depths/aanava-1-glycerol-stock-8-H3_R1R2.bam.depth	['TTTCAA->[T]@POS2553', 'T->[C]@POS2605', 'AT->[A]@POS2611', 'C->[T]@POS4557']	pPM021	[(568, 7413, 'FICUS-Kan')]	[]	[(2460, 2489), (2554, 2558), (2612, 2612)]	[]	TRUE	TRUE	TRUE
aanava-2-glycerol-stock-8-C4	26856	25671	26098	1761.151	100	JBx_203413	7466	333	2	0	4	glycerol-stock-8-C4	mountfolder//JBx_203413/aanava-1-glycerol-stock-8-C4_R1R2.bam	/Users/albertonava/Documents/Projects/211221_divaseq_analysis/alberto/mountfolder/JBx_203413/JBx_203413.fa	/Users/albertonava/Documents/Projects/211221_divaseq_analysis/alberto/mountfolder//JBx_203413/aanava-1-glycerol-stock-8-C4_R1R2.bam	/Users/albertonava/Documents/Projects/211221_divaseq_analysis/alberto/mountfolder//JBx_203413/aanava-1-glycerol-stock-8-C4_R1R2.vcf	/Users/albertonava/Documents/Projects/211221_divaseq_analysis/alberto/snapshots/JBx_203413_nava-1-glycerol-stock-8-C4_R1R2.jpg	/Users/albertonava/Documents/Projects/211221_divaseq_analysis/alberto/mountfolder/JBx_203413/JBx_203413.gff3	/Users/albertonava/Documents/Projects/211221_divaseq_analysis/alberto/depths/aanava-1-glycerol-stock-8-C4_R1R2.bam.depth	['GT->[G]@POS296', 'TTTCAA->[T]@POS2553', 'T->[C]@POS2605', 'AT->[A]@POS2611', 'C->[T]@POS4557']	pPM021	[(568, 7431, 'FICUS-Kan')]	['GT->[G]@POS296']	[(2484, 2509), (2554, 2558), (2612, 2612)]	[]	FALSE	FALSE	FALSE
aanava-2-glycerol-stock-8-D4	20949	19467	19832	1289.21	99.5982	JBx_203413	7466	310	2	0	6	glycerol-stock-8-D4	mountfolder//JBx_203413/aanava-1-glycerol-stock-8-D4_R1R2.bam	/Users/albertonava/Documents/Projects/211221_divaseq_analysis/alberto/mountfolder/JBx_203413/JBx_203413.fa	/Users/albertonava/Documents/Projects/211221_divaseq_analysis/alberto/mountfolder//JBx_203413/aanava-1-glycerol-stock-8-D4_R1R2.bam	/Users/albertonava/Documents/Projects/211221_divaseq_analysis/alberto/mountfolder//JBx_203413/aanava-1-glycerol-stock-8-D4_R1R2.vcf	/Users/albertonava/Documents/Projects/211221_divaseq_analysis/alberto/snapshots/JBx_203413_nava-1-glycerol-stock-8-D4_R1R2.jpg	/Users/albertonava/Documents/Projects/211221_divaseq_analysis/alberto/mountfolder/JBx_203413/JBx_203413.gff3	/Users/albertonava/Documents/Projects/211221_divaseq_analysis/alberto/depths/aanava-1-glycerol-stock-8-D4_R1R2.bam.depth	['GT->[G]@POS296', 'GA->[G]@POS2166', 'TTTCAA->[T]@POS2553', 'AAT->[A]@POS2562', 'TCA->[T]@POS2568', 'T->[C]@POS2605', 'AT->[A]@POS2611', 'C->[T]@POS4557']	pPM021	[(568, 7431, 'FICUS-Kan')]	['GT->[G]@POS296']	[(2460, 2509)]	[]	FALSE	FALSE	FALSE
aanava-2-glycerol-stock-8-E4	27557	23422	23811	1525.4344	99.7589	JBx_203413	7466	310	2	0	4	glycerol-stock-8-E4	mountfolder//JBx_203413/aanava-1-glycerol-stock-8-E4_R1R2.bam	/Users/albertonava/Documents/Projects/211221_divaseq_analysis/alberto/mountfolder/JBx_203413/JBx_203413.fa	/Users/albertonava/Documents/Projects/211221_divaseq_analysis/alberto/mountfolder//JBx_203413/aanava-1-glycerol-stock-8-E4_R1R2.bam	/Users/albertonava/Documents/Projects/211221_divaseq_analysis/alberto/mountfolder//JBx_203413/aanava-1-glycerol-stock-8-E4_R1R2.vcf	/Users/albertonava/Documents/Projects/211221_divaseq_analysis/alberto/snapshots/JBx_203413_nava-1-glycerol-stock-8-E4_R1R2.jpg	/Users/albertonava/Documents/Projects/211221_divaseq_analysis/alberto/mountfolder/JBx_203413/JBx_203413.gff3	/Users/albertonava/Documents/Projects/211221_divaseq_analysis/alberto/depths/aanava-1-glycerol-stock-8-E4_R1R2.bam.depth	['GT->[G]@POS296', 'GA->[G]@POS2166', 'TTTCAA->[T]@POS2553', 'T->[C]@POS2605', 'AT->[A]@POS2611', 'C->[T]@POS4557']	pPM021	[(568, 7431, 'FICUS-Kan')]	['GT->[G]@POS296']	[(2434, 2509), (2554, 2558), (2612, 2612)]	[]	FALSE	FALSE	FALSE
aanava-2-glycerol-stock-8-F4	23404	22506	22997	1507.006	100	JBx_203413	7466	328	2	0	5	glycerol-stock-8-F4	mountfolder//JBx_203413/aanava-1-glycerol-stock-8-F4_R1R2.bam	/Users/albertonava/Documents/Projects/211221_divaseq_analysis/alberto/mountfolder/JBx_203413/JBx_203413.fa	/Users/albertonava/Documents/Projects/211221_divaseq_analysis/alberto/mountfolder//JBx_203413/aanava-1-glycerol-stock-8-F4_R1R2.bam	/Users/albertonava/Documents/Projects/211221_divaseq_analysis/alberto/mountfolder//JBx_203413/aanava-1-glycerol-stock-8-F4_R1R2.vcf	/Users/albertonava/Documents/Projects/211221_divaseq_analysis/alberto/snapshots/JBx_203413_nava-1-glycerol-stock-8-F4_R1R2.jpg	/Users/albertonava/Documents/Projects/211221_divaseq_analysis/alberto/mountfolder/JBx_203413/JBx_203413.gff3	/Users/albertonava/Documents/Projects/211221_divaseq_analysis/alberto/depths/aanava-1-glycerol-stock-8-F4_R1R2.bam.depth	['GT->[G]@POS296', 'TTTCAA->[T]@POS2553', 'AAT->[A]@POS2562', 'T->[C]@POS2605', 'AT->[A]@POS2611', 'C->[T]@POS4557']	pPM021	[(568, 7431, 'FICUS-Kan')]	['GT->[G]@POS296']	[(2554, 2558), (2612, 2612)]	[]	FALSE	FALSE	FALSE
aanava-2-glycerol-stock-8-B5	23570	21294	21477	1164.4091	100	JBx_203414	9259	330	3	0	3	glycerol-stock-8-B5	mountfolder//JBx_203414/aanava-1-glycerol-stock-8-B5_R1R2.bam	/Users/albertonava/Documents/Projects/211221_divaseq_analysis/alberto/mountfolder/JBx_203414/JBx_203414.fa	/Users/albertonava/Documents/Projects/211221_divaseq_analysis/alberto/mountfolder//JBx_203414/aanava-1-glycerol-stock-8-B5_R1R2.bam	/Users/albertonava/Documents/Projects/211221_divaseq_analysis/alberto/mountfolder//JBx_203414/aanava-1-glycerol-stock-8-B5_R1R2.vcf	/Users/albertonava/Documents/Projects/211221_divaseq_analysis/alberto/snapshots/JBx_203414_nava-1-glycerol-stock-8-B5_R1R2.jpg	/Users/albertonava/Documents/Projects/211221_divaseq_analysis/alberto/mountfolder/JBx_203414/JBx_203414.gff3	/Users/albertonava/Documents/Projects/211221_divaseq_analysis/alberto/depths/aanava-1-glycerol-stock-8-B5_R1R2.bam.depth	['C->[A]@POS1246', 'GA->[G]@POS3894', 'TTTCAA->[T]@POS4281', 'T->[C]@POS4333', 'AT->[A]@POS4339', 'C->[T]@POS6285']	pPM021	[(2296, 9141, 'FICUS-Kan')]	['C->[A]@POS1246']	[(4212, 4236), (4282, 4286), (4340, 4340)]	[]	FALSE	maybe, check	TRUE
aanava-2-glycerol-stock-8-G4	28603	25754	26109	1480.5684	99.6652	JBx_203414	9259	362	3	0	5	glycerol-stock-8-G4	mountfolder//JBx_203414/aanava-1-glycerol-stock-8-G4_R1R2.bam	/Users/albertonava/Documents/Projects/211221_divaseq_analysis/alberto/mountfolder/JBx_203414/JBx_203414.fa	/Users/albertonava/Documents/Projects/211221_divaseq_analysis/alberto/mountfolder//JBx_203414/aanava-1-glycerol-stock-8-G4_R1R2.bam	/Users/albertonava/Documents/Projects/211221_divaseq_analysis/alberto/mountfolder//JBx_203414/aanava-1-glycerol-stock-8-G4_R1R2.vcf	/Users/albertonava/Documents/Projects/211221_divaseq_analysis/alberto/snapshots/JBx_203414_nava-1-glycerol-stock-8-G4_R1R2.jpg	/Users/albertonava/Documents/Projects/211221_divaseq_analysis/alberto/mountfolder/JBx_203414/JBx_203414.gff3	/Users/albertonava/Documents/Projects/211221_divaseq_analysis/alberto/depths/aanava-1-glycerol-stock-8-G4_R1R2.bam.depth	['C->[A]@POS1246', 'TTTCAA->[T]@POS4281', 'AAT->[A]@POS4290', 'ATCAT->[A]@POS4295', 'T->[C]@POS4333', 'AT->[A]@POS4339', 'C->[T]@POS6285']	pPM021	[(2296, 9141, 'FICUS-Kan')]	['C->[A]@POS1246']	[(4188, 4254), (4282, 4283), (4340, 4340)]	[]	FALSE	FALSE	TRUE
aanava-2-glycerol-stock-8-H4	15275	14199	14350	803.6605	99.136	JBx_203414	9259	334	3	0	3	glycerol-stock-8-H4	mountfolder//JBx_203414/aanava-1-glycerol-stock-8-H4_R1R2.bam	/Users/albertonava/Documents/Projects/211221_divaseq_analysis/alberto/mountfolder/JBx_203414/JBx_203414.fa	/Users/albertonava/Documents/Projects/211221_divaseq_analysis/alberto/mountfolder//JBx_203414/aanava-1-glycerol-stock-8-H4_R1R2.bam	/Users/albertonava/Documents/Projects/211221_divaseq_analysis/alberto/mountfolder//JBx_203414/aanava-1-glycerol-stock-8-H4_R1R2.vcf	/Users/albertonava/Documents/Projects/211221_divaseq_analysis/alberto/snapshots/JBx_203414_nava-1-glycerol-stock-8-H4_R1R2.jpg	/Users/albertonava/Documents/Projects/211221_divaseq_analysis/alberto/mountfolder/JBx_203414/JBx_203414.gff3	/Users/albertonava/Documents/Projects/211221_divaseq_analysis/alberto/depths/aanava-1-glycerol-stock-8-H4_R1R2.bam.depth	['C->[A]@POS1246', 'TTTCAA->[T]@POS4281', 'T->[C]@POS4333', 'AT->[A]@POS4339', 'C->[T]@POS6285']	pPM021	[(2296, 9141, 'FICUS-Kan')]	['C->[A]@POS1246']	[(4143, 4249), (4282, 4286), (4340, 4340)]	[]	FALSE	FALSE	TRUE
aanava-2-glycerol-stock-8-G5	35374	32012	32289	1759.7969	99.5664	JBx_203416	9226	320	3	0	5	glycerol-stock-8-G5	mountfolder//JBx_203416/aanava-1-glycerol-stock-8-G5_R1R2.bam	/Users/albertonava/Documents/Projects/211221_divaseq_analysis/alberto/mountfolder/JBx_203416/JBx_203416.fa	/Users/albertonava/Documents/Projects/211221_divaseq_analysis/alberto/mountfolder//JBx_203416/aanava-1-glycerol-stock-8-G5_R1R2.bam	/Users/albertonava/Documents/Projects/211221_divaseq_analysis/alberto/mountfolder//JBx_203416/aanava-1-glycerol-stock-8-G5_R1R2.vcf	/Users/albertonava/Documents/Projects/211221_divaseq_analysis/alberto/snapshots/JBx_203416_nava-1-glycerol-stock-8-G5_R1R2.jpg	/Users/albertonava/Documents/Projects/211221_divaseq_analysis/alberto/mountfolder/JBx_203416/JBx_203416.gff3	/Users/albertonava/Documents/Projects/211221_divaseq_analysis/alberto/depths/aanava-1-glycerol-stock-8-G5_R1R2.bam.depth	['C->[A]@POS489', 'TTTCAA->[T]@POS4248', 'T->[C]@POS4300', 'AT->[A]@POS4306', 'C->[T]@POS6252']	pPM021	[(2263, 9108, 'FICUS-Kan')]	['C->[A]@POS489']	[(4149, 4207), (4249, 4253), (4307, 4307)]	[]	FALSE	maybe, check	TRUE
aanava-3-glycerol-stock-9-B1	6594	1826	1821	89.3042	100	JBx_203418	9184	265	3	0	3	glycerol-stock-9-B1	mountfolder//JBx_203418/aanava-3-glycerol-stock-9-B1_R1R2.bam	/Users/albertonava/Documents/Projects/211117_divaseq_analysis/alberto/mountfolder/JBx_203418/JBx_203418.fa	/Users/albertonava/Documents/Projects/211117_divaseq_analysis/alberto/mountfolder//JBx_203418/aanava-3-glycerol-stock-9-B1_R1R2.bam	/Users/albertonava/Documents/Projects/211117_divaseq_analysis/alberto/mountfolder//JBx_203418/aanava-3-glycerol-stock-9-B1_R1R2.vcf	/Users/albertonava/Documents/Projects/211117_divaseq_analysis/alberto/snapshots/JBx_203418_nava-3-glycerol-stock-9-B1_R1R2.jpg	/Users/albertonava/Documents/Projects/211117_divaseq_analysis/alberto/mountfolder/JBx_203418/JBx_203418.gff3	/Users/albertonava/Documents/Projects/211117_divaseq_analysis/alberto/depths/aanava-3-glycerol-stock-9-B1_R1R2.bam.depth	['G->[A]@POS1285', 'GA->[G]@POS3819', 'TTTCAA->[T]@POS4206', 'T->[C]@POS4258', 'AT->[A]@POS4264', 'C->[T]@POS6210']	pPM021	[(2221, 9066, 'FICUS-Kan')]	['G->[A]@POS1285']	[]	[]	FALSE	FALSE	TRUE
aanava-3-glycerol-stock-9-C1	9047	5422	5442	296.5274	100	JBx_203418	9184	303	4	0	4	glycerol-stock-9-C1	mountfolder//JBx_203418/aanava-3-glycerol-stock-9-C1_R1R2.bam	/Users/albertonava/Documents/Projects/211117_divaseq_analysis/alberto/mountfolder/JBx_203418/JBx_203418.fa	/Users/albertonava/Documents/Projects/211117_divaseq_analysis/alberto/mountfolder//JBx_203418/aanava-3-glycerol-stock-9-C1_R1R2.bam	/Users/albertonava/Documents/Projects/211117_divaseq_analysis/alberto/mountfolder//JBx_203418/aanava-3-glycerol-stock-9-C1_R1R2.vcf	/Users/albertonava/Documents/Projects/211117_divaseq_analysis/alberto/snapshots/JBx_203418_nava-3-glycerol-stock-9-C1_R1R2.jpg	/Users/albertonava/Documents/Projects/211117_divaseq_analysis/alberto/mountfolder/JBx_203418/JBx_203418.gff3	/Users/albertonava/Documents/Projects/211117_divaseq_analysis/alberto/depths/aanava-3-glycerol-stock-9-C1_R1R2.bam.depth	['G->[A]@POS1285', 'CT->[C]@POS4103', 'T->[C]@POS4136', 'TTTCAA->[T]@POS4206', 'T->[C]@POS4258', 'AT->[A]@POS4264', 'C->[T]@POS6210']	pPM021	[(2221, 9066, 'FICUS-Kan')]	['G->[A]@POS1285']	[(4068, 4160), (4207, 4211), (4265, 4265)]	[]	FALSE	FALSE	TRUE
aanava-3-glycerol-stock-9-D1	43899	40925	40945	1708.2418	100	JBx_203418	9184	184	4	1	5	glycerol-stock-9-D1	mountfolder//JBx_203418/aanava-3-glycerol-stock-9-D1_R1R2.bam	/Users/albertonava/Documents/Projects/211117_divaseq_analysis/alberto/mountfolder/JBx_203418/JBx_203418.fa	/Users/albertonava/Documents/Projects/211117_divaseq_analysis/alberto/mountfolder//JBx_203418/aanava-3-glycerol-stock-9-D1_R1R2.bam	/Users/albertonava/Documents/Projects/211117_divaseq_analysis/alberto/mountfolder//JBx_203418/aanava-3-glycerol-stock-9-D1_R1R2.vcf	/Users/albertonava/Documents/Projects/211117_divaseq_analysis/alberto/snapshots/JBx_203418_nava-3-glycerol-stock-9-D1_R1R2.jpg	/Users/albertonava/Documents/Projects/211117_divaseq_analysis/alberto/mountfolder/JBx_203418/JBx_203418.gff3	/Users/albertonava/Documents/Projects/211117_divaseq_analysis/alberto/depths/aanava-3-glycerol-stock-9-D1_R1R2.bam.depth	['C->[A]@POS822', 'C->[A]@POS1332', 'GA->[G]@POS3819', 'TTTCAA->[T]@POS4206', 'T->[C]@POS4258', 'AT->[A]@POS4264', 'C->[T]@POS6210']	pPM021	[(2221, 9066, 'FICUS-Kan')]	['C->[A]@POS822', 'C->[A]@POS1332']	[]	[]	FALSE	FALSE	FALSE
aanava-3-glycerol-stock-9-E1	35109	30032	30106	1215.0111	100	JBx_203419	9119	176	2	1	5	glycerol-stock-9-E1	mountfolder//JBx_203419/aanava-3-glycerol-stock-9-E1_R1R2.bam	/Users/albertonava/Documents/Projects/211117_divaseq_analysis/alberto/mountfolder/JBx_203419/JBx_203419.fa	/Users/albertonava/Documents/Projects/211117_divaseq_analysis/alberto/mountfolder//JBx_203419/aanava-3-glycerol-stock-9-E1_R1R2.bam	/Users/albertonava/Documents/Projects/211117_divaseq_analysis/alberto/mountfolder//JBx_203419/aanava-3-glycerol-stock-9-E1_R1R2.vcf	/Users/albertonava/Documents/Projects/211117_divaseq_analysis/alberto/snapshots/JBx_203419_nava-3-glycerol-stock-9-E1_R1R2.jpg	/Users/albertonava/Documents/Projects/211117_divaseq_analysis/alberto/mountfolder/JBx_203419/JBx_203419.gff3	/Users/albertonava/Documents/Projects/211117_divaseq_analysis/alberto/depths/aanava-3-glycerol-stock-9-E1_R1R2.bam.depth	['GA->[G]@POS3819', 'TTTCAA->[T]@POS4206', 'T->[C]@POS4258', 'AT->[A]@POS4264', 'C->[T]@POS6210']	pPM021	[(2221, 9084, 'FICUS-Kan')]	[]	[]	[]	TRUE	TRUE	TRUE
aanava-3-glycerol-stock-9-G1	12035	8040	8099	436.7267	100	JBx_203419	9119	324	4	0	6	glycerol-stock-9-G1	mountfolder//JBx_203419/aanava-3-glycerol-stock-9-G1_R1R2.bam	/Users/albertonava/Documents/Projects/211117_divaseq_analysis/alberto/mountfolder/JBx_203419/JBx_203419.fa	/Users/albertonava/Documents/Projects/211117_divaseq_analysis/alberto/mountfolder//JBx_203419/aanava-3-glycerol-stock-9-G1_R1R2.bam	/Users/albertonava/Documents/Projects/211117_divaseq_analysis/alberto/mountfolder//JBx_203419/aanava-3-glycerol-stock-9-G1_R1R2.vcf	/Users/albertonava/Documents/Projects/211117_divaseq_analysis/alberto/snapshots/JBx_203419_nava-3-glycerol-stock-9-G1_R1R2.jpg	/Users/albertonava/Documents/Projects/211117_divaseq_analysis/alberto/mountfolder/JBx_203419/JBx_203419.gff3	/Users/albertonava/Documents/Projects/211117_divaseq_analysis/alberto/depths/aanava-3-glycerol-stock-9-G1_R1R2.bam.depth	['GA->[G]@POS3819', 'T->[A]@POS4100', 'TTTCAA->[T]@POS4206', 'AAT->[A]@POS4215', 'ATCAT->[A]@POS4220', 'TCA->[T]@POS4221', 'T->[G]@POS4243', 'T->[C]@POS4258', 'AT->[A]@POS4264', 'C->[T]@POS6210']	pPM021	[(2221, 9084, 'FICUS-Kan')]	[]	[(4126, 4170), (4207, 4211), (4265, 4265)]	[]	TRUE	TRUE	TRUE
aanava-3-glycerol-stock-9-A2	13066	5816	5824	332.4104	100	JBx_203420	7609	250	3	1	6	glycerol-stock-9-A2	mountfolder//JBx_203420/aanava-3-glycerol-stock-9-A2_R1R2.bam	/Users/albertonava/Documents/Projects/211117_divaseq_analysis/alberto/mountfolder/JBx_203420/JBx_203420.fa	/Users/albertonava/Documents/Projects/211117_divaseq_analysis/alberto/mountfolder//JBx_203420/aanava-3-glycerol-stock-9-A2_R1R2.bam	/Users/albertonava/Documents/Projects/211117_divaseq_analysis/alberto/mountfolder//JBx_203420/aanava-3-glycerol-stock-9-A2_R1R2.vcf	/Users/albertonava/Documents/Projects/211117_divaseq_analysis/alberto/snapshots/JBx_203420_nava-3-glycerol-stock-9-A2_R1R2.jpg	/Users/albertonava/Documents/Projects/211117_divaseq_analysis/alberto/mountfolder/JBx_203420/JBx_203420.gff3	/Users/albertonava/Documents/Projects/211117_divaseq_analysis/alberto/depths/aanava-3-glycerol-stock-9-A2_R1R2.bam.depth	['GA->[G]@POS2244', 'TTTCAA->[T]@POS2631', 'AAT->[A]@POS2640', 'T->[C]@POS2683', 'AT->[A]@POS2689', 'C->[T]@POS4635', 'ATC->[A]@POS5932', 'C->[CGT]@POS5935', 'A->[G]@POS6261']	pPM021	[(646, 7491, 'FICUS-Kan')]	[]	[]	[]	TRUE	TRUE	TRUE
aanava-3-glycerol-stock-9-B2	15985	12858	12780	780.5907	100	JBx_203420	7609	283	2	0	5	glycerol-stock-9-B2	mountfolder//JBx_203420/aanava-3-glycerol-stock-9-B2_R1R2.bam	/Users/albertonava/Documents/Projects/211117_divaseq_analysis/alberto/mountfolder/JBx_203420/JBx_203420.fa	/Users/albertonava/Documents/Projects/211117_divaseq_analysis/alberto/mountfolder//JBx_203420/aanava-3-glycerol-stock-9-B2_R1R2.bam	/Users/albertonava/Documents/Projects/211117_divaseq_analysis/alberto/mountfolder//JBx_203420/aanava-3-glycerol-stock-9-B2_R1R2.vcf	/Users/albertonava/Documents/Projects/211117_divaseq_analysis/alberto/snapshots/JBx_203420_nava-3-glycerol-stock-9-B2_R1R2.jpg	/Users/albertonava/Documents/Projects/211117_divaseq_analysis/alberto/mountfolder/JBx_203420/JBx_203420.gff3	/Users/albertonava/Documents/Projects/211117_divaseq_analysis/alberto/depths/aanava-3-glycerol-stock-9-B2_R1R2.bam.depth	['GA->[G]@POS2244', 'TTTCAA->[T]@POS2631', 'AAT->[A]@POS2640', 'T->[C]@POS2683', 'AT->[A]@POS2689', 'C->[T]@POS4635']	pPM021	[(646, 7491, 'FICUS-Kan')]	[]	[]	[]	TRUE	TRUE	TRUE
aanava-3-glycerol-stock-9-C2	8354	6601	6590	381.1611	100	JBx_203420	7609	247	2	0	3	glycerol-stock-9-C2	mountfolder//JBx_203420/aanava-3-glycerol-stock-9-C2_R1R2.bam	/Users/albertonava/Documents/Projects/211117_divaseq_analysis/alberto/mountfolder/JBx_203420/JBx_203420.fa	/Users/albertonava/Documents/Projects/211117_divaseq_analysis/alberto/mountfolder//JBx_203420/aanava-3-glycerol-stock-9-C2_R1R2.bam	/Users/albertonava/Documents/Projects/211117_divaseq_analysis/alberto/mountfolder//JBx_203420/aanava-3-glycerol-stock-9-C2_R1R2.vcf	/Users/albertonava/Documents/Projects/211117_divaseq_analysis/alberto/snapshots/JBx_203420_nava-3-glycerol-stock-9-C2_R1R2.jpg	/Users/albertonava/Documents/Projects/211117_divaseq_analysis/alberto/mountfolder/JBx_203420/JBx_203420.gff3	/Users/albertonava/Documents/Projects/211117_divaseq_analysis/alberto/depths/aanava-3-glycerol-stock-9-C2_R1R2.bam.depth	['GA->[G]@POS2244', 'TTTCAA->[T]@POS2631', 'T->[C]@POS2683', 'AT->[A]@POS2689', 'C->[T]@POS4635']	pPM021	[(646, 7491, 'FICUS-Kan')]	[]	[(2632, 2636)]	[]	TRUE	TRUE	TRUE
aanava-3-glycerol-stock-9-D2	12643	10744	10671	666.1418	100	JBx_203420	7609	281	2	0	3	glycerol-stock-9-D2	mountfolder//JBx_203420/aanava-3-glycerol-stock-9-D2_R1R2.bam	/Users/albertonava/Documents/Projects/211117_divaseq_analysis/alberto/mountfolder/JBx_203420/JBx_203420.fa	/Users/albertonava/Documents/Projects/211117_divaseq_analysis/alberto/mountfolder//JBx_203420/aanava-3-glycerol-stock-9-D2_R1R2.bam	/Users/albertonava/Documents/Projects/211117_divaseq_analysis/alberto/mountfolder//JBx_203420/aanava-3-glycerol-stock-9-D2_R1R2.vcf	/Users/albertonava/Documents/Projects/211117_divaseq_analysis/alberto/snapshots/JBx_203420_nava-3-glycerol-stock-9-D2_R1R2.jpg	/Users/albertonava/Documents/Projects/211117_divaseq_analysis/alberto/mountfolder/JBx_203420/JBx_203420.gff3	/Users/albertonava/Documents/Projects/211117_divaseq_analysis/alberto/depths/aanava-3-glycerol-stock-9-D2_R1R2.bam.depth	['GA->[G]@POS2244', 'TTTCAA->[T]@POS2631', 'T->[C]@POS2683', 'AT->[A]@POS2689', 'C->[T]@POS4635']	pPM021	[(646, 7491, 'FICUS-Kan')]	[]	[(2632, 2636), (2690, 2690)]	[]	TRUE	TRUE	TRUE
aanava-3-glycerol-stock-9-E2	3237	2368	2377	129.246	100	JBx_203421	7544	209	3	0	3	glycerol-stock-9-E2	mountfolder//JBx_203421/aanava-3-glycerol-stock-9-E2_R1R2.bam	/Users/albertonava/Documents/Projects/211117_divaseq_analysis/alberto/mountfolder/JBx_203421/JBx_203421.fa	/Users/albertonava/Documents/Projects/211117_divaseq_analysis/alberto/mountfolder//JBx_203421/aanava-3-glycerol-stock-9-E2_R1R2.bam	/Users/albertonava/Documents/Projects/211117_divaseq_analysis/alberto/mountfolder//JBx_203421/aanava-3-glycerol-stock-9-E2_R1R2.vcf	/Users/albertonava/Documents/Projects/211117_divaseq_analysis/alberto/snapshots/JBx_203421_nava-3-glycerol-stock-9-E2_R1R2.jpg	/Users/albertonava/Documents/Projects/211117_divaseq_analysis/alberto/mountfolder/JBx_203421/JBx_203421.gff3	/Users/albertonava/Documents/Projects/211117_divaseq_analysis/alberto/depths/aanava-3-glycerol-stock-9-E2_R1R2.bam.depth	['G->[A]@POS562', 'GA->[G]@POS2244', 'TTTCAA->[T]@POS2631', 'T->[C]@POS2683', 'AT->[A]@POS2689', 'C->[T]@POS4635']	pPM021	[(646, 7509, 'FICUS-Kan')]	['G->[A]@POS562']	[]	[]	FALSE	FALSE	TRUE
aanava-3-glycerol-stock-9-F2	10333	7462	7454	483.1315	99.5758	JBx_203421	7544	318	3	0	3	glycerol-stock-9-F2	mountfolder//JBx_203421/aanava-3-glycerol-stock-9-F2_R1R2.bam	/Users/albertonava/Documents/Projects/211117_divaseq_analysis/alberto/mountfolder/JBx_203421/JBx_203421.fa	/Users/albertonava/Documents/Projects/211117_divaseq_analysis/alberto/mountfolder//JBx_203421/aanava-3-glycerol-stock-9-F2_R1R2.bam	/Users/albertonava/Documents/Projects/211117_divaseq_analysis/alberto/mountfolder//JBx_203421/aanava-3-glycerol-stock-9-F2_R1R2.vcf	/Users/albertonava/Documents/Projects/211117_divaseq_analysis/alberto/snapshots/JBx_203421_nava-3-glycerol-stock-9-F2_R1R2.jpg	/Users/albertonava/Documents/Projects/211117_divaseq_analysis/alberto/mountfolder/JBx_203421/JBx_203421.gff3	/Users/albertonava/Documents/Projects/211117_divaseq_analysis/alberto/depths/aanava-3-glycerol-stock-9-F2_R1R2.bam.depth	['G->[A]@POS562', 'GA->[G]@POS2244', 'TTTCAA->[T]@POS2631', 'T->[C]@POS2683', 'AT->[A]@POS2689', 'C->[T]@POS4635']	pPM021	[(646, 7509, 'FICUS-Kan')]	['G->[A]@POS562']	[(2505, 2587), (2632, 2636), (2690, 2690)]	[]	FALSE	FALSE	TRUE
aanava-3-glycerol-stock-9-G2	11707	8883	8872	568.3955	100	JBx_203421	7544	294	3	0	3	glycerol-stock-9-G2	mountfolder//JBx_203421/aanava-3-glycerol-stock-9-G2_R1R2.bam	/Users/albertonava/Documents/Projects/211117_divaseq_analysis/alberto/mountfolder/JBx_203421/JBx_203421.fa	/Users/albertonava/Documents/Projects/211117_divaseq_analysis/alberto/mountfolder//JBx_203421/aanava-3-glycerol-stock-9-G2_R1R2.bam	/Users/albertonava/Documents/Projects/211117_divaseq_analysis/alberto/mountfolder//JBx_203421/aanava-3-glycerol-stock-9-G2_R1R2.vcf	/Users/albertonava/Documents/Projects/211117_divaseq_analysis/alberto/snapshots/JBx_203421_nava-3-glycerol-stock-9-G2_R1R2.jpg	/Users/albertonava/Documents/Projects/211117_divaseq_analysis/alberto/mountfolder/JBx_203421/JBx_203421.gff3	/Users/albertonava/Documents/Projects/211117_divaseq_analysis/alberto/depths/aanava-3-glycerol-stock-9-G2_R1R2.bam.depth	['G->[A]@POS562', 'TTTCAA->[T]@POS2631', 'T->[C]@POS2683', 'AT->[A]@POS2689', 'C->[T]@POS4635']	pPM021	[(646, 7509, 'FICUS-Kan')]	['G->[A]@POS562']	[(2245, 2245), (2632, 2636), (2690, 2690)]	[]	FALSE	FALSE	TRUE
aanava-3-glycerol-stock-9-H2	6242	5850	5842	394.1653	100	JBx_203421	7544	321	3	0	3	glycerol-stock-9-H2	mountfolder//JBx_203421/aanava-3-glycerol-stock-9-H2_R1R2.bam	/Users/albertonava/Documents/Projects/211117_divaseq_analysis/alberto/mountfolder/JBx_203421/JBx_203421.fa	/Users/albertonava/Documents/Projects/211117_divaseq_analysis/alberto/mountfolder//JBx_203421/aanava-3-glycerol-stock-9-H2_R1R2.bam	/Users/albertonava/Documents/Projects/211117_divaseq_analysis/alberto/mountfolder//JBx_203421/aanava-3-glycerol-stock-9-H2_R1R2.vcf	/Users/albertonava/Documents/Projects/211117_divaseq_analysis/alberto/snapshots/JBx_203421_nava-3-glycerol-stock-9-H2_R1R2.jpg	/Users/albertonava/Documents/Projects/211117_divaseq_analysis/alberto/mountfolder/JBx_203421/JBx_203421.gff3	/Users/albertonava/Documents/Projects/211117_divaseq_analysis/alberto/depths/aanava-3-glycerol-stock-9-H2_R1R2.bam.depth	['C->[T]@POS44', 'TTTCAA->[T]@POS2631', 'T->[C]@POS2683', 'AT->[A]@POS2689', 'C->[T]@POS4635']	pPM021	[(646, 7509, 'FICUS-Kan')]	['C->[T]@POS44']	[(2505, 2561), (2563, 2567), (2579, 2601), (2632, 2636), (2690, 2690)]	[]	FALSE	FALSE	FALSE
aanava-3-glycerol-stock-9-A3	12992	8108	8166	486.0293	100	JBx_203422	7576	279	3	1	6	glycerol-stock-9-A3	mountfolder//JBx_203422/aanava-3-glycerol-stock-9-A3_R1R2.bam	/Users/albertonava/Documents/Projects/211117_divaseq_analysis/alberto/mountfolder/JBx_203422/JBx_203422.fa	/Users/albertonava/Documents/Projects/211117_divaseq_analysis/alberto/mountfolder//JBx_203422/aanava-3-glycerol-stock-9-A3_R1R2.bam	/Users/albertonava/Documents/Projects/211117_divaseq_analysis/alberto/mountfolder//JBx_203422/aanava-3-glycerol-stock-9-A3_R1R2.vcf	/Users/albertonava/Documents/Projects/211117_divaseq_analysis/alberto/snapshots/JBx_203422_nava-3-glycerol-stock-9-A3_R1R2.jpg	/Users/albertonava/Documents/Projects/211117_divaseq_analysis/alberto/mountfolder/JBx_203422/JBx_203422.gff3	/Users/albertonava/Documents/Projects/211117_divaseq_analysis/alberto/depths/aanava-3-glycerol-stock-9-A3_R1R2.bam.depth	['GA->[G]@POS2211', 'TTTCAA->[T]@POS2598', 'T->[C]@POS2650', 'AT->[A]@POS2656', 'C->[T]@POS4602', 'ATC->[A]@POS5899', 'C->[CGT]@POS5902', 'A->[G]@POS6228']	pPM021	[(613, 7458, 'FICUS-Kan')]	[]	[]	[]	TRUE	TRUE	TRUE
aanava-3-glycerol-stock-9-B3	9412	8002	7881	518.7859	100	JBx_203422	7576	342	2	0	5	glycerol-stock-9-B3	mountfolder//JBx_203422/aanava-3-glycerol-stock-9-B3_R1R2.bam	/Users/albertonava/Documents/Projects/211117_divaseq_analysis/alberto/mountfolder/JBx_203422/JBx_203422.fa	/Users/albertonava/Documents/Projects/211117_divaseq_analysis/alberto/mountfolder//JBx_203422/aanava-3-glycerol-stock-9-B3_R1R2.bam	/Users/albertonava/Documents/Projects/211117_divaseq_analysis/alberto/mountfolder//JBx_203422/aanava-3-glycerol-stock-9-B3_R1R2.vcf	/Users/albertonava/Documents/Projects/211117_divaseq_analysis/alberto/snapshots/JBx_203422_nava-3-glycerol-stock-9-B3_R1R2.jpg	/Users/albertonava/Documents/Projects/211117_divaseq_analysis/alberto/mountfolder/JBx_203422/JBx_203422.gff3	/Users/albertonava/Documents/Projects/211117_divaseq_analysis/alberto/depths/aanava-3-glycerol-stock-9-B3_R1R2.bam.depth	['GA->[G]@POS2211', 'TTTCAA->[T]@POS2598', 'AAT->[A]@POS2607', 'ATCAT->[A]@POS2612', 'T->[C]@POS2650', 'AT->[A]@POS2656', 'C->[T]@POS4602']	pPM021	[(613, 7458, 'FICUS-Kan')]	[]	[(2529, 2547), (2657, 2657)]	[]	TRUE	TRUE	TRUE
aanava-3-glycerol-stock-9-C3	17105	12968	12946	725.9337	100	JBx_203423	7511	221	3	1	6	glycerol-stock-9-C3	mountfolder//JBx_203423/aanava-3-glycerol-stock-9-C3_R1R2.bam	/Users/albertonava/Documents/Projects/211117_divaseq_analysis/alberto/mountfolder/JBx_203423/JBx_203423.fa	/Users/albertonava/Documents/Projects/211117_divaseq_analysis/alberto/mountfolder//JBx_203423/aanava-3-glycerol-stock-9-C3_R1R2.bam	/Users/albertonava/Documents/Projects/211117_divaseq_analysis/alberto/mountfolder//JBx_203423/aanava-3-glycerol-stock-9-C3_R1R2.vcf	/Users/albertonava/Documents/Projects/211117_divaseq_analysis/alberto/snapshots/JBx_203423_nava-3-glycerol-stock-9-C3_R1R2.jpg	/Users/albertonava/Documents/Projects/211117_divaseq_analysis/alberto/mountfolder/JBx_203423/JBx_203423.gff3	/Users/albertonava/Documents/Projects/211117_divaseq_analysis/alberto/depths/aanava-3-glycerol-stock-9-C3_R1R2.bam.depth	['GA->[G]@POS2211', 'TTTCAA->[T]@POS2598', 'AAT->[A]@POS2607', 'T->[C]@POS2650', 'AT->[A]@POS2656', 'C->[T]@POS4602', 'ACG->[A]@POS5899', 'T->[TCC]@POS5902']	pPM021	[(613, 7476, 'FICUS-Kan')]	[]	[]	[]	TRUE	TRUE	TRUE
aanava-3-glycerol-stock-9-D3	44108	39880	39899	2093.4812	100	JBx_203423	7511	194	2	1	5	glycerol-stock-9-D3	mountfolder//JBx_203423/aanava-3-glycerol-stock-9-D3_R1R2.bam	/Users/albertonava/Documents/Projects/211117_divaseq_analysis/alberto/mountfolder/JBx_203423/JBx_203423.fa	/Users/albertonava/Documents/Projects/211117_divaseq_analysis/alberto/mountfolder//JBx_203423/aanava-3-glycerol-stock-9-D3_R1R2.bam	/Users/albertonava/Documents/Projects/211117_divaseq_analysis/alberto/mountfolder//JBx_203423/aanava-3-glycerol-stock-9-D3_R1R2.vcf	/Users/albertonava/Documents/Projects/211117_divaseq_analysis/alberto/snapshots/JBx_203423_nava-3-glycerol-stock-9-D3_R1R2.jpg	/Users/albertonava/Documents/Projects/211117_divaseq_analysis/alberto/mountfolder/JBx_203423/JBx_203423.gff3	/Users/albertonava/Documents/Projects/211117_divaseq_analysis/alberto/depths/aanava-3-glycerol-stock-9-D3_R1R2.bam.depth	['GA->[G]@POS2211', 'TTTCAA->[T]@POS2598', 'T->[C]@POS2650', 'AT->[A]@POS2656', 'C->[T]@POS4602']	pPM021	[(613, 7476, 'FICUS-Kan')]	[]	[]	[]	TRUE	TRUE	TRUE
aanava-3-glycerol-stock-9-E3	31828	25185	25271	1333.2757	100	JBx_203423	7511	199	6	4	10	glycerol-stock-9-E3	mountfolder//JBx_203423/aanava-3-glycerol-stock-9-E3_R1R2.bam	/Users/albertonava/Documents/Projects/211117_divaseq_analysis/alberto/mountfolder/JBx_203423/JBx_203423.fa	/Users/albertonava/Documents/Projects/211117_divaseq_analysis/alberto/mountfolder//JBx_203423/aanava-3-glycerol-stock-9-E3_R1R2.bam	/Users/albertonava/Documents/Projects/211117_divaseq_analysis/alberto/mountfolder//JBx_203423/aanava-3-glycerol-stock-9-E3_R1R2.vcf	/Users/albertonava/Documents/Projects/211117_divaseq_analysis/alberto/snapshots/JBx_203423_nava-3-glycerol-stock-9-E3_R1R2.jpg	/Users/albertonava/Documents/Projects/211117_divaseq_analysis/alberto/mountfolder/JBx_203423/JBx_203423.gff3	/Users/albertonava/Documents/Projects/211117_divaseq_analysis/alberto/depths/aanava-3-glycerol-stock-9-E3_R1R2.bam.depth	['GA->[G]@POS2211', 'TTTCAA->[T]@POS2598', 'T->[C]@POS2650', 'AT->[A]@POS2656', 'C->[T]@POS4602', 'ACG->[A]@POS5899', 'T->[TCC]@POS5902', 'G->[A]@POS6228']	pPM021	[(613, 7476, 'FICUS-Kan')]	[]	[]	[]	TRUE	TRUE	TRUE
aanava-3-glycerol-stock-9-F3	7041	5343	5329	339.4535	99.6006	JBx_203423	7511	280	2	0	6	glycerol-stock-9-F3	mountfolder//JBx_203423/aanava-3-glycerol-stock-9-F3_R1R2.bam	/Users/albertonava/Documents/Projects/211117_divaseq_analysis/alberto/mountfolder/JBx_203423/JBx_203423.fa	/Users/albertonava/Documents/Projects/211117_divaseq_analysis/alberto/mountfolder//JBx_203423/aanava-3-glycerol-stock-9-F3_R1R2.bam	/Users/albertonava/Documents/Projects/211117_divaseq_analysis/alberto/mountfolder//JBx_203423/aanava-3-glycerol-stock-9-F3_R1R2.vcf	/Users/albertonava/Documents/Projects/211117_divaseq_analysis/alberto/snapshots/JBx_203423_nava-3-glycerol-stock-9-F3_R1R2.jpg	/Users/albertonava/Documents/Projects/211117_divaseq_analysis/alberto/mountfolder/JBx_203423/JBx_203423.gff3	/Users/albertonava/Documents/Projects/211117_divaseq_analysis/alberto/depths/aanava-3-glycerol-stock-9-F3_R1R2.bam.depth	['GA->[G]@POS2211', 'TTTCAA->[T]@POS2598', 'AAT->[A]@POS2607', 'ATCAT->[A]@POS2612', 'T->[C]@POS2650', 'AT->[A]@POS2656', 'C->[T]@POS4602']	pPM021	[(613, 7476, 'FICUS-Kan')]	[]	[(2212, 2212), (2505, 2552), (2599, 2603)]	[]	TRUE	TRUE	TRUE
aanava-3-glycerol-stock-9-A4	41140	37548	37303	2010.1184	100	JBx_203424	7534	216	3	0	5	glycerol-stock-9-A4	mountfolder//JBx_203424/aanava-3-glycerol-stock-9-A4_R1R2.bam	/Users/albertonava/Documents/Projects/211117_divaseq_analysis/alberto/mountfolder/JBx_203424/JBx_203424.fa	/Users/albertonava/Documents/Projects/211117_divaseq_analysis/alberto/mountfolder//JBx_203424/aanava-3-glycerol-stock-9-A4_R1R2.bam	/Users/albertonava/Documents/Projects/211117_divaseq_analysis/alberto/mountfolder//JBx_203424/aanava-3-glycerol-stock-9-A4_R1R2.vcf	/Users/albertonava/Documents/Projects/211117_divaseq_analysis/alberto/snapshots/JBx_203424_nava-3-glycerol-stock-9-A4_R1R2.jpg	/Users/albertonava/Documents/Projects/211117_divaseq_analysis/alberto/mountfolder/JBx_203424/JBx_203424.gff3	/Users/albertonava/Documents/Projects/211117_divaseq_analysis/alberto/depths/aanava-3-glycerol-stock-9-A4_R1R2.bam.depth	['G->[A]@POS165', 'GA->[G]@POS2169', 'TTTCAA->[T]@POS2556', 'AAT->[A]@POS2565', 'T->[C]@POS2608', 'AT->[A]@POS2614', 'C->[T]@POS4560']	pPM021	[(571, 7416, 'FICUS-Kan')]	['G->[A]@POS165']	[]	[]	FALSE	FALSE	FALSE
aanava-3-glycerol-stock-9-B4	10113	8766	8670	550.356	99.8009	JBx_203424	7534	296	2	0	4	glycerol-stock-9-B4	mountfolder//JBx_203424/aanava-3-glycerol-stock-9-B4_R1R2.bam	/Users/albertonava/Documents/Projects/211117_divaseq_analysis/alberto/mountfolder/JBx_203424/JBx_203424.fa	/Users/albertonava/Documents/Projects/211117_divaseq_analysis/alberto/mountfolder//JBx_203424/aanava-3-glycerol-stock-9-B4_R1R2.bam	/Users/albertonava/Documents/Projects/211117_divaseq_analysis/alberto/mountfolder//JBx_203424/aanava-3-glycerol-stock-9-B4_R1R2.vcf	/Users/albertonava/Documents/Projects/211117_divaseq_analysis/alberto/snapshots/JBx_203424_nava-3-glycerol-stock-9-B4_R1R2.jpg	/Users/albertonava/Documents/Projects/211117_divaseq_analysis/alberto/mountfolder/JBx_203424/JBx_203424.gff3	/Users/albertonava/Documents/Projects/211117_divaseq_analysis/alberto/depths/aanava-3-glycerol-stock-9-B4_R1R2.bam.depth	['GA->[G]@POS2169', 'TTTCAA->[T]@POS2556', 'AAT->[A]@POS2565', 'T->[C]@POS2608', 'AT->[A]@POS2614', 'C->[T]@POS4560']	pPM021	[(571, 7416, 'FICUS-Kan')]	[]	[(2419, 2511), (2615, 2615)]	[]	TRUE	TRUE	TRUE
aanava-3-glycerol-stock-9-G3	14424	13115	12921	811.0346	100	JBx_203424	7534	287	3	0	4	glycerol-stock-9-G3	mountfolder//JBx_203424/aanava-3-glycerol-stock-9-G3_R1R2.bam	/Users/albertonava/Documents/Projects/211117_divaseq_analysis/alberto/mountfolder/JBx_203424/JBx_203424.fa	/Users/albertonava/Documents/Projects/211117_divaseq_analysis/alberto/mountfolder//JBx_203424/aanava-3-glycerol-stock-9-G3_R1R2.bam	/Users/albertonava/Documents/Projects/211117_divaseq_analysis/alberto/mountfolder//JBx_203424/aanava-3-glycerol-stock-9-G3_R1R2.vcf	/Users/albertonava/Documents/Projects/211117_divaseq_analysis/alberto/snapshots/JBx_203424_nava-3-glycerol-stock-9-G3_R1R2.jpg	/Users/albertonava/Documents/Projects/211117_divaseq_analysis/alberto/mountfolder/JBx_203424/JBx_203424.gff3	/Users/albertonava/Documents/Projects/211117_divaseq_analysis/alberto/depths/aanava-3-glycerol-stock-9-G3_R1R2.bam.depth	['G->[A]@POS165', 'GA->[G]@POS2169', 'TTTCAA->[T]@POS2556', 'AAT->[A]@POS2565', 'T->[C]@POS2608', 'AT->[A]@POS2614', 'C->[T]@POS4560']	pPM021	[(571, 7416, 'FICUS-Kan')]	['G->[A]@POS165']	[(2470, 2512), (2615, 2615)]	[]	FALSE	FALSE	FALSE
aanava-3-glycerol-stock-9-H3	10923	10408	10248	681.3252	99.6947	JBx_203424	7534	336	2	0	3	glycerol-stock-9-H3	mountfolder//JBx_203424/aanava-3-glycerol-stock-9-H3_R1R2.bam	/Users/albertonava/Documents/Projects/211117_divaseq_analysis/alberto/mountfolder/JBx_203424/JBx_203424.fa	/Users/albertonava/Documents/Projects/211117_divaseq_analysis/alberto/mountfolder//JBx_203424/aanava-3-glycerol-stock-9-H3_R1R2.bam	/Users/albertonava/Documents/Projects/211117_divaseq_analysis/alberto/mountfolder//JBx_203424/aanava-3-glycerol-stock-9-H3_R1R2.vcf	/Users/albertonava/Documents/Projects/211117_divaseq_analysis/alberto/snapshots/JBx_203424_nava-3-glycerol-stock-9-H3_R1R2.jpg	/Users/albertonava/Documents/Projects/211117_divaseq_analysis/alberto/mountfolder/JBx_203424/JBx_203424.gff3	/Users/albertonava/Documents/Projects/211117_divaseq_analysis/alberto/depths/aanava-3-glycerol-stock-9-H3_R1R2.bam.depth	['TTTCAA->[T]@POS2556', 'T->[C]@POS2608', 'AT->[A]@POS2614', 'C->[T]@POS4560']	pPM021	[(571, 7416, 'FICUS-Kan')]	[]	[(2419, 2512), (2557, 2561), (2615, 2615)]	[]	TRUE	TRUE	TRUE
aanava-3-glycerol-stock-9-C4	41220	34500	34475	1794.8534	100	JBx_203425	7469	188	2	0	4	glycerol-stock-9-C4	mountfolder//JBx_203425/aanava-3-glycerol-stock-9-C4_R1R2.bam	/Users/albertonava/Documents/Projects/211117_divaseq_analysis/alberto/mountfolder/JBx_203425/JBx_203425.fa	/Users/albertonava/Documents/Projects/211117_divaseq_analysis/alberto/mountfolder//JBx_203425/aanava-3-glycerol-stock-9-C4_R1R2.bam	/Users/albertonava/Documents/Projects/211117_divaseq_analysis/alberto/mountfolder//JBx_203425/aanava-3-glycerol-stock-9-C4_R1R2.vcf	/Users/albertonava/Documents/Projects/211117_divaseq_analysis/alberto/snapshots/JBx_203425_nava-3-glycerol-stock-9-C4_R1R2.jpg	/Users/albertonava/Documents/Projects/211117_divaseq_analysis/alberto/mountfolder/JBx_203425/JBx_203425.gff3	/Users/albertonava/Documents/Projects/211117_divaseq_analysis/alberto/depths/aanava-3-glycerol-stock-9-C4_R1R2.bam.depth	['GA->[G]@POS2169', 'TTTCAA->[T]@POS2556', 'T->[C]@POS2608', 'AT->[A]@POS2614', 'C->[T]@POS4560']	pPM021	[(571, 7434, 'FICUS-Kan')]	[]	[]	[]	TRUE	TRUE	TRUE
aanava-3-glycerol-stock-9-D4	21625	19004	18965	1030.5665	100	JBx_203425	7469	210	2	1	5	glycerol-stock-9-D4	mountfolder//JBx_203425/aanava-3-glycerol-stock-9-D4_R1R2.bam	/Users/albertonava/Documents/Projects/211117_divaseq_analysis/alberto/mountfolder/JBx_203425/JBx_203425.fa	/Users/albertonava/Documents/Projects/211117_divaseq_analysis/alberto/mountfolder//JBx_203425/aanava-3-glycerol-stock-9-D4_R1R2.bam	/Users/albertonava/Documents/Projects/211117_divaseq_analysis/alberto/mountfolder//JBx_203425/aanava-3-glycerol-stock-9-D4_R1R2.vcf	/Users/albertonava/Documents/Projects/211117_divaseq_analysis/alberto/snapshots/JBx_203425_nava-3-glycerol-stock-9-D4_R1R2.jpg	/Users/albertonava/Documents/Projects/211117_divaseq_analysis/alberto/mountfolder/JBx_203425/JBx_203425.gff3	/Users/albertonava/Documents/Projects/211117_divaseq_analysis/alberto/depths/aanava-3-glycerol-stock-9-D4_R1R2.bam.depth	['GA->[G]@POS2169', 'TTTCAA->[T]@POS2556', 'AAT->[A]@POS2565', 'T->[C]@POS2608', 'AT->[A]@POS2614', 'C->[T]@POS4560']	pPM021	[(571, 7434, 'FICUS-Kan')]	[]	[]	[]	TRUE	TRUE	TRUE
aanava-3-glycerol-stock-9-E4	14649	13400	13410	544.8992	100	JBx_203425	7469	139	10	7	14	glycerol-stock-9-E4	mountfolder//JBx_203425/aanava-3-glycerol-stock-9-E4_R1R2.bam	/Users/albertonava/Documents/Projects/211117_divaseq_analysis/alberto/mountfolder/JBx_203425/JBx_203425.fa	/Users/albertonava/Documents/Projects/211117_divaseq_analysis/alberto/mountfolder//JBx_203425/aanava-3-glycerol-stock-9-E4_R1R2.bam	/Users/albertonava/Documents/Projects/211117_divaseq_analysis/alberto/mountfolder//JBx_203425/aanava-3-glycerol-stock-9-E4_R1R2.vcf	/Users/albertonava/Documents/Projects/211117_divaseq_analysis/alberto/snapshots/JBx_203425_nava-3-glycerol-stock-9-E4_R1R2.jpg	/Users/albertonava/Documents/Projects/211117_divaseq_analysis/alberto/mountfolder/JBx_203425/JBx_203425.gff3	/Users/albertonava/Documents/Projects/211117_divaseq_analysis/alberto/depths/aanava-3-glycerol-stock-9-E4_R1R2.bam.depth	['GA->[G]@POS2169', 'TTTCAA->[T]@POS2556', 'AAT->[A]@POS2565', 'T->[C]@POS2608', 'AT->[A]@POS2614', 'C->[T]@POS4560', 'ACG->[A]@POS5857', 'T->[TCC]@POS5860', 'G->[A]@POS6186', 'T->[TCCCC]@POS7431', 'C->[CT]@POS7433', 'A->[AATAATTTTG]@POS7437', 'C->[T]@POS7440', 'AAAGAT->[A]@POS7442', 'A->[G, *]@POS7444', 'CT->[C]@POS7448']	pPM021	[(571, 7434, 'FICUS-Kan')]	['A->[AATAATTTTG]@POS7437', 'C->[T]@POS7440', 'AAAGAT->[A]@POS7442', 'A->[G, *]@POS7444', 'CT->[C]@POS7448']	[(1, 14), (117, 135), (7419, 7469)]	[(1, 14), (117, 135), (7419, 7469)]	FALSE	FALSE	FALSE
aanava-3-glycerol-stock-9-F4	9424	7332	7329	389.3994	100	JBx_203425	7469	203	2	1	4	glycerol-stock-9-F4	mountfolder//JBx_203425/aanava-3-glycerol-stock-9-F4_R1R2.bam	/Users/albertonava/Documents/Projects/211117_divaseq_analysis/alberto/mountfolder/JBx_203425/JBx_203425.fa	/Users/albertonava/Documents/Projects/211117_divaseq_analysis/alberto/mountfolder//JBx_203425/aanava-3-glycerol-stock-9-F4_R1R2.bam	/Users/albertonava/Documents/Projects/211117_divaseq_analysis/alberto/mountfolder//JBx_203425/aanava-3-glycerol-stock-9-F4_R1R2.vcf	/Users/albertonava/Documents/Projects/211117_divaseq_analysis/alberto/snapshots/JBx_203425_nava-3-glycerol-stock-9-F4_R1R2.jpg	/Users/albertonava/Documents/Projects/211117_divaseq_analysis/alberto/mountfolder/JBx_203425/JBx_203425.gff3	/Users/albertonava/Documents/Projects/211117_divaseq_analysis/alberto/depths/aanava-3-glycerol-stock-9-F4_R1R2.bam.depth	['GA->[G]@POS2169', 'TTTCAA->[T]@POS2556', 'T->[C]@POS2608', 'AT->[A]@POS2614', 'C->[T]@POS4560', 'ACG->[A]@POS5857', 'T->[TCC]@POS5860']	pPM021	[(571, 7434, 'FICUS-Kan')]	[]	[]	[]	TRUE	TRUE	TRUE
aanava-3-glycerol-stock-9-A5	16686	11129	11160	503.9724	100	JBx_203426	8701	195	4	1	6	glycerol-stock-9-A5	mountfolder//JBx_203426/aanava-3-glycerol-stock-9-A5_R1R2.bam	/Users/albertonava/Documents/Projects/211117_divaseq_analysis/alberto/mountfolder/JBx_203426/JBx_203426.fa	/Users/albertonava/Documents/Projects/211117_divaseq_analysis/alberto/mountfolder//JBx_203426/aanava-3-glycerol-stock-9-A5_R1R2.bam	/Users/albertonava/Documents/Projects/211117_divaseq_analysis/alberto/mountfolder//JBx_203426/aanava-3-glycerol-stock-9-A5_R1R2.vcf	/Users/albertonava/Documents/Projects/211117_divaseq_analysis/alberto/snapshots/JBx_203426_nava-3-glycerol-stock-9-A5_R1R2.jpg	/Users/albertonava/Documents/Projects/211117_divaseq_analysis/alberto/mountfolder/JBx_203426/JBx_203426.gff3	/Users/albertonava/Documents/Projects/211117_divaseq_analysis/alberto/depths/aanava-3-glycerol-stock-9-A5_R1R2.bam.depth	['C->[A]@POS490', 'GA->[G]@POS3336', 'TTTCAA->[T]@POS3723', 'AAT->[A]@POS3732', 'T->[C]@POS3775', 'AT->[A]@POS3781', 'C->[T]@POS5727', 'ATC->[A]@POS7024', 'C->[CGT]@POS7027', 'A->[G]@POS7353']	pPM021	[(1738, 8583, 'FICUS-Kan')]	['C->[A]@POS490']	[(3782, 3782)]	[]	FALSE	FALSE	FALSE
aanava-3-glycerol-stock-9-B5	13324	12217	12058	667.1627	100	JBx_203426	8701	299	2	0	3	glycerol-stock-9-B5	mountfolder//JBx_203426/aanava-3-glycerol-stock-9-B5_R1R2.bam	/Users/albertonava/Documents/Projects/211117_divaseq_analysis/alberto/mountfolder/JBx_203426/JBx_203426.fa	/Users/albertonava/Documents/Projects/211117_divaseq_analysis/alberto/mountfolder//JBx_203426/aanava-3-glycerol-stock-9-B5_R1R2.bam	/Users/albertonava/Documents/Projects/211117_divaseq_analysis/alberto/mountfolder//JBx_203426/aanava-3-glycerol-stock-9-B5_R1R2.vcf	/Users/albertonava/Documents/Projects/211117_divaseq_analysis/alberto/snapshots/JBx_203426_nava-3-glycerol-stock-9-B5_R1R2.jpg	/Users/albertonava/Documents/Projects/211117_divaseq_analysis/alberto/mountfolder/JBx_203426/JBx_203426.gff3	/Users/albertonava/Documents/Projects/211117_divaseq_analysis/alberto/depths/aanava-3-glycerol-stock-9-B5_R1R2.bam.depth	['GA->[G]@POS3336', 'TTTCAA->[T]@POS3723', 'T->[C]@POS3775', 'AT->[A]@POS3781', 'C->[T]@POS5727']	pPM021	[(1738, 8583, 'FICUS-Kan')]	[]	[(3630, 3670), (3724, 3727)]	[]	TRUE	TRUE	TRUE
aanava-3-glycerol-stock-9-G4	10063	8002	7896	450.218	99.6207	JBx_203426	8701	316	2	0	3	glycerol-stock-9-G4	mountfolder//JBx_203426/aanava-3-glycerol-stock-9-G4_R1R2.bam	/Users/albertonava/Documents/Projects/211117_divaseq_analysis/alberto/mountfolder/JBx_203426/JBx_203426.fa	/Users/albertonava/Documents/Projects/211117_divaseq_analysis/alberto/mountfolder//JBx_203426/aanava-3-glycerol-stock-9-G4_R1R2.bam	/Users/albertonava/Documents/Projects/211117_divaseq_analysis/alberto/mountfolder//JBx_203426/aanava-3-glycerol-stock-9-G4_R1R2.vcf	/Users/albertonava/Documents/Projects/211117_divaseq_analysis/alberto/snapshots/JBx_203426_nava-3-glycerol-stock-9-G4_R1R2.jpg	/Users/albertonava/Documents/Projects/211117_divaseq_analysis/alberto/mountfolder/JBx_203426/JBx_203426.gff3	/Users/albertonava/Documents/Projects/211117_divaseq_analysis/alberto/depths/aanava-3-glycerol-stock-9-G4_R1R2.bam.depth	['TTTCAA->[T]@POS3723', 'T->[C]@POS3775', 'AT->[A]@POS3781', 'C->[T]@POS5727']	pPM021	[(1738, 8583, 'FICUS-Kan')]	[]	[(3337, 3337), (3586, 3693), (3724, 3728), (3782, 3782)]	[]	TRUE	TRUE	TRUE
aanava-3-glycerol-stock-9-H4	11045	7379	7318	421.828	100	JBx_203426	8701	316	2	0	3	glycerol-stock-9-H4	mountfolder//JBx_203426/aanava-3-glycerol-stock-9-H4_R1R2.bam	/Users/albertonava/Documents/Projects/211117_divaseq_analysis/alberto/mountfolder/JBx_203426/JBx_203426.fa	/Users/albertonava/Documents/Projects/211117_divaseq_analysis/alberto/mountfolder//JBx_203426/aanava-3-glycerol-stock-9-H4_R1R2.bam	/Users/albertonava/Documents/Projects/211117_divaseq_analysis/alberto/mountfolder//JBx_203426/aanava-3-glycerol-stock-9-H4_R1R2.vcf	/Users/albertonava/Documents/Projects/211117_divaseq_analysis/alberto/snapshots/JBx_203426_nava-3-glycerol-stock-9-H4_R1R2.jpg	/Users/albertonava/Documents/Projects/211117_divaseq_analysis/alberto/mountfolder/JBx_203426/JBx_203426.gff3	/Users/albertonava/Documents/Projects/211117_divaseq_analysis/alberto/depths/aanava-3-glycerol-stock-9-H4_R1R2.bam.depth	['GA->[G]@POS3336', 'TTTCAA->[T]@POS3723', 'T->[C]@POS3775', 'AT->[A]@POS3781', 'C->[T]@POS5727']	pPM021	[(1738, 8583, 'FICUS-Kan')]	[]	[(3597, 3662), (3724, 3728), (3782, 3782)]	[]	TRUE	TRUE	TRUE
aanava-3-glycerol-stock-9-C5	19342	14320	14356	715.2272	100	JBx_203427	8636	236	3	1	5	glycerol-stock-9-C5	mountfolder//JBx_203427/aanava-3-glycerol-stock-9-C5_R1R2.bam	/Users/albertonava/Documents/Projects/211117_divaseq_analysis/alberto/mountfolder/JBx_203427/JBx_203427.fa	/Users/albertonava/Documents/Projects/211117_divaseq_analysis/alberto/mountfolder//JBx_203427/aanava-3-glycerol-stock-9-C5_R1R2.bam	/Users/albertonava/Documents/Projects/211117_divaseq_analysis/alberto/mountfolder//JBx_203427/aanava-3-glycerol-stock-9-C5_R1R2.vcf	/Users/albertonava/Documents/Projects/211117_divaseq_analysis/alberto/snapshots/JBx_203427_nava-3-glycerol-stock-9-C5_R1R2.jpg	/Users/albertonava/Documents/Projects/211117_divaseq_analysis/alberto/mountfolder/JBx_203427/JBx_203427.gff3	/Users/albertonava/Documents/Projects/211117_divaseq_analysis/alberto/depths/aanava-3-glycerol-stock-9-C5_R1R2.bam.depth	['GA->[G]@POS3336', 'TTTCAA->[T]@POS3723', 'T->[C]@POS3775', 'AT->[A]@POS3781', 'C->[T]@POS5727', 'ACG->[A]@POS7024', 'T->[TCC]@POS7027', 'G->[A]@POS7353']	pPM021	[(1738, 8601, 'FICUS-Kan')]	[]	[]	[]	TRUE	TRUE	TRUE
aanava-3-glycerol-stock-9-D5	36450	30600	30591	1444.7713	100	JBx_203427	8636	203	2	0	4	glycerol-stock-9-D5	mountfolder//JBx_203427/aanava-3-glycerol-stock-9-D5_R1R2.bam	/Users/albertonava/Documents/Projects/211117_divaseq_analysis/alberto/mountfolder/JBx_203427/JBx_203427.fa	/Users/albertonava/Documents/Projects/211117_divaseq_analysis/alberto/mountfolder//JBx_203427/aanava-3-glycerol-stock-9-D5_R1R2.bam	/Users/albertonava/Documents/Projects/211117_divaseq_analysis/alberto/mountfolder//JBx_203427/aanava-3-glycerol-stock-9-D5_R1R2.vcf	/Users/albertonava/Documents/Projects/211117_divaseq_analysis/alberto/snapshots/JBx_203427_nava-3-glycerol-stock-9-D5_R1R2.jpg	/Users/albertonava/Documents/Projects/211117_divaseq_analysis/alberto/mountfolder/JBx_203427/JBx_203427.gff3	/Users/albertonava/Documents/Projects/211117_divaseq_analysis/alberto/depths/aanava-3-glycerol-stock-9-D5_R1R2.bam.depth	['GA->[G]@POS3336', 'TTTCAA->[T]@POS3723', 'T->[C]@POS3775', 'AT->[A]@POS3781', 'C->[T]@POS5727']	pPM021	[(1738, 8601, 'FICUS-Kan')]	[]	[]	[]	TRUE	TRUE	TRUE
aanava-3-glycerol-stock-9-E5	6139	5236	5215	302.1288	99.56	JBx_203427	8636	345	3	0	3	glycerol-stock-9-E5	mountfolder//JBx_203427/aanava-3-glycerol-stock-9-E5_R1R2.bam	/Users/albertonava/Documents/Projects/211117_divaseq_analysis/alberto/mountfolder/JBx_203427/JBx_203427.fa	/Users/albertonava/Documents/Projects/211117_divaseq_analysis/alberto/mountfolder//JBx_203427/aanava-3-glycerol-stock-9-E5_R1R2.bam	/Users/albertonava/Documents/Projects/211117_divaseq_analysis/alberto/mountfolder//JBx_203427/aanava-3-glycerol-stock-9-E5_R1R2.vcf	/Users/albertonava/Documents/Projects/211117_divaseq_analysis/alberto/snapshots/JBx_203427_nava-3-glycerol-stock-9-E5_R1R2.jpg	/Users/albertonava/Documents/Projects/211117_divaseq_analysis/alberto/mountfolder/JBx_203427/JBx_203427.gff3	/Users/albertonava/Documents/Projects/211117_divaseq_analysis/alberto/depths/aanava-3-glycerol-stock-9-E5_R1R2.bam.depth	['G->[T]@POS723', 'TTTCAA->[T]@POS3723', 'T->[C]@POS3775', 'AT->[A]@POS3781', 'C->[T]@POS5727']	pPM021	[(1738, 8601, 'FICUS-Kan')]	['G->[T]@POS723']	[(3586, 3693), (3724, 3728), (3782, 3782)]	[]	FALSE	FALSE	FALSE
aanava-3-glycerol-stock-9-F5	12914	7729	7690	437.5672	99.5716	JBx_203427	8636	313	2	0	5	glycerol-stock-9-F5	mountfolder//JBx_203427/aanava-3-glycerol-stock-9-F5_R1R2.bam	/Users/albertonava/Documents/Projects/211117_divaseq_analysis/alberto/mountfolder/JBx_203427/JBx_203427.fa	/Users/albertonava/Documents/Projects/211117_divaseq_analysis/alberto/mountfolder//JBx_203427/aanava-3-glycerol-stock-9-F5_R1R2.bam	/Users/albertonava/Documents/Projects/211117_divaseq_analysis/alberto/mountfolder//JBx_203427/aanava-3-glycerol-stock-9-F5_R1R2.vcf	/Users/albertonava/Documents/Projects/211117_divaseq_analysis/alberto/snapshots/JBx_203427_nava-3-glycerol-stock-9-F5_R1R2.jpg	/Users/albertonava/Documents/Projects/211117_divaseq_analysis/alberto/mountfolder/JBx_203427/JBx_203427.gff3	/Users/albertonava/Documents/Projects/211117_divaseq_analysis/alberto/depths/aanava-3-glycerol-stock-9-F5_R1R2.bam.depth	['GA->[G]@POS3336', 'TTTCAA->[T]@POS3723', 'AAT->[A]@POS3732', 'ATCAT->[A]@POS3737', 'T->[C]@POS3775', 'AT->[A]@POS3781', 'C->[T]@POS5727']	pPM021	[(1738, 8601, 'FICUS-Kan')]	[]	[(3612, 3694), (3724, 3728), (3782, 3782)]	[]	TRUE	TRUE	TRUE
aanava-3-glycerol-stock-9-G5	13231	11234	11161	629.0918	100	JBx_203428	8668	299	3	0	3	glycerol-stock-9-G5	mountfolder//JBx_203428/aanava-3-glycerol-stock-9-G5_R1R2.bam	/Users/albertonava/Documents/Projects/211117_divaseq_analysis/alberto/mountfolder/JBx_203428/JBx_203428.fa	/Users/albertonava/Documents/Projects/211117_divaseq_analysis/alberto/mountfolder//JBx_203428/aanava-3-glycerol-stock-9-G5_R1R2.bam	/Users/albertonava/Documents/Projects/211117_divaseq_analysis/alberto/mountfolder//JBx_203428/aanava-3-glycerol-stock-9-G5_R1R2.vcf	/Users/albertonava/Documents/Projects/211117_divaseq_analysis/alberto/snapshots/JBx_203428_nava-3-glycerol-stock-9-G5_R1R2.jpg	/Users/albertonava/Documents/Projects/211117_divaseq_analysis/alberto/mountfolder/JBx_203428/JBx_203428.gff3	/Users/albertonava/Documents/Projects/211117_divaseq_analysis/alberto/depths/aanava-3-glycerol-stock-9-G5_R1R2.bam.depth	['G->[T]@POS573', 'TTTCAA->[T]@POS3690', 'T->[C]@POS3742', 'AT->[A]@POS3748', 'C->[T]@POS5694']	pPM021	[(1705, 8550, 'FICUS-Kan')]	['G->[T]@POS573']	[(3691, 3695), (3749, 3749)]	[]	FALSE	FALSE	TRUE
aanava-3-glycerol-stock-9-C6	31607	25472	25497	1138.5725	100	JBx_203429	8603	186	3	1	5	glycerol-stock-9-C6	mountfolder//JBx_203429/aanava-3-glycerol-stock-9-C6_R1R2.bam	/Users/albertonava/Documents/Projects/211117_divaseq_analysis/alberto/mountfolder/JBx_203429/JBx_203429.fa	/Users/albertonava/Documents/Projects/211117_divaseq_analysis/alberto/mountfolder//JBx_203429/aanava-3-glycerol-stock-9-C6_R1R2.bam	/Users/albertonava/Documents/Projects/211117_divaseq_analysis/alberto/mountfolder//JBx_203429/aanava-3-glycerol-stock-9-C6_R1R2.vcf	/Users/albertonava/Documents/Projects/211117_divaseq_analysis/alberto/snapshots/JBx_203429_nava-3-glycerol-stock-9-C6_R1R2.jpg	/Users/albertonava/Documents/Projects/211117_divaseq_analysis/alberto/mountfolder/JBx_203429/JBx_203429.gff3	/Users/albertonava/Documents/Projects/211117_divaseq_analysis/alberto/depths/aanava-3-glycerol-stock-9-C6_R1R2.bam.depth	['GA->[G]@POS3303', 'TTTCAA->[T]@POS3690', 'T->[C]@POS3742', 'AT->[A]@POS3748', 'C->[T]@POS5694', 'ACG->[A]@POS6991', 'T->[TCC]@POS6994', 'G->[A]@POS7320']	pPM021	[(1705, 8568, 'FICUS-Kan')]	[]	[]	[]	TRUE	TRUE	TRUE
aanava-3-glycerol-stock-9-D6	5038	3683	3667	216.1905	99.7094	JBx_203429	8603	352	3	1	3	glycerol-stock-9-D6	mountfolder//JBx_203429/aanava-3-glycerol-stock-9-D6_R1R2.bam	/Users/albertonava/Documents/Projects/211117_divaseq_analysis/alberto/mountfolder/JBx_203429/JBx_203429.fa	/Users/albertonava/Documents/Projects/211117_divaseq_analysis/alberto/mountfolder//JBx_203429/aanava-3-glycerol-stock-9-D6_R1R2.bam	/Users/albertonava/Documents/Projects/211117_divaseq_analysis/alberto/mountfolder//JBx_203429/aanava-3-glycerol-stock-9-D6_R1R2.vcf	/Users/albertonava/Documents/Projects/211117_divaseq_analysis/alberto/snapshots/JBx_203429_nava-3-glycerol-stock-9-D6_R1R2.jpg	/Users/albertonava/Documents/Projects/211117_divaseq_analysis/alberto/mountfolder/JBx_203429/JBx_203429.gff3	/Users/albertonava/Documents/Projects/211117_divaseq_analysis/alberto/depths/aanava-3-glycerol-stock-9-D6_R1R2.bam.depth	['C->[A]@POS1252', 'G->[GCTGACCCAACACCTGCACACCCGT]@POS1374', 'TTTCAA->[T]@POS3690', 'T->[C]@POS3742', 'AT->[A]@POS3748', 'C->[T]@POS5694']	pPM021	[(1705, 8568, 'FICUS-Kan')]	['C->[A]@POS1252', 'G->[GCTGACCCAACACCTGCACACCCGT]@POS1374']	[(3544, 3659), (3691, 3695), (3749, 3749)]	[]	FALSE	FALSE	FALSE
aanava-3-glycerol-stock-9-E6	8357	6854	6785	403.4063	98.9074	JBx_203429	8603	368	2	0	3	glycerol-stock-9-E6	mountfolder//JBx_203429/aanava-3-glycerol-stock-9-E6_R1R2.bam	/Users/albertonava/Documents/Projects/211117_divaseq_analysis/alberto/mountfolder/JBx_203429/JBx_203429.fa	/Users/albertonava/Documents/Projects/211117_divaseq_analysis/alberto/mountfolder//JBx_203429/aanava-3-glycerol-stock-9-E6_R1R2.bam	/Users/albertonava/Documents/Projects/211117_divaseq_analysis/alberto/mountfolder//JBx_203429/aanava-3-glycerol-stock-9-E6_R1R2.vcf	/Users/albertonava/Documents/Projects/211117_divaseq_analysis/alberto/snapshots/JBx_203429_nava-3-glycerol-stock-9-E6_R1R2.jpg	/Users/albertonava/Documents/Projects/211117_divaseq_analysis/alberto/mountfolder/JBx_203429/JBx_203429.gff3	/Users/albertonava/Documents/Projects/211117_divaseq_analysis/alberto/depths/aanava-3-glycerol-stock-9-E6_R1R2.bam.depth	['TTTCAA->[T]@POS3690', 'T->[C]@POS3742', 'AT->[A]@POS3748', 'C->[T]@POS5694']	pPM021	[(1705, 8568, 'FICUS-Kan')]	[]	[(3551, 3658), (3691, 3695), (3749, 3749)]	[]	TRUE	TRUE	TRUE
aanava-3-glycerol-stock-9-F6	42215	32715	32777	1328.0704	100	JBx_203429	8603	163	4	4	7	glycerol-stock-9-F6	mountfolder//JBx_203429/aanava-3-glycerol-stock-9-F6_R1R2.bam	/Users/albertonava/Documents/Projects/211117_divaseq_analysis/alberto/mountfolder/JBx_203429/JBx_203429.fa	/Users/albertonava/Documents/Projects/211117_divaseq_analysis/alberto/mountfolder//JBx_203429/aanava-3-glycerol-stock-9-F6_R1R2.bam	/Users/albertonava/Documents/Projects/211117_divaseq_analysis/alberto/mountfolder//JBx_203429/aanava-3-glycerol-stock-9-F6_R1R2.vcf	/Users/albertonava/Documents/Projects/211117_divaseq_analysis/alberto/snapshots/JBx_203429_nava-3-glycerol-stock-9-F6_R1R2.jpg	/Users/albertonava/Documents/Projects/211117_divaseq_analysis/alberto/mountfolder/JBx_203429/JBx_203429.gff3	/Users/albertonava/Documents/Projects/211117_divaseq_analysis/alberto/depths/aanava-3-glycerol-stock-9-F6_R1R2.bam.depth	['GA->[G]@POS3303', 'TTTCAA->[T]@POS3690', 'T->[C]@POS3742', 'AT->[A]@POS3748', 'C->[T]@POS5694', 'ACG->[A]@POS6991', 'T->[TCC]@POS6994', 'G->[A]@POS7320']	pPM021	[(1705, 8568, 'FICUS-Kan')]	[]	[]	[]	TRUE	TRUE	TRUE
aanava-3-glycerol-stock-9-A7	19857	17917	17890	825.4849	100	JBx_203430	8626	196	3	0	4	glycerol-stock-9-A7	mountfolder//JBx_203430/aanava-3-glycerol-stock-9-A7_R1R2.bam	/Users/albertonava/Documents/Projects/211117_divaseq_analysis/alberto/mountfolder/JBx_203430/JBx_203430.fa	/Users/albertonava/Documents/Projects/211117_divaseq_analysis/alberto/mountfolder//JBx_203430/aanava-3-glycerol-stock-9-A7_R1R2.bam	/Users/albertonava/Documents/Projects/211117_divaseq_analysis/alberto/mountfolder//JBx_203430/aanava-3-glycerol-stock-9-A7_R1R2.vcf	/Users/albertonava/Documents/Projects/211117_divaseq_analysis/alberto/snapshots/JBx_203430_nava-3-glycerol-stock-9-A7_R1R2.jpg	/Users/albertonava/Documents/Projects/211117_divaseq_analysis/alberto/mountfolder/JBx_203430/JBx_203430.gff3	/Users/albertonava/Documents/Projects/211117_divaseq_analysis/alberto/depths/aanava-3-glycerol-stock-9-A7_R1R2.bam.depth	['C->[A]@POS490', 'GA->[G]@POS3261', 'TTTCAA->[T]@POS3648', 'T->[C]@POS3700', 'AT->[A]@POS3706', 'C->[T]@POS5652']	pPM021	[(1663, 8508, 'FICUS-Kan')]	['C->[A]@POS490']	[]	[]	FALSE	FALSE	FALSE
aanava-3-glycerol-stock-9-B7	14221	12214	12090	671.3013	100	JBx_203430	8626	295	3	0	3	glycerol-stock-9-B7	mountfolder//JBx_203430/aanava-3-glycerol-stock-9-B7_R1R2.bam	/Users/albertonava/Documents/Projects/211117_divaseq_analysis/alberto/mountfolder/JBx_203430/JBx_203430.fa	/Users/albertonava/Documents/Projects/211117_divaseq_analysis/alberto/mountfolder//JBx_203430/aanava-3-glycerol-stock-9-B7_R1R2.bam	/Users/albertonava/Documents/Projects/211117_divaseq_analysis/alberto/mountfolder//JBx_203430/aanava-3-glycerol-stock-9-B7_R1R2.vcf	/Users/albertonava/Documents/Projects/211117_divaseq_analysis/alberto/snapshots/JBx_203430_nava-3-glycerol-stock-9-B7_R1R2.jpg	/Users/albertonava/Documents/Projects/211117_divaseq_analysis/alberto/mountfolder/JBx_203430/JBx_203430.gff3	/Users/albertonava/Documents/Projects/211117_divaseq_analysis/alberto/depths/aanava-3-glycerol-stock-9-B7_R1R2.bam.depth	['C->[A]@POS490', 'GA->[G]@POS3261', 'TTTCAA->[T]@POS3648', 'T->[C]@POS3700', 'AT->[A]@POS3706', 'C->[T]@POS5652']	pPM021	[(1663, 8508, 'FICUS-Kan')]	['C->[A]@POS490']	[(3649, 3653), (3707, 3707)]	[]	FALSE	FALSE	FALSE
aanava-3-glycerol-stock-9-G6	21511	19649	19616	1040.4351	100	JBx_203430	8626	250	2	0	4	glycerol-stock-9-G6	mountfolder//JBx_203430/aanava-3-glycerol-stock-9-G6_R1R2.bam	/Users/albertonava/Documents/Projects/211117_divaseq_analysis/alberto/mountfolder/JBx_203430/JBx_203430.fa	/Users/albertonava/Documents/Projects/211117_divaseq_analysis/alberto/mountfolder//JBx_203430/aanava-3-glycerol-stock-9-G6_R1R2.bam	/Users/albertonava/Documents/Projects/211117_divaseq_analysis/alberto/mountfolder//JBx_203430/aanava-3-glycerol-stock-9-G6_R1R2.vcf	/Users/albertonava/Documents/Projects/211117_divaseq_analysis/alberto/snapshots/JBx_203430_nava-3-glycerol-stock-9-G6_R1R2.jpg	/Users/albertonava/Documents/Projects/211117_divaseq_analysis/alberto/mountfolder/JBx_203430/JBx_203430.gff3	/Users/albertonava/Documents/Projects/211117_divaseq_analysis/alberto/depths/aanava-3-glycerol-stock-9-G6_R1R2.bam.depth	['GA->[G]@POS3261', 'TTTCAA->[T]@POS3648', 'T->[C]@POS3700', 'AT->[A]@POS3706', 'C->[T]@POS5652']	pPM021	[(1663, 8508, 'FICUS-Kan')]	[]	[(3649, 3653), (3707, 3707)]	[]	TRUE	TRUE	TRUE
aanava-3-glycerol-stock-9-H6	19748	14164	14208	743.9102	100	JBx_203430	8626	267	3	0	3	glycerol-stock-9-H6	mountfolder//JBx_203430/aanava-3-glycerol-stock-9-H6_R1R2.bam	/Users/albertonava/Documents/Projects/211117_divaseq_analysis/alberto/mountfolder/JBx_203430/JBx_203430.fa	/Users/albertonava/Documents/Projects/211117_divaseq_analysis/alberto/mountfolder//JBx_203430/aanava-3-glycerol-stock-9-H6_R1R2.bam	/Users/albertonava/Documents/Projects/211117_divaseq_analysis/alberto/mountfolder//JBx_203430/aanava-3-glycerol-stock-9-H6_R1R2.vcf	/Users/albertonava/Documents/Projects/211117_divaseq_analysis/alberto/snapshots/JBx_203430_nava-3-glycerol-stock-9-H6_R1R2.jpg	/Users/albertonava/Documents/Projects/211117_divaseq_analysis/alberto/mountfolder/JBx_203430/JBx_203430.gff3	/Users/albertonava/Documents/Projects/211117_divaseq_analysis/alberto/depths/aanava-3-glycerol-stock-9-H6_R1R2.bam.depth	['C->[A]@POS490', 'GA->[G]@POS3261', 'TTTCAA->[T]@POS3648', 'T->[C]@POS3700', 'AT->[A]@POS3706', 'C->[T]@POS5652']	pPM021	[(1663, 8508, 'FICUS-Kan')]	['C->[A]@POS490']	[]	[]	FALSE	FALSE	FALSE
aanava-3-glycerol-stock-9-C7	14409	13272	13141	755.3689	100	JBx_203432	7660	249	3	0	4	glycerol-stock-9-C7	mountfolder//JBx_203432/aanava-3-glycerol-stock-9-C7_R1R2.bam	/Users/albertonava/Documents/Projects/211117_divaseq_analysis/alberto/mountfolder/JBx_203432/JBx_203432.fa	/Users/albertonava/Documents/Projects/211117_divaseq_analysis/alberto/mountfolder//JBx_203432/aanava-3-glycerol-stock-9-C7_R1R2.bam	/Users/albertonava/Documents/Projects/211117_divaseq_analysis/alberto/mountfolder//JBx_203432/aanava-3-glycerol-stock-9-C7_R1R2.vcf	/Users/albertonava/Documents/Projects/211117_divaseq_analysis/alberto/snapshots/JBx_203432_nava-3-glycerol-stock-9-C7_R1R2.jpg	/Users/albertonava/Documents/Projects/211117_divaseq_analysis/alberto/mountfolder/JBx_203432/JBx_203432.gff3	/Users/albertonava/Documents/Projects/211117_divaseq_analysis/alberto/depths/aanava-3-glycerol-stock-9-C7_R1R2.bam.depth	['C->[A]@POS481', 'GA->[G]@POS2295', 'TTTCAA->[T]@POS2682', 'T->[C]@POS2734', 'AT->[A]@POS2740', 'C->[T]@POS4686']	pPM021	[(697, 7542, 'FICUS-Kan')]	['C->[A]@POS481']	[]	[]	FALSE	FALSE	FALSE
aanava-3-glycerol-stock-9-D7	4078	3459	3443	209.295	100	JBx_203432	7660	268	3	0	4	glycerol-stock-9-D7	mountfolder//JBx_203432/aanava-3-glycerol-stock-9-D7_R1R2.bam	/Users/albertonava/Documents/Projects/211117_divaseq_analysis/alberto/mountfolder/JBx_203432/JBx_203432.fa	/Users/albertonava/Documents/Projects/211117_divaseq_analysis/alberto/mountfolder//JBx_203432/aanava-3-glycerol-stock-9-D7_R1R2.bam	/Users/albertonava/Documents/Projects/211117_divaseq_analysis/alberto/mountfolder//JBx_203432/aanava-3-glycerol-stock-9-D7_R1R2.vcf	/Users/albertonava/Documents/Projects/211117_divaseq_analysis/alberto/snapshots/JBx_203432_nava-3-glycerol-stock-9-D7_R1R2.jpg	/Users/albertonava/Documents/Projects/211117_divaseq_analysis/alberto/mountfolder/JBx_203432/JBx_203432.gff3	/Users/albertonava/Documents/Projects/211117_divaseq_analysis/alberto/depths/aanava-3-glycerol-stock-9-D7_R1R2.bam.depth	['C->[A]@POS481', 'GA->[G]@POS2295', 'TTTCAA->[T]@POS2682', 'AAT->[A]@POS2691', 'T->[C]@POS2734', 'AT->[A]@POS2740', 'C->[T]@POS4686']	pPM021	[(697, 7542, 'FICUS-Kan')]	['C->[A]@POS481']	[]	[]	FALSE	FALSE	FALSE
aanava-3-glycerol-stock-9-E7	9094	7562	7387	480.3422	100	JBx_203432	7660	328	4	0	5	glycerol-stock-9-E7	mountfolder//JBx_203432/aanava-3-glycerol-stock-9-E7_R1R2.bam	/Users/albertonava/Documents/Projects/211117_divaseq_analysis/alberto/mountfolder/JBx_203432/JBx_203432.fa	/Users/albertonava/Documents/Projects/211117_divaseq_analysis/alberto/mountfolder//JBx_203432/aanava-3-glycerol-stock-9-E7_R1R2.bam	/Users/albertonava/Documents/Projects/211117_divaseq_analysis/alberto/mountfolder//JBx_203432/aanava-3-glycerol-stock-9-E7_R1R2.vcf	/Users/albertonava/Documents/Projects/211117_divaseq_analysis/alberto/snapshots/JBx_203432_nava-3-glycerol-stock-9-E7_R1R2.jpg	/Users/albertonava/Documents/Projects/211117_divaseq_analysis/alberto/mountfolder/JBx_203432/JBx_203432.gff3	/Users/albertonava/Documents/Projects/211117_divaseq_analysis/alberto/depths/aanava-3-glycerol-stock-9-E7_R1R2.bam.depth	['C->[A]@POS481', 'GA->[G]@POS2295', 'TTTCAA->[T]@POS2682', 'AAT->[A]@POS2691', 'ATCAT->[A]@POS2696', 'T->[C]@POS2734', 'T->[C]@POS2735', 'AT->[A]@POS2740', 'C->[T]@POS4686']	pPM021	[(697, 7542, 'FICUS-Kan')]	['C->[A]@POS481']	[(2683, 2687), (2741, 2741)]	[]	FALSE	FALSE	FALSE
aanava-3-glycerol-stock-9-F7	12131	8013	7838	478.6102	100	JBx_203432	7660	297	2	0	3	glycerol-stock-9-F7	mountfolder//JBx_203432/aanava-3-glycerol-stock-9-F7_R1R2.bam	/Users/albertonava/Documents/Projects/211117_divaseq_analysis/alberto/mountfolder/JBx_203432/JBx_203432.fa	/Users/albertonava/Documents/Projects/211117_divaseq_analysis/alberto/mountfolder//JBx_203432/aanava-3-glycerol-stock-9-F7_R1R2.bam	/Users/albertonava/Documents/Projects/211117_divaseq_analysis/alberto/mountfolder//JBx_203432/aanava-3-glycerol-stock-9-F7_R1R2.vcf	/Users/albertonava/Documents/Projects/211117_divaseq_analysis/alberto/snapshots/JBx_203432_nava-3-glycerol-stock-9-F7_R1R2.jpg	/Users/albertonava/Documents/Projects/211117_divaseq_analysis/alberto/mountfolder/JBx_203432/JBx_203432.gff3	/Users/albertonava/Documents/Projects/211117_divaseq_analysis/alberto/depths/aanava-3-glycerol-stock-9-F7_R1R2.bam.depth	['GA->[G]@POS2295', 'TTTCAA->[T]@POS2682', 'T->[C]@POS2734', 'AT->[A]@POS2740', 'C->[T]@POS4686']	pPM021	[(697, 7542, 'FICUS-Kan')]	[]	[(2741, 2741)]	[]	TRUE	TRUE	TRUE
aanava-3-glycerol-stock-9-A8	34470	30382	30292	1560.4103	100	JBx_203433	7595	194	3	0	4	glycerol-stock-9-A8	mountfolder//JBx_203433/aanava-3-glycerol-stock-9-A8_R1R2.bam	/Users/albertonava/Documents/Projects/211117_divaseq_analysis/alberto/mountfolder/JBx_203433/JBx_203433.fa	/Users/albertonava/Documents/Projects/211117_divaseq_analysis/alberto/mountfolder//JBx_203433/aanava-3-glycerol-stock-9-A8_R1R2.bam	/Users/albertonava/Documents/Projects/211117_divaseq_analysis/alberto/mountfolder//JBx_203433/aanava-3-glycerol-stock-9-A8_R1R2.vcf	/Users/albertonava/Documents/Projects/211117_divaseq_analysis/alberto/snapshots/JBx_203433_nava-3-glycerol-stock-9-A8_R1R2.jpg	/Users/albertonava/Documents/Projects/211117_divaseq_analysis/alberto/mountfolder/JBx_203433/JBx_203433.gff3	/Users/albertonava/Documents/Projects/211117_divaseq_analysis/alberto/depths/aanava-3-glycerol-stock-9-A8_R1R2.bam.depth	['C->[A]@POS392', 'GA->[G]@POS2295', 'TTTCAA->[T]@POS2682', 'T->[C]@POS2734', 'AT->[A]@POS2740', 'C->[T]@POS4686']	pPM021	[(697, 7560, 'FICUS-Kan')]	['C->[A]@POS392']	[]	[]	FALSE	FALSE	TRUE
aanava-3-glycerol-stock-9-B8	30280	23122	23104	1230.3797	100	JBx_203433	7595	205	3	0	3	glycerol-stock-9-B8	mountfolder//JBx_203433/aanava-3-glycerol-stock-9-B8_R1R2.bam	/Users/albertonava/Documents/Projects/211117_divaseq_analysis/alberto/mountfolder/JBx_203433/JBx_203433.fa	/Users/albertonava/Documents/Projects/211117_divaseq_analysis/alberto/mountfolder//JBx_203433/aanava-3-glycerol-stock-9-B8_R1R2.bam	/Users/albertonava/Documents/Projects/211117_divaseq_analysis/alberto/mountfolder//JBx_203433/aanava-3-glycerol-stock-9-B8_R1R2.vcf	/Users/albertonava/Documents/Projects/211117_divaseq_analysis/alberto/snapshots/JBx_203433_nava-3-glycerol-stock-9-B8_R1R2.jpg	/Users/albertonava/Documents/Projects/211117_divaseq_analysis/alberto/mountfolder/JBx_203433/JBx_203433.gff3	/Users/albertonava/Documents/Projects/211117_divaseq_analysis/alberto/depths/aanava-3-glycerol-stock-9-B8_R1R2.bam.depth	['C->[A]@POS392', 'GA->[G]@POS2295', 'TTTCAA->[T]@POS2682', 'T->[C]@POS2734', 'AT->[A]@POS2740', 'C->[T]@POS4686']	pPM021	[(697, 7560, 'FICUS-Kan')]	['C->[A]@POS392']	[(2685, 2687)]	[]	FALSE	FALSE	TRUE
aanava-3-glycerol-stock-9-G7	17629	14887	14754	911.2575	99.684	JBx_203433	7595	271	3	0	5	glycerol-stock-9-G7	mountfolder//JBx_203433/aanava-3-glycerol-stock-9-G7_R1R2.bam	/Users/albertonava/Documents/Projects/211117_divaseq_analysis/alberto/mountfolder/JBx_203433/JBx_203433.fa	/Users/albertonava/Documents/Projects/211117_divaseq_analysis/alberto/mountfolder//JBx_203433/aanava-3-glycerol-stock-9-G7_R1R2.bam	/Users/albertonava/Documents/Projects/211117_divaseq_analysis/alberto/mountfolder//JBx_203433/aanava-3-glycerol-stock-9-G7_R1R2.vcf	/Users/albertonava/Documents/Projects/211117_divaseq_analysis/alberto/snapshots/JBx_203433_nava-3-glycerol-stock-9-G7_R1R2.jpg	/Users/albertonava/Documents/Projects/211117_divaseq_analysis/alberto/mountfolder/JBx_203433/JBx_203433.gff3	/Users/albertonava/Documents/Projects/211117_divaseq_analysis/alberto/depths/aanava-3-glycerol-stock-9-G7_R1R2.bam.depth	['C->[A]@POS392', 'GA->[G]@POS2295', 'TTTCAA->[T]@POS2682', 'AAT->[A]@POS2691', 'ATCAT->[A]@POS2696', 'T->[C]@POS2734', 'AT->[A]@POS2740', 'C->[T]@POS4686']	pPM021	[(697, 7560, 'FICUS-Kan')]	['C->[A]@POS392']	[(2544, 2637), (2683, 2687), (2741, 2741)]	[]	FALSE	FALSE	TRUE
aanava-3-glycerol-stock-9-H7	10937	6157	6080	388.7914	98.9862	JBx_203433	7595	303	3	0	3	glycerol-stock-9-H7	mountfolder//JBx_203433/aanava-3-glycerol-stock-9-H7_R1R2.bam	/Users/albertonava/Documents/Projects/211117_divaseq_analysis/alberto/mountfolder/JBx_203433/JBx_203433.fa	/Users/albertonava/Documents/Projects/211117_divaseq_analysis/alberto/mountfolder//JBx_203433/aanava-3-glycerol-stock-9-H7_R1R2.bam	/Users/albertonava/Documents/Projects/211117_divaseq_analysis/alberto/mountfolder//JBx_203433/aanava-3-glycerol-stock-9-H7_R1R2.vcf	/Users/albertonava/Documents/Projects/211117_divaseq_analysis/alberto/snapshots/JBx_203433_nava-3-glycerol-stock-9-H7_R1R2.jpg	/Users/albertonava/Documents/Projects/211117_divaseq_analysis/alberto/mountfolder/JBx_203433/JBx_203433.gff3	/Users/albertonava/Documents/Projects/211117_divaseq_analysis/alberto/depths/aanava-3-glycerol-stock-9-H7_R1R2.bam.depth	['C->[A]@POS392', 'GA->[G]@POS2295', 'TTTCAA->[T]@POS2682', 'T->[C]@POS2734', 'AT->[A]@POS2740', 'C->[T]@POS4686']	pPM021	[(697, 7560, 'FICUS-Kan')]	['C->[A]@POS392']	[(2543, 2653), (2683, 2687), (2741, 2741)]	[]	FALSE	FALSE	TRUE
aanava-3-glycerol-stock-9-C8	38974	33236	33006	1606.4721	100	JBx_203434	7627	178	2	0	4	glycerol-stock-9-C8	mountfolder//JBx_203434/aanava-3-glycerol-stock-9-C8_R1R2.bam	/Users/albertonava/Documents/Projects/211117_divaseq_analysis/alberto/mountfolder/JBx_203434/JBx_203434.fa	/Users/albertonava/Documents/Projects/211117_divaseq_analysis/alberto/mountfolder//JBx_203434/aanava-3-glycerol-stock-9-C8_R1R2.bam	/Users/albertonava/Documents/Projects/211117_divaseq_analysis/alberto/mountfolder//JBx_203434/aanava-3-glycerol-stock-9-C8_R1R2.vcf	/Users/albertonava/Documents/Projects/211117_divaseq_analysis/alberto/snapshots/JBx_203434_nava-3-glycerol-stock-9-C8_R1R2.jpg	/Users/albertonava/Documents/Projects/211117_divaseq_analysis/alberto/mountfolder/JBx_203434/JBx_203434.gff3	/Users/albertonava/Documents/Projects/211117_divaseq_analysis/alberto/depths/aanava-3-glycerol-stock-9-C8_R1R2.bam.depth	['GA->[G]@POS2262', 'TTTCAA->[T]@POS2649', 'T->[C]@POS2701', 'AT->[A]@POS2707', 'C->[T]@POS4653']	pPM021	[(664, 7509, 'FICUS-Kan')]	[]	[]	[]	TRUE	TRUE	TRUE
aanava-3-glycerol-stock-9-D8	7124	3553	3490	223.1163	99.646	JBx_203434	7627	292	2	0	4	glycerol-stock-9-D8	mountfolder//JBx_203434/aanava-3-glycerol-stock-9-D8_R1R2.bam	/Users/albertonava/Documents/Projects/211117_divaseq_analysis/alberto/mountfolder/JBx_203434/JBx_203434.fa	/Users/albertonava/Documents/Projects/211117_divaseq_analysis/alberto/mountfolder//JBx_203434/aanava-3-glycerol-stock-9-D8_R1R2.bam	/Users/albertonava/Documents/Projects/211117_divaseq_analysis/alberto/mountfolder//JBx_203434/aanava-3-glycerol-stock-9-D8_R1R2.vcf	/Users/albertonava/Documents/Projects/211117_divaseq_analysis/alberto/snapshots/JBx_203434_nava-3-glycerol-stock-9-D8_R1R2.jpg	/Users/albertonava/Documents/Projects/211117_divaseq_analysis/alberto/mountfolder/JBx_203434/JBx_203434.gff3	/Users/albertonava/Documents/Projects/211117_divaseq_analysis/alberto/depths/aanava-3-glycerol-stock-9-D8_R1R2.bam.depth	['TTTCAA->[T]@POS2649', 'CT->[C]@POS2680', 'T->[C]@POS2701', 'AT->[A]@POS2707', 'C->[T]@POS4653']	pPM021	[(664, 7509, 'FICUS-Kan')]	[]	[(2263, 2263), (2512, 2622), (2650, 2654), (2708, 2708)]	[]	TRUE	TRUE	TRUE
aanava-3-glycerol-stock-9-E8	30481	24238	24060	1268.8113	100	JBx_203434	7627	210	3	0	5	glycerol-stock-9-E8	mountfolder//JBx_203434/aanava-3-glycerol-stock-9-E8_R1R2.bam	/Users/albertonava/Documents/Projects/211117_divaseq_analysis/alberto/mountfolder/JBx_203434/JBx_203434.fa	/Users/albertonava/Documents/Projects/211117_divaseq_analysis/alberto/mountfolder//JBx_203434/aanava-3-glycerol-stock-9-E8_R1R2.bam	/Users/albertonava/Documents/Projects/211117_divaseq_analysis/alberto/mountfolder//JBx_203434/aanava-3-glycerol-stock-9-E8_R1R2.vcf	/Users/albertonava/Documents/Projects/211117_divaseq_analysis/alberto/snapshots/JBx_203434_nava-3-glycerol-stock-9-E8_R1R2.jpg	/Users/albertonava/Documents/Projects/211117_divaseq_analysis/alberto/mountfolder/JBx_203434/JBx_203434.gff3	/Users/albertonava/Documents/Projects/211117_divaseq_analysis/alberto/depths/aanava-3-glycerol-stock-9-E8_R1R2.bam.depth	['GA->[G]@POS2262', 'TTTCAA->[T]@POS2649', 'T->[C]@POS2701', 'AT->[A]@POS2707', 'C->[T]@POS4653', 'G->[T]@POS5958']	pPM021	[(664, 7509, 'FICUS-Kan')]	[]	[]	[]	TRUE	TRUE	TRUE
aanava-3-glycerol-stock-9-F8	39123	35232	35099	1649.1841	100	JBx_203434	7627	168	3	0	4	glycerol-stock-9-F8	mountfolder//JBx_203434/aanava-3-glycerol-stock-9-F8_R1R2.bam	/Users/albertonava/Documents/Projects/211117_divaseq_analysis/alberto/mountfolder/JBx_203434/JBx_203434.fa	/Users/albertonava/Documents/Projects/211117_divaseq_analysis/alberto/mountfolder//JBx_203434/aanava-3-glycerol-stock-9-F8_R1R2.bam	/Users/albertonava/Documents/Projects/211117_divaseq_analysis/alberto/mountfolder//JBx_203434/aanava-3-glycerol-stock-9-F8_R1R2.vcf	/Users/albertonava/Documents/Projects/211117_divaseq_analysis/alberto/snapshots/JBx_203434_nava-3-glycerol-stock-9-F8_R1R2.jpg	/Users/albertonava/Documents/Projects/211117_divaseq_analysis/alberto/mountfolder/JBx_203434/JBx_203434.gff3	/Users/albertonava/Documents/Projects/211117_divaseq_analysis/alberto/depths/aanava-3-glycerol-stock-9-F8_R1R2.bam.depth	['C->[A]@POS130', 'GA->[G]@POS2262', 'TTTCAA->[T]@POS2649', 'T->[C]@POS2701', 'AT->[A]@POS2707', 'C->[T]@POS4653']	pPM021	[(664, 7509, 'FICUS-Kan')]	['C->[A]@POS130']	[]	[]	FALSE	FALSE	FALSE
aanava-3-glycerol-stock-9-A9	36525	34982	34889	1824.4918	100	JBx_203435	7562	194	2	0	4	glycerol-stock-9-A9	mountfolder//JBx_203435/aanava-3-glycerol-stock-9-A9_R1R2.bam	/Users/albertonava/Documents/Projects/211117_divaseq_analysis/alberto/mountfolder/JBx_203435/JBx_203435.fa	/Users/albertonava/Documents/Projects/211117_divaseq_analysis/alberto/mountfolder//JBx_203435/aanava-3-glycerol-stock-9-A9_R1R2.bam	/Users/albertonava/Documents/Projects/211117_divaseq_analysis/alberto/mountfolder//JBx_203435/aanava-3-glycerol-stock-9-A9_R1R2.vcf	/Users/albertonava/Documents/Projects/211117_divaseq_analysis/alberto/snapshots/JBx_203435_nava-3-glycerol-stock-9-A9_R1R2.jpg	/Users/albertonava/Documents/Projects/211117_divaseq_analysis/alberto/mountfolder/JBx_203435/JBx_203435.gff3	/Users/albertonava/Documents/Projects/211117_divaseq_analysis/alberto/depths/aanava-3-glycerol-stock-9-A9_R1R2.bam.depth	['GA->[G]@POS2262', 'TTTCAA->[T]@POS2649', 'T->[C]@POS2701', 'AT->[A]@POS2707', 'C->[T]@POS4653']	pPM021	[(664, 7527, 'FICUS-Kan')]	[]	[]	[]	TRUE	TRUE	TRUE
aanava-3-glycerol-stock-9-B9	23056	20824	20664	1244.4849	100	JBx_203435	7562	256	2	0	3	glycerol-stock-9-B9	mountfolder//JBx_203435/aanava-3-glycerol-stock-9-B9_R1R2.bam	/Users/albertonava/Documents/Projects/211117_divaseq_analysis/alberto/mountfolder/JBx_203435/JBx_203435.fa	/Users/albertonava/Documents/Projects/211117_divaseq_analysis/alberto/mountfolder//JBx_203435/aanava-3-glycerol-stock-9-B9_R1R2.bam	/Users/albertonava/Documents/Projects/211117_divaseq_analysis/alberto/mountfolder//JBx_203435/aanava-3-glycerol-stock-9-B9_R1R2.vcf	/Users/albertonava/Documents/Projects/211117_divaseq_analysis/alberto/snapshots/JBx_203435_nava-3-glycerol-stock-9-B9_R1R2.jpg	/Users/albertonava/Documents/Projects/211117_divaseq_analysis/alberto/mountfolder/JBx_203435/JBx_203435.gff3	/Users/albertonava/Documents/Projects/211117_divaseq_analysis/alberto/depths/aanava-3-glycerol-stock-9-B9_R1R2.bam.depth	['GA->[G]@POS2262', 'TTTCAA->[T]@POS2649', 'T->[C]@POS2701', 'AT->[A]@POS2707', 'C->[T]@POS4653']	pPM021	[(664, 7527, 'FICUS-Kan')]	[]	[(2650, 2653), (2708, 2708)]	[]	TRUE	TRUE	TRUE
aanava-3-glycerol-stock-9-G8	9137	5772	5671	368.8208	100	JBx_203435	7562	321	2	0	4	glycerol-stock-9-G8	mountfolder//JBx_203435/aanava-3-glycerol-stock-9-G8_R1R2.bam	/Users/albertonava/Documents/Projects/211117_divaseq_analysis/alberto/mountfolder/JBx_203435/JBx_203435.fa	/Users/albertonava/Documents/Projects/211117_divaseq_analysis/alberto/mountfolder//JBx_203435/aanava-3-glycerol-stock-9-G8_R1R2.bam	/Users/albertonava/Documents/Projects/211117_divaseq_analysis/alberto/mountfolder//JBx_203435/aanava-3-glycerol-stock-9-G8_R1R2.vcf	/Users/albertonava/Documents/Projects/211117_divaseq_analysis/alberto/snapshots/JBx_203435_nava-3-glycerol-stock-9-G8_R1R2.jpg	/Users/albertonava/Documents/Projects/211117_divaseq_analysis/alberto/mountfolder/JBx_203435/JBx_203435.gff3	/Users/albertonava/Documents/Projects/211117_divaseq_analysis/alberto/depths/aanava-3-glycerol-stock-9-G8_R1R2.bam.depth	['AC->[A]@POS350', 'GA->[G]@POS2262', 'TTTCAA->[T]@POS2649', 'T->[C]@POS2701', 'AT->[A]@POS2707', 'C->[T]@POS4653']	pPM021	[(664, 7527, 'FICUS-Kan')]	['AC->[A]@POS350']	[(2570, 2619), (2650, 2654), (2708, 2708)]	[]	FALSE	FALSE	FALSE
aanava-3-glycerol-stock-9-H8	6768	4341	4297	277.8469	100	JBx_203435	7562	300	2	0	7	glycerol-stock-9-H8	mountfolder//JBx_203435/aanava-3-glycerol-stock-9-H8_R1R2.bam	/Users/albertonava/Documents/Projects/211117_divaseq_analysis/alberto/mountfolder/JBx_203435/JBx_203435.fa	/Users/albertonava/Documents/Projects/211117_divaseq_analysis/alberto/mountfolder//JBx_203435/aanava-3-glycerol-stock-9-H8_R1R2.bam	/Users/albertonava/Documents/Projects/211117_divaseq_analysis/alberto/mountfolder//JBx_203435/aanava-3-glycerol-stock-9-H8_R1R2.vcf	/Users/albertonava/Documents/Projects/211117_divaseq_analysis/alberto/snapshots/JBx_203435_nava-3-glycerol-stock-9-H8_R1R2.jpg	/Users/albertonava/Documents/Projects/211117_divaseq_analysis/alberto/mountfolder/JBx_203435/JBx_203435.gff3	/Users/albertonava/Documents/Projects/211117_divaseq_analysis/alberto/depths/aanava-3-glycerol-stock-9-H8_R1R2.bam.depth	['AC->[A]@POS350', 'GA->[G]@POS2262', 'TTTCAA->[T]@POS2649', 'CA->[C]@POS2657', 'TC->[T]@POS2661', 'TCA->[T]@POS2664', 'T->[C]@POS2701', 'AT->[A]@POS2707', 'C->[T]@POS4653']	pPM021	[(664, 7527, 'FICUS-Kan')]	['AC->[A]@POS350']	[(2542, 2619), (2650, 2654), (2708, 2708)]	[]	FALSE	FALSE	FALSE
aanava-3-glycerol-stock-9-C9	26889	21477	21278	1233.1255	100	JBx_203436	7585	242	2	0	4	glycerol-stock-9-C9	mountfolder//JBx_203436/aanava-3-glycerol-stock-9-C9_R1R2.bam	/Users/albertonava/Documents/Projects/211117_divaseq_analysis/alberto/mountfolder/JBx_203436/JBx_203436.fa	/Users/albertonava/Documents/Projects/211117_divaseq_analysis/alberto/mountfolder//JBx_203436/aanava-3-glycerol-stock-9-C9_R1R2.bam	/Users/albertonava/Documents/Projects/211117_divaseq_analysis/alberto/mountfolder//JBx_203436/aanava-3-glycerol-stock-9-C9_R1R2.vcf	/Users/albertonava/Documents/Projects/211117_divaseq_analysis/alberto/snapshots/JBx_203436_nava-3-glycerol-stock-9-C9_R1R2.jpg	/Users/albertonava/Documents/Projects/211117_divaseq_analysis/alberto/mountfolder/JBx_203436/JBx_203436.gff3	/Users/albertonava/Documents/Projects/211117_divaseq_analysis/alberto/depths/aanava-3-glycerol-stock-9-C9_R1R2.bam.depth	['GA->[G]@POS2220', 'TTTCAA->[T]@POS2607', 'T->[C]@POS2659', 'AT->[A]@POS2665', 'C->[T]@POS4611']	pPM021	[(622, 7467, 'FICUS-Kan')]	[]	[]	[]	TRUE	TRUE	TRUE
aanava-3-glycerol-stock-9-D9	19989	15153	14895	904.9129	99.6045	JBx_203436	7585	269	2	0	3	glycerol-stock-9-D9	mountfolder//JBx_203436/aanava-3-glycerol-stock-9-D9_R1R2.bam	/Users/albertonava/Documents/Projects/211117_divaseq_analysis/alberto/mountfolder/JBx_203436/JBx_203436.fa	/Users/albertonava/Documents/Projects/211117_divaseq_analysis/alberto/mountfolder//JBx_203436/aanava-3-glycerol-stock-9-D9_R1R2.bam	/Users/albertonava/Documents/Projects/211117_divaseq_analysis/alberto/mountfolder//JBx_203436/aanava-3-glycerol-stock-9-D9_R1R2.vcf	/Users/albertonava/Documents/Projects/211117_divaseq_analysis/alberto/snapshots/JBx_203436_nava-3-glycerol-stock-9-D9_R1R2.jpg	/Users/albertonava/Documents/Projects/211117_divaseq_analysis/alberto/mountfolder/JBx_203436/JBx_203436.gff3	/Users/albertonava/Documents/Projects/211117_divaseq_analysis/alberto/depths/aanava-3-glycerol-stock-9-D9_R1R2.bam.depth	['GA->[G]@POS2220', 'TTTCAA->[T]@POS2607', 'T->[C]@POS2659', 'AT->[A]@POS2665', 'C->[T]@POS4611']	pPM021	[(622, 7467, 'FICUS-Kan')]	[]	[(2496, 2558), (2611, 2612), (2666, 2666)]	[]	TRUE	TRUE	TRUE
aanava-3-glycerol-stock-9-E9	38717	33353	33170	1592.6348	100	JBx_203436	7585	174	3	1	5	glycerol-stock-9-E9	mountfolder//JBx_203436/aanava-3-glycerol-stock-9-E9_R1R2.bam	/Users/albertonava/Documents/Projects/211117_divaseq_analysis/alberto/mountfolder/JBx_203436/JBx_203436.fa	/Users/albertonava/Documents/Projects/211117_divaseq_analysis/alberto/mountfolder//JBx_203436/aanava-3-glycerol-stock-9-E9_R1R2.bam	/Users/albertonava/Documents/Projects/211117_divaseq_analysis/alberto/mountfolder//JBx_203436/aanava-3-glycerol-stock-9-E9_R1R2.vcf	/Users/albertonava/Documents/Projects/211117_divaseq_analysis/alberto/snapshots/JBx_203436_nava-3-glycerol-stock-9-E9_R1R2.jpg	/Users/albertonava/Documents/Projects/211117_divaseq_analysis/alberto/mountfolder/JBx_203436/JBx_203436.gff3	/Users/albertonava/Documents/Projects/211117_divaseq_analysis/alberto/depths/aanava-3-glycerol-stock-9-E9_R1R2.bam.depth	['GA->[G]@POS2220', 'TTTCAA->[T]@POS2607', 'T->[C]@POS2659', 'AT->[A]@POS2665', 'C->[T]@POS4611']	pPM021	[(622, 7467, 'FICUS-Kan')]	[]	[]	[]	TRUE	TRUE	TRUE
aanava-3-glycerol-stock-9-F9	18487	16207	16143	860.2283	100	JBx_203436	7585	204	2	0	3	glycerol-stock-9-F9	mountfolder//JBx_203436/aanava-3-glycerol-stock-9-F9_R1R2.bam	/Users/albertonava/Documents/Projects/211117_divaseq_analysis/alberto/mountfolder/JBx_203436/JBx_203436.fa	/Users/albertonava/Documents/Projects/211117_divaseq_analysis/alberto/mountfolder//JBx_203436/aanava-3-glycerol-stock-9-F9_R1R2.bam	/Users/albertonava/Documents/Projects/211117_divaseq_analysis/alberto/mountfolder//JBx_203436/aanava-3-glycerol-stock-9-F9_R1R2.vcf	/Users/albertonava/Documents/Projects/211117_divaseq_analysis/alberto/snapshots/JBx_203436_nava-3-glycerol-stock-9-F9_R1R2.jpg	/Users/albertonava/Documents/Projects/211117_divaseq_analysis/alberto/mountfolder/JBx_203436/JBx_203436.gff3	/Users/albertonava/Documents/Projects/211117_divaseq_analysis/alberto/depths/aanava-3-glycerol-stock-9-F9_R1R2.bam.depth	['GA->[G]@POS2220', 'TTTCAA->[T]@POS2607', 'T->[C]@POS2659', 'AT->[A]@POS2665', 'C->[T]@POS4611']	pPM021	[(622, 7467, 'FICUS-Kan')]	[]	[]	[]	TRUE	TRUE	TRUE
aanava-3-glycerol-stock-9-A10	13385	10607	10520	663.421	100	JBx_203437	7520	294	2	0	5	glycerol-stock-9-A10	mountfolder//JBx_203437/aanava-3-glycerol-stock-9-A10_R1R2.bam	/Users/albertonava/Documents/Projects/211117_divaseq_analysis/alberto/mountfolder/JBx_203437/JBx_203437.fa	/Users/albertonava/Documents/Projects/211117_divaseq_analysis/alberto/mountfolder//JBx_203437/aanava-3-glycerol-stock-9-A10_R1R2.bam	/Users/albertonava/Documents/Projects/211117_divaseq_analysis/alberto/mountfolder//JBx_203437/aanava-3-glycerol-stock-9-A10_R1R2.vcf	/Users/albertonava/Documents/Projects/211117_divaseq_analysis/alberto/snapshots/JBx_203437_nava-3-glycerol-stock-9-A10_R1R2.jpg	/Users/albertonava/Documents/Projects/211117_divaseq_analysis/alberto/mountfolder/JBx_203437/JBx_203437.gff3	/Users/albertonava/Documents/Projects/211117_divaseq_analysis/alberto/depths/aanava-3-glycerol-stock-9-A10_R1R2.bam.depth	['GA->[G]@POS2220', 'TTTCAA->[T]@POS2607', 'AAT->[A]@POS2616', 'ATCAT->[A]@POS2621', 'T->[C]@POS2659', 'AT->[A]@POS2665', 'C->[T]@POS4611']	pPM021	[(622, 7485, 'FICUS-Kan')]	[]	[(2514, 2562), (2608, 2612), (2666, 2666)]	[]	TRUE	TRUE	TRUE
aanava-3-glycerol-stock-9-G9	8120	4829	4776	312.7668	99.6676	JBx_203437	7520	297	2	0	3	glycerol-stock-9-G9	mountfolder//JBx_203437/aanava-3-glycerol-stock-9-G9_R1R2.bam	/Users/albertonava/Documents/Projects/211117_divaseq_analysis/alberto/mountfolder/JBx_203437/JBx_203437.fa	/Users/albertonava/Documents/Projects/211117_divaseq_analysis/alberto/mountfolder//JBx_203437/aanava-3-glycerol-stock-9-G9_R1R2.bam	/Users/albertonava/Documents/Projects/211117_divaseq_analysis/alberto/mountfolder//JBx_203437/aanava-3-glycerol-stock-9-G9_R1R2.vcf	/Users/albertonava/Documents/Projects/211117_divaseq_analysis/alberto/snapshots/JBx_203437_nava-3-glycerol-stock-9-G9_R1R2.jpg	/Users/albertonava/Documents/Projects/211117_divaseq_analysis/alberto/mountfolder/JBx_203437/JBx_203437.gff3	/Users/albertonava/Documents/Projects/211117_divaseq_analysis/alberto/depths/aanava-3-glycerol-stock-9-G9_R1R2.bam.depth	['GA->[G]@POS2220', 'TTTCAA->[T]@POS2607', 'T->[C]@POS2659', 'AT->[A]@POS2665', 'C->[T]@POS4611']	pPM021	[(622, 7485, 'FICUS-Kan')]	[]	[(2221, 2221), (2468, 2561), (2608, 2612), (2666, 2666)]	[]	TRUE	TRUE	TRUE
aanava-3-glycerol-stock-9-H9	7755	6840	6756	441.916	99.9468	JBx_203437	7520	325	2	0	3	glycerol-stock-9-H9	mountfolder//JBx_203437/aanava-3-glycerol-stock-9-H9_R1R2.bam	/Users/albertonava/Documents/Projects/211117_divaseq_analysis/alberto/mountfolder/JBx_203437/JBx_203437.fa	/Users/albertonava/Documents/Projects/211117_divaseq_analysis/alberto/mountfolder//JBx_203437/aanava-3-glycerol-stock-9-H9_R1R2.bam	/Users/albertonava/Documents/Projects/211117_divaseq_analysis/alberto/mountfolder//JBx_203437/aanava-3-glycerol-stock-9-H9_R1R2.vcf	/Users/albertonava/Documents/Projects/211117_divaseq_analysis/alberto/snapshots/JBx_203437_nava-3-glycerol-stock-9-H9_R1R2.jpg	/Users/albertonava/Documents/Projects/211117_divaseq_analysis/alberto/mountfolder/JBx_203437/JBx_203437.gff3	/Users/albertonava/Documents/Projects/211117_divaseq_analysis/alberto/depths/aanava-3-glycerol-stock-9-H9_R1R2.bam.depth	['GA->[G]@POS2220', 'TTTCAA->[T]@POS2607', 'T->[C]@POS2659', 'AT->[A]@POS2665', 'C->[T]@POS4611']	pPM021	[(622, 7485, 'FICUS-Kan')]	[]	[(2470, 2563), (2608, 2612), (2666, 2666)]	[]	TRUE	TRUE	TRUE
aanava-3-glycerol-stock-9-B11	11611	9075	8902	428.2152	100	JBx_203442	10165	323	2	0	6	glycerol-stock-9-B11	mountfolder//JBx_203442/aanava-3-glycerol-stock-9-B11_R1R2.bam	/Users/albertonava/Documents/Projects/211117_divaseq_analysis/alberto/mountfolder/JBx_203442/JBx_203442.fa	/Users/albertonava/Documents/Projects/211117_divaseq_analysis/alberto/mountfolder//JBx_203442/aanava-3-glycerol-stock-9-B11_R1R2.bam	/Users/albertonava/Documents/Projects/211117_divaseq_analysis/alberto/mountfolder//JBx_203442/aanava-3-glycerol-stock-9-B11_R1R2.vcf	/Users/albertonava/Documents/Projects/211117_divaseq_analysis/alberto/snapshots/JBx_203442_nava-3-glycerol-stock-9-B11_R1R2.jpg	/Users/albertonava/Documents/Projects/211117_divaseq_analysis/alberto/mountfolder/JBx_203442/JBx_203442.gff3	/Users/albertonava/Documents/Projects/211117_divaseq_analysis/alberto/depths/aanava-3-glycerol-stock-9-B11_R1R2.bam.depth	['TG->[T]@POS2927', 'GA->[G]@POS4800', 'TTTCAA->[T]@POS5187', 'AAT->[A]@POS5196', 'ATCAT->[A]@POS5201', 'T->[C]@POS5239', 'AT->[A]@POS5245', 'C->[T]@POS7191']	pPM021	[(3202, 10047, 'FICUS-Kan')]	['TG->[T]@POS2927']	[(5188, 5192)]	[]	FALSE	FALSE	FALSE
aanava-3-glycerol-stock-9-D11	10832	9635	9397	446.3243	100	JBx_203442	10165	313	3	0	4	glycerol-stock-9-D11	mountfolder//JBx_203442/aanava-3-glycerol-stock-9-D11_R1R2.bam	/Users/albertonava/Documents/Projects/211117_divaseq_analysis/alberto/mountfolder/JBx_203442/JBx_203442.fa	/Users/albertonava/Documents/Projects/211117_divaseq_analysis/alberto/mountfolder//JBx_203442/aanava-3-glycerol-stock-9-D11_R1R2.bam	/Users/albertonava/Documents/Projects/211117_divaseq_analysis/alberto/mountfolder//JBx_203442/aanava-3-glycerol-stock-9-D11_R1R2.vcf	/Users/albertonava/Documents/Projects/211117_divaseq_analysis/alberto/snapshots/JBx_203442_nava-3-glycerol-stock-9-D11_R1R2.jpg	/Users/albertonava/Documents/Projects/211117_divaseq_analysis/alberto/mountfolder/JBx_203442/JBx_203442.gff3	/Users/albertonava/Documents/Projects/211117_divaseq_analysis/alberto/depths/aanava-3-glycerol-stock-9-D11_R1R2.bam.depth	['G->[T]@POS898', 'GA->[G]@POS4800', 'TTTCAA->[T]@POS5187', 'AAT->[A]@POS5196', 'T->[C]@POS5239', 'AT->[A]@POS5245', 'C->[T]@POS7191']	pPM021	[(3202, 10047, 'FICUS-Kan')]	['G->[T]@POS898']	[(5050, 5132), (5188, 5192), (5246, 5246)]	[]	FALSE	FALSE	TRUE
aanava-3-glycerol-stock-9-H11	8543	6666	6582	439.0998	99.0112	JBx_203445	7484	336	2	0	3	glycerol-stock-9-H11	mountfolder//JBx_203445/aanava-3-glycerol-stock-9-H11_R1R2.bam	/Users/albertonava/Documents/Projects/211117_divaseq_analysis/alberto/mountfolder/JBx_203445/JBx_203445.fa	/Users/albertonava/Documents/Projects/211117_divaseq_analysis/alberto/mountfolder//JBx_203445/aanava-3-glycerol-stock-9-H11_R1R2.bam	/Users/albertonava/Documents/Projects/211117_divaseq_analysis/alberto/mountfolder//JBx_203445/aanava-3-glycerol-stock-9-H11_R1R2.vcf	/Users/albertonava/Documents/Projects/211117_divaseq_analysis/alberto/snapshots/JBx_203445_nava-3-glycerol-stock-9-H11_R1R2.jpg	/Users/albertonava/Documents/Projects/211117_divaseq_analysis/alberto/mountfolder/JBx_203445/JBx_203445.gff3	/Users/albertonava/Documents/Projects/211117_divaseq_analysis/alberto/depths/aanava-3-glycerol-stock-9-H11_R1R2.bam.depth	['TTTCAA->[T]@POS2571', 'T->[C]@POS2623', 'AT->[A]@POS2629', 'C->[T]@POS4575']	pPM021	[(586, 7449, 'FICUS-Kan')]	[]	[(2425, 2544), (2572, 2576), (2630, 2630)]	[]	TRUE	TRUE	TRUE
aanava-3-glycerol-stock-9-A12	9892	7199	7111	474.0897	100	JBx_203447	7451	340	2	0	5	glycerol-stock-9-A12	mountfolder//JBx_203447/aanava-3-glycerol-stock-9-A12_R1R2.bam	/Users/albertonava/Documents/Projects/211117_divaseq_analysis/alberto/mountfolder/JBx_203447/JBx_203447.fa	/Users/albertonava/Documents/Projects/211117_divaseq_analysis/alberto/mountfolder//JBx_203447/aanava-3-glycerol-stock-9-A12_R1R2.bam	/Users/albertonava/Documents/Projects/211117_divaseq_analysis/alberto/mountfolder//JBx_203447/aanava-3-glycerol-stock-9-A12_R1R2.vcf	/Users/albertonava/Documents/Projects/211117_divaseq_analysis/alberto/snapshots/JBx_203447_nava-3-glycerol-stock-9-A12_R1R2.jpg	/Users/albertonava/Documents/Projects/211117_divaseq_analysis/alberto/mountfolder/JBx_203447/JBx_203447.gff3	/Users/albertonava/Documents/Projects/211117_divaseq_analysis/alberto/depths/aanava-3-glycerol-stock-9-A12_R1R2.bam.depth	['GA->[G]@POS2151', 'TTTCAA->[T]@POS2538', 'AAT->[A]@POS2547', 'ATCAT->[A]@POS2552', 'T->[C]@POS2590', 'AT->[A]@POS2596', 'C->[T]@POS4542']	pPM021	[(553, 7416, 'FICUS-Kan')]	[]	[(2437, 2494), (2597, 2597)]	[]	TRUE	TRUE	TRUE
aanava-3-glycerol-stock-9-B12	40831	36301	36141	1915.0233	100	JBx_203448	7474	196	2	0	4	glycerol-stock-9-B12	mountfolder//JBx_203448/aanava-3-glycerol-stock-9-B12_R1R2.bam	/Users/albertonava/Documents/Projects/211117_divaseq_analysis/alberto/mountfolder/JBx_203448/JBx_203448.fa	/Users/albertonava/Documents/Projects/211117_divaseq_analysis/alberto/mountfolder//JBx_203448/aanava-3-glycerol-stock-9-B12_R1R2.bam	/Users/albertonava/Documents/Projects/211117_divaseq_analysis/alberto/mountfolder//JBx_203448/aanava-3-glycerol-stock-9-B12_R1R2.vcf	/Users/albertonava/Documents/Projects/211117_divaseq_analysis/alberto/snapshots/JBx_203448_nava-3-glycerol-stock-9-B12_R1R2.jpg	/Users/albertonava/Documents/Projects/211117_divaseq_analysis/alberto/mountfolder/JBx_203448/JBx_203448.gff3	/Users/albertonava/Documents/Projects/211117_divaseq_analysis/alberto/depths/aanava-3-glycerol-stock-9-B12_R1R2.bam.depth	['GA->[G]@POS2109', 'TTTCAA->[T]@POS2496', 'T->[C]@POS2548', 'AT->[A]@POS2554', 'C->[T]@POS4500']	pPM021	[(511, 7356, 'FICUS-Kan')]	[]	[]	[]	TRUE	TRUE	TRUE
aanava-3-glycerol-stock-9-C12	12164	8714	8560	535.2078	100	JBx_203448	7474	288	2	0	5	glycerol-stock-9-C12	mountfolder//JBx_203448/aanava-3-glycerol-stock-9-C12_R1R2.bam	/Users/albertonava/Documents/Projects/211117_divaseq_analysis/alberto/mountfolder/JBx_203448/JBx_203448.fa	/Users/albertonava/Documents/Projects/211117_divaseq_analysis/alberto/mountfolder//JBx_203448/aanava-3-glycerol-stock-9-C12_R1R2.bam	/Users/albertonava/Documents/Projects/211117_divaseq_analysis/alberto/mountfolder//JBx_203448/aanava-3-glycerol-stock-9-C12_R1R2.vcf	/Users/albertonava/Documents/Projects/211117_divaseq_analysis/alberto/snapshots/JBx_203448_nava-3-glycerol-stock-9-C12_R1R2.jpg	/Users/albertonava/Documents/Projects/211117_divaseq_analysis/alberto/mountfolder/JBx_203448/JBx_203448.gff3	/Users/albertonava/Documents/Projects/211117_divaseq_analysis/alberto/depths/aanava-3-glycerol-stock-9-C12_R1R2.bam.depth	['GA->[G]@POS2109', 'TTTCAA->[T]@POS2496', 'AAT->[A]@POS2505', 'ATCAT->[A]@POS2510', 'T->[C]@POS2548', 'AT->[A]@POS2554', 'C->[T]@POS4500']	pPM021	[(511, 7356, 'FICUS-Kan')]	[]	[(2497, 2501)]	[]	TRUE	TRUE	TRUE
aanava-3-glycerol-stock-9-D12	34851	26958	26981	1432.5356	100	JBx_203449	7409	195	3	1	4	glycerol-stock-9-D12	mountfolder//JBx_203449/aanava-3-glycerol-stock-9-D12_R1R2.bam	/Users/albertonava/Documents/Projects/211117_divaseq_analysis/alberto/mountfolder/JBx_203449/JBx_203449.fa	/Users/albertonava/Documents/Projects/211117_divaseq_analysis/alberto/mountfolder//JBx_203449/aanava-3-glycerol-stock-9-D12_R1R2.bam	/Users/albertonava/Documents/Projects/211117_divaseq_analysis/alberto/mountfolder//JBx_203449/aanava-3-glycerol-stock-9-D12_R1R2.vcf	/Users/albertonava/Documents/Projects/211117_divaseq_analysis/alberto/snapshots/JBx_203449_nava-3-glycerol-stock-9-D12_R1R2.jpg	/Users/albertonava/Documents/Projects/211117_divaseq_analysis/alberto/mountfolder/JBx_203449/JBx_203449.gff3	/Users/albertonava/Documents/Projects/211117_divaseq_analysis/alberto/depths/aanava-3-glycerol-stock-9-D12_R1R2.bam.depth	['GA->[G]@POS2109', 'TTTCAA->[T]@POS2496', 'T->[C]@POS2548', 'AT->[A]@POS2554', 'C->[T]@POS4500', 'ACG->[A]@POS5797', 'T->[TCC]@POS5800', 'G->[A]@POS6126']	pPM021	[(511, 7374, 'FICUS-Kan')]	[]	[]	[]	TRUE	TRUE	TRUE
aanava-3-glycerol-stock-9-E12	24955	23001	22956	1338.0275	100	JBx_203449	7409	230	2	0	4	glycerol-stock-9-E12	mountfolder//JBx_203449/aanava-3-glycerol-stock-9-E12_R1R2.bam	/Users/albertonava/Documents/Projects/211117_divaseq_analysis/alberto/mountfolder/JBx_203449/JBx_203449.fa	/Users/albertonava/Documents/Projects/211117_divaseq_analysis/alberto/mountfolder//JBx_203449/aanava-3-glycerol-stock-9-E12_R1R2.bam	/Users/albertonava/Documents/Projects/211117_divaseq_analysis/alberto/mountfolder//JBx_203449/aanava-3-glycerol-stock-9-E12_R1R2.vcf	/Users/albertonava/Documents/Projects/211117_divaseq_analysis/alberto/snapshots/JBx_203449_nava-3-glycerol-stock-9-E12_R1R2.jpg	/Users/albertonava/Documents/Projects/211117_divaseq_analysis/alberto/mountfolder/JBx_203449/JBx_203449.gff3	/Users/albertonava/Documents/Projects/211117_divaseq_analysis/alberto/depths/aanava-3-glycerol-stock-9-E12_R1R2.bam.depth	['GA->[G]@POS2109', 'TTTCAA->[T]@POS2496', 'T->[C]@POS2548', 'AT->[A]@POS2554', 'C->[T]@POS4500']	pPM021	[(511, 7374, 'FICUS-Kan')]	[]	[]	[]	TRUE	TRUE	TRUE
aanava-3-glycerol-stock-9-F12	42155	37841	37824	1970.4955	100	JBx_203449	7409	186	2	0	4	glycerol-stock-9-F12	mountfolder//JBx_203449/aanava-3-glycerol-stock-9-F12_R1R2.bam	/Users/albertonava/Documents/Projects/211117_divaseq_analysis/alberto/mountfolder/JBx_203449/JBx_203449.fa	/Users/albertonava/Documents/Projects/211117_divaseq_analysis/alberto/mountfolder//JBx_203449/aanava-3-glycerol-stock-9-F12_R1R2.bam	/Users/albertonava/Documents/Projects/211117_divaseq_analysis/alberto/mountfolder//JBx_203449/aanava-3-glycerol-stock-9-F12_R1R2.vcf	/Users/albertonava/Documents/Projects/211117_divaseq_analysis/alberto/snapshots/JBx_203449_nava-3-glycerol-stock-9-F12_R1R2.jpg	/Users/albertonava/Documents/Projects/211117_divaseq_analysis/alberto/mountfolder/JBx_203449/JBx_203449.gff3	/Users/albertonava/Documents/Projects/211117_divaseq_analysis/alberto/depths/aanava-3-glycerol-stock-9-F12_R1R2.bam.depth	['GA->[G]@POS2109', 'TTTCAA->[T]@POS2496', 'T->[C]@POS2548', 'AT->[A]@POS2554', 'C->[T]@POS4500']	pPM021	[(511, 7374, 'FICUS-Kan')]	[]	[]	[]	TRUE	TRUE	TRUE
aanava-3-glycerol-stock-10-A1	23579	12141	12127	530.116	100	JBx_203450	7882	162	3	1	6	glycerol-stock-10-A1	mountfolder//JBx_203450/aanava-3-glycerol-stock-10-A1_R1R2.bam	/Users/albertonava/Documents/Projects/211117_divaseq_analysis/alberto/mountfolder/JBx_203450/JBx_203450.fa	/Users/albertonava/Documents/Projects/211117_divaseq_analysis/alberto/mountfolder//JBx_203450/aanava-3-glycerol-stock-10-A1_R1R2.bam	/Users/albertonava/Documents/Projects/211117_divaseq_analysis/alberto/mountfolder//JBx_203450/aanava-3-glycerol-stock-10-A1_R1R2.vcf	/Users/albertonava/Documents/Projects/211117_divaseq_analysis/alberto/snapshots/JBx_203450_nava-3-glycerol-stock-10-A1_R1R2.jpg	/Users/albertonava/Documents/Projects/211117_divaseq_analysis/alberto/mountfolder/JBx_203450/JBx_203450.gff3	/Users/albertonava/Documents/Projects/211117_divaseq_analysis/alberto/depths/aanava-3-glycerol-stock-10-A1_R1R2.bam.depth	['GA->[G]@POS2517', 'TTTCAA->[T]@POS2904', 'AAT->[A]@POS2913', 'T->[C]@POS2956', 'AT->[A]@POS2962', 'C->[T]@POS4908', 'ATC->[A]@POS6205', 'C->[CGT]@POS6208']	pPM021	[(919, 7764, 'FICUS-Kan')]	[]	[]	[]	TRUE	TRUE	TRUE
aanava-3-glycerol-stock-10-B1	1662	879	877	47.6595	100	JBx_203450	7882	261	2	0	3	glycerol-stock-10-B1	mountfolder//JBx_203450/aanava-3-glycerol-stock-10-B1_R1R2.bam	/Users/albertonava/Documents/Projects/211117_divaseq_analysis/alberto/mountfolder/JBx_203450/JBx_203450.fa	/Users/albertonava/Documents/Projects/211117_divaseq_analysis/alberto/mountfolder//JBx_203450/aanava-3-glycerol-stock-10-B1_R1R2.bam	/Users/albertonava/Documents/Projects/211117_divaseq_analysis/alberto/mountfolder//JBx_203450/aanava-3-glycerol-stock-10-B1_R1R2.vcf	/Users/albertonava/Documents/Projects/211117_divaseq_analysis/alberto/snapshots/JBx_203450_nava-3-glycerol-stock-10-B1_R1R2.jpg	/Users/albertonava/Documents/Projects/211117_divaseq_analysis/alberto/mountfolder/JBx_203450/JBx_203450.gff3	/Users/albertonava/Documents/Projects/211117_divaseq_analysis/alberto/depths/aanava-3-glycerol-stock-10-B1_R1R2.bam.depth	['GA->[G]@POS2517', 'TTTCAA->[T]@POS2904', 'T->[C]@POS2956', 'AT->[A]@POS2962', 'C->[T]@POS4908']	pPM021	[(919, 7764, 'FICUS-Kan')]	[]	[(2518, 2518), (2905, 2909), (2963, 2963)]	[]	TRUE	TRUE	TRUE
aanava-3-glycerol-stock-10-C1	21726	9208	9163	484.7584	100	JBx_203450	7882	223	2	1	6	glycerol-stock-10-C1	mountfolder//JBx_203450/aanava-3-glycerol-stock-10-C1_R1R2.bam	/Users/albertonava/Documents/Projects/211117_divaseq_analysis/alberto/mountfolder/JBx_203450/JBx_203450.fa	/Users/albertonava/Documents/Projects/211117_divaseq_analysis/alberto/mountfolder//JBx_203450/aanava-3-glycerol-stock-10-C1_R1R2.bam	/Users/albertonava/Documents/Projects/211117_divaseq_analysis/alberto/mountfolder//JBx_203450/aanava-3-glycerol-stock-10-C1_R1R2.vcf	/Users/albertonava/Documents/Projects/211117_divaseq_analysis/alberto/snapshots/JBx_203450_nava-3-glycerol-stock-10-C1_R1R2.jpg	/Users/albertonava/Documents/Projects/211117_divaseq_analysis/alberto/mountfolder/JBx_203450/JBx_203450.gff3	/Users/albertonava/Documents/Projects/211117_divaseq_analysis/alberto/depths/aanava-3-glycerol-stock-10-C1_R1R2.bam.depth	['GA->[G]@POS2517', 'TTTCAA->[T]@POS2904', 'AAT->[A]@POS2913', 'T->[C]@POS2956', 'AT->[A]@POS2962', 'C->[T]@POS4908']	pPM021	[(919, 7764, 'FICUS-Kan')]	[]	[]	[]	TRUE	TRUE	TRUE
aanava-3-glycerol-stock-10-D1	14635	11315	11160	646.7238	100	JBx_203450	7882	262	2	0	5	glycerol-stock-10-D1	mountfolder//JBx_203450/aanava-3-glycerol-stock-10-D1_R1R2.bam	/Users/albertonava/Documents/Projects/211117_divaseq_analysis/alberto/mountfolder/JBx_203450/JBx_203450.fa	/Users/albertonava/Documents/Projects/211117_divaseq_analysis/alberto/mountfolder//JBx_203450/aanava-3-glycerol-stock-10-D1_R1R2.bam	/Users/albertonava/Documents/Projects/211117_divaseq_analysis/alberto/mountfolder//JBx_203450/aanava-3-glycerol-stock-10-D1_R1R2.vcf	/Users/albertonava/Documents/Projects/211117_divaseq_analysis/alberto/snapshots/JBx_203450_nava-3-glycerol-stock-10-D1_R1R2.jpg	/Users/albertonava/Documents/Projects/211117_divaseq_analysis/alberto/mountfolder/JBx_203450/JBx_203450.gff3	/Users/albertonava/Documents/Projects/211117_divaseq_analysis/alberto/depths/aanava-3-glycerol-stock-10-D1_R1R2.bam.depth	['GA->[G]@POS2517', 'TTTCAA->[T]@POS2904', 'AAT->[A]@POS2913', 'ATCAT->[A]@POS2918', 'T->[C]@POS2956', 'AT->[A]@POS2962', 'C->[T]@POS4908']	pPM021	[(919, 7764, 'FICUS-Kan')]	[]	[(2518, 2518), (2767, 2860), (2905, 2909), (2963, 2963)]	[]	TRUE	TRUE	TRUE
aanava-3-glycerol-stock-10-E1	21339	11237	11273	586.2648	100	JBx_203451	7817	210	5	1	5	glycerol-stock-10-E1	mountfolder//JBx_203451/aanava-3-glycerol-stock-10-E1_R1R2.bam	/Users/albertonava/Documents/Projects/211117_divaseq_analysis/alberto/mountfolder/JBx_203451/JBx_203451.fa	/Users/albertonava/Documents/Projects/211117_divaseq_analysis/alberto/mountfolder//JBx_203451/aanava-3-glycerol-stock-10-E1_R1R2.bam	/Users/albertonava/Documents/Projects/211117_divaseq_analysis/alberto/mountfolder//JBx_203451/aanava-3-glycerol-stock-10-E1_R1R2.vcf	/Users/albertonava/Documents/Projects/211117_divaseq_analysis/alberto/snapshots/JBx_203451_nava-3-glycerol-stock-10-E1_R1R2.jpg	/Users/albertonava/Documents/Projects/211117_divaseq_analysis/alberto/mountfolder/JBx_203451/JBx_203451.gff3	/Users/albertonava/Documents/Projects/211117_divaseq_analysis/alberto/depths/aanava-3-glycerol-stock-10-E1_R1R2.bam.depth	['C->[T]@POS130', 'A->[G]@POS806', 'GA->[G]@POS2517', 'TTTCAA->[T]@POS2904', 'T->[C]@POS2956', 'AT->[A]@POS2962', 'C->[T]@POS4908', 'ACG->[A]@POS6205', 'T->[TCC]@POS6208', 'G->[A]@POS6534']	pPM021	[(919, 7782, 'FICUS-Kan')]	['C->[T]@POS130', 'A->[G]@POS806']	[(104, 148), (242, 269), (451, 494), (589, 596), (841, 900)]	[(104, 148), (242, 269), (451, 494), (589, 596), (841, 900)]	FALSE	FALSE	FALSE
aanava-3-glycerol-stock-10-F1	30492	25652	25495	1367.3962	100	JBx_203451	7817	217	5	1	5	glycerol-stock-10-F1	mountfolder//JBx_203451/aanava-3-glycerol-stock-10-F1_R1R2.bam	/Users/albertonava/Documents/Projects/211117_divaseq_analysis/alberto/mountfolder/JBx_203451/JBx_203451.fa	/Users/albertonava/Documents/Projects/211117_divaseq_analysis/alberto/mountfolder//JBx_203451/aanava-3-glycerol-stock-10-F1_R1R2.bam	/Users/albertonava/Documents/Projects/211117_divaseq_analysis/alberto/mountfolder//JBx_203451/aanava-3-glycerol-stock-10-F1_R1R2.vcf	/Users/albertonava/Documents/Projects/211117_divaseq_analysis/alberto/snapshots/JBx_203451_nava-3-glycerol-stock-10-F1_R1R2.jpg	/Users/albertonava/Documents/Projects/211117_divaseq_analysis/alberto/mountfolder/JBx_203451/JBx_203451.gff3	/Users/albertonava/Documents/Projects/211117_divaseq_analysis/alberto/depths/aanava-3-glycerol-stock-10-F1_R1R2.bam.depth	['GA->[G]@POS2517', 'TTTCAA->[T]@POS2904', 'T->[C]@POS2956', 'AT->[A]@POS2962', 'C->[T]@POS4908', 'ACG->[A]@POS6205', 'T->[TCC]@POS6208', 'G->[A]@POS6534', 'G->[T]@POS7706']	pPM021	[(919, 7782, 'FICUS-Kan')]	[]	[]	[]	TRUE	TRUE	TRUE
aanava-3-glycerol-stock-10-G1	7711	6142	6090	364.6858	100	JBx_203451	7817	280	4	1	4	glycerol-stock-10-G1	mountfolder//JBx_203451/aanava-3-glycerol-stock-10-G1_R1R2.bam	/Users/albertonava/Documents/Projects/211117_divaseq_analysis/alberto/mountfolder/JBx_203451/JBx_203451.fa	/Users/albertonava/Documents/Projects/211117_divaseq_analysis/alberto/mountfolder//JBx_203451/aanava-3-glycerol-stock-10-G1_R1R2.bam	/Users/albertonava/Documents/Projects/211117_divaseq_analysis/alberto/mountfolder//JBx_203451/aanava-3-glycerol-stock-10-G1_R1R2.vcf	/Users/albertonava/Documents/Projects/211117_divaseq_analysis/alberto/snapshots/JBx_203451_nava-3-glycerol-stock-10-G1_R1R2.jpg	/Users/albertonava/Documents/Projects/211117_divaseq_analysis/alberto/mountfolder/JBx_203451/JBx_203451.gff3	/Users/albertonava/Documents/Projects/211117_divaseq_analysis/alberto/depths/aanava-3-glycerol-stock-10-G1_R1R2.bam.depth	['GA->[G]@POS2517', 'TTTCAA->[T]@POS2904', 'T->[C]@POS2956', 'AT->[A]@POS2962', 'C->[T]@POS4908', 'ACG->[A]@POS6205', 'T->[TCC]@POS6208', 'G->[A]@POS6534', 'G->[T]@POS7706']	pPM021	[(919, 7782, 'FICUS-Kan')]	[]	[(2905, 2908), (2963, 2963)]	[]	TRUE	TRUE	TRUE
aanava-3-glycerol-stock-10-H1	15646	12548	12471	750.4649	99.6802	JBx_203451	7817	273	2	0	4	glycerol-stock-10-H1	mountfolder//JBx_203451/aanava-3-glycerol-stock-10-H1_R1R2.bam	/Users/albertonava/Documents/Projects/211117_divaseq_analysis/alberto/mountfolder/JBx_203451/JBx_203451.fa	/Users/albertonava/Documents/Projects/211117_divaseq_analysis/alberto/mountfolder//JBx_203451/aanava-3-glycerol-stock-10-H1_R1R2.bam	/Users/albertonava/Documents/Projects/211117_divaseq_analysis/alberto/mountfolder//JBx_203451/aanava-3-glycerol-stock-10-H1_R1R2.vcf	/Users/albertonava/Documents/Projects/211117_divaseq_analysis/alberto/snapshots/JBx_203451_nava-3-glycerol-stock-10-H1_R1R2.jpg	/Users/albertonava/Documents/Projects/211117_divaseq_analysis/alberto/mountfolder/JBx_203451/JBx_203451.gff3	/Users/albertonava/Documents/Projects/211117_divaseq_analysis/alberto/depths/aanava-3-glycerol-stock-10-H1_R1R2.bam.depth	['GA->[G]@POS2517', 'TTTCAA->[T]@POS2904', 'T->[C]@POS2956', 'AT->[A]@POS2962', 'C->[T]@POS4908']	pPM021	[(919, 7782, 'FICUS-Kan')]	[]	[(2831, 2872), (2905, 2909), (2963, 2963)]	[]	TRUE	TRUE	TRUE
aanava-3-glycerol-stock-10-A2	17984	9077	9058	461.866	100	JBx_203452	7954	210	3	1	5	glycerol-stock-10-A2	mountfolder//JBx_203452/aanava-3-glycerol-stock-10-A2_R1R2.bam	/Users/albertonava/Documents/Projects/211117_divaseq_analysis/alberto/mountfolder/JBx_203452/JBx_203452.fa	/Users/albertonava/Documents/Projects/211117_divaseq_analysis/alberto/mountfolder//JBx_203452/aanava-3-glycerol-stock-10-A2_R1R2.bam	/Users/albertonava/Documents/Projects/211117_divaseq_analysis/alberto/mountfolder//JBx_203452/aanava-3-glycerol-stock-10-A2_R1R2.vcf	/Users/albertonava/Documents/Projects/211117_divaseq_analysis/alberto/snapshots/JBx_203452_nava-3-glycerol-stock-10-A2_R1R2.jpg	/Users/albertonava/Documents/Projects/211117_divaseq_analysis/alberto/mountfolder/JBx_203452/JBx_203452.gff3	/Users/albertonava/Documents/Projects/211117_divaseq_analysis/alberto/depths/aanava-3-glycerol-stock-10-A2_R1R2.bam.depth	['GA->[G]@POS2589', 'TTTCAA->[T]@POS2976', 'T->[C]@POS3028', 'AT->[A]@POS3034', 'C->[T]@POS4980', 'ATC->[A]@POS6277', 'C->[CGT]@POS6280', 'A->[G]@POS6606']	pPM021	[(991, 7836, 'FICUS-Kan')]	[]	[]	[]	TRUE	TRUE	TRUE
aanava-3-glycerol-stock-10-B2	22080	16443	16393	912.743	100	JBx_203452	7954	254	7	7	8	glycerol-stock-10-B2	mountfolder//JBx_203452/aanava-3-glycerol-stock-10-B2_R1R2.bam	/Users/albertonava/Documents/Projects/211117_divaseq_analysis/alberto/mountfolder/JBx_203452/JBx_203452.fa	/Users/albertonava/Documents/Projects/211117_divaseq_analysis/alberto/mountfolder//JBx_203452/aanava-3-glycerol-stock-10-B2_R1R2.bam	/Users/albertonava/Documents/Projects/211117_divaseq_analysis/alberto/mountfolder//JBx_203452/aanava-3-glycerol-stock-10-B2_R1R2.vcf	/Users/albertonava/Documents/Projects/211117_divaseq_analysis/alberto/snapshots/JBx_203452_nava-3-glycerol-stock-10-B2_R1R2.jpg	/Users/albertonava/Documents/Projects/211117_divaseq_analysis/alberto/mountfolder/JBx_203452/JBx_203452.gff3	/Users/albertonava/Documents/Projects/211117_divaseq_analysis/alberto/depths/aanava-3-glycerol-stock-10-B2_R1R2.bam.depth	['GA->[G]@POS2589', 'TTTCAA->[T]@POS2976', 'AAT->[A]@POS2985', 'T->[C]@POS3028', 'AT->[A]@POS3034', 'C->[T]@POS4980', 'ATC->[A]@POS6277', 'C->[CGT]@POS6280', 'A->[G]@POS6606', 'A->[AATGT]@POS7809', 'G->[T]@POS7811']	pPM021	[(991, 7836, 'FICUS-Kan')]	[]	[]	[]	TRUE	TRUE	TRUE
aanava-3-glycerol-stock-10-C2	22195	16827	16558	915.171	93.525	JBx_203455	8000	244	2	0	4	glycerol-stock-10-C2	mountfolder//JBx_203455/aanava-3-glycerol-stock-10-C2_R1R2.bam	/Users/albertonava/Documents/Projects/211117_divaseq_analysis/alberto/mountfolder/JBx_203455/JBx_203455.fa	/Users/albertonava/Documents/Projects/211117_divaseq_analysis/alberto/mountfolder//JBx_203455/aanava-3-glycerol-stock-10-C2_R1R2.bam	/Users/albertonava/Documents/Projects/211117_divaseq_analysis/alberto/mountfolder//JBx_203455/aanava-3-glycerol-stock-10-C2_R1R2.vcf	/Users/albertonava/Documents/Projects/211117_divaseq_analysis/alberto/snapshots/JBx_203455_nava-3-glycerol-stock-10-C2_R1R2.jpg	/Users/albertonava/Documents/Projects/211117_divaseq_analysis/alberto/mountfolder/JBx_203455/JBx_203455.gff3	/Users/albertonava/Documents/Projects/211117_divaseq_analysis/alberto/depths/aanava-3-glycerol-stock-10-C2_R1R2.bam.depth	['GA->[G]@POS2700', 'TTTCAA->[T]@POS3087', 'AAT->[A]@POS3096', 'T->[C]@POS3139', 'AT->[A]@POS3145', 'C->[T]@POS5091']	pPM021	[(1102, 7965, 'FICUS-Kan')]	[]	[(109, 1085), (3146, 3146)]	[(109, 1085)]	FALSE	FALSE	FALSE
aanava-3-glycerol-stock-10-A4	15914	8140	8162	420.4131	100	JBx_203458	7909	214	3	1	5	glycerol-stock-10-A4	mountfolder//JBx_203458/aanava-3-glycerol-stock-10-A4_R1R2.bam	/Users/albertonava/Documents/Projects/211117_divaseq_analysis/alberto/mountfolder/JBx_203458/JBx_203458.fa	/Users/albertonava/Documents/Projects/211117_divaseq_analysis/alberto/mountfolder//JBx_203458/aanava-3-glycerol-stock-10-A4_R1R2.bam	/Users/albertonava/Documents/Projects/211117_divaseq_analysis/alberto/mountfolder//JBx_203458/aanava-3-glycerol-stock-10-A4_R1R2.vcf	/Users/albertonava/Documents/Projects/211117_divaseq_analysis/alberto/snapshots/JBx_203458_nava-3-glycerol-stock-10-A4_R1R2.jpg	/Users/albertonava/Documents/Projects/211117_divaseq_analysis/alberto/mountfolder/JBx_203458/JBx_203458.gff3	/Users/albertonava/Documents/Projects/211117_divaseq_analysis/alberto/depths/aanava-3-glycerol-stock-10-A4_R1R2.bam.depth	['GA->[G]@POS2544', 'TTTCAA->[T]@POS2931', 'AAT->[A]@POS2940', 'T->[C]@POS2983', 'AT->[A]@POS2989', 'C->[T]@POS4935', 'ATC->[A]@POS6232', 'C->[CGT]@POS6235', 'A->[G]@POS6561']	pPM021	[(946, 7791, 'FICUS-Kan')]	[]	[]	[]	TRUE	TRUE	TRUE
aanava-3-glycerol-stock-10-F3	20577	12402	12213	709.7159	100	JBx_203458	7909	272	2	0	3	glycerol-stock-10-F3	mountfolder//JBx_203458/aanava-3-glycerol-stock-10-F3_R1R2.bam	/Users/albertonava/Documents/Projects/211117_divaseq_analysis/alberto/mountfolder/JBx_203458/JBx_203458.fa	/Users/albertonava/Documents/Projects/211117_divaseq_analysis/alberto/mountfolder//JBx_203458/aanava-3-glycerol-stock-10-F3_R1R2.bam	/Users/albertonava/Documents/Projects/211117_divaseq_analysis/alberto/mountfolder//JBx_203458/aanava-3-glycerol-stock-10-F3_R1R2.vcf	/Users/albertonava/Documents/Projects/211117_divaseq_analysis/alberto/snapshots/JBx_203458_nava-3-glycerol-stock-10-F3_R1R2.jpg	/Users/albertonava/Documents/Projects/211117_divaseq_analysis/alberto/mountfolder/JBx_203458/JBx_203458.gff3	/Users/albertonava/Documents/Projects/211117_divaseq_analysis/alberto/depths/aanava-3-glycerol-stock-10-F3_R1R2.bam.depth	['GA->[G]@POS2544', 'TTTCAA->[T]@POS2931', 'T->[C]@POS2983', 'AT->[A]@POS2989', 'C->[T]@POS4935']	pPM021	[(946, 7791, 'FICUS-Kan')]	[]	[(2990, 2990)]	[]	TRUE	TRUE	TRUE
aanava-3-glycerol-stock-10-H3	27452	20939	20727	1193.5337	100	JBx_203458	7909	259	2	0	4	glycerol-stock-10-H3	mountfolder//JBx_203458/aanava-3-glycerol-stock-10-H3_R1R2.bam	/Users/albertonava/Documents/Projects/211117_divaseq_analysis/alberto/mountfolder/JBx_203458/JBx_203458.fa	/Users/albertonava/Documents/Projects/211117_divaseq_analysis/alberto/mountfolder//JBx_203458/aanava-3-glycerol-stock-10-H3_R1R2.bam	/Users/albertonava/Documents/Projects/211117_divaseq_analysis/alberto/mountfolder//JBx_203458/aanava-3-glycerol-stock-10-H3_R1R2.vcf	/Users/albertonava/Documents/Projects/211117_divaseq_analysis/alberto/snapshots/JBx_203458_nava-3-glycerol-stock-10-H3_R1R2.jpg	/Users/albertonava/Documents/Projects/211117_divaseq_analysis/alberto/mountfolder/JBx_203458/JBx_203458.gff3	/Users/albertonava/Documents/Projects/211117_divaseq_analysis/alberto/depths/aanava-3-glycerol-stock-10-H3_R1R2.bam.depth	['GA->[G]@POS2544', 'TTTCAA->[T]@POS2931', 'T->[C]@POS2983', 'AT->[A]@POS2989', 'C->[T]@POS4935']	pPM021	[(946, 7791, 'FICUS-Kan')]	[]	[]	[]	TRUE	TRUE	TRUE
aanava-3-glycerol-stock-10-B4	24629	21617	21533	1239.9415	100	JBx_203459	7844	247	3	0	4	glycerol-stock-10-B4	mountfolder//JBx_203459/aanava-3-glycerol-stock-10-B4_R1R2.bam	/Users/albertonava/Documents/Projects/211117_divaseq_analysis/alberto/mountfolder/JBx_203459/JBx_203459.fa	/Users/albertonava/Documents/Projects/211117_divaseq_analysis/alberto/mountfolder//JBx_203459/aanava-3-glycerol-stock-10-B4_R1R2.bam	/Users/albertonava/Documents/Projects/211117_divaseq_analysis/alberto/mountfolder//JBx_203459/aanava-3-glycerol-stock-10-B4_R1R2.vcf	/Users/albertonava/Documents/Projects/211117_divaseq_analysis/alberto/snapshots/JBx_203459_nava-3-glycerol-stock-10-B4_R1R2.jpg	/Users/albertonava/Documents/Projects/211117_divaseq_analysis/alberto/mountfolder/JBx_203459/JBx_203459.gff3	/Users/albertonava/Documents/Projects/211117_divaseq_analysis/alberto/depths/aanava-3-glycerol-stock-10-B4_R1R2.bam.depth	['G->[T]@POS635', 'GA->[G]@POS2544', 'TTTCAA->[T]@POS2931', 'AAT->[A]@POS2940', 'T->[C]@POS2983', 'AT->[A]@POS2989', 'C->[T]@POS4935']	pPM021	[(946, 7809, 'FICUS-Kan')]	['G->[T]@POS635']	[]	[]	FALSE	FALSE	FALSE
aanava-3-glycerol-stock-10-C4	14228	11808	11709	706.6736	100	JBx_203459	7844	266	2	0	6	glycerol-stock-10-C4	mountfolder//JBx_203459/aanava-3-glycerol-stock-10-C4_R1R2.bam	/Users/albertonava/Documents/Projects/211117_divaseq_analysis/alberto/mountfolder/JBx_203459/JBx_203459.fa	/Users/albertonava/Documents/Projects/211117_divaseq_analysis/alberto/mountfolder//JBx_203459/aanava-3-glycerol-stock-10-C4_R1R2.bam	/Users/albertonava/Documents/Projects/211117_divaseq_analysis/alberto/mountfolder//JBx_203459/aanava-3-glycerol-stock-10-C4_R1R2.vcf	/Users/albertonava/Documents/Projects/211117_divaseq_analysis/alberto/snapshots/JBx_203459_nava-3-glycerol-stock-10-C4_R1R2.jpg	/Users/albertonava/Documents/Projects/211117_divaseq_analysis/alberto/mountfolder/JBx_203459/JBx_203459.gff3	/Users/albertonava/Documents/Projects/211117_divaseq_analysis/alberto/depths/aanava-3-glycerol-stock-10-C4_R1R2.bam.depth	['GA->[G]@POS2544', 'GA->[G]@POS2905', 'TTTCAA->[T]@POS2931', 'AAT->[A]@POS2940', 'ATCAT->[A]@POS2945', 'T->[C]@POS2983', 'AT->[A]@POS2989', 'C->[T]@POS4935']	pPM021	[(946, 7809, 'FICUS-Kan')]	[]	[(2545, 2545), (2805, 2850), (2932, 2933), (2990, 2990)]	[]	TRUE	TRUE	TRUE
aanava-3-glycerol-stock-10-D4	12840	7392	7339	458.1833	100	JBx_203459	7844	313	2	0	3	glycerol-stock-10-D4	mountfolder//JBx_203459/aanava-3-glycerol-stock-10-D4_R1R2.bam	/Users/albertonava/Documents/Projects/211117_divaseq_analysis/alberto/mountfolder/JBx_203459/JBx_203459.fa	/Users/albertonava/Documents/Projects/211117_divaseq_analysis/alberto/mountfolder//JBx_203459/aanava-3-glycerol-stock-10-D4_R1R2.bam	/Users/albertonava/Documents/Projects/211117_divaseq_analysis/alberto/mountfolder//JBx_203459/aanava-3-glycerol-stock-10-D4_R1R2.vcf	/Users/albertonava/Documents/Projects/211117_divaseq_analysis/alberto/snapshots/JBx_203459_nava-3-glycerol-stock-10-D4_R1R2.jpg	/Users/albertonava/Documents/Projects/211117_divaseq_analysis/alberto/mountfolder/JBx_203459/JBx_203459.gff3	/Users/albertonava/Documents/Projects/211117_divaseq_analysis/alberto/depths/aanava-3-glycerol-stock-10-D4_R1R2.bam.depth	['GA->[G]@POS2544', 'TTTCAA->[T]@POS2931', 'T->[C]@POS2983', 'AT->[A]@POS2989', 'C->[T]@POS4935']	pPM021	[(946, 7809, 'FICUS-Kan')]	[]	[(2932, 2936), (2990, 2990)]	[]	TRUE	TRUE	TRUE
aanava-3-glycerol-stock-10-E4	13058	9620	9501	580.4178	100	JBx_203459	7844	299	3	0	3	glycerol-stock-10-E4	mountfolder//JBx_203459/aanava-3-glycerol-stock-10-E4_R1R2.bam	/Users/albertonava/Documents/Projects/211117_divaseq_analysis/alberto/mountfolder/JBx_203459/JBx_203459.fa	/Users/albertonava/Documents/Projects/211117_divaseq_analysis/alberto/mountfolder//JBx_203459/aanava-3-glycerol-stock-10-E4_R1R2.bam	/Users/albertonava/Documents/Projects/211117_divaseq_analysis/alberto/mountfolder//JBx_203459/aanava-3-glycerol-stock-10-E4_R1R2.vcf	/Users/albertonava/Documents/Projects/211117_divaseq_analysis/alberto/snapshots/JBx_203459_nava-3-glycerol-stock-10-E4_R1R2.jpg	/Users/albertonava/Documents/Projects/211117_divaseq_analysis/alberto/mountfolder/JBx_203459/JBx_203459.gff3	/Users/albertonava/Documents/Projects/211117_divaseq_analysis/alberto/depths/aanava-3-glycerol-stock-10-E4_R1R2.bam.depth	['G->[T]@POS635', 'GA->[G]@POS2544', 'TTTCAA->[T]@POS2931', 'T->[C]@POS2983', 'AT->[A]@POS2989', 'C->[T]@POS4935']	pPM021	[(946, 7809, 'FICUS-Kan')]	['G->[T]@POS635']	[(2932, 2936)]	[]	FALSE	FALSE	FALSE
aanava-3-glycerol-stock-10-A5	14834	8427	8444	464.0088	100	JBx_203466	7723	235	3	1	5	glycerol-stock-10-A5	mountfolder//JBx_203466/aanava-3-glycerol-stock-10-A5_R1R2.bam	/Users/albertonava/Documents/Projects/211117_divaseq_analysis/alberto/mountfolder/JBx_203466/JBx_203466.fa	/Users/albertonava/Documents/Projects/211117_divaseq_analysis/alberto/mountfolder//JBx_203466/aanava-3-glycerol-stock-10-A5_R1R2.bam	/Users/albertonava/Documents/Projects/211117_divaseq_analysis/alberto/mountfolder//JBx_203466/aanava-3-glycerol-stock-10-A5_R1R2.vcf	/Users/albertonava/Documents/Projects/211117_divaseq_analysis/alberto/snapshots/JBx_203466_nava-3-glycerol-stock-10-A5_R1R2.jpg	/Users/albertonava/Documents/Projects/211117_divaseq_analysis/alberto/mountfolder/JBx_203466/JBx_203466.gff3	/Users/albertonava/Documents/Projects/211117_divaseq_analysis/alberto/depths/aanava-3-glycerol-stock-10-A5_R1R2.bam.depth	['GA->[G]@POS2358', 'TTTCAA->[T]@POS2745', 'T->[C]@POS2797', 'AT->[A]@POS2803', 'C->[T]@POS4749', 'ATC->[A]@POS6046', 'C->[CGT]@POS6049', 'A->[G]@POS6375']	pPM021	[(760, 7605, 'FICUS-Kan')]	[]	[]	[]	TRUE	TRUE	TRUE
aanava-3-glycerol-stock-10-F4	23258	21794	21385	1263.2643	100	JBx_203466	7723	259	2	0	4	glycerol-stock-10-F4	mountfolder//JBx_203466/aanava-3-glycerol-stock-10-F4_R1R2.bam	/Users/albertonava/Documents/Projects/211117_divaseq_analysis/alberto/mountfolder/JBx_203466/JBx_203466.fa	/Users/albertonava/Documents/Projects/211117_divaseq_analysis/alberto/mountfolder//JBx_203466/aanava-3-glycerol-stock-10-F4_R1R2.bam	/Users/albertonava/Documents/Projects/211117_divaseq_analysis/alberto/mountfolder//JBx_203466/aanava-3-glycerol-stock-10-F4_R1R2.vcf	/Users/albertonava/Documents/Projects/211117_divaseq_analysis/alberto/snapshots/JBx_203466_nava-3-glycerol-stock-10-F4_R1R2.jpg	/Users/albertonava/Documents/Projects/211117_divaseq_analysis/alberto/mountfolder/JBx_203466/JBx_203466.gff3	/Users/albertonava/Documents/Projects/211117_divaseq_analysis/alberto/depths/aanava-3-glycerol-stock-10-F4_R1R2.bam.depth	['GA->[G]@POS2358', 'TTTCAA->[T]@POS2745', 'AAT->[A]@POS2754', 'T->[C]@POS2797', 'AT->[A]@POS2803', 'C->[T]@POS4749']	pPM021	[(760, 7605, 'FICUS-Kan')]	[]	[]	[]	TRUE	TRUE	TRUE
aanava-3-glycerol-stock-10-G4	16544	12614	12350	741.5653	100	JBx_203466	7723	281	2	0	4	glycerol-stock-10-G4	mountfolder//JBx_203466/aanava-3-glycerol-stock-10-G4_R1R2.bam	/Users/albertonava/Documents/Projects/211117_divaseq_analysis/alberto/mountfolder/JBx_203466/JBx_203466.fa	/Users/albertonava/Documents/Projects/211117_divaseq_analysis/alberto/mountfolder//JBx_203466/aanava-3-glycerol-stock-10-G4_R1R2.bam	/Users/albertonava/Documents/Projects/211117_divaseq_analysis/alberto/mountfolder//JBx_203466/aanava-3-glycerol-stock-10-G4_R1R2.vcf	/Users/albertonava/Documents/Projects/211117_divaseq_analysis/alberto/snapshots/JBx_203466_nava-3-glycerol-stock-10-G4_R1R2.jpg	/Users/albertonava/Documents/Projects/211117_divaseq_analysis/alberto/mountfolder/JBx_203466/JBx_203466.gff3	/Users/albertonava/Documents/Projects/211117_divaseq_analysis/alberto/depths/aanava-3-glycerol-stock-10-G4_R1R2.bam.depth	['GA->[G]@POS2358', 'TTTCAA->[T]@POS2745', 'AAT->[A]@POS2754', 'T->[C]@POS2797', 'AT->[A]@POS2803', 'C->[T]@POS4749']	pPM021	[(760, 7605, 'FICUS-Kan')]	[]	[]	[]	TRUE	TRUE	TRUE
aanava-3-glycerol-stock-10-H4	20012	17082	16645	1000.6723	100	JBx_203466	7723	269	2	0	4	glycerol-stock-10-H4	mountfolder//JBx_203466/aanava-3-glycerol-stock-10-H4_R1R2.bam	/Users/albertonava/Documents/Projects/211117_divaseq_analysis/alberto/mountfolder/JBx_203466/JBx_203466.fa	/Users/albertonava/Documents/Projects/211117_divaseq_analysis/alberto/mountfolder//JBx_203466/aanava-3-glycerol-stock-10-H4_R1R2.bam	/Users/albertonava/Documents/Projects/211117_divaseq_analysis/alberto/mountfolder//JBx_203466/aanava-3-glycerol-stock-10-H4_R1R2.vcf	/Users/albertonava/Documents/Projects/211117_divaseq_analysis/alberto/snapshots/JBx_203466_nava-3-glycerol-stock-10-H4_R1R2.jpg	/Users/albertonava/Documents/Projects/211117_divaseq_analysis/alberto/mountfolder/JBx_203466/JBx_203466.gff3	/Users/albertonava/Documents/Projects/211117_divaseq_analysis/alberto/depths/aanava-3-glycerol-stock-10-H4_R1R2.bam.depth	['GA->[G]@POS2358', 'TTTCAA->[T]@POS2745', 'T->[C]@POS2797', 'AT->[A]@POS2803', 'C->[T]@POS4749']	pPM021	[(760, 7605, 'FICUS-Kan')]	[]	[(2746, 2749)]	[]	TRUE	TRUE	TRUE
aanava-3-glycerol-stock-10-B5	6750	4685	4645	296.761	99.778	JBx_203467	7658	301	3	0	4	glycerol-stock-10-B5	mountfolder//JBx_203467/aanava-3-glycerol-stock-10-B5_R1R2.bam	/Users/albertonava/Documents/Projects/211117_divaseq_analysis/alberto/mountfolder/JBx_203467/JBx_203467.fa	/Users/albertonava/Documents/Projects/211117_divaseq_analysis/alberto/mountfolder//JBx_203467/aanava-3-glycerol-stock-10-B5_R1R2.bam	/Users/albertonava/Documents/Projects/211117_divaseq_analysis/alberto/mountfolder//JBx_203467/aanava-3-glycerol-stock-10-B5_R1R2.vcf	/Users/albertonava/Documents/Projects/211117_divaseq_analysis/alberto/snapshots/JBx_203467_nava-3-glycerol-stock-10-B5_R1R2.jpg	/Users/albertonava/Documents/Projects/211117_divaseq_analysis/alberto/mountfolder/JBx_203467/JBx_203467.gff3	/Users/albertonava/Documents/Projects/211117_divaseq_analysis/alberto/depths/aanava-3-glycerol-stock-10-B5_R1R2.bam.depth	['CGAAA->[C]@POS790', 'G->[A]@POS800', 'GA->[G]@POS2358', 'TTTCAA->[T]@POS2745', 'T->[C]@POS2797', 'AT->[A]@POS2803', 'C->[T]@POS4749']	pPM021	[(760, 7623, 'FICUS-Kan')]	[]	[(2609, 2709), (2746, 2750), (2804, 2804)]	[]	TRUE	TRUE	TRUE
aanava-3-glycerol-stock-10-C5	2869	2166	2168	123.349	100	JBx_203467	7658	239	4	0	5	glycerol-stock-10-C5	mountfolder//JBx_203467/aanava-3-glycerol-stock-10-C5_R1R2.bam	/Users/albertonava/Documents/Projects/211117_divaseq_analysis/alberto/mountfolder/JBx_203467/JBx_203467.fa	/Users/albertonava/Documents/Projects/211117_divaseq_analysis/alberto/mountfolder//JBx_203467/aanava-3-glycerol-stock-10-C5_R1R2.bam	/Users/albertonava/Documents/Projects/211117_divaseq_analysis/alberto/mountfolder//JBx_203467/aanava-3-glycerol-stock-10-C5_R1R2.vcf	/Users/albertonava/Documents/Projects/211117_divaseq_analysis/alberto/snapshots/JBx_203467_nava-3-glycerol-stock-10-C5_R1R2.jpg	/Users/albertonava/Documents/Projects/211117_divaseq_analysis/alberto/mountfolder/JBx_203467/JBx_203467.gff3	/Users/albertonava/Documents/Projects/211117_divaseq_analysis/alberto/depths/aanava-3-glycerol-stock-10-C5_R1R2.bam.depth	['CGAAA->[C]@POS790', 'G->[A]@POS800', 'GA->[G]@POS2358', 'CA->[C]@POS2618', 'TTTCAA->[T]@POS2745', 'T->[C]@POS2797', 'AT->[A]@POS2803', 'C->[T]@POS4749']	pPM021	[(760, 7623, 'FICUS-Kan')]	[]	[]	[]	TRUE	TRUE	TRUE
[truncated: 91 more rows]
