# Supplementary material for: Automated Platform for the Plasmid Construction Process
Source: ACS Synth Biol. 2023 Nov 10;12(12):3506–13. doi: 10.1021/acssynbio.3c00292 (PMC10729297; doi:10.1021/acssynbio.3c00292)
Supplement: Supplementary file 2 — sb3c00292_si_002.zip [file sb3c00292_si_002.zip › dnada_supplementary_material_pks_library_build/qpix/qpix_worksheets/211013_plate1ab_picking_summary.csv]

Run Date	Wednesday	October 13	2021 1:40 PM
Process Type	Regional Picking
Operator	ese
Annotations:
Date	Operator	Annotation
Wednesday	October 13	2021 1:40 PM	ese	Regional Picking carried out on 10/13/2021 at 1:40:26 PM by ese
Source Barcode	Source Region	Feature Position X	Feature Position Y	Destination Barcode	Destination Well
Auto6376972626403615268	A1	3	0	Auto63769729624817039214	A1
Auto6376972626403615268	A1	3	0	Auto63769729624817039214	B1
Auto6376972626403615268	A1	3	0	Auto63769729624817039214	C1
Auto6376972626403615268	A2	4	0	Auto63769729624817039214	D1
Auto6376972626403615268	A2	4	0	Auto63769729624817039214	E1
Auto6376972626403615268	A2	4	0	Auto63769729624817039214	F1
Auto6376972626403615268	A2	4	0	Auto63769729624817039214	G1
Auto6376972626403615268	C8	1	0	Auto63769729624817039214	H1
Auto6376972626403615268	D1	2	0	Auto63769729624817039214	A2
Auto6376972626403615268	D1	2	0	Auto63769729624817039214	B2
Auto6376972626403615268	F1	1	0	Auto63769729624817039214	C2
Auto6376972626403615268	F7	1	0	Auto63769729624817039214	D2
Auto6376972626403615269	A1	2	0	Auto63769729624817039214	E2
Auto6376972626403615269	A1	2	0	Auto63769729624817039214	F2
Auto6376972626403615269	C1	2	0	Auto63769729624817039214	G2
Auto6376972626403615269	C1	2	0	Auto63769729624817039214	H2
Auto6376972626403615269	C5	1	0	Auto63769729624817039214	A3
Auto6376972626403615269	D3	1	0	Auto63769729624817039214	B3
Auto6376972626403615269	E1	1	0	Auto63769729624817039214	C3
Auto6376972626403615269	E2	1	0	Auto63769729624817039214	D3
Auto6376972626403615269	F2	1	0	Auto63769729624817039214	E3
Auto6376972626403615269	F4	1	0	Auto63769729624817039214	F3
Auto6376972626403615269	F7	1	0	Auto63769729624817039214	G3
