# Supplementary material for: Automated Platform for the Plasmid Construction Process
Source: ACS Synth Biol. 2023 Nov 10;12(12):3506–13. doi: 10.1021/acssynbio.3c00292 (PMC10729297; doi:10.1021/acssynbio.3c00292)
Supplement: Supplementary file 2 — sb3c00292_si_002.zip [file sb3c00292_si_002.zip › dnada_supplementary_material_pks_library_build/qpix/qpix_worksheets/211013_plate3ab_picking_summary.csv]

Run Date	Wednesday	October 13	2021 1:59 PM
Process Type	Regional Picking
Operator	ese
Annotations:
Date	Operator	Annotation
Wednesday	October 13	2021 1:59 PM	ese	Regional Picking carried out on 10/13/2021 at 1:59:33 PM by ese
Source Barcode	Source Region	Feature Position X	Feature Position Y	Destination Barcode	Destination Well
Auto63769729875072471516	A1	21.9171	39.2445	Auto63769730347138580518	A1
Auto63769729875072471516	A1	13.8208	29.2358	Auto63769730347138580518	B1
Auto63769729875072471516	A1	19.965	25.598	Auto63769730347138580518	C1
Auto63769729875072471516	A1	13.5309	21.0305	Auto63769730347138580518	D1
Auto63769729875072471516	A2	48.9566	28.0235	Auto63769730347138580518	E1
Auto63769729875072471516	A3	71.51	29.8498	Auto63769730347138580518	F1
Auto63769729875072471516	A3	70.0977	25.5343	Auto63769730347138580518	G1
Auto63769729875072471516	A3	64.8298	23.2787	Auto63769730347138580518	H1
Auto63769729875072471516	A6	155.569	40.1244	Auto63769730347138580518	A2
Auto63769729875072471516	A6	158.257	39.4562	Auto63769730347138580518	B2
Auto63769729875072471516	A8	216.565	27.1569	Auto63769730347138580518	C2
Auto63769729875072471516	B1	15.0984	68.2971	Auto63769730347138580518	D2
Auto63769729875072471516	B8	209.439	69.5603	Auto63769730347138580518	E2
Auto63769729875072471516	B8	212.261	58.5305	Auto63769730347138580518	F2
Auto63769729875072471516	C8	212.192	91.2266	Auto63769730347138580518	G2
Auto63769729875072471516	D1	13.521	135.478	Auto63769730347138580518	H2
Auto63769729875072471516	D1	14.1076	129.484	Auto63769730347138580518	A3
Auto63769729875072471516	D1	20.7856	123.997	Auto63769730347138580518	B3
Auto63769729875072471516	D6	155.512	126.446	Auto63769730347138580518	C3
Auto63769729875072471517	C8	208.091	100.228	Auto63769730347138580518	D3
Auto63769729875072471517	C8	219.06	95.1834	Auto63769730347138580518	E3
Auto63769729875072471517	D1	13.4875	139.319	Auto63769730347138580518	F3
Auto63769729875072471517	D1	20.2622	131.341	Auto63769730347138580518	G3
Auto63769729875072471517	D1	20.9028	125.907	Auto63769730347138580518	H3
Auto63769729875072471517	D2	47.1739	125.591	Auto63769730347138580518	A4
Auto63769729875072471517	D2	48.4206	123.804	Auto63769730347138580518	B4
Auto63769729875072471517	D8	204.431	131.096	Auto63769730347138580518	C4
Auto63769729875072471517	E1	14.9275	176.935	Auto63769730347138580518	D4
Auto63769729875072471517	E1	19.0081	170.571	Auto63769730347138580518	E4
Auto63769729875072471517	E1	16.3997	169.882	Auto63769730347138580518	F4
Auto63769729875072471517	E1	9.16996	168.881	Auto63769730347138580518	G4
Auto63769729875072471517	E2	41.4741	161.553	Auto63769730347138580518	H4
Auto63769729875072471517	E2	51.3389	158.539	Auto63769730347138580518	A5
Auto63769729875072471517	E3	79.4203	156.8	Auto63769730347138580518	B5
Auto63769729875072471517	F2	51.3475	210.956	Auto63769730347138580518	C5
Auto63769729875072471517	F2	42.6371	205.669	Auto63769730347138580518	D5
Auto63769729875072471517	F2	46.6617	203.464	Auto63769730347138580518	E5
Auto63769729875072471517	F2	47.4653	193.25	Auto63769730347138580518	F5
Auto63769729875072471517	F4	98.9589	206.221	Auto63769730347138580518	G5
Auto63769729875072471517	F4	104.33	205.146	Auto63769730347138580518	H5
Auto63769729875072471517	F4	97.357	194.562	Auto63769730347138580518	A6
Auto63769729875072471517	F4	108.266	192.345	Auto63769730347138580518	B6
Auto63769729875072471517	F7	178.427	201.953	Auto63769730347138580518	C6
Auto63769729875072471517	F7	191.917	195.805	Auto63769730347138580518	D6
Auto63769729875072471517	F7	184.684	195.12	Auto63769730347138580518	E6
Auto63769729875072471517	F7	193.937	191.614	Auto63769730347138580518	F6
Auto63769729875072471517	F8	207.202	204.053	Auto63769730347138580518	G6
Auto63769729875072471517	F8	204.489	204.083	Auto63769730347138580518	H6
Auto63769729875072471517	F8	208.386	198.559	Auto63769730347138580518	A7
Auto63769729875072471517	F8	209.452	194.251	Auto63769730347138580518	B7
