# Supplementary material for: Automated Platform for the Plasmid Construction Process
Source: ACS Synth Biol. 2023 Nov 10;12(12):3506–13. doi: 10.1021/acssynbio.3c00292 (PMC10729297; doi:10.1021/acssynbio.3c00292)
Supplement: Supplementary file 2 — sb3c00292_si_002.zip [file sb3c00292_si_002.zip › dnada_supplementary_material_pks_library_build/qpix/qpix_worksheets/211013_plate5ab_picking_summary.csv]

Run Date	Wednesday	October 13	2021 2:26 PM
Process Type	Regional Picking
Operator	ese
Annotations:
Date	Operator	Annotation
Wednesday	October 13	2021 2:26 PM	ese	Regional Picking carried out on 10/13/2021 at 2:26:09 PM by ese
Source Barcode	Source Region	Feature Position X	Feature Position Y	Destination Barcode	Destination Well
Auto63769731455008345623	A1	27.8344	34.3218	Auto63769731928359984625	A1
Auto63769731455008345623	A1	14.8159	26.5501	Auto63769731928359984625	B1
Auto63769731455008345623	A1	18.2976	24.5364	Auto63769731928359984625	C1
Auto63769731455008345623	A2	39.5761	41.9374	Auto63769731928359984625	D1
Auto63769731455008345623	A2	37.0113	39.8039	Auto63769731928359984625	E1
Auto63769731455008345623	A2	43.9578	39.7029	Auto63769731928359984625	F1
Auto63769731455008345623	A2	43.7317	31.6213	Auto63769731928359984625	G1
Auto63769731455008345623	A3	71.5347	31.4783	Auto63769731928359984625	H1
Auto63769731455008345623	A3	74.2659	30.0845	Auto63769731928359984625	A2
Auto63769731455008345623	A4	104.806	42.6633	Auto63769731928359984625	B2
Auto63769731455008345623	A4	95.0294	38.3833	Auto63769731928359984625	C2
Auto63769731455008345623	A5	137.823	42.0098	Auto63769731928359984625	D2
Auto63769731455008345623	A5	122.105	35.6096	Auto63769731928359984625	E2
Auto63769731455008345623	A5	125.854	29.1013	Auto63769731928359984625	F2
Auto63769731455008345623	A5	134.885	28.7505	Auto63769731928359984625	G2
Auto63769731455008345623	A6	155.68	32.5086	Auto63769731928359984625	H2
Auto63769731455008345623	A6	159.929	30.8803	Auto63769731928359984625	A3
Auto63769731455008345623	A6	156.716	25.9641	Auto63769731928359984625	B3
Auto63769731455008345623	A6	153.124	23.3575	Auto63769731928359984625	C3
Auto63769731455008345623	A7	181.307	31.2014	Auto63769731928359984625	D3
Auto63769731455008345623	A7	187.455	29.1395	Auto63769731928359984625	E3
Auto63769731455008345623	A7	188.428	24.0574	Auto63769731928359984625	F3
Auto63769731455008345623	A7	182.354	21.3502	Auto63769731928359984625	G3
Auto63769731455008345623	A8	204.403	39.5344	Auto63769731928359984625	H3
Auto63769731455008345623	A8	213.614	38.1462	Auto63769731928359984625	A4
Auto63769731455008345623	A8	209.658	31.3482	Auto63769731928359984625	B4
Auto63769731455008345623	A8	211.75	27.9608	Auto63769731928359984625	C4
Auto63769731455008345623	B1	19.1239	74.6214	Auto63769731928359984625	D4
Auto63769731455008345623	B1	15.6619	72.1894	Auto63769731928359984625	E4
Auto63769731455008345623	B1	21.4828	71.6858	Auto63769731928359984625	F4
Auto63769731455008345623	B1	18.5774	71.5712	Auto63769731928359984625	G4
Auto63769731455008345623	B2	55.1476	75.8867	Auto63769731928359984625	H4
Auto63769731455008345623	B2	39.0648	73.348	Auto63769731928359984625	A5
Auto63769731455008345623	B2	46.4535	69.2994	Auto63769731928359984625	B5
Auto63769731455008345623	B2	44.7611	68.3999	Auto63769731928359984625	C5
Auto63769731455008345623	B3	74.6169	75.048	Auto63769731928359984625	D5
Auto63769731455008345623	B3	65.5719	64.6063	Auto63769731928359984625	E5
Auto63769731455008345623	B3	73.6317	63.0244	Auto63769731928359984625	F5
Auto63769731455008345623	B3	72.6149	58.9483	Auto63769731928359984625	G5
Auto63769731455008345623	B4	97.2746	74.8612	Auto63769731928359984625	H5
Auto63769731455008345623	B4	99.6837	67.4328	Auto63769731928359984625	A6
Auto63769731455008345623	B4	101.722	67.0785	Auto63769731928359984625	B6
Auto63769731455008345623	B4	99.1159	65.7057	Auto63769731928359984625	C6
Auto63769731455008345623	B5	134.64	76.6492	Auto63769731928359984625	D6
Auto63769731455008345623	B5	120.821	75.3054	Auto63769731928359984625	E6
Auto63769731455008345623	B5	123.467	70.0043	Auto63769731928359984625	F6
Auto63769731455008345623	B5	123.608	64.0946	Auto63769731928359984625	G6
Auto63769731455008345623	B6	151.418	75.6193	Auto63769731928359984625	H6
Auto63769731455008345623	B6	154.477	59.4305	Auto63769731928359984625	A7
Auto63769731455008345623	B6	159.152	55.3879	Auto63769731928359984625	B7
Auto63769731455008345623	B7	186.805	76.4398	Auto63769731928359984625	C7
Auto63769731455008345623	B7	182.918	76.0719	Auto63769731928359984625	D7
Auto63769731455008345623	B7	177.973	74.0525	Auto63769731928359984625	E7
Auto63769731455008345623	B7	182.823	66.8832	Auto63769731928359984625	F7
Auto63769731455008345623	B8	208.516	76.7012	Auto63769731928359984625	G7
Auto63769731455008345623	B8	204.574	76.3202	Auto63769731928359984625	H7
Auto63769731455008345623	B8	206.997	73.7219	Auto63769731928359984625	A8
Auto63769731455008345623	B8	214.31	71.3106	Auto63769731928359984625	B8
Auto63769731455008345623	C1	9.34695	109.153	Auto63769731928359984625	C8
Auto63769731455008345623	C1	16.4043	100.035	Auto63769731928359984625	D8
Auto63769731455008345623	C1	27.5504	97.5965	Auto63769731928359984625	E8
Auto63769731455008345623	C1	20.4344	95.7114	Auto63769731928359984625	F8
Auto63769731455008345623	C2	41.6311	105.069	Auto63769731928359984625	G8
Auto63769731455008345623	C2	46.8521	100.551	Auto63769731928359984625	H8
Auto63769731455008345623	C2	50.4546	96.8384	Auto63769731928359984625	A9
Auto63769731455008345623	C2	43.5598	96.5981	Auto63769731928359984625	B9
Auto63769731455008345623	C3	71.2936	102.514	Auto63769731928359984625	C9
Auto63769731455008345623	C3	69.4535	101.891	Auto63769731928359984625	D9
Auto63769731455008345623	C3	75.3854	101.482	Auto63769731928359984625	E9
Auto63769731455008345623	C3	78.0169	100.14	Auto63769731928359984625	F9
Auto63769731455008345623	C4	100.135	98.7951	Auto63769731928359984625	G9
Auto63769731455008345623	C4	94.9651	97.9771	Auto63769731928359984625	H9
Auto63769731455008345623	C4	105.853	96.6973	Auto63769731928359984625	A10
Auto63769731455008345623	C7	180.29	92.3147	Auto63769731928359984625	B10
Auto63769731455008345623	C7	184.769	86.5684	Auto63769731928359984625	C10
Auto63769731455008345623	C8	207.557	109.576	Auto63769731928359984625	D10
Auto63769731455008345623	C8	213.355	109.166	Auto63769731928359984625	E10
Auto63769731455008345623	C8	209.467	108.467	Auto63769731928359984625	F10
Auto63769731455008345623	C8	213.31	106.622	Auto63769731928359984625	G10
Auto63769731455008345623	D1	19.7196	142.655	Auto63769731928359984625	H10
Auto63769731455008345623	D1	18.567	133.736	Auto63769731928359984625	A11
Auto63769731455008345623	D1	21.363	132.042	Auto63769731928359984625	B11
Auto63769731455008345623	D1	23.0263	129.95	Auto63769731928359984625	C11
Auto63769731455008345623	D3	71.5102	128.135	Auto63769731928359984625	D11
Auto63769731455008345623	D3	69.1845	125.89	Auto63769731928359984625	E11
Auto63769731455008345623	D3	74.33	122.463	Auto63769731928359984625	F11
Auto63769731455008345623	D6	155.479	136.453	Auto63769731928359984625	G11
Auto63769731455008345623	D6	157.37	133.63	Auto63769731928359984625	H11
Auto63769731455008345623	D7	186.059	137.749	Auto63769731928359984625	A12
Auto63769731455008345623	D8	210.715	143.932	Auto63769731928359984625	B12
Auto63769731455008345623	E1	16.9424	177.326	Auto63769731928359984625	C12
Auto63769731455008345623	E1	16.4292	175.26	Auto63769731928359984625	D12
Auto63769731455008345623	E1	14.9623	172.976	Auto63769731928359984625	E12
Auto63769731455008345623	E1	20.3739	173.142	Auto63769731928359984625	F12
Auto63769731455008345623	E2	42.5739	164.396	Auto63769732055602440526	A1
Auto63769731455008345623	E2	39.1951	163.75	Auto63769732055602440526	B1
Auto63769731455008345623	E2	45.2339	162.11	Auto63769732055602440526	C1
Auto63769731455008345623	E2	43.3451	159.524	Auto63769732055602440526	D1
Auto63769731455008345623	E3	69.2898	152.825	Auto63769732055602440526	E1
Auto63769731455008345623	E6	150.643	162.515	Auto63769732055602440526	F1
Auto63769731455008345623	E6	156.768	155.036	Auto63769732055602440526	G1
Auto63769731455008345623	E7	187.378	168.026	Auto63769732055602440526	H1
Auto63769731455008345623	E8	213.745	168.798	Auto63769732055602440526	A2
Auto63769731455008345623	E8	217.478	152.684	Auto63769732055602440526	B2
Auto63769731455008345623	F1	10.6196	210.635	Auto63769732055602440526	C2
Auto63769731455008345623	F1	16.8352	209.766	Auto63769732055602440526	D2
Auto63769731455008345623	F1	10.545	208.789	Auto63769732055602440526	E2
Auto63769731455008345623	F1	14.0947	208.015	Auto63769732055602440526	F2
Auto63769731455008345623	F2	43.7106	194.76	Auto63769732055602440526	G2
Auto63769731455008345623	F3	64.2168	208.677	Auto63769732055602440526	H2
Auto63769731455008345623	F3	78.1223	197.161	Auto63769732055602440526	A3
Auto63769731455008345623	F3	76.125	193.302	Auto63769732055602440526	B3
Auto63769731455008345623	F7	180.386	198.461	Auto63769732055602440526	C3
Auto63769731455008345623	F7	189.28	196.824	Auto63769732055602440526	D3
Auto63769731455008345623	F7	180.689	195.231	Auto63769732055602440526	E3
Auto63769731455008345623	F7	183.957	194.369	Auto63769732055602440526	F3
Auto63769731455008345623	F8	209.501	207.532	Auto63769732055602440526	G3
Auto63769731455008345623	F8	208.203	205.016	Auto63769732055602440526	H3
Auto63769731455008345623	F8	206.569	203.483	Auto63769732055602440526	A4
Auto63769731455008345623	F8	212.474	202.733	Auto63769732055602440526	B4
Auto63769731455008345624	A1	24.6728	43.1906	Auto63769732055602440526	C4
Auto63769731455008345624	A1	19.7285	43.0722	Auto63769732055602440526	D4
Auto63769731455008345624	A1	17.2643	41.9771	Auto63769732055602440526	E4
Auto63769731455008345624	A1	15.6402	41.1347	Auto63769732055602440526	F4
Auto63769731455008345624	A4	111.11	41.1978	Auto63769732055602440526	G4
Auto63769731455008345624	A4	104.267	39.2291	Auto63769732055602440526	H4
Auto63769731455008345624	A7	183.714	32.3807	Auto63769732055602440526	A5
Auto63769731455008345624	A7	192.792	32.0176	Auto63769732055602440526	B5
Auto63769731455008345624	A7	180.532	28.9572	Auto63769732055602440526	C5
Auto63769731455008345624	A7	179.3	27.2109	Auto63769732055602440526	D5
Auto63769731455008345624	A8	206.317	35.9148	Auto63769732055602440526	E5
Auto63769731455008345624	A8	214.052	34.7775	Auto63769732055602440526	F5
Auto63769731455008345624	A8	208.055	33.8945	Auto63769732055602440526	G5
Auto63769731455008345624	A8	211.456	31.7375	Auto63769732055602440526	H5
Auto63769731455008345624	B1	8.7596	75.0348	Auto63769732055602440526	A6
Auto63769731455008345624	B1	14.099	75.0311	Auto63769732055602440526	B6
Auto63769731455008345624	B1	10.2459	72.8641	Auto63769732055602440526	C6
Auto63769731455008345624	B1	25.5615	72.3109	Auto63769732055602440526	D6
Auto63769731455008345624	B2	52.3589	71.5269	Auto63769732055602440526	E6
Auto63769731455008345624	B2	41.0176	68.0693	Auto63769732055602440526	F6
Auto63769731455008345624	B2	48.226	67.5091	Auto63769732055602440526	G6
Auto63769731455008345624	B2	41.7293	64.9276	Auto63769732055602440526	H6
Auto63769731455008345624	B7	179.274	57.5095	Auto63769732055602440526	A7
Auto63769731455008345624	B7	184.906	54.4395	Auto63769732055602440526	B7
Auto63769731455008345624	C1	24.7507	109.63	Auto63769732055602440526	C7
Auto63769731455008345624	C1	19.0706	99.8381	Auto63769732055602440526	D7
Auto63769731455008345624	C1	24.7198	99.7447	Auto63769732055602440526	E7
Auto63769731455008345624	C1	17.8535	97.2374	Auto63769732055602440526	F7
Auto63769731455008345624	C2	47.328	107.298	Auto63769732055602440526	G7
Auto63769731455008345624	C2	55.3901	100.33	Auto63769732055602440526	H7
Auto63769731455008345624	C2	39.6978	93.8544	Auto63769732055602440526	A8
Auto63769731455008345624	C2	48.0012	91.9966	Auto63769732055602440526	B8
Auto63769731455008345624	C4	103.176	91.1401	Auto63769732055602440526	C8
Auto63769731455008345624	C4	102.304	87.6591	Auto63769732055602440526	D8
Auto63769731455008345624	C6	152.799	85.5384	Auto63769732055602440526	E8
Auto63769731455008345624	C8	213.371	104.977	Auto63769732055602440526	F8
Auto63769731455008345624	C8	208.599	104.496	Auto63769732055602440526	G8
Auto63769731455008345624	C8	211.095	99.4874	Auto63769732055602440526	H8
Auto63769731455008345624	C8	203.677	99.4528	Auto63769732055602440526	A9
Auto63769731455008345624	D1	14.3377	143.684	Auto63769732055602440526	B9
Auto63769731455008345624	D1	24.5372	141.813	Auto63769732055602440526	C9
Auto63769731455008345624	D1	19.9797	141.141	Auto63769732055602440526	D9
Auto63769731455008345624	D1	9.11527	140.428	Auto63769732055602440526	E9
Auto63769731455008345624	D2	51.261	142.758	Auto63769732055602440526	F9
Auto63769731455008345624	D2	50.4724	136.897	Auto63769732055602440526	G9
Auto63769731455008345624	D2	37.7253	135.965	Auto63769732055602440526	H9
Auto63769731455008345624	D2	37.0659	133.615	Auto63769732055602440526	A10
Auto63769731455008345624	D3	65.6416	129.026	Auto63769732055602440526	B10
Auto63769731455008345624	D5	123.285	133.336	Auto63769732055602440526	C10
Auto63769731455008345624	D7	192.664	142.004	Auto63769732055602440526	D10
Auto63769731455008345624	D7	194.125	137.03	Auto63769732055602440526	E10
Auto63769731455008345624	D7	190.013	134.645	Auto63769732055602440526	F10
Auto63769731455008345624	D7	188.781	133.121	Auto63769732055602440526	G10
Auto63769731455008345624	D8	215.716	136.413	Auto63769732055602440526	H10
Auto63769731455008345624	D8	210.654	132.463	Auto63769732055602440526	A11
Auto63769731455008345624	D8	216.197	130.588	Auto63769732055602440526	B11
Auto63769731455008345624	D8	215.166	126.063	Auto63769732055602440526	C11
Auto63769731455008345624	E1	12.3757	172.705	Auto63769732055602440526	D11
Auto63769731455008345624	E1	11.4245	170.714	Auto63769732055602440526	E11
Auto63769731455008345624	E1	21.4137	170.02	Auto63769732055602440526	F11
Auto63769731455008345624	E1	10.2718	169.775	Auto63769732055602440526	G11
Auto63769731455008345624	E2	54.3155	176.899	Auto63769732055602440526	H11
Auto63769731455008345624	E2	53.3033	175.108	Auto63769732055602440526	A12
Auto63769731455008345624	E2	49.2413	175.117	Auto63769732055602440526	B12
Auto63769731455008345624	E2	42.4647	167.527	Auto63769732055602440526	C12
Auto63769731455008345624	E3	64.2774	172.521	Auto63769732055602440526	D12
Auto63769731455008345624	E3	73.8849	170.54	Auto63769732055602440526	E12
Auto63769731455008345624	E3	77.1894	164.656	Auto63769732055602440526	F12
Auto63769731455008345624	E3	76.9647	160.341	Auto63769732055602440526	G12
Auto63769731455008345624	E4	109.847	168.779	Auto63769732185734813727	A1
Auto63769731455008345624	E4	101.466	163.903	Auto63769732185734813727	B1
Auto63769731455008345624	E4	91.7646	159.598	Auto63769732185734813727	C1
Auto63769731455008345624	E6	152.944	171.938	Auto63769732185734813727	D1
Auto63769731455008345624	E6	156.653	168.656	Auto63769732185734813727	E1
Auto63769731455008345624	E6	155.699	166.856	Auto63769732185734813727	F1
Auto63769731455008345624	E6	157.203	160.126	Auto63769732185734813727	G1
Auto63769731455008345624	E7	188.478	166.682	Auto63769732185734813727	H1
Auto63769731455008345624	E7	178.833	164.897	Auto63769732185734813727	A2
Auto63769731455008345624	E7	182.438	162.528	Auto63769732185734813727	B2
Auto63769731455008345624	E7	179.937	161.635	Auto63769732185734813727	C2
Auto63769731455008345624	E8	210.693	169.484	Auto63769732185734813727	D2
Auto63769731455008345624	E8	214.142	162.991	Auto63769732185734813727	E2
Auto63769731455008345624	E8	216.633	159.714	Auto63769732185734813727	F2
Auto63769731455008345624	F1	9.1714	210.663	Auto63769732185734813727	G2
Auto63769731455008345624	F1	22.6285	205.359	Auto63769732185734813727	H2
Auto63769731455008345624	F1	9.93229	203.08	Auto63769732185734813727	A3
Auto63769731455008345624	F1	13.6415	198.976	Auto63769732185734813727	B3
Auto63769731455008345624	F2	49.109	211.059	Auto63769732185734813727	C3
Auto63769731455008345624	F2	52.4116	210.248	Auto63769732185734813727	D3
Auto63769731455008345624	F2	48.8696	206.442	Auto63769732185734813727	E3
Auto63769731455008345624	F2	38.2594	201.516	Auto63769732185734813727	F3
Auto63769731455008345624	F3	83.1327	210.435	Auto63769732185734813727	G3
Auto63769731455008345624	F3	69.4508	210.133	Auto63769732185734813727	H3
Auto63769731455008345624	F3	76.3669	204.599	Auto63769732185734813727	A4
Auto63769731455008345624	F3	64.5941	203.624	Auto63769732185734813727	B4
Auto63769731455008345624	F4	99.9091	210.318	Auto63769732185734813727	C4
Auto63769731455008345624	F4	106.028	202.738	Auto63769732185734813727	D4
Auto63769731455008345624	F4	104.225	201.801	Auto63769732185734813727	E4
Auto63769731455008345624	F4	104.306	197.272	Auto63769732185734813727	F4
Auto63769731455008345624	F5	132.848	207.145	Auto63769732185734813727	G4
Auto63769731455008345624	F5	135.26	204.552	Auto63769732185734813727	H4
Auto63769731455008345624	F5	133.23	202.038	Auto63769732185734813727	A5
Auto63769731455008345624	F5	122.765	200.714	Auto63769732185734813727	B5
Auto63769731455008345624	F6	147.955	210.375	Auto63769732185734813727	C5
Auto63769731455008345624	F6	166.065	204.369	Auto63769732185734813727	D5
Auto63769731455008345624	F6	157.138	201.676	Auto63769732185734813727	E5
Auto63769731455008345624	F6	165.879	201.78	Auto63769732185734813727	F5
Auto63769731455008345624	F7	188.873	207.145	Auto63769732185734813727	G5
Auto63769731455008345624	F7	186.059	202.927	Auto63769732185734813727	H5
Auto63769731455008345624	F7	179.039	201.863	Auto63769732185734813727	A6
Auto63769731455008345624	F7	189.459	201.389	Auto63769732185734813727	B6
Auto63769731455008345624	F8	215.372	205.229	Auto63769732185734813727	C6
Auto63769731455008345624	F8	213.476	201.578	Auto63769732185734813727	D6
Auto63769731455008345624	F8	205.849	199.806	Auto63769732185734813727	E6
Auto63769731455008345624	F8	209.933	199.414	Auto63769732185734813727	F6
