# Supplementary material for: Automated Platform for the Plasmid Construction Process
Source: ACS Synth Biol. 2023 Nov 10;12(12):3506–13. doi: 10.1021/acssynbio.3c00292 (PMC10729297; doi:10.1021/acssynbio.3c00292)
Supplement: Supplementary file 2 — sb3c00292_si_002.zip [file sb3c00292_si_002.zip › dnada_supplementary_material_pks_library_build/qpix/qpix_worksheets/211013_qpix_results_file.csv]

Source Barcode	Source Region	Destination Barcode	Destination Well
consolidated_gibson_plate_1_QPLATE_1	A1	glycerol_plate_1	A1
consolidated_gibson_plate_1_QPLATE_1	A1	glycerol_plate_1	B1
consolidated_gibson_plate_1_QPLATE_1	A1	glycerol_plate_1	C1
consolidated_gibson_plate_1_QPLATE_1	A2	glycerol_plate_1	D1
consolidated_gibson_plate_1_QPLATE_1	A2	glycerol_plate_1	E1
consolidated_gibson_plate_1_QPLATE_1	A2	glycerol_plate_1	F1
consolidated_gibson_plate_1_QPLATE_1	A2	glycerol_plate_1	G1
consolidated_gibson_plate_1_QPLATE_1	C8	glycerol_plate_1	H1
consolidated_gibson_plate_1_QPLATE_1	D1	glycerol_plate_1	A2
consolidated_gibson_plate_1_QPLATE_1	D1	glycerol_plate_1	B2
consolidated_gibson_plate_1_QPLATE_1	F1	glycerol_plate_1	C2
consolidated_gibson_plate_1_QPLATE_1	F7	glycerol_plate_1	D2
consolidated_gibson_plate_1_QPLATE_2	A1	glycerol_plate_1	E2
consolidated_gibson_plate_1_QPLATE_2	A1	glycerol_plate_1	F2
consolidated_gibson_plate_1_QPLATE_2	C1	glycerol_plate_1	G2
consolidated_gibson_plate_1_QPLATE_2	C1	glycerol_plate_1	H2
consolidated_gibson_plate_1_QPLATE_2	C5	glycerol_plate_1	A3
consolidated_gibson_plate_1_QPLATE_2	D3	glycerol_plate_1	B3
consolidated_gibson_plate_1_QPLATE_2	E1	glycerol_plate_1	C3
consolidated_gibson_plate_1_QPLATE_2	E2	glycerol_plate_1	D3
consolidated_gibson_plate_1_QPLATE_2	F2	glycerol_plate_1	E3
consolidated_gibson_plate_1_QPLATE_2	F4	glycerol_plate_1	F3
consolidated_gibson_plate_1_QPLATE_2	F7	glycerol_plate_1	G3
consolidated_gibson_plate_2_QPLATE_1	A1	glycerol_plate_2	A1
consolidated_gibson_plate_2_QPLATE_1	A2	glycerol_plate_2	B1
consolidated_gibson_plate_2_QPLATE_1	A2	glycerol_plate_2	C1
consolidated_gibson_plate_2_QPLATE_1	A2	glycerol_plate_2	D1
consolidated_gibson_plate_2_QPLATE_1	A8	glycerol_plate_2	E1
consolidated_gibson_plate_2_QPLATE_1	A8	glycerol_plate_2	F1
consolidated_gibson_plate_2_QPLATE_1	A8	glycerol_plate_2	G1
consolidated_gibson_plate_2_QPLATE_1	A8	glycerol_plate_2	H1
consolidated_gibson_plate_2_QPLATE_1	B1	glycerol_plate_2	A2
consolidated_gibson_plate_2_QPLATE_1	B1	glycerol_plate_2	B2
consolidated_gibson_plate_2_QPLATE_1	B1	glycerol_plate_2	C2
consolidated_gibson_plate_2_QPLATE_1	B2	glycerol_plate_2	D2
consolidated_gibson_plate_2_QPLATE_1	C1	glycerol_plate_2	E2
consolidated_gibson_plate_2_QPLATE_1	C1	glycerol_plate_2	F2
consolidated_gibson_plate_2_QPLATE_1	C8	glycerol_plate_2	G2
consolidated_gibson_plate_2_QPLATE_1	C8	glycerol_plate_2	H2
consolidated_gibson_plate_2_QPLATE_1	C8	glycerol_plate_2	A3
consolidated_gibson_plate_2_QPLATE_1	D1	glycerol_plate_2	B3
consolidated_gibson_plate_2_QPLATE_1	D1	glycerol_plate_2	C3
consolidated_gibson_plate_2_QPLATE_1	E8	glycerol_plate_2	D3
consolidated_gibson_plate_2_QPLATE_1	E8	glycerol_plate_2	E3
consolidated_gibson_plate_2_QPLATE_2	A2	glycerol_plate_2	F3
consolidated_gibson_plate_2_QPLATE_2	A8	glycerol_plate_2	G3
consolidated_gibson_plate_2_QPLATE_2	A8	glycerol_plate_2	H3
consolidated_gibson_plate_2_QPLATE_2	A8	glycerol_plate_2	A4
consolidated_gibson_plate_2_QPLATE_2	A8	glycerol_plate_2	B4
consolidated_gibson_plate_2_QPLATE_2	C8	glycerol_plate_2	C4
consolidated_gibson_plate_2_QPLATE_2	D1	glycerol_plate_2	D4
consolidated_gibson_plate_2_QPLATE_2	D1	glycerol_plate_2	E4
consolidated_gibson_plate_2_QPLATE_2	D2	glycerol_plate_2	F4
consolidated_gibson_plate_2_QPLATE_2	D8	glycerol_plate_2	G4
consolidated_gibson_plate_2_QPLATE_2	D8	glycerol_plate_2	H4
consolidated_gibson_plate_2_QPLATE_2	E8	glycerol_plate_2	A5
consolidated_gibson_plate_2_QPLATE_2	E8	glycerol_plate_2	B5
consolidated_gibson_plate_2_QPLATE_2	E8	glycerol_plate_2	C5
consolidated_gibson_plate_2_QPLATE_2	F4	glycerol_plate_2	D5
consolidated_gibson_plate_2_QPLATE_2	F8	glycerol_plate_2	E5
consolidated_gibson_plate_2_QPLATE_2	F8	glycerol_plate_2	F5
consolidated_gibson_plate_2_QPLATE_2	F8	glycerol_plate_2	G5
consolidated_gibson_plate_2_QPLATE_2	F8	glycerol_plate_2	H5
consolidated_gibson_plate_3_QPLATE_1	A1	glycerol_plate_3	A1
consolidated_gibson_plate_3_QPLATE_1	A1	glycerol_plate_3	B1
consolidated_gibson_plate_3_QPLATE_1	A1	glycerol_plate_3	C1
consolidated_gibson_plate_3_QPLATE_1	A1	glycerol_plate_3	D1
consolidated_gibson_plate_3_QPLATE_1	A2	glycerol_plate_3	E1
consolidated_gibson_plate_3_QPLATE_1	A3	glycerol_plate_3	F1
consolidated_gibson_plate_3_QPLATE_1	A3	glycerol_plate_3	G1
consolidated_gibson_plate_3_QPLATE_1	A3	glycerol_plate_3	H1
consolidated_gibson_plate_3_QPLATE_1	A6	glycerol_plate_3	A2
consolidated_gibson_plate_3_QPLATE_1	A6	glycerol_plate_3	B2
consolidated_gibson_plate_3_QPLATE_1	A8	glycerol_plate_3	C2
consolidated_gibson_plate_3_QPLATE_1	B1	glycerol_plate_3	D2
consolidated_gibson_plate_3_QPLATE_1	B8	glycerol_plate_3	E2
consolidated_gibson_plate_3_QPLATE_1	B8	glycerol_plate_3	F2
consolidated_gibson_plate_3_QPLATE_1	C8	glycerol_plate_3	G2
consolidated_gibson_plate_3_QPLATE_1	D1	glycerol_plate_3	H2
consolidated_gibson_plate_3_QPLATE_1	D1	glycerol_plate_3	A3
consolidated_gibson_plate_3_QPLATE_1	D1	glycerol_plate_3	B3
consolidated_gibson_plate_3_QPLATE_1	D6	glycerol_plate_3	C3
consolidated_gibson_plate_3_QPLATE_2	C8	glycerol_plate_3	D3
consolidated_gibson_plate_3_QPLATE_2	C8	glycerol_plate_3	E3
consolidated_gibson_plate_3_QPLATE_2	D1	glycerol_plate_3	F3
consolidated_gibson_plate_3_QPLATE_2	D1	glycerol_plate_3	G3
consolidated_gibson_plate_3_QPLATE_2	D1	glycerol_plate_3	H3
consolidated_gibson_plate_3_QPLATE_2	D2	glycerol_plate_3	A4
consolidated_gibson_plate_3_QPLATE_2	D2	glycerol_plate_3	B4
consolidated_gibson_plate_3_QPLATE_2	D8	glycerol_plate_3	C4
consolidated_gibson_plate_3_QPLATE_2	E1	glycerol_plate_3	D4
consolidated_gibson_plate_3_QPLATE_2	E1	glycerol_plate_3	E4
consolidated_gibson_plate_3_QPLATE_2	E1	glycerol_plate_3	F4
consolidated_gibson_plate_3_QPLATE_2	E1	glycerol_plate_3	G4
consolidated_gibson_plate_3_QPLATE_2	E2	glycerol_plate_3	H4
consolidated_gibson_plate_3_QPLATE_2	E2	glycerol_plate_3	A5
consolidated_gibson_plate_3_QPLATE_2	E3	glycerol_plate_3	B5
consolidated_gibson_plate_3_QPLATE_2	F2	glycerol_plate_3	C5
consolidated_gibson_plate_3_QPLATE_2	F2	glycerol_plate_3	D5
consolidated_gibson_plate_3_QPLATE_2	F2	glycerol_plate_3	E5
consolidated_gibson_plate_3_QPLATE_2	F2	glycerol_plate_3	F5
consolidated_gibson_plate_3_QPLATE_2	F4	glycerol_plate_3	G5
consolidated_gibson_plate_3_QPLATE_2	F4	glycerol_plate_3	H5
consolidated_gibson_plate_3_QPLATE_2	F4	glycerol_plate_3	A6
consolidated_gibson_plate_3_QPLATE_2	F4	glycerol_plate_3	B6
consolidated_gibson_plate_3_QPLATE_2	F7	glycerol_plate_3	C6
consolidated_gibson_plate_3_QPLATE_2	F7	glycerol_plate_3	D6
consolidated_gibson_plate_3_QPLATE_2	F7	glycerol_plate_3	E6
consolidated_gibson_plate_3_QPLATE_2	F7	glycerol_plate_3	F6
consolidated_gibson_plate_3_QPLATE_2	F8	glycerol_plate_3	G6
consolidated_gibson_plate_3_QPLATE_2	F8	glycerol_plate_3	H6
consolidated_gibson_plate_3_QPLATE_2	F8	glycerol_plate_3	A7
consolidated_gibson_plate_3_QPLATE_2	F8	glycerol_plate_3	B7
consolidated_gibson_plate_4_QPLATE_1	A1	glycerol_plate_4	A1
consolidated_gibson_plate_4_QPLATE_1	A1	glycerol_plate_4	B1
consolidated_gibson_plate_4_QPLATE_1	A2	glycerol_plate_4	C1
consolidated_gibson_plate_4_QPLATE_1	A2	glycerol_plate_4	D1
consolidated_gibson_plate_4_QPLATE_1	A4	glycerol_plate_4	E1
consolidated_gibson_plate_4_QPLATE_1	A4	glycerol_plate_4	F1
consolidated_gibson_plate_4_QPLATE_1	A4	glycerol_plate_4	G1
consolidated_gibson_plate_4_QPLATE_1	A4	glycerol_plate_4	H1
consolidated_gibson_plate_4_QPLATE_1	A6	glycerol_plate_4	A2
consolidated_gibson_plate_4_QPLATE_1	A8	glycerol_plate_4	B2
consolidated_gibson_plate_4_QPLATE_1	A8	glycerol_plate_4	C2
consolidated_gibson_plate_4_QPLATE_1	A8	glycerol_plate_4	D2
consolidated_gibson_plate_4_QPLATE_1	A8	glycerol_plate_4	E2
consolidated_gibson_plate_4_QPLATE_1	B1	glycerol_plate_4	F2
consolidated_gibson_plate_4_QPLATE_1	B1	glycerol_plate_4	G2
consolidated_gibson_plate_4_QPLATE_1	B2	glycerol_plate_4	H2
consolidated_gibson_plate_4_QPLATE_1	B2	glycerol_plate_4	A3
consolidated_gibson_plate_4_QPLATE_1	B4	glycerol_plate_4	B3
consolidated_gibson_plate_4_QPLATE_1	B7	glycerol_plate_4	C3
consolidated_gibson_plate_4_QPLATE_1	B8	glycerol_plate_4	D3
consolidated_gibson_plate_4_QPLATE_1	B8	glycerol_plate_4	E3
consolidated_gibson_plate_4_QPLATE_1	B8	glycerol_plate_4	F3
consolidated_gibson_plate_4_QPLATE_1	B8	glycerol_plate_4	G3
consolidated_gibson_plate_4_QPLATE_1	C1	glycerol_plate_4	H3
consolidated_gibson_plate_4_QPLATE_1	C1	glycerol_plate_4	A4
consolidated_gibson_plate_4_QPLATE_1	C1	glycerol_plate_4	B4
consolidated_gibson_plate_4_QPLATE_1	C1	glycerol_plate_4	C4
consolidated_gibson_plate_4_QPLATE_1	C3	glycerol_plate_4	D4
consolidated_gibson_plate_4_QPLATE_1	C7	glycerol_plate_4	E4
consolidated_gibson_plate_4_QPLATE_1	C7	glycerol_plate_4	F4
consolidated_gibson_plate_4_QPLATE_1	D1	glycerol_plate_4	G4
consolidated_gibson_plate_4_QPLATE_1	D1	glycerol_plate_4	H4
consolidated_gibson_plate_4_QPLATE_1	D1	glycerol_plate_4	A5
consolidated_gibson_plate_4_QPLATE_1	D1	glycerol_plate_4	B5
consolidated_gibson_plate_4_QPLATE_1	D8	glycerol_plate_4	C5
consolidated_gibson_plate_4_QPLATE_1	D8	glycerol_plate_4	D5
consolidated_gibson_plate_4_QPLATE_1	D8	glycerol_plate_4	E5
consolidated_gibson_plate_4_QPLATE_1	E1	glycerol_plate_4	F5
consolidated_gibson_plate_4_QPLATE_1	E1	glycerol_plate_4	G5
consolidated_gibson_plate_4_QPLATE_1	E1	glycerol_plate_4	H5
consolidated_gibson_plate_4_QPLATE_1	E2	glycerol_plate_4	A6
consolidated_gibson_plate_4_QPLATE_1	E4	glycerol_plate_4	B6
consolidated_gibson_plate_4_QPLATE_1	E4	glycerol_plate_4	C6
consolidated_gibson_plate_4_QPLATE_1	E4	glycerol_plate_4	D6
consolidated_gibson_plate_4_QPLATE_1	F1	glycerol_plate_4	E6
consolidated_gibson_plate_4_QPLATE_1	F1	glycerol_plate_4	F6
consolidated_gibson_plate_4_QPLATE_1	F1	glycerol_plate_4	G6
consolidated_gibson_plate_4_QPLATE_1	F1	glycerol_plate_4	H6
consolidated_gibson_plate_4_QPLATE_1	F6	glycerol_plate_4	A7
consolidated_gibson_plate_4_QPLATE_1	F6	glycerol_plate_4	B7
consolidated_gibson_plate_4_QPLATE_1	F6	glycerol_plate_4	C7
consolidated_gibson_plate_4_QPLATE_1	F6	glycerol_plate_4	D7
consolidated_gibson_plate_4_QPLATE_1	F7	glycerol_plate_4	E7
consolidated_gibson_plate_4_QPLATE_2	A1	glycerol_plate_4	F7
consolidated_gibson_plate_4_QPLATE_2	A1	glycerol_plate_4	G7
consolidated_gibson_plate_4_QPLATE_2	A1	glycerol_plate_4	H7
consolidated_gibson_plate_4_QPLATE_2	A1	glycerol_plate_4	A8
consolidated_gibson_plate_4_QPLATE_2	A7	glycerol_plate_4	B8
consolidated_gibson_plate_4_QPLATE_2	A7	glycerol_plate_4	C8
consolidated_gibson_plate_4_QPLATE_2	A7	glycerol_plate_4	D8
consolidated_gibson_plate_4_QPLATE_2	A7	glycerol_plate_4	E8
consolidated_gibson_plate_4_QPLATE_2	A8	glycerol_plate_4	F8
consolidated_gibson_plate_4_QPLATE_2	B1	glycerol_plate_4	G8
consolidated_gibson_plate_4_QPLATE_2	B1	glycerol_plate_4	H8
consolidated_gibson_plate_4_QPLATE_2	B1	glycerol_plate_4	A9
consolidated_gibson_plate_4_QPLATE_2	B1	glycerol_plate_4	B9
consolidated_gibson_plate_4_QPLATE_2	B2	glycerol_plate_4	C9
consolidated_gibson_plate_4_QPLATE_2	B7	glycerol_plate_4	D9
consolidated_gibson_plate_4_QPLATE_2	C1	glycerol_plate_4	E9
consolidated_gibson_plate_4_QPLATE_2	C1	glycerol_plate_4	F9
consolidated_gibson_plate_4_QPLATE_2	C1	glycerol_plate_4	G9
consolidated_gibson_plate_4_QPLATE_2	C1	glycerol_plate_4	H9
consolidated_gibson_plate_4_QPLATE_2	C5	glycerol_plate_4	A10
consolidated_gibson_plate_4_QPLATE_2	C7	glycerol_plate_4	B10
consolidated_gibson_plate_4_QPLATE_2	C7	glycerol_plate_4	C10
consolidated_gibson_plate_4_QPLATE_2	C7	glycerol_plate_4	D10
consolidated_gibson_plate_4_QPLATE_2	C8	glycerol_plate_4	E10
consolidated_gibson_plate_4_QPLATE_2	D1	glycerol_plate_4	F10
consolidated_gibson_plate_4_QPLATE_2	D1	glycerol_plate_4	G10
consolidated_gibson_plate_4_QPLATE_2	D1	glycerol_plate_4	H10
consolidated_gibson_plate_4_QPLATE_2	D1	glycerol_plate_4	A11
consolidated_gibson_plate_4_QPLATE_2	D2	glycerol_plate_4	B11
consolidated_gibson_plate_4_QPLATE_2	E1	glycerol_plate_4	C11
consolidated_gibson_plate_4_QPLATE_2	E1	glycerol_plate_4	D11
consolidated_gibson_plate_4_QPLATE_2	E1	glycerol_plate_4	E11
consolidated_gibson_plate_4_QPLATE_2	E1	glycerol_plate_4	F11
consolidated_gibson_plate_4_QPLATE_2	E4	glycerol_plate_4	G11
consolidated_gibson_plate_4_QPLATE_2	E8	glycerol_plate_4	H11
consolidated_gibson_plate_4_QPLATE_2	E8	glycerol_plate_4	A12
consolidated_gibson_plate_4_QPLATE_2	F1	glycerol_plate_4	B12
consolidated_gibson_plate_4_QPLATE_2	F1	glycerol_plate_4	C12
consolidated_gibson_plate_4_QPLATE_2	F1	glycerol_plate_4	D12
consolidated_gibson_plate_4_QPLATE_2	F1	glycerol_plate_4	E12
consolidated_gibson_plate_4_QPLATE_2	F2	glycerol_plate_5	A1
consolidated_gibson_plate_4_QPLATE_2	F2	glycerol_plate_5	B1
consolidated_gibson_plate_4_QPLATE_2	F2	glycerol_plate_5	C1
consolidated_gibson_plate_4_QPLATE_2	F2	glycerol_plate_5	D1
consolidated_gibson_plate_4_QPLATE_2	F3	glycerol_plate_5	E1
consolidated_gibson_plate_4_QPLATE_2	F3	glycerol_plate_5	F1
consolidated_gibson_plate_4_QPLATE_2	F3	glycerol_plate_5	G1
consolidated_gibson_plate_4_QPLATE_2	F3	glycerol_plate_5	H1
consolidated_gibson_plate_4_QPLATE_2	F5	glycerol_plate_5	A2
consolidated_gibson_plate_4_QPLATE_2	F7	glycerol_plate_5	B2
consolidated_gibson_plate_4_QPLATE_2	F7	glycerol_plate_5	C2
consolidated_gibson_plate_4_QPLATE_2	F7	glycerol_plate_5	D2
consolidated_gibson_plate_4_QPLATE_2	F7	glycerol_plate_5	E2
consolidated_gibson_plate_4_QPLATE_2	F8	glycerol_plate_5	F2
consolidated_gibson_plate_4_QPLATE_2	F8	glycerol_plate_5	G2
consolidated_gibson_plate_4_QPLATE_2	F8	glycerol_plate_5	H2
consolidated_gibson_plate_4_QPLATE_2	F8	glycerol_plate_5	A3
consolidated_gibson_plate_5_QPLATE_1	A1	glycerol_plate_6	A1
consolidated_gibson_plate_5_QPLATE_1	A1	glycerol_plate_6	B1
consolidated_gibson_plate_5_QPLATE_1	A1	glycerol_plate_6	C1
consolidated_gibson_plate_5_QPLATE_1	A2	glycerol_plate_6	D1
consolidated_gibson_plate_5_QPLATE_1	A2	glycerol_plate_6	E1
consolidated_gibson_plate_5_QPLATE_1	A2	glycerol_plate_6	F1
consolidated_gibson_plate_5_QPLATE_1	A2	glycerol_plate_6	G1
consolidated_gibson_plate_5_QPLATE_1	A3	glycerol_plate_6	H1
consolidated_gibson_plate_5_QPLATE_1	A3	glycerol_plate_6	A2
consolidated_gibson_plate_5_QPLATE_1	A4	glycerol_plate_6	B2
consolidated_gibson_plate_5_QPLATE_1	A4	glycerol_plate_6	C2
consolidated_gibson_plate_5_QPLATE_1	A5	glycerol_plate_6	D2
consolidated_gibson_plate_5_QPLATE_1	A5	glycerol_plate_6	E2
consolidated_gibson_plate_5_QPLATE_1	A5	glycerol_plate_6	F2
consolidated_gibson_plate_5_QPLATE_1	A5	glycerol_plate_6	G2
consolidated_gibson_plate_5_QPLATE_1	A6	glycerol_plate_6	H2
consolidated_gibson_plate_5_QPLATE_1	A6	glycerol_plate_6	A3
consolidated_gibson_plate_5_QPLATE_1	A6	glycerol_plate_6	B3
consolidated_gibson_plate_5_QPLATE_1	A6	glycerol_plate_6	C3
consolidated_gibson_plate_5_QPLATE_1	A7	glycerol_plate_6	D3
consolidated_gibson_plate_5_QPLATE_1	A7	glycerol_plate_6	E3
consolidated_gibson_plate_5_QPLATE_1	A7	glycerol_plate_6	F3
consolidated_gibson_plate_5_QPLATE_1	A7	glycerol_plate_6	G3
consolidated_gibson_plate_5_QPLATE_1	A8	glycerol_plate_6	H3
consolidated_gibson_plate_5_QPLATE_1	A8	glycerol_plate_6	A4
consolidated_gibson_plate_5_QPLATE_1	A8	glycerol_plate_6	B4
consolidated_gibson_plate_5_QPLATE_1	A8	glycerol_plate_6	C4
consolidated_gibson_plate_5_QPLATE_1	B1	glycerol_plate_6	D4
consolidated_gibson_plate_5_QPLATE_1	B1	glycerol_plate_6	E4
consolidated_gibson_plate_5_QPLATE_1	B1	glycerol_plate_6	F4
consolidated_gibson_plate_5_QPLATE_1	B1	glycerol_plate_6	G4
consolidated_gibson_plate_5_QPLATE_1	B2	glycerol_plate_6	H4
consolidated_gibson_plate_5_QPLATE_1	B2	glycerol_plate_6	A5
consolidated_gibson_plate_5_QPLATE_1	B2	glycerol_plate_6	B5
consolidated_gibson_plate_5_QPLATE_1	B2	glycerol_plate_6	C5
consolidated_gibson_plate_5_QPLATE_1	B3	glycerol_plate_6	D5
consolidated_gibson_plate_5_QPLATE_1	B3	glycerol_plate_6	E5
consolidated_gibson_plate_5_QPLATE_1	B3	glycerol_plate_6	F5
consolidated_gibson_plate_5_QPLATE_1	B3	glycerol_plate_6	G5
consolidated_gibson_plate_5_QPLATE_1	B4	glycerol_plate_6	H5
consolidated_gibson_plate_5_QPLATE_1	B4	glycerol_plate_6	A6
consolidated_gibson_plate_5_QPLATE_1	B4	glycerol_plate_6	B6
consolidated_gibson_plate_5_QPLATE_1	B4	glycerol_plate_6	C6
consolidated_gibson_plate_5_QPLATE_1	B5	glycerol_plate_6	D6
consolidated_gibson_plate_5_QPLATE_1	B5	glycerol_plate_6	E6
consolidated_gibson_plate_5_QPLATE_1	B5	glycerol_plate_6	F6
consolidated_gibson_plate_5_QPLATE_1	B5	glycerol_plate_6	G6
consolidated_gibson_plate_5_QPLATE_1	B6	glycerol_plate_6	H6
consolidated_gibson_plate_5_QPLATE_1	B6	glycerol_plate_6	A7
consolidated_gibson_plate_5_QPLATE_1	B6	glycerol_plate_6	B7
consolidated_gibson_plate_5_QPLATE_1	B7	glycerol_plate_6	C7
consolidated_gibson_plate_5_QPLATE_1	B7	glycerol_plate_6	D7
consolidated_gibson_plate_5_QPLATE_1	B7	glycerol_plate_6	E7
consolidated_gibson_plate_5_QPLATE_1	B7	glycerol_plate_6	F7
consolidated_gibson_plate_5_QPLATE_1	B8	glycerol_plate_6	G7
consolidated_gibson_plate_5_QPLATE_1	B8	glycerol_plate_6	H7
consolidated_gibson_plate_5_QPLATE_1	B8	glycerol_plate_6	A8
consolidated_gibson_plate_5_QPLATE_1	B8	glycerol_plate_6	B8
consolidated_gibson_plate_5_QPLATE_1	C1	glycerol_plate_6	C8
consolidated_gibson_plate_5_QPLATE_1	C1	glycerol_plate_6	D8
consolidated_gibson_plate_5_QPLATE_1	C1	glycerol_plate_6	E8
consolidated_gibson_plate_5_QPLATE_1	C1	glycerol_plate_6	F8
consolidated_gibson_plate_5_QPLATE_1	C2	glycerol_plate_6	G8
consolidated_gibson_plate_5_QPLATE_1	C2	glycerol_plate_6	H8
consolidated_gibson_plate_5_QPLATE_1	C2	glycerol_plate_6	A9
consolidated_gibson_plate_5_QPLATE_1	C2	glycerol_plate_6	B9
consolidated_gibson_plate_5_QPLATE_1	C3	glycerol_plate_6	C9
consolidated_gibson_plate_5_QPLATE_1	C3	glycerol_plate_6	D9
consolidated_gibson_plate_5_QPLATE_1	C3	glycerol_plate_6	E9
consolidated_gibson_plate_5_QPLATE_1	C3	glycerol_plate_6	F9
consolidated_gibson_plate_5_QPLATE_1	C4	glycerol_plate_6	G9
consolidated_gibson_plate_5_QPLATE_1	C4	glycerol_plate_6	H9
consolidated_gibson_plate_5_QPLATE_1	C4	glycerol_plate_6	A10
consolidated_gibson_plate_5_QPLATE_1	C7	glycerol_plate_6	B10
consolidated_gibson_plate_5_QPLATE_1	C7	glycerol_plate_6	C10
consolidated_gibson_plate_5_QPLATE_1	C8	glycerol_plate_6	D10
consolidated_gibson_plate_5_QPLATE_1	C8	glycerol_plate_6	E10
consolidated_gibson_plate_5_QPLATE_1	C8	glycerol_plate_6	F10
consolidated_gibson_plate_5_QPLATE_1	C8	glycerol_plate_6	G10
consolidated_gibson_plate_5_QPLATE_1	D1	glycerol_plate_6	H10
consolidated_gibson_plate_5_QPLATE_1	D1	glycerol_plate_6	A11
consolidated_gibson_plate_5_QPLATE_1	D1	glycerol_plate_6	B11
consolidated_gibson_plate_5_QPLATE_1	D1	glycerol_plate_6	C11
consolidated_gibson_plate_5_QPLATE_1	D3	glycerol_plate_6	D11
consolidated_gibson_plate_5_QPLATE_1	D3	glycerol_plate_6	E11
consolidated_gibson_plate_5_QPLATE_1	D3	glycerol_plate_6	F11
consolidated_gibson_plate_5_QPLATE_1	D6	glycerol_plate_6	G11
consolidated_gibson_plate_5_QPLATE_1	D6	glycerol_plate_6	H11
consolidated_gibson_plate_5_QPLATE_1	D7	glycerol_plate_6	A12
consolidated_gibson_plate_5_QPLATE_1	D8	glycerol_plate_6	B12
consolidated_gibson_plate_5_QPLATE_1	E1	glycerol_plate_6	C12
consolidated_gibson_plate_5_QPLATE_1	E1	glycerol_plate_6	D12
consolidated_gibson_plate_5_QPLATE_1	E1	glycerol_plate_6	E12
consolidated_gibson_plate_5_QPLATE_1	E1	glycerol_plate_6	F12
consolidated_gibson_plate_5_QPLATE_1	E2	glycerol_plate_7	A1
consolidated_gibson_plate_5_QPLATE_1	E2	glycerol_plate_7	B1
consolidated_gibson_plate_5_QPLATE_1	E2	glycerol_plate_7	C1
consolidated_gibson_plate_5_QPLATE_1	E2	glycerol_plate_7	D1
consolidated_gibson_plate_5_QPLATE_1	E3	glycerol_plate_7	E1
consolidated_gibson_plate_5_QPLATE_1	E6	glycerol_plate_7	F1
consolidated_gibson_plate_5_QPLATE_1	E6	glycerol_plate_7	G1
consolidated_gibson_plate_5_QPLATE_1	E7	glycerol_plate_7	H1
consolidated_gibson_plate_5_QPLATE_1	E8	glycerol_plate_7	A2
consolidated_gibson_plate_5_QPLATE_1	E8	glycerol_plate_7	B2
consolidated_gibson_plate_5_QPLATE_1	F1	glycerol_plate_7	C2
consolidated_gibson_plate_5_QPLATE_1	F1	glycerol_plate_7	D2
consolidated_gibson_plate_5_QPLATE_1	F1	glycerol_plate_7	E2
consolidated_gibson_plate_5_QPLATE_1	F1	glycerol_plate_7	F2
consolidated_gibson_plate_5_QPLATE_1	F2	glycerol_plate_7	G2
consolidated_gibson_plate_5_QPLATE_1	F3	glycerol_plate_7	H2
consolidated_gibson_plate_5_QPLATE_1	F3	glycerol_plate_7	A3
consolidated_gibson_plate_5_QPLATE_1	F3	glycerol_plate_7	B3
consolidated_gibson_plate_5_QPLATE_1	F7	glycerol_plate_7	C3
consolidated_gibson_plate_5_QPLATE_1	F7	glycerol_plate_7	D3
consolidated_gibson_plate_5_QPLATE_1	F7	glycerol_plate_7	E3
consolidated_gibson_plate_5_QPLATE_1	F7	glycerol_plate_7	F3
consolidated_gibson_plate_5_QPLATE_1	F8	glycerol_plate_7	G3
consolidated_gibson_plate_5_QPLATE_1	F8	glycerol_plate_7	H3
consolidated_gibson_plate_5_QPLATE_1	F8	glycerol_plate_7	A4
consolidated_gibson_plate_5_QPLATE_1	F8	glycerol_plate_7	B4
consolidated_gibson_plate_5_QPLATE_2	A1	glycerol_plate_7	C4
consolidated_gibson_plate_5_QPLATE_2	A1	glycerol_plate_7	D4
consolidated_gibson_plate_5_QPLATE_2	A1	glycerol_plate_7	E4
consolidated_gibson_plate_5_QPLATE_2	A1	glycerol_plate_7	F4
consolidated_gibson_plate_5_QPLATE_2	A4	glycerol_plate_7	G4
consolidated_gibson_plate_5_QPLATE_2	A4	glycerol_plate_7	H4
consolidated_gibson_plate_5_QPLATE_2	A7	glycerol_plate_7	A5
consolidated_gibson_plate_5_QPLATE_2	A7	glycerol_plate_7	B5
consolidated_gibson_plate_5_QPLATE_2	A7	glycerol_plate_7	C5
consolidated_gibson_plate_5_QPLATE_2	A7	glycerol_plate_7	D5
consolidated_gibson_plate_5_QPLATE_2	A8	glycerol_plate_7	E5
consolidated_gibson_plate_5_QPLATE_2	A8	glycerol_plate_7	F5
consolidated_gibson_plate_5_QPLATE_2	A8	glycerol_plate_7	G5
consolidated_gibson_plate_5_QPLATE_2	A8	glycerol_plate_7	H5
consolidated_gibson_plate_5_QPLATE_2	B1	glycerol_plate_7	A6
consolidated_gibson_plate_5_QPLATE_2	B1	glycerol_plate_7	B6
consolidated_gibson_plate_5_QPLATE_2	B1	glycerol_plate_7	C6
consolidated_gibson_plate_5_QPLATE_2	B1	glycerol_plate_7	D6
consolidated_gibson_plate_5_QPLATE_2	B2	glycerol_plate_7	E6
consolidated_gibson_plate_5_QPLATE_2	B2	glycerol_plate_7	F6
consolidated_gibson_plate_5_QPLATE_2	B2	glycerol_plate_7	G6
consolidated_gibson_plate_5_QPLATE_2	B2	glycerol_plate_7	H6
consolidated_gibson_plate_5_QPLATE_2	B7	glycerol_plate_7	A7
consolidated_gibson_plate_5_QPLATE_2	B7	glycerol_plate_7	B7
consolidated_gibson_plate_5_QPLATE_2	C1	glycerol_plate_7	C7
consolidated_gibson_plate_5_QPLATE_2	C1	glycerol_plate_7	D7
consolidated_gibson_plate_5_QPLATE_2	C1	glycerol_plate_7	E7
consolidated_gibson_plate_5_QPLATE_2	C1	glycerol_plate_7	F7
consolidated_gibson_plate_5_QPLATE_2	C2	glycerol_plate_7	G7
consolidated_gibson_plate_5_QPLATE_2	C2	glycerol_plate_7	H7
consolidated_gibson_plate_5_QPLATE_2	C2	glycerol_plate_7	A8
consolidated_gibson_plate_5_QPLATE_2	C2	glycerol_plate_7	B8
consolidated_gibson_plate_5_QPLATE_2	C4	glycerol_plate_7	C8
consolidated_gibson_plate_5_QPLATE_2	C4	glycerol_plate_7	D8
consolidated_gibson_plate_5_QPLATE_2	C6	glycerol_plate_7	E8
consolidated_gibson_plate_5_QPLATE_2	C8	glycerol_plate_7	F8
consolidated_gibson_plate_5_QPLATE_2	C8	glycerol_plate_7	G8
consolidated_gibson_plate_5_QPLATE_2	C8	glycerol_plate_7	H8
consolidated_gibson_plate_5_QPLATE_2	C8	glycerol_plate_7	A9
consolidated_gibson_plate_5_QPLATE_2	D1	glycerol_plate_7	B9
consolidated_gibson_plate_5_QPLATE_2	D1	glycerol_plate_7	C9
consolidated_gibson_plate_5_QPLATE_2	D1	glycerol_plate_7	D9
consolidated_gibson_plate_5_QPLATE_2	D1	glycerol_plate_7	E9
consolidated_gibson_plate_5_QPLATE_2	D2	glycerol_plate_7	F9
consolidated_gibson_plate_5_QPLATE_2	D2	glycerol_plate_7	G9
consolidated_gibson_plate_5_QPLATE_2	D2	glycerol_plate_7	H9
consolidated_gibson_plate_5_QPLATE_2	D2	glycerol_plate_7	A10
consolidated_gibson_plate_5_QPLATE_2	D3	glycerol_plate_7	B10
consolidated_gibson_plate_5_QPLATE_2	D5	glycerol_plate_7	C10
consolidated_gibson_plate_5_QPLATE_2	D7	glycerol_plate_7	D10
consolidated_gibson_plate_5_QPLATE_2	D7	glycerol_plate_7	E10
consolidated_gibson_plate_5_QPLATE_2	D7	glycerol_plate_7	F10
consolidated_gibson_plate_5_QPLATE_2	D7	glycerol_plate_7	G10
consolidated_gibson_plate_5_QPLATE_2	D8	glycerol_plate_7	H10
consolidated_gibson_plate_5_QPLATE_2	D8	glycerol_plate_7	A11
consolidated_gibson_plate_5_QPLATE_2	D8	glycerol_plate_7	B11
consolidated_gibson_plate_5_QPLATE_2	D8	glycerol_plate_7	C11
consolidated_gibson_plate_5_QPLATE_2	E1	glycerol_plate_7	D11
consolidated_gibson_plate_5_QPLATE_2	E1	glycerol_plate_7	E11
consolidated_gibson_plate_5_QPLATE_2	E1	glycerol_plate_7	F11
consolidated_gibson_plate_5_QPLATE_2	E1	glycerol_plate_7	G11
consolidated_gibson_plate_5_QPLATE_2	E2	glycerol_plate_7	H11
consolidated_gibson_plate_5_QPLATE_2	E2	glycerol_plate_7	A12
consolidated_gibson_plate_5_QPLATE_2	E2	glycerol_plate_7	B12
consolidated_gibson_plate_5_QPLATE_2	E2	glycerol_plate_7	C12
consolidated_gibson_plate_5_QPLATE_2	E3	glycerol_plate_7	D12
consolidated_gibson_plate_5_QPLATE_2	E3	glycerol_plate_7	E12
consolidated_gibson_plate_5_QPLATE_2	E3	glycerol_plate_7	F12
consolidated_gibson_plate_5_QPLATE_2	E3	glycerol_plate_7	G12
consolidated_gibson_plate_5_QPLATE_2	E4	glycerol_plate_8	A1
consolidated_gibson_plate_5_QPLATE_2	E4	glycerol_plate_8	B1
consolidated_gibson_plate_5_QPLATE_2	E4	glycerol_plate_8	C1
consolidated_gibson_plate_5_QPLATE_2	E6	glycerol_plate_8	D1
consolidated_gibson_plate_5_QPLATE_2	E6	glycerol_plate_8	E1
consolidated_gibson_plate_5_QPLATE_2	E6	glycerol_plate_8	F1
consolidated_gibson_plate_5_QPLATE_2	E6	glycerol_plate_8	G1
consolidated_gibson_plate_5_QPLATE_2	E7	glycerol_plate_8	H1
consolidated_gibson_plate_5_QPLATE_2	E7	glycerol_plate_8	A2
consolidated_gibson_plate_5_QPLATE_2	E7	glycerol_plate_8	B2
consolidated_gibson_plate_5_QPLATE_2	E7	glycerol_plate_8	C2
consolidated_gibson_plate_5_QPLATE_2	E8	glycerol_plate_8	D2
consolidated_gibson_plate_5_QPLATE_2	E8	glycerol_plate_8	E2
consolidated_gibson_plate_5_QPLATE_2	E8	glycerol_plate_8	F2
consolidated_gibson_plate_5_QPLATE_2	F1	glycerol_plate_8	G2
consolidated_gibson_plate_5_QPLATE_2	F1	glycerol_plate_8	H2
consolidated_gibson_plate_5_QPLATE_2	F1	glycerol_plate_8	A3
consolidated_gibson_plate_5_QPLATE_2	F1	glycerol_plate_8	B3
consolidated_gibson_plate_5_QPLATE_2	F2	glycerol_plate_8	C3
consolidated_gibson_plate_5_QPLATE_2	F2	glycerol_plate_8	D3
consolidated_gibson_plate_5_QPLATE_2	F2	glycerol_plate_8	E3
consolidated_gibson_plate_5_QPLATE_2	F2	glycerol_plate_8	F3
consolidated_gibson_plate_5_QPLATE_2	F3	glycerol_plate_8	G3
consolidated_gibson_plate_5_QPLATE_2	F3	glycerol_plate_8	H3
consolidated_gibson_plate_5_QPLATE_2	F3	glycerol_plate_8	A4
consolidated_gibson_plate_5_QPLATE_2	F3	glycerol_plate_8	B4
consolidated_gibson_plate_5_QPLATE_2	F4	glycerol_plate_8	C4
consolidated_gibson_plate_5_QPLATE_2	F4	glycerol_plate_8	D4
consolidated_gibson_plate_5_QPLATE_2	F4	glycerol_plate_8	E4
consolidated_gibson_plate_5_QPLATE_2	F4	glycerol_plate_8	F4
consolidated_gibson_plate_5_QPLATE_2	F5	glycerol_plate_8	G4
consolidated_gibson_plate_5_QPLATE_2	F5	glycerol_plate_8	H4
consolidated_gibson_plate_5_QPLATE_2	F5	glycerol_plate_8	A5
consolidated_gibson_plate_5_QPLATE_2	F5	glycerol_plate_8	B5
consolidated_gibson_plate_5_QPLATE_2	F6	glycerol_plate_8	C5
consolidated_gibson_plate_5_QPLATE_2	F6	glycerol_plate_8	D5
consolidated_gibson_plate_5_QPLATE_2	F6	glycerol_plate_8	E5
consolidated_gibson_plate_5_QPLATE_2	F6	glycerol_plate_8	F5
consolidated_gibson_plate_5_QPLATE_2	F7	glycerol_plate_8	G5
consolidated_gibson_plate_5_QPLATE_2	F7	glycerol_plate_8	H5
consolidated_gibson_plate_5_QPLATE_2	F7	glycerol_plate_8	A6
consolidated_gibson_plate_5_QPLATE_2	F7	glycerol_plate_8	B6
consolidated_gibson_plate_5_QPLATE_2	F8	glycerol_plate_8	C6
consolidated_gibson_plate_5_QPLATE_2	F8	glycerol_plate_8	D6
consolidated_gibson_plate_5_QPLATE_2	F8	glycerol_plate_8	E6
consolidated_gibson_plate_5_QPLATE_2	F8	glycerol_plate_8	F6
consolidated_gibson_plate_6_QPLATE_1	A1	glycerol_plate_9	A1
consolidated_gibson_plate_6_QPLATE_1	A1	glycerol_plate_9	B1
consolidated_gibson_plate_6_QPLATE_1	A1	glycerol_plate_9	C1
consolidated_gibson_plate_6_QPLATE_1	A1	glycerol_plate_9	D1
consolidated_gibson_plate_6_QPLATE_1	A2	glycerol_plate_9	E1
consolidated_gibson_plate_6_QPLATE_1	A2	glycerol_plate_9	F1
consolidated_gibson_plate_6_QPLATE_1	A2	glycerol_plate_9	G1
consolidated_gibson_plate_6_QPLATE_1	A2	glycerol_plate_9	H1
consolidated_gibson_plate_6_QPLATE_1	A3	glycerol_plate_9	A2
consolidated_gibson_plate_6_QPLATE_1	A3	glycerol_plate_9	B2
consolidated_gibson_plate_6_QPLATE_1	A3	glycerol_plate_9	C2
consolidated_gibson_plate_6_QPLATE_1	A3	glycerol_plate_9	D2
consolidated_gibson_plate_6_QPLATE_1	A4	glycerol_plate_9	E2
consolidated_gibson_plate_6_QPLATE_1	A4	glycerol_plate_9	F2
consolidated_gibson_plate_6_QPLATE_1	A4	glycerol_plate_9	G2
consolidated_gibson_plate_6_QPLATE_1	A4	glycerol_plate_9	H2
consolidated_gibson_plate_6_QPLATE_1	A5	glycerol_plate_9	A3
consolidated_gibson_plate_6_QPLATE_1	A5	glycerol_plate_9	B3
consolidated_gibson_plate_6_QPLATE_1	A6	glycerol_plate_9	C3
consolidated_gibson_plate_6_QPLATE_1	A6	glycerol_plate_9	D3
consolidated_gibson_plate_6_QPLATE_1	A6	glycerol_plate_9	E3
consolidated_gibson_plate_6_QPLATE_1	A6	glycerol_plate_9	F3
consolidated_gibson_plate_6_QPLATE_1	A7	glycerol_plate_9	G3
consolidated_gibson_plate_6_QPLATE_1	A7	glycerol_plate_9	H3
consolidated_gibson_plate_6_QPLATE_1	A7	glycerol_plate_9	A4
consolidated_gibson_plate_6_QPLATE_1	A7	glycerol_plate_9	B4
consolidated_gibson_plate_6_QPLATE_1	A8	glycerol_plate_9	C4
consolidated_gibson_plate_6_QPLATE_1	A8	glycerol_plate_9	D4
consolidated_gibson_plate_6_QPLATE_1	A8	glycerol_plate_9	E4
consolidated_gibson_plate_6_QPLATE_1	A8	glycerol_plate_9	F4
consolidated_gibson_plate_6_QPLATE_1	B1	glycerol_plate_9	G4
consolidated_gibson_plate_6_QPLATE_1	B1	glycerol_plate_9	H4
consolidated_gibson_plate_6_QPLATE_1	B1	glycerol_plate_9	A5
consolidated_gibson_plate_6_QPLATE_1	B1	glycerol_plate_9	B5
consolidated_gibson_plate_6_QPLATE_1	B2	glycerol_plate_9	C5
consolidated_gibson_plate_6_QPLATE_1	B2	glycerol_plate_9	D5
consolidated_gibson_plate_6_QPLATE_1	B2	glycerol_plate_9	E5
consolidated_gibson_plate_6_QPLATE_1	B2	glycerol_plate_9	F5
consolidated_gibson_plate_6_QPLATE_1	B3	glycerol_plate_9	G5
consolidated_gibson_plate_6_QPLATE_1	B3	glycerol_plate_9	H5
consolidated_gibson_plate_6_QPLATE_1	B3	glycerol_plate_9	A6
consolidated_gibson_plate_6_QPLATE_1	B3	glycerol_plate_9	B6
consolidated_gibson_plate_6_QPLATE_1	B4	glycerol_plate_9	C6
consolidated_gibson_plate_6_QPLATE_1	B4	glycerol_plate_9	D6
consolidated_gibson_plate_6_QPLATE_1	B4	glycerol_plate_9	E6
consolidated_gibson_plate_6_QPLATE_1	B4	glycerol_plate_9	F6
consolidated_gibson_plate_6_QPLATE_1	B5	glycerol_plate_9	G6
consolidated_gibson_plate_6_QPLATE_1	B5	glycerol_plate_9	H6
consolidated_gibson_plate_6_QPLATE_1	B5	glycerol_plate_9	A7
consolidated_gibson_plate_6_QPLATE_1	B5	glycerol_plate_9	B7
consolidated_gibson_plate_6_QPLATE_1	B7	glycerol_plate_9	C7
consolidated_gibson_plate_6_QPLATE_1	B7	glycerol_plate_9	D7
consolidated_gibson_plate_6_QPLATE_1	B7	glycerol_plate_9	E7
consolidated_gibson_plate_6_QPLATE_1	B7	glycerol_plate_9	F7
consolidated_gibson_plate_6_QPLATE_1	B8	glycerol_plate_9	G7
consolidated_gibson_plate_6_QPLATE_1	B8	glycerol_plate_9	H7
consolidated_gibson_plate_6_QPLATE_1	B8	glycerol_plate_9	A8
consolidated_gibson_plate_6_QPLATE_1	B8	glycerol_plate_9	B8
consolidated_gibson_plate_6_QPLATE_1	C1	glycerol_plate_9	C8
consolidated_gibson_plate_6_QPLATE_1	C1	glycerol_plate_9	D8
consolidated_gibson_plate_6_QPLATE_1	C1	glycerol_plate_9	E8
consolidated_gibson_plate_6_QPLATE_1	C1	glycerol_plate_9	F8
consolidated_gibson_plate_6_QPLATE_1	C2	glycerol_plate_9	G8
consolidated_gibson_plate_6_QPLATE_1	C2	glycerol_plate_9	H8
consolidated_gibson_plate_6_QPLATE_1	C2	glycerol_plate_9	A9
consolidated_gibson_plate_6_QPLATE_1	C2	glycerol_plate_9	B9
consolidated_gibson_plate_6_QPLATE_1	C3	glycerol_plate_9	C9
consolidated_gibson_plate_6_QPLATE_1	C3	glycerol_plate_9	D9
consolidated_gibson_plate_6_QPLATE_1	C3	glycerol_plate_9	E9
consolidated_gibson_plate_6_QPLATE_1	C3	glycerol_plate_9	F9
consolidated_gibson_plate_6_QPLATE_1	C4	glycerol_plate_9	G9
consolidated_gibson_plate_6_QPLATE_1	C4	glycerol_plate_9	H9
consolidated_gibson_plate_6_QPLATE_1	C4	glycerol_plate_9	A10
consolidated_gibson_plate_6_QPLATE_1	C7	glycerol_plate_9	B10
consolidated_gibson_plate_6_QPLATE_1	C7	glycerol_plate_9	C10
consolidated_gibson_plate_6_QPLATE_1	C7	glycerol_plate_9	D10
consolidated_gibson_plate_6_QPLATE_1	C7	glycerol_plate_9	E10
consolidated_gibson_plate_6_QPLATE_1	C8	glycerol_plate_9	F10
consolidated_gibson_plate_6_QPLATE_1	C8	glycerol_plate_9	G10
consolidated_gibson_plate_6_QPLATE_1	C8	glycerol_plate_9	H10
consolidated_gibson_plate_6_QPLATE_1	C8	glycerol_plate_9	A11
consolidated_gibson_plate_6_QPLATE_1	D1	glycerol_plate_9	B11
consolidated_gibson_plate_6_QPLATE_1	D1	glycerol_plate_9	C11
consolidated_gibson_plate_6_QPLATE_1	D1	glycerol_plate_9	D11
consolidated_gibson_plate_6_QPLATE_1	D1	glycerol_plate_9	E11
consolidated_gibson_plate_6_QPLATE_1	D2	glycerol_plate_9	F11
consolidated_gibson_plate_6_QPLATE_1	D2	glycerol_plate_9	G11
consolidated_gibson_plate_6_QPLATE_1	D4	glycerol_plate_9	H11
consolidated_gibson_plate_6_QPLATE_1	D6	glycerol_plate_9	A12
consolidated_gibson_plate_6_QPLATE_1	D7	glycerol_plate_9	B12
consolidated_gibson_plate_6_QPLATE_1	D7	glycerol_plate_9	C12
consolidated_gibson_plate_6_QPLATE_1	D8	glycerol_plate_9	D12
consolidated_gibson_plate_6_QPLATE_1	D8	glycerol_plate_9	E12
consolidated_gibson_plate_6_QPLATE_1	D8	glycerol_plate_9	F12
consolidated_gibson_plate_6_QPLATE_1	D8	glycerol_plate_9	G12
consolidated_gibson_plate_6_QPLATE_1	E1	glycerol_plate_10	A1
consolidated_gibson_plate_6_QPLATE_1	E1	glycerol_plate_10	B1
consolidated_gibson_plate_6_QPLATE_1	E1	glycerol_plate_10	C1
consolidated_gibson_plate_6_QPLATE_1	E1	glycerol_plate_10	D1
consolidated_gibson_plate_6_QPLATE_1	E2	glycerol_plate_10	E1
consolidated_gibson_plate_6_QPLATE_1	E2	glycerol_plate_10	F1
consolidated_gibson_plate_6_QPLATE_1	E2	glycerol_plate_10	G1
consolidated_gibson_plate_6_QPLATE_1	E2	glycerol_plate_10	H1
consolidated_gibson_plate_6_QPLATE_1	E3	glycerol_plate_10	A2
consolidated_gibson_plate_6_QPLATE_1	E3	glycerol_plate_10	B2
consolidated_gibson_plate_6_QPLATE_1	E6	glycerol_plate_10	C2
consolidated_gibson_plate_6_QPLATE_1	E6	glycerol_plate_10	D2
consolidated_gibson_plate_6_QPLATE_1	E6	glycerol_plate_10	E2
consolidated_gibson_plate_6_QPLATE_1	E7	glycerol_plate_10	F2
consolidated_gibson_plate_6_QPLATE_1	E7	glycerol_plate_10	G2
consolidated_gibson_plate_6_QPLATE_1	E7	glycerol_plate_10	H2
consolidated_gibson_plate_6_QPLATE_1	E7	glycerol_plate_10	A3
consolidated_gibson_plate_6_QPLATE_1	E8	glycerol_plate_10	B3
consolidated_gibson_plate_6_QPLATE_1	E8	glycerol_plate_10	C3
consolidated_gibson_plate_6_QPLATE_1	E8	glycerol_plate_10	D3
consolidated_gibson_plate_6_QPLATE_1	E8	glycerol_plate_10	E3
consolidated_gibson_plate_6_QPLATE_1	F1	glycerol_plate_10	F3
consolidated_gibson_plate_6_QPLATE_1	F1	glycerol_plate_10	G3
consolidated_gibson_plate_6_QPLATE_1	F1	glycerol_plate_10	H3
consolidated_gibson_plate_6_QPLATE_1	F1	glycerol_plate_10	A4
consolidated_gibson_plate_6_QPLATE_1	F2	glycerol_plate_10	B4
consolidated_gibson_plate_6_QPLATE_1	F2	glycerol_plate_10	C4
consolidated_gibson_plate_6_QPLATE_1	F2	glycerol_plate_10	D4
consolidated_gibson_plate_6_QPLATE_1	F2	glycerol_plate_10	E4
consolidated_gibson_plate_6_QPLATE_1	F7	glycerol_plate_10	F4
consolidated_gibson_plate_6_QPLATE_1	F7	glycerol_plate_10	G4
consolidated_gibson_plate_6_QPLATE_1	F7	glycerol_plate_10	H4
consolidated_gibson_plate_6_QPLATE_1	F7	glycerol_plate_10	A5
consolidated_gibson_plate_6_QPLATE_1	F8	glycerol_plate_10	B5
consolidated_gibson_plate_6_QPLATE_1	F8	glycerol_plate_10	C5
consolidated_gibson_plate_6_QPLATE_1	F8	glycerol_plate_10	D5
consolidated_gibson_plate_6_QPLATE_1	F8	glycerol_plate_10	E5
consolidated_gibson_plate_6_QPLATE_2	A1	glycerol_plate_10	F5
consolidated_gibson_plate_6_QPLATE_2	A1	glycerol_plate_10	G5
consolidated_gibson_plate_6_QPLATE_2	A1	glycerol_plate_10	H5
consolidated_gibson_plate_6_QPLATE_2	A1	glycerol_plate_10	A6
consolidated_gibson_plate_6_QPLATE_2	A2	glycerol_plate_10	B6
consolidated_gibson_plate_6_QPLATE_2	A2	glycerol_plate_10	C6
consolidated_gibson_plate_6_QPLATE_2	A2	glycerol_plate_10	D6
consolidated_gibson_plate_6_QPLATE_2	A2	glycerol_plate_10	E6
consolidated_gibson_plate_6_QPLATE_2	A6	glycerol_plate_10	F6
consolidated_gibson_plate_6_QPLATE_2	A6	glycerol_plate_10	G6
consolidated_gibson_plate_6_QPLATE_2	A6	glycerol_plate_10	H6
consolidated_gibson_plate_6_QPLATE_2	A6	glycerol_plate_10	A7
consolidated_gibson_plate_6_QPLATE_2	A7	glycerol_plate_10	B7
consolidated_gibson_plate_6_QPLATE_2	A7	glycerol_plate_10	C7
consolidated_gibson_plate_6_QPLATE_2	A7	glycerol_plate_10	D7
consolidated_gibson_plate_6_QPLATE_2	A7	glycerol_plate_10	E7
consolidated_gibson_plate_6_QPLATE_2	A8	glycerol_plate_10	F7
consolidated_gibson_plate_6_QPLATE_2	A8	glycerol_plate_10	G7
consolidated_gibson_plate_6_QPLATE_2	A8	glycerol_plate_10	H7
consolidated_gibson_plate_6_QPLATE_2	A8	glycerol_plate_10	A8
consolidated_gibson_plate_6_QPLATE_2	B1	glycerol_plate_10	B8
consolidated_gibson_plate_6_QPLATE_2	B1	glycerol_plate_10	C8
consolidated_gibson_plate_6_QPLATE_2	B1	glycerol_plate_10	D8
consolidated_gibson_plate_6_QPLATE_2	B1	glycerol_plate_10	E8
consolidated_gibson_plate_6_QPLATE_2	B2	glycerol_plate_10	F8
consolidated_gibson_plate_6_QPLATE_2	B2	glycerol_plate_10	G8
consolidated_gibson_plate_6_QPLATE_2	B2	glycerol_plate_10	H8
consolidated_gibson_plate_6_QPLATE_2	B2	glycerol_plate_10	A9
consolidated_gibson_plate_6_QPLATE_2	B7	glycerol_plate_10	B9
consolidated_gibson_plate_6_QPLATE_2	B7	glycerol_plate_10	C9
consolidated_gibson_plate_6_QPLATE_2	B7	glycerol_plate_10	D9
consolidated_gibson_plate_6_QPLATE_2	B7	glycerol_plate_10	E9
consolidated_gibson_plate_6_QPLATE_2	B8	glycerol_plate_10	F9
consolidated_gibson_plate_6_QPLATE_2	B8	glycerol_plate_10	G9
consolidated_gibson_plate_6_QPLATE_2	B8	glycerol_plate_10	H9
consolidated_gibson_plate_6_QPLATE_2	B8	glycerol_plate_10	A10
consolidated_gibson_plate_6_QPLATE_2	C1	glycerol_plate_10	B10
consolidated_gibson_plate_6_QPLATE_2	C1	glycerol_plate_10	C10
consolidated_gibson_plate_6_QPLATE_2	C1	glycerol_plate_10	D10
consolidated_gibson_plate_6_QPLATE_2	C1	glycerol_plate_10	E10
consolidated_gibson_plate_6_QPLATE_2	C2	glycerol_plate_10	F10
consolidated_gibson_plate_6_QPLATE_2	C2	glycerol_plate_10	G10
consolidated_gibson_plate_6_QPLATE_2	C2	glycerol_plate_10	H10
consolidated_gibson_plate_6_QPLATE_2	C2	glycerol_plate_10	A11
consolidated_gibson_plate_6_QPLATE_2	C3	glycerol_plate_10	B11
consolidated_gibson_plate_6_QPLATE_2	C3	glycerol_plate_10	C11
consolidated_gibson_plate_6_QPLATE_2	C3	glycerol_plate_10	D11
consolidated_gibson_plate_6_QPLATE_2	C3	glycerol_plate_10	E11
consolidated_gibson_plate_6_QPLATE_2	C4	glycerol_plate_10	F11
consolidated_gibson_plate_6_QPLATE_2	C6	glycerol_plate_10	G11
consolidated_gibson_plate_6_QPLATE_2	C6	glycerol_plate_10	H11
consolidated_gibson_plate_6_QPLATE_2	C6	glycerol_plate_10	A12
consolidated_gibson_plate_6_QPLATE_2	C6	glycerol_plate_10	B12
consolidated_gibson_plate_6_QPLATE_2	C7	glycerol_plate_10	C12
consolidated_gibson_plate_6_QPLATE_2	C7	glycerol_plate_10	D12
consolidated_gibson_plate_6_QPLATE_2	C7	glycerol_plate_10	E12
consolidated_gibson_plate_6_QPLATE_2	C7	glycerol_plate_10	F12
consolidated_gibson_plate_6_QPLATE_2	C8	glycerol_plate_11	A1
consolidated_gibson_plate_6_QPLATE_2	C8	glycerol_plate_11	B1
consolidated_gibson_plate_6_QPLATE_2	C8	glycerol_plate_11	C1
consolidated_gibson_plate_6_QPLATE_2	C8	glycerol_plate_11	D1
consolidated_gibson_plate_6_QPLATE_2	D1	glycerol_plate_11	E1
consolidated_gibson_plate_6_QPLATE_2	D1	glycerol_plate_11	F1
consolidated_gibson_plate_6_QPLATE_2	D1	glycerol_plate_11	G1
consolidated_gibson_plate_6_QPLATE_2	D1	glycerol_plate_11	H1
consolidated_gibson_plate_6_QPLATE_2	D2	glycerol_plate_11	A2
consolidated_gibson_plate_6_QPLATE_2	D2	glycerol_plate_11	B2
consolidated_gibson_plate_6_QPLATE_2	D2	glycerol_plate_11	C2
consolidated_gibson_plate_6_QPLATE_2	D2	glycerol_plate_11	D2
consolidated_gibson_plate_6_QPLATE_2	D3	glycerol_plate_11	E2
consolidated_gibson_plate_6_QPLATE_2	D4	glycerol_plate_11	F2
consolidated_gibson_plate_6_QPLATE_2	D5	glycerol_plate_11	G2
consolidated_gibson_plate_6_QPLATE_2	D5	glycerol_plate_11	H2
consolidated_gibson_plate_6_QPLATE_2	D5	glycerol_plate_11	A3
consolidated_gibson_plate_6_QPLATE_2	D5	glycerol_plate_11	B3
consolidated_gibson_plate_6_QPLATE_2	D7	glycerol_plate_11	C3
consolidated_gibson_plate_6_QPLATE_2	D7	glycerol_plate_11	D3
consolidated_gibson_plate_6_QPLATE_2	D7	glycerol_plate_11	E3
consolidated_gibson_plate_6_QPLATE_2	D7	glycerol_plate_11	F3
consolidated_gibson_plate_6_QPLATE_2	D8	glycerol_plate_11	G3
consolidated_gibson_plate_6_QPLATE_2	D8	glycerol_plate_11	H3
consolidated_gibson_plate_6_QPLATE_2	D8	glycerol_plate_11	A4
consolidated_gibson_plate_6_QPLATE_2	D8	glycerol_plate_11	B4
consolidated_gibson_plate_6_QPLATE_2	E1	glycerol_plate_11	C4
consolidated_gibson_plate_6_QPLATE_2	E1	glycerol_plate_11	D4
consolidated_gibson_plate_6_QPLATE_2	E1	glycerol_plate_11	E4
consolidated_gibson_plate_6_QPLATE_2	E1	glycerol_plate_11	F4
consolidated_gibson_plate_6_QPLATE_2	E2	glycerol_plate_11	G4
consolidated_gibson_plate_6_QPLATE_2	E2	glycerol_plate_11	H4
consolidated_gibson_plate_6_QPLATE_2	E2	glycerol_plate_11	A5
consolidated_gibson_plate_6_QPLATE_2	E2	glycerol_plate_11	B5
consolidated_gibson_plate_6_QPLATE_2	E3	glycerol_plate_11	C5
consolidated_gibson_plate_6_QPLATE_2	E3	glycerol_plate_11	D5
consolidated_gibson_plate_6_QPLATE_2	E3	glycerol_plate_11	E5
consolidated_gibson_plate_6_QPLATE_2	E3	glycerol_plate_11	F5
consolidated_gibson_plate_6_QPLATE_2	E6	glycerol_plate_11	G5
consolidated_gibson_plate_6_QPLATE_2	E6	glycerol_plate_11	H5
consolidated_gibson_plate_6_QPLATE_2	E6	glycerol_plate_11	A6
consolidated_gibson_plate_6_QPLATE_2	E6	glycerol_plate_11	B6
consolidated_gibson_plate_6_QPLATE_2	E7	glycerol_plate_11	C6
consolidated_gibson_plate_6_QPLATE_2	E7	glycerol_plate_11	D6
consolidated_gibson_plate_6_QPLATE_2	E7	glycerol_plate_11	E6
consolidated_gibson_plate_6_QPLATE_2	E7	glycerol_plate_11	F6
consolidated_gibson_plate_6_QPLATE_2	E8	glycerol_plate_11	G6
consolidated_gibson_plate_6_QPLATE_2	E8	glycerol_plate_11	H6
consolidated_gibson_plate_6_QPLATE_2	E8	glycerol_plate_11	A7
consolidated_gibson_plate_6_QPLATE_2	E8	glycerol_plate_11	B7
consolidated_gibson_plate_6_QPLATE_2	F1	glycerol_plate_11	C7
consolidated_gibson_plate_6_QPLATE_2	F1	glycerol_plate_11	D7
consolidated_gibson_plate_6_QPLATE_2	F1	glycerol_plate_11	E7
consolidated_gibson_plate_6_QPLATE_2	F1	glycerol_plate_11	F7
consolidated_gibson_plate_6_QPLATE_2	F2	glycerol_plate_11	G7
consolidated_gibson_plate_6_QPLATE_2	F2	glycerol_plate_11	H7
consolidated_gibson_plate_6_QPLATE_2	F2	glycerol_plate_11	A8
consolidated_gibson_plate_6_QPLATE_2	F2	glycerol_plate_11	B8
consolidated_gibson_plate_6_QPLATE_2	F3	glycerol_plate_11	C8
consolidated_gibson_plate_6_QPLATE_2	F3	glycerol_plate_11	D8
consolidated_gibson_plate_6_QPLATE_2	F3	glycerol_plate_11	E8
consolidated_gibson_plate_6_QPLATE_2	F3	glycerol_plate_11	F8
consolidated_gibson_plate_6_QPLATE_2	F4	glycerol_plate_11	G8
consolidated_gibson_plate_6_QPLATE_2	F4	glycerol_plate_11	H8
consolidated_gibson_plate_6_QPLATE_2	F4	glycerol_plate_11	A9
consolidated_gibson_plate_6_QPLATE_2	F4	glycerol_plate_11	B9
consolidated_gibson_plate_6_QPLATE_2	F5	glycerol_plate_11	C9
consolidated_gibson_plate_6_QPLATE_2	F5	glycerol_plate_11	D9
consolidated_gibson_plate_6_QPLATE_2	F5	glycerol_plate_11	E9
consolidated_gibson_plate_6_QPLATE_2	F5	glycerol_plate_11	F9
consolidated_gibson_plate_6_QPLATE_2	F6	glycerol_plate_11	G9
consolidated_gibson_plate_6_QPLATE_2	F6	glycerol_plate_11	H9
consolidated_gibson_plate_6_QPLATE_2	F6	glycerol_plate_11	A10
consolidated_gibson_plate_6_QPLATE_2	F6	glycerol_plate_11	B10
consolidated_gibson_plate_6_QPLATE_2	F7	glycerol_plate_11	C10
consolidated_gibson_plate_6_QPLATE_2	F7	glycerol_plate_11	D10
consolidated_gibson_plate_6_QPLATE_2	F7	glycerol_plate_11	E10
consolidated_gibson_plate_6_QPLATE_2	F7	glycerol_plate_11	F10
consolidated_gibson_plate_6_QPLATE_2	F8	glycerol_plate_11	G10
consolidated_gibson_plate_6_QPLATE_2	F8	glycerol_plate_11	H10
consolidated_gibson_plate_6_QPLATE_2	F8	glycerol_plate_11	A11
consolidated_gibson_plate_6_QPLATE_2	F8	glycerol_plate_11	B11
consolidated_gibson_plate_7_QPLATE_1	A1	glycerol_plate_12	A1
consolidated_gibson_plate_7_QPLATE_1	A1	glycerol_plate_12	B1
consolidated_gibson_plate_7_QPLATE_1	A1	glycerol_plate_12	C1
consolidated_gibson_plate_7_QPLATE_1	A1	glycerol_plate_12	D1
consolidated_gibson_plate_7_QPLATE_1	A2	glycerol_plate_12	E1
consolidated_gibson_plate_7_QPLATE_1	A2	glycerol_plate_12	F1
consolidated_gibson_plate_7_QPLATE_1	A2	glycerol_plate_12	G1
consolidated_gibson_plate_7_QPLATE_1	A2	glycerol_plate_12	H1
consolidated_gibson_plate_7_QPLATE_1	A3	glycerol_plate_12	A2
consolidated_gibson_plate_7_QPLATE_1	A3	glycerol_plate_12	B2
consolidated_gibson_plate_7_QPLATE_1	A3	glycerol_plate_12	C2
consolidated_gibson_plate_7_QPLATE_1	A4	glycerol_plate_12	D2
consolidated_gibson_plate_7_QPLATE_1	A5	glycerol_plate_12	E2
consolidated_gibson_plate_7_QPLATE_1	A5	glycerol_plate_12	F2
consolidated_gibson_plate_7_QPLATE_1	A5	glycerol_plate_12	G2
consolidated_gibson_plate_7_QPLATE_1	A5	glycerol_plate_12	H2
consolidated_gibson_plate_7_QPLATE_1	A6	glycerol_plate_12	A3
consolidated_gibson_plate_7_QPLATE_1	A6	glycerol_plate_12	B3
consolidated_gibson_plate_7_QPLATE_1	A6	glycerol_plate_12	C3
consolidated_gibson_plate_7_QPLATE_1	A6	glycerol_plate_12	D3
consolidated_gibson_plate_7_QPLATE_1	A7	glycerol_plate_12	E3
consolidated_gibson_plate_7_QPLATE_1	A7	glycerol_plate_12	F3
consolidated_gibson_plate_7_QPLATE_1	A7	glycerol_plate_12	G3
consolidated_gibson_plate_7_QPLATE_1	A7	glycerol_plate_12	H3
consolidated_gibson_plate_7_QPLATE_1	A8	glycerol_plate_12	A4
consolidated_gibson_plate_7_QPLATE_1	A8	glycerol_plate_12	B4
consolidated_gibson_plate_7_QPLATE_1	B1	glycerol_plate_12	C4
consolidated_gibson_plate_7_QPLATE_1	B1	glycerol_plate_12	D4
consolidated_gibson_plate_7_QPLATE_1	B1	glycerol_plate_12	E4
consolidated_gibson_plate_7_QPLATE_1	B1	glycerol_plate_12	F4
consolidated_gibson_plate_7_QPLATE_1	B2	glycerol_plate_12	G4
consolidated_gibson_plate_7_QPLATE_1	B2	glycerol_plate_12	H4
consolidated_gibson_plate_7_QPLATE_1	B2	glycerol_plate_12	A5
consolidated_gibson_plate_7_QPLATE_1	B2	glycerol_plate_12	B5
consolidated_gibson_plate_7_QPLATE_1	B3	glycerol_plate_12	C5
consolidated_gibson_plate_7_QPLATE_1	B3	glycerol_plate_12	D5
consolidated_gibson_plate_7_QPLATE_1	B4	glycerol_plate_12	E5
consolidated_gibson_plate_7_QPLATE_1	B7	glycerol_plate_12	F5
consolidated_gibson_plate_7_QPLATE_1	B7	glycerol_plate_12	G5
consolidated_gibson_plate_7_QPLATE_1	B7	glycerol_plate_12	H5
consolidated_gibson_plate_7_QPLATE_1	B7	glycerol_plate_12	A6
consolidated_gibson_plate_7_QPLATE_1	B8	glycerol_plate_12	B6
consolidated_gibson_plate_7_QPLATE_1	B8	glycerol_plate_12	C6
consolidated_gibson_plate_7_QPLATE_1	B8	glycerol_plate_12	D6
consolidated_gibson_plate_7_QPLATE_1	B8	glycerol_plate_12	E6
consolidated_gibson_plate_7_QPLATE_1	C1	glycerol_plate_12	F6
consolidated_gibson_plate_7_QPLATE_1	C1	glycerol_plate_12	G6
consolidated_gibson_plate_7_QPLATE_1	C1	glycerol_plate_12	H6
consolidated_gibson_plate_7_QPLATE_1	C1	glycerol_plate_12	A7
consolidated_gibson_plate_7_QPLATE_1	C2	glycerol_plate_12	B7
consolidated_gibson_plate_7_QPLATE_1	C2	glycerol_plate_12	C7
consolidated_gibson_plate_7_QPLATE_1	C2	glycerol_plate_12	D7
consolidated_gibson_plate_7_QPLATE_1	C2	glycerol_plate_12	E7
consolidated_gibson_plate_7_QPLATE_1	C3	glycerol_plate_12	F7
consolidated_gibson_plate_7_QPLATE_1	C4	glycerol_plate_12	G7
consolidated_gibson_plate_7_QPLATE_1	C4	glycerol_plate_12	H7
consolidated_gibson_plate_7_QPLATE_1	C7	glycerol_plate_12	A8
consolidated_gibson_plate_7_QPLATE_1	C7	glycerol_plate_12	B8
consolidated_gibson_plate_7_QPLATE_1	C8	glycerol_plate_12	C8
consolidated_gibson_plate_7_QPLATE_1	C8	glycerol_plate_12	D8
consolidated_gibson_plate_7_QPLATE_1	C8	glycerol_plate_12	E8
consolidated_gibson_plate_7_QPLATE_1	C8	glycerol_plate_12	F8
consolidated_gibson_plate_7_QPLATE_1	D1	glycerol_plate_12	G8
consolidated_gibson_plate_7_QPLATE_1	D1	glycerol_plate_12	H8
consolidated_gibson_plate_7_QPLATE_1	D1	glycerol_plate_12	A9
consolidated_gibson_plate_7_QPLATE_1	D1	glycerol_plate_12	B9
consolidated_gibson_plate_7_QPLATE_1	D3	glycerol_plate_12	C9
consolidated_gibson_plate_7_QPLATE_1	D3	glycerol_plate_12	D9
consolidated_gibson_plate_7_QPLATE_1	D4	glycerol_plate_12	E9
consolidated_gibson_plate_7_QPLATE_1	D5	glycerol_plate_12	F9
consolidated_gibson_plate_7_QPLATE_1	D8	glycerol_plate_12	G9
consolidated_gibson_plate_7_QPLATE_1	D8	glycerol_plate_12	H9
consolidated_gibson_plate_7_QPLATE_1	D8	glycerol_plate_12	A10
consolidated_gibson_plate_7_QPLATE_1	D8	glycerol_plate_12	B10
consolidated_gibson_plate_7_QPLATE_1	E1	glycerol_plate_12	C10
consolidated_gibson_plate_7_QPLATE_1	E1	glycerol_plate_12	D10
consolidated_gibson_plate_7_QPLATE_1	E1	glycerol_plate_12	E10
consolidated_gibson_plate_7_QPLATE_1	E1	glycerol_plate_12	F10
consolidated_gibson_plate_7_QPLATE_1	E2	glycerol_plate_12	G10
consolidated_gibson_plate_7_QPLATE_1	E2	glycerol_plate_12	H10
consolidated_gibson_plate_7_QPLATE_1	E2	glycerol_plate_12	A11
consolidated_gibson_plate_7_QPLATE_1	E2	glycerol_plate_12	B11
consolidated_gibson_plate_7_QPLATE_1	E6	glycerol_plate_12	C11
consolidated_gibson_plate_7_QPLATE_1	E8	glycerol_plate_12	D11
consolidated_gibson_plate_7_QPLATE_1	E8	glycerol_plate_12	E11
consolidated_gibson_plate_7_QPLATE_1	E8	glycerol_plate_12	F11
consolidated_gibson_plate_7_QPLATE_1	E8	glycerol_plate_12	G11
consolidated_gibson_plate_7_QPLATE_1	F1	glycerol_plate_12	H11
consolidated_gibson_plate_7_QPLATE_1	F1	glycerol_plate_12	A12
consolidated_gibson_plate_7_QPLATE_1	F1	glycerol_plate_12	B12
consolidated_gibson_plate_7_QPLATE_1	F1	glycerol_plate_12	C12
consolidated_gibson_plate_7_QPLATE_1	F8	glycerol_plate_12	D12
consolidated_gibson_plate_7_QPLATE_1	F8	glycerol_plate_12	E12
consolidated_gibson_plate_7_QPLATE_1	F8	glycerol_plate_12	F12
consolidated_gibson_plate_7_QPLATE_1	F8	glycerol_plate_12	G12
consolidated_gibson_plate_7_QPLATE_2	A1	glycerol_plate_13	A1
consolidated_gibson_plate_7_QPLATE_2	A1	glycerol_plate_13	B1
consolidated_gibson_plate_7_QPLATE_2	A1	glycerol_plate_13	C1
consolidated_gibson_plate_7_QPLATE_2	A1	glycerol_plate_13	D1
consolidated_gibson_plate_7_QPLATE_2	A2	glycerol_plate_13	E1
consolidated_gibson_plate_7_QPLATE_2	A2	glycerol_plate_13	F1
consolidated_gibson_plate_7_QPLATE_2	A7	glycerol_plate_13	G1
consolidated_gibson_plate_7_QPLATE_2	A7	glycerol_plate_13	H1
consolidated_gibson_plate_7_QPLATE_2	A7	glycerol_plate_13	A2
consolidated_gibson_plate_7_QPLATE_2	A7	glycerol_plate_13	B2
consolidated_gibson_plate_7_QPLATE_2	A8	glycerol_plate_13	C2
consolidated_gibson_plate_7_QPLATE_2	A8	glycerol_plate_13	D2
consolidated_gibson_plate_7_QPLATE_2	A8	glycerol_plate_13	E2
consolidated_gibson_plate_7_QPLATE_2	A8	glycerol_plate_13	F2
consolidated_gibson_plate_7_QPLATE_2	B2	glycerol_plate_13	G2
consolidated_gibson_plate_7_QPLATE_2	B2	glycerol_plate_13	H2
consolidated_gibson_plate_7_QPLATE_2	B3	glycerol_plate_13	A3
consolidated_gibson_plate_7_QPLATE_2	B7	glycerol_plate_13	B3
consolidated_gibson_plate_7_QPLATE_2	B7	glycerol_plate_13	C3
consolidated_gibson_plate_7_QPLATE_2	B7	glycerol_plate_13	D3
consolidated_gibson_plate_7_QPLATE_2	B7	glycerol_plate_13	E3
consolidated_gibson_plate_7_QPLATE_2	B8	glycerol_plate_13	F3
consolidated_gibson_plate_7_QPLATE_2	B8	glycerol_plate_13	G3
consolidated_gibson_plate_7_QPLATE_2	B8	glycerol_plate_13	H3
consolidated_gibson_plate_7_QPLATE_2	B8	glycerol_plate_13	A4
consolidated_gibson_plate_7_QPLATE_2	C1	glycerol_plate_13	B4
consolidated_gibson_plate_7_QPLATE_2	C1	glycerol_plate_13	C4
consolidated_gibson_plate_7_QPLATE_2	C1	glycerol_plate_13	D4
consolidated_gibson_plate_7_QPLATE_2	C1	glycerol_plate_13	E4
consolidated_gibson_plate_7_QPLATE_2	C2	glycerol_plate_13	F4
consolidated_gibson_plate_7_QPLATE_2	C2	glycerol_plate_13	G4
consolidated_gibson_plate_7_QPLATE_2	C2	glycerol_plate_13	H4
consolidated_gibson_plate_7_QPLATE_2	C2	glycerol_plate_13	A5
consolidated_gibson_plate_7_QPLATE_2	C3	glycerol_plate_13	B5
consolidated_gibson_plate_7_QPLATE_2	C3	glycerol_plate_13	C5
consolidated_gibson_plate_7_QPLATE_2	C3	glycerol_plate_13	D5
consolidated_gibson_plate_7_QPLATE_2	C3	glycerol_plate_13	E5
consolidated_gibson_plate_7_QPLATE_2	C8	glycerol_plate_13	F5
consolidated_gibson_plate_7_QPLATE_2	C8	glycerol_plate_13	G5
consolidated_gibson_plate_7_QPLATE_2	C8	glycerol_plate_13	H5
consolidated_gibson_plate_7_QPLATE_2	C8	glycerol_plate_13	A6
consolidated_gibson_plate_7_QPLATE_2	D1	glycerol_plate_13	B6
consolidated_gibson_plate_7_QPLATE_2	D1	glycerol_plate_13	C6
consolidated_gibson_plate_7_QPLATE_2	D1	glycerol_plate_13	D6
consolidated_gibson_plate_7_QPLATE_2	D1	glycerol_plate_13	E6
consolidated_gibson_plate_7_QPLATE_2	D2	glycerol_plate_13	F6
consolidated_gibson_plate_7_QPLATE_2	D2	glycerol_plate_13	G6
consolidated_gibson_plate_7_QPLATE_2	D2	glycerol_plate_13	H6
consolidated_gibson_plate_7_QPLATE_2	D2	glycerol_plate_13	A7
consolidated_gibson_plate_7_QPLATE_2	D5	glycerol_plate_13	B7
consolidated_gibson_plate_7_QPLATE_2	D5	glycerol_plate_13	C7
consolidated_gibson_plate_7_QPLATE_2	D5	glycerol_plate_13	D7
consolidated_gibson_plate_7_QPLATE_2	D7	glycerol_plate_13	E7
consolidated_gibson_plate_7_QPLATE_2	D7	glycerol_plate_13	F7
consolidated_gibson_plate_7_QPLATE_2	D7	glycerol_plate_13	G7
consolidated_gibson_plate_7_QPLATE_2	D7	glycerol_plate_13	H7
consolidated_gibson_plate_7_QPLATE_2	D8	glycerol_plate_13	A8
consolidated_gibson_plate_7_QPLATE_2	D8	glycerol_plate_13	B8
consolidated_gibson_plate_7_QPLATE_2	D8	glycerol_plate_13	C8
consolidated_gibson_plate_7_QPLATE_2	D8	glycerol_plate_13	D8
consolidated_gibson_plate_7_QPLATE_2	E1	glycerol_plate_13	E8
consolidated_gibson_plate_7_QPLATE_2	E2	glycerol_plate_13	F8
consolidated_gibson_plate_7_QPLATE_2	E2	glycerol_plate_13	G8
consolidated_gibson_plate_7_QPLATE_2	E2	glycerol_plate_13	H8
consolidated_gibson_plate_7_QPLATE_2	E2	glycerol_plate_13	A9
consolidated_gibson_plate_7_QPLATE_2	E3	glycerol_plate_13	B9
consolidated_gibson_plate_7_QPLATE_2	E3	glycerol_plate_13	C9
consolidated_gibson_plate_7_QPLATE_2	E3	glycerol_plate_13	D9
consolidated_gibson_plate_7_QPLATE_2	E3	glycerol_plate_13	E9
consolidated_gibson_plate_7_QPLATE_2	E4	glycerol_plate_13	F9
consolidated_gibson_plate_7_QPLATE_2	E4	glycerol_plate_13	G9
consolidated_gibson_plate_7_QPLATE_2	E4	glycerol_plate_13	H9
consolidated_gibson_plate_7_QPLATE_2	E4	glycerol_plate_13	A10
consolidated_gibson_plate_7_QPLATE_2	E5	glycerol_plate_13	B10
consolidated_gibson_plate_7_QPLATE_2	E6	glycerol_plate_13	C10
consolidated_gibson_plate_7_QPLATE_2	E6	glycerol_plate_13	D10
consolidated_gibson_plate_7_QPLATE_2	E6	glycerol_plate_13	E10
consolidated_gibson_plate_7_QPLATE_2	E6	glycerol_plate_13	F10
consolidated_gibson_plate_7_QPLATE_2	E7	glycerol_plate_13	G10
consolidated_gibson_plate_7_QPLATE_2	E7	glycerol_plate_13	H10
consolidated_gibson_plate_7_QPLATE_2	E7	glycerol_plate_13	A11
consolidated_gibson_plate_7_QPLATE_2	E7	glycerol_plate_13	B11
consolidated_gibson_plate_7_QPLATE_2	E8	glycerol_plate_13	C11
consolidated_gibson_plate_7_QPLATE_2	E8	glycerol_plate_13	D11
consolidated_gibson_plate_7_QPLATE_2	E8	glycerol_plate_13	E11
consolidated_gibson_plate_7_QPLATE_2	E8	glycerol_plate_13	F11
consolidated_gibson_plate_7_QPLATE_2	F1	glycerol_plate_13	G11
consolidated_gibson_plate_7_QPLATE_2	F1	glycerol_plate_13	H11
consolidated_gibson_plate_7_QPLATE_2	F1	glycerol_plate_13	A12
consolidated_gibson_plate_7_QPLATE_2	F1	glycerol_plate_13	B12
consolidated_gibson_plate_7_QPLATE_2	F2	glycerol_plate_13	C12
consolidated_gibson_plate_7_QPLATE_2	F2	glycerol_plate_13	D12
consolidated_gibson_plate_7_QPLATE_2	F2	glycerol_plate_13	E12
consolidated_gibson_plate_7_QPLATE_2	F2	glycerol_plate_13	F12
consolidated_gibson_plate_7_QPLATE_2	F3	glycerol_plate_14	A1
consolidated_gibson_plate_7_QPLATE_2	F3	glycerol_plate_14	B1
consolidated_gibson_plate_7_QPLATE_2	F3	glycerol_plate_14	C1
consolidated_gibson_plate_7_QPLATE_2	F3	glycerol_plate_14	D1
consolidated_gibson_plate_7_QPLATE_2	F4	glycerol_plate_14	E1
consolidated_gibson_plate_7_QPLATE_2	F4	glycerol_plate_14	F1
consolidated_gibson_plate_7_QPLATE_2	F4	glycerol_plate_14	G1
consolidated_gibson_plate_7_QPLATE_2	F4	glycerol_plate_14	H1
consolidated_gibson_plate_7_QPLATE_2	F5	glycerol_plate_14	A2
consolidated_gibson_plate_7_QPLATE_2	F5	glycerol_plate_14	B2
consolidated_gibson_plate_7_QPLATE_2	F5	glycerol_plate_14	C2
consolidated_gibson_plate_7_QPLATE_2	F7	glycerol_plate_14	D2
consolidated_gibson_plate_7_QPLATE_2	F7	glycerol_plate_14	E2
consolidated_gibson_plate_7_QPLATE_2	F7	glycerol_plate_14	F2
consolidated_gibson_plate_7_QPLATE_2	F7	glycerol_plate_14	G2
consolidated_gibson_plate_7_QPLATE_2	F8	glycerol_plate_14	H2
consolidated_gibson_plate_7_QPLATE_2	F8	glycerol_plate_14	A3
consolidated_gibson_plate_7_QPLATE_2	F8	glycerol_plate_14	B3
consolidated_gibson_plate_7_QPLATE_2	F8	glycerol_plate_14	C3
consolidated_gibson_plate_8_QPLATE_1	A1	glycerol_plate_15	A1
consolidated_gibson_plate_8_QPLATE_1	A2	glycerol_plate_15	B1
consolidated_gibson_plate_8_QPLATE_1	A2	glycerol_plate_15	C1
consolidated_gibson_plate_8_QPLATE_1	A2	glycerol_plate_15	D1
consolidated_gibson_plate_8_QPLATE_1	A2	glycerol_plate_15	E1
consolidated_gibson_plate_8_QPLATE_1	A3	glycerol_plate_15	F1
consolidated_gibson_plate_8_QPLATE_1	A3	glycerol_plate_15	G1
consolidated_gibson_plate_8_QPLATE_1	A4	glycerol_plate_15	H1
consolidated_gibson_plate_8_QPLATE_1	A4	glycerol_plate_15	A2
consolidated_gibson_plate_8_QPLATE_1	A4	glycerol_plate_15	B2
consolidated_gibson_plate_8_QPLATE_1	A4	glycerol_plate_15	C2
consolidated_gibson_plate_8_QPLATE_1	A6	glycerol_plate_15	D2
consolidated_gibson_plate_8_QPLATE_1	A6	glycerol_plate_15	E2
consolidated_gibson_plate_8_QPLATE_1	A7	glycerol_plate_15	F2
consolidated_gibson_plate_8_QPLATE_1	A7	glycerol_plate_15	G2
consolidated_gibson_plate_8_QPLATE_1	A7	glycerol_plate_15	H2
consolidated_gibson_plate_8_QPLATE_1	A7	glycerol_plate_15	A3
consolidated_gibson_plate_8_QPLATE_1	A8	glycerol_plate_15	B3
consolidated_gibson_plate_8_QPLATE_1	A8	glycerol_plate_15	C3
consolidated_gibson_plate_8_QPLATE_1	A8	glycerol_plate_15	D3
consolidated_gibson_plate_8_QPLATE_1	A8	glycerol_plate_15	E3
consolidated_gibson_plate_8_QPLATE_1	B1	glycerol_plate_15	F3
consolidated_gibson_plate_8_QPLATE_1	B1	glycerol_plate_15	G3
consolidated_gibson_plate_8_QPLATE_1	B1	glycerol_plate_15	H3
consolidated_gibson_plate_8_QPLATE_1	B1	glycerol_plate_15	A4
consolidated_gibson_plate_8_QPLATE_1	B2	glycerol_plate_15	B4
consolidated_gibson_plate_8_QPLATE_1	B2	glycerol_plate_15	C4
consolidated_gibson_plate_8_QPLATE_1	B2	glycerol_plate_15	D4
consolidated_gibson_plate_8_QPLATE_1	B3	glycerol_plate_15	E4
consolidated_gibson_plate_8_QPLATE_1	B3	glycerol_plate_15	F4
consolidated_gibson_plate_8_QPLATE_1	B3	glycerol_plate_15	G4
consolidated_gibson_plate_8_QPLATE_1	B3	glycerol_plate_15	H4
consolidated_gibson_plate_8_QPLATE_1	B4	glycerol_plate_15	A5
consolidated_gibson_plate_8_QPLATE_1	B7	glycerol_plate_15	B5
consolidated_gibson_plate_8_QPLATE_1	B7	glycerol_plate_15	C5
consolidated_gibson_plate_8_QPLATE_1	B7	glycerol_plate_15	D5
consolidated_gibson_plate_8_QPLATE_1	B7	glycerol_plate_15	E5
consolidated_gibson_plate_8_QPLATE_1	B8	glycerol_plate_15	F5
consolidated_gibson_plate_8_QPLATE_1	B8	glycerol_plate_15	G5
consolidated_gibson_plate_8_QPLATE_1	B8	glycerol_plate_15	H5
consolidated_gibson_plate_8_QPLATE_1	B8	glycerol_plate_15	A6
consolidated_gibson_plate_8_QPLATE_1	C1	glycerol_plate_15	B6
consolidated_gibson_plate_8_QPLATE_1	C2	glycerol_plate_15	C6
consolidated_gibson_plate_8_QPLATE_1	C2	glycerol_plate_15	D6
consolidated_gibson_plate_8_QPLATE_1	C2	glycerol_plate_15	E6
consolidated_gibson_plate_8_QPLATE_1	C2	glycerol_plate_15	F6
consolidated_gibson_plate_8_QPLATE_1	C3	glycerol_plate_15	G6
consolidated_gibson_plate_8_QPLATE_1	C3	glycerol_plate_15	H6
consolidated_gibson_plate_8_QPLATE_1	C3	glycerol_plate_15	A7
consolidated_gibson_plate_8_QPLATE_1	C3	glycerol_plate_15	B7
consolidated_gibson_plate_8_QPLATE_1	C5	glycerol_plate_15	C7
consolidated_gibson_plate_8_QPLATE_1	C6	glycerol_plate_15	D7
consolidated_gibson_plate_8_QPLATE_1	D1	glycerol_plate_15	E7
consolidated_gibson_plate_8_QPLATE_1	D4	glycerol_plate_15	F7
consolidated_gibson_plate_8_QPLATE_1	D7	glycerol_plate_15	G7
consolidated_gibson_plate_8_QPLATE_1	D7	glycerol_plate_15	H7
consolidated_gibson_plate_8_QPLATE_1	D7	glycerol_plate_15	A8
consolidated_gibson_plate_8_QPLATE_1	D7	glycerol_plate_15	B8
consolidated_gibson_plate_8_QPLATE_1	D8	glycerol_plate_15	C8
consolidated_gibson_plate_8_QPLATE_1	D8	glycerol_plate_15	D8
consolidated_gibson_plate_8_QPLATE_1	D8	glycerol_plate_15	E8
consolidated_gibson_plate_8_QPLATE_1	D8	glycerol_plate_15	F8
consolidated_gibson_plate_8_QPLATE_1	E1	glycerol_plate_15	G8
consolidated_gibson_plate_8_QPLATE_1	E1	glycerol_plate_15	H8
consolidated_gibson_plate_8_QPLATE_1	E1	glycerol_plate_15	A9
consolidated_gibson_plate_8_QPLATE_1	E1	glycerol_plate_15	B9
consolidated_gibson_plate_8_QPLATE_1	E2	glycerol_plate_15	C9
consolidated_gibson_plate_8_QPLATE_1	E2	glycerol_plate_15	D9
consolidated_gibson_plate_8_QPLATE_1	E3	glycerol_plate_15	E9
consolidated_gibson_plate_8_QPLATE_1	E3	glycerol_plate_15	F9
consolidated_gibson_plate_8_QPLATE_1	E6	glycerol_plate_15	G9
consolidated_gibson_plate_8_QPLATE_1	E6	glycerol_plate_15	H9
consolidated_gibson_plate_8_QPLATE_1	E7	glycerol_plate_15	A10
consolidated_gibson_plate_8_QPLATE_1	E8	glycerol_plate_15	B10
consolidated_gibson_plate_8_QPLATE_1	E8	glycerol_plate_15	C10
consolidated_gibson_plate_8_QPLATE_1	E8	glycerol_plate_15	D10
consolidated_gibson_plate_8_QPLATE_1	E8	glycerol_plate_15	E10
consolidated_gibson_plate_8_QPLATE_1	F3	glycerol_plate_15	F10
consolidated_gibson_plate_8_QPLATE_1	F3	glycerol_plate_15	G10
consolidated_gibson_plate_8_QPLATE_1	F3	glycerol_plate_15	H10
consolidated_gibson_plate_8_QPLATE_1	F3	glycerol_plate_15	A11
