# Supplementary material for: Automated Platform for the Plasmid Construction Process
Source: ACS Synth Biol. 2023 Nov 10;12(12):3506–13. doi: 10.1021/acssynbio.3c00292 (PMC10729297; doi:10.1021/acssynbio.3c00292)
Supplement: Supplementary file 2 — sb3c00292_si_002.zip [file sb3c00292_si_002.zip › dnada_supplementary_material_pks_library_build/qpix/qpix_worksheets/211013_plate7ab_picking_summary.csv]

Run Date	Wednesday	October 13	2021 3:02 PM
Process Type	Regional Picking
Operator	ese
Annotations:
Date	Operator	Annotation
Wednesday	October 13	2021 3:02 PM	ese	Regional Picking carried out on 10/13/2021 at 3:02:36 PM by ese
Source Barcode	Source Region	Feature Position X	Feature Position Y	Destination Barcode	Destination Well
Auto63769733522873241233	A1	17.4849	40.0198	Auto63769734114322620535	A1
Auto63769733522873241233	A1	22.347	35.3944	Auto63769734114322620535	B1
Auto63769733522873241233	A1	21.2215	34.4768	Auto63769734114322620535	C1
Auto63769733522873241233	A1	13.4184	33.6678	Auto63769734114322620535	D1
Auto63769733522873241233	A2	44.485	40.0724	Auto63769734114322620535	E1
Auto63769733522873241233	A2	40.8104	38.4085	Auto63769734114322620535	F1
Auto63769733522873241233	A2	47.0498	37.2489	Auto63769734114322620535	G1
Auto63769733522873241233	A2	50.4342	36.9951	Auto63769734114322620535	H1
Auto63769733522873241233	A3	70.3045	35.4486	Auto63769734114322620535	A2
Auto63769733522873241233	A3	73.7451	29.4827	Auto63769734114322620535	B2
Auto63769733522873241233	A3	71.1098	29.2778	Auto63769734114322620535	C2
Auto63769733522873241233	A4	94.0442	36.7461	Auto63769734114322620535	D2
Auto63769733522873241233	A5	127.569	43.3221	Auto63769734114322620535	E2
Auto63769733522873241233	A5	126.237	42.1109	Auto63769734114322620535	F2
Auto63769733522873241233	A5	123.252	40.7033	Auto63769734114322620535	G2
Auto63769733522873241233	A5	131.663	35.3912	Auto63769734114322620535	H2
Auto63769733522873241233	A6	154.77	43.0491	Auto63769734114322620535	A3
Auto63769733522873241233	A6	154.146	40.364	Auto63769734114322620535	B3
Auto63769733522873241233	A6	155.487	40.3876	Auto63769734114322620535	C3
Auto63769733522873241233	A6	152.378	39.4222	Auto63769734114322620535	D3
Auto63769733522873241233	A7	178.319	35.7838	Auto63769734114322620535	E3
Auto63769733522873241233	A7	188.553	33.5569	Auto63769734114322620535	F3
Auto63769733522873241233	A7	184.687	32.9452	Auto63769734114322620535	G3
Auto63769733522873241233	A7	194.093	30.848	Auto63769734114322620535	H3
Auto63769733522873241233	A8	203.204	35.5361	Auto63769734114322620535	A4
Auto63769733522873241233	A8	208.262	29.6036	Auto63769734114322620535	B4
Auto63769733522873241233	B1	27.8751	69.6075	Auto63769734114322620535	C4
Auto63769733522873241233	B1	11.1992	69.5903	Auto63769734114322620535	D4
Auto63769733522873241233	B1	20.9075	68.8173	Auto63769734114322620535	E4
Auto63769733522873241233	B1	13.485	68.7391	Auto63769734114322620535	F4
Auto63769733522873241233	B2	49.7011	75.5844	Auto63769734114322620535	G4
Auto63769733522873241233	B2	45.0074	72.2134	Auto63769734114322620535	H4
Auto63769733522873241233	B2	52.7053	67.9346	Auto63769734114322620535	A5
Auto63769733522873241233	B2	43.0985	66.5047	Auto63769734114322620535	B5
Auto63769733522873241233	B3	67.7703	66.878	Auto63769734114322620535	C5
Auto63769733522873241233	B3	78.2657	59.309	Auto63769734114322620535	D5
Auto63769733522873241233	B4	101.319	63.894	Auto63769734114322620535	E5
Auto63769733522873241233	B7	189.208	73.6544	Auto63769734114322620535	F5
Auto63769733522873241233	B7	189.022	70.2072	Auto63769734114322620535	G5
Auto63769733522873241233	B7	186.129	69.9259	Auto63769734114322620535	H5
Auto63769733522873241233	B7	183.753	67.43	Auto63769734114322620535	A6
Auto63769733522873241233	B8	218.084	76.6609	Auto63769734114322620535	B6
Auto63769733522873241233	B8	209.12	76.5316	Auto63769734114322620535	C6
Auto63769733522873241233	B8	215.733	70.13	Auto63769734114322620535	D6
Auto63769733522873241233	B8	217.275	68.6047	Auto63769734114322620535	E6
Auto63769733522873241233	C1	17.6489	108.808	Auto63769734114322620535	F6
Auto63769733522873241233	C1	8.20945	108.972	Auto63769734114322620535	G6
Auto63769733522873241233	C1	13.8386	108.124	Auto63769734114322620535	H6
Auto63769733522873241233	C1	19.5768	107.928	Auto63769734114322620535	A7
Auto63769733522873241233	C2	47.6401	104.336	Auto63769734114322620535	B7
Auto63769733522873241233	C2	46.6636	103.418	Auto63769734114322620535	C7
Auto63769733522873241233	C2	45.9233	101.786	Auto63769734114322620535	D7
Auto63769733522873241233	C2	52.7843	100.402	Auto63769734114322620535	E7
Auto63769733522873241233	C3	65.6743	104.325	Auto63769734114322620535	F7
Auto63769733522873241233	C4	107.43	101.003	Auto63769734114322620535	G7
Auto63769733522873241233	C4	103.303	94.0736	Auto63769734114322620535	H7
Auto63769733522873241233	C7	175.871	102.962	Auto63769734114322620535	A8
Auto63769733522873241233	C7	177.476	96.1662	Auto63769734114322620535	B8
Auto63769733522873241233	C8	212.565	105.754	Auto63769734114322620535	C8
Auto63769733522873241233	C8	209.304	104.809	Auto63769734114322620535	D8
Auto63769733522873241233	C8	215.155	102.931	Auto63769734114322620535	E8
Auto63769733522873241233	C8	216.833	100.419	Auto63769734114322620535	F8
Auto63769733522873241233	D1	15.253	135.813	Auto63769734114322620535	G8
Auto63769733522873241233	D1	22.0462	135.583	Auto63769734114322620535	H8
Auto63769733522873241233	D1	27.3126	132.792	Auto63769734114322620535	A9
Auto63769733522873241233	D1	19.3948	129.882	Auto63769734114322620535	B9
Auto63769733522873241233	D3	69.878	132.362	Auto63769734114322620535	C9
Auto63769733522873241233	D3	67.1891	124.065	Auto63769734114322620535	D9
Auto63769733522873241233	D4	99.6742	133.096	Auto63769734114322620535	E9
Auto63769733522873241233	D5	135.907	124.893	Auto63769734114322620535	F9
Auto63769733522873241233	D8	216.912	143.189	Auto63769734114322620535	G9
Auto63769733522873241233	D8	210.955	143.165	Auto63769734114322620535	H9
Auto63769733522873241233	D8	210.116	138.589	Auto63769734114322620535	A10
Auto63769733522873241233	D8	215.677	131.676	Auto63769734114322620535	B10
Auto63769733522873241233	E1	17.3881	177.321	Auto63769734114322620535	C10
Auto63769733522873241233	E1	14.5197	177.337	Auto63769734114322620535	D10
Auto63769733522873241233	E1	19.4372	175.977	Auto63769734114322620535	E10
Auto63769733522873241233	E1	15.7374	171.976	Auto63769734114322620535	F10
Auto63769733522873241233	E2	43.7987	173.696	Auto63769734114322620535	G10
Auto63769733522873241233	E2	45.5623	172.037	Auto63769734114322620535	H10
Auto63769733522873241233	E2	44.3711	171.302	Auto63769734114322620535	A11
Auto63769733522873241233	E2	46.1509	168.833	Auto63769734114322620535	B11
Auto63769733522873241233	E6	152.472	159.415	Auto63769734114322620535	C11
Auto63769733522873241233	E8	209.348	172.737	Auto63769734114322620535	D11
Auto63769733522873241233	E8	208.368	170.268	Auto63769734114322620535	E11
Auto63769733522873241233	E8	203.905	169.506	Auto63769734114322620535	F11
Auto63769733522873241233	E8	209.921	168.929	Auto63769734114322620535	G11
Auto63769733522873241233	F1	24.9971	211.095	Auto63769734114322620535	H11
Auto63769733522873241233	F1	20.1302	209.688	Auto63769734114322620535	A12
Auto63769733522873241233	F1	8.89504	209.057	Auto63769734114322620535	B12
Auto63769733522873241233	F1	26.8265	201.257	Auto63769734114322620535	C12
Auto63769733522873241233	F8	211.377	209.699	Auto63769734114322620535	D12
Auto63769733522873241233	F8	213.813	209.604	Auto63769734114322620535	E12
Auto63769733522873241233	F8	222.069	208.664	Auto63769734114322620535	F12
Auto63769733522873241233	F8	212.21	205.1	Auto63769734114322620535	G12
Auto63769733522873241234	A1	21.2827	40.3393	Auto63769734241929867436	A1
Auto63769733522873241234	A1	23.681	34.8374	Auto63769734241929867436	B1
Auto63769733522873241234	A1	18.8593	34.3875	Auto63769734241929867436	C1
Auto63769733522873241234	A1	23.1614	32.1899	Auto63769734241929867436	D1
Auto63769733522873241234	A2	46.3145	40.2212	Auto63769734241929867436	E1
Auto63769733522873241234	A2	45.1238	30.9349	Auto63769734241929867436	F1
Auto63769733522873241234	A7	180.513	39.1642	Auto63769734241929867436	G1
Auto63769733522873241234	A7	180.565	30.8302	Auto63769734241929867436	H1
Auto63769733522873241234	A7	185.37	28.3484	Auto63769734241929867436	A2
Auto63769733522873241234	A7	183.844	25.3539	Auto63769734241929867436	B2
Auto63769733522873241234	A8	208.144	41.7061	Auto63769734241929867436	C2
Auto63769733522873241234	A8	210.6	37.9638	Auto63769734241929867436	D2
Auto63769733522873241234	A8	221.809	35.1571	Auto63769734241929867436	E2
Auto63769733522873241234	A8	217.702	33.5956	Auto63769734241929867436	F2
Auto63769733522873241234	B2	39.8034	59.5411	Auto63769734241929867436	G2
Auto63769733522873241234	B2	41.0784	58.1346	Auto63769734241929867436	H2
Auto63769733522873241234	B3	71.9121	73.9854	Auto63769734241929867436	A3
Auto63769733522873241234	B7	181.65	75.5577	Auto63769734241929867436	B3
Auto63769733522873241234	B7	176.572	74.7733	Auto63769734241929867436	C3
Auto63769733522873241234	B7	178.219	74.4927	Auto63769734241929867436	D3
Auto63769733522873241234	B7	179.803	71.4705	Auto63769734241929867436	E3
Auto63769733522873241234	B8	207.403	69.5734	Auto63769734241929867436	F3
Auto63769733522873241234	B8	204.871	66.8299	Auto63769734241929867436	G3
Auto63769733522873241234	B8	211.788	65.919	Auto63769734241929867436	H3
Auto63769733522873241234	B8	205.438	60.2991	Auto63769734241929867436	A4
Auto63769733522873241234	C1	19.7922	109.911	Auto63769734241929867436	B4
Auto63769733522873241234	C1	23.2139	101.412	Auto63769734241929867436	C4
Auto63769733522873241234	C1	13.6539	100.86	Auto63769734241929867436	D4
Auto63769733522873241234	C1	24.8587	100.378	Auto63769734241929867436	E4
Auto63769733522873241234	C2	47.8534	109.472	Auto63769734241929867436	F4
Auto63769733522873241234	C2	45.6314	108.305	Auto63769734241929867436	G4
Auto63769733522873241234	C2	44.019	107.399	Auto63769734241929867436	H4
Auto63769733522873241234	C2	41.5418	105.946	Auto63769734241929867436	A5
Auto63769733522873241234	C3	76.5511	105.497	Auto63769734241929867436	B5
Auto63769733522873241234	C3	70.4543	97.9478	Auto63769734241929867436	C5
Auto63769733522873241234	C3	79.7919	97.1386	Auto63769734241929867436	D5
Auto63769733522873241234	C3	72.6429	87.0516	Auto63769734241929867436	E5
Auto63769733522873241234	C8	207.883	103.644	Auto63769734241929867436	F5
Auto63769733522873241234	C8	209.435	101.006	Auto63769734241929867436	G5
Auto63769733522873241234	C8	204.569	99.3725	Auto63769734241929867436	H5
Auto63769733522873241234	C8	211.082	96.8022	Auto63769734241929867436	A6
Auto63769733522873241234	D1	24.5005	141.86	Auto63769734241929867436	B6
Auto63769733522873241234	D1	22.2046	140.325	Auto63769734241929867436	C6
Auto63769733522873241234	D1	20.9493	136.756	Auto63769734241929867436	D6
Auto63769733522873241234	D1	26.6427	136.661	Auto63769734241929867436	E6
Auto63769733522873241234	D2	55.5332	143.6	Auto63769734241929867436	F6
Auto63769733522873241234	D2	55.0697	139.951	Auto63769734241929867436	G6
Auto63769733522873241234	D2	46.5686	137.169	Auto63769734241929867436	H6
Auto63769733522873241234	D2	40.3985	136.41	Auto63769734241929867436	A7
Auto63769733522873241234	D5	132.288	137.66	Auto63769734241929867436	B7
Auto63769733522873241234	D5	137.414	131.973	Auto63769734241929867436	C7
Auto63769733522873241234	D5	138.146	130.454	Auto63769734241929867436	D7
Auto63769733522873241234	D7	191.889	139.148	Auto63769734241929867436	E7
Auto63769733522873241234	D7	182.025	134.389	Auto63769734241929867436	F7
Auto63769733522873241234	D7	187.651	128.918	Auto63769734241929867436	G7
Auto63769733522873241234	D7	188.346	125.013	Auto63769734241929867436	H7
Auto63769733522873241234	D8	215.969	143.489	Auto63769734241929867436	A8
Auto63769733522873241234	D8	207.337	141.98	Auto63769734241929867436	B8
Auto63769733522873241234	D8	209.684	141.885	Auto63769734241929867436	C8
Auto63769733522873241234	D8	204.421	141.202	Auto63769734241929867436	D8
Auto63769733522873241234	E1	19.8135	162.654	Auto63769734241929867436	E8
Auto63769733522873241234	E2	44.7833	177.331	Auto63769734241929867436	F8
Auto63769733522873241234	E2	43.4946	174.194	Auto63769734241929867436	G8
Auto63769733522873241234	E2	46.9439	173.166	Auto63769734241929867436	H8
Auto63769733522873241234	E2	53.9427	172.352	Auto63769734241929867436	A9
Auto63769733522873241234	E3	72.2848	171.417	Auto63769734241929867436	B9
Auto63769733522873241234	E3	67.0777	171.304	Auto63769734241929867436	C9
Auto63769733522873241234	E3	79.032	171.108	Auto63769734241929867436	D9
Auto63769733522873241234	E3	71.0499	170.518	Auto63769734241929867436	E9
Auto63769733522873241234	E4	97.6664	175.363	Auto63769734241929867436	F9
Auto63769733522873241234	E4	95.8812	174.643	Auto63769734241929867436	G9
Auto63769733522873241234	E4	98.2387	173.889	Auto63769734241929867436	H9
Auto63769733522873241234	E4	103.271	173.005	Auto63769734241929867436	A10
Auto63769733522873241234	E5	137.528	163.678	Auto63769734241929867436	B10
Auto63769733522873241234	E6	157.606	174.574	Auto63769734241929867436	C10
Auto63769733522873241234	E6	157.146	173.048	Auto63769734241929867436	D10
Auto63769733522873241234	E6	163.376	172.93	Auto63769734241929867436	E10
Auto63769733522873241234	E6	159.033	171.186	Auto63769734241929867436	F10
Auto63769733522873241234	E7	185.497	169.738	Auto63769734241929867436	G10
Auto63769733522873241234	E7	193.663	165.466	Auto63769734241929867436	H10
Auto63769733522873241234	E7	176.929	164.744	Auto63769734241929867436	A11
Auto63769733522873241234	E7	186.535	160.11	Auto63769734241929867436	B11
Auto63769733522873241234	E8	206.856	176.488	Auto63769734241929867436	C11
Auto63769733522873241234	E8	205.883	173.807	Auto63769734241929867436	D11
Auto63769733522873241234	E8	206.691	172.612	Auto63769734241929867436	E11
Auto63769733522873241234	E8	214.03	170.354	Auto63769734241929867436	F11
Auto63769733522873241234	F1	16.3856	210.177	Auto63769734241929867436	G11
Auto63769733522873241234	F1	23.0367	210.172	Auto63769734241929867436	H11
Auto63769733522873241234	F1	9.06466	208.996	Auto63769734241929867436	A12
Auto63769733522873241234	F1	19.7316	208.888	Auto63769734241929867436	B12
Auto63769733522873241234	F2	46.2026	205.025	Auto63769734241929867436	C12
Auto63769733522873241234	F2	44.244	204.921	Auto63769734241929867436	D12
Auto63769733522873241234	F2	41.1217	203.931	Auto63769734241929867436	E12
Auto63769733522873241234	F2	40.6666	201.046	Auto63769734241929867436	F12
Auto63769733522873241234	F3	72.8821	211.03	Auto63769734368571971437	A1
Auto63769733522873241234	F3	75.4664	211.005	Auto63769734368571971437	B1
Auto63769733522873241234	F3	69.3219	210.923	Auto63769734368571971437	C1
Auto63769733522873241234	F3	77.6594	210.616	Auto63769734368571971437	D1
Auto63769733522873241234	F4	92.5688	210.614	Auto63769734368571971437	E1
Auto63769733522873241234	F4	100.415	208.384	Auto63769734368571971437	F1
Auto63769733522873241234	F4	98.1826	207.844	Auto63769734368571971437	G1
Auto63769733522873241234	F4	101.852	206.802	Auto63769734368571971437	H1
Auto63769733522873241234	F5	137.169	206.672	Auto63769734368571971437	A2
Auto63769733522873241234	F5	120.234	204.862	Auto63769734368571971437	B2
Auto63769733522873241234	F5	138.928	204.313	Auto63769734368571971437	C2
Auto63769733522873241234	F7	182.98	211.189	Auto63769734368571971437	D2
Auto63769733522873241234	F7	190.802	209.928	Auto63769734368571971437	E2
Auto63769733522873241234	F7	185.11	209.84	Auto63769734368571971437	F2
Auto63769733522873241234	F7	189.867	206.554	Auto63769734368571971437	G2
Auto63769733522873241234	F8	217.529	210.476	Auto63769734368571971437	H2
Auto63769733522873241234	F8	214.246	209.932	Auto63769734368571971437	A3
Auto63769733522873241234	F8	212.857	209.098	Auto63769734368571971437	B3
Auto63769733522873241234	F8	215.308	208.614	Auto63769734368571971437	C3
