# Supplementary material for: Automated Platform for the Plasmid Construction Process
Source: ACS Synth Biol. 2023 Nov 10;12(12):3506–13. doi: 10.1021/acssynbio.3c00292 (PMC10729297; doi:10.1021/acssynbio.3c00292)
Supplement: Supplementary file 2 — sb3c00292_si_002.zip [file sb3c00292_si_002.zip › dnada_supplementary_material_pks_library_build/qpix/qpix_worksheets/211013_plate8ab_picking_summary.csv]

Run Date	Wednesday	October 13	2021 3:14 PM
Process Type	Regional Picking
Operator	ese
Annotations:
Date	Operator	Annotation
Wednesday	October 13	2021 3:14 PM	ese	Regional Picking carried out on 10/13/2021 at 3:14:41 PM by ese
Source Barcode	Source Region	Feature Position X	Feature Position Y	Destination Barcode	Destination Well
Auto63769734555659128638	A1	23.1407	33.7533	Auto63769734844730498239	A1
Auto63769734555659128638	A2	46.2519	33.7366	Auto63769734844730498239	B1
Auto63769734555659128638	A2	38.8071	32.1949	Auto63769734844730498239	C1
Auto63769734555659128638	A2	48.349	31.4874	Auto63769734844730498239	D1
Auto63769734555659128638	A2	40.2172	29.5849	Auto63769734844730498239	E1
Auto63769734555659128638	A3	73.1294	41.8106	Auto63769734844730498239	F1
Auto63769734555659128638	A3	79.9053	27.9707	Auto63769734844730498239	G1
Auto63769734555659128638	A4	98.7353	42.6154	Auto63769734844730498239	H1
Auto63769734555659128638	A4	95.452	41.9071	Auto63769734844730498239	A2
Auto63769734555659128638	A4	97.3511	30.8887	Auto63769734844730498239	B2
Auto63769734555659128638	A4	104.009	30.8065	Auto63769734844730498239	C2
Auto63769734555659128638	A6	160.569	31.3284	Auto63769734844730498239	D2
Auto63769734555659128638	A6	150.551	27.3442	Auto63769734844730498239	E2
Auto63769734555659128638	A7	185.552	43.1986	Auto63769734844730498239	F2
Auto63769734555659128638	A7	179.364	40.7127	Auto63769734844730498239	G2
Auto63769734555659128638	A7	177.385	37.665	Auto63769734844730498239	H2
Auto63769734555659128638	A7	193.279	37.187	Auto63769734844730498239	A3
Auto63769734555659128638	A8	206.02	42.7036	Auto63769734844730498239	B3
Auto63769734555659128638	A8	203.625	42.9625	Auto63769734844730498239	C3
Auto63769734555659128638	A8	208.451	40.2574	Auto63769734844730498239	D3
Auto63769734555659128638	A8	206.214	39.0098	Auto63769734844730498239	E3
Auto63769734555659128638	B1	22.7471	67.3187	Auto63769734844730498239	F3
Auto63769734555659128638	B1	21.6745	62.7118	Auto63769734844730498239	G3
Auto63769734555659128638	B1	21.7002	60.0307	Auto63769734844730498239	H3
Auto63769734555659128638	B1	16.5973	52.5078	Auto63769734844730498239	A4
Auto63769734555659128638	B2	39.616	70.2204	Auto63769734844730498239	B4
Auto63769734555659128638	B2	37.9138	59.1781	Auto63769734844730498239	C4
Auto63769734555659128638	B2	54.6468	58.9925	Auto63769734844730498239	D4
Auto63769734555659128638	B3	75.1918	76.2561	Auto63769734844730498239	E4
Auto63769734555659128638	B3	66.4372	72.7309	Auto63769734844730498239	F4
Auto63769734555659128638	B3	68.4053	67.533	Auto63769734844730498239	G4
Auto63769734555659128638	B3	73.9388	64.145	Auto63769734844730498239	H4
Auto63769734555659128638	B4	92.5184	51.8758	Auto63769734844730498239	A5
Auto63769734555659128638	B7	181.471	72.3742	Auto63769734844730498239	B5
Auto63769734555659128638	B7	194.638	68.8679	Auto63769734844730498239	C5
Auto63769734555659128638	B7	188.336	67.5809	Auto63769734844730498239	D5
Auto63769734555659128638	B7	176.67	66.3599	Auto63769734844730498239	E5
Auto63769734555659128638	B8	202.893	70.3961	Auto63769734844730498239	F5
Auto63769734555659128638	B8	220.485	68.4311	Auto63769734844730498239	G5
Auto63769734555659128638	B8	214.846	68.2472	Auto63769734844730498239	H5
Auto63769734555659128638	B8	214.979	65.4321	Auto63769734844730498239	A6
Auto63769734555659128638	C1	21.3306	97.4193	Auto63769734844730498239	B6
Auto63769734555659128638	C2	45.3053	110.451	Auto63769734844730498239	C6
Auto63769734555659128638	C2	50.0652	110.425	Auto63769734844730498239	D6
Auto63769734555659128638	C2	38.6449	109.5	Auto63769734844730498239	E6
Auto63769734555659128638	C2	55.2633	108.63	Auto63769734844730498239	F6
Auto63769734555659128638	C3	73.677	99.8	Auto63769734844730498239	G6
Auto63769734555659128638	C3	71.5508	93.3812	Auto63769734844730498239	H6
Auto63769734555659128638	C3	65.4034	90.1546	Auto63769734844730498239	A7
Auto63769734555659128638	C3	74.6377	87.0943	Auto63769734844730498239	B7
Auto63769734555659128638	C5	136.07	87.0678	Auto63769734844730498239	C7
Auto63769734555659128638	C6	159.76	94.2476	Auto63769734844730498239	D7
Auto63769734555659128638	D1	22.4496	124.7	Auto63769734844730498239	E7
Auto63769734555659128638	D4	111.127	140.78	Auto63769734844730498239	F7
Auto63769734555659128638	D7	182.01	143.818	Auto63769734844730498239	G7
Auto63769734555659128638	D7	189.04	143.618	Auto63769734844730498239	H7
Auto63769734555659128638	D7	185.278	128.752	Auto63769734844730498239	A8
Auto63769734555659128638	D7	186.475	127.467	Auto63769734844730498239	B8
Auto63769734555659128638	D8	211.211	143.709	Auto63769734844730498239	C8
Auto63769734555659128638	D8	213.305	143.828	Auto63769734844730498239	D8
Auto63769734555659128638	D8	216.112	142.784	Auto63769734844730498239	E8
Auto63769734555659128638	D8	208.831	137.069	Auto63769734844730498239	F8
Auto63769734555659128638	E1	11.9009	167.131	Auto63769734844730498239	G8
Auto63769734555659128638	E1	10.9697	164.719	Auto63769734844730498239	H8
Auto63769734555659128638	E1	21.4732	162.165	Auto63769734844730498239	A9
Auto63769734555659128638	E1	11.6088	161.687	Auto63769734844730498239	B9
Auto63769734555659128638	E2	36.2242	170.515	Auto63769734844730498239	C9
Auto63769734555659128638	E2	41.8741	152.511	Auto63769734844730498239	D9
Auto63769734555659128638	E3	81.8867	159.977	Auto63769734844730498239	E9
Auto63769734555659128638	E3	82.8651	154.745	Auto63769734844730498239	F9
Auto63769734555659128638	E6	150.225	163.427	Auto63769734844730498239	G9
Auto63769734555659128638	E6	154.68	159.086	Auto63769734844730498239	H9
Auto63769734555659128638	E7	182.698	177.458	Auto63769734844730498239	A10
Auto63769734555659128638	E8	206.755	177.68	Auto63769734844730498239	B10
Auto63769734555659128638	E8	208.98	176.647	Auto63769734844730498239	C10
Auto63769734555659128638	E8	204.05	174.307	Auto63769734844730498239	D10
Auto63769734555659128638	E8	206.891	173.95	Auto63769734844730498239	E10
Auto63769734555659128638	F3	71.8379	208.962	Auto63769734844730498239	F10
Auto63769734555659128638	F3	77.3964	198.895	Auto63769734844730498239	G10
Auto63769734555659128638	F3	67.6702	196.705	Auto63769734844730498239	H10
Auto63769734555659128638	F3	71.324	195.736	Auto63769734844730498239	A11
