# Supplementary material for: Automated Platform for the Plasmid Construction Process
Source: ACS Synth Biol. 2023 Nov 10;12(12):3506–13. doi: 10.1021/acssynbio.3c00292 (PMC10729297; doi:10.1021/acssynbio.3c00292)
Supplement: Supplementary file 2 — sb3c00292_si_002.zip [file sb3c00292_si_002.zip › dnada_supplementary_material_pks_library_build/qpix/qpix_worksheets/211013_plate2ab_picking_summary.csv]

Run Date	Wednesday	October 13	2021 1:47 PM
Process Type	Regional Picking
Operator	ese
Annotations:
Date	Operator	Annotation
Wednesday	October 13	2021 1:47 PM	ese	Regional Picking carried out on 10/13/2021 at 1:47:26 PM by ese
Source Barcode	Source Region	Feature Position X	Feature Position Y	Destination Barcode	Destination Well
Auto63769729176621505813	A1	24.892	36.4539	Auto63769729624817039215	A1
Auto63769729176621505813	A2	44.8328	41.4419	Auto63769729624817039215	B1
Auto63769729176621505813	A2	43.9905	34.8205	Auto63769729624817039215	C1
Auto63769729176621505813	A2	42.3333	28.0975	Auto63769729624817039215	D1
Auto63769729176621505813	A8	203.015	40.9432	Auto63769729624817039215	E1
Auto63769729176621505813	A8	219.662	33.1634	Auto63769729624817039215	F1
Auto63769729176621505813	A8	221.247	29.5348	Auto63769729624817039215	G1
Auto63769729176621505813	A8	211.756	25.0652	Auto63769729624817039215	H1
Auto63769729176621505813	B1	22.8023	73.1942	Auto63769729624817039215	A2
Auto63769729176621505813	B1	15.9789	62.2662	Auto63769729624817039215	B2
Auto63769729176621505813	B1	21.8543	60.2769	Auto63769729624817039215	C2
Auto63769729176621505813	B2	54.9468	74.438	Auto63769729624817039215	D2
Auto63769729176621505813	C1	18.0925	109.939	Auto63769729624817039215	E2
Auto63769729176621505813	C1	14.7712	109.697	Auto63769729624817039215	F2
Auto63769729176621505813	C8	216.687	108.391	Auto63769729624817039215	G2
Auto63769729176621505813	C8	205.635	101.188	Auto63769729624817039215	H2
Auto63769729176621505813	C8	206.583	94.3327	Auto63769729624817039215	A3
Auto63769729176621505813	D1	24.4576	142.05	Auto63769729624817039215	B3
Auto63769729176621505813	D1	12.4641	129.039	Auto63769729624817039215	C3
Auto63769729176621505813	E8	216.869	177.305	Auto63769729624817039215	D3
Auto63769729176621505813	E8	210.29	161.772	Auto63769729624817039215	E3
Auto63769729176621505814	A2	54.1073	35.1461	Auto63769729624817039215	F3
Auto63769729176621505814	A8	221.048	42.3959	Auto63769729624817039215	G3
Auto63769729176621505814	A8	209.548	30.3978	Auto63769729624817039215	H3
Auto63769729176621505814	A8	222.286	27.0341	Auto63769729624817039215	A4
Auto63769729176621505814	A8	204.841	24.9256	Auto63769729624817039215	B4
Auto63769729176621505814	C8	205.102	104.745	Auto63769729624817039215	C4
Auto63769729176621505814	D1	14.4336	144.041	Auto63769729624817039215	D4
Auto63769729176621505814	D1	12.6559	133.486	Auto63769729624817039215	E4
Auto63769729176621505814	D2	40.6962	143.688	Auto63769729624817039215	F4
Auto63769729176621505814	D8	214.62	134.197	Auto63769729624817039215	G4
Auto63769729176621505814	D8	209.95	126.38	Auto63769729624817039215	H4
Auto63769729176621505814	E8	214.115	171.925	Auto63769729624817039215	A5
Auto63769729176621505814	E8	212.712	169.63	Auto63769729624817039215	B5
Auto63769729176621505814	E8	214.134	164.727	Auto63769729624817039215	C5
Auto63769729176621505814	F4	107.544	195.035	Auto63769729624817039215	D5
Auto63769729176621505814	F8	218.381	206.37	Auto63769729624817039215	E5
Auto63769729176621505814	F8	202.868	206.061	Auto63769729624817039215	F5
Auto63769729176621505814	F8	203.986	203.143	Auto63769729624817039215	G5
Auto63769729176621505814	F8	203.832	200.908	Auto63769729624817039215	H5
