# Supplementary material for: Automated Platform for the Plasmid Construction Process
Source: ACS Synth Biol. 2023 Nov 10;12(12):3506–13. doi: 10.1021/acssynbio.3c00292 (PMC10729297; doi:10.1021/acssynbio.3c00292)
Supplement: Supplementary file 2 — sb3c00292_si_002.zip [file sb3c00292_si_002.zip › dnada_supplementary_material_pks_library_build/qpix/qpix_worksheets/211013_plate4ab_picking_summary.csv]

Run Date	Wednesday	October 13	2021 2:11 PM
Process Type	Regional Picking
Operator	ese
Annotations:
Date	Operator	Annotation
Wednesday	October 13	2021 2:11 PM	ese	Regional Picking carried out on 10/13/2021 at 2:11:36 PM by ese
Source Barcode	Source Region	Feature Position X	Feature Position Y	Destination Barcode	Destination Well
Auto63769730556125634519	A1	13.7994	24.287	Auto63769731051453287721	A1
Auto63769730556125634519	A1	9.97364	22.688	Auto63769731051453287721	B1
Auto63769730556125634519	A2	42.9933	27.3602	Auto63769731051453287721	C1
Auto63769730556125634519	A2	52.5919	20.9475	Auto63769731051453287721	D1
Auto63769730556125634519	A4	101.756	41.7656	Auto63769731051453287721	E1
Auto63769730556125634519	A4	108.454	39.041	Auto63769731051453287721	F1
Auto63769730556125634519	A4	94.3144	34.2305	Auto63769731051453287721	G1
Auto63769730556125634519	A4	96.5407	31.8197	Auto63769731051453287721	H1
Auto63769730556125634519	A6	163.654	24.5933	Auto63769731051453287721	A2
Auto63769730556125634519	A8	215.323	25.7157	Auto63769731051453287721	B2
Auto63769730556125634519	A8	219.611	21.9475	Auto63769731051453287721	C2
Auto63769730556125634519	A8	216.941	21.2037	Auto63769731051453287721	D2
Auto63769730556125634519	A8	221.395	18.9523	Auto63769731051453287721	E2
Auto63769730556125634519	B1	22.9107	62.1324	Auto63769731051453287721	F2
Auto63769730556125634519	B1	26.0513	61.5161	Auto63769731051453287721	G2
Auto63769730556125634519	B2	40.4936	64.1688	Auto63769731051453287721	H2
Auto63769730556125634519	B2	39.5408	62.446	Auto63769731051453287721	A3
Auto63769730556125634519	B4	105.065	52.5354	Auto63769731051453287721	B3
Auto63769730556125634519	B7	193.552	54.0516	Auto63769731051453287721	C3
Auto63769730556125634519	B8	219.033	65.6207	Auto63769731051453287721	D3
Auto63769730556125634519	B8	213.253	62.5454	Auto63769731051453287721	E3
Auto63769730556125634519	B8	207.264	59.9957	Auto63769731051453287721	F3
Auto63769730556125634519	B8	220.646	56.9491	Auto63769731051453287721	G3
Auto63769730556125634519	C1	22.098	109.958	Auto63769731051453287721	H3
Auto63769730556125634519	C1	26.507	108.452	Auto63769731051453287721	A4
Auto63769730556125634519	C1	23.1886	101.842	Auto63769731051453287721	B4
Auto63769730556125634519	C1	25.4825	101.384	Auto63769731051453287721	C4
Auto63769730556125634519	C3	77.9092	88.1835	Auto63769731051453287721	D4
Auto63769730556125634519	C7	178.697	91.7947	Auto63769731051453287721	E4
Auto63769730556125634519	C7	179.684	89.8746	Auto63769731051453287721	F4
Auto63769730556125634519	D1	17.3964	133.558	Auto63769731051453287721	G4
Auto63769730556125634519	D1	27.6305	133.518	Auto63769731051453287721	H4
Auto63769730556125634519	D1	13.1496	132.81	Auto63769731051453287721	A5
Auto63769730556125634519	D1	25.7778	132.8	Auto63769731051453287721	B5
Auto63769730556125634519	D8	211.426	134.311	Auto63769731051453287721	C5
Auto63769730556125634519	D8	211.949	130.772	Auto63769731051453287721	D5
Auto63769730556125634519	D8	221.815	123.606	Auto63769731051453287721	E5
Auto63769730556125634519	E1	22.6013	161.429	Auto63769731051453287721	F5
Auto63769730556125634519	E1	18.5951	158.498	Auto63769731051453287721	G5
Auto63769730556125634519	E1	27.7604	155.71	Auto63769731051453287721	H5
Auto63769730556125634519	E2	43.464	152.959	Auto63769731051453287721	A6
Auto63769730556125634519	E4	104.852	171.391	Auto63769731051453287721	B6
Auto63769730556125634519	E4	104.372	160.805	Auto63769731051453287721	C6
Auto63769730556125634519	E4	106.352	160.405	Auto63769731051453287721	D6
Auto63769730556125634519	F1	25.8664	208.299	Auto63769731051453287721	E6
Auto63769730556125634519	F1	23.8539	202.7	Auto63769731051453287721	F6
Auto63769730556125634519	F1	21.8151	198.819	Auto63769731051453287721	G6
Auto63769730556125634519	F1	13.0632	198.197	Auto63769731051453287721	H6
Auto63769730556125634519	F6	157.827	202.494	Auto63769731051453287721	A7
Auto63769730556125634519	F6	151.947	193.893	Auto63769731051453287721	B7
Auto63769730556125634519	F6	165.122	192.257	Auto63769731051453287721	C7
Auto63769730556125634519	F6	157.637	191.873	Auto63769731051453287721	D7
Auto63769730556125634519	F7	185.677	190.553	Auto63769731051453287721	E7
Auto63769730556125634520	A1	16.9002	34.0153	Auto63769731051453287721	F7
Auto63769730556125634520	A1	20.434	28.3595	Auto63769731051453287721	G7
Auto63769730556125634520	A1	21.3501	25.3884	Auto63769731051453287721	H7
Auto63769730556125634520	A1	13.4293	24.8627	Auto63769731051453287721	A8
Auto63769730556125634520	A7	187.809	38.3008	Auto63769731051453287721	B8
Auto63769730556125634520	A7	183.762	36.0339	Auto63769731051453287721	C8
Auto63769730556125634520	A7	193.428	33.6075	Auto63769731051453287721	D8
Auto63769730556125634520	A7	188.066	32.9129	Auto63769731051453287721	E8
Auto63769730556125634520	A8	217.182	35.1764	Auto63769731051453287721	F8
Auto63769730556125634520	B1	10.4191	71.2387	Auto63769731051453287721	G8
Auto63769730556125634520	B1	26.6716	70.8183	Auto63769731051453287721	H8
Auto63769730556125634520	B1	8.27251	69.9356	Auto63769731051453287721	A9
Auto63769730556125634520	B1	15.1838	62.7306	Auto63769731051453287721	B9
Auto63769730556125634520	B2	50.5791	64.4976	Auto63769731051453287721	C9
Auto63769730556125634520	B7	192.688	51.5197	Auto63769731051453287721	D9
Auto63769730556125634520	C1	11.6621	108.427	Auto63769731051453287721	E9
Auto63769730556125634520	C1	12.2647	103.709	Auto63769731051453287721	F9
Auto63769730556125634520	C1	26.9653	102.929	Auto63769731051453287721	G9
Auto63769730556125634520	C1	15.784	99.4262	Auto63769731051453287721	H9
Auto63769730556125634520	C5	124.208	93.8622	Auto63769731051453287721	A10
Auto63769730556125634520	C7	192.353	109.727	Auto63769731051453287721	B10
Auto63769730556125634520	C7	188.571	95.6684	Auto63769731051453287721	C10
Auto63769730556125634520	C7	190.495	85.0988	Auto63769731051453287721	D10
Auto63769730556125634520	C8	217.625	91.4589	Auto63769731051453287721	E10
Auto63769730556125634520	D1	9.64066	143.998	Auto63769731051453287721	F10
Auto63769730556125634520	D1	17.2412	142.716	Auto63769731051453287721	G10
Auto63769730556125634520	D1	10.2225	139.538	Auto63769731051453287721	H10
Auto63769730556125634520	D1	27.7964	136.813	Auto63769731051453287721	A11
Auto63769730556125634520	D2	40.2894	131.518	Auto63769731051453287721	B11
Auto63769730556125634520	E1	23.9288	177.548	Auto63769731051453287721	C11
Auto63769730556125634520	E1	27.1025	177.185	Auto63769731051453287721	D11
Auto63769730556125634520	E1	8.93353	177.024	Auto63769731051453287721	E11
Auto63769730556125634520	E1	25.5858	175.893	Auto63769731051453287721	F11
Auto63769730556125634520	E4	107.634	168.834	Auto63769731051453287721	G11
Auto63769730556125634520	E8	211.359	167.975	Auto63769731051453287721	H11
Auto63769730556125634520	E8	215.228	165.711	Auto63769731051453287721	A12
Auto63769730556125634520	F1	11.2168	210.803	Auto63769731051453287721	B12
Auto63769730556125634520	F1	19.9927	210.004	Auto63769731051453287721	C12
Auto63769730556125634520	F1	9.66341	209.436	Auto63769731051453287721	D12
Auto63769730556125634520	F1	10.1081	207.042	Auto63769731051453287721	E12
Auto63769730556125634520	F2	37.1917	210.779	Auto63769731181798634222	A1
Auto63769730556125634520	F2	43.4746	205.115	Auto63769731181798634222	B1
Auto63769730556125634520	F2	38.9524	204.643	Auto63769731181798634222	C1
Auto63769730556125634520	F2	48.743	202.812	Auto63769731181798634222	D1
Auto63769730556125634520	F3	72.7277	199.229	Auto63769731181798634222	E1
Auto63769730556125634520	F3	77.7472	195.302	Auto63769731181798634222	F1
Auto63769730556125634520	F3	74.8608	193.06	Auto63769731181798634222	G1
Auto63769730556125634520	F3	73.2169	191.243	Auto63769731181798634222	H1
Auto63769730556125634520	F5	124.117	195.818	Auto63769731181798634222	A2
Auto63769730556125634520	F7	183.013	209.816	Auto63769731181798634222	B2
Auto63769730556125634520	F7	184.463	208.783	Auto63769731181798634222	C2
Auto63769730556125634520	F7	180.775	207.049	Auto63769731181798634222	D2
Auto63769730556125634520	F7	179.708	202.732	Auto63769731181798634222	E2
Auto63769730556125634520	F8	215.855	210.924	Auto63769731181798634222	F2
Auto63769730556125634520	F8	203.412	209.396	Auto63769731181798634222	G2
Auto63769730556125634520	F8	219.182	208.997	Auto63769731181798634222	H2
Auto63769730556125634520	F8	217.813	209.382	Auto63769731181798634222	A3
