# Supplementary material for: Automated Platform for the Plasmid Construction Process
Source: ACS Synth Biol. 2023 Nov 10;12(12):3506–13. doi: 10.1021/acssynbio.3c00292 (PMC10729297; doi:10.1021/acssynbio.3c00292)
Supplement: Supplementary file 2 — sb3c00292_si_002.zip [file sb3c00292_si_002.zip › dnada_supplementary_material_pks_library_build/qpix/qpix_worksheets/211013_plate6ab_picking_summary.csv]

Run Date	Wednesday	October 13	2021 2:44 PM
Process Type	Regional Picking
Operator	ese
Annotations:
Date	Operator	Annotation
Wednesday	October 13	2021 2:44 PM	ese	Regional Picking carried out on 10/13/2021 at 2:44:42 PM by ese
Source Barcode	Source Region	Feature Position X	Feature Position Y	Destination Barcode	Destination Well
Auto63769732560134695128	A1	26.1089	37.5416	Auto63769733041081226330	A1
Auto63769732560134695128	A1	20.2918	32.5921	Auto63769733041081226330	B1
Auto63769732560134695128	A1	27.5829	30.3669	Auto63769733041081226330	C1
Auto63769732560134695128	A1	19.1622	30.3889	Auto63769733041081226330	D1
Auto63769732560134695128	A2	49.3529	34.7185	Auto63769733041081226330	E1
Auto63769732560134695128	A2	48.022	33.5158	Auto63769733041081226330	F1
Auto63769732560134695128	A2	52.4449	33.3079	Auto63769733041081226330	G1
Auto63769732560134695128	A2	49.7554	32.9058	Auto63769733041081226330	H1
Auto63769732560134695128	A3	72.8336	42.2146	Auto63769733041081226330	A2
Auto63769732560134695128	A3	70.2196	39.3689	Auto63769733041081226330	B2
Auto63769732560134695128	A3	71.8866	33.1248	Auto63769733041081226330	C2
Auto63769732560134695128	A3	79.2769	24.8439	Auto63769733041081226330	D2
Auto63769732560134695128	A4	102.782	37.643	Auto63769733041081226330	E2
Auto63769732560134695128	A4	105.398	32.4504	Auto63769733041081226330	F2
Auto63769732560134695128	A4	110.919	32.303	Auto63769733041081226330	G2
Auto63769732560134695128	A4	102.968	31.7546	Auto63769733041081226330	H2
Auto63769732560134695128	A5	133.636	31.7606	Auto63769733041081226330	A3
Auto63769732560134695128	A5	130.353	28.168	Auto63769733041081226330	B3
Auto63769732560134695128	A6	157.127	43.0714	Auto63769733041081226330	C3
Auto63769732560134695128	A6	165.61	42.5843	Auto63769733041081226330	D3
Auto63769732560134695128	A6	166.151	37.6619	Auto63769733041081226330	E3
Auto63769732560134695128	A6	160.51	34.8114	Auto63769733041081226330	F3
Auto63769732560134695128	A7	191.256	42.7789	Auto63769733041081226330	G3
Auto63769732560134695128	A7	188.96	41.5535	Auto63769733041081226330	H3
Auto63769732560134695128	A7	187.168	41.4037	Auto63769733041081226330	A4
Auto63769732560134695128	A7	183.576	40.3933	Auto63769733041081226330	B4
Auto63769732560134695128	A8	221.788	34.7745	Auto63769733041081226330	C4
Auto63769732560134695128	A8	206.607	34.5336	Auto63769733041081226330	D4
Auto63769732560134695128	A8	210.471	34.0816	Auto63769733041081226330	E4
Auto63769732560134695128	A8	219.749	32.2011	Auto63769733041081226330	F4
Auto63769732560134695128	B1	24.4369	76.5547	Auto63769733041081226330	G4
Auto63769732560134695128	B1	26.5926	76.541	Auto63769733041081226330	H4
Auto63769732560134695128	B1	14.9303	75.9168	Auto63769733041081226330	A5
Auto63769732560134695128	B1	24.8947	70.1992	Auto63769733041081226330	B5
Auto63769732560134695128	B2	49.281	76.3701	Auto63769733041081226330	C5
Auto63769732560134695128	B2	55.6946	72.72	Auto63769733041081226330	D5
Auto63769732560134695128	B2	45.1603	67.3407	Auto63769733041081226330	E5
Auto63769732560134695128	B2	39.4257	66.2771	Auto63769733041081226330	F5
Auto63769732560134695128	B3	81.9433	66.7419	Auto63769733041081226330	G5
Auto63769732560134695128	B3	76.8928	66.0914	Auto63769733041081226330	H5
Auto63769732560134695128	B3	72.863	65.4256	Auto63769733041081226330	A6
Auto63769732560134695128	B3	66.7193	59.5844	Auto63769733041081226330	B6
Auto63769732560134695128	B4	94.7539	72.5238	Auto63769733041081226330	C6
Auto63769732560134695128	B4	96.1661	66.8436	Auto63769733041081226330	D6
Auto63769732560134695128	B4	101.028	64.995	Auto63769733041081226330	E6
Auto63769732560134695128	B4	92.7244	64.2148	Auto63769733041081226330	F6
Auto63769732560134695128	B5	124.715	64.4485	Auto63769733041081226330	G6
Auto63769732560134695128	B5	119.398	64.4444	Auto63769733041081226330	H6
Auto63769732560134695128	B5	131.373	64.0033	Auto63769733041081226330	A7
Auto63769732560134695128	B5	133.807	62.6238	Auto63769733041081226330	B7
Auto63769732560134695128	B7	179.007	71.4596	Auto63769733041081226330	C7
Auto63769732560134695128	B7	179.993	69.408	Auto63769733041081226330	D7
Auto63769732560134695128	B7	181.957	69.1745	Auto63769733041081226330	E7
Auto63769732560134695128	B7	183.025	67.9667	Auto63769733041081226330	F7
Auto63769732560134695128	B8	211.016	70.3424	Auto63769733041081226330	G7
Auto63769732560134695128	B8	218.819	70.2754	Auto63769733041081226330	H7
Auto63769732560134695128	B8	213.049	68.8927	Auto63769733041081226330	A8
Auto63769732560134695128	B8	218.701	68.0233	Auto63769733041081226330	B8
Auto63769732560134695128	C1	16.1519	104.516	Auto63769733041081226330	C8
Auto63769732560134695128	C1	14.6493	103.585	Auto63769733041081226330	D8
Auto63769732560134695128	C1	14.028	100.431	Auto63769733041081226330	E8
Auto63769732560134695128	C1	24.6471	98.3849	Auto63769733041081226330	F8
Auto63769732560134695128	C2	53.9359	109.583	Auto63769733041081226330	G8
Auto63769732560134695128	C2	52.2026	109.316	Auto63769733041081226330	H8
Auto63769732560134695128	C2	50.9106	103.81	Auto63769733041081226330	A9
Auto63769732560134695128	C2	38.9462	99.9704	Auto63769733041081226330	B9
Auto63769732560134695128	C3	71.788	102.282	Auto63769733041081226330	C9
Auto63769732560134695128	C3	81.7753	100.925	Auto63769733041081226330	D9
Auto63769732560134695128	C3	73.3046	94.6295	Auto63769733041081226330	E9
Auto63769732560134695128	C3	64.3692	92.1066	Auto63769733041081226330	F9
Auto63769732560134695128	C4	100.482	100.353	Auto63769733041081226330	G9
Auto63769732560134695128	C4	104.452	95.9055	Auto63769733041081226330	H9
Auto63769732560134695128	C4	94.5606	92.3169	Auto63769733041081226330	A10
Auto63769732560134695128	C7	177.055	109.102	Auto63769733041081226330	B10
Auto63769732560134695128	C7	184.122	108.769	Auto63769733041081226330	C10
Auto63769732560134695128	C7	192.675	107.612	Auto63769733041081226330	D10
Auto63769732560134695128	C7	176.783	106.628	Auto63769733041081226330	E10
Auto63769732560134695128	C8	215.279	103.074	Auto63769733041081226330	F10
Auto63769732560134695128	C8	219.582	102.12	Auto63769733041081226330	G10
Auto63769732560134695128	C8	217.132	99.3445	Auto63769733041081226330	H10
Auto63769732560134695128	C8	213.308	98.0841	Auto63769733041081226330	A11
Auto63769732560134695128	D1	14.4722	142.822	Auto63769733041081226330	B11
Auto63769732560134695128	D1	15.7206	141.392	Auto63769733041081226330	C11
Auto63769732560134695128	D1	15.0136	139.073	Auto63769733041081226330	D11
Auto63769732560134695128	D1	13.1023	138.638	Auto63769733041081226330	E11
Auto63769732560134695128	D2	39.0474	130.681	Auto63769733041081226330	F11
Auto63769732560134695128	D2	42.6977	130.363	Auto63769733041081226330	G11
Auto63769732560134695128	D4	104.856	133.417	Auto63769733041081226330	H11
Auto63769732560134695128	D6	157.389	130.609	Auto63769733041081226330	A12
Auto63769732560134695128	D7	186.501	143.457	Auto63769733041081226330	B12
Auto63769732560134695128	D7	183.944	136.305	Auto63769733041081226330	C12
Auto63769732560134695128	D8	221.213	139.208	Auto63769733041081226330	D12
Auto63769732560134695128	D8	216.296	135.639	Auto63769733041081226330	E12
Auto63769732560134695128	D8	220.339	134.625	Auto63769733041081226330	F12
Auto63769732560134695128	D8	215.329	134.118	Auto63769733041081226330	G12
Auto63769732560134695128	E1	21.2109	172.62	Auto63769733167765605831	A1
Auto63769732560134695128	E1	24.2222	171.653	Auto63769733167765605831	B1
Auto63769732560134695128	E1	20.2703	170.857	Auto63769733167765605831	C1
Auto63769732560134695128	E1	17.2019	168.495	Auto63769733167765605831	D1
Auto63769732560134695128	E2	47.5312	163.949	Auto63769733167765605831	E1
Auto63769732560134695128	E2	37.9031	163.261	Auto63769733167765605831	F1
Auto63769732560134695128	E2	45.6605	162.171	Auto63769733167765605831	G1
Auto63769732560134695128	E2	49.9213	161.014	Auto63769733167765605831	H1
Auto63769732560134695128	E3	71.3539	168.611	Auto63769733167765605831	A2
Auto63769732560134695128	E3	72.6261	159.307	Auto63769733167765605831	B2
Auto63769732560134695128	E6	150.808	171.155	Auto63769733167765605831	C2
Auto63769732560134695128	E6	157.461	169.994	Auto63769733167765605831	D2
Auto63769732560134695128	E6	156.656	163.923	Auto63769733167765605831	E2
Auto63769732560134695128	E7	194.231	171.983	Auto63769733167765605831	F2
Auto63769732560134695128	E7	182.312	171.551	Auto63769733167765605831	G2
Auto63769732560134695128	E7	181.672	169.584	Auto63769733167765605831	H2
Auto63769732560134695128	E7	175.697	158.044	Auto63769733167765605831	A3
Auto63769732560134695128	E8	215.827	167.257	Auto63769733167765605831	B3
Auto63769732560134695128	E8	206.353	165.205	Auto63769733167765605831	C3
Auto63769732560134695128	E8	213.877	160.356	Auto63769733167765605831	D3
Auto63769732560134695128	E8	216.002	160.266	Auto63769733167765605831	E3
Auto63769732560134695128	F1	18.7881	209.98	Auto63769733167765605831	F3
Auto63769732560134695128	F1	15.0647	207.144	Auto63769733167765605831	G3
Auto63769732560134695128	F1	14.0593	204.752	Auto63769733167765605831	H3
Auto63769732560134695128	F1	12.7828	204.054	Auto63769733167765605831	A4
Auto63769732560134695128	F2	54.456	204.281	Auto63769733167765605831	B4
Auto63769732560134695128	F2	43.4035	201.592	Auto63769733167765605831	C4
Auto63769732560134695128	F2	40.3616	200.39	Auto63769733167765605831	D4
Auto63769732560134695128	F2	47.8903	197.757	Auto63769733167765605831	E4
Auto63769732560134695128	F7	187.389	210.759	Auto63769733167765605831	F4
Auto63769732560134695128	F7	190.043	197.404	Auto63769733167765605831	G4
Auto63769732560134695128	F7	181.85	197.159	Auto63769733167765605831	H4
Auto63769732560134695128	F7	179.154	194.554	Auto63769733167765605831	A5
Auto63769732560134695128	F8	220.837	208.271	Auto63769733167765605831	B5
Auto63769732560134695128	F8	205.222	202.251	Auto63769733167765605831	C5
Auto63769732560134695128	F8	210.104	200.617	Auto63769733167765605831	D5
Auto63769732560134695128	F8	213.822	198.95	Auto63769733167765605831	E5
Auto63769732560134695129	A1	21.2114	39.0016	Auto63769733167765605831	F5
Auto63769732560134695129	A1	21.5655	36.9919	Auto63769733167765605831	G5
Auto63769732560134695129	A1	15.2831	36.1572	Auto63769733167765605831	H5
Auto63769732560134695129	A1	27.4789	33.0788	Auto63769733167765605831	A6
Auto63769732560134695129	A2	45.572	38.8783	Auto63769733167765605831	B6
Auto63769732560134695129	A2	45.392	35.7043	Auto63769733167765605831	C6
Auto63769732560134695129	A2	55.3677	35.0279	Auto63769733167765605831	D6
Auto63769732560134695129	A2	51.8165	33.2129	Auto63769733167765605831	E6
Auto63769732560134695129	A6	166.323	33.8425	Auto63769733167765605831	F6
Auto63769732560134695129	A6	166.448	30.0215	Auto63769733167765605831	G6
Auto63769732560134695129	A6	161.273	29.4271	Auto63769733167765605831	H6
Auto63769732560134695129	A6	152.441	20.8055	Auto63769733167765605831	A7
Auto63769732560134695129	A7	186.177	39.6373	Auto63769733167765605831	B7
Auto63769732560134695129	A7	181.581	35.0742	Auto63769733167765605831	C7
Auto63769732560134695129	A7	193.772	33.6872	Auto63769733167765605831	D7
Auto63769732560134695129	A7	175.954	33.1159	Auto63769733167765605831	E7
Auto63769732560134695129	A8	208.698	41.3875	Auto63769733167765605831	F7
Auto63769732560134695129	A8	204.718	41.0028	Auto63769733167765605831	G7
Auto63769732560134695129	A8	209.677	39.6699	Auto63769733167765605831	H7
Auto63769732560134695129	A8	221.903	38.7596	Auto63769733167765605831	A8
Auto63769732560134695129	B1	26.2909	76.9116	Auto63769733167765605831	B8
Auto63769732560134695129	B1	17.0802	75.1573	Auto63769733167765605831	C8
Auto63769732560134695129	B1	19.9985	74.6529	Auto63769733167765605831	D8
Auto63769732560134695129	B1	14.4261	74.41	Auto63769733167765605831	E8
Auto63769732560134695129	B2	53.5506	73.709	Auto63769733167765605831	F8
Auto63769732560134695129	B2	45.2261	66.7771	Auto63769733167765605831	G8
Auto63769732560134695129	B2	46.5002	64.6968	Auto63769733167765605831	H8
Auto63769732560134695129	B2	51.6562	59.6952	Auto63769733167765605831	A9
Auto63769732560134695129	B7	181.569	69.3271	Auto63769733167765605831	B9
Auto63769732560134695129	B7	187.367	68.6003	Auto63769733167765605831	C9
Auto63769732560134695129	B7	177.408	65.0923	Auto63769733167765605831	D9
Auto63769732560134695129	B7	189.634	63.4439	Auto63769733167765605831	E9
Auto63769732560134695129	B8	206.215	70.7009	Auto63769733167765605831	F9
Auto63769732560134695129	B8	221.088	67.3535	Auto63769733167765605831	G9
Auto63769732560134695129	B8	205.895	66.6299	Auto63769733167765605831	H9
Auto63769732560134695129	B8	215.586	65.945	Auto63769733167765605831	A10
Auto63769732560134695129	C1	15.8828	107.487	Auto63769733167765605831	B10
Auto63769732560134695129	C1	19.3642	105.303	Auto63769733167765605831	C10
Auto63769732560134695129	C1	21.3265	104.756	Auto63769733167765605831	D10
Auto63769732560134695129	C1	19.6256	101.809	Auto63769733167765605831	E10
Auto63769732560134695129	C2	45.4681	110.218	Auto63769733167765605831	F10
Auto63769732560134695129	C2	40.7355	102.275	Auto63769733167765605831	G10
Auto63769732560134695129	C2	43.8242	101.163	Auto63769733167765605831	H10
Auto63769732560134695129	C2	48.4478	101.067	Auto63769733167765605831	A11
Auto63769732560134695129	C3	72.9167	105.923	Auto63769733167765605831	B11
Auto63769732560134695129	C3	66.4152	99.7445	Auto63769733167765605831	C11
Auto63769732560134695129	C3	76.0145	95.8673	Auto63769733167765605831	D11
Auto63769732560134695129	C3	67.0823	95.3183	Auto63769733167765605831	E11
Auto63769732560134695129	C4	110.5	86.2077	Auto63769733167765605831	F11
Auto63769732560134695129	C6	157.145	105.103	Auto63769733167765605831	G11
Auto63769732560134695129	C6	150.07	103.063	Auto63769733167765605831	H11
Auto63769732560134695129	C6	163.949	99.6027	Auto63769733167765605831	A12
Auto63769732560134695129	C6	155.325	97.7076	Auto63769733167765605831	B12
Auto63769732560134695129	C7	181.967	103.392	Auto63769733167765605831	C12
Auto63769732560134695129	C7	192.018	92.7586	Auto63769733167765605831	D12
Auto63769732560134695129	C7	183.385	92.6638	Auto63769733167765605831	E12
Auto63769732560134695129	C7	178.359	86.2892	Auto63769733167765605831	F12
Auto63769732560134695129	C8	205.01	107.147	Auto63769733294920988732	A1
Auto63769732560134695129	C8	217.921	101.707	Auto63769733294920988732	B1
Auto63769732560134695129	C8	219.344	100.536	Auto63769733294920988732	C1
Auto63769732560134695129	C8	216.434	100.357	Auto63769733294920988732	D1
Auto63769732560134695129	D1	27.0819	142.447	Auto63769733294920988732	E1
Auto63769732560134695129	D1	18.0018	141.904	Auto63769733294920988732	F1
Auto63769732560134695129	D1	22.2787	138.025	Auto63769733294920988732	G1
Auto63769732560134695129	D1	16.8329	135.771	Auto63769733294920988732	H1
Auto63769732560134695129	D2	47.132	140.807	Auto63769733294920988732	A2
Auto63769732560134695129	D2	49.3941	140.095	Auto63769733294920988732	B2
Auto63769732560134695129	D2	45.3668	137.624	Auto63769733294920988732	C2
Auto63769732560134695129	D2	43.9823	136.117	Auto63769733294920988732	D2
Auto63769732560134695129	D3	82.7314	127.455	Auto63769733294920988732	E2
Auto63769732560134695129	D4	94.8767	129.729	Auto63769733294920988732	F2
Auto63769732560134695129	D5	122.576	131.261	Auto63769733294920988732	G2
Auto63769732560134695129	D5	125.671	130.967	Auto63769733294920988732	H2
Auto63769732560134695129	D5	134.282	130.37	Auto63769733294920988732	A3
Auto63769732560134695129	D5	128.273	126.71	Auto63769733294920988732	B3
Auto63769732560134695129	D7	179.781	140.225	Auto63769733294920988732	C3
Auto63769732560134695129	D7	185.869	139.474	Auto63769733294920988732	D3
Auto63769732560134695129	D7	177.825	138.699	Auto63769733294920988732	E3
Auto63769732560134695129	D7	176.064	137.287	Auto63769733294920988732	F3
Auto63769732560134695129	D8	215.225	143.333	Auto63769733294920988732	G3
Auto63769732560134695129	D8	207.956	138.732	Auto63769733294920988732	H3
Auto63769732560134695129	D8	212.783	137.672	Auto63769733294920988732	A4
Auto63769732560134695129	D8	208.246	136.625	Auto63769733294920988732	B4
Auto63769732560134695129	E1	17.3977	177.567	Auto63769733294920988732	C4
Auto63769732560134695129	E1	24.7779	177.045	Auto63769733294920988732	D4
Auto63769732560134695129	E1	21.8326	176.728	Auto63769733294920988732	E4
Auto63769732560134695129	E1	16.3875	172.222	Auto63769733294920988732	F4
Auto63769732560134695129	E2	40.6758	173.318	Auto63769733294920988732	G4
Auto63769732560134695129	E2	46.2576	171.897	Auto63769733294920988732	H4
Auto63769732560134695129	E2	49.5572	170.324	Auto63769733294920988732	A5
Auto63769732560134695129	E2	52.5556	169.213	Auto63769733294920988732	B5
Auto63769732560134695129	E3	64.4234	172.208	Auto63769733294920988732	C5
Auto63769732560134695129	E3	74.9602	170.469	Auto63769733294920988732	D5
Auto63769732560134695129	E3	69.3529	169.574	Auto63769733294920988732	E5
Auto63769732560134695129	E3	79.6263	167.298	Auto63769733294920988732	F5
Auto63769732560134695129	E6	156.682	176.307	Auto63769733294920988732	G5
Auto63769732560134695129	E6	161.642	171.768	Auto63769733294920988732	H5
Auto63769732560134695129	E6	165.668	167.853	Auto63769733294920988732	A6
Auto63769732560134695129	E6	163.35	166.808	Auto63769733294920988732	B6
Auto63769732560134695129	E7	186.434	166.191	Auto63769733294920988732	C6
Auto63769732560134695129	E7	187.832	164.076	Auto63769733294920988732	D6
Auto63769732560134695129	E7	175.381	161.471	Auto63769733294920988732	E6
Auto63769732560134695129	E7	177.461	159.515	Auto63769733294920988732	F6
Auto63769732560134695129	E8	220.56	176.973	Auto63769733294920988732	G6
Auto63769732560134695129	E8	215.067	172.871	Auto63769733294920988732	H6
Auto63769732560134695129	E8	210.094	170.894	Auto63769733294920988732	A7
Auto63769732560134695129	E8	212.158	167.293	Auto63769733294920988732	B7
Auto63769732560134695129	F1	9.26501	211.073	Auto63769733294920988732	C7
Auto63769732560134695129	F1	25.7756	210.31	Auto63769733294920988732	D7
Auto63769732560134695129	F1	19.0165	210.048	Auto63769733294920988732	E7
Auto63769732560134695129	F1	10.1565	209.162	Auto63769733294920988732	F7
Auto63769732560134695129	F2	53.2128	211.177	Auto63769733294920988732	G7
Auto63769732560134695129	F2	49.5162	210.163	Auto63769733294920988732	H7
Auto63769732560134695129	F2	55.6396	206.069	Auto63769733294920988732	A8
Auto63769732560134695129	F2	46.0513	206.087	Auto63769733294920988732	B8
Auto63769732560134695129	F3	74.2303	207.215	Auto63769733294920988732	C8
Auto63769732560134695129	F3	76.6156	205.459	Auto63769733294920988732	D8
Auto63769732560134695129	F3	72.95	205.446	Auto63769733294920988732	E8
Auto63769732560134695129	F3	83.3795	201.875	Auto63769733294920988732	F8
Auto63769732560134695129	F4	104.548	208.86	Auto63769733294920988732	G8
Auto63769732560134695129	F4	98.5489	204.497	Auto63769733294920988732	H8
Auto63769732560134695129	F4	103.748	196.907	Auto63769733294920988732	A9
Auto63769732560134695129	F4	105.475	190.039	Auto63769733294920988732	B9
Auto63769732560134695129	F5	135.002	210.878	Auto63769733294920988732	C9
Auto63769732560134695129	F5	130.199	201.016	Auto63769733294920988732	D9
Auto63769732560134695129	F5	125.636	198.918	Auto63769733294920988732	E9
Auto63769732560134695129	F5	137.948	195.872	Auto63769733294920988732	F9
Auto63769732560134695129	F6	152.321	204.078	Auto63769733294920988732	G9
Auto63769732560134695129	F6	155.847	200.141	Auto63769733294920988732	H9
Auto63769732560134695129	F6	158.043	199.258	Auto63769733294920988732	A10
Auto63769732560134695129	F6	163.364	189.804	Auto63769733294920988732	B10
Auto63769732560134695129	F7	178.045	210.905	Auto63769733294920988732	C10
Auto63769732560134695129	F7	190.881	205.662	Auto63769733294920988732	D10
Auto63769732560134695129	F7	179.134	203.328	Auto63769733294920988732	E10
Auto63769732560134695129	F7	177.643	201.437	Auto63769733294920988732	F10
Auto63769732560134695129	F8	207.002	210.676	Auto63769733294920988732	G10
Auto63769732560134695129	F8	220.363	205.851	Auto63769733294920988732	H10
Auto63769732560134695129	F8	218.25	205.251	Auto63769733294920988732	A11
Auto63769732560134695129	F8	210.442	204.688	Auto63769733294920988732	B11
