# Supplementary material for: Automated Platform for the Plasmid Construction Process
Source: ACS Synth Biol. 2023 Nov 10;12(12):3506–13. doi: 10.1021/acssynbio.3c00292 (PMC10729297; doi:10.1021/acssynbio.3c00292)
Supplement: Supplementary file 2 — sb3c00292_si_002.zip [file sb3c00292_si_002.zip › dnada_supplementary_material_pks_library_build/qpix/AlbertoNava/211013_plate2a_counts.csv]

Barcode	Region	Found	Pickable	Picking
Auto63769729176621505813	A1	2	1	1
Auto63769729176621505813	A2	4	3	3
Auto63769729176621505813	A3	0	0	0
Auto63769729176621505813	A4	0	0	0
Auto63769729176621505813	A5	0	0	0
Auto63769729176621505813	A6	0	0	0
Auto63769729176621505813	A7	1	0	0
Auto63769729176621505813	A8	6	4	4
Auto63769729176621505813	B1	3	3	3
Auto63769729176621505813	B2	1	1	1
Auto63769729176621505813	B3	0	0	0
Auto63769729176621505813	B4	0	0	0
Auto63769729176621505813	B5	0	0	0
Auto63769729176621505813	B6	0	0	0
Auto63769729176621505813	B7	0	0	0
Auto63769729176621505813	B8	0	0	0
Auto63769729176621505813	C1	2	2	2
Auto63769729176621505813	C2	0	0	0
Auto63769729176621505813	C3	0	0	0
Auto63769729176621505813	C4	0	0	0
Auto63769729176621505813	C5	0	0	0
Auto63769729176621505813	C6	0	0	0
Auto63769729176621505813	C7	1	0	0
Auto63769729176621505813	C8	4	3	3
Auto63769729176621505813	D1	4	2	2
Auto63769729176621505813	D2	0	0	0
Auto63769729176621505813	D3	0	0	0
Auto63769729176621505813	D4	0	0	0
Auto63769729176621505813	D5	0	0	0
Auto63769729176621505813	D6	0	0	0
Auto63769729176621505813	D7	1	0	0
Auto63769729176621505813	D8	0	0	0
Auto63769729176621505813	E1	0	0	0
Auto63769729176621505813	E2	0	0	0
Auto63769729176621505813	E3	0	0	0
Auto63769729176621505813	E4	0	0	0
Auto63769729176621505813	E5	0	0	0
Auto63769729176621505813	E6	0	0	0
Auto63769729176621505813	E7	0	0	0
Auto63769729176621505813	E8	5	2	2
Auto63769729176621505813	F1	0	0	0
Auto63769729176621505813	F2	0	0	0
Auto63769729176621505813	F3	0	0	0
Auto63769729176621505813	F4	0	0	0
Auto63769729176621505813	F5	0	0	0
Auto63769729176621505813	F6	0	0	0
Auto63769729176621505813	F7	0	0	0
Auto63769729176621505813	F8	0	0	0
Auto63769729176621505814	A1	0	0	0
Auto63769729176621505814	A2	1	1	1
Auto63769729176621505814	A3	0	0	0
Auto63769729176621505814	A4	0	0	0
Auto63769729176621505814	A5	0	0	0
Auto63769729176621505814	A6	0	0	0
Auto63769729176621505814	A7	0	0	0
Auto63769729176621505814	A8	7	5	4
Auto63769729176621505814	B1	0	0	0
Auto63769729176621505814	B2	0	0	0
Auto63769729176621505814	B3	0	0	0
Auto63769729176621505814	B4	0	0	0
Auto63769729176621505814	B5	0	0	0
Auto63769729176621505814	B6	0	0	0
Auto63769729176621505814	B7	0	0	0
Auto63769729176621505814	B8	0	0	0
Auto63769729176621505814	C1	0	0	0
Auto63769729176621505814	C2	0	0	0
Auto63769729176621505814	C3	0	0	0
Auto63769729176621505814	C4	0	0	0
Auto63769729176621505814	C5	0	0	0
Auto63769729176621505814	C6	0	0	0
Auto63769729176621505814	C7	0	0	0
Auto63769729176621505814	C8	2	1	1
Auto63769729176621505814	D1	2	2	2
Auto63769729176621505814	D2	1	1	1
Auto63769729176621505814	D3	0	0	0
Auto63769729176621505814	D4	0	0	0
Auto63769729176621505814	D5	0	0	0
Auto63769729176621505814	D6	0	0	0
Auto63769729176621505814	D7	0	0	0
Auto63769729176621505814	D8	3	2	2
Auto63769729176621505814	E1	0	0	0
Auto63769729176621505814	E2	0	0	0
Auto63769729176621505814	E3	0	0	0
Auto63769729176621505814	E4	0	0	0
Auto63769729176621505814	E5	0	0	0
Auto63769729176621505814	E6	0	0	0
Auto63769729176621505814	E7	0	0	0
Auto63769729176621505814	E8	6	3	3
Auto63769729176621505814	F1	0	0	0
Auto63769729176621505814	F2	0	0	0
Auto63769729176621505814	F3	0	0	0
Auto63769729176621505814	F4	3	1	1
Auto63769729176621505814	F5	0	0	0
Auto63769729176621505814	F6	0	0	0
Auto63769729176621505814	F7	0	0	0
Auto63769729176621505814	F8	15	6	4
