# Supplementary material for: Automated Platform for the Plasmid Construction Process
Source: ACS Synth Biol. 2023 Nov 10;12(12):3506–13. doi: 10.1021/acssynbio.3c00292 (PMC10729297; doi:10.1021/acssynbio.3c00292)
Supplement: Supplementary file 2 — sb3c00292_si_002.zip [file sb3c00292_si_002.zip › dnada_supplementary_material_pks_library_build/qpix/AlbertoNava/211013_plate7a_counts.csv]

Barcode	Region	Found	Pickable	Picking
Auto63769733522873241233	A1	21	17	4
Auto63769733522873241233	A2	39	24	4
Auto63769733522873241233	A3	5	3	3
Auto63769733522873241233	A4	2	1	1
Auto63769733522873241233	A5	14	12	4
Auto63769733522873241233	A6	45	16	4
Auto63769733522873241233	A7	8	7	4
Auto63769733522873241233	A8	2	2	2
Auto63769733522873241233	B1	33	19	4
Auto63769733522873241233	B2	27	20	4
Auto63769733522873241233	B3	4	2	2
Auto63769733522873241233	B4	2	1	1
Auto63769733522873241233	B5	0	0	0
Auto63769733522873241233	B6	0	0	0
Auto63769733522873241233	B7	14	11	4
Auto63769733522873241233	B8	30	14	4
Auto63769733522873241233	C1	85	32	4
Auto63769733522873241233	C2	12	9	4
Auto63769733522873241233	C3	2	1	1
Auto63769733522873241233	C4	3	2	2
Auto63769733522873241233	C5	0	0	0
Auto63769733522873241233	C6	0	0	0
Auto63769733522873241233	C7	3	2	2
Auto63769733522873241233	C8	29	18	4
Auto63769733522873241233	D1	12	8	4
Auto63769733522873241233	D2	1	0	0
Auto63769733522873241233	D3	5	2	2
Auto63769733522873241233	D4	2	1	1
Auto63769733522873241233	D5	1	1	1
Auto63769733522873241233	D6	0	0	0
Auto63769733522873241233	D7	0	0	0
Auto63769733522873241233	D8	7	6	4
Auto63769733522873241233	E1	37	19	4
Auto63769733522873241233	E2	29	18	4
Auto63769733522873241233	E3	0	0	0
Auto63769733522873241233	E4	0	0	0
Auto63769733522873241233	E5	0	0	0
Auto63769733522873241233	E6	1	1	1
Auto63769733522873241233	E7	0	0	0
Auto63769733522873241233	E8	15	8	4
Auto63769733522873241233	F1	19	15	4
Auto63769733522873241233	F2	0	0	0
Auto63769733522873241233	F3	0	0	0
Auto63769733522873241233	F4	1	0	0
Auto63769733522873241233	F5	0	0	0
Auto63769733522873241233	F6	1	0	0
Auto63769733522873241233	F7	4	0	0
Auto63769733522873241233	F8	33	17	4
Auto63769733522873241234	A1	11	6	4
Auto63769733522873241234	A2	2	2	2
Auto63769733522873241234	A3	0	0	0
Auto63769733522873241234	A4	0	0	0
Auto63769733522873241234	A5	0	0	0
Auto63769733522873241234	A6	0	0	0
Auto63769733522873241234	A7	4	4	4
Auto63769733522873241234	A8	13	10	4
Auto63769733522873241234	B1	0	0	0
Auto63769733522873241234	B2	3	2	2
Auto63769733522873241234	B3	1	1	1
Auto63769733522873241234	B4	0	0	0
Auto63769733522873241234	B5	0	0	0
Auto63769733522873241234	B6	0	0	0
Auto63769733522873241234	B7	35	20	4
Auto63769733522873241234	B8	4	4	4
Auto63769733522873241234	C1	23	12	4
Auto63769733522873241234	C2	21	20	4
Auto63769733522873241234	C3	8	4	4
Auto63769733522873241234	C4	0	0	0
Auto63769733522873241234	C5	0	0	0
Auto63769733522873241234	C6	0	0	0
Auto63769733522873241234	C7	0	0	0
Auto63769733522873241234	C8	4	4	4
Auto63769733522873241234	D1	55	26	4
Auto63769733522873241234	D2	29	24	4
Auto63769733522873241234	D3	0	0	0
Auto63769733522873241234	D4	0	0	0
Auto63769733522873241234	D5	3	3	3
Auto63769733522873241234	D6	0	0	0
Auto63769733522873241234	D7	14	5	4
Auto63769733522873241234	D8	38	25	4
Auto63769733522873241234	E1	2	1	1
Auto63769733522873241234	E2	36	28	4
Auto63769733522873241234	E3	41	19	4
Auto63769733522873241234	E4	19	14	4
Auto63769733522873241234	E5	1	1	1
Auto63769733522873241234	E6	23	13	4
Auto63769733522873241234	E7	5	4	4
Auto63769733522873241234	E8	22	16	4
Auto63769733522873241234	F1	35	17	4
Auto63769733522873241234	F2	17	11	4
Auto63769733522873241234	F3	57	34	4
Auto63769733522873241234	F4	29	21	4
Auto63769733522873241234	F5	3	3	3
Auto63769733522873241234	F6	0	0	0
Auto63769733522873241234	F7	62	28	4
Auto63769733522873241234	F8	38	24	4
