# Supplementary material for: Automated Platform for the Plasmid Construction Process
Source: ACS Synth Biol. 2023 Nov 10;12(12):3506–13. doi: 10.1021/acssynbio.3c00292 (PMC10729297; doi:10.1021/acssynbio.3c00292)
Supplement: Supplementary file 2 — sb3c00292_si_002.zip [file sb3c00292_si_002.zip › dnada_supplementary_material_pks_library_build/qpix/AlbertoNava/211013_plate4a_counts.csv]

Barcode	Region	Found	Pickable	Picking
Auto63769730556125634519	A1	7	2	2
Auto63769730556125634519	A2	3	2	2
Auto63769730556125634519	A3	0	0	0
Auto63769730556125634519	A4	12	11	4
Auto63769730556125634519	A5	0	0	0
Auto63769730556125634519	A6	5	1	1
Auto63769730556125634519	A7	0	0	0
Auto63769730556125634519	A8	7	4	4
Auto63769730556125634519	B1	4	2	2
Auto63769730556125634519	B2	4	2	2
Auto63769730556125634519	B3	2	0	0
Auto63769730556125634519	B4	2	1	1
Auto63769730556125634519	B5	0	0	0
Auto63769730556125634519	B6	0	0	0
Auto63769730556125634519	B7	5	1	1
Auto63769730556125634519	B8	9	6	4
Auto63769730556125634519	C1	48	23	4
Auto63769730556125634519	C2	0	0	0
Auto63769730556125634519	C3	1	1	1
Auto63769730556125634519	C4	0	0	0
Auto63769730556125634519	C5	0	0	0
Auto63769730556125634519	C6	0	0	0
Auto63769730556125634519	C7	6	2	2
Auto63769730556125634519	C8	0	0	0
Auto63769730556125634519	D1	37	13	4
Auto63769730556125634519	D2	0	0	0
Auto63769730556125634519	D3	0	0	0
Auto63769730556125634519	D4	0	0	0
Auto63769730556125634519	D5	0	0	0
Auto63769730556125634519	D6	0	0	0
Auto63769730556125634519	D7	1	0	0
Auto63769730556125634519	D8	5	3	3
Auto63769730556125634519	E1	7	3	3
Auto63769730556125634519	E2	2	1	1
Auto63769730556125634519	E3	0	0	0
Auto63769730556125634519	E4	3	3	3
Auto63769730556125634519	E5	0	0	0
Auto63769730556125634519	E6	0	0	0
Auto63769730556125634519	E7	1	0	0
Auto63769730556125634519	E8	0	0	0
Auto63769730556125634519	F1	16	11	4
Auto63769730556125634519	F2	0	0	0
Auto63769730556125634519	F3	0	0	0
Auto63769730556125634519	F4	0	0	0
Auto63769730556125634519	F5	0	0	0
Auto63769730556125634519	F6	4	4	4
Auto63769730556125634519	F7	5	1	1
Auto63769730556125634519	F8	1	0	0
Auto63769730556125634520	A1	10	5	4
Auto63769730556125634520	A2	0	0	0
Auto63769730556125634520	A3	0	0	0
Auto63769730556125634520	A4	0	0	0
Auto63769730556125634520	A5	0	0	0
Auto63769730556125634520	A6	0	0	0
Auto63769730556125634520	A7	13	10	4
Auto63769730556125634520	A8	2	1	1
Auto63769730556125634520	B1	15	9	4
Auto63769730556125634520	B2	2	1	1
Auto63769730556125634520	B3	0	0	0
Auto63769730556125634520	B4	0	0	0
Auto63769730556125634520	B5	0	0	0
Auto63769730556125634520	B6	0	0	0
Auto63769730556125634520	B7	2	1	1
Auto63769730556125634520	B8	0	0	0
Auto63769730556125634520	C1	26	14	4
Auto63769730556125634520	C2	0	0	0
Auto63769730556125634520	C3	0	0	0
Auto63769730556125634520	C4	0	0	0
Auto63769730556125634520	C5	1	1	1
Auto63769730556125634520	C6	0	0	0
Auto63769730556125634520	C7	3	3	3
Auto63769730556125634520	C8	2	1	1
Auto63769730556125634520	D1	47	18	4
Auto63769730556125634520	D2	3	1	1
Auto63769730556125634520	D3	0	0	0
Auto63769730556125634520	D4	0	0	0
Auto63769730556125634520	D5	0	0	0
Auto63769730556125634520	D6	0	0	0
Auto63769730556125634520	D7	0	0	0
Auto63769730556125634520	D8	1	0	0
Auto63769730556125634520	E1	53	27	4
Auto63769730556125634520	E2	0	0	0
Auto63769730556125634520	E3	0	0	0
Auto63769730556125634520	E4	1	1	1
Auto63769730556125634520	E5	0	0	0
Auto63769730556125634520	E6	0	0	0
Auto63769730556125634520	E7	0	0	0
Auto63769730556125634520	E8	3	2	2
Auto63769730556125634520	F1	79	33	4
Auto63769730556125634520	F2	22	13	4
Auto63769730556125634520	F3	13	6	4
Auto63769730556125634520	F4	0	0	0
Auto63769730556125634520	F5	2	1	1
Auto63769730556125634520	F6	0	0	0
Auto63769730556125634520	F7	44	20	4
Auto63769730556125634520	F8	50	23	4
