# Supplementary material for: Automated Platform for the Plasmid Construction Process
Source: ACS Synth Biol. 2023 Nov 10;12(12):3506–13. doi: 10.1021/acssynbio.3c00292 (PMC10729297; doi:10.1021/acssynbio.3c00292)
Supplement: Supplementary file 2 — sb3c00292_si_002.zip [file sb3c00292_si_002.zip › dnada_supplementary_material_pks_library_build/qpix/AlbertoNava/211013_plate8a_counts.csv]

Barcode	Region	Found	Pickable	Picking
Auto63769734555659128638	A1	2	1	1
Auto63769734555659128638	A2	19	7	4
Auto63769734555659128638	A3	6	2	2
Auto63769734555659128638	A4	24	9	4
Auto63769734555659128638	A5	0	0	0
Auto63769734555659128638	A6	3	2	2
Auto63769734555659128638	A7	23	10	4
Auto63769734555659128638	A8	40	26	4
Auto63769734555659128638	B1	5	4	4
Auto63769734555659128638	B2	15	3	3
Auto63769734555659128638	B3	20	9	4
Auto63769734555659128638	B4	5	1	1
Auto63769734555659128638	B5	0	0	0
Auto63769734555659128638	B6	0	0	0
Auto63769734555659128638	B7	14	7	4
Auto63769734555659128638	B8	22	11	4
Auto63769734555659128638	C1	10	1	1
Auto63769734555659128638	C2	45	21	4
Auto63769734555659128638	C3	4	4	4
Auto63769734555659128638	C4	0	0	0
Auto63769734555659128638	C5	1	1	1
Auto63769734555659128638	C6	3	1	1
Auto63769734555659128638	C7	0	0	0
Auto63769734555659128638	C8	0	0	0
Auto63769734555659128638	D1	3	1	1
Auto63769734555659128638	D2	0	0	0
Auto63769734555659128638	D3	1	0	0
Auto63769734555659128638	D4	2	1	1
Auto63769734555659128638	D5	0	0	0
Auto63769734555659128638	D6	1	0	0
Auto63769734555659128638	D7	12	7	4
Auto63769734555659128638	D8	32	13	4
Auto63769734555659128638	E1	17	8	4
Auto63769734555659128638	E2	6	2	2
Auto63769734555659128638	E3	8	2	2
Auto63769734555659128638	E4	0	0	0
Auto63769734555659128638	E5	0	0	0
Auto63769734555659128638	E6	4	2	2
Auto63769734555659128638	E7	4	1	1
Auto63769734555659128638	E8	24	14	4
Auto63769734555659128638	F1	0	0	0
Auto63769734555659128638	F2	0	0	0
Auto63769734555659128638	F3	18	7	4
Auto63769734555659128638	F4	0	0	0
Auto63769734555659128638	F5	0	0	0
Auto63769734555659128638	F6	0	0	0
Auto63769734555659128638	F7	2	0	0
Auto63769734555659128638	F8	0	0	0
