# Supplementary material for: Automated Platform for the Plasmid Construction Process
Source: ACS Synth Biol. 2023 Nov 10;12(12):3506–13. doi: 10.1021/acssynbio.3c00292 (PMC10729297; doi:10.1021/acssynbio.3c00292)
Supplement: Supplementary file 2 — sb3c00292_si_002.zip [file sb3c00292_si_002.zip › dnada_supplementary_material_pks_library_build/qpix/AlbertoNava/211013_plate1a_counts.csv]

Barcode	Region	Found	Pickable	Picking
Auto6376972626403615268	A1	6	3	3
Auto6376972626403615268	A2	6	5	4
Auto6376972626403615268	A3	0	0	0
Auto6376972626403615268	A4	0	0	0
Auto6376972626403615268	A5	0	0	0
Auto6376972626403615268	A6	0	0	0
Auto6376972626403615268	A7	0	0	0
Auto6376972626403615268	A8	1	0	0
Auto6376972626403615268	B1	0	0	0
Auto6376972626403615268	B2	0	0	0
Auto6376972626403615268	B3	0	0	0
Auto6376972626403615268	B4	0	0	0
Auto6376972626403615268	B5	0	0	0
Auto6376972626403615268	B6	0	0	0
Auto6376972626403615268	B7	0	0	0
Auto6376972626403615268	B8	0	0	0
Auto6376972626403615268	C1	0	0	0
Auto6376972626403615268	C2	0	0	0
Auto6376972626403615268	C3	1	0	0
Auto6376972626403615268	C4	0	0	0
Auto6376972626403615268	C5	0	0	0
Auto6376972626403615268	C6	0	0	0
Auto6376972626403615268	C7	1	0	0
Auto6376972626403615268	C8	1	1	1
Auto6376972626403615268	D1	2	2	2
Auto6376972626403615268	D2	0	0	0
Auto6376972626403615268	D3	0	0	0
Auto6376972626403615268	D4	0	0	0
Auto6376972626403615268	D5	0	0	0
Auto6376972626403615268	D6	0	0	0
Auto6376972626403615268	D7	0	0	0
Auto6376972626403615268	D8	0	0	0
Auto6376972626403615268	E1	0	0	0
Auto6376972626403615268	E2	0	0	0
Auto6376972626403615268	E3	0	0	0
Auto6376972626403615268	E4	0	0	0
Auto6376972626403615268	E5	0	0	0
Auto6376972626403615268	E6	0	0	0
Auto6376972626403615268	E7	0	0	0
Auto6376972626403615268	E8	0	0	0
Auto6376972626403615268	F1	4	1	1
Auto6376972626403615268	F2	0	0	0
Auto6376972626403615268	F3	0	0	0
Auto6376972626403615268	F4	1	0	0
Auto6376972626403615268	F5	0	0	0
Auto6376972626403615268	F6	0	0	0
Auto6376972626403615268	F7	1	1	1
Auto6376972626403615268	F8	0	0	0
Auto6376972626403615269	A1	4	2	2
Auto6376972626403615269	A2	0	0	0
Auto6376972626403615269	A3	0	0	0
Auto6376972626403615269	A4	0	0	0
Auto6376972626403615269	A5	0	0	0
Auto6376972626403615269	A6	0	0	0
Auto6376972626403615269	A7	0	0	0
Auto6376972626403615269	A8	0	0	0
Auto6376972626403615269	B1	0	0	0
Auto6376972626403615269	B2	0	0	0
Auto6376972626403615269	B3	0	0	0
Auto6376972626403615269	B4	0	0	0
Auto6376972626403615269	B5	0	0	0
Auto6376972626403615269	B6	0	0	0
Auto6376972626403615269	B7	0	0	0
Auto6376972626403615269	B8	0	0	0
Auto6376972626403615269	C1	2	2	2
Auto6376972626403615269	C2	0	0	0
Auto6376972626403615269	C3	0	0	0
Auto6376972626403615269	C4	1	0	0
Auto6376972626403615269	C5	1	1	1
Auto6376972626403615269	C6	0	0	0
Auto6376972626403615269	C7	0	0	0
Auto6376972626403615269	C8	1	0	0
Auto6376972626403615269	D1	1	0	0
Auto6376972626403615269	D2	0	0	0
Auto6376972626403615269	D3	1	1	1
Auto6376972626403615269	D4	0	0	0
Auto6376972626403615269	D5	0	0	0
Auto6376972626403615269	D6	0	0	0
Auto6376972626403615269	D7	0	0	0
Auto6376972626403615269	D8	0	0	0
Auto6376972626403615269	E1	2	1	1
Auto6376972626403615269	E2	1	1	1
Auto6376972626403615269	E3	0	0	0
Auto6376972626403615269	E4	0	0	0
Auto6376972626403615269	E5	0	0	0
Auto6376972626403615269	E6	0	0	0
Auto6376972626403615269	E7	0	0	0
Auto6376972626403615269	E8	0	0	0
Auto6376972626403615269	F1	0	0	0
Auto6376972626403615269	F2	3	1	1
Auto6376972626403615269	F3	1	0	0
Auto6376972626403615269	F4	1	1	1
Auto6376972626403615269	F5	1	0	0
Auto6376972626403615269	F6	0	0	0
Auto6376972626403615269	F7	1	1	1
Auto6376972626403615269	F8	0	0	0
