# Supplementary material for: Automated Platform for the Plasmid Construction Process
Source: ACS Synth Biol. 2023 Nov 10;12(12):3506–13. doi: 10.1021/acssynbio.3c00292 (PMC10729297; doi:10.1021/acssynbio.3c00292)
Supplement: Supplementary file 2 — sb3c00292_si_002.zip [file sb3c00292_si_002.zip › dnada_supplementary_material_pks_library_build/qpix/AlbertoNava/211013_plate6a_counts.csv]

Barcode	Region	Found	Pickable	Picking
Auto63769732560134695128	A1	10	7	4
Auto63769732560134695128	A2	19	14	4
Auto63769732560134695128	A3	11	6	4
Auto63769732560134695128	A4	13	6	4
Auto63769732560134695128	A5	3	2	2
Auto63769732560134695128	A6	20	13	4
Auto63769732560134695128	A7	39	23	4
Auto63769732560134695128	A8	20	12	4
Auto63769732560134695128	B1	31	16	4
Auto63769732560134695128	B2	19	10	4
Auto63769732560134695128	B3	9	5	4
Auto63769732560134695128	B4	10	7	4
Auto63769732560134695128	B5	5	5	4
Auto63769732560134695128	B6	0	0	0
Auto63769732560134695128	B7	20	14	4
Auto63769732560134695128	B8	21	15	4
Auto63769732560134695128	C1	20	9	4
Auto63769732560134695128	C2	21	13	4
Auto63769732560134695128	C3	8	4	4
Auto63769732560134695128	C4	3	3	3
Auto63769732560134695128	C5	0	0	0
Auto63769732560134695128	C6	0	0	0
Auto63769732560134695128	C7	37	22	4
Auto63769732560134695128	C8	18	16	4
Auto63769732560134695128	D1	46	21	4
Auto63769732560134695128	D2	2	2	2
Auto63769732560134695128	D3	0	0	0
Auto63769732560134695128	D4	1	1	1
Auto63769732560134695128	D5	1	0	0
Auto63769732560134695128	D6	1	1	1
Auto63769732560134695128	D7	2	2	2
Auto63769732560134695128	D8	18	10	4
Auto63769732560134695128	E1	25	15	4
Auto63769732560134695128	E2	11	8	4
Auto63769732560134695128	E3	2	2	2
Auto63769732560134695128	E4	0	0	0
Auto63769732560134695128	E5	0	0	0
Auto63769732560134695128	E6	3	3	3
Auto63769732560134695128	E7	7	4	4
Auto63769732560134695128	E8	4	4	4
Auto63769732560134695128	F1	38	26	4
Auto63769732560134695128	F2	10	6	4
Auto63769732560134695128	F3	0	0	0
Auto63769732560134695128	F4	1	0	0
Auto63769732560134695128	F5	0	0	0
Auto63769732560134695128	F6	0	0	0
Auto63769732560134695128	F7	11	6	4
Auto63769732560134695128	F8	14	11	4
Auto63769732560134695129	A1	25	14	4
Auto63769732560134695129	A2	6	5	4
Auto63769732560134695129	A3	0	0	0
Auto63769732560134695129	A4	0	0	0
Auto63769732560134695129	A5	0	0	0
Auto63769732560134695129	A6	5	4	4
Auto63769732560134695129	A7	19	11	4
Auto63769732560134695129	A8	31	17	4
Auto63769732560134695129	B1	27	19	4
Auto63769732560134695129	B2	8	4	4
Auto63769732560134695129	B3	3	0	0
Auto63769732560134695129	B4	0	0	0
Auto63769732560134695129	B5	0	0	0
Auto63769732560134695129	B6	0	0	0
Auto63769732560134695129	B7	18	13	4
Auto63769732560134695129	B8	19	12	4
Auto63769732560134695129	C1	30	14	4
Auto63769732560134695129	C2	20	11	4
Auto63769732560134695129	C3	7	6	4
Auto63769732560134695129	C4	2	1	1
Auto63769732560134695129	C5	0	0	0
Auto63769732560134695129	C6	11	8	4
Auto63769732560134695129	C7	11	5	4
Auto63769732560134695129	C8	32	16	4
Auto63769732560134695129	D1	32	20	4
Auto63769732560134695129	D2	29	15	4
Auto63769732560134695129	D3	1	1	1
Auto63769732560134695129	D4	2	1	1
Auto63769732560134695129	D5	8	6	4
Auto63769732560134695129	D6	0	0	0
Auto63769732560134695129	D7	26	19	4
Auto63769732560134695129	D8	33	17	4
Auto63769732560134695129	E1	41	22	4
Auto63769732560134695129	E2	17	12	4
Auto63769732560134695129	E3	11	8	4
Auto63769732560134695129	E4	0	0	0
Auto63769732560134695129	E5	0	0	0
Auto63769732560134695129	E6	21	14	4
Auto63769732560134695129	E7	9	5	4
Auto63769732560134695129	E8	12	10	4
Auto63769732560134695129	F1	41	20	4
Auto63769732560134695129	F2	30	19	4
Auto63769732560134695129	F3	26	20	4
Auto63769732560134695129	F4	6	4	4
Auto63769732560134695129	F5	9	5	4
Auto63769732560134695129	F6	11	7	4
Auto63769732560134695129	F7	20	15	4
Auto63769732560134695129	F8	9	8	4
