# Supplementary material for: Automated Platform for the Plasmid Construction Process
Source: ACS Synth Biol. 2023 Nov 10;12(12):3506–13. doi: 10.1021/acssynbio.3c00292 (PMC10729297; doi:10.1021/acssynbio.3c00292)
Supplement: Supplementary file 2 — sb3c00292_si_002.zip [file sb3c00292_si_002.zip › dnada_supplementary_material_pks_library_build/qpix/AlbertoNava/211013_plate3a_counts.csv]

Barcode	Region	Found	Pickable	Picking
Auto63769729875072471516	A1	6	4	4
Auto63769729875072471516	A2	3	1	1
Auto63769729875072471516	A3	3	3	3
Auto63769729875072471516	A4	0	0	0
Auto63769729875072471516	A5	0	0	0
Auto63769729875072471516	A6	3	2	2
Auto63769729875072471516	A7	0	0	0
Auto63769729875072471516	A8	2	1	1
Auto63769729875072471516	B1	1	1	1
Auto63769729875072471516	B2	0	0	0
Auto63769729875072471516	B3	0	0	0
Auto63769729875072471516	B4	0	0	0
Auto63769729875072471516	B5	0	0	0
Auto63769729875072471516	B6	0	0	0
Auto63769729875072471516	B7	0	0	0
Auto63769729875072471516	B8	3	2	2
Auto63769729875072471516	C1	1	0	0
Auto63769729875072471516	C2	1	0	0
Auto63769729875072471516	C3	0	0	0
Auto63769729875072471516	C4	0	0	0
Auto63769729875072471516	C5	0	0	0
Auto63769729875072471516	C6	0	0	0
Auto63769729875072471516	C7	2	0	0
Auto63769729875072471516	C8	1	1	1
Auto63769729875072471516	D1	8	3	3
Auto63769729875072471516	D2	0	0	0
Auto63769729875072471516	D3	0	0	0
Auto63769729875072471516	D4	0	0	0
Auto63769729875072471516	D5	0	0	0
Auto63769729875072471516	D6	1	1	1
Auto63769729875072471516	D7	0	0	0
Auto63769729875072471516	D8	0	0	0
Auto63769729875072471516	E1	0	0	0
Auto63769729875072471516	E2	0	0	0
Auto63769729875072471516	E3	0	0	0
Auto63769729875072471516	E4	1	0	0
Auto63769729875072471516	E5	0	0	0
Auto63769729875072471516	E6	0	0	0
Auto63769729875072471516	E7	1	0	0
Auto63769729875072471516	E8	0	0	0
Auto63769729875072471516	F1	0	0	0
Auto63769729875072471516	F2	0	0	0
Auto63769729875072471516	F3	0	0	0
Auto63769729875072471516	F4	0	0	0
Auto63769729875072471516	F5	0	0	0
Auto63769729875072471516	F6	0	0	0
Auto63769729875072471516	F7	0	0	0
Auto63769729875072471516	F8	0	0	0
Auto63769729875072471517	A1	0	0	0
Auto63769729875072471517	A2	0	0	0
Auto63769729875072471517	A3	0	0	0
Auto63769729875072471517	A4	0	0	0
Auto63769729875072471517	A5	0	0	0
Auto63769729875072471517	A6	0	0	0
Auto63769729875072471517	A7	0	0	0
Auto63769729875072471517	A8	0	0	0
Auto63769729875072471517	B1	0	0	0
Auto63769729875072471517	B2	0	0	0
Auto63769729875072471517	B3	0	0	0
Auto63769729875072471517	B4	0	0	0
Auto63769729875072471517	B5	0	0	0
Auto63769729875072471517	B6	0	0	0
Auto63769729875072471517	B7	0	0	0
Auto63769729875072471517	B8	0	0	0
Auto63769729875072471517	C1	0	0	0
Auto63769729875072471517	C2	0	0	0
Auto63769729875072471517	C3	0	0	0
Auto63769729875072471517	C4	0	0	0
Auto63769729875072471517	C5	0	0	0
Auto63769729875072471517	C6	0	0	0
Auto63769729875072471517	C7	0	0	0
Auto63769729875072471517	C8	3	2	2
Auto63769729875072471517	D1	4	3	3
Auto63769729875072471517	D2	2	2	2
Auto63769729875072471517	D3	0	0	0
Auto63769729875072471517	D4	0	0	0
Auto63769729875072471517	D5	0	0	0
Auto63769729875072471517	D6	0	0	0
Auto63769729875072471517	D7	0	0	0
Auto63769729875072471517	D8	2	1	1
Auto63769729875072471517	E1	25	15	4
Auto63769729875072471517	E2	3	2	2
Auto63769729875072471517	E3	3	1	1
Auto63769729875072471517	E4	0	0	0
Auto63769729875072471517	E5	0	0	0
Auto63769729875072471517	E6	0	0	0
Auto63769729875072471517	E7	0	0	0
Auto63769729875072471517	E8	0	0	0
Auto63769729875072471517	F1	0	0	0
Auto63769729875072471517	F2	4	4	4
Auto63769729875072471517	F3	0	0	0
Auto63769729875072471517	F4	7	4	4
Auto63769729875072471517	F5	0	0	0
Auto63769729875072471517	F6	0	0	0
Auto63769729875072471517	F7	7	5	4
Auto63769729875072471517	F8	10	7	4
