# Supplementary material for: Automated Platform for the Plasmid Construction Process
Source: ACS Synth Biol. 2023 Nov 10;12(12):3506–13. doi: 10.1021/acssynbio.3c00292 (PMC10729297; doi:10.1021/acssynbio.3c00292)
Supplement: Supplementary file 2 — sb3c00292_si_002.zip [file sb3c00292_si_002.zip › dnada_supplementary_material_pks_library_build/qpix/AlbertoNava/211013_plate5a_counts.csv]

Barcode	Region	Found	Pickable	Picking
Auto63769731455008345623	A1	6	3	3
Auto63769731455008345623	A2	21	8	4
Auto63769731455008345623	A3	3	2	2
Auto63769731455008345623	A4	6	2	2
Auto63769731455008345623	A5	9	4	4
Auto63769731455008345623	A6	6	4	4
Auto63769731455008345623	A7	8	4	4
Auto63769731455008345623	A8	14	9	4
Auto63769731455008345623	B1	32	11	4
Auto63769731455008345623	B2	36	12	4
Auto63769731455008345623	B3	10	5	4
Auto63769731455008345623	B4	15	11	4
Auto63769731455008345623	B5	13	9	4
Auto63769731455008345623	B6	7	3	3
Auto63769731455008345623	B7	11	10	4
Auto63769731455008345623	B8	33	18	4
Auto63769731455008345623	C1	21	11	4
Auto63769731455008345623	C2	16	8	4
Auto63769731455008345623	C3	6	6	4
Auto63769731455008345623	C4	3	3	3
Auto63769731455008345623	C5	1	0	0
Auto63769731455008345623	C6	0	0	0
Auto63769731455008345623	C7	6	2	2
Auto63769731455008345623	C8	18	11	4
Auto63769731455008345623	D1	14	9	4
Auto63769731455008345623	D2	1	0	0
Auto63769731455008345623	D3	4	3	3
Auto63769731455008345623	D4	1	0	0
Auto63769731455008345623	D5	0	0	0
Auto63769731455008345623	D6	3	2	2
Auto63769731455008345623	D7	3	1	1
Auto63769731455008345623	D8	1	1	1
Auto63769731455008345623	E1	34	19	4
Auto63769731455008345623	E2	9	4	4
Auto63769731455008345623	E3	2	1	1
Auto63769731455008345623	E4	0	0	0
Auto63769731455008345623	E5	0	0	0
Auto63769731455008345623	E6	4	2	2
Auto63769731455008345623	E7	2	1	1
Auto63769731455008345623	E8	2	2	2
Auto63769731455008345623	F1	40	27	4
Auto63769731455008345623	F2	2	1	1
Auto63769731455008345623	F3	5	3	3
Auto63769731455008345623	F4	1	0	0
Auto63769731455008345623	F5	0	0	0
Auto63769731455008345623	F6	0	0	0
Auto63769731455008345623	F7	6	6	4
Auto63769731455008345623	F8	26	15	4
Auto63769731455008345624	A1	43	26	4
Auto63769731455008345624	A2	0	0	0
Auto63769731455008345624	A3	0	0	0
Auto63769731455008345624	A4	4	2	2
Auto63769731455008345624	A5	1	0	0
Auto63769731455008345624	A6	0	0	0
Auto63769731455008345624	A7	8	6	4
Auto63769731455008345624	A8	9	8	4
Auto63769731455008345624	B1	25	17	4
Auto63769731455008345624	B2	13	7	4
Auto63769731455008345624	B3	0	0	0
Auto63769731455008345624	B4	0	0	0
Auto63769731455008345624	B5	1	0	0
Auto63769731455008345624	B6	0	0	0
Auto63769731455008345624	B7	4	2	2
Auto63769731455008345624	B8	0	0	0
Auto63769731455008345624	C1	18	9	4
Auto63769731455008345624	C2	10	6	4
Auto63769731455008345624	C3	0	0	0
Auto63769731455008345624	C4	3	2	2
Auto63769731455008345624	C5	0	0	0
Auto63769731455008345624	C6	3	1	1
Auto63769731455008345624	C7	0	0	0
Auto63769731455008345624	C8	23	13	4
Auto63769731455008345624	D1	46	19	4
Auto63769731455008345624	D2	22	18	4
Auto63769731455008345624	D3	1	1	1
Auto63769731455008345624	D4	2	0	0
Auto63769731455008345624	D5	2	1	1
Auto63769731455008345624	D6	0	0	0
Auto63769731455008345624	D7	20	13	4
Auto63769731455008345624	D8	11	5	4
Auto63769731455008345624	E1	26	18	4
Auto63769731455008345624	E2	12	9	4
Auto63769731455008345624	E3	13	6	4
Auto63769731455008345624	E4	8	3	3
Auto63769731455008345624	E5	0	0	0
Auto63769731455008345624	E6	7	5	4
Auto63769731455008345624	E7	7	5	4
Auto63769731455008345624	E8	4	3	3
Auto63769731455008345624	F1	6	4	4
Auto63769731455008345624	F2	18	6	4
Auto63769731455008345624	F3	20	15	4
Auto63769731455008345624	F4	6	6	4
Auto63769731455008345624	F5	13	10	4
Auto63769731455008345624	F6	12	8	4
Auto63769731455008345624	F7	23	15	4
Auto63769731455008345624	F8	12	7	4
