# Supplementary material for: Automated Platform for the Plasmid Construction Process
Source: ACS Synth Biol. 2023 Nov 10;12(12):3506–13. doi: 10.1021/acssynbio.3c00292 (PMC10729297; doi:10.1021/acssynbio.3c00292)
Supplement: Supplementary file 2 — sb3c00292_si_002.zip [file sb3c00292_si_002.zip › dnada_supplementary_material_pks_library_build/plate_visualizations/assemblytoautomate_PCR_plate_1-preview.csv]

Row/Column	1	2	3	4	5	6	7	8	9	10	11	12
A	C5K_pks12tb + an_00010_(lacI_lacUV5)_forward + an_00011_(lacI_lacUV5)_reverse	C5K_pks12tb + an_00010_(lacI_lacUV5)_forward + an_00011_(lacI_lacUV5)_reverse	C5K_pks12tb + an_00010_(lacI_lacUV5)_forward + an_00011_(lacI_lacUV5)_reverse	C5K_pks12tb + an_00010_(lacI_lacUV5)_forward + an_00011_(lacI_lacUV5)_reverse	C5K_pks12tb + an_00010_(lacI_lacUV5)_forward + an_00011_(lacI_lacUV5)_reverse				pBbS2k_borA1 + an_00140_(borA1_Ccom)_forward + an_00141_(borA1_Ccom)_reverse	pBbS2k_borA1 + an_00140_(borA1_Ccom)_forward + an_00141_(borA1_Ccom)_reverse	pBbS2k_borA1 + an_00140_(borA1_Ccom)_forward + an_00141_(borA1_Ccom)_reverse
B	C5K_pks12tb + an_00010_(lacI_lacUV5)_forward + an_00011_(lacI_lacUV5)_reverse	C5K_pks12tb + an_00010_(lacI_lacUV5)_forward + an_00011_(lacI_lacUV5)_reverse	C5K_pks12tb + an_00010_(lacI_lacUV5)_forward + an_00011_(lacI_lacUV5)_reverse	C5K_pks12tb + an_00010_(lacI_lacUV5)_forward + an_00011_(lacI_lacUV5)_reverse	C5K_pks12tb + an_00010_(lacI_lacUV5)_forward + an_00011_(lacI_lacUV5)_reverse				pBbS2k_borA1 + an_00140_(borA1_Ccom)_forward + an_00141_(borA1_Ccom)_reverse	pBbS2k_borA1 + an_00140_(borA1_Ccom)_forward + an_00141_(borA1_Ccom)_reverse	pBbS2k_borA1 + an_00140_(borA1_Ccom)_forward + an_00141_(borA1_Ccom)_reverse
C	C5K_pks12tb + an_00010_(lacI_lacUV5)_forward + an_00011_(lacI_lacUV5)_reverse	C5K_pks12tb + an_00010_(lacI_lacUV5)_forward + an_00011_(lacI_lacUV5)_reverse	C5K_pks12tb + an_00010_(lacI_lacUV5)_forward + an_00011_(lacI_lacUV5)_reverse	C5K_pks12tb + an_00010_(lacI_lacUV5)_forward + an_00011_(lacI_lacUV5)_reverse	C5K_pks12tb + an_00010_(lacI_lacUV5)_forward + an_00011_(lacI_lacUV5)_reverse				pBbS2k_borA1 + an_00140_(borA1_Ccom)_forward + an_00141_(borA1_Ccom)_reverse	pBbS2k_borA1 + an_00140_(borA1_Ccom)_forward + an_00141_(borA1_Ccom)_reverse	pBbS2k_borA1 + an_00140_(borA1_Ccom)_forward + an_00141_(borA1_Ccom)_reverse
D	C5K_pks12tb + an_00010_(lacI_lacUV5)_forward + an_00011_(lacI_lacUV5)_reverse	C5K_pks12tb + an_00010_(lacI_lacUV5)_forward + an_00011_(lacI_lacUV5)_reverse	C5K_pks12tb + an_00010_(lacI_lacUV5)_forward + an_00011_(lacI_lacUV5)_reverse	C5K_pks12tb + an_00010_(lacI_lacUV5)_forward + an_00011_(lacI_lacUV5)_reverse	C5K_pks12tb + an_00010_(lacI_lacUV5)_forward + an_00011_(lacI_lacUV5)_reverse				pBbS2k_borA1 + an_00140_(borA1_Ccom)_forward + an_00141_(borA1_Ccom)_reverse	pBbS2k_borA1 + an_00140_(borA1_Ccom)_forward + an_00141_(borA1_Ccom)_reverse	pKY001_spnA + an_00376_(spnM1_AT_ACP)_forward + an_00125_(spnM1)_reverse
E	C5K_pks12tb + an_00010_(lacI_lacUV5)_forward + an_00011_(lacI_lacUV5)_reverse	C5K_pks12tb + an_00010_(lacI_lacUV5)_forward + an_00011_(lacI_lacUV5)_reverse	C5K_pks12tb + an_00010_(lacI_lacUV5)_forward + an_00011_(lacI_lacUV5)_reverse	C5K_pks12tb + an_00010_(lacI_lacUV5)_forward + an_00011_(lacI_lacUV5)_reverse	C5K_pks12tb + an_00010_(lacI_lacUV5)_forward + an_00011_(lacI_lacUV5)_reverse				pBbS2k_borA1 + an_00140_(borA1_Ccom)_forward + an_00141_(borA1_Ccom)_reverse	pBbS2k_borA1 + an_00140_(borA1_Ccom)_forward + an_00141_(borA1_Ccom)_reverse	pKY001_spnA + an_00383_(spnM1_AT_ACP)_forward + an_00125_(spnM1)_reverse
F	C5K_pks12tb + an_00010_(lacI_lacUV5)_forward + an_00011_(lacI_lacUV5)_reverse	C5K_pks12tb + an_00010_(lacI_lacUV5)_forward + an_00011_(lacI_lacUV5)_reverse	C5K_pks12tb + an_00010_(lacI_lacUV5)_forward + an_00011_(lacI_lacUV5)_reverse	C5K_pks12tb + an_00010_(lacI_lacUV5)_forward + an_00011_(lacI_lacUV5)_reverse					pBbS2k_borA1 + an_00140_(borA1_Ccom)_forward + an_00141_(borA1_Ccom)_reverse	pBbS2k_borA1 + an_00140_(borA1_Ccom)_forward + an_00141_(borA1_Ccom)_reverse
G	C5K_pks12tb + an_00010_(lacI_lacUV5)_forward + an_00011_(lacI_lacUV5)_reverse	C5K_pks12tb + an_00010_(lacI_lacUV5)_forward + an_00011_(lacI_lacUV5)_reverse	C5K_pks12tb + an_00010_(lacI_lacUV5)_forward + an_00011_(lacI_lacUV5)_reverse	C5K_pks12tb + an_00010_(lacI_lacUV5)_forward + an_00011_(lacI_lacUV5)_reverse					pBbS2k_borA1 + an_00140_(borA1_Ccom)_forward + an_00141_(borA1_Ccom)_reverse	pBbS2k_borA1 + an_00140_(borA1_Ccom)_forward + an_00141_(borA1_Ccom)_reverse
H	C5K_pks12tb + an_00010_(lacI_lacUV5)_forward + an_00011_(lacI_lacUV5)_reverse	C5K_pks12tb + an_00010_(lacI_lacUV5)_forward + an_00011_(lacI_lacUV5)_reverse	C5K_pks12tb + an_00010_(lacI_lacUV5)_forward + an_00011_(lacI_lacUV5)_reverse	C5K_pks12tb + an_00010_(lacI_lacUV5)_forward + an_00011_(lacI_lacUV5)_reverse					pBbS2k_borA1 + an_00140_(borA1_Ccom)_forward + an_00141_(borA1_Ccom)_reverse	pBbS2k_borA1 + an_00140_(borA1_Ccom)_forward + an_00141_(borA1_Ccom)_reverse
