# Supplementary material for: Automated Platform for the Plasmid Construction Process
Source: ACS Synth Biol. 2023 Nov 10;12(12):3506–13. doi: 10.1021/acssynbio.3c00292 (PMC10729297; doi:10.1021/acssynbio.3c00292)
Supplement: Supplementary file 2 — sb3c00292_si_002.zip [file sb3c00292_si_002.zip › dnada_supplementary_material_pks_library_build/plate_visualizations/assemblytoautomate_PCR_plate_8-preview.csv]

Row/Column	1	2	3	4	5	6	7	8	9	10	11	12
A	B5K_ppsC_M_marin + an_00206_(ppsCmm)_forward + an_00111_(ppsCmm)_reverse	pj5_01231 + an_00210_(ppsDmm)_forward + an_00211_(ppsDmm)_reverse	ctg492M2_TE + an_00349_(ctg492TE)_forward + an_00350_(ctg492TE)_reverse	pKY001_spnB + an_00127_(spnM2)_forward + an_00129_(spnM2)_reverse	JBx_137582 + an_00191_(mlsA9)_forward + an_00089_(mlsA9)_reverse	hisM2 + an_00246_(hisM2)_forward + an_00070_(hisM2)_reverse	C5K_ppsBmm + an_00103_(ppsBmm)_forward + an_00105_(ppsBmm)_reverse	Flu006_Flu_ACP1_ + an_00359_(flvTE)_forward + an_00346_(flvTE)_reverse	C5K_pks6tb + an_00268_(pks6tb)_forward + an_00134_(pks6tb)_reverse	FICUS_LipLM_link + an_00005_(mlsA8_Ccom)_forward + an_00006_(mlsA8_Ccom)_reverse	FICUS_LipLM_link + an_00005_(mlsA8_Ccom)_forward + an_00006_(mlsA8_Ccom)_reverse	FICUS_LipLM_link + an_00005_(mlsA8_Ccom)_forward + an_00006_(mlsA8_Ccom)_reverse
B	B5K_ppsC_M_marin + an_00260_(ppsCmm)_forward + an_00207_(ppsCmm)_reverse	pj5_01231 + an_00210_(ppsDmm)_forward + an_00117_(ppsDmm)_reverse	ctg492M2_TE + an_00361_(ctg492TE)_forward + an_00350_(ctg492TE)_reverse	nigM1 + an_00177_(nigM1)_forward + an_00178_(nigM1)_reverse	JBx_137582 + an_00252_(mlsA9)_forward + an_00192_(mlsA9)_reverse	hisM2 + an_00069_(hisM2)_forward + an_00070_(hisM2)_reverse	pKY001_ppsBtb + an_00200_(ppsBtb)_forward + an_00201_(ppsBtb)_reverse	Flu006_Flu_ACP1_ + an_00368_(flvTE)_forward + an_00346_(flvTE)_reverse	C5K_pks6tb + an_00133_(pks6tb)_forward + an_00134_(pks6tb)_reverse	FICUS_LipLM_link + an_00005_(mlsA8_Ccom)_forward + an_00006_(mlsA8_Ccom)_reverse	FICUS_LipLM_link + an_00005_(mlsA8_Ccom)_forward + an_00006_(mlsA8_Ccom)_reverse	FICUS_LipLM_link + an_00005_(mlsA8_Ccom)_forward + an_00006_(mlsA8_Ccom)_reverse
C	B5K_ppsC_M_marin + an_00260_(ppsCmm)_forward + an_00110_(ppsCmm)_reverse	pj5_01231 + an_00262_(ppsDmm)_forward + an_00211_(ppsDmm)_reverse	ctg492M2_TE + an_00370_(ctg492TE)_forward + an_00350_(ctg492TE)_reverse	nigM1 + an_00177_(nigM1)_forward + an_00068_(nigM1)_reverse	JBx_137582 + an_00252_(mlsA9)_forward + an_00088_(mlsA9)_reverse	hisM2 + an_00069_(hisM2)_forward + an_00071_(hisM2)_reverse	pKY001_ppsBtb + an_00200_(ppsBtb)_forward + an_00102_(ppsBtb)_reverse	pET28_pks12_zeaT + an_00343_(zeaTE)_forward + an_00344_(zeaTE)_reverse	C5K_pks6tb + an_00133_(pks6tb)_forward + an_00135_(pks6tb)_reverse	FICUS_LipLM_link + an_00005_(mlsA8_Ccom)_forward + an_00006_(mlsA8_Ccom)_reverse	FICUS_LipLM_link + an_00005_(mlsA8_Ccom)_forward + an_00006_(mlsA8_Ccom)_reverse	FICUS_LipLM_link + an_00005_(mlsA8_Ccom)_forward + an_00006_(mlsA8_Ccom)_reverse
D	B5K_ppsC_M_marin + an_00109_(ppsCmm)_forward + an_00110_(ppsCmm)_reverse	pj5_01231 + an_00262_(ppsDmm)_forward + an_00116_(ppsDmm)_reverse	pKY001_spnB + an_00218_(spnM2)_forward + an_00219_(spnM2)_reverse	nigM1 + an_00245_(nigM1)_forward + an_00178_(nigM1)_reverse	JBx_137582 + an_00087_(mlsA9)_forward + an_00088_(mlsA9)_reverse	C5K_ppsBmm + an_00202_(ppsBmm)_forward + an_00203_(ppsBmm)_reverse	pKY001_ppsBtb + an_00257_(ppsBtb)_forward + an_00201_(ppsBtb)_reverse	pET28_pks12_zeaT + an_00358_(zeaTE)_forward + an_00344_(zeaTE)_reverse	pKY001_ppsEmm + an_00353_(ppsTE)_forward + an_00354_(ppsTE)_reverse	FICUS_LipLM_link + an_00005_(mlsA8_Ccom)_forward + an_00006_(mlsA8_Ccom)_reverse	FICUS_LipLM_link + an_00005_(mlsA8_Ccom)_forward + an_00006_(mlsA8_Ccom)_reverse	FICUS_LipLM_link + an_00005_(mlsA8_Ccom)_forward + an_00006_(mlsA8_Ccom)_reverse
E	B5K_ppsC_M_marin + an_00109_(ppsCmm)_forward + an_00111_(ppsCmm)_reverse	pj5_01231 + an_00115_(ppsDmm)_forward + an_00116_(ppsDmm)_reverse	pKY001_spnB + an_00218_(spnM2)_forward + an_00129_(spnM2)_reverse	nigM1 + an_00245_(nigM1)_forward + an_00067_(nigM1)_reverse	JBx_137582 + an_00087_(mlsA9)_forward + an_00089_(mlsA9)_reverse	C5K_ppsBmm + an_00202_(ppsBmm)_forward + an_00105_(ppsBmm)_reverse	pKY001_ppsBtb + an_00257_(ppsBtb)_forward + an_00101_(ppsBtb)_reverse	pET28_pks12_zeaT + an_00367_(zeaTE)_forward + an_00344_(zeaTE)_reverse	pKY001_ppsEmm + an_00363_(ppsTE)_forward + an_00354_(ppsTE)_reverse	FICUS_LipLM_link + an_00005_(mlsA8_Ccom)_forward + an_00006_(mlsA8_Ccom)_reverse	FICUS_LipLM_link + an_00005_(mlsA8_Ccom)_forward + an_00006_(mlsA8_Ccom)_reverse	FICUS_LipLM_link + an_00005_(mlsA8_Ccom)_forward + an_00006_(mlsA8_Ccom)_reverse
F	blv75M2_TE + an_00351_(blv75TE)_forward + an_00352_(blv75TE)_reverse	pj5_01231 + an_00115_(ppsDmm)_forward + an_00117_(ppsDmm)_reverse	pKY001_spnB + an_00266_(spnM2)_forward + an_00219_(spnM2)_reverse	nigM1 + an_00066_(nigM1)_forward + an_00067_(nigM1)_reverse	hisM2 + an_00179_(hisM2)_forward + an_00180_(hisM2)_reverse	C5K_ppsBmm + an_00258_(ppsBmm)_forward + an_00203_(ppsBmm)_reverse	pKY001_ppsBtb + an_00100_(ppsBtb)_forward + an_00101_(ppsBtb)_reverse	C5K_pks6tb + an_00222_(pks6tb)_forward + an_00223_(pks6tb)_reverse	pKY001_ppsEmm + an_00372_(ppsTE)_forward + an_00354_(ppsTE)_reverse	FICUS_LipLM_link + an_00005_(mlsA8_Ccom)_forward + an_00006_(mlsA8_Ccom)_reverse	FICUS_LipLM_link + an_00005_(mlsA8_Ccom)_forward + an_00006_(mlsA8_Ccom)_reverse	FICUS_LipLM_link + an_00005_(mlsA8_Ccom)_forward + an_00006_(mlsA8_Ccom)_reverse
G	blv75M2_TE + an_00362_(blv75TE)_forward + an_00352_(blv75TE)_reverse	FICUS_ppsAmmAZ__ + an_00253_(mlsB1)_forward + an_00402_(mlsB1_KS)_reverse	pKY001_spnB + an_00266_(spnM2)_forward + an_00128_(spnM2)_reverse	nigM1 + an_00066_(nigM1)_forward + an_00068_(nigM1)_reverse	hisM2 + an_00179_(hisM2)_forward + an_00071_(hisM2)_reverse	C5K_ppsBmm + an_00258_(ppsBmm)_forward + an_00104_(ppsBmm)_reverse	pKY001_ppsBtb + an_00100_(ppsBtb)_forward + an_00102_(ppsBtb)_reverse	C5K_pks6tb + an_00222_(pks6tb)_forward + an_00135_(pks6tb)_reverse	FICUS_LipLM_link + an_00005_(mlsA8_Ccom)_forward + an_00006_(mlsA8_Ccom)_reverse	FICUS_LipLM_link + an_00005_(mlsA8_Ccom)_forward + an_00006_(mlsA8_Ccom)_reverse	FICUS_LipLM_link + an_00005_(mlsA8_Ccom)_forward + an_00006_(mlsA8_Ccom)_reverse	FICUS_LipLM_link + an_00005_(mlsA8_Ccom)_forward + an_00006_(mlsA8_Ccom)_reverse
H	blv75M2_TE + an_00371_(blv75TE)_forward + an_00352_(blv75TE)_reverse	FICUS_ppsAmmAZ__ + an_00193_(mlsB1)_forward + an_00402_(mlsB1_KS)_reverse	pKY001_spnB + an_00127_(spnM2)_forward + an_00128_(spnM2)_reverse	JBx_137582 + an_00191_(mlsA9)_forward + an_00192_(mlsA9)_reverse	hisM2 + an_00246_(hisM2)_forward + an_00180_(hisM2)_reverse	C5K_ppsBmm + an_00103_(ppsBmm)_forward + an_00104_(ppsBmm)_reverse	Flu006_Flu_ACP1_ + an_00345_(flvTE)_forward + an_00346_(flvTE)_reverse	C5K_pks6tb + an_00268_(pks6tb)_forward + an_00223_(pks6tb)_reverse	FICUS_LipLM_link + an_00005_(mlsA8_Ccom)_forward + an_00006_(mlsA8_Ccom)_reverse	FICUS_LipLM_link + an_00005_(mlsA8_Ccom)_forward + an_00006_(mlsA8_Ccom)_reverse	FICUS_LipLM_link + an_00005_(mlsA8_Ccom)_forward + an_00006_(mlsA8_Ccom)_reverse	FICUS_LipLM_link + an_00005_(mlsA8_Ccom)_forward + an_00006_(mlsA8_Ccom)_reverse
