# Supplementary material for: Automated Platform for the Plasmid Construction Process
Source: ACS Synth Biol. 2023 Nov 10;12(12):3506–13. doi: 10.1021/acssynbio.3c00292 (PMC10729297; doi:10.1021/acssynbio.3c00292)
Supplement: Supplementary file 2 — sb3c00292_si_002.zip [file sb3c00292_si_002.zip › dnada_supplementary_material_pks_library_build/plate_visualizations/assemblytoautomate_PCR_plate_4-preview.csv]

Row/Column	1	2	3	4	5	6	7	8	9	10	11	12
A	FICUS_pks12_Ncom + an_00227_(pks12_Ncom)_forward + an_00225_(pks12_Ncom)_reverse	FICUS_pks12_Ncom + an_00227_(pks12_Ncom)_forward + an_00225_(pks12_Ncom)_reverse	pET21a_pks12 + an_00393_(pks12M1_AT_ACP)_forward + an_00092_(pks12M1)_reverse	pET21a_pks12 + an_00407_(pks12M1_AT_ACP)_forward + an_00093_(pks12M1)_reverse	pET21a_pks12 + an_00254_(pks12M1)_forward + an_00195_(pks12M1)_reverse	pET28_MBP_oleLM_ + an_00284_(oleLM)_forward + an_00287_(oleLM)_reverse	his6_meiLM_gs_ + an_00294_(meiLM)_forward + an_00298_(meiLM)_reverse	DEBS1_TE + an_00382_(eryM1_AT_ACP)_forward + an_00032_(eryM1)_reverse	DEBS1_TE + an_00030_(eryM1)_forward + an_00031_(eryM1)_reverse	pBbS2k_borA2 + an_00138_(borM1)_forward + an_00012_(borM1)_reverse	pBbS2K_cylB_pks1 + an_00314_(cylB)_forward + an_00318_(cylB)_reverse	pBbB5K_ppsAtb + an_00334_(ppsLM)_forward + an_00335_(ppsLM)_reverse
B	FICUS_pks12_Ncom + an_00227_(pks12_Ncom)_forward + an_00225_(pks12_Ncom)_reverse	FICUS_pks12_Ncom + an_00227_(pks12_Ncom)_forward + an_00225_(pks12_Ncom)_reverse	pET21a_pks12 + an_00400_(pks12M1_AT_ACP)_forward + an_00092_(pks12M1)_reverse	pET21a_pks12 + an_00422_(pks12M1_AT_ACP)_forward + an_00093_(pks12M1)_reverse	pET21a_pks12 + an_00254_(pks12M1)_forward + an_00092_(pks12M1)_reverse	pET28_MBP_oleLM_ + an_00286_(oleLM)_forward + an_00287_(oleLM)_reverse	his6_meiLM_gs_ + an_00296_(meiLM)_forward + an_00298_(meiLM)_reverse	DEBS1_TE + an_00389_(eryM1_AT_ACP)_forward + an_00032_(eryM1)_reverse	DEBS1_TE + an_00030_(eryM1)_forward + an_00032_(eryM1)_reverse	pBbS2k_borA2 + an_00226_(borM1)_forward + an_00139_(borM1)_reverse	pBbS2K_cylB_pks1 + an_00316_(cylB)_forward + an_00318_(cylB)_reverse	pBbB5K_ppsAtb + an_00336_(ppsLM)_forward + an_00335_(ppsLM)_reverse
C	FICUS_pks12_Ncom + an_00227_(pks12_Ncom)_forward + an_00225_(pks12_Ncom)_reverse	FICUS_pks12_Ncom + an_00227_(pks12_Ncom)_forward + an_00225_(pks12_Ncom)_reverse	pET21a_pks12 + an_00407_(pks12M1_AT_ACP)_forward + an_00092_(pks12M1)_reverse	pET21a_pks12 + an_00194_(pks12M1)_forward + an_00195_(pks12M1)_reverse	pET21a_pks12 + an_00091_(pks12M1)_forward + an_00092_(pks12M1)_reverse	pET28_MBP_oleLM_ + an_00284_(oleLM)_forward + an_00288_(oleLM)_reverse	DEBS1_TE + an_00382_(eryM1_AT_ACP)_forward + an_00031_(eryM1)_reverse	DEBS1_TE + an_00396_(eryM1_AT_ACP)_forward + an_00032_(eryM1)_reverse	DEBS1_TE + an_00233_(eryM1)_forward + an_00154_(eryM1)_reverse	pBbS2k_borA2 + an_00226_(borM1)_forward + an_00004_(borM1)_reverse	pBbS2k_borA6 + an_00151_(borM6)_forward + an_00152_(borM6)_reverse	pBbB5K_ppsAtb + an_00334_(ppsLM)_forward + an_00337_(ppsLM)_reverse
D	FICUS_pks12_Ncom + an_00227_(pks12_Ncom)_forward + an_00225_(pks12_Ncom)_reverse	pBbS2k_borA6 + an_00347_(borTE)_forward + an_00348_(borTE)_reverse	pET21a_pks12 + an_00422_(pks12M1_AT_ACP)_forward + an_00092_(pks12M1)_reverse	pET21a_pks12 + an_00194_(pks12M1)_forward + an_00093_(pks12M1)_reverse	pET21a_pks12 + an_00091_(pks12M1)_forward + an_00093_(pks12M1)_reverse	pET28_MBP_oleLM_ + an_00286_(oleLM)_forward + an_00288_(oleLM)_reverse	DEBS1_TE + an_00389_(eryM1_AT_ACP)_forward + an_00031_(eryM1)_reverse	DEBS1_TE + an_00403_(eryM1_AT_ACP)_forward + an_00032_(eryM1)_reverse	DEBS1_TE + an_00233_(eryM1)_forward + an_00031_(eryM1)_reverse	pBbS2k_borA2 + an_00003_(borM1)_forward + an_00012_(borM1)_reverse	pBbS2k_borA6 + an_00151_(borM6)_forward + an_00029_(borM6)_reverse	pBbB5K_ppsAtb + an_00336_(ppsLM)_forward + an_00337_(ppsLM)_reverse
E	FICUS_pks12_Ncom + an_00227_(pks12_Ncom)_forward + an_00225_(pks12_Ncom)_reverse	pBbS2k_borA6 + an_00360_(borTE)_forward + an_00348_(borTE)_reverse	pET21a_pks12 + an_00379_(pks12M1_AT_ACP)_forward + an_00093_(pks12M1)_reverse	pET21a_pks12 + an_00194_(pks12M1)_forward + an_00195_(pks12M1)_reverse	pET21a_pks12 + an_00091_(pks12M1)_forward + an_00092_(pks12M1)_reverse	his6_meiLM_gs_ + an_00294_(meiLM)_forward + an_00295_(meiLM)_reverse	DEBS1_TE + an_00396_(eryM1_AT_ACP)_forward + an_00031_(eryM1)_reverse	DEBS1_TE + an_00410_(eryM1_AT_ACP)_forward + an_00032_(eryM1)_reverse	__NL_LipPKS1_TE + an_00237_(lipM1)_forward + an_00381_(lipM1_KS)_reverse	pBbS2K_cylB_pks1 + an_00314_(cylB)_forward + an_00315_(cylB)_reverse	pBbS2k_borA6 + an_00027_(borM6)_forward + an_00028_(borM6)_reverse	pBbB5K_ppsAtb + an_00334_(ppsLM)_forward + an_00338_(ppsLM)_reverse
F	FICUS_pks12_Ncom + an_00227_(pks12_Ncom)_forward + an_00225_(pks12_Ncom)_reverse	pBbS2k_borA6 + an_00369_(borTE)_forward + an_00348_(borTE)_reverse	pET21a_pks12 + an_00386_(pks12M1_AT_ACP)_forward + an_00093_(pks12M1)_reverse	pET21a_pks12 + an_00194_(pks12M1)_forward + an_00093_(pks12M1)_reverse	pET21a_pks12 + an_00091_(pks12M1)_forward + an_00093_(pks12M1)_reverse	his6_meiLM_gs_ + an_00296_(meiLM)_forward + an_00295_(meiLM)_reverse	DEBS1_TE + an_00403_(eryM1_AT_ACP)_forward + an_00031_(eryM1)_reverse	DEBS1_TE + an_00417_(eryM1_AT_ACP)_forward + an_00032_(eryM1)_reverse	__NL_LipPKS1_TE + an_00160_(lipM1)_forward + an_00381_(lipM1_KS)_reverse	pBbS2K_cylB_pks1 + an_00316_(cylB)_forward + an_00315_(cylB)_reverse	pBbS2k_borA6 + an_00027_(borM6)_forward + an_00029_(borM6)_reverse	pBbB5K_ppsAtb + an_00336_(ppsLM)_forward + an_00338_(ppsLM)_reverse
G	FICUS_pks12_Ncom + an_00227_(pks12_Ncom)_forward + an_00225_(pks12_Ncom)_reverse	pET21a_pks12 + an_00379_(pks12M1_AT_ACP)_forward + an_00092_(pks12M1)_reverse	pET21a_pks12 + an_00393_(pks12M1_AT_ACP)_forward + an_00093_(pks12M1)_reverse	pET21a_pks12 + an_00254_(pks12M1)_forward + an_00195_(pks12M1)_reverse	pET28_MBP_oleLM_ + an_00284_(oleLM)_forward + an_00285_(oleLM)_reverse	his6_meiLM_gs_ + an_00294_(meiLM)_forward + an_00297_(meiLM)_reverse	DEBS1_TE + an_00410_(eryM1_AT_ACP)_forward + an_00031_(eryM1)_reverse	DEBS1_TE + an_00153_(eryM1)_forward + an_00154_(eryM1)_reverse	pBbS2k_borA2 + an_00003_(borM1)_forward + an_00004_(borM1)_reverse	pBbS2K_cylB_pks1 + an_00314_(cylB)_forward + an_00317_(cylB)_reverse	pBbS2k_borA6 + an_00232_(borM6)_forward + an_00152_(borM6)_reverse	hygM2 + an_00170_(hygM2)_forward + an_00171_(hygM2)_reverse
H	FICUS_pks12_Ncom + an_00227_(pks12_Ncom)_forward + an_00225_(pks12_Ncom)_reverse	pET21a_pks12 + an_00386_(pks12M1_AT_ACP)_forward + an_00092_(pks12M1)_reverse	pET21a_pks12 + an_00400_(pks12M1_AT_ACP)_forward + an_00093_(pks12M1)_reverse	pET21a_pks12 + an_00254_(pks12M1)_forward + an_00092_(pks12M1)_reverse	pET28_MBP_oleLM_ + an_00286_(oleLM)_forward + an_00285_(oleLM)_reverse	his6_meiLM_gs_ + an_00296_(meiLM)_forward + an_00297_(meiLM)_reverse	DEBS1_TE + an_00417_(eryM1_AT_ACP)_forward + an_00031_(eryM1)_reverse	DEBS1_TE + an_00153_(eryM1)_forward + an_00032_(eryM1)_reverse	pBbS2k_borA2 + an_00138_(borM1)_forward + an_00139_(borM1)_reverse	pBbS2K_cylB_pks1 + an_00316_(cylB)_forward + an_00317_(cylB)_reverse	pBbS2k_borA6 + an_00232_(borM6)_forward + an_00028_(borM6)_reverse	hygM2 + an_00170_(hygM2)_forward + an_00057_(hygM2)_reverse
