# Supplementary material for: Automated Platform for the Plasmid Construction Process
Source: ACS Synth Biol. 2023 Nov 10;12(12):3506–13. doi: 10.1021/acssynbio.3c00292 (PMC10729297; doi:10.1021/acssynbio.3c00292)
Supplement: Supplementary file 2 — sb3c00292_si_002.zip [file sb3c00292_si_002.zip › dnada_supplementary_material_pks_library_build/plate_visualizations/consolidated_pcr_worksheet.csv]

REACTION_NUMBER	TEMPLATE_NAME	TEMPLATE_PLATE	TEMPLATE_WELL	TEMPLATE_VOLUME	PRIMER1_NAME	PRIMER1_PLATE	PRIMER1_WELL	PRIMER1_VOLUME	PRIMER2_NAME	PRIMER2_PLATE	PRIMER2_WELL	PRIMER2_VOLUME	OUTPUT_PLATE	OUTPUT_WELL	OPTIMAL_ANNEALING_TEMP	THERMOCYCLER_ZONE_ANNEALING_TEMP	EXPECTED_SIZE	PARTS_SOURCE_PLATE	PARTS_WELL	ZAG_PLATE	ZAG_WELL	PART_TYPE	OUTPUT_LOCATION	BAND_SIZE	BAND_%_OF_TOTAL	BAND_CONC_ng/ul	BAND_CONC_nmole/L	GOOD_computer	GOOD	POLYMERASE	REDO_PLATE	REDO_WELL	trial	src_plate	src_well	src_location
5	C5K_pks12tb	templates_plate_1	A07	100	an_00010_(lacI_lacUV5)_forward	oligos_plate_1	A10	250	an_00011_(lacI_lacUV5)_reverse	oligos_plate_1	A11	250	assemblytoautomate_PCR_plate_1	A01	52.6	52.5	1674	parts_plate_1	A1	zag_plate_1	A1	pcr	assemblytoautomate_PCR_plate_1#A01	1597	108.4100045	6.4453	6.3191	TRUE	TRUE	Q5	assemblytoautomate_PCR_plate_1	A01	trial_1	assemblytoautomate_PCR_plate_1	A01	trial_1#assemblytoautomate_PCR_plate_1#A01
5	C5K_pks12tb	templates_plate_1	A07	100	an_00010_(lacI_lacUV5)_forward	oligos_plate_1	A10	250	an_00011_(lacI_lacUV5)_reverse	oligos_plate_1	A11	250	assemblytoautomate_PCR_plate_1	B01	52.6	52.5	1674	parts_plate_1	C1	zag_plate_1	A2	pcr	assemblytoautomate_PCR_plate_1#B01	1578	108.8902814	5.5607	5.5375	TRUE	TRUE	Q5	assemblytoautomate_PCR_plate_1	B01	trial_1	assemblytoautomate_PCR_plate_1	B01	trial_1#assemblytoautomate_PCR_plate_1#B01
5	C5K_pks12tb	templates_plate_1	A07	100	an_00010_(lacI_lacUV5)_forward	oligos_plate_1	A10	250	an_00011_(lacI_lacUV5)_reverse	oligos_plate_1	A11	250	assemblytoautomate_PCR_plate_1	C01	52.6	52.5	1674	parts_plate_1	E1	zag_plate_1	A3	pcr	assemblytoautomate_PCR_plate_1#C01	1559	107.1076979	4.7001	4.7582	TRUE	TRUE	Q5	assemblytoautomate_PCR_plate_1	C01	trial_1	assemblytoautomate_PCR_plate_1	C01	trial_1#assemblytoautomate_PCR_plate_1#C01
5	C5K_pks12tb	templates_plate_1	A07	100	an_00010_(lacI_lacUV5)_forward	oligos_plate_1	A10	250	an_00011_(lacI_lacUV5)_reverse	oligos_plate_1	A11	250	assemblytoautomate_PCR_plate_1	D01	52.6	52.5	1674	parts_plate_1	G1	zag_plate_1	A4	pcr	assemblytoautomate_PCR_plate_1#D01	1539	108.7053524	5.0673	5.1143	TRUE	TRUE	Q5	assemblytoautomate_PCR_plate_1	D01	trial_1	assemblytoautomate_PCR_plate_1	D01	trial_1#assemblytoautomate_PCR_plate_1#D01
5	C5K_pks12tb	templates_plate_1	A07	100	an_00010_(lacI_lacUV5)_forward	oligos_plate_1	A10	250	an_00011_(lacI_lacUV5)_reverse	oligos_plate_1	A11	250	assemblytoautomate_PCR_plate_1	E01	52.6	52.5	1674	parts_plate_1	I1	zag_plate_1	A5	pcr	assemblytoautomate_PCR_plate_1#E01	1520	109.4489379	5.7916	5.9436	TRUE	TRUE	Q5	assemblytoautomate_PCR_plate_1	E01	trial_1	assemblytoautomate_PCR_plate_1	E01	trial_1#assemblytoautomate_PCR_plate_1#E01
5	C5K_pks12tb	templates_plate_1	A07	100	an_00010_(lacI_lacUV5)_forward	oligos_plate_1	A10	250	an_00011_(lacI_lacUV5)_reverse	oligos_plate_1	A11	250	assemblytoautomate_PCR_plate_1	F01	52.6	52.5	1674	parts_plate_1	K1	zag_plate_1	A6	pcr	assemblytoautomate_PCR_plate_1#F01	1559	108.6087149	4.9102	5.0391	TRUE	TRUE	Q5	assemblytoautomate_PCR_plate_1	F01	trial_1	assemblytoautomate_PCR_plate_1	F01	trial_1#assemblytoautomate_PCR_plate_1#F01
5	C5K_pks12tb	templates_plate_1	A07	100	an_00010_(lacI_lacUV5)_forward	oligos_plate_1	A10	250	an_00011_(lacI_lacUV5)_reverse	oligos_plate_1	A11	250	assemblytoautomate_PCR_plate_1	G01	52.6	52.5	1674	parts_plate_1	M1	zag_plate_1	A7	pcr	assemblytoautomate_PCR_plate_1#G01	1539	105.6104236	5.3253	5.401	TRUE	TRUE	Q5	assemblytoautomate_PCR_plate_1	G01	trial_1	assemblytoautomate_PCR_plate_1	G01	trial_1#assemblytoautomate_PCR_plate_1#G01
5	C5K_pks12tb	templates_plate_1	A07	100	an_00010_(lacI_lacUV5)_forward	oligos_plate_1	A10	250	an_00011_(lacI_lacUV5)_reverse	oligos_plate_1	A11	250	assemblytoautomate_PCR_plate_1	H01	52.6	52.5	1674	parts_plate_1	O1	zag_plate_1	A8	pcr	assemblytoautomate_PCR_plate_1#H01	1559	111.3027556	4.9237	5.0061	TRUE	TRUE	Q5	assemblytoautomate_PCR_plate_1	H01	trial_1	assemblytoautomate_PCR_plate_1	H01	trial_1#assemblytoautomate_PCR_plate_1#H01
5	C5K_pks12tb	templates_plate_1	A07	100	an_00010_(lacI_lacUV5)_forward	oligos_plate_1	A10	250	an_00011_(lacI_lacUV5)_reverse	oligos_plate_1	A11	250	assemblytoautomate_PCR_plate_1	A02	52.6	52.5	1674	parts_plate_1	A3	zag_plate_1	A9	pcr	assemblytoautomate_PCR_plate_1#A02	1578	108.6287233	6.2946	6.2798	TRUE	TRUE	Q5	assemblytoautomate_PCR_plate_1	A02	trial_1	assemblytoautomate_PCR_plate_1	A02	trial_1#assemblytoautomate_PCR_plate_1#A02
5	C5K_pks12tb	templates_plate_1	A07	100	an_00010_(lacI_lacUV5)_forward	oligos_plate_1	A10	250	an_00011_(lacI_lacUV5)_reverse	oligos_plate_1	A11	250	assemblytoautomate_PCR_plate_1	B02	52.6	52.5	1674	parts_plate_1	C3	zag_plate_1	A10	pcr	assemblytoautomate_PCR_plate_1#B02	1559	109.8327134	5.0489	5.0462	TRUE	TRUE	Q5	assemblytoautomate_PCR_plate_1	B02	trial_1	assemblytoautomate_PCR_plate_1	B02	trial_1#assemblytoautomate_PCR_plate_1#B02
5	C5K_pks12tb	templates_plate_1	A07	100	an_00010_(lacI_lacUV5)_forward	oligos_plate_1	A10	250	an_00011_(lacI_lacUV5)_reverse	oligos_plate_1	A11	250	assemblytoautomate_PCR_plate_1	C02	52.6	52.5	1674	parts_plate_1	E3	zag_plate_1	A11	pcr	assemblytoautomate_PCR_plate_1#C02	1578	110.9098844	5.083	5.0895	TRUE	TRUE	Q5	assemblytoautomate_PCR_plate_1	C02	trial_1	assemblytoautomate_PCR_plate_1	C02	trial_1#assemblytoautomate_PCR_plate_1#C02
5	C5K_pks12tb	templates_plate_1	A07	100	an_00010_(lacI_lacUV5)_forward	oligos_plate_1	A10	250	an_00011_(lacI_lacUV5)_reverse	oligos_plate_1	A11	250	assemblytoautomate_PCR_plate_1	D02	52.6	52.5	1674	parts_plate_1	G3	zag_plate_1	A12	pcr	assemblytoautomate_PCR_plate_1#D02	1539	110.4810997	4.501	4.5962	TRUE	TRUE	Q5	assemblytoautomate_PCR_plate_1	D02	trial_1	assemblytoautomate_PCR_plate_1	D02	trial_1#assemblytoautomate_PCR_plate_1#D02
5	C5K_pks12tb	templates_plate_1	A07	100	an_00010_(lacI_lacUV5)_forward	oligos_plate_1	A10	250	an_00011_(lacI_lacUV5)_reverse	oligos_plate_1	A11	250	assemblytoautomate_PCR_plate_1	E02	52.6	52.5	1674	parts_plate_1	I3	zag_plate_1	B1	pcr	assemblytoautomate_PCR_plate_1#E02	1559	108.9670097	4.7332	4.8604	TRUE	TRUE	Q5	assemblytoautomate_PCR_plate_1	E02	trial_1	assemblytoautomate_PCR_plate_1	E02	trial_1#assemblytoautomate_PCR_plate_1#E02
5	C5K_pks12tb	templates_plate_1	A07	100	an_00010_(lacI_lacUV5)_forward	oligos_plate_1	A10	250	an_00011_(lacI_lacUV5)_reverse	oligos_plate_1	A11	250	assemblytoautomate_PCR_plate_1	F02	52.6	52.5	1674	parts_plate_1	K3	zag_plate_1	B2	pcr	assemblytoautomate_PCR_plate_1#F02	1539	109.3289791	5.2561	5.3408	TRUE	TRUE	Q5	assemblytoautomate_PCR_plate_1	F02	trial_1	assemblytoautomate_PCR_plate_1	F02	trial_1#assemblytoautomate_PCR_plate_1#F02
5	C5K_pks12tb	templates_plate_1	A07	100	an_00010_(lacI_lacUV5)_forward	oligos_plate_1	A10	250	an_00011_(lacI_lacUV5)_reverse	oligos_plate_1	A11	250	assemblytoautomate_PCR_plate_1	G02	52.6	52.5	1674	parts_plate_1	M3	zag_plate_1	B3	pcr	assemblytoautomate_PCR_plate_1#G02	1520	105.4723365	7.5129	7.6623	TRUE	TRUE	Q5	assemblytoautomate_PCR_plate_1	G02	trial_1	assemblytoautomate_PCR_plate_1	G02	trial_1#assemblytoautomate_PCR_plate_1#G02
5	C5K_pks12tb	templates_plate_1	A07	100	an_00010_(lacI_lacUV5)_forward	oligos_plate_1	A10	250	an_00011_(lacI_lacUV5)_reverse	oligos_plate_1	A11	250	assemblytoautomate_PCR_plate_1	H02	52.6	52.5	1674	parts_plate_1	O3	zag_plate_1	B4	pcr	assemblytoautomate_PCR_plate_1#H02	1578	108.8245781	5.4939	5.4644	TRUE	TRUE	Q5	assemblytoautomate_PCR_plate_1	H02	trial_1	assemblytoautomate_PCR_plate_1	H02	trial_1#assemblytoautomate_PCR_plate_1#H02
5	C5K_pks12tb	templates_plate_1	A07	100	an_00010_(lacI_lacUV5)_forward	oligos_plate_1	A10	250	an_00011_(lacI_lacUV5)_reverse	oligos_plate_1	A11	250	assemblytoautomate_PCR_plate_1	A03	52.6	52.6	1674	parts_plate_1	A5	zag_plate_1	B5	pcr	assemblytoautomate_PCR_plate_1#A03	1616	106.6777963	5.6871	5.569	TRUE	TRUE	Q5	assemblytoautomate_PCR_plate_1	A03	trial_1	assemblytoautomate_PCR_plate_1	A03	trial_1#assemblytoautomate_PCR_plate_1#A03
5	C5K_pks12tb	templates_plate_1	A07	100	an_00010_(lacI_lacUV5)_forward	oligos_plate_1	A10	250	an_00011_(lacI_lacUV5)_reverse	oligos_plate_1	A11	250	assemblytoautomate_PCR_plate_1	B03	52.6	52.6	1674	parts_plate_1	C5	zag_plate_1	B6	pcr	assemblytoautomate_PCR_plate_1#B03	1559	109.4783136	5.7752	5.7442	TRUE	TRUE	Q5	assemblytoautomate_PCR_plate_1	B03	trial_1	assemblytoautomate_PCR_plate_1	B03	trial_1#assemblytoautomate_PCR_plate_1#B03
5	C5K_pks12tb	templates_plate_1	A07	100	an_00010_(lacI_lacUV5)_forward	oligos_plate_1	A10	250	an_00011_(lacI_lacUV5)_reverse	oligos_plate_1	A11	250	assemblytoautomate_PCR_plate_1	C03	52.6	52.6	1674	parts_plate_1	E5	zag_plate_1	B7	pcr	assemblytoautomate_PCR_plate_1#C03	1559	109.2978358	4.5857	4.6196	TRUE	TRUE	Q5	assemblytoautomate_PCR_plate_1	C03	trial_1	assemblytoautomate_PCR_plate_1	C03	trial_1#assemblytoautomate_PCR_plate_1#C03
5	C5K_pks12tb	templates_plate_1	A07	100	an_00010_(lacI_lacUV5)_forward	oligos_plate_1	A10	250	an_00011_(lacI_lacUV5)_reverse	oligos_plate_1	A11	250	assemblytoautomate_PCR_plate_1	D03	52.6	52.6	1674	parts_plate_1	G5	zag_plate_1	B8	pcr	assemblytoautomate_PCR_plate_1#D03	1559	106.9081258	5.4784	5.519	TRUE	TRUE	Q5	assemblytoautomate_PCR_plate_1	D03	trial_1	assemblytoautomate_PCR_plate_1	D03	trial_1#assemblytoautomate_PCR_plate_1#D03
5	C5K_pks12tb	templates_plate_1	A07	100	an_00010_(lacI_lacUV5)_forward	oligos_plate_1	A10	250	an_00011_(lacI_lacUV5)_reverse	oligos_plate_1	A11	250	assemblytoautomate_PCR_plate_1	E03	52.6	52.6	1674	parts_plate_1	I5	zag_plate_1	B9	pcr	assemblytoautomate_PCR_plate_1#E03	1520	111.0392334	5.0293	5.1421	TRUE	TRUE	Q5	assemblytoautomate_PCR_plate_1	E03	trial_1	assemblytoautomate_PCR_plate_1	E03	trial_1#assemblytoautomate_PCR_plate_1#E03
5	C5K_pks12tb	templates_plate_1	A07	100	an_00010_(lacI_lacUV5)_forward	oligos_plate_1	A10	250	an_00011_(lacI_lacUV5)_reverse	oligos_plate_1	A11	250	assemblytoautomate_PCR_plate_1	F03	52.6	52.6	1674	parts_plate_1	K5	zag_plate_1	B10	pcr	assemblytoautomate_PCR_plate_1#F03	1559	107.8238321	5.3224	5.4048	TRUE	TRUE	Q5	assemblytoautomate_PCR_plate_1	F03	trial_1	assemblytoautomate_PCR_plate_1	F03	trial_1#assemblytoautomate_PCR_plate_1#F03
5	C5K_pks12tb	templates_plate_1	A07	100	an_00010_(lacI_lacUV5)_forward	oligos_plate_1	A10	250	an_00011_(lacI_lacUV5)_reverse	oligos_plate_1	A11	250	assemblytoautomate_PCR_plate_1	G03	52.6	52.6	1674	parts_plate_1	M5	zag_plate_1	B11	pcr	assemblytoautomate_PCR_plate_1#G03	1520	106.1507109	6.8757	7.0827	TRUE	TRUE	Q5	assemblytoautomate_PCR_plate_1	G03	trial_1	assemblytoautomate_PCR_plate_1	G03	trial_1#assemblytoautomate_PCR_plate_1#G03
5	C5K_pks12tb	templates_plate_1	A07	100	an_00010_(lacI_lacUV5)_forward	oligos_plate_1	A10	250	an_00011_(lacI_lacUV5)_reverse	oligos_plate_1	A11	250	assemblytoautomate_PCR_plate_1	H03	52.6	52.6	1674	parts_plate_1	O5	zag_plate_1	B12	pcr	assemblytoautomate_PCR_plate_1#H03	1489	110.8816296	5.0949	5.4601	TRUE	TRUE	Q5	assemblytoautomate_PCR_plate_1	H03	trial_1	assemblytoautomate_PCR_plate_1	H03	trial_1#assemblytoautomate_PCR_plate_1#H03
5	C5K_pks12tb	templates_plate_1	A07	100	an_00010_(lacI_lacUV5)_forward	oligos_plate_1	A10	250	an_00011_(lacI_lacUV5)_reverse	oligos_plate_1	A11	250	assemblytoautomate_PCR_plate_1	A04	52.6	52.6	1674	parts_plate_1	A7	zag_plate_1	C1	pcr	assemblytoautomate_PCR_plate_1#A04	1597	107.8778616	6.8469	6.806	TRUE	TRUE	Q5	assemblytoautomate_PCR_plate_1	A04	trial_1	assemblytoautomate_PCR_plate_1	A04	trial_1#assemblytoautomate_PCR_plate_1#A04
5	C5K_pks12tb	templates_plate_1	A07	100	an_00010_(lacI_lacUV5)_forward	oligos_plate_1	A10	250	an_00011_(lacI_lacUV5)_reverse	oligos_plate_1	A11	250	assemblytoautomate_PCR_plate_1	B04	52.6	52.6	1674	parts_plate_1	C7	zag_plate_1	C2	pcr	assemblytoautomate_PCR_plate_1#B04	1539	107.8232929	6.2751	6.4318	TRUE	TRUE	Q5	assemblytoautomate_PCR_plate_1	B04	trial_1	assemblytoautomate_PCR_plate_1	B04	trial_1#assemblytoautomate_PCR_plate_1#B04
5	C5K_pks12tb	templates_plate_1	A07	100	an_00010_(lacI_lacUV5)_forward	oligos_plate_1	A10	250	an_00011_(lacI_lacUV5)_reverse	oligos_plate_1	A11	250	assemblytoautomate_PCR_plate_1	C04	52.6	52.6	1674	parts_plate_1	E7	zag_plate_1	C3	pcr	assemblytoautomate_PCR_plate_1#C04	1578	110.5279584	4.2498	4.276	TRUE	TRUE	Q5	assemblytoautomate_PCR_plate_1	C04	trial_1	assemblytoautomate_PCR_plate_1	C04	trial_1#assemblytoautomate_PCR_plate_1#C04
5	C5K_pks12tb	templates_plate_1	A07	100	an_00010_(lacI_lacUV5)_forward	oligos_plate_1	A10	250	an_00011_(lacI_lacUV5)_reverse	oligos_plate_1	A11	250	assemblytoautomate_PCR_plate_1	D04	52.6	52.6	1674	parts_plate_1	G7	zag_plate_1	C4	pcr	assemblytoautomate_PCR_plate_1#D04	1559	107.7746266	5.7002	5.8099	TRUE	TRUE	Q5	assemblytoautomate_PCR_plate_1	D04	trial_1	assemblytoautomate_PCR_plate_1	D04	trial_1#assemblytoautomate_PCR_plate_1#D04
5	C5K_pks12tb	templates_plate_1	A07	100	an_00010_(lacI_lacUV5)_forward	oligos_plate_1	A10	250	an_00011_(lacI_lacUV5)_reverse	oligos_plate_1	A11	250	assemblytoautomate_PCR_plate_1	E04	52.6	52.6	1674	parts_plate_1	I7	zag_plate_1	C5	pcr	assemblytoautomate_PCR_plate_1#E04	1539	109.1594643	4.4584	4.5302	TRUE	TRUE	Q5	assemblytoautomate_PCR_plate_1	E04	trial_1	assemblytoautomate_PCR_plate_1	E04	trial_1#assemblytoautomate_PCR_plate_1#E04
5	C5K_pks12tb	templates_plate_1	A07	100	an_00010_(lacI_lacUV5)_forward	oligos_plate_1	A10	250	an_00011_(lacI_lacUV5)_reverse	oligos_plate_1	A11	250	assemblytoautomate_PCR_plate_1	F04	52.6	52.6	1674	parts_plate_1	K7	zag_plate_1	C6	pcr	assemblytoautomate_PCR_plate_1#F04	1539	107.9976146	4.8897	4.9562	TRUE	TRUE	Q5	assemblytoautomate_PCR_plate_1	F04	trial_1	assemblytoautomate_PCR_plate_1	F04	trial_1#assemblytoautomate_PCR_plate_1#F04
5	C5K_pks12tb	templates_plate_1	A07	100	an_00010_(lacI_lacUV5)_forward	oligos_plate_1	A10	250	an_00011_(lacI_lacUV5)_reverse	oligos_plate_1	A11	250	assemblytoautomate_PCR_plate_1	G04	52.6	52.6	1674	parts_plate_1	M7	zag_plate_1	C7	pcr	assemblytoautomate_PCR_plate_1#G04	1559	105.1747663	7.2457	7.1851	TRUE	TRUE	Q5	assemblytoautomate_PCR_plate_1	G04	trial_1	assemblytoautomate_PCR_plate_1	G04	trial_1#assemblytoautomate_PCR_plate_1#G04
5	C5K_pks12tb	templates_plate_1	A07	100	an_00010_(lacI_lacUV5)_forward	oligos_plate_1	A10	250	an_00011_(lacI_lacUV5)_reverse	oligos_plate_1	A11	250	assemblytoautomate_PCR_plate_1	H04	52.6	52.6	1674	parts_plate_1	O7	zag_plate_1	C8	pcr	assemblytoautomate_PCR_plate_1#H04	1559	107.7192477	4.4906	4.5018	TRUE	TRUE	Q5	assemblytoautomate_PCR_plate_1	H04	trial_1	assemblytoautomate_PCR_plate_1	H04	trial_1#assemblytoautomate_PCR_plate_1#H04
5	C5K_pks12tb	templates_plate_1	A07	100	an_00010_(lacI_lacUV5)_forward	oligos_plate_1	A10	250	an_00011_(lacI_lacUV5)_reverse	oligos_plate_1	A11	250	assemblytoautomate_PCR_plate_1	A05	52.6	52.7	1674	parts_plate_1	A9	zag_plate_1	C9	pcr	assemblytoautomate_PCR_plate_1#A05	1597	108.111879	6.6638	6.5882	TRUE	TRUE	Q5	assemblytoautomate_PCR_plate_1	A05	trial_1	assemblytoautomate_PCR_plate_1	A05	trial_1#assemblytoautomate_PCR_plate_1#A05
5	C5K_pks12tb	templates_plate_1	A07	100	an_00010_(lacI_lacUV5)_forward	oligos_plate_1	A10	250	an_00011_(lacI_lacUV5)_reverse	oligos_plate_1	A11	250	assemblytoautomate_PCR_plate_1	B05	52.6	52.7	1674	parts_plate_1	C9	zag_plate_1	C10	pcr	assemblytoautomate_PCR_plate_1#B05	1539	107.7479238	6.6168	6.6535	TRUE	TRUE	Q5	assemblytoautomate_PCR_plate_1	B05	trial_1	assemblytoautomate_PCR_plate_1	B05	trial_1#assemblytoautomate_PCR_plate_1#B05
5	C5K_pks12tb	templates_plate_1	A07	100	an_00010_(lacI_lacUV5)_forward	oligos_plate_1	A10	250	an_00011_(lacI_lacUV5)_reverse	oligos_plate_1	A11	250	assemblytoautomate_PCR_plate_1	C05	52.6	52.7	1674	parts_plate_1	E9	zag_plate_1	C11	pcr	assemblytoautomate_PCR_plate_1#C05	1559	105.1568277	4.4087	4.4495	TRUE	TRUE	Q5	assemblytoautomate_PCR_plate_1	C05	trial_1	assemblytoautomate_PCR_plate_1	C05	trial_1#assemblytoautomate_PCR_plate_1#C05
5	C5K_pks12tb	templates_plate_1	A07	100	an_00010_(lacI_lacUV5)_forward	oligos_plate_1	A10	250	an_00011_(lacI_lacUV5)_reverse	oligos_plate_1	A11	250	assemblytoautomate_PCR_plate_1	D05	52.6	52.7	1674	parts_plate_1	G9	zag_plate_1	C12	pcr	assemblytoautomate_PCR_plate_1#D05	1520	107.1050719	5.3047	5.4678	TRUE	TRUE	Q5	assemblytoautomate_PCR_plate_1	D05	trial_1	assemblytoautomate_PCR_plate_1	D05	trial_1#assemblytoautomate_PCR_plate_1#D05
5	C5K_pks12tb	templates_plate_1	A07	100	an_00010_(lacI_lacUV5)_forward	oligos_plate_1	A10	250	an_00011_(lacI_lacUV5)_reverse	oligos_plate_1	A11	250	assemblytoautomate_PCR_plate_1	E05	52.6	52.7	1674	parts_plate_1	I9	zag_plate_1	D1	pcr	assemblytoautomate_PCR_plate_1#E05	1539	110.4554794	4.7846	4.8467	TRUE	TRUE	Q5	assemblytoautomate_PCR_plate_1	E05	trial_1	assemblytoautomate_PCR_plate_1	E05	trial_1#assemblytoautomate_PCR_plate_1#E05
102	pBbS2k_borA1	templates_plate_1	E03	100	an_00140_(borA1_Ccom)_forward	oligos_plate_1	F20	250	an_00141_(borA1_Ccom)_reverse	oligos_plate_1	F21	250	assemblytoautomate_PCR_plate_1	A09	55.1	55.1	429	parts_plate_1	A17	zag_plate_1	D2	pcr	assemblytoautomate_PCR_plate_1#A09	431	94.69584592	15.5126	58.9469	TRUE	TRUE	Q5	assemblytoautomate_PCR_plate_1	A09	trial_1	assemblytoautomate_PCR_plate_1	A09	trial_1#assemblytoautomate_PCR_plate_1#A09
102	pBbS2k_borA1	templates_plate_1	E03	100	an_00140_(borA1_Ccom)_forward	oligos_plate_1	F20	250	an_00141_(borA1_Ccom)_reverse	oligos_plate_1	F21	250	assemblytoautomate_PCR_plate_1	B09	55.1	55.1	429	parts_plate_1	C17	zag_plate_1	D3	pcr	assemblytoautomate_PCR_plate_1#B09	433	102.2708931	18.3745	69.8221	TRUE	TRUE	Q5	assemblytoautomate_PCR_plate_1	B09	trial_1	assemblytoautomate_PCR_plate_1	B09	trial_1#assemblytoautomate_PCR_plate_1#B09
102	pBbS2k_borA1	templates_plate_1	E03	100	an_00140_(borA1_Ccom)_forward	oligos_plate_1	F20	250	an_00141_(borA1_Ccom)_reverse	oligos_plate_1	F21	250	assemblytoautomate_PCR_plate_1	C09	55.1	55.1	429	parts_plate_1	E17	zag_plate_1	D4	pcr	assemblytoautomate_PCR_plate_1#C09	433	94.83943993	15.8361	59.8996	TRUE	TRUE	Q5	assemblytoautomate_PCR_plate_1	C09	trial_1	assemblytoautomate_PCR_plate_1	C09	trial_1#assemblytoautomate_PCR_plate_1#C09
102	pBbS2k_borA1	templates_plate_1	E03	100	an_00140_(borA1_Ccom)_forward	oligos_plate_1	F20	250	an_00141_(borA1_Ccom)_reverse	oligos_plate_1	F21	250	assemblytoautomate_PCR_plate_1	D09	55.1	55.1	429	parts_plate_1	G17	zag_plate_1	D5	pcr	assemblytoautomate_PCR_plate_1#D09	433	102.4595296	14.8928	56.7225	TRUE	TRUE	Q5	assemblytoautomate_PCR_plate_1	D09	trial_1	assemblytoautomate_PCR_plate_1	D09	trial_1#assemblytoautomate_PCR_plate_1#D09
102	pBbS2k_borA1	templates_plate_1	E03	100	an_00140_(borA1_Ccom)_forward	oligos_plate_1	F20	250	an_00141_(borA1_Ccom)_reverse	oligos_plate_1	F21	250	assemblytoautomate_PCR_plate_1	E09	55.1	55.1	429	parts_plate_1	I17	zag_plate_1	D6	pcr	assemblytoautomate_PCR_plate_1#E09	431	95.98772613	15.2656	57.8748	TRUE	TRUE	Q5	assemblytoautomate_PCR_plate_1	E09	trial_1	assemblytoautomate_PCR_plate_1	E09	trial_1#assemblytoautomate_PCR_plate_1#E09
102	pBbS2k_borA1	templates_plate_1	E03	100	an_00140_(borA1_Ccom)_forward	oligos_plate_1	F20	250	an_00141_(borA1_Ccom)_reverse	oligos_plate_1	F21	250	assemblytoautomate_PCR_plate_1	F09	55.1	55.1	429	parts_plate_1	K17	zag_plate_1	D7	pcr	assemblytoautomate_PCR_plate_1#F09	431	102.2629521	16.1916	61.5271	TRUE	TRUE	Q5	assemblytoautomate_PCR_plate_1	F09	trial_1	assemblytoautomate_PCR_plate_1	F09	trial_1#assemblytoautomate_PCR_plate_1#F09
102	pBbS2k_borA1	templates_plate_1	E03	100	an_00140_(borA1_Ccom)_forward	oligos_plate_1	F20	250	an_00141_(borA1_Ccom)_reverse	oligos_plate_1	F21	250	assemblytoautomate_PCR_plate_1	G09	55.1	55.1	429	parts_plate_1	M17	zag_plate_1	D8	pcr	assemblytoautomate_PCR_plate_1#G09	433	96.42075899	12.6505	47.9605	TRUE	TRUE	Q5	assemblytoautomate_PCR_plate_1	G09	trial_1	assemblytoautomate_PCR_plate_1	G09	trial_1#assemblytoautomate_PCR_plate_1#G09
102	pBbS2k_borA1	templates_plate_1	E03	100	an_00140_(borA1_Ccom)_forward	oligos_plate_1	F20	250	an_00141_(borA1_Ccom)_reverse	oligos_plate_1	F21	250	assemblytoautomate_PCR_plate_1	H09	55.1	55.1	429	parts_plate_1	O17	zag_plate_1	D9	pcr	assemblytoautomate_PCR_plate_1#H09	431	94.59898454	16.6568	63.149	TRUE	TRUE	Q5	assemblytoautomate_PCR_plate_1	H09	trial_1	assemblytoautomate_PCR_plate_1	H09	trial_1#assemblytoautomate_PCR_plate_1#H09
102	pBbS2k_borA1	templates_plate_1	E03	100	an_00140_(borA1_Ccom)_forward	oligos_plate_1	F20	250	an_00141_(borA1_Ccom)_reverse	oligos_plate_1	F21	250	assemblytoautomate_PCR_plate_1	A10	55.1	55.1	429	parts_plate_1	A19	zag_plate_1	D10	pcr	assemblytoautomate_PCR_plate_1#A10	431	95.40271935	15.647	59.4576	TRUE	TRUE	Q5	assemblytoautomate_PCR_plate_1	A10	trial_1	assemblytoautomate_PCR_plate_1	A10	trial_1#assemblytoautomate_PCR_plate_1#A10
102	pBbS2k_borA1	templates_plate_1	E03	100	an_00140_(borA1_Ccom)_forward	oligos_plate_1	F20	250	an_00141_(borA1_Ccom)_reverse	oligos_plate_1	F21	250	assemblytoautomate_PCR_plate_1	B10	55.1	55.1	429	parts_plate_1	C19	zag_plate_1	D11	pcr	assemblytoautomate_PCR_plate_1#B10	433	95.49442335	15.9681	60.3991	TRUE	TRUE	Q5	assemblytoautomate_PCR_plate_1	B10	trial_1	assemblytoautomate_PCR_plate_1	B10	trial_1#assemblytoautomate_PCR_plate_1#B10
102	pBbS2k_borA1	templates_plate_1	E03	100	an_00140_(borA1_Ccom)_forward	oligos_plate_1	F20	250	an_00141_(borA1_Ccom)_reverse	oligos_plate_1	F21	250	assemblytoautomate_PCR_plate_1	C10	55.1	55.1	429	parts_plate_1	E19	zag_plate_1	D12	pcr	assemblytoautomate_PCR_plate_1#C10	433	102.2112656	17.1441	65.1465	TRUE	TRUE	Q5	assemblytoautomate_PCR_plate_1	C10	trial_1	assemblytoautomate_PCR_plate_1	C10	trial_1#assemblytoautomate_PCR_plate_1#C10
102	pBbS2k_borA1	templates_plate_1	E03	100	an_00140_(borA1_Ccom)_forward	oligos_plate_1	F20	250	an_00141_(borA1_Ccom)_reverse	oligos_plate_1	F21	250	assemblytoautomate_PCR_plate_1	D10	55.1	55.1	429	parts_plate_1	G19	zag_plate_1	E1	pcr	assemblytoautomate_PCR_plate_1#D10	433	101.7018491	17.402	65.9744	TRUE	TRUE	Q5	assemblytoautomate_PCR_plate_1	D10	trial_1	assemblytoautomate_PCR_plate_1	D10	trial_1#assemblytoautomate_PCR_plate_1#D10
102	pBbS2k_borA1	templates_plate_1	E03	100	an_00140_(borA1_Ccom)_forward	oligos_plate_1	F20	250	an_00141_(borA1_Ccom)_reverse	oligos_plate_1	F21	250	assemblytoautomate_PCR_plate_1	E10	55.1	55.1	429	parts_plate_1	I19	zag_plate_1	E2	pcr	assemblytoautomate_PCR_plate_1#E10	433	95.34287614	14.7668	55.727	TRUE	TRUE	Q5	assemblytoautomate_PCR_plate_1	E10	trial_1	assemblytoautomate_PCR_plate_1	E10	trial_1#assemblytoautomate_PCR_plate_1#E10
102	pBbS2k_borA1	templates_plate_1	E03	100	an_00140_(borA1_Ccom)_forward	oligos_plate_1	F20	250	an_00141_(borA1_Ccom)_reverse	oligos_plate_1	F21	250	assemblytoautomate_PCR_plate_1	F10	55.1	55.1	429	parts_plate_1	K19	zag_plate_1	E3	pcr	assemblytoautomate_PCR_plate_1#F10	433	102.0606781	17.3347	66.023	TRUE	TRUE	Q5	assemblytoautomate_PCR_plate_1	F10	trial_1	assemblytoautomate_PCR_plate_1	F10	trial_1#assemblytoautomate_PCR_plate_1#F10
102	pBbS2k_borA1	templates_plate_1	E03	100	an_00140_(borA1_Ccom)_forward	oligos_plate_1	F20	250	an_00141_(borA1_Ccom)_reverse	oligos_plate_1	F21	250	assemblytoautomate_PCR_plate_1	G10	55.1	55.1	429	parts_plate_1	M19	zag_plate_1	E4	pcr	assemblytoautomate_PCR_plate_1#G10	433	93.56952715	17.0479	64.3354	TRUE	TRUE	Q5	assemblytoautomate_PCR_plate_1	G10	trial_1	assemblytoautomate_PCR_plate_1	G10	trial_1#assemblytoautomate_PCR_plate_1#G10
102	pBbS2k_borA1	templates_plate_1	E03	100	an_00140_(borA1_Ccom)_forward	oligos_plate_1	F20	250	an_00141_(borA1_Ccom)_reverse	oligos_plate_1	F21	250	assemblytoautomate_PCR_plate_1	H10	55.1	55.1	429	parts_plate_1	O19	zag_plate_1	E5	pcr	assemblytoautomate_PCR_plate_1#H10	431	93.5771346	18.6488	70.701	TRUE	TRUE	Q5	assemblytoautomate_PCR_plate_1	H10	trial_1	assemblytoautomate_PCR_plate_1	H10	trial_1#assemblytoautomate_PCR_plate_1#H10
102	pBbS2k_borA1	templates_plate_1	E03	100	an_00140_(borA1_Ccom)_forward	oligos_plate_1	F20	250	an_00141_(borA1_Ccom)_reverse	oligos_plate_1	F21	250	assemblytoautomate_PCR_plate_1	A11	55.1	55.4	429	parts_plate_1	A21	zag_plate_1	E6	pcr	assemblytoautomate_PCR_plate_1#A11	431	95.41069627	16.5466	62.8761	TRUE	TRUE	Q5	assemblytoautomate_PCR_plate_1	A11	trial_1	assemblytoautomate_PCR_plate_1	A11	trial_1#assemblytoautomate_PCR_plate_1#A11
102	pBbS2k_borA1	templates_plate_1	E03	100	an_00140_(borA1_Ccom)_forward	oligos_plate_1	F20	250	an_00141_(borA1_Ccom)_reverse	oligos_plate_1	F21	250	assemblytoautomate_PCR_plate_1	B11	55.1	55.4	429	parts_plate_1	C21	zag_plate_1	E7	pcr	assemblytoautomate_PCR_plate_1#B11	431	95.69824168	15.5168	58.9628	TRUE	TRUE	Q5	assemblytoautomate_PCR_plate_1	B11	trial_1	assemblytoautomate_PCR_plate_1	B11	trial_1#assemblytoautomate_PCR_plate_1#B11
102	pBbS2k_borA1	templates_plate_1	E03	100	an_00140_(borA1_Ccom)_forward	oligos_plate_1	F20	250	an_00141_(borA1_Ccom)_reverse	oligos_plate_1	F21	250	assemblytoautomate_PCR_plate_1	C11	55.1	55.4	429	parts_plate_1	E21	zag_plate_1	E8	pcr	assemblytoautomate_PCR_plate_1#C11	433	94.98253095	17.0184	64.3716	TRUE	TRUE	Q5	assemblytoautomate_PCR_plate_1	C11	trial_1	assemblytoautomate_PCR_plate_1	C11	trial_1#assemblytoautomate_PCR_plate_1#C11
406	pKY001_spnA	templates_plate_1	C18	100	an_00376_(spnM1_AT_ACP)_forward	oligos_plate_1	P16	250	an_00125_(spnM1)_reverse	oligos_plate_1	F05	250	assemblytoautomate_PCR_plate_1	D11	55.8	55.4	3384	parts_plate_1	G21	zag_plate_1	E9	pcr	assemblytoautomate_PCR_plate_1#D11	2914	98.30740246	12.9404	6.9845	TRUE	TRUE	Q5	assemblytoautomate_PCR_plate_1	D11	trial_1	assemblytoautomate_PCR_plate_1	D11	trial_1#assemblytoautomate_PCR_plate_1#D11
413	pKY001_spnA	templates_plate_1	C18	100	an_00383_(spnM1_AT_ACP)_forward	oligos_plate_1	P23	250	an_00125_(spnM1)_reverse	oligos_plate_1	F05	250	assemblytoautomate_PCR_plate_1	E11	55.8	55.4	3384	parts_plate_1	I21	zag_plate_1	E10	pcr	assemblytoautomate_PCR_plate_1#E11	2914	99.41243254	13.4847	7.1632	TRUE	TRUE	Q5	assemblytoautomate_PCR_plate_1	E11	trial_1	assemblytoautomate_PCR_plate_1	E11	trial_1#assemblytoautomate_PCR_plate_1#E11
428	pKY001_spnA	templates_plate_1	C18	100	an_00398_(spnM1_AT_ACP)_forward	oligos_plate_2	A14	250	an_00125_(spnM1)_reverse	oligos_plate_1	F05	250	assemblytoautomate_PCR_plate_2	A01	55.8	55.8	3384	parts_plate_1	A2	zag_plate_1	E11	pcr	assemblytoautomate_PCR_plate_2#A01	3000	98.20956208	20.5312	10.4383	TRUE	TRUE	Q5	assemblytoautomate_PCR_plate_2	A01	trial_1	assemblytoautomate_PCR_plate_2	A01	trial_1#assemblytoautomate_PCR_plate_2#A01
435	pKY001_spnA	templates_plate_1	C18	100	an_00405_(spnM1_AT_ACP)_forward	oligos_plate_2	A21	250	an_00125_(spnM1)_reverse	oligos_plate_1	F05	250	assemblytoautomate_PCR_plate_2	B01	55.8	55.8	3384	parts_plate_1	C2	zag_plate_1	E12	pcr	assemblytoautomate_PCR_plate_2#B01	2946	100.9128108	15.7094	8.3531	TRUE	TRUE	Q5	assemblytoautomate_PCR_plate_2	B01	trial_1	assemblytoautomate_PCR_plate_2	B01	trial_1#assemblytoautomate_PCR_plate_2#B01
442	pKY001_spnA	templates_plate_1	C18	100	an_00412_(spnM1_AT_ACP)_forward	oligos_plate_2	B04	250	an_00125_(spnM1)_reverse	oligos_plate_1	F05	250	assemblytoautomate_PCR_plate_2	C01	55.8	55.8	3384	parts_plate_1	E2	zag_plate_1	F1	pcr	assemblytoautomate_PCR_plate_2#C01	2946	103.9553207	13.1412	6.9271	TRUE	TRUE	Q5	assemblytoautomate_PCR_plate_2	C01	trial_1	assemblytoautomate_PCR_plate_2	C01	trial_1#assemblytoautomate_PCR_plate_2#C01
449	pKY001_spnA	templates_plate_1	C18	100	an_00419_(spnM1_AT_ACP)_forward	oligos_plate_2	B11	250	an_00125_(spnM1)_reverse	oligos_plate_1	F05	250	assemblytoautomate_PCR_plate_2	D01	55.8	55.8	3384	parts_plate_1	G2	zag_plate_1	F2	pcr	assemblytoautomate_PCR_plate_2#D01	2946	102.4718728	14.1901	7.5746	TRUE	TRUE	Q5	assemblytoautomate_PCR_plate_2	D01	trial_1	assemblytoautomate_PCR_plate_2	D01	trial_1#assemblytoautomate_PCR_plate_2#D01
455	pKY001_spnA	templates_plate_1	C18	100	an_00376_(spnM1_AT_ACP)_forward	oligos_plate_1	P16	250	an_00126_(spnM1)_reverse	oligos_plate_1	F06	250	assemblytoautomate_PCR_plate_2	E01	55.8	55.8	3384	parts_plate_1	I2	zag_plate_1	F3	pcr	assemblytoautomate_PCR_plate_2#E01	2919	100.763087	19.5297	10.5169	TRUE	TRUE	Q5	assemblytoautomate_PCR_plate_2	E01	trial_1	assemblytoautomate_PCR_plate_2	E01	trial_1#assemblytoautomate_PCR_plate_2#E01
462	pKY001_spnA	templates_plate_1	C18	100	an_00383_(spnM1_AT_ACP)_forward	oligos_plate_1	P23	250	an_00126_(spnM1)_reverse	oligos_plate_1	F06	250	assemblytoautomate_PCR_plate_2	F01	55.8	55.8	3384	parts_plate_1	K2	zag_plate_1	F4	pcr	assemblytoautomate_PCR_plate_2#F01	2919	101.2777853	16.5575	8.8699	TRUE	TRUE	Q5	assemblytoautomate_PCR_plate_2	F01	trial_1	assemblytoautomate_PCR_plate_2	F01	trial_1#assemblytoautomate_PCR_plate_2#F01
477	pKY001_spnA	templates_plate_1	C18	100	an_00398_(spnM1_AT_ACP)_forward	oligos_plate_2	A14	250	an_00126_(spnM1)_reverse	oligos_plate_1	F06	250	assemblytoautomate_PCR_plate_2	G01	55.8	55.8	3384	parts_plate_1	M2	zag_plate_1	F5	pcr	assemblytoautomate_PCR_plate_2#G01	2946	101.2852945	15.8552	8.5076	TRUE	TRUE	Q5	assemblytoautomate_PCR_plate_2	G01	trial_1	assemblytoautomate_PCR_plate_2	G01	trial_1#assemblytoautomate_PCR_plate_2#G01
484	pKY001_spnA	templates_plate_1	C18	100	an_00405_(spnM1_AT_ACP)_forward	oligos_plate_2	A21	250	an_00126_(spnM1)_reverse	oligos_plate_1	F06	250	assemblytoautomate_PCR_plate_2	H01	55.8	55.8	3384	parts_plate_1	O2	zag_plate_1	F6	pcr	assemblytoautomate_PCR_plate_2#H01	2946	100.4617895	16.686	8.8896	TRUE	TRUE	Q5	assemblytoautomate_PCR_plate_2	H01	trial_1	assemblytoautomate_PCR_plate_2	H01	trial_1#assemblytoautomate_PCR_plate_2#H01
491	pKY001_spnA	templates_plate_1	C18	100	an_00412_(spnM1_AT_ACP)_forward	oligos_plate_2	B04	250	an_00126_(spnM1)_reverse	oligos_plate_1	F06	250	assemblytoautomate_PCR_plate_2	A02	55.8	55.8	3384	parts_plate_1	A4	zag_plate_1	F7	pcr	assemblytoautomate_PCR_plate_2#A02	2973	101.9849181	16.4724	8.6278	TRUE	TRUE	Q5	assemblytoautomate_PCR_plate_2	A02	trial_1	assemblytoautomate_PCR_plate_2	A02	trial_1#assemblytoautomate_PCR_plate_2#A02
498	pKY001_spnA	templates_plate_1	C18	100	an_00419_(spnM1_AT_ACP)_forward	oligos_plate_2	B11	250	an_00126_(spnM1)_reverse	oligos_plate_1	F06	250	assemblytoautomate_PCR_plate_2	B02	55.8	55.8	3384	parts_plate_1	C4	zag_plate_1	F8	pcr	assemblytoautomate_PCR_plate_2#B02	2946	101.0456477	16.5245	8.7752	TRUE	TRUE	Q5	assemblytoautomate_PCR_plate_2	B02	trial_1	assemblytoautomate_PCR_plate_2	B02	trial_1#assemblytoautomate_PCR_plate_2#B02
189	pKY001_spnA	templates_plate_1	C18	100	an_00216_(spnM1)_forward	oligos_plate_1	I24	250	an_00217_(spnM1)_reverse	oligos_plate_1	J01	250	assemblytoautomate_PCR_plate_2	C02	55.8	55.8	4629	parts_plate_1	E4	zag_plate_1	F9	pcr	assemblytoautomate_PCR_plate_2#C02	4068	86.90898398	14.4826	5.5228	TRUE	TRUE	Q5	assemblytoautomate_PCR_plate_2	C02	trial_1	assemblytoautomate_PCR_plate_2	C02	trial_1#assemblytoautomate_PCR_plate_2#C02
190	pKY001_spnA	templates_plate_1	C18	100	an_00216_(spnM1)_forward	oligos_plate_1	I24	250	an_00126_(spnM1)_reverse	oligos_plate_1	F06	250	assemblytoautomate_PCR_plate_2	D02	55.8	55.8	4629	parts_plate_1	G4	zag_plate_1	F10	pcr	assemblytoautomate_PCR_plate_2#D02	4101	59.70741592	9.2525	3.6284	TRUE	TRUE	Q5	assemblytoautomate_PCR_plate_2	D02	trial_1	assemblytoautomate_PCR_plate_2	D02	trial_1#assemblytoautomate_PCR_plate_2#D02
285	pKY001_spnA	templates_plate_1	C18	100	an_00265_(spnM1)_forward	oligos_plate_1	L01	250	an_00217_(spnM1)_reverse	oligos_plate_1	J01	250	assemblytoautomate_PCR_plate_2	E02	55.8	55.8	4629	parts_plate_1	I4	zag_plate_1	F11	pcr	assemblytoautomate_PCR_plate_2#E02	4134	77.9531002	8.2009	2.9751	TRUE	TRUE	Q5	assemblytoautomate_PCR_plate_2	E02	trial_1	assemblytoautomate_PCR_plate_2	E02	trial_1#assemblytoautomate_PCR_plate_2#E02
286	pKY001_spnA	templates_plate_1	C18	100	an_00265_(spnM1)_forward	oligos_plate_1	L01	250	an_00125_(spnM1)_reverse	oligos_plate_1	F05	250	assemblytoautomate_PCR_plate_2	F02	55.8	55.8	4629	parts_plate_1	K4	zag_plate_1	F12	pcr	assemblytoautomate_PCR_plate_2#F02	4168	54.7833935	5.6451	2.179	TRUE	TRUE	Q5	assemblytoautomate_PCR_plate_2	F02	trial_1	assemblytoautomate_PCR_plate_2	F02	trial_1#assemblytoautomate_PCR_plate_2#F02
92	pKY001_spnA	templates_plate_1	C18	100	an_00124_(spnM1)_forward	oligos_plate_1	F04	250	an_00125_(spnM1)_reverse	oligos_plate_1	F05	250	assemblytoautomate_PCR_plate_2	G02	55.8	55.8	4629	parts_plate_1	M4	zag_plate_1	G1	pcr	assemblytoautomate_PCR_plate_2#G02	4068	61.07327509	8.564	3.3883	TRUE	TRUE	Q5	assemblytoautomate_PCR_plate_2	G02	trial_1	assemblytoautomate_PCR_plate_2	G02	trial_1#assemblytoautomate_PCR_plate_2#G02
93	pKY001_spnA	templates_plate_1	C18	100	an_00124_(spnM1)_forward	oligos_plate_1	F04	250	an_00126_(spnM1)_reverse	oligos_plate_1	F06	250	assemblytoautomate_PCR_plate_2	H02	55.8	55.8	4629	parts_plate_1	O4	zag_plate_1	G2	pcr	assemblytoautomate_PCR_plate_2#H02	4101	65.49465217	11.1876	4.3946	TRUE	TRUE	Q5	assemblytoautomate_PCR_plate_2	H02	trial_1	assemblytoautomate_PCR_plate_2	H02	trial_1#assemblytoautomate_PCR_plate_2#H02
335	pBbS2K_jamC_borM	templates_plate_1	E15	100	an_00304_(jamC)_forward	oligos_plate_1	M16	250	an_00305_(jamC)_reverse	oligos_plate_1	M17	250	assemblytoautomate_PCR_plate_2	A03	56.9	57.1	378	parts_plate_1	A6	zag_plate_1	G3	pcr	assemblytoautomate_PCR_plate_2#A03	394	101.6876251	20.4264	84.8668	TRUE	TRUE	Q5	assemblytoautomate_PCR_plate_2	A03	trial_1	assemblytoautomate_PCR_plate_2	A03	trial_1#assemblytoautomate_PCR_plate_2#A03
336	pBbS2K_jamC_borM	templates_plate_1	E15	100	an_00306_(jamC)_forward	oligos_plate_1	M18	250	an_00305_(jamC)_reverse	oligos_plate_1	M17	250	assemblytoautomate_PCR_plate_2	B03	56.9	57.1	378	parts_plate_1	C6	zag_plate_1	G4	pcr	assemblytoautomate_PCR_plate_2#B03	396	100.4445766	22.6385	93.8205	TRUE	TRUE	Q5	assemblytoautomate_PCR_plate_2	B03	trial_1	assemblytoautomate_PCR_plate_2	B03	trial_1#assemblytoautomate_PCR_plate_2#B03
337	pBbS2K_jamC_borM	templates_plate_1	E15	100	an_00304_(jamC)_forward	oligos_plate_1	M16	250	an_00307_(jamC)_reverse	oligos_plate_1	M19	250	assemblytoautomate_PCR_plate_2	C03	56.9	57.1	378	parts_plate_1	E6	zag_plate_1	G5	pcr	assemblytoautomate_PCR_plate_2#C03	394	101.198037	16.8264	69.384	TRUE	TRUE	Q5	assemblytoautomate_PCR_plate_2	C03	trial_1	assemblytoautomate_PCR_plate_2	C03	trial_1#assemblytoautomate_PCR_plate_2#C03
338	pBbS2K_jamC_borM	templates_plate_1	E15	100	an_00306_(jamC)_forward	oligos_plate_1	M18	250	an_00307_(jamC)_reverse	oligos_plate_1	M19	250	assemblytoautomate_PCR_plate_2	D03	56.9	57.1	378	parts_plate_1	G6	zag_plate_1	G6	pcr	assemblytoautomate_PCR_plate_2#D03	392	99.60789055	18.9507	78.7355	TRUE	TRUE	Q5	assemblytoautomate_PCR_plate_2	D03	trial_1	assemblytoautomate_PCR_plate_2	D03	trial_1#assemblytoautomate_PCR_plate_2#D03
339	pBbS2K_jamC_borM	templates_plate_1	E15	100	an_00304_(jamC)_forward	oligos_plate_1	M16	250	an_00308_(jamC)_reverse	oligos_plate_1	M20	250	assemblytoautomate_PCR_plate_2	E03	56.9	57.1	378	parts_plate_1	I6	zag_plate_1	G7	pcr	assemblytoautomate_PCR_plate_2#E03	394	85.02044369	16.8014	71.061	TRUE	TRUE	Q5	assemblytoautomate_PCR_plate_2	E03	trial_1	assemblytoautomate_PCR_plate_2	E03	trial_1#assemblytoautomate_PCR_plate_2#E03
340	pBbS2K_jamC_borM	templates_plate_1	E15	100	an_00306_(jamC)_forward	oligos_plate_1	M18	250	an_00308_(jamC)_reverse	oligos_plate_1	M20	250	assemblytoautomate_PCR_plate_2	F03	56.9	57.1	378	parts_plate_1	K6	zag_plate_1	G8	pcr	assemblytoautomate_PCR_plate_2#F03	392	100.0855886	19.4117	80.6508	TRUE	TRUE	Q5	assemblytoautomate_PCR_plate_2	F03	trial_1	assemblytoautomate_PCR_plate_2	F03	trial_1#assemblytoautomate_PCR_plate_2#F03
341	pBbS2K_mycoLM_pk	templates_plate_1	E17	100	an_00309_(mycLM)_forward	oligos_plate_1	M21	250	an_00310_(mycLM)_reverse	oligos_plate_1	M22	250	assemblytoautomate_PCR_plate_2	G03	57.2	57.1	2031	parts_plate_1	M6	zag_plate_1	G9	pcr	assemblytoautomate_PCR_plate_2#G03	2028	100.7990376	18.0143	13.78	TRUE	TRUE	Q5	assemblytoautomate_PCR_plate_2	G03	trial_1	assemblytoautomate_PCR_plate_2	G03	trial_1#assemblytoautomate_PCR_plate_2#G03
342	pBbS2K_mycoLM_pk	templates_plate_1	E17	100	an_00311_(mycLM)_forward	oligos_plate_1	M23	250	an_00310_(mycLM)_reverse	oligos_plate_1	M22	250	assemblytoautomate_PCR_plate_2	H03	57.2	57.1	2031	parts_plate_1	O6	zag_plate_1	G10	pcr	assemblytoautomate_PCR_plate_2#H03	2055	103.0660257	14.1723	10.9995	TRUE	TRUE	Q5	assemblytoautomate_PCR_plate_2	H03	trial_1	assemblytoautomate_PCR_plate_2	H03	trial_1#assemblytoautomate_PCR_plate_2#H03
343	pBbS2K_mycoLM_pk	templates_plate_1	E17	100	an_00309_(mycLM)_forward	oligos_plate_1	M21	250	an_00312_(mycLM)_reverse	oligos_plate_1	M24	250	assemblytoautomate_PCR_plate_2	A04	57.2	57.1	2031	parts_plate_1	A8	zag_plate_1	G11	pcr	assemblytoautomate_PCR_plate_2#A04	2109	101.6118329	15.9242	11.9208	TRUE	TRUE	Q5	assemblytoautomate_PCR_plate_2	A04	trial_1	assemblytoautomate_PCR_plate_2	A04	trial_1#assemblytoautomate_PCR_plate_2#A04
344	pBbS2K_mycoLM_pk	templates_plate_1	E17	100	an_00311_(mycLM)_forward	oligos_plate_1	M23	250	an_00312_(mycLM)_reverse	oligos_plate_1	M24	250	assemblytoautomate_PCR_plate_2	B04	57.2	57.1	2031	parts_plate_1	C8	zag_plate_1	G12	pcr	assemblytoautomate_PCR_plate_2#B04	2028	99.9586701	19.5903	15.119	TRUE	TRUE	Q5	assemblytoautomate_PCR_plate_2	B04	trial_1	assemblytoautomate_PCR_plate_2	B04	trial_1#assemblytoautomate_PCR_plate_2#B04
345	pBbS2K_mycoLM_pk	templates_plate_1	E17	100	an_00309_(mycLM)_forward	oligos_plate_1	M21	250	an_00313_(mycLM)_reverse	oligos_plate_1	N01	250	assemblytoautomate_PCR_plate_2	C04	57.2	57.1	2031	parts_plate_1	E8	zag_plate_1	H1	pcr	assemblytoautomate_PCR_plate_2#C04	2055	99.06495536	15.7225	12.0774	TRUE	TRUE	Q5	assemblytoautomate_PCR_plate_2	C04	trial_1	assemblytoautomate_PCR_plate_2	C04	trial_1#assemblytoautomate_PCR_plate_2#C04
346	pBbS2K_mycoLM_pk	templates_plate_1	E17	100	an_00311_(mycLM)_forward	oligos_plate_1	M23	250	an_00313_(mycLM)_reverse	oligos_plate_1	N01	250	assemblytoautomate_PCR_plate_2	D04	57.2	57.1	2031	parts_plate_1	G8	zag_plate_1	H2	pcr	assemblytoautomate_PCR_plate_2#D04	2028	101.2525115	13.3547	10.4239	TRUE	TRUE	Q5	assemblytoautomate_PCR_plate_2	D04	trial_1	assemblytoautomate_PCR_plate_2	D04	trial_1#assemblytoautomate_PCR_plate_2#D04
353	pBbS2K_hctB_borM	templates_plate_1	E21	100	an_00319_(hctB)_forward	oligos_plate_1	N07	250	an_00320_(hctB)_reverse	oligos_plate_1	N08	250	assemblytoautomate_PCR_plate_2	A05	57.6	57.6	1473	parts_plate_1	A10	zag_plate_1	H3	pcr	assemblytoautomate_PCR_plate_2#A05	1477	96.26867561	15.2066	16.4355	TRUE	TRUE	Q5	assemblytoautomate_PCR_plate_2	A05	trial_1	assemblytoautomate_PCR_plate_2	A05	trial_1#assemblytoautomate_PCR_plate_2#A05
354	pBbS2K_hctB_borM	templates_plate_1	E21	100	an_00321_(hctB)_forward	oligos_plate_1	N09	250	an_00320_(hctB)_reverse	oligos_plate_1	N08	250	assemblytoautomate_PCR_plate_2	B05	57.6	57.6	1473	parts_plate_1	C10	zag_plate_1	H4	pcr	assemblytoautomate_PCR_plate_2#B05	1455	91.97206848	13.5267	14.9838	TRUE	TRUE	Q5	assemblytoautomate_PCR_plate_2	B05	trial_1	assemblytoautomate_PCR_plate_2	B05	trial_1#assemblytoautomate_PCR_plate_2#B05
355	pBbS2K_hctB_borM	templates_plate_1	E21	100	an_00319_(hctB)_forward	oligos_plate_1	N07	250	an_00322_(hctB)_reverse	oligos_plate_1	N10	250	assemblytoautomate_PCR_plate_2	C05	57.6	57.6	1473	parts_plate_1	E10	zag_plate_1	H5	pcr	assemblytoautomate_PCR_plate_2#C05	1455	84.39883839	12.1482	13.3938	TRUE	TRUE	Q5	assemblytoautomate_PCR_plate_2	C05	trial_1	assemblytoautomate_PCR_plate_2	C05	trial_1#assemblytoautomate_PCR_plate_2#C05
356	pBbS2K_hctB_borM	templates_plate_1	E21	100	an_00321_(hctB)_forward	oligos_plate_1	N09	250	an_00322_(hctB)_reverse	oligos_plate_1	N10	250	assemblytoautomate_PCR_plate_2	D05	57.6	57.6	1473	parts_plate_1	G10	zag_plate_1	H6	pcr	assemblytoautomate_PCR_plate_2#D05	1421	81.26584792	10.6403	11.9635	TRUE	TRUE	Q5	assemblytoautomate_PCR_plate_2	D05	trial_1	assemblytoautomate_PCR_plate_2	D05	trial_1#assemblytoautomate_PCR_plate_2#D05
357	pBbS2K_hctB_borM	templates_plate_1	E21	100	an_00319_(hctB)_forward	oligos_plate_1	N07	250	an_00323_(hctB)_reverse	oligos_plate_1	N11	250	assemblytoautomate_PCR_plate_2	E05	57.6	57.6	1473	parts_plate_1	I10	zag_plate_1	H7	pcr	assemblytoautomate_PCR_plate_2#E05	1443	106.9879249	7.6552	8.323	TRUE	TRUE	Q5	assemblytoautomate_PCR_plate_2	E05	trial_1	assemblytoautomate_PCR_plate_2	E05	trial_1#assemblytoautomate_PCR_plate_2#E05
358	pBbS2K_hctB_borM	templates_plate_1	E21	100	an_00321_(hctB)_forward	oligos_plate_1	N09	250	an_00323_(hctB)_reverse	oligos_plate_1	N11	250	assemblytoautomate_PCR_plate_2	F05	57.6	57.6	1473	parts_plate_1	K10	zag_plate_1	H8	pcr	assemblytoautomate_PCR_plate_2#F05	1443	120.0216234	2.9973	3.3632	TRUE	TRUE	Q5	assemblytoautomate_PCR_plate_2	F05	trial_1	assemblytoautomate_PCR_plate_2	F05	trial_1#assemblytoautomate_PCR_plate_2#F05
109	pBbS2k_borA4	templates_plate_1	A13	100	an_00147_(borM4)_forward	oligos_plate_1	G03	250	an_00148_(borM4)_reverse	oligos_plate_1	G04	250	assemblytoautomate_PCR_plate_2	A07	60.7	60.7	4566	parts_plate_1	A14	zag_plate_1	H9	pcr	assemblytoautomate_PCR_plate_2#A07					FALSE	FALSE	Q5	assemblytoautomate_PCR_plate_2	A07	trial_1	assemblytoautomate_PCR_plate_2	A07	trial_1#assemblytoautomate_PCR_plate_2#A07
110	pBbS2k_borA4	templates_plate_1	A13	100	an_00147_(borM4)_forward	oligos_plate_1	G03	250	an_00023_(borM4)_reverse	oligos_plate_1	A23	250	assemblytoautomate_PCR_plate_2	B07	60.7	60.7	4566	parts_plate_1	C14	zag_plate_1	H10	pcr	assemblytoautomate_PCR_plate_2#B07					FALSE	FALSE	Q5	assemblytoautomate_PCR_plate_2	B07	trial_1	assemblytoautomate_PCR_plate_2	B07	trial_1#assemblytoautomate_PCR_plate_2#B07
12	pBbS2k_borA4	templates_plate_1	A13	100	an_00021_(borM4)_forward	oligos_plate_1	A21	250	an_00022_(borM4)_reverse	oligos_plate_1	A22	250	assemblytoautomate_PCR_plate_2	C07	60.7	60.7	4566	parts_plate_1	E14	zag_plate_1	H11	pcr	assemblytoautomate_PCR_plate_2#C07					FALSE	FALSE	Q5	assemblytoautomate_PCR_plate_2	C07	trial_1	assemblytoautomate_PCR_plate_2	C07	trial_1#assemblytoautomate_PCR_plate_2#C07
13	pBbS2k_borA4	templates_plate_1	A13	100	an_00021_(borM4)_forward	oligos_plate_1	A21	250	an_00023_(borM4)_reverse	oligos_plate_1	A23	250	assemblytoautomate_PCR_plate_2	D07	60.7	60.7	4566	parts_plate_1	G14	zag_plate_2	A1	pcr	assemblytoautomate_PCR_plate_2#D07					FALSE	FALSE	Q5	assemblytoautomate_PCR_plate_2	D07	trial_1	assemblytoautomate_PCR_plate_2	D07	trial_1#assemblytoautomate_PCR_plate_2#D07
205	pBbS2k_borA4	templates_plate_1	A13	100	an_00230_(borM4)_forward	oligos_plate_1	J14	250	an_00148_(borM4)_reverse	oligos_plate_1	G04	250	assemblytoautomate_PCR_plate_2	E07	60.7	60.7	4566	parts_plate_1	I14	zag_plate_2	A2	pcr	assemblytoautomate_PCR_plate_2#E07					FALSE	FALSE	Q5	assemblytoautomate_PCR_plate_2	E07	trial_1	assemblytoautomate_PCR_plate_2	E07	trial_1#assemblytoautomate_PCR_plate_2#E07
206	pBbS2k_borA4	templates_plate_1	A13	100	an_00230_(borM4)_forward	oligos_plate_1	J14	250	an_00022_(borM4)_reverse	oligos_plate_1	A22	250	assemblytoautomate_PCR_plate_2	F07	60.7	60.7	4566	parts_plate_1	K14	zag_plate_2	A3	pcr	assemblytoautomate_PCR_plate_2#F07					FALSE	FALSE	Q5	assemblytoautomate_PCR_plate_2	F07	trial_1	assemblytoautomate_PCR_plate_2	F07	trial_1#assemblytoautomate_PCR_plate_2#F07
187	pj5_00326	templates_plate_1	C16	100	an_00214_(rifM2)_forward	oligos_plate_1	I22	250	an_00215_(rifM2)_reverse	oligos_plate_1	I23	250	assemblytoautomate_PCR_plate_2	A09	61.1	61.2	2949	parts_plate_1	A18	zag_plate_2	A4	pcr	assemblytoautomate_PCR_plate_2#A09	2676	101.4164381	22.9978	13.6429	TRUE	TRUE	Q5	assemblytoautomate_PCR_plate_2	A09	trial_1	assemblytoautomate_PCR_plate_2	A09	trial_1#assemblytoautomate_PCR_plate_2#A09
188	pj5_00326	templates_plate_1	C16	100	an_00214_(rifM2)_forward	oligos_plate_1	I22	250	an_00123_(rifM2)_reverse	oligos_plate_1	F03	250	assemblytoautomate_PCR_plate_2	B09	61.1	61.2	2949	parts_plate_1	C18	zag_plate_2	A5	pcr	assemblytoautomate_PCR_plate_2#B09	2541	99.28399657	31.0469	19.2285	TRUE	TRUE	Q5	assemblytoautomate_PCR_plate_2	B09	trial_1	assemblytoautomate_PCR_plate_2	B09	trial_1#assemblytoautomate_PCR_plate_2#B09
283	pj5_00326	templates_plate_1	C16	100	an_00264_(rifM2)_forward	oligos_plate_1	K24	250	an_00215_(rifM2)_reverse	oligos_plate_1	I23	250	assemblytoautomate_PCR_plate_2	C09	61.1	61.2	2949	parts_plate_1	E18	zag_plate_2	A6	pcr	assemblytoautomate_PCR_plate_2#C09	2622	101.3671291	17.6245	10.7497	TRUE	TRUE	Q5	assemblytoautomate_PCR_plate_2	C09	trial_1	assemblytoautomate_PCR_plate_2	C09	trial_1#assemblytoautomate_PCR_plate_2#C09
284	pj5_00326	templates_plate_1	C16	100	an_00264_(rifM2)_forward	oligos_plate_1	K24	250	an_00122_(rifM2)_reverse	oligos_plate_1	F02	250	assemblytoautomate_PCR_plate_2	D09	61.1	61.2	2949	parts_plate_1	G18	zag_plate_2	A7	pcr	assemblytoautomate_PCR_plate_2#D09	2595	101.5444229	18.3966	11.2708	TRUE	TRUE	Q5	assemblytoautomate_PCR_plate_2	D09	trial_1	assemblytoautomate_PCR_plate_2	D09	trial_1#assemblytoautomate_PCR_plate_2#D09
90	pj5_00326	templates_plate_1	C16	100	an_00121_(rifM2)_forward	oligos_plate_1	F01	250	an_00122_(rifM2)_reverse	oligos_plate_1	F02	250	assemblytoautomate_PCR_plate_2	E09	61.1	61.2	2949	parts_plate_1	I18	zag_plate_2	A8	pcr	assemblytoautomate_PCR_plate_2#E09	2541	102.5483462	17.7061	11.0576	TRUE	TRUE	Q5	assemblytoautomate_PCR_plate_2	E09	trial_1	assemblytoautomate_PCR_plate_2	E09	trial_1#assemblytoautomate_PCR_plate_2#E09
91	pj5_00326	templates_plate_1	C16	100	an_00121_(rifM2)_forward	oligos_plate_1	F01	250	an_00123_(rifM2)_reverse	oligos_plate_1	F03	250	assemblytoautomate_PCR_plate_2	F09	61.1	61.2	2949	parts_plate_1	K18	zag_plate_2	A9	pcr	assemblytoautomate_PCR_plate_2#F09	2568	101.4149168	20.4777	12.7065	TRUE	TRUE	Q5	assemblytoautomate_PCR_plate_2	F09	trial_1	assemblytoautomate_PCR_plate_2	F09	trial_1#assemblytoautomate_PCR_plate_2#F09
305	DEBS1_TE	templates_plate_1	A19	100	an_00279_(eryLM)_forward	oligos_plate_1	L15	250	an_00280_(eryLM)_reverse	oligos_plate_1	L16	250	assemblytoautomate_PCR_plate_2	G09	61.3	61.2	1692	parts_plate_1	M18	zag_plate_2	A10	pcr	assemblytoautomate_PCR_plate_2#G09	1519	101.6790318	21.9281	22.2128	TRUE	TRUE	Q5	assemblytoautomate_PCR_plate_2	G09	trial_1	assemblytoautomate_PCR_plate_2	G09	trial_1#assemblytoautomate_PCR_plate_2#G09
306	DEBS1_TE	templates_plate_1	A19	100	an_00281_(eryLM)_forward	oligos_plate_1	L17	250	an_00280_(eryLM)_reverse	oligos_plate_1	L16	250	assemblytoautomate_PCR_plate_2	H09	61.3	61.2	1692	parts_plate_1	O18	zag_plate_2	A11	pcr	assemblytoautomate_PCR_plate_2#H09	1556	101.8746729	16.3517	16.6975	TRUE	TRUE	Q5	assemblytoautomate_PCR_plate_2	H09	trial_1	assemblytoautomate_PCR_plate_2	H09	trial_1#assemblytoautomate_PCR_plate_2#H09
307	DEBS1_TE	templates_plate_1	A19	100	an_00279_(eryLM)_forward	oligos_plate_1	L15	250	an_00282_(eryLM)_reverse	oligos_plate_1	L18	250	assemblytoautomate_PCR_plate_2	A10	61.3	61.2	1692	parts_plate_1	A20	zag_plate_2	A12	pcr	assemblytoautomate_PCR_plate_2#A10	1575	101.4274488	20.3928	20.5564	TRUE	TRUE	Q5	assemblytoautomate_PCR_plate_2	A10	trial_1	assemblytoautomate_PCR_plate_2	A10	trial_1#assemblytoautomate_PCR_plate_2#A10
308	DEBS1_TE	templates_plate_1	A19	100	an_00281_(eryLM)_forward	oligos_plate_1	L17	250	an_00282_(eryLM)_reverse	oligos_plate_1	L18	250	assemblytoautomate_PCR_plate_2	B10	61.3	61.2	1692	parts_plate_1	C20	zag_plate_2	B1	pcr	assemblytoautomate_PCR_plate_2#B10	1500	100.0695507	21.582	22.8756	TRUE	TRUE	Q5	assemblytoautomate_PCR_plate_2	B10	trial_1	assemblytoautomate_PCR_plate_2	B10	trial_1#assemblytoautomate_PCR_plate_2#B10
309	DEBS1_TE	templates_plate_1	A19	100	an_00279_(eryLM)_forward	oligos_plate_1	L15	250	an_00283_(eryLM)_reverse	oligos_plate_1	L19	250	assemblytoautomate_PCR_plate_2	C10	61.3	61.2	1692	parts_plate_1	E20	zag_plate_2	B2	pcr	assemblytoautomate_PCR_plate_2#C10	1519	99.56796607	20.0964	20.6624	TRUE	TRUE	Q5	assemblytoautomate_PCR_plate_2	C10	trial_1	assemblytoautomate_PCR_plate_2	C10	trial_1#assemblytoautomate_PCR_plate_2#C10
310	DEBS1_TE	templates_plate_1	A19	100	an_00281_(eryLM)_forward	oligos_plate_1	L17	250	an_00283_(eryLM)_reverse	oligos_plate_1	L19	250	assemblytoautomate_PCR_plate_2	D10	61.3	61.2	1692	parts_plate_1	G20	zag_plate_2	B3	pcr	assemblytoautomate_PCR_plate_2#D10	1500	100.3641209	22.8225	23.8375	TRUE	TRUE	Q5	assemblytoautomate_PCR_plate_2	D10	trial_1	assemblytoautomate_PCR_plate_2	D10	trial_1#assemblytoautomate_PCR_plate_2#D10
439	pET21a_pks12	templates_plate_1	C19	100	an_00254_(pks12M1)_forward	oligos_plate_1	K14	250	an_00409_(pks12M1_KS)_reverse	oligos_plate_2	B01	250	assemblytoautomate_PCR_plate_2	E10	61.3	61.2	1323	parts_plate_1	I20	zag_plate_2	B4	pcr	assemblytoautomate_PCR_plate_2#E10	1228	69.52567854	3.9679	5.246	TRUE	TRUE	Q5	assemblytoautomate_PCR_plate_2	E10	trial_1	assemblytoautomate_PCR_plate_2	E10	trial_1#assemblytoautomate_PCR_plate_2#E10
488	pET21a_pks12	templates_plate_1	C19	100	an_00194_(pks12M1)_forward	oligos_plate_1	I02	250	an_00409_(pks12M1_KS)_reverse	oligos_plate_2	B01	250	assemblytoautomate_PCR_plate_2	F10	61.3	61.2	1323	parts_plate_1	K20	zag_plate_2	B5	pcr	assemblytoautomate_PCR_plate_2#F10	1228	59.64609338	3.6269	4.8733	TRUE	TRUE	Q5	assemblytoautomate_PCR_plate_2	F10	trial_1	assemblytoautomate_PCR_plate_2	F10	trial_1#assemblytoautomate_PCR_plate_2#F10
100	FICUS_mlsA9_Ncom	templates_plate_1	E01	100	an_00136_(mlsA9_Ncom)_forward	oligos_plate_1	F16	250	an_00137_(mlsA9_Ncom)_reverse	oligos_plate_1	F17	250	assemblytoautomate_PCR_plate_2	G10	61.4	61.2	165	parts_plate_1	M20	zag_plate_2	B6	pcr	assemblytoautomate_PCR_plate_2#G10	183	93.45434595	9.8799	89.7383	TRUE	TRUE	Q5	assemblytoautomate_PCR_plate_2	G10	trial_1	assemblytoautomate_PCR_plate_2	G10	trial_1#assemblytoautomate_PCR_plate_2#G10
100	FICUS_mlsA9_Ncom	templates_plate_1	E01	100	an_00136_(mlsA9_Ncom)_forward	oligos_plate_1	F16	250	an_00137_(mlsA9_Ncom)_reverse	oligos_plate_1	F17	250	assemblytoautomate_PCR_plate_2	H10	61.4	61.2	165	parts_plate_1	O20	zag_plate_2	B7	pcr	assemblytoautomate_PCR_plate_2#H10	183	95.74277609	8.8766	80.6249	TRUE	TRUE	Q5	assemblytoautomate_PCR_plate_2	H10	trial_1	assemblytoautomate_PCR_plate_2	H10	trial_1#assemblytoautomate_PCR_plate_2#H10
100	FICUS_mlsA9_Ncom	templates_plate_1	E01	100	an_00136_(mlsA9_Ncom)_forward	oligos_plate_1	F16	250	an_00137_(mlsA9_Ncom)_reverse	oligos_plate_1	F17	250	assemblytoautomate_PCR_plate_2	A11	61.4	61.4	165	parts_plate_1	A22	zag_plate_2	B8	pcr	assemblytoautomate_PCR_plate_2#A11	183	93.08218095	10.5948	96.765	TRUE	TRUE	Q5	assemblytoautomate_PCR_plate_2	A11	trial_1	assemblytoautomate_PCR_plate_2	A11	trial_1#assemblytoautomate_PCR_plate_2#A11
100	FICUS_mlsA9_Ncom	templates_plate_1	E01	100	an_00136_(mlsA9_Ncom)_forward	oligos_plate_1	F16	250	an_00137_(mlsA9_Ncom)_reverse	oligos_plate_1	F17	250	assemblytoautomate_PCR_plate_2	B11	61.4	61.4	165	parts_plate_1	C22	zag_plate_2	B9	pcr	assemblytoautomate_PCR_plate_2#B11	181	91.82234814	11.0196	100.0895	TRUE	TRUE	Q5	assemblytoautomate_PCR_plate_2	B11	trial_1	assemblytoautomate_PCR_plate_2	B11	trial_1#assemblytoautomate_PCR_plate_2#B11
100	FICUS_mlsA9_Ncom	templates_plate_1	E01	100	an_00136_(mlsA9_Ncom)_forward	oligos_plate_1	F16	250	an_00137_(mlsA9_Ncom)_reverse	oligos_plate_1	F17	250	assemblytoautomate_PCR_plate_2	C11	61.4	61.4	165	parts_plate_1	E22	zag_plate_2	B10	pcr	assemblytoautomate_PCR_plate_2#C11	183	93.32518696	9.5467	86.7111	TRUE	TRUE	Q5	assemblytoautomate_PCR_plate_2	C11	trial_1	assemblytoautomate_PCR_plate_2	C11	trial_1#assemblytoautomate_PCR_plate_2#C11
100	FICUS_mlsA9_Ncom	templates_plate_1	E01	100	an_00136_(mlsA9_Ncom)_forward	oligos_plate_1	F16	250	an_00137_(mlsA9_Ncom)_reverse	oligos_plate_1	F17	250	assemblytoautomate_PCR_plate_2	D11	61.4	61.4	165	parts_plate_1	G22	zag_plate_2	B11	pcr	assemblytoautomate_PCR_plate_2#D11	185	92.94748175	7.8562	70.9651	TRUE	TRUE	Q5	assemblytoautomate_PCR_plate_2	D11	trial_1	assemblytoautomate_PCR_plate_2	D11	trial_1#assemblytoautomate_PCR_plate_2#D11
100	FICUS_mlsA9_Ncom	templates_plate_1	E01	100	an_00136_(mlsA9_Ncom)_forward	oligos_plate_1	F16	250	an_00137_(mlsA9_Ncom)_reverse	oligos_plate_1	F17	250	assemblytoautomate_PCR_plate_2	E11	61.4	61.4	165	parts_plate_1	I22	zag_plate_2	B12	pcr	assemblytoautomate_PCR_plate_2#E11	181	95.99769757	7.8385	71.9906	TRUE	TRUE	Q5	assemblytoautomate_PCR_plate_2	E11	trial_1	assemblytoautomate_PCR_plate_2	E11	trial_1#assemblytoautomate_PCR_plate_2#E11
100	FICUS_mlsA9_Ncom	templates_plate_1	E01	100	an_00136_(mlsA9_Ncom)_forward	oligos_plate_1	F16	250	an_00137_(mlsA9_Ncom)_reverse	oligos_plate_1	F17	250	assemblytoautomate_PCR_plate_2	F11	61.4	61.4	165	parts_plate_1	K22	zag_plate_2	C1	pcr	assemblytoautomate_PCR_plate_2#F11	185	96.15707115	8.1421	73.1462	TRUE	TRUE	Q5	assemblytoautomate_PCR_plate_2	F11	trial_1	assemblytoautomate_PCR_plate_2	F11	trial_1#assemblytoautomate_PCR_plate_2#F11
100	FICUS_mlsA9_Ncom	templates_plate_1	E01	100	an_00136_(mlsA9_Ncom)_forward	oligos_plate_1	F16	250	an_00137_(mlsA9_Ncom)_reverse	oligos_plate_1	F17	250	assemblytoautomate_PCR_plate_2	G11	61.4	61.4	165	parts_plate_1	M22	zag_plate_2	C2	pcr	assemblytoautomate_PCR_plate_2#G11	183	95.20589	8.4182	76.4611	TRUE	TRUE	Q5	assemblytoautomate_PCR_plate_2	G11	trial_1	assemblytoautomate_PCR_plate_2	G11	trial_1#assemblytoautomate_PCR_plate_2#G11
100	FICUS_mlsA9_Ncom	templates_plate_1	E01	100	an_00136_(mlsA9_Ncom)_forward	oligos_plate_1	F16	250	an_00137_(mlsA9_Ncom)_reverse	oligos_plate_1	F17	250	assemblytoautomate_PCR_plate_2	H11	61.4	61.4	165	parts_plate_1	O22	zag_plate_2	C3	pcr	assemblytoautomate_PCR_plate_2#H11	183	96.73411662	8.8918	80.763	TRUE	TRUE	Q5	assemblytoautomate_PCR_plate_2	H11	trial_1	assemblytoautomate_PCR_plate_2	H11	trial_1#assemblytoautomate_PCR_plate_2#H11
100	FICUS_mlsA9_Ncom	templates_plate_1	E01	100	an_00136_(mlsA9_Ncom)_forward	oligos_plate_1	F16	250	an_00137_(mlsA9_Ncom)_reverse	oligos_plate_1	F17	250	assemblytoautomate_PCR_plate_2	A12	61.4	61.4	165	parts_plate_1	A24	zag_plate_2	C4	pcr	assemblytoautomate_PCR_plate_2#A12	181	92.09403829	11.1408	102.3198	TRUE	TRUE	Q5	assemblytoautomate_PCR_plate_2	A12	trial_1	assemblytoautomate_PCR_plate_2	A12	trial_1#assemblytoautomate_PCR_plate_2#A12
100	FICUS_mlsA9_Ncom	templates_plate_1	E01	100	an_00136_(mlsA9_Ncom)_forward	oligos_plate_1	F16	250	an_00137_(mlsA9_Ncom)_reverse	oligos_plate_1	F17	250	assemblytoautomate_PCR_plate_2	B12	61.4	61.4	165	parts_plate_1	C24	zag_plate_2	C5	pcr	assemblytoautomate_PCR_plate_2#B12					FALSE	TRUE	Q5	assemblytoautomate_PCR_plate_2	B12	trial_1	assemblytoautomate_PCR_plate_2	B12	trial_1#assemblytoautomate_PCR_plate_2#B12
100	FICUS_mlsA9_Ncom	templates_plate_1	E01	100	an_00136_(mlsA9_Ncom)_forward	oligos_plate_1	F16	250	an_00137_(mlsA9_Ncom)_reverse	oligos_plate_1	F17	250	assemblytoautomate_PCR_plate_2	C12	61.4	61.4	165	parts_plate_1	E24	zag_plate_2	C6	pcr	assemblytoautomate_PCR_plate_2#C12	183	93.79598307	8.4014	76.3088	TRUE	TRUE	Q5	assemblytoautomate_PCR_plate_2	C12	trial_1	assemblytoautomate_PCR_plate_2	C12	trial_1#assemblytoautomate_PCR_plate_2#C12
103	FICUS_mlsA9_Ncom	templates_plate_1	E01	100	an_00142_(mlsA9_Ncom)_forward	oligos_plate_1	F22	250	an_00137_(mlsA9_Ncom)_reverse	oligos_plate_1	F17	250	assemblytoautomate_PCR_plate_2	D12	61.4	61.4	165	parts_plate_1	G24	zag_plate_2	C7	pcr	assemblytoautomate_PCR_plate_2#D12	179	93.78384868	7.0306	64.9323	TRUE	TRUE	Q5	assemblytoautomate_PCR_plate_2	D12	trial_1	assemblytoautomate_PCR_plate_2	D12	trial_1#assemblytoautomate_PCR_plate_2#D12
103	FICUS_mlsA9_Ncom	templates_plate_1	E01	100	an_00142_(mlsA9_Ncom)_forward	oligos_plate_1	F22	250	an_00137_(mlsA9_Ncom)_reverse	oligos_plate_1	F17	250	assemblytoautomate_PCR_plate_2	E12	61.4	61.4	165	parts_plate_1	I24	zag_plate_2	C8	pcr	assemblytoautomate_PCR_plate_2#E12	177	97.12812015	8.3232	77.7427	TRUE	TRUE	Q5	assemblytoautomate_PCR_plate_2	E12	trial_1	assemblytoautomate_PCR_plate_2	E12	trial_1#assemblytoautomate_PCR_plate_2#E12
103	FICUS_mlsA9_Ncom	templates_plate_1	E01	100	an_00142_(mlsA9_Ncom)_forward	oligos_plate_1	F22	250	an_00137_(mlsA9_Ncom)_reverse	oligos_plate_1	F17	250	assemblytoautomate_PCR_plate_2	F12	61.4	61.4	165	parts_plate_1	K24	zag_plate_2	C9	pcr	assemblytoautomate_PCR_plate_2#F12	179	96.18317803	7.8447	72.8604	TRUE	TRUE	Q5	assemblytoautomate_PCR_plate_2	F12	trial_1	assemblytoautomate_PCR_plate_2	F12	trial_1#assemblytoautomate_PCR_plate_2#F12
103	FICUS_mlsA9_Ncom	templates_plate_1	E01	100	an_00142_(mlsA9_Ncom)_forward	oligos_plate_1	F22	250	an_00137_(mlsA9_Ncom)_reverse	oligos_plate_1	F17	250	assemblytoautomate_PCR_plate_2	G12	61.4	61.4	165	parts_plate_1	M24	zag_plate_2	C10	pcr	assemblytoautomate_PCR_plate_2#G12	177	95.99824403	8.3098	77.6181	TRUE	TRUE	Q5	assemblytoautomate_PCR_plate_2	G12	trial_1	assemblytoautomate_PCR_plate_2	G12	trial_1#assemblytoautomate_PCR_plate_2#G12
103	FICUS_mlsA9_Ncom	templates_plate_1	E01	100	an_00142_(mlsA9_Ncom)_forward	oligos_plate_1	F22	250	an_00137_(mlsA9_Ncom)_reverse	oligos_plate_1	F17	250	assemblytoautomate_PCR_plate_2	H12	61.4	61.4	165	parts_plate_1	O24	zag_plate_2	C11	pcr	assemblytoautomate_PCR_plate_2#H12	179	107.2224068	7.4229	69.3338	TRUE	TRUE	Q5	assemblytoautomate_PCR_plate_2	H12	trial_1	assemblytoautomate_PCR_plate_2	H12	trial_1#assemblytoautomate_PCR_plate_2#H12
103	FICUS_mlsA9_Ncom	templates_plate_1	E01	100	an_00142_(mlsA9_Ncom)_forward	oligos_plate_1	F22	250	an_00137_(mlsA9_Ncom)_reverse	oligos_plate_1	F17	250	assemblytoautomate_PCR_plate_3	A01	61.4	61.7	165	parts_plate_1	B1	zag_plate_2	C12	pcr	assemblytoautomate_PCR_plate_3#A01	179	101.9955437	12.4968	114.1368	TRUE	TRUE	Q5	assemblytoautomate_PCR_plate_3	A01	trial_1	assemblytoautomate_PCR_plate_3	A01	trial_1#assemblytoautomate_PCR_plate_3#A01
103	FICUS_mlsA9_Ncom	templates_plate_1	E01	100	an_00142_(mlsA9_Ncom)_forward	oligos_plate_1	F22	250	an_00137_(mlsA9_Ncom)_reverse	oligos_plate_1	F17	250	assemblytoautomate_PCR_plate_3	B01	61.4	61.7	165	parts_plate_1	D1	zag_plate_2	D1	pcr	assemblytoautomate_PCR_plate_3#B01	179	100.7855298	14.2031	129.0054	TRUE	TRUE	Q5	assemblytoautomate_PCR_plate_3	B01	trial_1	assemblytoautomate_PCR_plate_3	B01	trial_1#assemblytoautomate_PCR_plate_3#B01
103	FICUS_mlsA9_Ncom	templates_plate_1	E01	100	an_00142_(mlsA9_Ncom)_forward	oligos_plate_1	F22	250	an_00137_(mlsA9_Ncom)_reverse	oligos_plate_1	F17	250	assemblytoautomate_PCR_plate_3	C01	61.4	61.7	165	parts_plate_1	F1	zag_plate_2	D2	pcr	assemblytoautomate_PCR_plate_3#C01	179	102.2167317	10.3428	93.4271	TRUE	TRUE	Q5	assemblytoautomate_PCR_plate_3	C01	trial_1	assemblytoautomate_PCR_plate_3	C01	trial_1#assemblytoautomate_PCR_plate_3#C01
103	FICUS_mlsA9_Ncom	templates_plate_1	E01	100	an_00142_(mlsA9_Ncom)_forward	oligos_plate_1	F22	250	an_00137_(mlsA9_Ncom)_reverse	oligos_plate_1	F17	250	assemblytoautomate_PCR_plate_3	D01	61.4	61.7	165	parts_plate_1	H1	zag_plate_2	D3	pcr	assemblytoautomate_PCR_plate_3#D01	181	95.10974767	11.0061	100.5213	TRUE	TRUE	Q5	assemblytoautomate_PCR_plate_3	D01	trial_1	assemblytoautomate_PCR_plate_3	D01	trial_1#assemblytoautomate_PCR_plate_3#D01
103	FICUS_mlsA9_Ncom	templates_plate_1	E01	100	an_00142_(mlsA9_Ncom)_forward	oligos_plate_1	F22	250	an_00137_(mlsA9_Ncom)_reverse	oligos_plate_1	F17	250	assemblytoautomate_PCR_plate_3	E01	61.4	61.7	165	parts_plate_1	J1	zag_plate_2	D4	pcr	assemblytoautomate_PCR_plate_3#E01	181	94.25350939	13.1199	120.4955	TRUE	TRUE	Q5	assemblytoautomate_PCR_plate_3	E01	trial_1	assemblytoautomate_PCR_plate_3	E01	trial_1#assemblytoautomate_PCR_plate_3#E01
103	FICUS_mlsA9_Ncom	templates_plate_1	E01	100	an_00142_(mlsA9_Ncom)_forward	oligos_plate_1	F22	250	an_00137_(mlsA9_Ncom)_reverse	oligos_plate_1	F17	250	assemblytoautomate_PCR_plate_3	F01	61.4	61.7	165	parts_plate_1	L1	zag_plate_2	D5	pcr	assemblytoautomate_PCR_plate_3#F01	181	100.699525	11.3004	102.0771	TRUE	TRUE	Q5	assemblytoautomate_PCR_plate_3	F01	trial_1	assemblytoautomate_PCR_plate_3	F01	trial_1#assemblytoautomate_PCR_plate_3#F01
103	FICUS_mlsA9_Ncom	templates_plate_1	E01	100	an_00142_(mlsA9_Ncom)_forward	oligos_plate_1	F22	250	an_00137_(mlsA9_Ncom)_reverse	oligos_plate_1	F17	250	assemblytoautomate_PCR_plate_3	G01	61.4	61.7	165	parts_plate_1	N1	zag_plate_2	D6	pcr	assemblytoautomate_PCR_plate_3#G01	181	95.23351033	9.9899	91.7491	TRUE	TRUE	Q5	assemblytoautomate_PCR_plate_3	G01	trial_1	assemblytoautomate_PCR_plate_3	G01	trial_1#assemblytoautomate_PCR_plate_3#G01
103	FICUS_mlsA9_Ncom	templates_plate_1	E01	100	an_00142_(mlsA9_Ncom)_forward	oligos_plate_1	F22	250	an_00137_(mlsA9_Ncom)_reverse	oligos_plate_1	F17	250	assemblytoautomate_PCR_plate_3	H01	61.4	61.7	165	parts_plate_1	P1	zag_plate_2	D7	pcr	assemblytoautomate_PCR_plate_3#H01	181	101.7032192	12.3306	111.3827	TRUE	TRUE	Q5	assemblytoautomate_PCR_plate_3	H01	trial_1	assemblytoautomate_PCR_plate_3	H01	trial_1#assemblytoautomate_PCR_plate_3#H01
329	pBbS2K_cndLM_pks	templates_plate_1	E13	100	an_00299_(cndLM)_forward	oligos_plate_1	M11	250	an_00300_(cndLM)_reverse	oligos_plate_1	M12	250	assemblytoautomate_PCR_plate_3	A02	61.8	61.7	2178	parts_plate_1	B3	zag_plate_2	D8	pcr	assemblytoautomate_PCR_plate_3#A02	1981	103.022502	12.0457	9.6211	TRUE	TRUE	Q5	assemblytoautomate_PCR_plate_3	A02	trial_1	assemblytoautomate_PCR_plate_3	A02	trial_1#assemblytoautomate_PCR_plate_3#A02
330	pBbS2K_cndLM_pks	templates_plate_1	E13	100	an_00301_(cndLM)_forward	oligos_plate_1	M13	250	an_00300_(cndLM)_reverse	oligos_plate_1	M12	250	assemblytoautomate_PCR_plate_3	B02	61.8	61.7	2178	parts_plate_1	D3	zag_plate_2	D9	pcr	assemblytoautomate_PCR_plate_3#B02	1904	102.5235669	15.0521	12.5078	TRUE	TRUE	Q5	assemblytoautomate_PCR_plate_3	B02	trial_1	assemblytoautomate_PCR_plate_3	B02	trial_1#assemblytoautomate_PCR_plate_3#B02
331	pBbS2K_cndLM_pks	templates_plate_1	E13	100	an_00299_(cndLM)_forward	oligos_plate_1	M11	250	an_00302_(cndLM)_reverse	oligos_plate_1	M14	250	assemblytoautomate_PCR_plate_3	C02	61.8	61.7	2178	parts_plate_1	F3	zag_plate_2	D10	pcr	assemblytoautomate_PCR_plate_3#C02	1923	104.0721771	12.781	10.5144	TRUE	TRUE	Q5	assemblytoautomate_PCR_plate_3	C02	trial_1	assemblytoautomate_PCR_plate_3	C02	trial_1#assemblytoautomate_PCR_plate_3#C02
332	pBbS2K_cndLM_pks	templates_plate_1	E13	100	an_00301_(cndLM)_forward	oligos_plate_1	M13	250	an_00302_(cndLM)_reverse	oligos_plate_1	M14	250	assemblytoautomate_PCR_plate_3	D02	61.8	61.7	2178	parts_plate_1	H3	zag_plate_2	D11	pcr	assemblytoautomate_PCR_plate_3#D02	1904	102.9407775	13.6588	11.3787	TRUE	TRUE	Q5	assemblytoautomate_PCR_plate_3	D02	trial_1	assemblytoautomate_PCR_plate_3	D02	trial_1#assemblytoautomate_PCR_plate_3#D02
333	pBbS2K_cndLM_pks	templates_plate_1	E13	100	an_00299_(cndLM)_forward	oligos_plate_1	M11	250	an_00303_(cndLM)_reverse	oligos_plate_1	M15	250	assemblytoautomate_PCR_plate_3	E02	61.8	61.7	2178	parts_plate_1	J3	zag_plate_2	D12	pcr	assemblytoautomate_PCR_plate_3#E02	1904	100.8270697	22.3215	18.4275	TRUE	TRUE	Q5	assemblytoautomate_PCR_plate_3	E02	trial_1	assemblytoautomate_PCR_plate_3	E02	trial_1#assemblytoautomate_PCR_plate_3#E02
334	pBbS2K_cndLM_pks	templates_plate_1	E13	100	an_00301_(cndLM)_forward	oligos_plate_1	M13	250	an_00303_(cndLM)_reverse	oligos_plate_1	M15	250	assemblytoautomate_PCR_plate_3	F02	61.8	61.7	2178	parts_plate_1	L3	zag_plate_2	E1	pcr	assemblytoautomate_PCR_plate_3#F02	1866	102.3364375	12.9342	10.9637	TRUE	TRUE	Q5	assemblytoautomate_PCR_plate_3	F02	trial_1	assemblytoautomate_PCR_plate_3	F02	trial_1#assemblytoautomate_PCR_plate_3#F02
446	DEBS_M6_TE	templates_plate_1	A21	100	an_00235_(eryM6)_forward	oligos_plate_1	J19	250	an_00416_(eryM6_KS)_reverse	oligos_plate_2	B08	250	assemblytoautomate_PCR_plate_3	G02	62.3	61.7	1332	parts_plate_1	N3	zag_plate_2	E2	pcr	assemblytoautomate_PCR_plate_3#G02	1223	101.5172207	22.9702	30.3689	TRUE	TRUE	Q5	assemblytoautomate_PCR_plate_3	G02	trial_1	assemblytoautomate_PCR_plate_3	G02	trial_1#assemblytoautomate_PCR_plate_3#G02
495	DEBS_M6_TE	templates_plate_1	A21	100	an_00157_(eryM6)_forward	oligos_plate_1	G13	250	an_00416_(eryM6_KS)_reverse	oligos_plate_2	B08	250	assemblytoautomate_PCR_plate_3	H02	62.3	61.7	1332	parts_plate_1	P3	zag_plate_2	E3	pcr	assemblytoautomate_PCR_plate_3#H02	1212	100.62728	23.3088	31.2178	TRUE	TRUE	Q5	assemblytoautomate_PCR_plate_3	H02	trial_1	assemblytoautomate_PCR_plate_3	H02	trial_1#assemblytoautomate_PCR_plate_3#H02
404	DEBS1_TE	templates_plate_1	A19	100	an_00233_(eryM1)_forward	oligos_plate_1	J17	250	an_00374_(eryM1_KS)_reverse	oligos_plate_1	P14	250	assemblytoautomate_PCR_plate_3	A03	62.4	62.5	1326	parts_plate_1	B5	zag_plate_2	E4	pcr	assemblytoautomate_PCR_plate_3#A03	1256	75.85008755	11.1332	14.1292	TRUE	TRUE	Q5	assemblytoautomate_PCR_plate_3	A03	trial_1	assemblytoautomate_PCR_plate_3	A03	trial_1#assemblytoautomate_PCR_plate_3#A03
453	DEBS1_TE	templates_plate_1	A19	100	an_00153_(eryM1)_forward	oligos_plate_1	G09	250	an_00374_(eryM1_KS)_reverse	oligos_plate_1	P14	250	assemblytoautomate_PCR_plate_3	B03	62.4	62.5	1326	parts_plate_1	D5	zag_plate_2	E5	pcr	assemblytoautomate_PCR_plate_3#B03	1234	61.89963696	12.4807	16.4875	TRUE	TRUE	Q5	assemblytoautomate_PCR_plate_3	B03	trial_1	assemblytoautomate_PCR_plate_3	B03	trial_1#assemblytoautomate_PCR_plate_3#B03
7	FICUS_acpP_mlsli	templates_plate_1	A09	100	an_00013_(pks12_Ccom)_forward	oligos_plate_1	A13	250	an_00014_(pks12_Ccom)_reverse	oligos_plate_1	A14	250	assemblytoautomate_PCR_plate_3	C03	62.5	62.5	354	parts_plate_1	F5	zag_plate_2	E6	pcr	redo_pcr_plate_T4_1#G01					FALSE	TRUE	Phusion GC	redo_pcr_plate_T4_1	G01	trial_4	redo_pcr_plate_T4_1	G01	trial_4#redo_pcr_plate_T4_1#G01
7	FICUS_acpP_mlsli	templates_plate_1	A09	100	an_00013_(pks12_Ccom)_forward	oligos_plate_1	A13	250	an_00014_(pks12_Ccom)_reverse	oligos_plate_1	A14	250	assemblytoautomate_PCR_plate_3	D03	62.5	62.5	354	parts_plate_1	H5	zag_plate_2	E7	pcr	redo_pcr_plate_T4_1#H01					FALSE	TRUE	Phusion GC	redo_pcr_plate_T4_1	H01	trial_4	redo_pcr_plate_T4_1	H01	trial_4#redo_pcr_plate_T4_1#H01
7	FICUS_acpP_mlsli	templates_plate_1	A09	100	an_00013_(pks12_Ccom)_forward	oligos_plate_1	A13	250	an_00014_(pks12_Ccom)_reverse	oligos_plate_1	A14	250	assemblytoautomate_PCR_plate_3	E03	62.5	62.5	354	parts_plate_1	J5	zag_plate_2	E8	pcr	assemblytoautomate_PCR_plate_3#E03	360	92.45096164	8.2151	37.5425	TRUE	TRUE	Q5	assemblytoautomate_PCR_plate_3	E03	trial_1	assemblytoautomate_PCR_plate_3	E03	trial_1#assemblytoautomate_PCR_plate_3#E03
7	FICUS_acpP_mlsli	templates_plate_1	A09	100	an_00013_(pks12_Ccom)_forward	oligos_plate_1	A13	250	an_00014_(pks12_Ccom)_reverse	oligos_plate_1	A14	250	assemblytoautomate_PCR_plate_3	F03	62.5	62.5	354	parts_plate_1	L5	zag_plate_2	E9	pcr	assemblytoautomate_PCR_plate_3#F03	360	95.50916749	4.6257	21.1391	TRUE	TRUE	Q5	assemblytoautomate_PCR_plate_3	F03	trial_1	assemblytoautomate_PCR_plate_3	F03	trial_1#assemblytoautomate_PCR_plate_3#F03
7	FICUS_acpP_mlsli	templates_plate_1	A09	100	an_00013_(pks12_Ccom)_forward	oligos_plate_1	A13	250	an_00014_(pks12_Ccom)_reverse	oligos_plate_1	A14	250	assemblytoautomate_PCR_plate_3	G03	62.5	62.5	354	parts_plate_1	N5	zag_plate_2	E10	pcr	redo_pcr_plate_T4_1#A02					FALSE	TRUE	Phusion GC	redo_pcr_plate_T4_1	A02	trial_4	redo_pcr_plate_T4_1	A02	trial_4#redo_pcr_plate_T4_1#A02
7	FICUS_acpP_mlsli	templates_plate_1	A09	100	an_00013_(pks12_Ccom)_forward	oligos_plate_1	A13	250	an_00014_(pks12_Ccom)_reverse	oligos_plate_1	A14	250	assemblytoautomate_PCR_plate_3	H03	62.5	62.5	354	parts_plate_1	P5	zag_plate_2	E11	pcr	redo_pcr_plate_T4_1#B02					FALSE	TRUE	Phusion GC	redo_pcr_plate_T4_1	B02	trial_4	redo_pcr_plate_T4_1	B02	trial_4#redo_pcr_plate_T4_1#B02
7	FICUS_acpP_mlsli	templates_plate_1	A09	100	an_00013_(pks12_Ccom)_forward	oligos_plate_1	A13	250	an_00014_(pks12_Ccom)_reverse	oligos_plate_1	A14	250	assemblytoautomate_PCR_plate_3	A04	62.5	62.5	354	parts_plate_1	B7	zag_plate_2	E12	pcr	redo_pcr_plate_T4_1#C02					FALSE	TRUE	Phusion GC	redo_pcr_plate_T4_1	C02	trial_4	redo_pcr_plate_T4_1	C02	trial_4#redo_pcr_plate_T4_1#C02
7	FICUS_acpP_mlsli	templates_plate_1	A09	100	an_00013_(pks12_Ccom)_forward	oligos_plate_1	A13	250	an_00014_(pks12_Ccom)_reverse	oligos_plate_1	A14	250	assemblytoautomate_PCR_plate_3	B04	62.5	62.5	354	parts_plate_1	D7	zag_plate_2	F1	pcr	redo_pcr_plate_T4_1#D02					FALSE	TRUE	Phusion GC	redo_pcr_plate_T4_1	D02	trial_1	redo_pcr_plate_T4_1	D02	trial_1#redo_pcr_plate_T4_1#D02
7	FICUS_acpP_mlsli	templates_plate_1	A09	100	an_00013_(pks12_Ccom)_forward	oligos_plate_1	A13	250	an_00014_(pks12_Ccom)_reverse	oligos_plate_1	A14	250	assemblytoautomate_PCR_plate_3	C04	62.5	62.5	354	parts_plate_1	F7	zag_plate_2	F2	pcr	assemblytoautomate_PCR_plate_3#C04	352	104.177221	2.262	10.6625	TRUE	TRUE	Q5	assemblytoautomate_PCR_plate_3	C04	trial_1	assemblytoautomate_PCR_plate_3	C04	trial_1#assemblytoautomate_PCR_plate_3#C04
7	FICUS_acpP_mlsli	templates_plate_1	A09	100	an_00013_(pks12_Ccom)_forward	oligos_plate_1	A13	250	an_00014_(pks12_Ccom)_reverse	oligos_plate_1	A14	250	assemblytoautomate_PCR_plate_3	D04	62.5	62.5	354	parts_plate_1	H7	zag_plate_2	F3	pcr	assemblytoautomate_PCR_plate_3#D04	358	95.80238702	2.5927	11.9814	TRUE	TRUE	Q5	assemblytoautomate_PCR_plate_3	D04	trial_1	assemblytoautomate_PCR_plate_3	D04	trial_1#assemblytoautomate_PCR_plate_3#D04
7	FICUS_acpP_mlsli	templates_plate_1	A09	100	an_00013_(pks12_Ccom)_forward	oligos_plate_1	A13	250	an_00014_(pks12_Ccom)_reverse	oligos_plate_1	A14	250	assemblytoautomate_PCR_plate_3	E04	62.5	62.5	354	parts_plate_1	J7	zag_plate_2	F4	pcr	redo_pcr_plate_T4_1#E02					FALSE	TRUE	Phusion GC	redo_pcr_plate_T4_1	E02	trial_4	redo_pcr_plate_T4_1	E02	trial_4#redo_pcr_plate_T4_1#E02
7	FICUS_acpP_mlsli	templates_plate_1	A09	100	an_00013_(pks12_Ccom)_forward	oligos_plate_1	A13	250	an_00014_(pks12_Ccom)_reverse	oligos_plate_1	A14	250	assemblytoautomate_PCR_plate_3	F04	62.5	62.5	354	parts_plate_1	L7	zag_plate_2	F5	pcr	redo_pcr_plate_T4_1#F02					FALSE	TRUE	Phusion GC	redo_pcr_plate_T4_1	F02	trial_4	redo_pcr_plate_T4_1	F02	trial_4#redo_pcr_plate_T4_1#F02
7	FICUS_acpP_mlsli	templates_plate_1	A09	100	an_00013_(pks12_Ccom)_forward	oligos_plate_1	A13	250	an_00014_(pks12_Ccom)_reverse	oligos_plate_1	A14	250	assemblytoautomate_PCR_plate_3	G04	62.5	62.5	354	parts_plate_1	N7	zag_plate_2	F6	pcr	redo_pcr_plate_T4_1#G02					FALSE	TRUE	Phusion GC	redo_pcr_plate_T4_1	G02	trial_4	redo_pcr_plate_T4_1	G02	trial_4#redo_pcr_plate_T4_1#G02
7	FICUS_acpP_mlsli	templates_plate_1	A09	100	an_00013_(pks12_Ccom)_forward	oligos_plate_1	A13	250	an_00014_(pks12_Ccom)_reverse	oligos_plate_1	A14	250	assemblytoautomate_PCR_plate_3	H04	62.5	62.5	354	parts_plate_1	P7	zag_plate_2	F7	pcr	redo_pcr_plate_T4_1#H02					FALSE	TRUE	Phusion GC	redo_pcr_plate_T4_1	H02	trial_4	redo_pcr_plate_T4_1	H02	trial_4#redo_pcr_plate_T4_1#H02
7	FICUS_acpP_mlsli	templates_plate_1	A09	100	an_00013_(pks12_Ccom)_forward	oligos_plate_1	A13	250	an_00014_(pks12_Ccom)_reverse	oligos_plate_1	A14	250	assemblytoautomate_PCR_plate_3	A05	62.5	62.6	354	parts_plate_1	B9	zag_plate_2	F8	pcr	redo_pcr_plate_T4_1#A03					FALSE	TRUE	Phusion GC	redo_pcr_plate_T4_1	A03	trial_4	redo_pcr_plate_T4_1	A03	trial_4#redo_pcr_plate_T4_1#A03
7	FICUS_acpP_mlsli	templates_plate_1	A09	100	an_00013_(pks12_Ccom)_forward	oligos_plate_1	A13	250	an_00014_(pks12_Ccom)_reverse	oligos_plate_1	A14	250	assemblytoautomate_PCR_plate_3	B05	62.5	62.6	354	parts_plate_1	D9	zag_plate_2	F9	pcr	redo_pcr_plate_T4_1#B03					FALSE	TRUE	Phusion GC	redo_pcr_plate_T4_1	B03	trial_4	redo_pcr_plate_T4_1	B03	trial_4#redo_pcr_plate_T4_1#B03
7	FICUS_acpP_mlsli	templates_plate_1	A09	100	an_00013_(pks12_Ccom)_forward	oligos_plate_1	A13	250	an_00014_(pks12_Ccom)_reverse	oligos_plate_1	A14	250	assemblytoautomate_PCR_plate_3	C05	62.5	62.6	354	parts_plate_1	F9	zag_plate_2	F10	pcr	redo_pcr_plate_T4_1#C03					FALSE	TRUE	Phusion GC	redo_pcr_plate_T4_1	C03	trial_4	redo_pcr_plate_T4_1	C03	trial_4#redo_pcr_plate_T4_1#C03
7	FICUS_acpP_mlsli	templates_plate_1	A09	100	an_00013_(pks12_Ccom)_forward	oligos_plate_1	A13	250	an_00014_(pks12_Ccom)_reverse	oligos_plate_1	A14	250	assemblytoautomate_PCR_plate_3	D05	62.5	62.6	354	parts_plate_1	H9	zag_plate_2	F11	pcr	redo_pcr_plate_T4_1#D03					FALSE	TRUE	Phusion GC	redo_pcr_plate_T4_1	D03	trial_4	redo_pcr_plate_T4_1	D03	trial_4#redo_pcr_plate_T4_1#D03
7	FICUS_acpP_mlsli	templates_plate_1	A09	100	an_00013_(pks12_Ccom)_forward	oligos_plate_1	A13	250	an_00014_(pks12_Ccom)_reverse	oligos_plate_1	A14	250	assemblytoautomate_PCR_plate_3	E05	62.5	62.6	354	parts_plate_1	J9	zag_plate_2	F12	pcr	assemblytoautomate_PCR_plate_3#E05	360	86.12621461	4.9104	22.6286	TRUE	TRUE	Q5	assemblytoautomate_PCR_plate_3	E05	trial_1	assemblytoautomate_PCR_plate_3	E05	trial_1#assemblytoautomate_PCR_plate_3#E05
7	FICUS_acpP_mlsli	templates_plate_1	A09	100	an_00013_(pks12_Ccom)_forward	oligos_plate_1	A13	250	an_00014_(pks12_Ccom)_reverse	oligos_plate_1	A14	250	assemblytoautomate_PCR_plate_3	F05	62.5	62.6	354	parts_plate_1	L9	zag_plate_2	G1	pcr	redo_pcr_plate_T4_1#E03					FALSE	TRUE	Phusion GC	redo_pcr_plate_T4_1	E03	trial_4	redo_pcr_plate_T4_1	E03	trial_4#redo_pcr_plate_T4_1#E03
7	FICUS_acpP_mlsli	templates_plate_1	A09	100	an_00013_(pks12_Ccom)_forward	oligos_plate_1	A13	250	an_00014_(pks12_Ccom)_reverse	oligos_plate_1	A14	250	assemblytoautomate_PCR_plate_3	G05	62.5	62.6	354	parts_plate_1	N9	zag_plate_2	G2	pcr	redo_pcr_plate_T4_1#F03					FALSE	TRUE	Phusion GC	redo_pcr_plate_T4_1	F03	trial_4	redo_pcr_plate_T4_1	F03	trial_4#redo_pcr_plate_T4_1#F03
7	FICUS_acpP_mlsli	templates_plate_1	A09	100	an_00013_(pks12_Ccom)_forward	oligos_plate_1	A13	250	an_00014_(pks12_Ccom)_reverse	oligos_plate_1	A14	250	assemblytoautomate_PCR_plate_3	H05	62.5	62.6	354	parts_plate_1	P9	zag_plate_2	G3	pcr	redo_pcr_plate_T4_1#G03					FALSE	TRUE	Phusion GC	redo_pcr_plate_T4_1	G03	trial_4	redo_pcr_plate_T4_1	G03	trial_4#redo_pcr_plate_T4_1#G03
7	FICUS_acpP_mlsli	templates_plate_1	A09	100	an_00013_(pks12_Ccom)_forward	oligos_plate_1	A13	250	an_00014_(pks12_Ccom)_reverse	oligos_plate_1	A14	250	assemblytoautomate_PCR_plate_3	A06	62.5	62.6	354	parts_plate_1	B11	zag_plate_2	G4	pcr	redo_pcr_plate_T4_1#H03					FALSE	TRUE	Phusion GC	redo_pcr_plate_T4_1	H03	trial_4	redo_pcr_plate_T4_1	H03	trial_4#redo_pcr_plate_T4_1#H03
7	FICUS_acpP_mlsli	templates_plate_1	A09	100	an_00013_(pks12_Ccom)_forward	oligos_plate_1	A13	250	an_00014_(pks12_Ccom)_reverse	oligos_plate_1	A14	250	assemblytoautomate_PCR_plate_3	B06	62.5	62.6	354	parts_plate_1	D11	zag_plate_2	G5	pcr	redo_pcr_plate_T4_1#A04					FALSE	TRUE	Phusion GC	redo_pcr_plate_T4_1	A04	trial_4	redo_pcr_plate_T4_1	A04	trial_4#redo_pcr_plate_T4_1#A04
7	FICUS_acpP_mlsli	templates_plate_1	A09	100	an_00013_(pks12_Ccom)_forward	oligos_plate_1	A13	250	an_00014_(pks12_Ccom)_reverse	oligos_plate_1	A14	250	assemblytoautomate_PCR_plate_3	C06	62.5	62.6	354	parts_plate_1	F11	zag_plate_2	G6	pcr	redo_pcr_plate_T4_1#B04					FALSE	TRUE	Phusion GC	redo_pcr_plate_T4_1	B04	trial_4	redo_pcr_plate_T4_1	B04	trial_4#redo_pcr_plate_T4_1#B04
7	FICUS_acpP_mlsli	templates_plate_1	A09	100	an_00013_(pks12_Ccom)_forward	oligos_plate_1	A13	250	an_00014_(pks12_Ccom)_reverse	oligos_plate_1	A14	250	assemblytoautomate_PCR_plate_3	D06	62.5	62.6	354	parts_plate_1	H11	zag_plate_2	G7	pcr	redo_pcr_plate_T4_1#C04					FALSE	TRUE	Phusion GC	redo_pcr_plate_T4_1	C04	trial_4	redo_pcr_plate_T4_1	C04	trial_4#redo_pcr_plate_T4_1#C04
3	pSKB3_oleLM_BorL	templates_plate_1	A05	100	an_00007_(lacI_T7_6xHis_TEV)_forward	oligos_plate_1	A07	250	an_00008_(lacI_T7_6xHis_TEV)_reverse	oligos_plate_1	A08	250	assemblytoautomate_PCR_plate_3	E06	63	62.6	1739	parts_plate_1	J11	zag_plate_2	G8	pcr	assemblytoautomate_PCR_plate_3#E06	1616	102.9038883	16.2335	16.0396	TRUE	TRUE	Q5	assemblytoautomate_PCR_plate_3	E06	trial_1	assemblytoautomate_PCR_plate_3	E06	trial_1#assemblytoautomate_PCR_plate_3#E06
3	pSKB3_oleLM_BorL	templates_plate_1	A05	100	an_00007_(lacI_T7_6xHis_TEV)_forward	oligos_plate_1	A07	250	an_00008_(lacI_T7_6xHis_TEV)_reverse	oligos_plate_1	A08	250	assemblytoautomate_PCR_plate_3	F06	63	62.6	1739	parts_plate_1	L11	zag_plate_2	G9	pcr	assemblytoautomate_PCR_plate_3#F06	1578	103.8043065	13.643	13.5533	TRUE	TRUE	Q5	assemblytoautomate_PCR_plate_3	F06	trial_1	assemblytoautomate_PCR_plate_3	F06	trial_1#assemblytoautomate_PCR_plate_3#F06
3	pSKB3_oleLM_BorL	templates_plate_1	A05	100	an_00007_(lacI_T7_6xHis_TEV)_forward	oligos_plate_1	A07	250	an_00008_(lacI_T7_6xHis_TEV)_reverse	oligos_plate_1	A08	250	assemblytoautomate_PCR_plate_3	G06	63	62.6	1739	parts_plate_1	N11	zag_plate_2	G10	pcr	assemblytoautomate_PCR_plate_3#G06	1578	101.7695897	16.5112	16.4523	TRUE	TRUE	Q5	assemblytoautomate_PCR_plate_3	G06	trial_1	assemblytoautomate_PCR_plate_3	G06	trial_1#assemblytoautomate_PCR_plate_3#G06
3	pSKB3_oleLM_BorL	templates_plate_1	A05	100	an_00007_(lacI_T7_6xHis_TEV)_forward	oligos_plate_1	A07	250	an_00008_(lacI_T7_6xHis_TEV)_reverse	oligos_plate_1	A08	250	assemblytoautomate_PCR_plate_3	H06	63	62.6	1739	parts_plate_1	P11	zag_plate_2	G11	pcr	assemblytoautomate_PCR_plate_3#H06	1578	101.8255715	18.0384	17.8766	TRUE	TRUE	Q5	assemblytoautomate_PCR_plate_3	H06	trial_1	assemblytoautomate_PCR_plate_3	H06	trial_1#assemblytoautomate_PCR_plate_3#H06
3	pSKB3_oleLM_BorL	templates_plate_1	A05	100	an_00007_(lacI_T7_6xHis_TEV)_forward	oligos_plate_1	A07	250	an_00008_(lacI_T7_6xHis_TEV)_reverse	oligos_plate_1	A08	250	assemblytoautomate_PCR_plate_3	A07	63	62.9	1739	parts_plate_1	B13	zag_plate_2	G12	pcr	assemblytoautomate_PCR_plate_3#A07	1597	102.7502448	18.6802	18.413	TRUE	TRUE	Q5	assemblytoautomate_PCR_plate_3	A07	trial_1	assemblytoautomate_PCR_plate_3	A07	trial_1#assemblytoautomate_PCR_plate_3#A07
3	pSKB3_oleLM_BorL	templates_plate_1	A05	100	an_00007_(lacI_T7_6xHis_TEV)_forward	oligos_plate_1	A07	250	an_00008_(lacI_T7_6xHis_TEV)_reverse	oligos_plate_1	A08	250	assemblytoautomate_PCR_plate_3	B07	63	62.9	1739	parts_plate_1	D13	zag_plate_2	H1	pcr	assemblytoautomate_PCR_plate_3#B07	1559	101.733447	18.974	19.1262	TRUE	TRUE	Q5	assemblytoautomate_PCR_plate_3	B07	trial_1	assemblytoautomate_PCR_plate_3	B07	trial_1#assemblytoautomate_PCR_plate_3#B07
3	pSKB3_oleLM_BorL	templates_plate_1	A05	100	an_00007_(lacI_T7_6xHis_TEV)_forward	oligos_plate_1	A07	250	an_00008_(lacI_T7_6xHis_TEV)_reverse	oligos_plate_1	A08	250	assemblytoautomate_PCR_plate_3	C07	63	62.9	1739	parts_plate_1	F13	zag_plate_2	H2	pcr	assemblytoautomate_PCR_plate_3#C07	1616	100.1793268	16.8151	16.6944	TRUE	TRUE	Q5	assemblytoautomate_PCR_plate_3	C07	trial_1	assemblytoautomate_PCR_plate_3	C07	trial_1#assemblytoautomate_PCR_plate_3#C07
3	pSKB3_oleLM_BorL	templates_plate_1	A05	100	an_00007_(lacI_T7_6xHis_TEV)_forward	oligos_plate_1	A07	250	an_00008_(lacI_T7_6xHis_TEV)_reverse	oligos_plate_1	A08	250	assemblytoautomate_PCR_plate_3	D07	63	62.9	1739	parts_plate_1	H13	zag_plate_2	H3	pcr	assemblytoautomate_PCR_plate_3#D07	1597	103.3285624	15.5215	15.4943	TRUE	TRUE	Q5	assemblytoautomate_PCR_plate_3	D07	trial_1	assemblytoautomate_PCR_plate_3	D07	trial_1#assemblytoautomate_PCR_plate_3#D07
3	pSKB3_oleLM_BorL	templates_plate_1	A05	100	an_00007_(lacI_T7_6xHis_TEV)_forward	oligos_plate_1	A07	250	an_00008_(lacI_T7_6xHis_TEV)_reverse	oligos_plate_1	A08	250	assemblytoautomate_PCR_plate_3	E07	63	62.9	1739	parts_plate_1	J13	zag_plate_2	H4	pcr	assemblytoautomate_PCR_plate_3#E07	1559	101.9427823	17.5993	17.6111	TRUE	TRUE	Q5	assemblytoautomate_PCR_plate_3	E07	trial_1	assemblytoautomate_PCR_plate_3	E07	trial_1#assemblytoautomate_PCR_plate_3#E07
3	pSKB3_oleLM_BorL	templates_plate_1	A05	100	an_00007_(lacI_T7_6xHis_TEV)_forward	oligos_plate_1	A07	250	an_00008_(lacI_T7_6xHis_TEV)_reverse	oligos_plate_1	A08	250	assemblytoautomate_PCR_plate_3	F07	63	62.9	1739	parts_plate_1	L13	zag_plate_2	H5	pcr	assemblytoautomate_PCR_plate_3#F07	1559	102.4037826	16.2651	16.3655	TRUE	TRUE	Q5	assemblytoautomate_PCR_plate_3	F07	trial_1	assemblytoautomate_PCR_plate_3	F07	trial_1#assemblytoautomate_PCR_plate_3#F07
3	pSKB3_oleLM_BorL	templates_plate_1	A05	100	an_00007_(lacI_T7_6xHis_TEV)_forward	oligos_plate_1	A07	250	an_00008_(lacI_T7_6xHis_TEV)_reverse	oligos_plate_1	A08	250	assemblytoautomate_PCR_plate_3	G07	63	62.9	1739	parts_plate_1	N13	zag_plate_2	H6	pcr	assemblytoautomate_PCR_plate_3#G07	1539	101.1763615	18.5519	18.8624	TRUE	TRUE	Q5	assemblytoautomate_PCR_plate_3	G07	trial_1	assemblytoautomate_PCR_plate_3	G07	trial_1#assemblytoautomate_PCR_plate_3#G07
3	pSKB3_oleLM_BorL	templates_plate_1	A05	100	an_00007_(lacI_T7_6xHis_TEV)_forward	oligos_plate_1	A07	250	an_00008_(lacI_T7_6xHis_TEV)_reverse	oligos_plate_1	A08	250	assemblytoautomate_PCR_plate_3	H07	63	62.9	1739	parts_plate_1	P13	zag_plate_2	H7	pcr	assemblytoautomate_PCR_plate_3#H07	1597	102.4309644	19.7449	19.6863	TRUE	TRUE	Q5	assemblytoautomate_PCR_plate_3	H07	trial_1	assemblytoautomate_PCR_plate_3	H07	trial_1#assemblytoautomate_PCR_plate_3#H07
3	pSKB3_oleLM_BorL	templates_plate_1	A05	100	an_00007_(lacI_T7_6xHis_TEV)_forward	oligos_plate_1	A07	250	an_00008_(lacI_T7_6xHis_TEV)_reverse	oligos_plate_1	A08	250	assemblytoautomate_PCR_plate_3	A08	63	62.9	1739	parts_plate_1	B15	zag_plate_2	H8	pcr	assemblytoautomate_PCR_plate_3#A08	1635	103.0551889	16.8656	16.4568	TRUE	TRUE	Q5	assemblytoautomate_PCR_plate_3	A08	trial_1	assemblytoautomate_PCR_plate_3	A08	trial_1#assemblytoautomate_PCR_plate_3#A08
3	pSKB3_oleLM_BorL	templates_plate_1	A05	100	an_00007_(lacI_T7_6xHis_TEV)_forward	oligos_plate_1	A07	250	an_00008_(lacI_T7_6xHis_TEV)_reverse	oligos_plate_1	A08	250	assemblytoautomate_PCR_plate_3	B08	63	62.9	1739	parts_plate_1	D15	zag_plate_2	H9	pcr	assemblytoautomate_PCR_plate_3#B08	1578	102.0400124	17.0966	17.108	TRUE	TRUE	Q5	assemblytoautomate_PCR_plate_3	B08	trial_1	assemblytoautomate_PCR_plate_3	B08	trial_1#assemblytoautomate_PCR_plate_3#B08
3	pSKB3_oleLM_BorL	templates_plate_1	A05	100	an_00007_(lacI_T7_6xHis_TEV)_forward	oligos_plate_1	A07	250	an_00008_(lacI_T7_6xHis_TEV)_reverse	oligos_plate_1	A08	250	assemblytoautomate_PCR_plate_3	C08	63	62.9	1739	parts_plate_1	F15	zag_plate_2	H10	pcr	assemblytoautomate_PCR_plate_3#C08	1578	102.6260642	19.5399	19.4466	TRUE	TRUE	Q5	assemblytoautomate_PCR_plate_3	C08	trial_1	assemblytoautomate_PCR_plate_3	C08	trial_1#assemblytoautomate_PCR_plate_3#C08
3	pSKB3_oleLM_BorL	templates_plate_1	A05	100	an_00007_(lacI_T7_6xHis_TEV)_forward	oligos_plate_1	A07	250	an_00008_(lacI_T7_6xHis_TEV)_reverse	oligos_plate_1	A08	250	assemblytoautomate_PCR_plate_3	D08	63	62.9	1739	parts_plate_1	H15	zag_plate_2	H11	pcr	assemblytoautomate_PCR_plate_3#D08	1539	102.084951	17.749	18.0907	TRUE	TRUE	Q5	assemblytoautomate_PCR_plate_3	D08	trial_1	assemblytoautomate_PCR_plate_3	D08	trial_1#assemblytoautomate_PCR_plate_3#D08
3	pSKB3_oleLM_BorL	templates_plate_1	A05	100	an_00007_(lacI_T7_6xHis_TEV)_forward	oligos_plate_1	A07	250	an_00008_(lacI_T7_6xHis_TEV)_reverse	oligos_plate_1	A08	250	assemblytoautomate_PCR_plate_3	E08	63	62.9	1739	parts_plate_1	J15	zag_plate_3	A1	pcr	assemblytoautomate_PCR_plate_3#E08	1578	100.8994718	17.1742	17.0922	TRUE	TRUE	Q5	assemblytoautomate_PCR_plate_3	E08	trial_1	assemblytoautomate_PCR_plate_3	E08	trial_1#assemblytoautomate_PCR_plate_3#E08
3	pSKB3_oleLM_BorL	templates_plate_1	A05	100	an_00007_(lacI_T7_6xHis_TEV)_forward	oligos_plate_1	A07	250	an_00008_(lacI_T7_6xHis_TEV)_reverse	oligos_plate_1	A08	250	assemblytoautomate_PCR_plate_3	F08	63	62.9	1739	parts_plate_1	L15	zag_plate_3	A2	pcr	assemblytoautomate_PCR_plate_3#F08	1520	102.8486079	16.7671	17.2394	TRUE	TRUE	Q5	assemblytoautomate_PCR_plate_3	F08	trial_1	assemblytoautomate_PCR_plate_3	F08	trial_1#assemblytoautomate_PCR_plate_3#F08
3	pSKB3_oleLM_BorL	templates_plate_1	A05	100	an_00007_(lacI_T7_6xHis_TEV)_forward	oligos_plate_1	A07	250	an_00008_(lacI_T7_6xHis_TEV)_reverse	oligos_plate_1	A08	250	assemblytoautomate_PCR_plate_3	G08	63	62.9	1739	parts_plate_1	N15	zag_plate_3	A3	pcr	assemblytoautomate_PCR_plate_3#G08	1559	101.2744314	21.0268	21.0154	TRUE	TRUE	Q5	assemblytoautomate_PCR_plate_3	G08	trial_1	assemblytoautomate_PCR_plate_3	G08	trial_1#assemblytoautomate_PCR_plate_3#G08
3	pSKB3_oleLM_BorL	templates_plate_1	A05	100	an_00007_(lacI_T7_6xHis_TEV)_forward	oligos_plate_1	A07	250	an_00008_(lacI_T7_6xHis_TEV)_reverse	oligos_plate_1	A08	250	assemblytoautomate_PCR_plate_3	H08	63	62.9	1739	parts_plate_1	P15	zag_plate_3	A4	pcr	assemblytoautomate_PCR_plate_3#H08	1578	101.7164855	21.7716	21.4987	TRUE	TRUE	Q5	assemblytoautomate_PCR_plate_3	H08	trial_1	assemblytoautomate_PCR_plate_3	H08	trial_1#assemblytoautomate_PCR_plate_3#H08
3	pSKB3_oleLM_BorL	templates_plate_1	A05	100	an_00007_(lacI_T7_6xHis_TEV)_forward	oligos_plate_1	A07	250	an_00008_(lacI_T7_6xHis_TEV)_reverse	oligos_plate_1	A08	250	assemblytoautomate_PCR_plate_3	A09	63	63	1739	parts_plate_1	B17	zag_plate_3	A5	pcr	assemblytoautomate_PCR_plate_3#A09	1635	102.6995673	15.4036	15.1923	TRUE	TRUE	Q5	assemblytoautomate_PCR_plate_3	A09	trial_1	assemblytoautomate_PCR_plate_3	A09	trial_1#assemblytoautomate_PCR_plate_3#A09
3	pSKB3_oleLM_BorL	templates_plate_1	A05	100	an_00007_(lacI_T7_6xHis_TEV)_forward	oligos_plate_1	A07	250	an_00008_(lacI_T7_6xHis_TEV)_reverse	oligos_plate_1	A08	250	assemblytoautomate_PCR_plate_3	B09	63	63	1739	parts_plate_1	D17	zag_plate_3	A6	pcr	assemblytoautomate_PCR_plate_3#B09	1539	101.6825823	19.9971	20.3444	TRUE	TRUE	Q5	assemblytoautomate_PCR_plate_3	B09	trial_1	assemblytoautomate_PCR_plate_3	B09	trial_1#assemblytoautomate_PCR_plate_3#B09
3	pSKB3_oleLM_BorL	templates_plate_1	A05	100	an_00007_(lacI_T7_6xHis_TEV)_forward	oligos_plate_1	A07	250	an_00008_(lacI_T7_6xHis_TEV)_reverse	oligos_plate_1	A08	250	assemblytoautomate_PCR_plate_3	C09	63	63	1739	parts_plate_1	F17	zag_plate_3	A7	pcr	assemblytoautomate_PCR_plate_3#C09	1578	101.474856	16.6091	16.8351	TRUE	TRUE	Q5	assemblytoautomate_PCR_plate_3	C09	trial_1	assemblytoautomate_PCR_plate_3	C09	trial_1#assemblytoautomate_PCR_plate_3#C09
3	pSKB3_oleLM_BorL	templates_plate_1	A05	100	an_00007_(lacI_T7_6xHis_TEV)_forward	oligos_plate_1	A07	250	an_00008_(lacI_T7_6xHis_TEV)_reverse	oligos_plate_1	A08	250	assemblytoautomate_PCR_plate_3	D09	63	63	1739	parts_plate_1	H17	zag_plate_3	A8	pcr	assemblytoautomate_PCR_plate_3#D09	1559	99.51028567	17.9223	18.0993	TRUE	TRUE	Q5	assemblytoautomate_PCR_plate_3	D09	trial_1	assemblytoautomate_PCR_plate_3	D09	trial_1#assemblytoautomate_PCR_plate_3#D09
3	pSKB3_oleLM_BorL	templates_plate_1	A05	100	an_00007_(lacI_T7_6xHis_TEV)_forward	oligos_plate_1	A07	250	an_00008_(lacI_T7_6xHis_TEV)_reverse	oligos_plate_1	A08	250	assemblytoautomate_PCR_plate_3	E09	63	63	1739	parts_plate_1	J17	zag_plate_3	A9	pcr	assemblytoautomate_PCR_plate_3#E09	1559	101.1549279	18.2353	18.2254	TRUE	TRUE	Q5	assemblytoautomate_PCR_plate_3	E09	trial_1	assemblytoautomate_PCR_plate_3	E09	trial_1#assemblytoautomate_PCR_plate_3#E09
3	pSKB3_oleLM_BorL	templates_plate_1	A05	100	an_00007_(lacI_T7_6xHis_TEV)_forward	oligos_plate_1	A07	250	an_00008_(lacI_T7_6xHis_TEV)_reverse	oligos_plate_1	A08	250	assemblytoautomate_PCR_plate_3	F09	63	63	1739	parts_plate_1	L17	zag_plate_3	A10	pcr	assemblytoautomate_PCR_plate_3#F09	1559	102.8703133	14.8626	15.0463	TRUE	TRUE	Q5	assemblytoautomate_PCR_plate_3	F09	trial_1	assemblytoautomate_PCR_plate_3	F09	trial_1#assemblytoautomate_PCR_plate_3#F09
3	pSKB3_oleLM_BorL	templates_plate_1	A05	100	an_00007_(lacI_T7_6xHis_TEV)_forward	oligos_plate_1	A07	250	an_00008_(lacI_T7_6xHis_TEV)_reverse	oligos_plate_1	A08	250	assemblytoautomate_PCR_plate_3	G09	63	63	1739	parts_plate_1	N17	zag_plate_3	A11	pcr	assemblytoautomate_PCR_plate_3#G09	1559	101.8768108	18.3907	18.5496	TRUE	TRUE	Q5	assemblytoautomate_PCR_plate_3	G09	trial_1	assemblytoautomate_PCR_plate_3	G09	trial_1#assemblytoautomate_PCR_plate_3#G09
3	pSKB3_oleLM_BorL	templates_plate_1	A05	100	an_00007_(lacI_T7_6xHis_TEV)_forward	oligos_plate_1	A07	250	an_00008_(lacI_T7_6xHis_TEV)_reverse	oligos_plate_1	A08	250	assemblytoautomate_PCR_plate_3	H09	63	63	1739	parts_plate_1	P17	zag_plate_3	A12	pcr	assemblytoautomate_PCR_plate_3#H09	1597	101.0660415	20.5632	20.1604	TRUE	TRUE	Q5	assemblytoautomate_PCR_plate_3	H09	trial_1	assemblytoautomate_PCR_plate_3	H09	trial_1#assemblytoautomate_PCR_plate_3#H09
3	pSKB3_oleLM_BorL	templates_plate_1	A05	100	an_00007_(lacI_T7_6xHis_TEV)_forward	oligos_plate_1	A07	250	an_00008_(lacI_T7_6xHis_TEV)_reverse	oligos_plate_1	A08	250	assemblytoautomate_PCR_plate_3	A10	63	63	1739	parts_plate_1	B19	zag_plate_3	B1	pcr	assemblytoautomate_PCR_plate_3#A10	1635	102.3025157	15.6885	15.3446	TRUE	TRUE	Q5	assemblytoautomate_PCR_plate_3	A10	trial_1	assemblytoautomate_PCR_plate_3	A10	trial_1#assemblytoautomate_PCR_plate_3#A10
3	pSKB3_oleLM_BorL	templates_plate_1	A05	100	an_00007_(lacI_T7_6xHis_TEV)_forward	oligos_plate_1	A07	250	an_00008_(lacI_T7_6xHis_TEV)_reverse	oligos_plate_1	A08	250	assemblytoautomate_PCR_plate_3	B10	63	63	1739	parts_plate_1	D19	zag_plate_3	B2	pcr	assemblytoautomate_PCR_plate_3#B10	1578	101.1158545	18.5222	18.5234	TRUE	TRUE	Q5	assemblytoautomate_PCR_plate_3	B10	trial_1	assemblytoautomate_PCR_plate_3	B10	trial_1#assemblytoautomate_PCR_plate_3#B10
3	pSKB3_oleLM_BorL	templates_plate_1	A05	100	an_00007_(lacI_T7_6xHis_TEV)_forward	oligos_plate_1	A07	250	an_00008_(lacI_T7_6xHis_TEV)_reverse	oligos_plate_1	A08	250	assemblytoautomate_PCR_plate_3	C10	63	63	1739	parts_plate_1	F19	zag_plate_3	B3	pcr	assemblytoautomate_PCR_plate_3#C10	1597	102.038342	18.3468	18.1714	TRUE	TRUE	Q5	assemblytoautomate_PCR_plate_3	C10	trial_1	assemblytoautomate_PCR_plate_3	C10	trial_1#assemblytoautomate_PCR_plate_3#C10
3	pSKB3_oleLM_BorL	templates_plate_1	A05	100	an_00007_(lacI_T7_6xHis_TEV)_forward	oligos_plate_1	A07	250	an_00008_(lacI_T7_6xHis_TEV)_reverse	oligos_plate_1	A08	250	assemblytoautomate_PCR_plate_3	D10	63	63	1739	parts_plate_1	H19	zag_plate_3	B4	pcr	assemblytoautomate_PCR_plate_3#D10	1559	101.312102	17.3885	17.5495	TRUE	TRUE	Q5	assemblytoautomate_PCR_plate_3	D10	trial_1	assemblytoautomate_PCR_plate_3	D10	trial_1#assemblytoautomate_PCR_plate_3#D10
3	pSKB3_oleLM_BorL	templates_plate_1	A05	100	an_00007_(lacI_T7_6xHis_TEV)_forward	oligos_plate_1	A07	250	an_00008_(lacI_T7_6xHis_TEV)_reverse	oligos_plate_1	A08	250	assemblytoautomate_PCR_plate_3	E10	63	63	1739	parts_plate_1	J19	zag_plate_3	B5	pcr	assemblytoautomate_PCR_plate_3#E10	1559	101.9260436	17.9716	18.1938	TRUE	TRUE	Q5	assemblytoautomate_PCR_plate_3	E10	trial_1	assemblytoautomate_PCR_plate_3	E10	trial_1#assemblytoautomate_PCR_plate_3#E10
3	pSKB3_oleLM_BorL	templates_plate_1	A05	100	an_00007_(lacI_T7_6xHis_TEV)_forward	oligos_plate_1	A07	250	an_00008_(lacI_T7_6xHis_TEV)_reverse	oligos_plate_1	A08	250	assemblytoautomate_PCR_plate_3	F10	63	63	1739	parts_plate_1	L19	zag_plate_3	B6	pcr	assemblytoautomate_PCR_plate_3#F10	1578	103.4652196	14.9291	14.9029	TRUE	TRUE	Q5	assemblytoautomate_PCR_plate_3	F10	trial_1	assemblytoautomate_PCR_plate_3	F10	trial_1#assemblytoautomate_PCR_plate_3#F10
3	pSKB3_oleLM_BorL	templates_plate_1	A05	100	an_00007_(lacI_T7_6xHis_TEV)_forward	oligos_plate_1	A07	250	an_00008_(lacI_T7_6xHis_TEV)_reverse	oligos_plate_1	A08	250	assemblytoautomate_PCR_plate_3	G10	63	63	1739	parts_plate_1	N19	zag_plate_3	B7	pcr	assemblytoautomate_PCR_plate_3#G10	1578	100.9689606	17.9334	18.0662	TRUE	TRUE	Q5	assemblytoautomate_PCR_plate_3	G10	trial_1	assemblytoautomate_PCR_plate_3	G10	trial_1#assemblytoautomate_PCR_plate_3#G10
3	pSKB3_oleLM_BorL	templates_plate_1	A05	100	an_00007_(lacI_T7_6xHis_TEV)_forward	oligos_plate_1	A07	250	an_00008_(lacI_T7_6xHis_TEV)_reverse	oligos_plate_1	A08	250	assemblytoautomate_PCR_plate_3	H10	63	63	1739	parts_plate_1	P19	zag_plate_3	B8	pcr	assemblytoautomate_PCR_plate_3#H10	1616	101.7441227	19.6007	19.2396	TRUE	TRUE	Q5	assemblytoautomate_PCR_plate_3	H10	trial_1	assemblytoautomate_PCR_plate_3	H10	trial_1#assemblytoautomate_PCR_plate_3#H10
3	pSKB3_oleLM_BorL	templates_plate_1	A05	100	an_00007_(lacI_T7_6xHis_TEV)_forward	oligos_plate_1	A07	250	an_00008_(lacI_T7_6xHis_TEV)_reverse	oligos_plate_1	A08	250	assemblytoautomate_PCR_plate_3	A11	63	63.1	1739	parts_plate_1	B21	zag_plate_3	B9	pcr	assemblytoautomate_PCR_plate_3#A11	1597	102.1060416	15.878	15.7831	TRUE	TRUE	Q5	assemblytoautomate_PCR_plate_3	A11	trial_1	assemblytoautomate_PCR_plate_3	A11	trial_1#assemblytoautomate_PCR_plate_3#A11
197	FICUS_pks12_Ncom	templates_plate_1	E05	100	an_00224_(pks12_Ncom)_forward	oligos_plate_1	J08	250	an_00225_(pks12_Ncom)_reverse	oligos_plate_1	J09	250	assemblytoautomate_PCR_plate_3	B11	63.1	63.1	165	parts_plate_1	D21	zag_plate_3	B10	pcr	assemblytoautomate_PCR_plate_3#B11	187	69.79550128	10.9967	93.68	TRUE	TRUE	Q5	assemblytoautomate_PCR_plate_3	B11	trial_1	assemblytoautomate_PCR_plate_3	B11	trial_1#assemblytoautomate_PCR_plate_3#B11
197	FICUS_pks12_Ncom	templates_plate_1	E05	100	an_00224_(pks12_Ncom)_forward	oligos_plate_1	J08	250	an_00225_(pks12_Ncom)_reverse	oligos_plate_1	J09	250	assemblytoautomate_PCR_plate_3	C11	63.1	63.1	165	parts_plate_1	F21	zag_plate_3	B11	pcr	assemblytoautomate_PCR_plate_3#C11	189	68.99998223	11.6463	98.1977	TRUE	TRUE	Q5	assemblytoautomate_PCR_plate_3	C11	trial_1	assemblytoautomate_PCR_plate_3	C11	trial_1#assemblytoautomate_PCR_plate_3#C11
197	FICUS_pks12_Ncom	templates_plate_1	E05	100	an_00224_(pks12_Ncom)_forward	oligos_plate_1	J08	250	an_00225_(pks12_Ncom)_reverse	oligos_plate_1	J09	250	assemblytoautomate_PCR_plate_3	D11	63.1	63.1	165	parts_plate_1	H21	zag_plate_3	B12	pcr	assemblytoautomate_PCR_plate_3#D11	189	69.18319402	10.6603	90.3465	TRUE	TRUE	Q5	assemblytoautomate_PCR_plate_3	D11	trial_1	assemblytoautomate_PCR_plate_3	D11	trial_1#assemblytoautomate_PCR_plate_3#D11
197	FICUS_pks12_Ncom	templates_plate_1	E05	100	an_00224_(pks12_Ncom)_forward	oligos_plate_1	J08	250	an_00225_(pks12_Ncom)_reverse	oligos_plate_1	J09	250	assemblytoautomate_PCR_plate_3	E11	63.1	63.1	165	parts_plate_1	J21	zag_plate_3	C1	pcr	assemblytoautomate_PCR_plate_3#E11	187	69.30174041	9.915	84.0297	TRUE	TRUE	Q5	assemblytoautomate_PCR_plate_3	E11	trial_1	assemblytoautomate_PCR_plate_3	E11	trial_1#assemblytoautomate_PCR_plate_3#E11
197	FICUS_pks12_Ncom	templates_plate_1	E05	100	an_00224_(pks12_Ncom)_forward	oligos_plate_1	J08	250	an_00225_(pks12_Ncom)_reverse	oligos_plate_1	J09	250	assemblytoautomate_PCR_plate_3	F11	63.1	63.1	165	parts_plate_1	L21	zag_plate_3	C2	pcr	assemblytoautomate_PCR_plate_3#F11	189	68.95417056	11.2949	95.7246	TRUE	TRUE	Q5	assemblytoautomate_PCR_plate_3	F11	trial_1	assemblytoautomate_PCR_plate_3	F11	trial_1#assemblytoautomate_PCR_plate_3#F11
197	FICUS_pks12_Ncom	templates_plate_1	E05	100	an_00224_(pks12_Ncom)_forward	oligos_plate_1	J08	250	an_00225_(pks12_Ncom)_reverse	oligos_plate_1	J09	250	assemblytoautomate_PCR_plate_3	G11	63.1	63.1	165	parts_plate_1	N21	zag_plate_3	C3	pcr	assemblytoautomate_PCR_plate_3#G11	189	67.77941845	11.9346	100.6282	TRUE	TRUE	Q5	assemblytoautomate_PCR_plate_3	G11	trial_1	assemblytoautomate_PCR_plate_3	G11	trial_1#assemblytoautomate_PCR_plate_3#G11
197	FICUS_pks12_Ncom	templates_plate_1	E05	100	an_00224_(pks12_Ncom)_forward	oligos_plate_1	J08	250	an_00225_(pks12_Ncom)_reverse	oligos_plate_1	J09	250	assemblytoautomate_PCR_plate_3	H11	63.1	63.1	165	parts_plate_1	P21	zag_plate_3	C4	pcr	assemblytoautomate_PCR_plate_3#H11	185	68.0650739	10.786	91.885	TRUE	TRUE	Q5	assemblytoautomate_PCR_plate_3	H11	trial_1	assemblytoautomate_PCR_plate_3	H11	trial_1#assemblytoautomate_PCR_plate_3#H11
197	FICUS_pks12_Ncom	templates_plate_1	E05	100	an_00224_(pks12_Ncom)_forward	oligos_plate_1	J08	250	an_00225_(pks12_Ncom)_reverse	oligos_plate_1	J09	250	assemblytoautomate_PCR_plate_3	A12	63.1	63.1	165	parts_plate_1	B23	zag_plate_3	C5	pcr	assemblytoautomate_PCR_plate_3#A12	189	67.3133359	11.1934	94.8649	TRUE	TRUE	Q5	assemblytoautomate_PCR_plate_3	A12	trial_1	assemblytoautomate_PCR_plate_3	A12	trial_1#assemblytoautomate_PCR_plate_3#A12
197	FICUS_pks12_Ncom	templates_plate_1	E05	100	an_00224_(pks12_Ncom)_forward	oligos_plate_1	J08	250	an_00225_(pks12_Ncom)_reverse	oligos_plate_1	J09	250	assemblytoautomate_PCR_plate_3	B12	63.1	63.1	165	parts_plate_1	D23	zag_plate_3	C6	pcr	assemblytoautomate_PCR_plate_3#B12	189	62.13989061	10.3837	90.3271	TRUE	TRUE	Q5	assemblytoautomate_PCR_plate_3	B12	trial_1	assemblytoautomate_PCR_plate_3	B12	trial_1#assemblytoautomate_PCR_plate_3#B12
197	FICUS_pks12_Ncom	templates_plate_1	E05	100	an_00224_(pks12_Ncom)_forward	oligos_plate_1	J08	250	an_00225_(pks12_Ncom)_reverse	oligos_plate_1	J09	250	assemblytoautomate_PCR_plate_3	C12	63.1	63.1	165	parts_plate_1	F23	zag_plate_3	C7	pcr	assemblytoautomate_PCR_plate_3#C12	189	71.17035041	9.2962	79.1932	TRUE	TRUE	Q5	assemblytoautomate_PCR_plate_3	C12	trial_1	assemblytoautomate_PCR_plate_3	C12	trial_1#assemblytoautomate_PCR_plate_3#C12
197	FICUS_pks12_Ncom	templates_plate_1	E05	100	an_00224_(pks12_Ncom)_forward	oligos_plate_1	J08	250	an_00225_(pks12_Ncom)_reverse	oligos_plate_1	J09	250	assemblytoautomate_PCR_plate_3	D12	63.1	63.1	165	parts_plate_1	H23	zag_plate_3	C8	pcr	assemblytoautomate_PCR_plate_3#D12	187	70.12883034	9.635	82.0797	TRUE	TRUE	Q5	assemblytoautomate_PCR_plate_3	D12	trial_1	assemblytoautomate_PCR_plate_3	D12	trial_1#assemblytoautomate_PCR_plate_3#D12
197	FICUS_pks12_Ncom	templates_plate_1	E05	100	an_00224_(pks12_Ncom)_forward	oligos_plate_1	J08	250	an_00225_(pks12_Ncom)_reverse	oligos_plate_1	J09	250	assemblytoautomate_PCR_plate_3	E12	63.1	63.1	165	parts_plate_1	J23	zag_plate_3	C9	pcr	assemblytoautomate_PCR_plate_3#E12	187	70.87760891	10.0452	85.1333	TRUE	TRUE	Q5	assemblytoautomate_PCR_plate_3	E12	trial_1	assemblytoautomate_PCR_plate_3	E12	trial_1#assemblytoautomate_PCR_plate_3#E12
197	FICUS_pks12_Ncom	templates_plate_1	E05	100	an_00224_(pks12_Ncom)_forward	oligos_plate_1	J08	250	an_00225_(pks12_Ncom)_reverse	oligos_plate_1	J09	250	assemblytoautomate_PCR_plate_3	F12	63.1	63.1	165	parts_plate_1	L23	zag_plate_3	C10	pcr	assemblytoautomate_PCR_plate_3#F12	187	68.7787805	10.7689	91.267	TRUE	TRUE	Q5	assemblytoautomate_PCR_plate_3	F12	trial_1	assemblytoautomate_PCR_plate_3	F12	trial_1#assemblytoautomate_PCR_plate_3#F12
199	FICUS_pks12_Ncom	templates_plate_1	E05	100	an_00227_(pks12_Ncom)_forward	oligos_plate_1	J11	250	an_00225_(pks12_Ncom)_reverse	oligos_plate_1	J09	250	assemblytoautomate_PCR_plate_3	G12	63.1	63.1	165	parts_plate_1	N23	zag_plate_3	C11	pcr	assemblytoautomate_PCR_plate_3#G12	185	49.72729685	9.1813	77.4136	TRUE	TRUE	Q5	assemblytoautomate_PCR_plate_3	G12	trial_1	assemblytoautomate_PCR_plate_3	G12	trial_1#assemblytoautomate_PCR_plate_3#G12
199	FICUS_pks12_Ncom	templates_plate_1	E05	100	an_00227_(pks12_Ncom)_forward	oligos_plate_1	J11	250	an_00225_(pks12_Ncom)_reverse	oligos_plate_1	J09	250	assemblytoautomate_PCR_plate_3	H12	63.1	63.1	165	parts_plate_1	P23	zag_plate_3	C12	pcr	assemblytoautomate_PCR_plate_3#H12	185	54.11679289	8.1245	68.8551	TRUE	TRUE	Q5	assemblytoautomate_PCR_plate_3	H12	trial_1	assemblytoautomate_PCR_plate_3	H12	trial_1#assemblytoautomate_PCR_plate_3#H12
199	FICUS_pks12_Ncom	templates_plate_1	E05	100	an_00227_(pks12_Ncom)_forward	oligos_plate_1	J11	250	an_00225_(pks12_Ncom)_reverse	oligos_plate_1	J09	250	assemblytoautomate_PCR_plate_4	A01	63.1	63.1	165	parts_plate_1	B2	zag_plate_3	D1	pcr	assemblytoautomate_PCR_plate_4#A01	181	50.18905951	10.6585	91.748	TRUE	TRUE	Q5	assemblytoautomate_PCR_plate_4	A01	trial_1	assemblytoautomate_PCR_plate_4	A01	trial_1#assemblytoautomate_PCR_plate_4#A01
199	FICUS_pks12_Ncom	templates_plate_1	E05	100	an_00227_(pks12_Ncom)_forward	oligos_plate_1	J11	250	an_00225_(pks12_Ncom)_reverse	oligos_plate_1	J09	250	assemblytoautomate_PCR_plate_4	B01	63.1	63.1	165	parts_plate_1	D2	zag_plate_3	D2	pcr	assemblytoautomate_PCR_plate_4#B01	183	48.47510359	10.6573	91.2604	TRUE	TRUE	Q5	assemblytoautomate_PCR_plate_4	B01	trial_1	assemblytoautomate_PCR_plate_4	B01	trial_1#assemblytoautomate_PCR_plate_4#B01
199	FICUS_pks12_Ncom	templates_plate_1	E05	100	an_00227_(pks12_Ncom)_forward	oligos_plate_1	J11	250	an_00225_(pks12_Ncom)_reverse	oligos_plate_1	J09	250	assemblytoautomate_PCR_plate_4	C01	63.1	63.1	165	parts_plate_1	F2	zag_plate_3	D3	pcr	assemblytoautomate_PCR_plate_4#C01	183	51.51743009	9.1123	77.6272	TRUE	TRUE	Q5	assemblytoautomate_PCR_plate_4	C01	trial_1	assemblytoautomate_PCR_plate_4	C01	trial_1#assemblytoautomate_PCR_plate_4#C01
199	FICUS_pks12_Ncom	templates_plate_1	E05	100	an_00227_(pks12_Ncom)_forward	oligos_plate_1	J11	250	an_00225_(pks12_Ncom)_reverse	oligos_plate_1	J09	250	assemblytoautomate_PCR_plate_4	D01	63.1	63.1	165	parts_plate_1	H2	zag_plate_3	D4	pcr	assemblytoautomate_PCR_plate_4#D01	183	48.05623547	10.1897	87.2567	TRUE	TRUE	Q5	assemblytoautomate_PCR_plate_4	D01	trial_1	assemblytoautomate_PCR_plate_4	D01	trial_1#assemblytoautomate_PCR_plate_4#D01
199	FICUS_pks12_Ncom	templates_plate_1	E05	100	an_00227_(pks12_Ncom)_forward	oligos_plate_1	J11	250	an_00225_(pks12_Ncom)_reverse	oligos_plate_1	J09	250	assemblytoautomate_PCR_plate_4	E01	63.1	63.1	165	parts_plate_1	J2	zag_plate_3	D5	pcr	assemblytoautomate_PCR_plate_4#E01	183	48.19649298	12.3878	107.1942	TRUE	TRUE	Q5	assemblytoautomate_PCR_plate_4	E01	trial_1	assemblytoautomate_PCR_plate_4	E01	trial_1#assemblytoautomate_PCR_plate_4#E01
199	FICUS_pks12_Ncom	templates_plate_1	E05	100	an_00227_(pks12_Ncom)_forward	oligos_plate_1	J11	250	an_00225_(pks12_Ncom)_reverse	oligos_plate_1	J09	250	assemblytoautomate_PCR_plate_4	F01	63.1	63.1	165	parts_plate_1	L2	zag_plate_3	D6	pcr	assemblytoautomate_PCR_plate_4#F01	183	48.51125061	9.2037	78.8134	TRUE	TRUE	Q5	assemblytoautomate_PCR_plate_4	F01	trial_1	assemblytoautomate_PCR_plate_4	F01	trial_1#assemblytoautomate_PCR_plate_4#F01
199	FICUS_pks12_Ncom	templates_plate_1	E05	100	an_00227_(pks12_Ncom)_forward	oligos_plate_1	J11	250	an_00225_(pks12_Ncom)_reverse	oligos_plate_1	J09	250	assemblytoautomate_PCR_plate_4	G01	63.1	63.1	165	parts_plate_1	N2	zag_plate_3	D7	pcr	assemblytoautomate_PCR_plate_4#G01	183	47.67700867	9.0326	77.3478	TRUE	TRUE	Q5	assemblytoautomate_PCR_plate_4	G01	trial_1	assemblytoautomate_PCR_plate_4	G01	trial_1#assemblytoautomate_PCR_plate_4#G01
199	FICUS_pks12_Ncom	templates_plate_1	E05	100	an_00227_(pks12_Ncom)_forward	oligos_plate_1	J11	250	an_00225_(pks12_Ncom)_reverse	oligos_plate_1	J09	250	assemblytoautomate_PCR_plate_4	H01	63.1	63.1	165	parts_plate_1	P2	zag_plate_3	D8	pcr	assemblytoautomate_PCR_plate_4#H01	183	47.83151243	10.8093	92.5623	TRUE	TRUE	Q5	assemblytoautomate_PCR_plate_4	H01	trial_1	assemblytoautomate_PCR_plate_4	H01	trial_1#assemblytoautomate_PCR_plate_4#H01
199	FICUS_pks12_Ncom	templates_plate_1	E05	100	an_00227_(pks12_Ncom)_forward	oligos_plate_1	J11	250	an_00225_(pks12_Ncom)_reverse	oligos_plate_1	J09	250	assemblytoautomate_PCR_plate_4	A02	63.1	63.1	165	parts_plate_1	B4	zag_plate_3	D9	pcr	assemblytoautomate_PCR_plate_4#A02	181	52.41118805	9.3935	83.0298	TRUE	TRUE	Q5	assemblytoautomate_PCR_plate_4	A02	trial_1	assemblytoautomate_PCR_plate_4	A02	trial_1#assemblytoautomate_PCR_plate_4#A02
199	FICUS_pks12_Ncom	templates_plate_1	E05	100	an_00227_(pks12_Ncom)_forward	oligos_plate_1	J11	250	an_00225_(pks12_Ncom)_reverse	oligos_plate_1	J09	250	assemblytoautomate_PCR_plate_4	B02	63.1	63.1	165	parts_plate_1	D4	zag_plate_3	D10	pcr	assemblytoautomate_PCR_plate_4#B02					FALSE	TRUE	Q5	assemblytoautomate_PCR_plate_4	B02	trial_1	assemblytoautomate_PCR_plate_4	B02	trial_1#assemblytoautomate_PCR_plate_4#B02
199	FICUS_pks12_Ncom	templates_plate_1	E05	100	an_00227_(pks12_Ncom)_forward	oligos_plate_1	J11	250	an_00225_(pks12_Ncom)_reverse	oligos_plate_1	J09	250	assemblytoautomate_PCR_plate_4	C02	63.1	63.1	165	parts_plate_1	F4	zag_plate_3	D11	pcr	assemblytoautomate_PCR_plate_4#C02					FALSE	TRUE	Q5	assemblytoautomate_PCR_plate_4	C02	trial_1	assemblytoautomate_PCR_plate_4	C02	trial_1#assemblytoautomate_PCR_plate_4#C02
381	pBbS2k_borA6	templates_plate_1	A17	100	an_00347_(borTE)_forward	oligos_plate_1	O11	250	an_00348_(borTE)_reverse	oligos_plate_1	O12	250	assemblytoautomate_PCR_plate_4	D02	63.2	63.1	948	parts_plate_1	H4	zag_plate_3	D12	pcr	assemblytoautomate_PCR_plate_4#D02	896	102.8737983	13.0767	23.4199	TRUE	TRUE	Q5	assemblytoautomate_PCR_plate_4	D02	trial_1	assemblytoautomate_PCR_plate_4	D02	trial_1#assemblytoautomate_PCR_plate_4#D02
390	pBbS2k_borA6	templates_plate_1	A17	100	an_00360_(borTE)_forward	oligos_plate_1	O24	250	an_00348_(borTE)_reverse	oligos_plate_1	O12	250	assemblytoautomate_PCR_plate_4	E02	63.2	63.1	948	parts_plate_1	J4	zag_plate_3	E1	pcr	assemblytoautomate_PCR_plate_4#E02	896	99.3281735	17.6974	31.8339	TRUE	TRUE	Q5	assemblytoautomate_PCR_plate_4	E02	trial_1	assemblytoautomate_PCR_plate_4	E02	trial_1#assemblytoautomate_PCR_plate_4#E02
399	pBbS2k_borA6	templates_plate_1	A17	100	an_00369_(borTE)_forward	oligos_plate_1	P09	250	an_00348_(borTE)_reverse	oligos_plate_1	O12	250	assemblytoautomate_PCR_plate_4	F02	63.2	63.1	948	parts_plate_1	L4	zag_plate_3	E2	pcr	assemblytoautomate_PCR_plate_4#F02	905	103.2827508	13.1292	23.3111	TRUE	TRUE	Q5	assemblytoautomate_PCR_plate_4	F02	trial_1	assemblytoautomate_PCR_plate_4	F02	trial_1#assemblytoautomate_PCR_plate_4#F02
409	pET21a_pks12	templates_plate_1	C19	100	an_00379_(pks12M1_AT_ACP)_forward	oligos_plate_1	P19	250	an_00092_(pks12M1)_reverse	oligos_plate_1	D20	250	assemblytoautomate_PCR_plate_4	G02	63.4	63.1	4818	parts_plate_1	N4	zag_plate_3	E3	pcr	assemblytoautomate_PCR_plate_4#G02	4070	51.10352396	5.0292	1.9746	TRUE	TRUE	Q5	assemblytoautomate_PCR_plate_4	G02	trial_1	assemblytoautomate_PCR_plate_4	G02	trial_1#assemblytoautomate_PCR_plate_4#G02
416	pET21a_pks12	templates_plate_1	C19	100	an_00386_(pks12M1_AT_ACP)_forward	oligos_plate_2	A02	250	an_00092_(pks12M1)_reverse	oligos_plate_1	D20	250	assemblytoautomate_PCR_plate_4	H02	63.4	63.1	4818	parts_plate_1	P4	zag_plate_3	E4	pcr	assemblytoautomate_PCR_plate_4#H02					FALSE	FALSE	Q5	assemblytoautomate_PCR_plate_4	H02	trial_1	assemblytoautomate_PCR_plate_4	H02	trial_1#assemblytoautomate_PCR_plate_4#H02
423	pET21a_pks12	templates_plate_1	C19	100	an_00393_(pks12M1_AT_ACP)_forward	oligos_plate_2	A09	250	an_00092_(pks12M1)_reverse	oligos_plate_1	D20	250	assemblytoautomate_PCR_plate_4	A03	63.4	63.4	4818	parts_plate_1	B6	zag_plate_3	E5	pcr	assemblytoautomate_PCR_plate_4#A03	4139	55.48303993	2.5844	0.9941	TRUE	TRUE	Q5	assemblytoautomate_PCR_plate_4	A03	trial_1	assemblytoautomate_PCR_plate_4	A03	trial_1#assemblytoautomate_PCR_plate_4#A03
430	pET21a_pks12	templates_plate_1	C19	100	an_00400_(pks12M1_AT_ACP)_forward	oligos_plate_2	A16	250	an_00092_(pks12M1)_reverse	oligos_plate_1	D20	250	assemblytoautomate_PCR_plate_4	B03	63.4	63.4	4818	parts_plate_1	D6	zag_plate_3	E6	pcr	assemblytoautomate_PCR_plate_4#B03					FALSE	FALSE	Q5	assemblytoautomate_PCR_plate_4	B03	trial_1	assemblytoautomate_PCR_plate_4	B03	trial_1#assemblytoautomate_PCR_plate_4#B03
437	pET21a_pks12	templates_plate_1	C19	100	an_00407_(pks12M1_AT_ACP)_forward	oligos_plate_2	A23	250	an_00092_(pks12M1)_reverse	oligos_plate_1	D20	250	assemblytoautomate_PCR_plate_4	C03	63.4	63.4	4818	parts_plate_1	F6	zag_plate_3	E7	pcr	assemblytoautomate_PCR_plate_4#C03					FALSE	FALSE	Q5	assemblytoautomate_PCR_plate_4	C03	trial_1	assemblytoautomate_PCR_plate_4	C03	trial_1#assemblytoautomate_PCR_plate_4#C03
452	pET21a_pks12	templates_plate_1	C19	100	an_00422_(pks12M1_AT_ACP)_forward	oligos_plate_2	B14	250	an_00092_(pks12M1)_reverse	oligos_plate_1	D20	250	assemblytoautomate_PCR_plate_4	D03	63.4	63.4	4818	parts_plate_1	H6	zag_plate_3	E8	pcr	assemblytoautomate_PCR_plate_4#D03					FALSE	FALSE	Q5	assemblytoautomate_PCR_plate_4	D03	trial_1	assemblytoautomate_PCR_plate_4	D03	trial_1#assemblytoautomate_PCR_plate_4#D03
458	pET21a_pks12	templates_plate_1	C19	100	an_00379_(pks12M1_AT_ACP)_forward	oligos_plate_1	P19	250	an_00093_(pks12M1)_reverse	oligos_plate_1	D21	250	assemblytoautomate_PCR_plate_4	E03	63.4	63.4	4818	parts_plate_1	J6	zag_plate_3	E9	pcr	assemblytoautomate_PCR_plate_4#E03	4001	46.85238543	6.3254	2.5238	TRUE	TRUE	Q5	assemblytoautomate_PCR_plate_4	E03	trial_1	assemblytoautomate_PCR_plate_4	E03	trial_1#assemblytoautomate_PCR_plate_4#E03
465	pET21a_pks12	templates_plate_1	C19	100	an_00386_(pks12M1_AT_ACP)_forward	oligos_plate_2	A02	250	an_00093_(pks12M1)_reverse	oligos_plate_1	D21	250	assemblytoautomate_PCR_plate_4	F03	63.4	63.4	4818	parts_plate_1	L6	zag_plate_3	E10	pcr	assemblytoautomate_PCR_plate_4#F03					FALSE	FALSE	Q5	assemblytoautomate_PCR_plate_4	F03	trial_1	assemblytoautomate_PCR_plate_4	F03	trial_1#assemblytoautomate_PCR_plate_4#F03
472	pET21a_pks12	templates_plate_1	C19	100	an_00393_(pks12M1_AT_ACP)_forward	oligos_plate_2	A09	250	an_00093_(pks12M1)_reverse	oligos_plate_1	D21	250	assemblytoautomate_PCR_plate_4	G03	63.4	63.4	4818	parts_plate_1	N6	zag_plate_3	E11	pcr	assemblytoautomate_PCR_plate_4#G03	4035	55.41833238	4.6578	1.8171	TRUE	TRUE	Q5	assemblytoautomate_PCR_plate_4	G03	trial_1	assemblytoautomate_PCR_plate_4	G03	trial_1#assemblytoautomate_PCR_plate_4#G03
479	pET21a_pks12	templates_plate_1	C19	100	an_00400_(pks12M1_AT_ACP)_forward	oligos_plate_2	A16	250	an_00093_(pks12M1)_reverse	oligos_plate_1	D21	250	assemblytoautomate_PCR_plate_4	H03	63.4	63.4	4818	parts_plate_1	P6	zag_plate_3	E12	pcr	assemblytoautomate_PCR_plate_4#H03					FALSE	FALSE	Q5	assemblytoautomate_PCR_plate_4	H03	trial_1	assemblytoautomate_PCR_plate_4	H03	trial_1#assemblytoautomate_PCR_plate_4#H03
486	pET21a_pks12	templates_plate_1	C19	100	an_00407_(pks12M1_AT_ACP)_forward	oligos_plate_2	A23	250	an_00093_(pks12M1)_reverse	oligos_plate_1	D21	250	assemblytoautomate_PCR_plate_4	A04	63.4	63.4	4818	parts_plate_1	B8	zag_plate_3	F1	pcr	assemblytoautomate_PCR_plate_4#A04					FALSE	FALSE	Q5	assemblytoautomate_PCR_plate_4	A04	trial_1	assemblytoautomate_PCR_plate_4	A04	trial_1#assemblytoautomate_PCR_plate_4#A04
501	pET21a_pks12	templates_plate_1	C19	100	an_00422_(pks12M1_AT_ACP)_forward	oligos_plate_2	B14	250	an_00093_(pks12M1)_reverse	oligos_plate_1	D21	250	assemblytoautomate_PCR_plate_4	B04	63.4	63.4	4818	parts_plate_1	D8	zag_plate_3	F2	pcr	assemblytoautomate_PCR_plate_4#B04					FALSE	FALSE	Q5	assemblytoautomate_PCR_plate_4	B04	trial_1	assemblytoautomate_PCR_plate_4	B04	trial_1#assemblytoautomate_PCR_plate_4#B04
165	pET21a_pks12	templates_plate_1	C19	100	an_00194_(pks12M1)_forward	oligos_plate_1	I02	250	an_00195_(pks12M1)_reverse	oligos_plate_1	I03	250	assemblytoautomate_PCR_plate_4	C04	63.4	63.4	6081	parts_plate_1	F8	zag_plate_3	F3	pcr	assemblytoautomate_PCR_plate_4#C04					FALSE	TRUE	Q5	assemblytoautomate_PCR_plate_4	C04	trial_1	assemblytoautomate_PCR_plate_4	C04	trial_1#assemblytoautomate_PCR_plate_4#C04
166	pET21a_pks12	templates_plate_1	C19	100	an_00194_(pks12M1)_forward	oligos_plate_1	I02	250	an_00093_(pks12M1)_reverse	oligos_plate_1	D21	250	assemblytoautomate_PCR_plate_4	D04	63.4	63.4	6081	parts_plate_1	H8	zag_plate_3	F4	pcr	assemblytoautomate_PCR_plate_4#D04					FALSE	TRUE	Q5	assemblytoautomate_PCR_plate_4	D04	trial_1	assemblytoautomate_PCR_plate_4	D04	trial_1#assemblytoautomate_PCR_plate_4#D04
167	pET21a_pks12	templates_plate_1	C19	100	an_00194_(pks12M1)_forward	oligos_plate_1	I02	250	an_00195_(pks12M1)_reverse	oligos_plate_1	I03	250	assemblytoautomate_PCR_plate_4	E04	63.4	63.4	6111	parts_plate_1	J8	zag_plate_3	F5	pcr	assemblytoautomate_PCR_plate_4#E04	4966	47.37684211	2.2504	0.7246	TRUE	TRUE	Q5	assemblytoautomate_PCR_plate_4	E04	trial_1	assemblytoautomate_PCR_plate_4	E04	trial_1#assemblytoautomate_PCR_plate_4#E04
168	pET21a_pks12	templates_plate_1	C19	100	an_00194_(pks12M1)_forward	oligos_plate_1	I02	250	an_00093_(pks12M1)_reverse	oligos_plate_1	D21	250	assemblytoautomate_PCR_plate_4	F04	63.4	63.4	6111	parts_plate_1	L8	zag_plate_3	F6	pcr	assemblytoautomate_PCR_plate_4#F04	4931	49.55973475	2.2795	0.7358	TRUE	TRUE	Q5	assemblytoautomate_PCR_plate_4	F04	trial_1	assemblytoautomate_PCR_plate_4	F04	trial_1#assemblytoautomate_PCR_plate_4#F04
261	pET21a_pks12	templates_plate_1	C19	100	an_00254_(pks12M1)_forward	oligos_plate_1	K14	250	an_00195_(pks12M1)_reverse	oligos_plate_1	I03	250	assemblytoautomate_PCR_plate_4	G04	63.4	63.4	6081	parts_plate_1	N8	zag_plate_3	F7	pcr	assemblytoautomate_PCR_plate_4#G04					FALSE	TRUE	Q5	assemblytoautomate_PCR_plate_4	G04	trial_1	assemblytoautomate_PCR_plate_4	G04	trial_1#assemblytoautomate_PCR_plate_4#G04
262	pET21a_pks12	templates_plate_1	C19	100	an_00254_(pks12M1)_forward	oligos_plate_1	K14	250	an_00092_(pks12M1)_reverse	oligos_plate_1	D20	250	assemblytoautomate_PCR_plate_4	H04	63.4	63.4	6081	parts_plate_1	P8	zag_plate_3	F8	pcr	assemblytoautomate_PCR_plate_4#H04					FALSE	TRUE	Q5	assemblytoautomate_PCR_plate_4	H04	trial_1	assemblytoautomate_PCR_plate_4	H04	trial_1#assemblytoautomate_PCR_plate_4#H04
263	pET21a_pks12	templates_plate_1	C19	100	an_00254_(pks12M1)_forward	oligos_plate_1	K14	250	an_00195_(pks12M1)_reverse	oligos_plate_1	I03	250	assemblytoautomate_PCR_plate_4	A05	63.4	63.6	6111	parts_plate_1	B10	zag_plate_3	F9	pcr	assemblytoautomate_PCR_plate_4#A05					FALSE	TRUE	Q5	assemblytoautomate_PCR_plate_4	A05	trial_1	assemblytoautomate_PCR_plate_4	A05	trial_1#assemblytoautomate_PCR_plate_4#A05
264	pET21a_pks12	templates_plate_1	C19	100	an_00254_(pks12M1)_forward	oligos_plate_1	K14	250	an_00092_(pks12M1)_reverse	oligos_plate_1	D20	250	assemblytoautomate_PCR_plate_4	B05	63.4	63.6	6111	parts_plate_1	D10	zag_plate_3	F10	pcr	assemblytoautomate_PCR_plate_4#B05	5000	45.82861128	2.1028	0.6664	TRUE	TRUE	Q5	assemblytoautomate_PCR_plate_4	B05	trial_1	assemblytoautomate_PCR_plate_4	B05	trial_1#assemblytoautomate_PCR_plate_4#B05
68	pET21a_pks12	templates_plate_1	C19	100	an_00091_(pks12M1)_forward	oligos_plate_1	D19	250	an_00092_(pks12M1)_reverse	oligos_plate_1	D20	250	assemblytoautomate_PCR_plate_4	C05	63.4	63.6	6081	parts_plate_1	F10	zag_plate_3	F11	pcr	assemblytoautomate_PCR_plate_4#C05					FALSE	TRUE	Q5	assemblytoautomate_PCR_plate_4	C05	trial_1	assemblytoautomate_PCR_plate_4	C05	trial_1#assemblytoautomate_PCR_plate_4#C05
69	pET21a_pks12	templates_plate_1	C19	100	an_00091_(pks12M1)_forward	oligos_plate_1	D19	250	an_00093_(pks12M1)_reverse	oligos_plate_1	D21	250	assemblytoautomate_PCR_plate_4	D05	63.4	63.6	6081	parts_plate_1	H10	zag_plate_3	F12	pcr	assemblytoautomate_PCR_plate_4#D05					FALSE	TRUE	Q5	assemblytoautomate_PCR_plate_4	D05	trial_1	assemblytoautomate_PCR_plate_4	D05	trial_1#assemblytoautomate_PCR_plate_4#D05
70	pET21a_pks12	templates_plate_1	C19	100	an_00091_(pks12M1)_forward	oligos_plate_1	D19	250	an_00092_(pks12M1)_reverse	oligos_plate_1	D20	250	assemblytoautomate_PCR_plate_4	E05	63.4	63.6	6111	parts_plate_1	J10	zag_plate_3	G1	pcr	assemblytoautomate_PCR_plate_4#E05					FALSE	TRUE	Q5	assemblytoautomate_PCR_plate_4	E05	trial_1	assemblytoautomate_PCR_plate_4	E05	trial_1#assemblytoautomate_PCR_plate_4#E05
71	pET21a_pks12	templates_plate_1	C19	100	an_00091_(pks12M1)_forward	oligos_plate_1	D19	250	an_00093_(pks12M1)_reverse	oligos_plate_1	D21	250	assemblytoautomate_PCR_plate_4	F05	63.4	63.6	6111	parts_plate_1	L10	zag_plate_3	G2	pcr	assemblytoautomate_PCR_plate_4#F05	4931	51.09389143	2.3144	0.7494	TRUE	TRUE	Q5	assemblytoautomate_PCR_plate_4	F05	trial_1	assemblytoautomate_PCR_plate_4	F05	trial_1#assemblytoautomate_PCR_plate_4#F05
311	pET28_MBP_oleLM_	templates_plate_1	E07	100	an_00284_(oleLM)_forward	oligos_plate_1	L20	250	an_00285_(oleLM)_reverse	oligos_plate_1	L21	250	assemblytoautomate_PCR_plate_4	G05	63.6	63.6	3183	parts_plate_1	N10	zag_plate_3	G3	pcr	assemblytoautomate_PCR_plate_4#G05	2829	106.1707136	6.7205	3.6964	TRUE	TRUE	Q5	assemblytoautomate_PCR_plate_4	G05	trial_1	assemblytoautomate_PCR_plate_4	G05	trial_1#assemblytoautomate_PCR_plate_4#G05
312	pET28_MBP_oleLM_	templates_plate_1	E07	100	an_00286_(oleLM)_forward	oligos_plate_1	L22	250	an_00285_(oleLM)_reverse	oligos_plate_1	L21	250	assemblytoautomate_PCR_plate_4	H05	63.6	63.6	3183	parts_plate_1	P10	zag_plate_3	G4	pcr	assemblytoautomate_PCR_plate_4#H05	2829	111.6856402	4.7778	2.6899	TRUE	TRUE	Q5	assemblytoautomate_PCR_plate_4	H05	trial_1	assemblytoautomate_PCR_plate_4	H05	trial_1#assemblytoautomate_PCR_plate_4#H05
313	pET28_MBP_oleLM_	templates_plate_1	E07	100	an_00284_(oleLM)_forward	oligos_plate_1	L20	250	an_00287_(oleLM)_reverse	oligos_plate_1	L23	250	assemblytoautomate_PCR_plate_4	A06	63.6	63.6	3183	parts_plate_1	B12	zag_plate_3	G5	pcr	assemblytoautomate_PCR_plate_4#A06	2800	104.5550616	11.4768	6.4263	TRUE	TRUE	Q5	assemblytoautomate_PCR_plate_4	A06	trial_1	assemblytoautomate_PCR_plate_4	A06	trial_1#assemblytoautomate_PCR_plate_4#A06
314	pET28_MBP_oleLM_	templates_plate_1	E07	100	an_00286_(oleLM)_forward	oligos_plate_1	L22	250	an_00287_(oleLM)_reverse	oligos_plate_1	L23	250	assemblytoautomate_PCR_plate_4	B06	63.6	63.6	3183	parts_plate_1	D12	zag_plate_3	G6	pcr	assemblytoautomate_PCR_plate_4#B06	2772	106.8914188	7.7554	4.407	TRUE	TRUE	Q5	assemblytoautomate_PCR_plate_4	B06	trial_1	assemblytoautomate_PCR_plate_4	B06	trial_1#assemblytoautomate_PCR_plate_4#B06
315	pET28_MBP_oleLM_	templates_plate_1	E07	100	an_00284_(oleLM)_forward	oligos_plate_1	L20	250	an_00288_(oleLM)_reverse	oligos_plate_1	L24	250	assemblytoautomate_PCR_plate_4	C06	63.6	63.6	3183	parts_plate_1	F12	zag_plate_3	G7	pcr	assemblytoautomate_PCR_plate_4#C06					FALSE	FALSE	Q5	assemblytoautomate_PCR_plate_4	C06	trial_1	assemblytoautomate_PCR_plate_4	C06	trial_1#assemblytoautomate_PCR_plate_4#C06
316	pET28_MBP_oleLM_	templates_plate_1	E07	100	an_00286_(oleLM)_forward	oligos_plate_1	L22	250	an_00288_(oleLM)_reverse	oligos_plate_1	L24	250	assemblytoautomate_PCR_plate_4	D06	63.6	63.6	3183	parts_plate_1	H12	zag_plate_3	G8	pcr	redo_pcr_plate_T2_1#E05					FALSE	TRUE	Phusion GC	redo_pcr_plate_T2_1	E05	trial_2	redo_pcr_plate_T2_1	E05	trial_2#redo_pcr_plate_T2_1#E05
323	his6_meiLM_gs_	templates_plate_1	E11	100	an_00294_(meiLM)_forward	oligos_plate_1	M06	250	an_00295_(meiLM)_reverse	oligos_plate_1	M07	250	assemblytoautomate_PCR_plate_4	E06	63.8	63.6	1734	parts_plate_1	J12	zag_plate_3	G9	pcr	assemblytoautomate_PCR_plate_4#E06	1001	82.49129171	2.8655	4.522	TRUE	TRUE	Q5	assemblytoautomate_PCR_plate_4	E06	trial_1	assemblytoautomate_PCR_plate_4	E06	trial_1#assemblytoautomate_PCR_plate_4#E06
324	his6_meiLM_gs_	templates_plate_1	E11	100	an_00296_(meiLM)_forward	oligos_plate_1	M08	250	an_00295_(meiLM)_reverse	oligos_plate_1	M07	250	assemblytoautomate_PCR_plate_4	F06	63.8	63.6	1734	parts_plate_1	L12	zag_plate_3	G10	pcr	assemblytoautomate_PCR_plate_4#F06	4000	81.83459733	4.3054	1.6537	FALSE	TRUE	Q5	assemblytoautomate_PCR_plate_4	F06	trial_1	assemblytoautomate_PCR_plate_4	F06	trial_1#assemblytoautomate_PCR_plate_4#F06
325	his6_meiLM_gs_	templates_plate_1	E11	100	an_00294_(meiLM)_forward	oligos_plate_1	M06	250	an_00297_(meiLM)_reverse	oligos_plate_1	M09	250	assemblytoautomate_PCR_plate_4	G06	63.8	63.6	1734	parts_plate_1	N12	zag_plate_3	G11	pcr	assemblytoautomate_PCR_plate_4#G06					FALSE	TRUE	Q5	assemblytoautomate_PCR_plate_4	G06	trial_1	assemblytoautomate_PCR_plate_4	G06	trial_1#assemblytoautomate_PCR_plate_4#G06
326	his6_meiLM_gs_	templates_plate_1	E11	100	an_00296_(meiLM)_forward	oligos_plate_1	M08	250	an_00297_(meiLM)_reverse	oligos_plate_1	M09	250	assemblytoautomate_PCR_plate_4	H06	63.8	63.6	1734	parts_plate_1	P12	zag_plate_3	G12	pcr	assemblytoautomate_PCR_plate_4#H06					FALSE	TRUE	Q5	assemblytoautomate_PCR_plate_4	H06	trial_1	assemblytoautomate_PCR_plate_4	H06	trial_1#assemblytoautomate_PCR_plate_4#H06
327	his6_meiLM_gs_	templates_plate_1	E11	100	an_00294_(meiLM)_forward	oligos_plate_1	M06	250	an_00298_(meiLM)_reverse	oligos_plate_1	M10	250	assemblytoautomate_PCR_plate_4	A07	63.8	63.8	1734	parts_plate_1	B14	zag_plate_3	H1	pcr	assemblytoautomate_PCR_plate_4#A07	1000	79.78606749	3.8563	6.1624	TRUE	TRUE	Q5	assemblytoautomate_PCR_plate_4	A07	trial_1	assemblytoautomate_PCR_plate_4	A07	trial_1#assemblytoautomate_PCR_plate_4#A07
328	his6_meiLM_gs_	templates_plate_1	E11	100	an_00296_(meiLM)_forward	oligos_plate_1	M08	250	an_00298_(meiLM)_reverse	oligos_plate_1	M10	250	assemblytoautomate_PCR_plate_4	B07	63.8	63.8	1734	parts_plate_1	D14	zag_plate_3	H2	pcr	assemblytoautomate_PCR_plate_4#B07	3964	40.23247612	2.6236	1.0893	FALSE	TRUE	Q5	assemblytoautomate_PCR_plate_4	B07	trial_1	assemblytoautomate_PCR_plate_4	B07	trial_1#assemblytoautomate_PCR_plate_4#B07
412	DEBS1_TE	templates_plate_1	A19	100	an_00382_(eryM1_AT_ACP)_forward	oligos_plate_1	P22	250	an_00031_(eryM1)_reverse	oligos_plate_1	B07	250	assemblytoautomate_PCR_plate_4	C07	63.8	63.8	3174	parts_plate_1	F14	zag_plate_3	H3	pcr	assemblytoautomate_PCR_plate_4#C07	2772	101.9680457	17.3466	9.667	TRUE	TRUE	Q5	assemblytoautomate_PCR_plate_4	C07	trial_1	assemblytoautomate_PCR_plate_4	C07	trial_1#assemblytoautomate_PCR_plate_4#C07
419	DEBS1_TE	templates_plate_1	A19	100	an_00389_(eryM1_AT_ACP)_forward	oligos_plate_2	A05	250	an_00031_(eryM1)_reverse	oligos_plate_1	B07	250	assemblytoautomate_PCR_plate_4	D07	63.8	63.8	3174	parts_plate_1	H14	zag_plate_3	H4	pcr	assemblytoautomate_PCR_plate_4#D07	2772	101.5081058	12.6607	7.0082	TRUE	TRUE	Q5	assemblytoautomate_PCR_plate_4	D07	trial_1	assemblytoautomate_PCR_plate_4	D07	trial_1#assemblytoautomate_PCR_plate_4#D07
426	DEBS1_TE	templates_plate_1	A19	100	an_00396_(eryM1_AT_ACP)_forward	oligos_plate_2	A12	250	an_00031_(eryM1)_reverse	oligos_plate_1	B07	250	assemblytoautomate_PCR_plate_4	E07	63.8	63.8	3174	parts_plate_1	J14	zag_plate_3	H5	pcr	assemblytoautomate_PCR_plate_4#E07	2743	101.4517715	20.3215	11.4842	TRUE	TRUE	Q5	assemblytoautomate_PCR_plate_4	E07	trial_1	assemblytoautomate_PCR_plate_4	E07	trial_1#assemblytoautomate_PCR_plate_4#E07
433	DEBS1_TE	templates_plate_1	A19	100	an_00403_(eryM1_AT_ACP)_forward	oligos_plate_2	A19	250	an_00031_(eryM1)_reverse	oligos_plate_1	B07	250	assemblytoautomate_PCR_plate_4	F07	63.8	63.8	3174	parts_plate_1	L14	zag_plate_3	H6	pcr	assemblytoautomate_PCR_plate_4#F07	2743	102.8249025	15.9466	9.1437	TRUE	TRUE	Q5	assemblytoautomate_PCR_plate_4	F07	trial_1	assemblytoautomate_PCR_plate_4	F07	trial_1#assemblytoautomate_PCR_plate_4#F07
440	DEBS1_TE	templates_plate_1	A19	100	an_00410_(eryM1_AT_ACP)_forward	oligos_plate_2	B02	250	an_00031_(eryM1)_reverse	oligos_plate_1	B07	250	assemblytoautomate_PCR_plate_4	G07	63.8	63.8	3174	parts_plate_1	N14	zag_plate_3	H7	pcr	assemblytoautomate_PCR_plate_4#G07	2772	99.38354005	14.8158	8.3757	TRUE	TRUE	Q5	assemblytoautomate_PCR_plate_4	G07	trial_1	assemblytoautomate_PCR_plate_4	G07	trial_1#assemblytoautomate_PCR_plate_4#G07
447	DEBS1_TE	templates_plate_1	A19	100	an_00417_(eryM1_AT_ACP)_forward	oligos_plate_2	B09	250	an_00031_(eryM1)_reverse	oligos_plate_1	B07	250	assemblytoautomate_PCR_plate_4	H07	63.8	63.8	3174	parts_plate_1	P14	zag_plate_3	H8	pcr	assemblytoautomate_PCR_plate_4#H07	2772	102.2945322	17.5073	9.9211	TRUE	TRUE	Q5	assemblytoautomate_PCR_plate_4	H07	trial_1	assemblytoautomate_PCR_plate_4	H07	trial_1#assemblytoautomate_PCR_plate_4#H07
461	DEBS1_TE	templates_plate_1	A19	100	an_00382_(eryM1_AT_ACP)_forward	oligos_plate_1	P22	250	an_00032_(eryM1)_reverse	oligos_plate_1	B08	250	assemblytoautomate_PCR_plate_4	A08	63.8	63.8	3174	parts_plate_1	B16	zag_plate_3	H9	pcr	assemblytoautomate_PCR_plate_4#A08	2800	102.4200199	18.2577	10.0927	TRUE	TRUE	Q5	assemblytoautomate_PCR_plate_4	A08	trial_1	assemblytoautomate_PCR_plate_4	A08	trial_1#assemblytoautomate_PCR_plate_4#A08
468	DEBS1_TE	templates_plate_1	A19	100	an_00389_(eryM1_AT_ACP)_forward	oligos_plate_2	A05	250	an_00032_(eryM1)_reverse	oligos_plate_1	B08	250	assemblytoautomate_PCR_plate_4	B08	63.8	63.8	3174	parts_plate_1	D16	zag_plate_3	H10	pcr	assemblytoautomate_PCR_plate_4#B08	2772	102.6244836	14.73	8.1673	TRUE	TRUE	Q5	assemblytoautomate_PCR_plate_4	B08	trial_1	assemblytoautomate_PCR_plate_4	B08	trial_1#assemblytoautomate_PCR_plate_4#B08
475	DEBS1_TE	templates_plate_1	A19	100	an_00396_(eryM1_AT_ACP)_forward	oligos_plate_2	A12	250	an_00032_(eryM1)_reverse	oligos_plate_1	B08	250	assemblytoautomate_PCR_plate_4	C08	63.8	63.8	3174	parts_plate_1	F16	zag_plate_3	H11	pcr	assemblytoautomate_PCR_plate_4#C08	2772	101.8236971	16.6496	9.3737	TRUE	TRUE	Q5	assemblytoautomate_PCR_plate_4	C08	trial_1	assemblytoautomate_PCR_plate_4	C08	trial_1#assemblytoautomate_PCR_plate_4#C08
482	DEBS1_TE	templates_plate_1	A19	100	an_00403_(eryM1_AT_ACP)_forward	oligos_plate_2	A19	250	an_00032_(eryM1)_reverse	oligos_plate_1	B08	250	assemblytoautomate_PCR_plate_4	D08	63.8	63.8	3174	parts_plate_1	H16	zag_plate_4	A1	pcr	assemblytoautomate_PCR_plate_4#D08	2715	101.5777999	23.6208	13.639	TRUE	TRUE	Q5	assemblytoautomate_PCR_plate_4	D08	trial_1	assemblytoautomate_PCR_plate_4	D08	trial_1#assemblytoautomate_PCR_plate_4#D08
489	DEBS1_TE	templates_plate_1	A19	100	an_00410_(eryM1_AT_ACP)_forward	oligos_plate_2	B02	250	an_00032_(eryM1)_reverse	oligos_plate_1	B08	250	assemblytoautomate_PCR_plate_4	E08	63.8	63.8	3174	parts_plate_1	J16	zag_plate_4	A2	pcr	assemblytoautomate_PCR_plate_4#E08	2743	101.0472363	16.8953	9.4442	TRUE	TRUE	Q5	assemblytoautomate_PCR_plate_4	E08	trial_1	assemblytoautomate_PCR_plate_4	E08	trial_1#assemblytoautomate_PCR_plate_4#E08
496	DEBS1_TE	templates_plate_1	A19	100	an_00417_(eryM1_AT_ACP)_forward	oligos_plate_2	B09	250	an_00032_(eryM1)_reverse	oligos_plate_1	B08	250	assemblytoautomate_PCR_plate_4	F08	63.8	63.8	3174	parts_plate_1	L16	zag_plate_4	A3	pcr	assemblytoautomate_PCR_plate_4#F08	2686	101.6594177	21.3866	12.4055	TRUE	TRUE	Q5	assemblytoautomate_PCR_plate_4	F08	trial_1	assemblytoautomate_PCR_plate_4	F08	trial_1#assemblytoautomate_PCR_plate_4#F08
115	DEBS1_TE	templates_plate_1	A19	100	an_00153_(eryM1)_forward	oligos_plate_1	G09	250	an_00154_(eryM1)_reverse	oligos_plate_1	G10	250	assemblytoautomate_PCR_plate_4	G08	63.8	63.8	4440	parts_plate_1	N16	zag_plate_4	A4	pcr	assemblytoautomate_PCR_plate_4#G08	3893	101.0929216	17.3896	6.9909	TRUE	TRUE	Q5	assemblytoautomate_PCR_plate_4	G08	trial_1	assemblytoautomate_PCR_plate_4	G08	trial_1#assemblytoautomate_PCR_plate_4#G08
116	DEBS1_TE	templates_plate_1	A19	100	an_00153_(eryM1)_forward	oligos_plate_1	G09	250	an_00032_(eryM1)_reverse	oligos_plate_1	B08	250	assemblytoautomate_PCR_plate_4	H08	63.8	63.8	4440	parts_plate_1	P16	zag_plate_4	A5	pcr	assemblytoautomate_PCR_plate_4#H08	3822	99.90216604	20.4228	8.3593	TRUE	TRUE	Q5	assemblytoautomate_PCR_plate_4	H08	trial_1	assemblytoautomate_PCR_plate_4	H08	trial_1#assemblytoautomate_PCR_plate_4#H08
18	DEBS1_TE	templates_plate_1	A19	100	an_00030_(eryM1)_forward	oligos_plate_1	B06	250	an_00031_(eryM1)_reverse	oligos_plate_1	B07	250	assemblytoautomate_PCR_plate_4	A09	63.8	64	4440	parts_plate_1	B18	zag_plate_4	A6	pcr	assemblytoautomate_PCR_plate_4#A09	3964	102.4902609	10.392	4.0938	TRUE	TRUE	Q5	assemblytoautomate_PCR_plate_4	A09	trial_1	assemblytoautomate_PCR_plate_4	A09	trial_1#assemblytoautomate_PCR_plate_4#A09
19	DEBS1_TE	templates_plate_1	A19	100	an_00030_(eryM1)_forward	oligos_plate_1	B06	250	an_00032_(eryM1)_reverse	oligos_plate_1	B08	250	assemblytoautomate_PCR_plate_4	B09	63.8	64	4440	parts_plate_1	D18	zag_plate_4	A7	pcr	assemblytoautomate_PCR_plate_4#B09	3857	102.644264	13.3727	5.3512	TRUE	TRUE	Q5	assemblytoautomate_PCR_plate_4	B09	trial_1	assemblytoautomate_PCR_plate_4	B09	trial_1#assemblytoautomate_PCR_plate_4#B09
211	DEBS1_TE	templates_plate_1	A19	100	an_00233_(eryM1)_forward	oligos_plate_1	J17	250	an_00154_(eryM1)_reverse	oligos_plate_1	G10	250	assemblytoautomate_PCR_plate_4	C09	63.8	64	4440	parts_plate_1	F18	zag_plate_4	A8	pcr	assemblytoautomate_PCR_plate_4#C09	3857	102.042243	18.3924	7.4176	TRUE	TRUE	Q5	assemblytoautomate_PCR_plate_4	C09	trial_1	assemblytoautomate_PCR_plate_4	C09	trial_1#assemblytoautomate_PCR_plate_4#C09
212	DEBS1_TE	templates_plate_1	A19	100	an_00233_(eryM1)_forward	oligos_plate_1	J17	250	an_00031_(eryM1)_reverse	oligos_plate_1	B07	250	assemblytoautomate_PCR_plate_4	D09	63.8	64	4440	parts_plate_1	H18	zag_plate_4	A9	pcr	assemblytoautomate_PCR_plate_4#D09	3822	102.0296827	11.2401	4.5904	TRUE	TRUE	Q5	assemblytoautomate_PCR_plate_4	D09	trial_1	assemblytoautomate_PCR_plate_4	D09	trial_1#assemblytoautomate_PCR_plate_4#D09
411	__NL_LipPKS1_TE	templates_plate_1	A02	100	an_00237_(lipM1)_forward	oligos_plate_1	J21	250	an_00381_(lipM1_KS)_reverse	oligos_plate_1	P21	250	assemblytoautomate_PCR_plate_4	E09	63.8	64	1341	parts_plate_1	J18	zag_plate_4	A10	pcr	assemblytoautomate_PCR_plate_4#E09	1123	100.6581878	25.0809	35.7119	TRUE	TRUE	Q5	assemblytoautomate_PCR_plate_4	E09	trial_1	assemblytoautomate_PCR_plate_4	E09	trial_1#assemblytoautomate_PCR_plate_4#E09
460	__NL_LipPKS1_TE	templates_plate_1	A02	100	an_00160_(lipM1)_forward	oligos_plate_1	G16	250	an_00381_(lipM1_KS)_reverse	oligos_plate_1	P21	250	assemblytoautomate_PCR_plate_4	F09	63.8	64	1341	parts_plate_1	L18	zag_plate_4	A11	pcr	assemblytoautomate_PCR_plate_4#F09	1134	101.3363959	15.5296	21.829	TRUE	TRUE	Q5	assemblytoautomate_PCR_plate_4	F09	trial_1	assemblytoautomate_PCR_plate_4	F09	trial_1#assemblytoautomate_PCR_plate_4#F09
1	pBbS2k_borA2	templates_plate_1	A01	100	an_00003_(borM1)_forward	oligos_plate_1	A03	250	an_00004_(borM1)_reverse	oligos_plate_1	A04	250	assemblytoautomate_PCR_plate_4	G09	64.1	64	4446	parts_plate_1	N18	zag_plate_4	A12	pcr	assemblytoautomate_PCR_plate_4#G09	3750	106.0999637	4.0927	1.7074	TRUE	TRUE	Q5	assemblytoautomate_PCR_plate_4	G09	trial_1	assemblytoautomate_PCR_plate_4	G09	trial_1#assemblytoautomate_PCR_plate_4#G09
101	pBbS2k_borA2	templates_plate_1	A01	100	an_00138_(borM1)_forward	oligos_plate_1	F18	250	an_00139_(borM1)_reverse	oligos_plate_1	F19	250	assemblytoautomate_PCR_plate_4	H09	64.1	64	4446	parts_plate_1	P18	zag_plate_4	B1	pcr	assemblytoautomate_PCR_plate_4#H09					FALSE	FALSE	Q5	assemblytoautomate_PCR_plate_4	H09	trial_1	assemblytoautomate_PCR_plate_4	H09	trial_1#assemblytoautomate_PCR_plate_4#H09
104	pBbS2k_borA2	templates_plate_1	A01	100	an_00138_(borM1)_forward	oligos_plate_1	F18	250	an_00012_(borM1)_reverse	oligos_plate_1	A12	250	assemblytoautomate_PCR_plate_4	A10	64.1	64	4446	parts_plate_1	B20	zag_plate_4	B2	pcr	assemblytoautomate_PCR_plate_4#A10	3822	108.7508671	2.0381	0.8816	TRUE	TRUE	Q5	assemblytoautomate_PCR_plate_4	A10	trial_1	assemblytoautomate_PCR_plate_4	A10	trial_1#assemblytoautomate_PCR_plate_4#A10
198	pBbS2k_borA2	templates_plate_1	A01	100	an_00226_(borM1)_forward	oligos_plate_1	J10	250	an_00139_(borM1)_reverse	oligos_plate_1	F19	250	assemblytoautomate_PCR_plate_4	B10	64.1	64	4446	parts_plate_1	D20	zag_plate_4	B3	pcr	assemblytoautomate_PCR_plate_4#B10					FALSE	FALSE	Q5	assemblytoautomate_PCR_plate_4	B10	trial_1	assemblytoautomate_PCR_plate_4	B10	trial_1#assemblytoautomate_PCR_plate_4#B10
200	pBbS2k_borA2	templates_plate_1	A01	100	an_00226_(borM1)_forward	oligos_plate_1	J10	250	an_00004_(borM1)_reverse	oligos_plate_1	A04	250	assemblytoautomate_PCR_plate_4	C10	64.1	64	4446	parts_plate_1	F20	zag_plate_4	B4	pcr	assemblytoautomate_PCR_plate_4#C10	3786	98.9023292	4.0636	1.7282	TRUE	TRUE	Q5	assemblytoautomate_PCR_plate_4	C10	trial_1	assemblytoautomate_PCR_plate_4	C10	trial_1#assemblytoautomate_PCR_plate_4#C10
6	pBbS2k_borA2	templates_plate_1	A01	100	an_00003_(borM1)_forward	oligos_plate_1	A03	250	an_00012_(borM1)_reverse	oligos_plate_1	A12	250	assemblytoautomate_PCR_plate_4	D10	64.1	64	4446	parts_plate_1	H20	zag_plate_4	B5	pcr	assemblytoautomate_PCR_plate_4#D10	3786	126.7290219	2.3711	1.0019	TRUE	TRUE	Q5	assemblytoautomate_PCR_plate_4	D10	trial_1	assemblytoautomate_PCR_plate_4	D10	trial_1#assemblytoautomate_PCR_plate_4#D10
347	pBbS2K_cylB_pks1	templates_plate_1	E19	100	an_00314_(cylB)_forward	oligos_plate_1	N02	250	an_00315_(cylB)_reverse	oligos_plate_1	N03	250	assemblytoautomate_PCR_plate_4	E10	64.3	64	381	parts_plate_1	J20	zag_plate_4	B6	pcr	assemblytoautomate_PCR_plate_4#E10	392	99.65949211	22.2436	91.4929	TRUE	TRUE	Q5	assemblytoautomate_PCR_plate_4	E10	trial_1	assemblytoautomate_PCR_plate_4	E10	trial_1#assemblytoautomate_PCR_plate_4#E10
348	pBbS2K_cylB_pks1	templates_plate_1	E19	100	an_00316_(cylB)_forward	oligos_plate_1	N04	250	an_00315_(cylB)_reverse	oligos_plate_1	N03	250	assemblytoautomate_PCR_plate_4	F10	64.3	64	381	parts_plate_1	L20	zag_plate_4	B7	pcr	assemblytoautomate_PCR_plate_4#F10	390	100.5220633	20.8144	86.6974	TRUE	TRUE	Q5	assemblytoautomate_PCR_plate_4	F10	trial_1	assemblytoautomate_PCR_plate_4	F10	trial_1#assemblytoautomate_PCR_plate_4#F10
349	pBbS2K_cylB_pks1	templates_plate_1	E19	100	an_00314_(cylB)_forward	oligos_plate_1	N02	250	an_00317_(cylB)_reverse	oligos_plate_1	N05	250	assemblytoautomate_PCR_plate_4	G10	64.3	64	381	parts_plate_1	N20	zag_plate_4	B8	pcr	assemblytoautomate_PCR_plate_4#G10	388	89.83874331	15.9391	67.2412	TRUE	TRUE	Q5	assemblytoautomate_PCR_plate_4	G10	trial_1	assemblytoautomate_PCR_plate_4	G10	trial_1#assemblytoautomate_PCR_plate_4#G10
350	pBbS2K_cylB_pks1	templates_plate_1	E19	100	an_00316_(cylB)_forward	oligos_plate_1	N04	250	an_00317_(cylB)_reverse	oligos_plate_1	N05	250	assemblytoautomate_PCR_plate_4	H10	64.3	64	381	parts_plate_1	P20	zag_plate_4	B9	pcr	assemblytoautomate_PCR_plate_4#H10	386	100.7681823	24.176	101.2115	TRUE	TRUE	Q5	assemblytoautomate_PCR_plate_4	H10	trial_1	assemblytoautomate_PCR_plate_4	H10	trial_1#assemblytoautomate_PCR_plate_4#H10
351	pBbS2K_cylB_pks1	templates_plate_1	E19	100	an_00314_(cylB)_forward	oligos_plate_1	N02	250	an_00318_(cylB)_reverse	oligos_plate_1	N06	250	assemblytoautomate_PCR_plate_4	A11	64.3	64.4	381	parts_plate_1	B22	zag_plate_4	B10	pcr	assemblytoautomate_PCR_plate_4#A11	388	89.82385235	18.0466	76.3274	TRUE	TRUE	Q5	assemblytoautomate_PCR_plate_4	A11	trial_1	assemblytoautomate_PCR_plate_4	A11	trial_1#assemblytoautomate_PCR_plate_4#A11
352	pBbS2K_cylB_pks1	templates_plate_1	E19	100	an_00316_(cylB)_forward	oligos_plate_1	N04	250	an_00318_(cylB)_reverse	oligos_plate_1	N06	250	assemblytoautomate_PCR_plate_4	B11	64.3	64.4	381	parts_plate_1	D22	zag_plate_4	B11	pcr	assemblytoautomate_PCR_plate_4#B11	388	76.01030111	16.1154	69.4076	TRUE	TRUE	Q5	assemblytoautomate_PCR_plate_4	B11	trial_1	assemblytoautomate_PCR_plate_4	B11	trial_1#assemblytoautomate_PCR_plate_4#B11
113	pBbS2k_borA6	templates_plate_1	A17	100	an_00151_(borM6)_forward	oligos_plate_1	G07	250	an_00152_(borM6)_reverse	oligos_plate_1	G08	250	assemblytoautomate_PCR_plate_4	C11	64.3	64.4	4293	parts_plate_1	F22	zag_plate_4	B12	pcr	assemblytoautomate_PCR_plate_4#C11					FALSE	FALSE	Q5	assemblytoautomate_PCR_plate_4	C11	trial_1	assemblytoautomate_PCR_plate_4	C11	trial_1#assemblytoautomate_PCR_plate_4#C11
114	pBbS2k_borA6	templates_plate_1	A17	100	an_00151_(borM6)_forward	oligos_plate_1	G07	250	an_00029_(borM6)_reverse	oligos_plate_1	B05	250	assemblytoautomate_PCR_plate_4	D11	64.3	64.4	4293	parts_plate_1	H22	zag_plate_4	C1	pcr	assemblytoautomate_PCR_plate_4#D11	3715	105.3312037	4.8801	2.0663	TRUE	TRUE	Q5	assemblytoautomate_PCR_plate_4	D11	trial_1	assemblytoautomate_PCR_plate_4	D11	trial_1#assemblytoautomate_PCR_plate_4#D11
16	pBbS2k_borA6	templates_plate_1	A17	100	an_00027_(borM6)_forward	oligos_plate_1	B03	250	an_00028_(borM6)_reverse	oligos_plate_1	B04	250	assemblytoautomate_PCR_plate_4	E11	64.3	64.4	4293	parts_plate_1	J22	zag_plate_4	C2	pcr	assemblytoautomate_PCR_plate_4#E11					FALSE	FALSE	Q5	assemblytoautomate_PCR_plate_4	E11	trial_1	assemblytoautomate_PCR_plate_4	E11	trial_1#assemblytoautomate_PCR_plate_4#E11
17	pBbS2k_borA6	templates_plate_1	A17	100	an_00027_(borM6)_forward	oligos_plate_1	B03	250	an_00029_(borM6)_reverse	oligos_plate_1	B05	250	assemblytoautomate_PCR_plate_4	F11	64.3	64.4	4293	parts_plate_1	L22	zag_plate_4	C3	pcr	assemblytoautomate_PCR_plate_4#F11	3715	106.8883666	4.5481	1.9302	TRUE	TRUE	Q5	assemblytoautomate_PCR_plate_4	F11	trial_1	assemblytoautomate_PCR_plate_4	F11	trial_1#assemblytoautomate_PCR_plate_4#F11
209	pBbS2k_borA6	templates_plate_1	A17	100	an_00232_(borM6)_forward	oligos_plate_1	J16	250	an_00152_(borM6)_reverse	oligos_plate_1	G08	250	assemblytoautomate_PCR_plate_4	G11	64.3	64.4	4293	parts_plate_1	N22	zag_plate_4	C4	pcr	assemblytoautomate_PCR_plate_4#G11					FALSE	FALSE	Q5	assemblytoautomate_PCR_plate_4	G11	trial_1	assemblytoautomate_PCR_plate_4	G11	trial_1#assemblytoautomate_PCR_plate_4#G11
210	pBbS2k_borA6	templates_plate_1	A17	100	an_00232_(borM6)_forward	oligos_plate_1	J16	250	an_00028_(borM6)_reverse	oligos_plate_1	B04	250	assemblytoautomate_PCR_plate_4	H11	64.3	64.4	4293	parts_plate_1	P22	zag_plate_4	C5	pcr	assemblytoautomate_PCR_plate_4#H11					FALSE	FALSE	Q5	assemblytoautomate_PCR_plate_4	H11	trial_1	assemblytoautomate_PCR_plate_4	H11	trial_1#assemblytoautomate_PCR_plate_4#H11
371	pBbB5K_ppsAtb	templates_plate_1	C21	100	an_00334_(ppsLM)_forward	oligos_plate_1	N22	250	an_00335_(ppsLM)_reverse	oligos_plate_1	N23	250	assemblytoautomate_PCR_plate_4	A12	64.4	64.4	321	parts_plate_1	B24	zag_plate_4	C6	pcr	assemblytoautomate_PCR_plate_4#A12	325	70.39752711	19.4036	99.129	TRUE	TRUE	Q5	assemblytoautomate_PCR_plate_4	A12	trial_1	assemblytoautomate_PCR_plate_4	A12	trial_1#assemblytoautomate_PCR_plate_4#A12
372	pBbB5K_ppsAtb	templates_plate_1	C21	100	an_00336_(ppsLM)_forward	oligos_plate_1	N24	250	an_00335_(ppsLM)_reverse	oligos_plate_1	N23	250	assemblytoautomate_PCR_plate_4	B12	64.4	64.4	321	parts_plate_1	D24	zag_plate_4	C7	pcr	assemblytoautomate_PCR_plate_4#B12	325	73.03115467	18.8657	96.381	TRUE	TRUE	Q5	assemblytoautomate_PCR_plate_4	B12	trial_1	assemblytoautomate_PCR_plate_4	B12	trial_1#assemblytoautomate_PCR_plate_4#B12
373	pBbB5K_ppsAtb	templates_plate_1	C21	100	an_00334_(ppsLM)_forward	oligos_plate_1	N22	250	an_00337_(ppsLM)_reverse	oligos_plate_1	O01	250	assemblytoautomate_PCR_plate_4	C12	64.4	64.4	321	parts_plate_1	F24	zag_plate_4	C8	pcr	assemblytoautomate_PCR_plate_4#C12	323	73.25288037	14.3435	73.2782	TRUE	TRUE	Q5	assemblytoautomate_PCR_plate_4	C12	trial_1	assemblytoautomate_PCR_plate_4	C12	trial_1#assemblytoautomate_PCR_plate_4#C12
374	pBbB5K_ppsAtb	templates_plate_1	C21	100	an_00336_(ppsLM)_forward	oligos_plate_1	N24	250	an_00337_(ppsLM)_reverse	oligos_plate_1	O01	250	assemblytoautomate_PCR_plate_4	D12	64.4	64.4	321	parts_plate_1	H24	zag_plate_4	C9	pcr	assemblytoautomate_PCR_plate_4#D12	325	74.38020266	16.45	84.0396	TRUE	TRUE	Q5	assemblytoautomate_PCR_plate_4	D12	trial_1	assemblytoautomate_PCR_plate_4	D12	trial_1#assemblytoautomate_PCR_plate_4#D12
375	pBbB5K_ppsAtb	templates_plate_1	C21	100	an_00334_(ppsLM)_forward	oligos_plate_1	N22	250	an_00338_(ppsLM)_reverse	oligos_plate_1	O02	250	assemblytoautomate_PCR_plate_4	E12	64.4	64.4	321	parts_plate_1	J24	zag_plate_4	C10	pcr	assemblytoautomate_PCR_plate_4#E12	325	70.77626206	15.2537	77.687	TRUE	TRUE	Q5	assemblytoautomate_PCR_plate_4	E12	trial_1	assemblytoautomate_PCR_plate_4	E12	trial_1#assemblytoautomate_PCR_plate_4#E12
376	pBbB5K_ppsAtb	templates_plate_1	C21	100	an_00336_(ppsLM)_forward	oligos_plate_1	N24	250	an_00338_(ppsLM)_reverse	oligos_plate_1	O02	250	assemblytoautomate_PCR_plate_4	F12	64.4	64.4	321	parts_plate_1	L24	zag_plate_4	C11	pcr	assemblytoautomate_PCR_plate_4#F12	325	76.80078949	16.4207	84.151	TRUE	TRUE	Q5	assemblytoautomate_PCR_plate_4	F12	trial_1	assemblytoautomate_PCR_plate_4	F12	trial_1#assemblytoautomate_PCR_plate_4#F12
139	hygM2	templates_plate_1	A18	100	an_00170_(hygM2)_forward	oligos_plate_1	H02	250	an_00171_(hygM2)_reverse	oligos_plate_1	H03	250	assemblytoautomate_PCR_plate_4	G12	64.5	64.4	3132	parts_plate_1	N24	zag_plate_4	C12	pcr	assemblytoautomate_PCR_plate_4#G12	452	49.54283516	12.1049	44.3598	FALSE	TRUE	Q5	assemblytoautomate_PCR_plate_4	G12	trial_1	assemblytoautomate_PCR_plate_4	G12	trial_1#assemblytoautomate_PCR_plate_4#G12
140	hygM2	templates_plate_1	A18	100	an_00170_(hygM2)_forward	oligos_plate_1	H02	250	an_00057_(hygM2)_reverse	oligos_plate_1	C09	250	assemblytoautomate_PCR_plate_4	H12	64.5	64.4	3132	parts_plate_1	P24	zag_plate_4	D1	pcr	assemblytoautomate_PCR_plate_4#H12	450	50.36340683	11.1701	41.117	FALSE	TRUE	Q5	assemblytoautomate_PCR_plate_4	H12	trial_1	assemblytoautomate_PCR_plate_4	H12	trial_1#assemblytoautomate_PCR_plate_4#H12
235	hygM2	templates_plate_1	A18	100	an_00242_(hygM2)_forward	oligos_plate_1	K02	250	an_00171_(hygM2)_reverse	oligos_plate_1	H03	250	assemblytoautomate_PCR_plate_5	A01	64.5	64.6	3132	parts_plate_2	A1	zag_plate_4	D2	pcr	assemblytoautomate_PCR_plate_5#A01	454	63.25502048	15.4248	54.9361	FALSE	TRUE	Q5	assemblytoautomate_PCR_plate_5	A01	trial_1	assemblytoautomate_PCR_plate_5	A01	trial_1#assemblytoautomate_PCR_plate_5#A01
236	hygM2	templates_plate_1	A18	100	an_00242_(hygM2)_forward	oligos_plate_1	K02	250	an_00056_(hygM2)_reverse	oligos_plate_1	C08	250	assemblytoautomate_PCR_plate_5	B01	64.5	64.6	3132	parts_plate_2	C1	zag_plate_4	D3	pcr	assemblytoautomate_PCR_plate_5#B01	454	60.75168058	17.3426	61.633	FALSE	TRUE	Q5	assemblytoautomate_PCR_plate_5	B01	trial_1	assemblytoautomate_PCR_plate_5	B01	trial_1#assemblytoautomate_PCR_plate_5#B01
42	hygM2	templates_plate_1	A18	100	an_00055_(hygM2)_forward	oligos_plate_1	C07	250	an_00056_(hygM2)_reverse	oligos_plate_1	C08	250	assemblytoautomate_PCR_plate_5	C01	64.5	64.6	3132	parts_plate_2	E1	zag_plate_4	D4	pcr	assemblytoautomate_PCR_plate_5#C01	450	62.78521537	12.9438	46.5025	FALSE	TRUE	Q5	assemblytoautomate_PCR_plate_5	C01	trial_1	assemblytoautomate_PCR_plate_5	C01	trial_1#assemblytoautomate_PCR_plate_5#C01
43	hygM2	templates_plate_1	A18	100	an_00055_(hygM2)_forward	oligos_plate_1	C07	250	an_00057_(hygM2)_reverse	oligos_plate_1	C09	250	assemblytoautomate_PCR_plate_5	D01	64.5	64.6	3132	parts_plate_2	G1	zag_plate_4	D5	pcr	assemblytoautomate_PCR_plate_5#D01	450	56.82060627	14.9674	53.6555	FALSE	TRUE	Q5	assemblytoautomate_PCR_plate_5	D01	trial_1	assemblytoautomate_PCR_plate_5	D01	trial_1#assemblytoautomate_PCR_plate_5#D01
169	pBbB5K_ppsAtb	templates_plate_1	C21	100	an_00196_(ppsAtb)_forward	oligos_plate_1	I04	250	an_00197_(ppsAtb)_reverse	oligos_plate_1	I05	250	assemblytoautomate_PCR_plate_5	E01	64.6	64.6	5274	parts_plate_2	I1	zag_plate_4	D6	pcr	assemblytoautomate_PCR_plate_5#E01	844	92.34571443	7.0807	13.6462	FALSE	FALSE	Q5	assemblytoautomate_PCR_plate_5	E01	trial_1	assemblytoautomate_PCR_plate_5	E01	trial_1#assemblytoautomate_PCR_plate_5#E01
170	pBbB5K_ppsAtb	templates_plate_1	C21	100	an_00196_(ppsAtb)_forward	oligos_plate_1	I04	250	an_00096_(ppsAtb)_reverse	oligos_plate_1	D24	250	assemblytoautomate_PCR_plate_5	F01	64.6	64.6	5274	parts_plate_2	K1	zag_plate_4	D7	pcr	assemblytoautomate_PCR_plate_5#F01	835	89.32689514	8.9167	17.4295	FALSE	FALSE	Q5	assemblytoautomate_PCR_plate_5	F01	trial_1	assemblytoautomate_PCR_plate_5	F01	trial_1#assemblytoautomate_PCR_plate_5#F01
265	pBbB5K_ppsAtb	templates_plate_1	C21	100	an_00255_(ppsAtb)_forward	oligos_plate_1	K15	250	an_00197_(ppsAtb)_reverse	oligos_plate_1	I05	250	assemblytoautomate_PCR_plate_5	G01	64.6	64.6	5274	parts_plate_2	M1	zag_plate_4	D8	pcr	assemblytoautomate_PCR_plate_5#G01	848	78.22299067	4.6599	8.9598	FALSE	FALSE	Q5	assemblytoautomate_PCR_plate_5	G01	trial_1	assemblytoautomate_PCR_plate_5	G01	trial_1#assemblytoautomate_PCR_plate_5#G01
266	pBbB5K_ppsAtb	templates_plate_1	C21	100	an_00255_(ppsAtb)_forward	oligos_plate_1	K15	250	an_00095_(ppsAtb)_reverse	oligos_plate_1	D23	250	assemblytoautomate_PCR_plate_5	H01	64.6	64.6	5274	parts_plate_2	O1	zag_plate_4	D9	pcr	assemblytoautomate_PCR_plate_5#H01	848	94.52112087	2.034	3.9523	FALSE	FALSE	Q5	assemblytoautomate_PCR_plate_5	H01	trial_1	assemblytoautomate_PCR_plate_5	H01	trial_1#assemblytoautomate_PCR_plate_5#H01
72	pBbB5K_ppsAtb	templates_plate_1	C21	100	an_00094_(ppsAtb)_forward	oligos_plate_1	D22	250	an_00095_(ppsAtb)_reverse	oligos_plate_1	D23	250	assemblytoautomate_PCR_plate_5	A02	64.6	64.6	5274	parts_plate_2	A3	zag_plate_4	D10	pcr	assemblytoautomate_PCR_plate_5#A02	840	71.36555335	4.4166	8.552	FALSE	FALSE	Q5	assemblytoautomate_PCR_plate_5	A02	trial_1	assemblytoautomate_PCR_plate_5	A02	trial_1#assemblytoautomate_PCR_plate_5#A02
73	pBbB5K_ppsAtb	templates_plate_1	C21	100	an_00094_(ppsAtb)_forward	oligos_plate_1	D22	250	an_00096_(ppsAtb)_reverse	oligos_plate_1	D24	250	assemblytoautomate_PCR_plate_5	B02	64.6	64.6	5274	parts_plate_2	C3	zag_plate_4	D11	pcr	assemblytoautomate_PCR_plate_5#B02	840	68.5702501	3.6574	7.0818	FALSE	FALSE	Q5	assemblytoautomate_PCR_plate_5	B02	trial_1	assemblytoautomate_PCR_plate_5	B02	trial_1#assemblytoautomate_PCR_plate_5#B02
317	pikLM	templates_plate_1	E09	100	an_00289_(pikLM)_forward	oligos_plate_1	M01	250	an_00290_(pikLM)_reverse	oligos_plate_1	M02	250	assemblytoautomate_PCR_plate_5	C02	64.6	64.6	3327	parts_plate_2	E3	zag_plate_4	D12	pcr	assemblytoautomate_PCR_plate_5#C02	2800	96.65681823	9.749	5.3248	TRUE	TRUE	Q5	assemblytoautomate_PCR_plate_5	C02	trial_1	assemblytoautomate_PCR_plate_5	C02	trial_1#assemblytoautomate_PCR_plate_5#C02
318	pikLM	templates_plate_1	E09	100	an_00291_(pikLM)_forward	oligos_plate_1	M03	250	an_00290_(pikLM)_reverse	oligos_plate_1	M02	250	assemblytoautomate_PCR_plate_5	D02	64.6	64.6	3327	parts_plate_2	G3	zag_plate_4	E1	pcr	assemblytoautomate_PCR_plate_5#D02	2772	95.18682884	13.8988	7.7877	TRUE	TRUE	Q5	assemblytoautomate_PCR_plate_5	D02	trial_1	assemblytoautomate_PCR_plate_5	D02	trial_1#assemblytoautomate_PCR_plate_5#D02
319	pikLM	templates_plate_1	E09	100	an_00289_(pikLM)_forward	oligos_plate_1	M01	250	an_00292_(pikLM)_reverse	oligos_plate_1	M04	250	assemblytoautomate_PCR_plate_5	E02	64.6	64.6	3327	parts_plate_2	I3	zag_plate_4	E2	pcr	assemblytoautomate_PCR_plate_5#E02	2800	93.97535427	7.832	4.1431	TRUE	TRUE	Q5	assemblytoautomate_PCR_plate_5	E02	trial_1	assemblytoautomate_PCR_plate_5	E02	trial_1#assemblytoautomate_PCR_plate_5#E02
320	pikLM	templates_plate_1	E09	100	an_00291_(pikLM)_forward	oligos_plate_1	M03	250	an_00292_(pikLM)_reverse	oligos_plate_1	M04	250	assemblytoautomate_PCR_plate_5	F02	64.6	64.6	3327	parts_plate_2	K3	zag_plate_4	E3	pcr	assemblytoautomate_PCR_plate_5#F02	2743	96.64126694	11.0086	6.2063	TRUE	TRUE	Q5	assemblytoautomate_PCR_plate_5	F02	trial_1	assemblytoautomate_PCR_plate_5	F02	trial_1#assemblytoautomate_PCR_plate_5#F02
321	pikLM	templates_plate_1	E09	100	an_00289_(pikLM)_forward	oligos_plate_1	M01	250	an_00293_(pikLM)_reverse	oligos_plate_1	M05	250	assemblytoautomate_PCR_plate_5	G02	64.6	64.6	3327	parts_plate_2	M3	zag_plate_4	E4	pcr	assemblytoautomate_PCR_plate_5#G02	2772	101.3671119	12.5679	6.9968	TRUE	TRUE	Q5	assemblytoautomate_PCR_plate_5	G02	trial_1	assemblytoautomate_PCR_plate_5	G02	trial_1#assemblytoautomate_PCR_plate_5#G02
322	pikLM	templates_plate_1	E09	100	an_00291_(pikLM)_forward	oligos_plate_1	M03	250	an_00293_(pikLM)_reverse	oligos_plate_1	M05	250	assemblytoautomate_PCR_plate_5	H02	64.6	64.6	3327	parts_plate_2	O3	zag_plate_4	E5	pcr	assemblytoautomate_PCR_plate_5#H02	2715	97.39147681	19.6424	10.8509	TRUE	TRUE	Q5	assemblytoautomate_PCR_plate_5	H02	trial_1	assemblytoautomate_PCR_plate_5	H02	trial_1#assemblytoautomate_PCR_plate_5#H02
385	DEBS1_TE	templates_plate_1	A19	100	an_00355_(debsTEshort)_forward	oligos_plate_1	O19	250	an_00340_(debsTE)_reverse	oligos_plate_1	O04	250	assemblytoautomate_PCR_plate_5	A03	64.7	64.9	762	parts_plate_2	A5	zag_plate_4	E6	pcr	assemblytoautomate_PCR_plate_5#A03	731	100.6284744	26.8994	59.5837	TRUE	TRUE	Q5	assemblytoautomate_PCR_plate_5	A03	trial_1	assemblytoautomate_PCR_plate_5	A03	trial_1#assemblytoautomate_PCR_plate_5#A03
394	DEBS1_TE	templates_plate_1	A19	100	an_00364_(debsTEshort)_forward	oligos_plate_1	P04	250	an_00340_(debsTE)_reverse	oligos_plate_1	O04	250	assemblytoautomate_PCR_plate_5	B03	64.7	64.9	762	parts_plate_2	C5	zag_plate_4	E7	pcr	assemblytoautomate_PCR_plate_5#B03	736	101.9673512	25.9097	56.856	TRUE	TRUE	Q5	assemblytoautomate_PCR_plate_5	B03	trial_1	assemblytoautomate_PCR_plate_5	B03	trial_1#assemblytoautomate_PCR_plate_5#B03
403	DEBS1_TE	templates_plate_1	A19	100	an_00373_(debsTEshort)_forward	oligos_plate_1	P13	250	an_00340_(debsTE)_reverse	oligos_plate_1	O04	250	assemblytoautomate_PCR_plate_5	C03	64.7	64.9	762	parts_plate_2	E5	zag_plate_4	E8	pcr	assemblytoautomate_PCR_plate_5#C03	740	101.2204533	25.445	55.4666	TRUE	TRUE	Q5	assemblytoautomate_PCR_plate_5	C03	trial_1	assemblytoautomate_PCR_plate_5	C03	trial_1#assemblytoautomate_PCR_plate_5#C03
299	__NL_LipPKS1_TE	templates_plate_1	A02	100	an_00274_(lipLM)_forward	oligos_plate_1	L10	250	an_00275_(lipLM)_reverse	oligos_plate_1	L11	250	assemblytoautomate_PCR_plate_5	D03	65	64.9	1746	parts_plate_2	G5	zag_plate_4	E9	pcr	assemblytoautomate_PCR_plate_5#D03	1367	98.40686713	33.0281	37.807	TRUE	TRUE	Q5	assemblytoautomate_PCR_plate_5	D03	trial_1	assemblytoautomate_PCR_plate_5	D03	trial_1#assemblytoautomate_PCR_plate_5#D03
300	__NL_LipPKS1_TE	templates_plate_1	A02	100	an_00276_(lipLM)_forward	oligos_plate_1	L12	250	an_00275_(lipLM)_reverse	oligos_plate_1	L11	250	assemblytoautomate_PCR_plate_5	E03	65	64.9	1746	parts_plate_2	I5	zag_plate_4	E10	pcr	assemblytoautomate_PCR_plate_5#E03	1356	97.10978516	32.5176	37.6943	TRUE	TRUE	Q5	assemblytoautomate_PCR_plate_5	E03	trial_1	assemblytoautomate_PCR_plate_5	E03	trial_1#assemblytoautomate_PCR_plate_5#E03
301	__NL_LipPKS1_TE	templates_plate_1	A02	100	an_00274_(lipLM)_forward	oligos_plate_1	L10	250	an_00277_(lipLM)_reverse	oligos_plate_1	L13	250	assemblytoautomate_PCR_plate_5	F03	65	64.9	1746	parts_plate_2	K5	zag_plate_4	E11	pcr	assemblytoautomate_PCR_plate_5#F03	1367	99.26083516	30.9802	35.6362	TRUE	TRUE	Q5	assemblytoautomate_PCR_plate_5	F03	trial_1	assemblytoautomate_PCR_plate_5	F03	trial_1#assemblytoautomate_PCR_plate_5#F03
302	__NL_LipPKS1_TE	templates_plate_1	A02	100	an_00276_(lipLM)_forward	oligos_plate_1	L12	250	an_00277_(lipLM)_reverse	oligos_plate_1	L13	250	assemblytoautomate_PCR_plate_5	G03	65	64.9	1746	parts_plate_2	M5	zag_plate_4	E12	pcr	assemblytoautomate_PCR_plate_5#G03	1345	98.37084265	34.0672	39.7706	TRUE	TRUE	Q5	assemblytoautomate_PCR_plate_5	G03	trial_1	assemblytoautomate_PCR_plate_5	G03	trial_1#assemblytoautomate_PCR_plate_5#G03
303	__NL_LipPKS1_TE	templates_plate_1	A02	100	an_00274_(lipLM)_forward	oligos_plate_1	L10	250	an_00278_(lipLM)_reverse	oligos_plate_1	L14	250	assemblytoautomate_PCR_plate_5	H03	65	64.9	1746	parts_plate_2	O5	zag_plate_4	F1	pcr	assemblytoautomate_PCR_plate_5#H03	1378	98.95048626	41.2579	47.3592	TRUE	TRUE	Q5	assemblytoautomate_PCR_plate_5	H03	trial_1	assemblytoautomate_PCR_plate_5	H03	trial_1#assemblytoautomate_PCR_plate_5#H03
304	__NL_LipPKS1_TE	templates_plate_1	A02	100	an_00276_(lipLM)_forward	oligos_plate_1	L12	250	an_00278_(lipLM)_reverse	oligos_plate_1	L14	250	assemblytoautomate_PCR_plate_5	A04	65	64.9	1746	parts_plate_2	A7	zag_plate_4	F2	pcr	assemblytoautomate_PCR_plate_5#A04	1400	97.58684045	32.8247	37.418	TRUE	TRUE	Q5	assemblytoautomate_PCR_plate_5	A04	trial_1	assemblytoautomate_PCR_plate_5	A04	trial_1#assemblytoautomate_PCR_plate_5#A04
181	pKY001_ppsDtb	templates_plate_1	C10	100	an_00208_(ppsDtb)_forward	oligos_plate_1	I16	250	an_00209_(ppsDtb)_reverse	oligos_plate_1	I17	250	assemblytoautomate_PCR_plate_5	B04	65	64.9	5319	parts_plate_2	C7	zag_plate_4	F3	pcr	redo_pcr_plate_T3_1#B07	4242	110.3697617	3.358	1.2023	TRUE	TRUE	Q5	redo_pcr_plate_T3_1	B07	trial_3	redo_pcr_plate_T3_1	B07	trial_3#redo_pcr_plate_T3_1#B07
182	pKY001_ppsDtb	templates_plate_1	C10	100	an_00208_(ppsDtb)_forward	oligos_plate_1	I16	250	an_00114_(ppsDtb)_reverse	oligos_plate_1	E18	250	assemblytoautomate_PCR_plate_5	C04	65	64.9	5319	parts_plate_2	E7	zag_plate_4	F4	pcr	redo_pcr_plate_T3_1#C07	4208	98.00181149	5.3018	1.7715	TRUE	TRUE	Q5	redo_pcr_plate_T3_1	C07	trial_3	redo_pcr_plate_T3_1	C07	trial_3#redo_pcr_plate_T3_1#C07
277	pKY001_ppsDtb	templates_plate_1	C10	100	an_00261_(ppsDtb)_forward	oligos_plate_1	K21	250	an_00209_(ppsDtb)_reverse	oligos_plate_1	I17	250	assemblytoautomate_PCR_plate_5	D04	65	64.9	5319	parts_plate_2	G7	zag_plate_4	F5	pcr	assemblytoautomate_PCR_plate_5#D04					FALSE	FALSE	Q5	assemblytoautomate_PCR_plate_5	D04	trial_1	assemblytoautomate_PCR_plate_5	D04	trial_1#assemblytoautomate_PCR_plate_5#D04
278	pKY001_ppsDtb	templates_plate_1	C10	100	an_00261_(ppsDtb)_forward	oligos_plate_1	K21	250	an_00113_(ppsDtb)_reverse	oligos_plate_1	E17	250	assemblytoautomate_PCR_plate_5	E04	65	64.9	5319	parts_plate_2	I7	zag_plate_4	F6	pcr	assemblytoautomate_PCR_plate_5#E04					FALSE	FALSE	Q5	assemblytoautomate_PCR_plate_5	E04	trial_1	assemblytoautomate_PCR_plate_5	E04	trial_1#assemblytoautomate_PCR_plate_5#E04
84	pKY001_ppsDtb	templates_plate_1	C10	100	an_00112_(ppsDtb)_forward	oligos_plate_1	E16	250	an_00113_(ppsDtb)_reverse	oligos_plate_1	E17	250	assemblytoautomate_PCR_plate_5	F04	65	64.9	5319	parts_plate_2	K7	zag_plate_4	F7	pcr	assemblytoautomate_PCR_plate_5#F04					FALSE	FALSE	Q5	assemblytoautomate_PCR_plate_5	F04	trial_1	assemblytoautomate_PCR_plate_5	F04	trial_1#assemblytoautomate_PCR_plate_5#F04
85	pKY001_ppsDtb	templates_plate_1	C10	100	an_00112_(ppsDtb)_forward	oligos_plate_1	E16	250	an_00114_(ppsDtb)_reverse	oligos_plate_1	E18	250	assemblytoautomate_PCR_plate_5	G04	65	64.9	5319	parts_plate_2	M7	zag_plate_4	F8	pcr	assemblytoautomate_PCR_plate_5#G04					FALSE	FALSE	Q5	assemblytoautomate_PCR_plate_5	G04	trial_1	assemblytoautomate_PCR_plate_5	G04	trial_1#assemblytoautomate_PCR_plate_5#G04
153	pj5_00754	templates_plate_1	C07	100	an_00183_(ctgM2)_forward	oligos_plate_1	H15	250	an_00184_(ctgM2)_reverse	oligos_plate_1	H16	250	assemblytoautomate_PCR_plate_5	H04	65	64.9	3129	parts_plate_2	O7	zag_plate_4	F9	pcr	assemblytoautomate_PCR_plate_5#H04	2543	93.26279266	29.8357	17.5476	TRUE	TRUE	Q5	assemblytoautomate_PCR_plate_5	H04	trial_1	assemblytoautomate_PCR_plate_5	H04	trial_1#assemblytoautomate_PCR_plate_5#H04
154	pj5_00754	templates_plate_1	C07	100	an_00183_(ctgM2)_forward	oligos_plate_1	H15	250	an_00077_(ctgM2)_reverse	oligos_plate_1	D05	250	assemblytoautomate_PCR_plate_5	A05	65	65.3	3129	parts_plate_2	A9	zag_plate_4	F10	pcr	assemblytoautomate_PCR_plate_5#A05	2543	95.3344006	33.5865	20.3273	TRUE	TRUE	Q5	assemblytoautomate_PCR_plate_5	A05	trial_1	assemblytoautomate_PCR_plate_5	A05	trial_1#assemblytoautomate_PCR_plate_5#A05
249	pj5_00754	templates_plate_1	C07	100	an_00248_(ctgM2)_forward	oligos_plate_1	K08	250	an_00184_(ctgM2)_reverse	oligos_plate_1	H16	250	assemblytoautomate_PCR_plate_5	B05	65	65.3	3129	parts_plate_2	C9	zag_plate_4	F11	pcr	assemblytoautomate_PCR_plate_5#B05	2572	96.46161907	21.7247	13.0001	TRUE	TRUE	Q5	assemblytoautomate_PCR_plate_5	B05	trial_1	assemblytoautomate_PCR_plate_5	B05	trial_1#assemblytoautomate_PCR_plate_5#B05
250	pj5_00754	templates_plate_1	C07	100	an_00248_(ctgM2)_forward	oligos_plate_1	K08	250	an_00076_(ctgM2)_reverse	oligos_plate_1	D04	250	assemblytoautomate_PCR_plate_5	C05	65	65.3	3129	parts_plate_2	E9	zag_plate_4	F12	pcr	assemblytoautomate_PCR_plate_5#C05	2572	97.69085328	16.7405	9.9957	TRUE	TRUE	Q5	assemblytoautomate_PCR_plate_5	C05	trial_1	assemblytoautomate_PCR_plate_5	C05	trial_1#assemblytoautomate_PCR_plate_5#C05
56	pj5_00754	templates_plate_1	C07	100	an_00075_(ctgM2)_forward	oligos_plate_1	D03	250	an_00076_(ctgM2)_reverse	oligos_plate_1	D04	250	assemblytoautomate_PCR_plate_5	D05	65	65.3	3129	parts_plate_2	G9	zag_plate_4	G1	pcr	assemblytoautomate_PCR_plate_5#D05	2515	96.81100525	15.7709	9.3188	TRUE	TRUE	Q5	assemblytoautomate_PCR_plate_5	D05	trial_1	assemblytoautomate_PCR_plate_5	D05	trial_1#assemblytoautomate_PCR_plate_5#D05
57	pj5_00754	templates_plate_1	C07	100	an_00075_(ctgM2)_forward	oligos_plate_1	D03	250	an_00077_(ctgM2)_reverse	oligos_plate_1	D05	250	assemblytoautomate_PCR_plate_5	E05	65	65.3	3129	parts_plate_2	I9	zag_plate_4	G2	pcr	assemblytoautomate_PCR_plate_5#E05	2515	93.54412114	29.4968	17.885	TRUE	TRUE	Q5	assemblytoautomate_PCR_plate_5	E05	trial_1	assemblytoautomate_PCR_plate_5	E05	trial_1#assemblytoautomate_PCR_plate_5#E05
111	pBbS2k_borA5	templates_plate_1	A15	100	an_00149_(borM5)_forward	oligos_plate_1	G05	250	an_00150_(borM5)_reverse	oligos_plate_1	G06	250	assemblytoautomate_PCR_plate_5	F05	65.2	65.3	6114	parts_plate_2	K9	zag_plate_4	G3	pcr	assemblytoautomate_PCR_plate_5#F05	5000	86.81948892	5.3137	1.6823	TRUE	TRUE	Q5	assemblytoautomate_PCR_plate_5	F05	trial_1	assemblytoautomate_PCR_plate_5	F05	trial_1#assemblytoautomate_PCR_plate_5#F05
112	pBbS2k_borA5	templates_plate_1	A15	100	an_00149_(borM5)_forward	oligos_plate_1	G05	250	an_00026_(borM5)_reverse	oligos_plate_1	B02	250	assemblytoautomate_PCR_plate_5	G05	65.2	65.3	6114	parts_plate_2	M9	zag_plate_4	G4	pcr	assemblytoautomate_PCR_plate_5#G05					FALSE	FALSE	Q5	assemblytoautomate_PCR_plate_5	G05	trial_1	assemblytoautomate_PCR_plate_5	G05	trial_1#assemblytoautomate_PCR_plate_5#G05
14	pBbS2k_borA5	templates_plate_1	A15	100	an_00024_(borM5)_forward	oligos_plate_1	A24	250	an_00025_(borM5)_reverse	oligos_plate_1	B01	250	assemblytoautomate_PCR_plate_5	H05	65.2	65.3	6114	parts_plate_2	O9	zag_plate_4	G5	pcr	assemblytoautomate_PCR_plate_5#H05	4966	90.78617299	3.6191	1.1394	TRUE	TRUE	Q5	assemblytoautomate_PCR_plate_5	H05	trial_1	assemblytoautomate_PCR_plate_5	H05	trial_1#assemblytoautomate_PCR_plate_5#H05
15	pBbS2k_borA5	templates_plate_1	A15	100	an_00024_(borM5)_forward	oligos_plate_1	A24	250	an_00026_(borM5)_reverse	oligos_plate_1	B02	250	assemblytoautomate_PCR_plate_5	A06	65.2	65.3	6114	parts_plate_2	A11	zag_plate_4	G6	pcr	assemblytoautomate_PCR_plate_5#A06					FALSE	FALSE	Q5	assemblytoautomate_PCR_plate_5	A06	trial_1	assemblytoautomate_PCR_plate_5	A06	trial_1#assemblytoautomate_PCR_plate_5#A06
207	pBbS2k_borA5	templates_plate_1	A15	100	an_00231_(borM5)_forward	oligos_plate_1	J15	250	an_00150_(borM5)_reverse	oligos_plate_1	G06	250	assemblytoautomate_PCR_plate_5	B06	65.2	65.3	6114	parts_plate_2	C11	zag_plate_4	G7	pcr	assemblytoautomate_PCR_plate_5#B06	5000	95.50989207	5.2476	1.6559	TRUE	TRUE	Q5	assemblytoautomate_PCR_plate_5	B06	trial_1	assemblytoautomate_PCR_plate_5	B06	trial_1#assemblytoautomate_PCR_plate_5#B06
208	pBbS2k_borA5	templates_plate_1	A15	100	an_00231_(borM5)_forward	oligos_plate_1	J15	250	an_00025_(borM5)_reverse	oligos_plate_1	B01	250	assemblytoautomate_PCR_plate_5	C06	65.2	65.3	6114	parts_plate_2	E11	zag_plate_4	G8	pcr	assemblytoautomate_PCR_plate_5#C06	5000	93.81967382	3.6357	1.1383	TRUE	TRUE	Q5	assemblytoautomate_PCR_plate_5	C06	trial_1	assemblytoautomate_PCR_plate_5	C06	trial_1#assemblytoautomate_PCR_plate_5#C06
133	pikM6_TE	templates_plate_1	A12	100	an_00165_(pikM6)_forward	oligos_plate_1	G21	250	an_00166_(pikM6)_reverse	oligos_plate_1	G22	250	assemblytoautomate_PCR_plate_5	D06	65.7	65.3	3027	parts_plate_2	G11	zag_plate_4	G9	pcr	assemblytoautomate_PCR_plate_5#D06	2429	96.98626574	17.1527	11.1124	TRUE	TRUE	Q5	assemblytoautomate_PCR_plate_5	D06	trial_1	assemblytoautomate_PCR_plate_5	D06	trial_1#assemblytoautomate_PCR_plate_5#D06
134	pikM6_TE	templates_plate_1	A12	100	an_00165_(pikM6)_forward	oligos_plate_1	G21	250	an_00049_(pikM6)_reverse	oligos_plate_1	C01	250	assemblytoautomate_PCR_plate_5	E06	65.7	65.3	3027	parts_plate_2	I11	zag_plate_4	G10	pcr	assemblytoautomate_PCR_plate_5#E06	2458	101.2934842	21.5589	13.6291	TRUE	TRUE	Q5	assemblytoautomate_PCR_plate_5	E06	trial_1	assemblytoautomate_PCR_plate_5	E06	trial_1#assemblytoautomate_PCR_plate_5#E06
229	pikM6_TE	templates_plate_1	A12	100	an_00240_(pikM6)_forward	oligos_plate_1	J24	250	an_00166_(pikM6)_reverse	oligos_plate_1	G22	250	assemblytoautomate_PCR_plate_5	F06	65.7	65.3	3027	parts_plate_2	K11	zag_plate_4	G11	pcr	assemblytoautomate_PCR_plate_5#F06	2486	93.6660738	19.5379	11.8596	TRUE	TRUE	Q5	assemblytoautomate_PCR_plate_5	F06	trial_1	assemblytoautomate_PCR_plate_5	F06	trial_1#assemblytoautomate_PCR_plate_5#F06
230	pikM6_TE	templates_plate_1	A12	100	an_00240_(pikM6)_forward	oligos_plate_1	J24	250	an_00048_(pikM6)_reverse	oligos_plate_1	B24	250	assemblytoautomate_PCR_plate_5	G06	65.7	65.3	3027	parts_plate_2	M11	zag_plate_4	G12	pcr	assemblytoautomate_PCR_plate_5#G06	2458	99.57520067	18.6821	11.4074	TRUE	TRUE	Q5	assemblytoautomate_PCR_plate_5	G06	trial_1	assemblytoautomate_PCR_plate_5	G06	trial_1#assemblytoautomate_PCR_plate_5#G06
36	pikM6_TE	templates_plate_1	A12	100	an_00047_(pikM6)_forward	oligos_plate_1	B23	250	an_00048_(pikM6)_reverse	oligos_plate_1	B24	250	assemblytoautomate_PCR_plate_5	H06	65.7	65.3	3027	parts_plate_2	O11	zag_plate_4	H1	pcr	assemblytoautomate_PCR_plate_5#H06	2429	99.40771097	19.5026	12.3624	TRUE	TRUE	Q5	assemblytoautomate_PCR_plate_5	H06	trial_1	assemblytoautomate_PCR_plate_5	H06	trial_1#assemblytoautomate_PCR_plate_5#H06
37	pikM6_TE	templates_plate_1	A12	100	an_00047_(pikM6)_forward	oligos_plate_1	B23	250	an_00049_(pikM6)_reverse	oligos_plate_1	C01	250	assemblytoautomate_PCR_plate_5	A07	65.7	65.9	3027	parts_plate_2	A13	zag_plate_4	H2	pcr	assemblytoautomate_PCR_plate_5#A07	2458	101.4712968	19.5867	12.4397	TRUE	TRUE	Q5	assemblytoautomate_PCR_plate_5	A07	trial_1	assemblytoautomate_PCR_plate_5	A07	trial_1#assemblytoautomate_PCR_plate_5#A07
418	pKY001_spnA	templates_plate_1	C18	100	an_00265_(spnM1)_forward	oligos_plate_1	L01	250	an_00388_(spnM1_KS)_reverse	oligos_plate_2	A04	250	assemblytoautomate_PCR_plate_5	B07	65.7	65.9	1305	parts_plate_2	C13	zag_plate_4	H3	pcr	assemblytoautomate_PCR_plate_5#B07	1167	97.5119788	28.9594	39.6897	TRUE	TRUE	Q5	assemblytoautomate_PCR_plate_5	B07	trial_1	assemblytoautomate_PCR_plate_5	B07	trial_1#assemblytoautomate_PCR_plate_5#B07
467	pKY001_spnA	templates_plate_1	C18	100	an_00216_(spnM1)_forward	oligos_plate_1	I24	250	an_00388_(spnM1_KS)_reverse	oligos_plate_2	A04	250	assemblytoautomate_PCR_plate_5	C07	65.7	65.9	1305	parts_plate_2	E13	zag_plate_4	H4	pcr	assemblytoautomate_PCR_plate_5#C07	1156	97.63732594	31.2871	43.349	TRUE	TRUE	Q5	assemblytoautomate_PCR_plate_5	C07	trial_1	assemblytoautomate_PCR_plate_5	C07	trial_1#assemblytoautomate_PCR_plate_5#C07
377	DEBS1_TE	templates_plate_1	A19	100	an_00339_(debsTE)_forward	oligos_plate_1	O03	250	an_00340_(debsTE)_reverse	oligos_plate_1	O04	250	assemblytoautomate_PCR_plate_5	D07	65.8	65.9	921	parts_plate_2	G13	zag_plate_4	H5	pcr	assemblytoautomate_PCR_plate_5#D07	883	101.0866724	21.656	39.4722	TRUE	TRUE	Q5	assemblytoautomate_PCR_plate_5	D07	trial_1	assemblytoautomate_PCR_plate_5	D07	trial_1#assemblytoautomate_PCR_plate_5#D07
386	DEBS1_TE	templates_plate_1	A19	100	an_00356_(debsTE)_forward	oligos_plate_1	O20	250	an_00340_(debsTE)_reverse	oligos_plate_1	O04	250	assemblytoautomate_PCR_plate_5	E07	65.8	65.9	921	parts_plate_2	I13	zag_plate_4	H6	pcr	assemblytoautomate_PCR_plate_5#E07	809	98.7050854	33.6153	67.4701	TRUE	TRUE	Q5	assemblytoautomate_PCR_plate_5	E07	trial_1	assemblytoautomate_PCR_plate_5	E07	trial_1#assemblytoautomate_PCR_plate_5#E07
395	DEBS1_TE	templates_plate_1	A19	100	an_00365_(debsTE)_forward	oligos_plate_1	P05	250	an_00340_(debsTE)_reverse	oligos_plate_1	O04	250	assemblytoautomate_PCR_plate_5	F07	65.8	65.9	921	parts_plate_2	K13	zag_plate_4	H7	pcr	assemblytoautomate_PCR_plate_5#F07	892	101.0232439	23.6652	42.2456	TRUE	TRUE	Q5	assemblytoautomate_PCR_plate_5	F07	trial_1	assemblytoautomate_PCR_plate_5	F07	trial_1#assemblytoautomate_PCR_plate_5#F07
378	pikM6_TE	templates_plate_1	A12	100	an_00341_(pikTE)_forward	oligos_plate_1	O05	250	an_00342_(pikTE)_reverse	oligos_plate_1	O06	250	assemblytoautomate_PCR_plate_5	G07	66	65.9	993	parts_plate_2	M13	zag_plate_4	H8	pcr	assemblytoautomate_PCR_plate_5#G07	879	86.01781271	28.2787	52.6508	TRUE	TRUE	Q5	assemblytoautomate_PCR_plate_5	G07	trial_1	assemblytoautomate_PCR_plate_5	G07	trial_1#assemblytoautomate_PCR_plate_5#G07
387	pikM6_TE	templates_plate_1	A12	100	an_00357_(pikTE)_forward	oligos_plate_1	O21	250	an_00342_(pikTE)_reverse	oligos_plate_1	O06	250	assemblytoautomate_PCR_plate_5	H07	66	65.9	993	parts_plate_2	O13	zag_plate_4	H9	pcr	assemblytoautomate_PCR_plate_5#H07	848	96.78365112	39.0192	74.6748	TRUE	TRUE	Q5	assemblytoautomate_PCR_plate_5	H07	trial_1	assemblytoautomate_PCR_plate_5	H07	trial_1#assemblytoautomate_PCR_plate_5#H07
396	pikM6_TE	templates_plate_1	A12	100	an_00366_(pikTE)_forward	oligos_plate_1	P06	250	an_00342_(pikTE)_reverse	oligos_plate_1	O06	250	assemblytoautomate_PCR_plate_5	A08	66	65.9	993	parts_plate_2	A15	zag_plate_4	H10	pcr	assemblytoautomate_PCR_plate_5#A08	887	84.58330051	20.4009	37.7698	TRUE	TRUE	Q5	assemblytoautomate_PCR_plate_5	A08	trial_1	assemblytoautomate_PCR_plate_5	A08	trial_1#assemblytoautomate_PCR_plate_5#A08
119	DEBS_M6_TE	templates_plate_1	A21	100	an_00157_(eryM6)_forward	oligos_plate_1	G13	250	an_00158_(eryM6)_reverse	oligos_plate_1	G14	250	assemblytoautomate_PCR_plate_5	B08	66	65.9	4293	parts_plate_2	C15	zag_plate_4	H11	pcr	assemblytoautomate_PCR_plate_5#B08	3572	97.46946399	17.0131	7.2241	TRUE	TRUE	Q5	assemblytoautomate_PCR_plate_5	B08	trial_1	assemblytoautomate_PCR_plate_5	B08	trial_1#assemblytoautomate_PCR_plate_5#B08
120	DEBS_M6_TE	templates_plate_1	A21	100	an_00157_(eryM6)_forward	oligos_plate_1	G13	250	an_00038_(eryM6)_reverse	oligos_plate_1	B14	250	assemblytoautomate_PCR_plate_5	C08	66	65.9	4293	parts_plate_2	E15	zag_plate_5	A1	pcr	redo_pcr_plate_T2_1#B08	3822	70.30792584	2.5938	1.0913	TRUE	TRUE	Phusion GC	redo_pcr_plate_T2_1	B08	trial_2	redo_pcr_plate_T2_1	B08	trial_2#redo_pcr_plate_T2_1#B08
123	__NL_LipPKS1_TE	templates_plate_1	A02	100	an_00160_(lipM1)_forward	oligos_plate_1	G16	250	an_00161_(lipM1)_reverse	oligos_plate_1	G17	250	assemblytoautomate_PCR_plate_5	D08	66	65.9	4677	parts_plate_2	G15	zag_plate_5	A2	pcr	assemblytoautomate_PCR_plate_5#D08	3750	95.06236338	15.5253	6.3077	TRUE	TRUE	Q5	assemblytoautomate_PCR_plate_5	D08	trial_1	assemblytoautomate_PCR_plate_5	D08	trial_1#assemblytoautomate_PCR_plate_5#D08
124	__NL_LipPKS1_TE	templates_plate_1	A02	100	an_00160_(lipM1)_forward	oligos_plate_1	G16	250	an_00042_(lipM1)_reverse	oligos_plate_1	B18	250	assemblytoautomate_PCR_plate_5	E08	66	65.9	4677	parts_plate_2	I15	zag_plate_5	A3	pcr	assemblytoautomate_PCR_plate_5#E08	3786	96.44335299	18.2222	7.5034	TRUE	TRUE	Q5	assemblytoautomate_PCR_plate_5	E08	trial_1	assemblytoautomate_PCR_plate_5	E08	trial_1#assemblytoautomate_PCR_plate_5#E08
125	__NL_LipPKS1_Yto	templates_plate_1	A04	100	an_00160_(lipM1)_forward	oligos_plate_1	G16	250	an_00161_(lipM1)_reverse	oligos_plate_1	G17	250	assemblytoautomate_PCR_plate_5	F08	66	65.9	4677	parts_plate_2	K15	zag_plate_5	A4	pcr	assemblytoautomate_PCR_plate_5#F08	3750	96.09551159	18.0698	7.2626	TRUE	TRUE	Q5	assemblytoautomate_PCR_plate_5	F08	trial_1	assemblytoautomate_PCR_plate_5	F08	trial_1#assemblytoautomate_PCR_plate_5#F08
126	__NL_LipPKS1_Yto	templates_plate_1	A04	100	an_00160_(lipM1)_forward	oligos_plate_1	G16	250	an_00042_(lipM1)_reverse	oligos_plate_1	B18	250	assemblytoautomate_PCR_plate_5	G08	66	65.9	4677	parts_plate_2	M15	zag_plate_5	A5	pcr	assemblytoautomate_PCR_plate_5#G08	3750	94.76845639	22.1037	8.8882	TRUE	TRUE	Q5	assemblytoautomate_PCR_plate_5	G08	trial_1	assemblytoautomate_PCR_plate_5	G08	trial_1#assemblytoautomate_PCR_plate_5#G08
127	__NL_LipPKS1_TE_	templates_plate_1	A06	100	an_00160_(lipM1)_forward	oligos_plate_1	G16	250	an_00161_(lipM1)_reverse	oligos_plate_1	G17	250	assemblytoautomate_PCR_plate_5	H08	66	65.9	4608	parts_plate_2	O15	zag_plate_5	A6	pcr	assemblytoautomate_PCR_plate_5#H08	3715	96.63618923	27.0993	10.9693	TRUE	TRUE	Q5	assemblytoautomate_PCR_plate_5	H08	trial_1	assemblytoautomate_PCR_plate_5	H08	trial_1#assemblytoautomate_PCR_plate_5#H08
128	__NL_LipPKS1_TE_	templates_plate_1	A06	100	an_00160_(lipM1)_forward	oligos_plate_1	G16	250	an_00042_(lipM1)_reverse	oligos_plate_1	B18	250	assemblytoautomate_PCR_plate_5	A09	66	66	4608	parts_plate_2	A17	zag_plate_5	A7	pcr	assemblytoautomate_PCR_plate_5#A09	3715	96.07112764	28.7318	11.6761	TRUE	TRUE	Q5	assemblytoautomate_PCR_plate_5	A09	trial_1	assemblytoautomate_PCR_plate_5	A09	trial_1#assemblytoautomate_PCR_plate_5#A09
215	DEBS_M6_TE	templates_plate_1	A21	100	an_00235_(eryM6)_forward	oligos_plate_1	J19	250	an_00158_(eryM6)_reverse	oligos_plate_1	G14	250	assemblytoautomate_PCR_plate_5	B09	66	66	4293	parts_plate_2	C17	zag_plate_5	A8	pcr	assemblytoautomate_PCR_plate_5#B09	3643	87.25641516	17.8079	7.7168	TRUE	TRUE	Q5	assemblytoautomate_PCR_plate_5	B09	trial_1	assemblytoautomate_PCR_plate_5	B09	trial_1#assemblytoautomate_PCR_plate_5#B09
216	DEBS_M6_TE	templates_plate_1	A21	100	an_00235_(eryM6)_forward	oligos_plate_1	J19	250	an_00037_(eryM6)_reverse	oligos_plate_1	B13	250	assemblytoautomate_PCR_plate_5	C09	66	66	4293	parts_plate_2	E17	zag_plate_5	A9	pcr	assemblytoautomate_PCR_plate_5#C09	3643	100.0397154	18.1362	7.7329	TRUE	TRUE	Q5	assemblytoautomate_PCR_plate_5	C09	trial_1	assemblytoautomate_PCR_plate_5	C09	trial_1#assemblytoautomate_PCR_plate_5#C09
219	__NL_LipPKS1_TE	templates_plate_1	A02	100	an_00237_(lipM1)_forward	oligos_plate_1	J21	250	an_00161_(lipM1)_reverse	oligos_plate_1	G17	250	assemblytoautomate_PCR_plate_5	D09	66	66	4677	parts_plate_2	G17	zag_plate_5	A10	pcr	assemblytoautomate_PCR_plate_5#D09	3786	96.70961012	18.8194	7.6328	TRUE	TRUE	Q5	assemblytoautomate_PCR_plate_5	D09	trial_1	assemblytoautomate_PCR_plate_5	D09	trial_1#assemblytoautomate_PCR_plate_5#D09
22	DEBS_M6_TE	templates_plate_1	A21	100	an_00036_(eryM6)_forward	oligos_plate_1	B12	250	an_00037_(eryM6)_reverse	oligos_plate_1	B13	250	assemblytoautomate_PCR_plate_5	E09	66	66	4293	parts_plate_2	I17	zag_plate_5	A11	pcr	assemblytoautomate_PCR_plate_5#E09	3500	99.60332557	25.1347	11.0077	TRUE	TRUE	Q5	assemblytoautomate_PCR_plate_5	E09	trial_1	assemblytoautomate_PCR_plate_5	E09	trial_1#assemblytoautomate_PCR_plate_5#E09
220	__NL_LipPKS1_TE	templates_plate_1	A02	100	an_00237_(lipM1)_forward	oligos_plate_1	J21	250	an_00041_(lipM1)_reverse	oligos_plate_1	B17	250	assemblytoautomate_PCR_plate_5	F09	66	66	4677	parts_plate_2	K17	zag_plate_5	A12	pcr	assemblytoautomate_PCR_plate_5#F09	3822	98.1017355	15.7313	6.3212	TRUE	TRUE	Q5	assemblytoautomate_PCR_plate_5	F09	trial_1	assemblytoautomate_PCR_plate_5	F09	trial_1#assemblytoautomate_PCR_plate_5#F09
221	__NL_LipPKS1_Yto	templates_plate_1	A04	100	an_00237_(lipM1)_forward	oligos_plate_1	J21	250	an_00161_(lipM1)_reverse	oligos_plate_1	G17	250	assemblytoautomate_PCR_plate_5	G09	66	66	4677	parts_plate_2	M17	zag_plate_5	B1	pcr	assemblytoautomate_PCR_plate_5#G09	3786	93.89902213	23.6603	9.5867	TRUE	TRUE	Q5	assemblytoautomate_PCR_plate_5	G09	trial_1	assemblytoautomate_PCR_plate_5	G09	trial_1#assemblytoautomate_PCR_plate_5#G09
222	__NL_LipPKS1_Yto	templates_plate_1	A04	100	an_00237_(lipM1)_forward	oligos_plate_1	J21	250	an_00041_(lipM1)_reverse	oligos_plate_1	B17	250	assemblytoautomate_PCR_plate_5	H09	66	66	4677	parts_plate_2	O17	zag_plate_5	B2	pcr	assemblytoautomate_PCR_plate_5#H09	3358	98.70865019	20.7683	9.2932	TRUE	TRUE	Q5	assemblytoautomate_PCR_plate_5	H09	trial_1	assemblytoautomate_PCR_plate_5	H09	trial_1#assemblytoautomate_PCR_plate_5#H09
223	__NL_LipPKS1_TE_	templates_plate_1	A06	100	an_00237_(lipM1)_forward	oligos_plate_1	J21	250	an_00161_(lipM1)_reverse	oligos_plate_1	G17	250	assemblytoautomate_PCR_plate_5	A10	66	66	4608	parts_plate_2	A19	zag_plate_5	B3	pcr	assemblytoautomate_PCR_plate_5#A10	3786	96.26361552	20.1499	8.1384	TRUE	TRUE	Q5	assemblytoautomate_PCR_plate_5	A10	trial_1	assemblytoautomate_PCR_plate_5	A10	trial_1#assemblytoautomate_PCR_plate_5#A10
224	__NL_LipPKS1_TE_	templates_plate_1	A06	100	an_00237_(lipM1)_forward	oligos_plate_1	J21	250	an_00041_(lipM1)_reverse	oligos_plate_1	B17	250	assemblytoautomate_PCR_plate_5	B10	66	66	4608	parts_plate_2	C19	zag_plate_5	B4	pcr	assemblytoautomate_PCR_plate_5#B10	3715	100.038337	18.788	7.6408	TRUE	TRUE	Q5	assemblytoautomate_PCR_plate_5	B10	trial_1	assemblytoautomate_PCR_plate_5	B10	trial_1#assemblytoautomate_PCR_plate_5#B10
23	DEBS_M6_TE	templates_plate_1	A21	100	an_00036_(eryM6)_forward	oligos_plate_1	B12	250	an_00038_(eryM6)_reverse	oligos_plate_1	B14	250	assemblytoautomate_PCR_plate_5	C10	66	66	4293	parts_plate_2	E19	zag_plate_5	B5	pcr	redo_pcr_plate_T3_1#C08	3572	85.96183766	4.8069	2.0592	TRUE	TRUE	Q5	redo_pcr_plate_T3_1	C08	trial_3	redo_pcr_plate_T3_1	C08	trial_3#redo_pcr_plate_T3_1#C08
26	__NL_LipPKS1_TE	templates_plate_1	A02	100	an_00040_(lipM1)_forward	oligos_plate_1	B16	250	an_00041_(lipM1)_reverse	oligos_plate_1	B17	250	assemblytoautomate_PCR_plate_5	D10	66	66	4677	parts_plate_2	G19	zag_plate_5	B6	pcr	assemblytoautomate_PCR_plate_5#D10	3750	102.2051097	12.4494	5.0331	TRUE	TRUE	Q5	assemblytoautomate_PCR_plate_5	D10	trial_1	assemblytoautomate_PCR_plate_5	D10	trial_1#assemblytoautomate_PCR_plate_5#D10
27	__NL_LipPKS1_TE	templates_plate_1	A02	100	an_00040_(lipM1)_forward	oligos_plate_1	B16	250	an_00042_(lipM1)_reverse	oligos_plate_1	B18	250	assemblytoautomate_PCR_plate_5	E10	66	66	4677	parts_plate_2	I19	zag_plate_5	B7	pcr	assemblytoautomate_PCR_plate_5#E10	3750	90.72112196	14.3607	5.8839	TRUE	TRUE	Q5	assemblytoautomate_PCR_plate_5	E10	trial_1	assemblytoautomate_PCR_plate_5	E10	trial_1#assemblytoautomate_PCR_plate_5#E10
28	__NL_LipPKS1_Yto	templates_plate_1	A04	100	an_00040_(lipM1)_forward	oligos_plate_1	B16	250	an_00041_(lipM1)_reverse	oligos_plate_1	B17	250	assemblytoautomate_PCR_plate_5	F10	66	66	4677	parts_plate_2	K19	zag_plate_5	B8	pcr	assemblytoautomate_PCR_plate_5#F10	3750	98.67476497	15.6288	6.3294	TRUE	TRUE	Q5	assemblytoautomate_PCR_plate_5	F10	trial_1	assemblytoautomate_PCR_plate_5	F10	trial_1#assemblytoautomate_PCR_plate_5#F10
29	__NL_LipPKS1_Yto	templates_plate_1	A04	100	an_00040_(lipM1)_forward	oligos_plate_1	B16	250	an_00042_(lipM1)_reverse	oligos_plate_1	B18	250	assemblytoautomate_PCR_plate_5	G10	66	66	4677	parts_plate_2	M19	zag_plate_5	B9	pcr	assemblytoautomate_PCR_plate_5#G10	3750	91.92511943	22.7454	9.4011	TRUE	TRUE	Q5	assemblytoautomate_PCR_plate_5	G10	trial_1	assemblytoautomate_PCR_plate_5	G10	trial_1#assemblytoautomate_PCR_plate_5#G10
30	__NL_LipPKS1_TE_	templates_plate_1	A06	100	an_00040_(lipM1)_forward	oligos_plate_1	B16	250	an_00041_(lipM1)_reverse	oligos_plate_1	B17	250	assemblytoautomate_PCR_plate_5	H10	66	66	4608	parts_plate_2	O19	zag_plate_5	B10	pcr	assemblytoautomate_PCR_plate_5#H10	3643	99.39536474	23.5405	9.8811	TRUE	TRUE	Q5	assemblytoautomate_PCR_plate_5	H10	trial_1	assemblytoautomate_PCR_plate_5	H10	trial_1#assemblytoautomate_PCR_plate_5#H10
31	__NL_LipPKS1_TE_	templates_plate_1	A06	100	an_00040_(lipM1)_forward	oligos_plate_1	B16	250	an_00042_(lipM1)_reverse	oligos_plate_1	B18	250	assemblytoautomate_PCR_plate_5	A11	66	66	4608	parts_plate_2	A21	zag_plate_5	B11	pcr	assemblytoautomate_PCR_plate_5#A11	3715	94.91807669	16.3018	6.8427	TRUE	TRUE	Q5	assemblytoautomate_PCR_plate_5	A11	trial_1	assemblytoautomate_PCR_plate_5	A11	trial_1#assemblytoautomate_PCR_plate_5#A11
137	fosM5	templates_plate_1	A16	100	an_00167_(fosM4)_forward	oligos_plate_1	G23	250	an_00169_(fosM5)_reverse	oligos_plate_1	H01	250	assemblytoautomate_PCR_plate_5	B11	66	66	4866	parts_plate_2	C21	zag_plate_5	B12	pcr	assemblytoautomate_PCR_plate_5#B11					FALSE	FALSE	Q5	assemblytoautomate_PCR_plate_5	B11	trial_1	assemblytoautomate_PCR_plate_5	B11	trial_1#assemblytoautomate_PCR_plate_5#B11
138	fosM5	templates_plate_1	A16	100	an_00167_(fosM4)_forward	oligos_plate_1	G23	250	an_00054_(fosM5)_reverse	oligos_plate_1	C06	250	assemblytoautomate_PCR_plate_5	C11	66	66	4866	parts_plate_2	E21	zag_plate_5	C1	pcr	assemblytoautomate_PCR_plate_5#C11	3929	77.53086571	12.6787	4.7202	TRUE	TRUE	Q5	assemblytoautomate_PCR_plate_5	C11	trial_1	assemblytoautomate_PCR_plate_5	C11	trial_1#assemblytoautomate_PCR_plate_5#C11
233	fosM5	templates_plate_1	A16	100	an_00241_(fosM4)_forward	oligos_plate_1	K01	250	an_00169_(fosM5)_reverse	oligos_plate_1	H01	250	assemblytoautomate_PCR_plate_5	D11	66	66	4866	parts_plate_2	G21	zag_plate_5	C2	pcr	assemblytoautomate_PCR_plate_5#D11					FALSE	FALSE	Q5	assemblytoautomate_PCR_plate_5	D11	trial_1	assemblytoautomate_PCR_plate_5	D11	trial_1#assemblytoautomate_PCR_plate_5#D11
234	fosM5	templates_plate_1	A16	100	an_00241_(fosM4)_forward	oligos_plate_1	K01	250	an_00053_(fosM5)_reverse	oligos_plate_1	C05	250	assemblytoautomate_PCR_plate_5	E11	66	66	4866	parts_plate_2	I21	zag_plate_5	C3	pcr	assemblytoautomate_PCR_plate_5#E11	4000	81.56331743	7.9512	2.9933	TRUE	TRUE	Q5	assemblytoautomate_PCR_plate_5	E11	trial_1	assemblytoautomate_PCR_plate_5	E11	trial_1#assemblytoautomate_PCR_plate_5#E11
40	fosM5	templates_plate_1	A16	100	an_00050_(fosM4)_forward	oligos_plate_1	C02	250	an_00053_(fosM5)_reverse	oligos_plate_1	C05	250	assemblytoautomate_PCR_plate_5	F11	66	66	4866	parts_plate_2	K21	zag_plate_5	C4	pcr	assemblytoautomate_PCR_plate_5#F11	3893	82.47408029	12.7674	4.9086	TRUE	TRUE	Q5	assemblytoautomate_PCR_plate_5	F11	trial_1	assemblytoautomate_PCR_plate_5	F11	trial_1#assemblytoautomate_PCR_plate_5#F11
41	fosM5	templates_plate_1	A16	100	an_00050_(fosM4)_forward	oligos_plate_1	C02	250	an_00054_(fosM5)_reverse	oligos_plate_1	C06	250	assemblytoautomate_PCR_plate_5	G11	66	66	4866	parts_plate_2	M21	zag_plate_5	C5	pcr	assemblytoautomate_PCR_plate_5#G11	3929	78.99413495	12.1083	4.5961	TRUE	TRUE	Q5	assemblytoautomate_PCR_plate_5	G11	trial_1	assemblytoautomate_PCR_plate_5	G11	trial_1#assemblytoautomate_PCR_plate_5#G11
135	fosM4	templates_plate_1	A14	100	an_00167_(fosM4)_forward	oligos_plate_1	G23	250	an_00168_(fosM4)_reverse	oligos_plate_1	G24	250	assemblytoautomate_PCR_plate_5	H11	66	66	4734	parts_plate_2	O21	zag_plate_5	C6	pcr	assemblytoautomate_PCR_plate_5#H11	3786	41.48757894	5.3475	2.2544	TRUE	TRUE	Q5	assemblytoautomate_PCR_plate_5	H11	trial_1	assemblytoautomate_PCR_plate_5	H11	trial_1#assemblytoautomate_PCR_plate_5#H11
136	fosM4	templates_plate_1	A14	100	an_00167_(fosM4)_forward	oligos_plate_1	G23	250	an_00052_(fosM4)_reverse	oligos_plate_1	C04	250	assemblytoautomate_PCR_plate_5	A12	66	66	4734	parts_plate_2	A23	zag_plate_5	C7	pcr	assemblytoautomate_PCR_plate_5#A12	3893	40.14009441	6.3264	2.4289	TRUE	TRUE	Q5	assemblytoautomate_PCR_plate_5	A12	trial_1	assemblytoautomate_PCR_plate_5	A12	trial_1#assemblytoautomate_PCR_plate_5#A12
141	hygM3	templates_plate_1	A20	100	an_00167_(fosM4)_forward	oligos_plate_1	G23	250	an_00172_(hygM3)_reverse	oligos_plate_1	H04	250	assemblytoautomate_PCR_plate_5	B12	66	66	4701	parts_plate_2	C23	zag_plate_5	C8	pcr	assemblytoautomate_PCR_plate_5#B12	3786	84.84022362	7.3755	2.9943	TRUE	TRUE	Q5	assemblytoautomate_PCR_plate_5	B12	trial_1	assemblytoautomate_PCR_plate_5	B12	trial_1#assemblytoautomate_PCR_plate_5#B12
142	hygM3	templates_plate_1	A20	100	an_00167_(fosM4)_forward	oligos_plate_1	G23	250	an_00059_(hygM3)_reverse	oligos_plate_1	C11	250	assemblytoautomate_PCR_plate_5	C12	66	66	4701	parts_plate_2	E23	zag_plate_5	C9	pcr	assemblytoautomate_PCR_plate_5#C12	3750	90.83318654	10.3132	4.134	TRUE	TRUE	Q5	assemblytoautomate_PCR_plate_5	C12	trial_1	assemblytoautomate_PCR_plate_5	C12	trial_1#assemblytoautomate_PCR_plate_5#C12
231	fosM4	templates_plate_1	A14	100	an_00241_(fosM4)_forward	oligos_plate_1	K01	250	an_00168_(fosM4)_reverse	oligos_plate_1	G24	250	assemblytoautomate_PCR_plate_5	D12	66	66	4734	parts_plate_2	G23	zag_plate_5	C10	pcr	assemblytoautomate_PCR_plate_5#D12	3893	49.49678801	4.1607	1.6174	TRUE	TRUE	Q5	assemblytoautomate_PCR_plate_5	D12	trial_1	assemblytoautomate_PCR_plate_5	D12	trial_1#assemblytoautomate_PCR_plate_5#D12
232	fosM4	templates_plate_1	A14	100	an_00241_(fosM4)_forward	oligos_plate_1	K01	250	an_00051_(fosM4)_reverse	oligos_plate_1	C03	250	assemblytoautomate_PCR_plate_5	E12	66	66	4734	parts_plate_2	I23	zag_plate_5	C11	pcr	assemblytoautomate_PCR_plate_5#E12	3857	53.836043	6.881	2.5981	TRUE	TRUE	Q5	assemblytoautomate_PCR_plate_5	E12	trial_1	assemblytoautomate_PCR_plate_5	E12	trial_1#assemblytoautomate_PCR_plate_5#E12
237	hygM3	templates_plate_1	A20	100	an_00241_(fosM4)_forward	oligos_plate_1	K01	250	an_00172_(hygM3)_reverse	oligos_plate_1	H04	250	assemblytoautomate_PCR_plate_5	F12	66	66	4701	parts_plate_2	K23	zag_plate_5	C12	pcr	assemblytoautomate_PCR_plate_5#F12	3893	88.88407021	7.7882	3.0426	TRUE	TRUE	Q5	assemblytoautomate_PCR_plate_5	F12	trial_1	assemblytoautomate_PCR_plate_5	F12	trial_1#assemblytoautomate_PCR_plate_5#F12
238	hygM3	templates_plate_1	A20	100	an_00241_(fosM4)_forward	oligos_plate_1	K01	250	an_00058_(hygM3)_reverse	oligos_plate_1	C10	250	assemblytoautomate_PCR_plate_5	G12	66	66	4701	parts_plate_2	M23	zag_plate_5	D1	pcr	assemblytoautomate_PCR_plate_5#G12	3822	92.24163602	13.3196	5.2383	TRUE	TRUE	Q5	assemblytoautomate_PCR_plate_5	G12	trial_1	assemblytoautomate_PCR_plate_5	G12	trial_1#assemblytoautomate_PCR_plate_5#G12
38	fosM4	templates_plate_1	A14	100	an_00050_(fosM4)_forward	oligos_plate_1	C02	250	an_00051_(fosM4)_reverse	oligos_plate_1	C03	250	assemblytoautomate_PCR_plate_5	H12	66	66	4734	parts_plate_2	O23	zag_plate_5	D2	pcr	assemblytoautomate_PCR_plate_5#H12	3822	59.89291924	10.437	3.9847	TRUE	TRUE	Q5	assemblytoautomate_PCR_plate_5	H12	trial_1	assemblytoautomate_PCR_plate_5	H12	trial_1#assemblytoautomate_PCR_plate_5#H12
39	fosM4	templates_plate_1	A14	100	an_00050_(fosM4)_forward	oligos_plate_1	C02	250	an_00052_(fosM4)_reverse	oligos_plate_1	C04	250	assemblytoautomate_PCR_plate_6	A01	66	66.3	4734	parts_plate_2	A2	zag_plate_5	D3	pcr	assemblytoautomate_PCR_plate_6#A01	3893	42.35764495	6.526	2.6892	TRUE	TRUE	Q5	assemblytoautomate_PCR_plate_6	A01	trial_1	assemblytoautomate_PCR_plate_6	A01	trial_1#assemblytoautomate_PCR_plate_6#A01
44	hygM3	templates_plate_1	A20	100	an_00050_(fosM4)_forward	oligos_plate_1	C02	250	an_00058_(hygM3)_reverse	oligos_plate_1	C10	250	assemblytoautomate_PCR_plate_6	B01	66	66.3	4701	parts_plate_2	C2	zag_plate_5	D4	pcr	assemblytoautomate_PCR_plate_6#B01	3786	91.47216935	13.6975	5.4389	TRUE	TRUE	Q5	assemblytoautomate_PCR_plate_6	B01	trial_1	assemblytoautomate_PCR_plate_6	B01	trial_1#assemblytoautomate_PCR_plate_6#B01
45	hygM3	templates_plate_1	A20	100	an_00050_(fosM4)_forward	oligos_plate_1	C02	250	an_00059_(hygM3)_reverse	oligos_plate_1	C11	250	assemblytoautomate_PCR_plate_6	C01	66	66.3	4701	parts_plate_2	E2	zag_plate_5	D5	pcr	assemblytoautomate_PCR_plate_6#C01	3786	92.74736105	12.9863	5.2761	TRUE	TRUE	Q5	assemblytoautomate_PCR_plate_6	C01	trial_1	assemblytoautomate_PCR_plate_6	C01	trial_1#assemblytoautomate_PCR_plate_6#C01
145	natM2	templates_plate_1	A24	100	an_00175_(natM2)_forward	oligos_plate_1	H07	250	an_00176_(natM2)_reverse	oligos_plate_1	H08	250	assemblytoautomate_PCR_plate_6	D01	66.4	66.3	3951	parts_plate_2	G2	zag_plate_5	D6	pcr	assemblytoautomate_PCR_plate_6#D01	3215	62.59306844	11.8873	5.596	TRUE	TRUE	Q5	assemblytoautomate_PCR_plate_6	D01	trial_1	assemblytoautomate_PCR_plate_6	D01	trial_1#assemblytoautomate_PCR_plate_6#D01
146	natM2	templates_plate_1	A24	100	an_00175_(natM2)_forward	oligos_plate_1	H07	250	an_00065_(natM2)_reverse	oligos_plate_1	C17	250	assemblytoautomate_PCR_plate_6	E01	66.4	66.3	3951	parts_plate_2	I2	zag_plate_5	D7	pcr	assemblytoautomate_PCR_plate_6#E01	3144	84.12300013	17.9982	8.3229	TRUE	TRUE	Q5	assemblytoautomate_PCR_plate_6	E01	trial_1	assemblytoautomate_PCR_plate_6	E01	trial_1#assemblytoautomate_PCR_plate_6#E01
241	natM2	templates_plate_1	A24	100	an_00244_(natM2)_forward	oligos_plate_1	K04	250	an_00176_(natM2)_reverse	oligos_plate_1	H08	250	assemblytoautomate_PCR_plate_6	F01	66.4	66.3	3951	parts_plate_2	K2	zag_plate_5	D8	pcr	assemblytoautomate_PCR_plate_6#F01	3179	66.23415638	10.3624	4.8698	TRUE	TRUE	Q5	assemblytoautomate_PCR_plate_6	F01	trial_1	assemblytoautomate_PCR_plate_6	F01	trial_1#assemblytoautomate_PCR_plate_6#F01
242	natM2	templates_plate_1	A24	100	an_00244_(natM2)_forward	oligos_plate_1	K04	250	an_00064_(natM2)_reverse	oligos_plate_1	C16	250	assemblytoautomate_PCR_plate_6	G01	66.4	66.3	3951	parts_plate_2	M2	zag_plate_5	D9	pcr	assemblytoautomate_PCR_plate_6#G01	3179	72.35493478	10.5678	4.9792	TRUE	TRUE	Q5	assemblytoautomate_PCR_plate_6	G01	trial_1	assemblytoautomate_PCR_plate_6	G01	trial_1#assemblytoautomate_PCR_plate_6#G01
48	natM2	templates_plate_1	A24	100	an_00063_(natM2)_forward	oligos_plate_1	C15	250	an_00064_(natM2)_reverse	oligos_plate_1	C16	250	assemblytoautomate_PCR_plate_6	H01	66.4	66.3	3951	parts_plate_2	O2	zag_plate_5	D10	pcr	assemblytoautomate_PCR_plate_6#H01					FALSE	TRUE	Q5	assemblytoautomate_PCR_plate_6	H01	trial_1	assemblytoautomate_PCR_plate_6	H01	trial_1#assemblytoautomate_PCR_plate_6#H01
49	natM2	templates_plate_1	A24	100	an_00063_(natM2)_forward	oligos_plate_1	C15	250	an_00065_(natM2)_reverse	oligos_plate_1	C17	250	assemblytoautomate_PCR_plate_6	A02	66.4	66.3	3951	parts_plate_2	A4	zag_plate_5	D11	pcr	assemblytoautomate_PCR_plate_6#A02	3251	73.7165323	12.2438	5.812	TRUE	TRUE	Q5	assemblytoautomate_PCR_plate_6	A02	trial_1	assemblytoautomate_PCR_plate_6	A02	trial_1#assemblytoautomate_PCR_plate_6#A02
293	pBbS2k_borA1	templates_plate_1	E03	100	an_00269_(borLM)_forward	oligos_plate_1	L05	250	an_00270_(borLM)_reverse	oligos_plate_1	L06	250	assemblytoautomate_PCR_plate_6	B02	66.5	66.3	2382	parts_plate_2	C4	zag_plate_5	D12	pcr	assemblytoautomate_PCR_plate_6#B02	1885	102.1797185	8.4942	7.0159	TRUE	TRUE	Q5	assemblytoautomate_PCR_plate_6	B02	trial_1	assemblytoautomate_PCR_plate_6	B02	trial_1#assemblytoautomate_PCR_plate_6#B02
294	pBbS2k_borA1	templates_plate_1	E03	100	an_00271_(borLM)_forward	oligos_plate_1	L07	250	an_00270_(borLM)_reverse	oligos_plate_1	L06	250	assemblytoautomate_PCR_plate_6	C02	66.5	66.3	2382	parts_plate_2	E4	zag_plate_5	E1	pcr	assemblytoautomate_PCR_plate_6#C02	1885	100.3065304	12.6966	10.6418	TRUE	TRUE	Q5	assemblytoautomate_PCR_plate_6	C02	trial_1	assemblytoautomate_PCR_plate_6	C02	trial_1#assemblytoautomate_PCR_plate_6#C02
295	pBbS2k_borA1	templates_plate_1	E03	100	an_00269_(borLM)_forward	oligos_plate_1	L05	250	an_00272_(borLM)_reverse	oligos_plate_1	L08	250	assemblytoautomate_PCR_plate_6	D02	66.5	66.3	2382	parts_plate_2	G4	zag_plate_5	E2	pcr	assemblytoautomate_PCR_plate_6#D02	1846	103.5466587	11.4213	9.5195	TRUE	TRUE	Q5	assemblytoautomate_PCR_plate_6	D02	trial_1	assemblytoautomate_PCR_plate_6	D02	trial_1#assemblytoautomate_PCR_plate_6#D02
296	pBbS2k_borA1	templates_plate_1	E03	100	an_00271_(borLM)_forward	oligos_plate_1	L07	250	an_00272_(borLM)_reverse	oligos_plate_1	L08	250	assemblytoautomate_PCR_plate_6	E02	66.5	66.3	2382	parts_plate_2	I4	zag_plate_5	E3	pcr	assemblytoautomate_PCR_plate_6#E02	1846	102.5249432	13.225	10.831	TRUE	TRUE	Q5	assemblytoautomate_PCR_plate_6	E02	trial_1	assemblytoautomate_PCR_plate_6	E02	trial_1#assemblytoautomate_PCR_plate_6#E02
297	pBbS2k_borA1	templates_plate_1	E03	100	an_00269_(borLM)_forward	oligos_plate_1	L05	250	an_00273_(borLM)_reverse	oligos_plate_1	L09	250	assemblytoautomate_PCR_plate_6	F02	66.5	66.3	2382	parts_plate_2	K4	zag_plate_5	E4	pcr	assemblytoautomate_PCR_plate_6#F02					FALSE	TRUE	Q5	assemblytoautomate_PCR_plate_6	F02	trial_1	assemblytoautomate_PCR_plate_6	F02	trial_1#assemblytoautomate_PCR_plate_6#F02
298	pBbS2k_borA1	templates_plate_1	E03	100	an_00271_(borLM)_forward	oligos_plate_1	L07	250	an_00273_(borLM)_reverse	oligos_plate_1	L09	250	assemblytoautomate_PCR_plate_6	G02	66.5	66.3	2382	parts_plate_2	M4	zag_plate_5	E5	pcr	assemblytoautomate_PCR_plate_6#G02					FALSE	TRUE	Q5	assemblytoautomate_PCR_plate_6	G02	trial_1	assemblytoautomate_PCR_plate_6	G02	trial_1#assemblytoautomate_PCR_plate_6#G02
143	mycM2	templates_plate_1	A22	100	an_00173_(mycM2)_forward	oligos_plate_1	H05	250	an_00174_(mycM2)_reverse	oligos_plate_1	H06	250	assemblytoautomate_PCR_plate_6	H02	66.5	66.3	5289	parts_plate_2	O4	zag_plate_5	E6	pcr	assemblytoautomate_PCR_plate_6#H02	1034	82.0592126	17.4311	26.5657	FALSE	FALSE	Q5	assemblytoautomate_PCR_plate_6	H02	trial_1	assemblytoautomate_PCR_plate_6	H02	trial_1#assemblytoautomate_PCR_plate_6#H02
144	mycM2	templates_plate_1	A22	100	an_00173_(mycM2)_forward	oligos_plate_1	H05	250	an_00062_(mycM2)_reverse	oligos_plate_1	C14	250	assemblytoautomate_PCR_plate_6	A03	66.5	66.5	5289	parts_plate_2	A6	zag_plate_5	E7	pcr	assemblytoautomate_PCR_plate_6#A03	1056	79.49286024	14.101	21.1576	FALSE	FALSE	Q5	assemblytoautomate_PCR_plate_6	A03	trial_1	assemblytoautomate_PCR_plate_6	A03	trial_1#assemblytoautomate_PCR_plate_6#A03
239	mycM2	templates_plate_1	A22	100	an_00243_(mycM2)_forward	oligos_plate_1	K03	250	an_00174_(mycM2)_reverse	oligos_plate_1	H06	250	assemblytoautomate_PCR_plate_6	B03	66.5	66.5	5289	parts_plate_2	C6	zag_plate_5	E8	pcr	assemblytoautomate_PCR_plate_6#B03	1045	81.62509603	15.9373	24.0443	FALSE	FALSE	Q5	assemblytoautomate_PCR_plate_6	B03	trial_1	assemblytoautomate_PCR_plate_6	B03	trial_1#assemblytoautomate_PCR_plate_6#B03
240	mycM2	templates_plate_1	A22	100	an_00243_(mycM2)_forward	oligos_plate_1	K03	250	an_00061_(mycM2)_reverse	oligos_plate_1	C13	250	assemblytoautomate_PCR_plate_6	C03	66.5	66.5	5289	parts_plate_2	E6	zag_plate_5	E9	pcr	assemblytoautomate_PCR_plate_6#C03	1045	81.48358594	19.79	29.8841	FALSE	FALSE	Q5	assemblytoautomate_PCR_plate_6	C03	trial_1	assemblytoautomate_PCR_plate_6	C03	trial_1#assemblytoautomate_PCR_plate_6#C03
46	mycM2	templates_plate_1	A22	100	an_00060_(mycM2)_forward	oligos_plate_1	C12	250	an_00061_(mycM2)_reverse	oligos_plate_1	C13	250	assemblytoautomate_PCR_plate_6	D03	66.5	66.5	5289	parts_plate_2	G6	zag_plate_5	E10	pcr	assemblytoautomate_PCR_plate_6#D03	1023	82.97075123	21.1251	32.466	FALSE	FALSE	Q5	assemblytoautomate_PCR_plate_6	D03	trial_1	assemblytoautomate_PCR_plate_6	D03	trial_1#assemblytoautomate_PCR_plate_6#D03
47	mycM2	templates_plate_1	A22	100	an_00060_(mycM2)_forward	oligos_plate_1	C12	250	an_00062_(mycM2)_reverse	oligos_plate_1	C14	250	assemblytoautomate_PCR_plate_6	E03	66.5	66.5	5289	parts_plate_2	I6	zag_plate_5	E11	pcr	assemblytoautomate_PCR_plate_6#E03	1023	74.95821411	19.1495	29.5955	FALSE	FALSE	Q5	assemblytoautomate_PCR_plate_6	E03	trial_1	assemblytoautomate_PCR_plate_6	E03	trial_1#assemblytoautomate_PCR_plate_6#E03
10	pBbS2k_borA3	templates_plate_1	A11	100	an_00018_(borM3)_forward	oligos_plate_1	A18	250	an_00019_(borM3)_reverse	oligos_plate_1	A19	250	assemblytoautomate_PCR_plate_6	F03	66.6	66.5	5139	parts_plate_2	K6	zag_plate_5	E12	pcr	assemblytoautomate_PCR_plate_6#F03					FALSE	FALSE	Q5	assemblytoautomate_PCR_plate_6	F03	trial_1	assemblytoautomate_PCR_plate_6	F03	trial_1#assemblytoautomate_PCR_plate_6#F03
107	pBbS2k_borA3	templates_plate_1	A11	100	an_00145_(borM3)_forward	oligos_plate_1	G01	250	an_00146_(borM3)_reverse	oligos_plate_1	G02	250	assemblytoautomate_PCR_plate_6	G03	66.6	66.5	5139	parts_plate_2	M6	zag_plate_5	F1	pcr	assemblytoautomate_PCR_plate_6#G03					FALSE	FALSE	Q5	assemblytoautomate_PCR_plate_6	G03	trial_1	assemblytoautomate_PCR_plate_6	G03	trial_1#assemblytoautomate_PCR_plate_6#G03
108	pBbS2k_borA3	templates_plate_1	A11	100	an_00145_(borM3)_forward	oligos_plate_1	G01	250	an_00020_(borM3)_reverse	oligos_plate_1	A20	250	assemblytoautomate_PCR_plate_6	H03	66.6	66.5	5139	parts_plate_2	O6	zag_plate_5	F2	pcr	assemblytoautomate_PCR_plate_6#H03					FALSE	FALSE	Q5	assemblytoautomate_PCR_plate_6	H03	trial_1	assemblytoautomate_PCR_plate_6	H03	trial_1#assemblytoautomate_PCR_plate_6#H03
11	pBbS2k_borA3	templates_plate_1	A11	100	an_00018_(borM3)_forward	oligos_plate_1	A18	250	an_00020_(borM3)_reverse	oligos_plate_1	A20	250	assemblytoautomate_PCR_plate_6	A04	66.6	66.5	5139	parts_plate_2	A8	zag_plate_5	F3	pcr	assemblytoautomate_PCR_plate_6#A04					FALSE	FALSE	Q5	assemblytoautomate_PCR_plate_6	A04	trial_1	assemblytoautomate_PCR_plate_6	A04	trial_1#assemblytoautomate_PCR_plate_6#A04
203	pBbS2k_borA3	templates_plate_1	A11	100	an_00229_(borM3)_forward	oligos_plate_1	J13	250	an_00146_(borM3)_reverse	oligos_plate_1	G02	250	assemblytoautomate_PCR_plate_6	B04	66.6	66.5	5139	parts_plate_2	C8	zag_plate_5	F4	pcr	assemblytoautomate_PCR_plate_6#B04					FALSE	FALSE	Q5	assemblytoautomate_PCR_plate_6	B04	trial_1	assemblytoautomate_PCR_plate_6	B04	trial_1#assemblytoautomate_PCR_plate_6#B04
204	pBbS2k_borA3	templates_plate_1	A11	100	an_00229_(borM3)_forward	oligos_plate_1	J13	250	an_00019_(borM3)_reverse	oligos_plate_1	A19	250	assemblytoautomate_PCR_plate_6	C04	66.6	66.5	5139	parts_plate_2	E8	zag_plate_5	F5	pcr	assemblytoautomate_PCR_plate_6#C04					FALSE	FALSE	Q5	assemblytoautomate_PCR_plate_6	C04	trial_1	assemblytoautomate_PCR_plate_6	C04	trial_1#assemblytoautomate_PCR_plate_6#C04
121	180723_D08	templates_plate_1	A23	100	an_00159_(eryM6_epoAT)_forward	oligos_plate_1	G15	250	an_00158_(eryM6)_reverse	oligos_plate_1	G14	250	assemblytoautomate_PCR_plate_6	D04	66.6	66.5	4311	parts_plate_2	G8	zag_plate_5	F6	pcr	assemblytoautomate_PCR_plate_6#D04	3643	81.44523442	16.0948	6.6724	TRUE	TRUE	Q5	assemblytoautomate_PCR_plate_6	D04	trial_1	assemblytoautomate_PCR_plate_6	D04	trial_1#assemblytoautomate_PCR_plate_6#D04
122	180723_D08	templates_plate_1	A23	100	an_00159_(eryM6_epoAT)_forward	oligos_plate_1	G15	250	an_00038_(eryM6)_reverse	oligos_plate_1	B14	250	assemblytoautomate_PCR_plate_6	E04	66.6	66.5	4311	parts_plate_2	I8	zag_plate_5	F7	pcr	redo_pcr_plate_T2_1#B10	555	41.34392685	4.1057	12.374	FALSE	TRUE	Phusion GC	redo_pcr_plate_T2_1	B10	trial_2	redo_pcr_plate_T2_1	B10	trial_2#redo_pcr_plate_T2_1#B10
217	180723_D08	templates_plate_1	A23	100	an_00236_(eryM6_epoAT)_forward	oligos_plate_1	J20	250	an_00158_(eryM6)_reverse	oligos_plate_1	G14	250	assemblytoautomate_PCR_plate_6	F04	66.6	66.5	4311	parts_plate_2	K8	zag_plate_5	F8	pcr	assemblytoautomate_PCR_plate_6#F04	3679	75.37946006	16.7362	6.8657	TRUE	TRUE	Q5	assemblytoautomate_PCR_plate_6	F04	trial_1	assemblytoautomate_PCR_plate_6	F04	trial_1#assemblytoautomate_PCR_plate_6#F04
218	180723_D08	templates_plate_1	A23	100	an_00236_(eryM6_epoAT)_forward	oligos_plate_1	J20	250	an_00037_(eryM6)_reverse	oligos_plate_1	B13	250	assemblytoautomate_PCR_plate_6	G04	66.6	66.5	4311	parts_plate_2	M8	zag_plate_5	F9	pcr	assemblytoautomate_PCR_plate_6#G04	3679	74.69853709	19.1787	7.7102	TRUE	TRUE	Q5	assemblytoautomate_PCR_plate_6	G04	trial_1	assemblytoautomate_PCR_plate_6	G04	trial_1#assemblytoautomate_PCR_plate_6#G04
24	180723_D08	templates_plate_1	A23	100	an_00039_(eryM6_epoAT)_forward	oligos_plate_1	B15	250	an_00037_(eryM6)_reverse	oligos_plate_1	B13	250	assemblytoautomate_PCR_plate_6	H04	66.6	66.5	4311	parts_plate_2	O8	zag_plate_5	F10	pcr	assemblytoautomate_PCR_plate_6#H04	3608	70.88058706	15.725	6.8286	TRUE	TRUE	Q5	assemblytoautomate_PCR_plate_6	H04	trial_1	assemblytoautomate_PCR_plate_6	H04	trial_1#assemblytoautomate_PCR_plate_6#H04
25	180723_D08	templates_plate_1	A23	100	an_00039_(eryM6_epoAT)_forward	oligos_plate_1	B15	250	an_00038_(eryM6)_reverse	oligos_plate_1	B14	250	assemblytoautomate_PCR_plate_6	A05	66.6	66.6	4311	parts_plate_2	A10	zag_plate_5	F11	pcr	redo_pcr_plate_T3_1#C10	542	51.97238846	8.2067	24.3771	FALSE	TRUE	Q5	redo_pcr_plate_T3_1	C10	trial_3	redo_pcr_plate_T3_1	C10	trial_3#redo_pcr_plate_T3_1#C10
410	DEBS_M6_TE	templates_plate_1	A21	100	an_00380_(eryM6_AT_ACP)_forward	oligos_plate_1	P20	250	an_00037_(eryM6)_reverse	oligos_plate_1	B13	250	assemblytoautomate_PCR_plate_6	B05	66.6	66.6	3021	parts_plate_2	C10	zag_plate_5	F12	pcr	assemblytoautomate_PCR_plate_6#B05	2486	93.99367184	22.5175	13.6683	TRUE	TRUE	Q5	assemblytoautomate_PCR_plate_6	B05	trial_1	assemblytoautomate_PCR_plate_6	B05	trial_1#assemblytoautomate_PCR_plate_6#B05
417	DEBS_M6_TE	templates_plate_1	A21	100	an_00387_(eryM6_AT_ACP)_forward	oligos_plate_2	A03	250	an_00037_(eryM6)_reverse	oligos_plate_1	B13	250	assemblytoautomate_PCR_plate_6	C05	66.6	66.6	3021	parts_plate_2	E10	zag_plate_5	G1	pcr	assemblytoautomate_PCR_plate_6#C05	2458	99.12509991	18.3544	11.3038	TRUE	TRUE	Q5	assemblytoautomate_PCR_plate_6	C05	trial_1	assemblytoautomate_PCR_plate_6	C05	trial_1#assemblytoautomate_PCR_plate_6#C05
424	DEBS_M6_TE	templates_plate_1	A21	100	an_00394_(eryM6_AT_ACP)_forward	oligos_plate_2	A10	250	an_00037_(eryM6)_reverse	oligos_plate_1	B13	250	assemblytoautomate_PCR_plate_6	D05	66.6	66.6	3021	parts_plate_2	G10	zag_plate_5	G2	pcr	assemblytoautomate_PCR_plate_6#D05	2515	96.53514937	11.9497	7.1795	TRUE	TRUE	Q5	assemblytoautomate_PCR_plate_6	D05	trial_1	assemblytoautomate_PCR_plate_6	D05	trial_1#assemblytoautomate_PCR_plate_6#D05
431	DEBS_M6_TE	templates_plate_1	A21	100	an_00401_(eryM6_AT_ACP)_forward	oligos_plate_2	A17	250	an_00037_(eryM6)_reverse	oligos_plate_1	B13	250	assemblytoautomate_PCR_plate_6	E05	66.6	66.6	3021	parts_plate_2	I10	zag_plate_5	G3	pcr	assemblytoautomate_PCR_plate_6#E05	2486	97.48784349	17.1214	10.5247	TRUE	TRUE	Q5	assemblytoautomate_PCR_plate_6	E05	trial_1	assemblytoautomate_PCR_plate_6	E05	trial_1#assemblytoautomate_PCR_plate_6#E05
438	DEBS_M6_TE	templates_plate_1	A21	100	an_00408_(eryM6_AT_ACP)_forward	oligos_plate_2	A24	250	an_00037_(eryM6)_reverse	oligos_plate_1	B13	250	assemblytoautomate_PCR_plate_6	F05	66.6	66.6	3021	parts_plate_2	K10	zag_plate_5	G4	pcr	assemblytoautomate_PCR_plate_6#F05	2286	96.63604157	14.757	9.8034	TRUE	TRUE	Q5	assemblytoautomate_PCR_plate_6	F05	trial_1	assemblytoautomate_PCR_plate_6	F05	trial_1#assemblytoautomate_PCR_plate_6#F05
445	DEBS_M6_TE	templates_plate_1	A21	100	an_00415_(eryM6_AT_ACP)_forward	oligos_plate_2	B07	250	an_00037_(eryM6)_reverse	oligos_plate_1	B13	250	assemblytoautomate_PCR_plate_6	G05	66.6	66.6	3021	parts_plate_2	M10	zag_plate_5	G5	pcr	assemblytoautomate_PCR_plate_6#G05	2486	96.96793423	18.8367	11.2842	TRUE	TRUE	Q5	assemblytoautomate_PCR_plate_6	G05	trial_1	assemblytoautomate_PCR_plate_6	G05	trial_1#assemblytoautomate_PCR_plate_6#G05
459	DEBS_M6_TE	templates_plate_1	A21	100	an_00380_(eryM6_AT_ACP)_forward	oligos_plate_1	P20	250	an_00038_(eryM6)_reverse	oligos_plate_1	B14	250	assemblytoautomate_PCR_plate_6	H05	66.6	66.6	3021	parts_plate_2	O10	zag_plate_5	G6	pcr	redo_pcr_plate_T2_1#D10	2572	99.90890529	9.5418	5.8005	TRUE	TRUE	Phusion GC	redo_pcr_plate_T2_1	D10	trial_2	redo_pcr_plate_T2_1	D10	trial_2#redo_pcr_plate_T2_1#D10
466	DEBS_M6_TE	templates_plate_1	A21	100	an_00387_(eryM6_AT_ACP)_forward	oligos_plate_2	A03	250	an_00038_(eryM6)_reverse	oligos_plate_1	B14	250	assemblytoautomate_PCR_plate_6	A06	66.6	66.6	3021	parts_plate_2	A12	zag_plate_5	G7	pcr	redo_pcr_plate_T2_1#E10	2543	99.62766272	11.8	7.1653	TRUE	TRUE	Phusion GC	redo_pcr_plate_T2_1	E10	trial_2	redo_pcr_plate_T2_1	E10	trial_2#redo_pcr_plate_T2_1#E10
473	DEBS_M6_TE	templates_plate_1	A21	100	an_00394_(eryM6_AT_ACP)_forward	oligos_plate_2	A10	250	an_00038_(eryM6)_reverse	oligos_plate_1	B14	250	assemblytoautomate_PCR_plate_6	B06	66.6	66.6	3021	parts_plate_2	C12	zag_plate_5	G8	pcr	redo_pcr_plate_T3_1#F10	2458	85.09983565	4.8672	2.9371	TRUE	TRUE	Q5	redo_pcr_plate_T3_1	F10	trial_3	redo_pcr_plate_T3_1	F10	trial_3#redo_pcr_plate_T3_1#F10
480	DEBS_M6_TE	templates_plate_1	A21	100	an_00401_(eryM6_AT_ACP)_forward	oligos_plate_2	A17	250	an_00038_(eryM6)_reverse	oligos_plate_1	B14	250	assemblytoautomate_PCR_plate_6	C06	66.6	66.6	3021	parts_plate_2	E12	zag_plate_5	G9	pcr	redo_pcr_plate_T2_1#G10	2572	99.50977446	11.5906	7.0538	TRUE	TRUE	Phusion GC	redo_pcr_plate_T2_1	G10	trial_2	redo_pcr_plate_T2_1	G10	trial_2#redo_pcr_plate_T2_1#G10
487	DEBS_M6_TE	templates_plate_1	A21	100	an_00408_(eryM6_AT_ACP)_forward	oligos_plate_2	A24	250	an_00038_(eryM6)_reverse	oligos_plate_1	B14	250	assemblytoautomate_PCR_plate_6	D06	66.6	66.6	3021	parts_plate_2	G12	zag_plate_5	G10	pcr	redo_pcr_plate_T2_1#H10	2543	96.44939104	10.7543	6.5351	TRUE	TRUE	Phusion GC	redo_pcr_plate_T2_1	H10	trial_2	redo_pcr_plate_T2_1	H10	trial_2#redo_pcr_plate_T2_1#H10
494	DEBS_M6_TE	templates_plate_1	A21	100	an_00415_(eryM6_AT_ACP)_forward	oligos_plate_2	B07	250	an_00038_(eryM6)_reverse	oligos_plate_1	B14	250	assemblytoautomate_PCR_plate_6	E06	66.6	66.6	3021	parts_plate_2	I12	zag_plate_5	G11	pcr	redo_pcr_plate_T2_1#A11	2600	110.4502092	3.2997	1.9825	TRUE	TRUE	Phusion GC	redo_pcr_plate_T2_1	A11	trial_2	redo_pcr_plate_T2_1	A11	trial_2#redo_pcr_plate_T2_1#A11
159	JBx_137576	templates_plate_1	C13	100	an_00189_(mlsA8)_forward	oligos_plate_1	H21	250	an_00190_(mlsA8)_reverse	oligos_plate_1	H22	250	assemblytoautomate_PCR_plate_6	F06	66.7	66.6	5433	parts_plate_2	K12	zag_plate_5	G12	pcr	assemblytoautomate_PCR_plate_6#F06	4242	97.05256659	14.4619	5.2142	TRUE	TRUE	Q5	assemblytoautomate_PCR_plate_6	F06	trial_1	assemblytoautomate_PCR_plate_6	F06	trial_1#assemblytoautomate_PCR_plate_6#F06
160	JBx_137576	templates_plate_1	C13	100	an_00189_(mlsA8)_forward	oligos_plate_1	H21	250	an_00086_(mlsA8)_reverse	oligos_plate_1	D14	250	assemblytoautomate_PCR_plate_6	G06	66.7	66.6	5433	parts_plate_2	M12	zag_plate_5	H1	pcr	assemblytoautomate_PCR_plate_6#G06	2914	68.20900822	2.4972	1.3837	TRUE	TRUE	Q5	assemblytoautomate_PCR_plate_6	G06	trial_1	assemblytoautomate_PCR_plate_6	G06	trial_1#assemblytoautomate_PCR_plate_6#G06
163	FICUS_ppsAmmAZ__	templates_plate_1	C17	100	an_00193_(mlsB1)_forward	oligos_plate_1	I01	250	an_00190_(mlsA8)_reverse	oligos_plate_1	H22	250	assemblytoautomate_PCR_plate_6	H06	66.7	66.6	4629	parts_plate_2	O12	zag_plate_5	H2	pcr	assemblytoautomate_PCR_plate_6#H06	3786	89.59158499	19.9731	8.0788	TRUE	TRUE	Q5	assemblytoautomate_PCR_plate_6	H06	trial_1	assemblytoautomate_PCR_plate_6	H06	trial_1#assemblytoautomate_PCR_plate_6#H06
164	FICUS_ppsAmmAZ__	templates_plate_1	C17	100	an_00193_(mlsB1)_forward	oligos_plate_1	I01	250	an_00086_(mlsA8)_reverse	oligos_plate_1	D14	250	assemblytoautomate_PCR_plate_6	A07	66.7	66.7	4629	parts_plate_2	A14	zag_plate_5	H3	pcr	redo_pcr_plate_T2_1#B11	3893	84.99498193	8.4689	3.3587	TRUE	TRUE	Phusion GC	redo_pcr_plate_T2_1	B11	trial_2	redo_pcr_plate_T2_1	B11	trial_2#redo_pcr_plate_T2_1#B11
255	JBx_137576	templates_plate_1	C13	100	an_00251_(mlsA8)_forward	oligos_plate_1	K11	250	an_00190_(mlsA8)_reverse	oligos_plate_1	H22	250	assemblytoautomate_PCR_plate_6	B07	66.7	66.7	5433	parts_plate_2	C14	zag_plate_5	H4	pcr	assemblytoautomate_PCR_plate_6#B07	4277	97.67281362	13.1619	4.4852	TRUE	TRUE	Q5	assemblytoautomate_PCR_plate_6	B07	trial_1	assemblytoautomate_PCR_plate_6	B07	trial_1#assemblytoautomate_PCR_plate_6#B07
256	JBx_137576	templates_plate_1	C13	100	an_00251_(mlsA8)_forward	oligos_plate_1	K11	250	an_00085_(mlsA8)_reverse	oligos_plate_1	D13	250	assemblytoautomate_PCR_plate_6	C07	66.7	66.7	5433	parts_plate_2	E14	zag_plate_5	H5	pcr	assemblytoautomate_PCR_plate_6#C07	4311	100.2573401	10.9475	3.7831	TRUE	TRUE	Q5	assemblytoautomate_PCR_plate_6	C07	trial_1	assemblytoautomate_PCR_plate_6	C07	trial_1#assemblytoautomate_PCR_plate_6#C07
259	FICUS_ppsAmmAZ__	templates_plate_1	C17	100	an_00253_(mlsB1)_forward	oligos_plate_1	K13	250	an_00190_(mlsA8)_reverse	oligos_plate_1	H22	250	assemblytoautomate_PCR_plate_6	D07	66.7	66.7	4629	parts_plate_2	G14	zag_plate_5	H6	pcr	assemblytoautomate_PCR_plate_6#D07	3822	92.4079872	13.2818	5.2789	TRUE	TRUE	Q5	assemblytoautomate_PCR_plate_6	D07	trial_1	assemblytoautomate_PCR_plate_6	D07	trial_1#assemblytoautomate_PCR_plate_6#D07
260	FICUS_ppsAmmAZ__	templates_plate_1	C17	100	an_00253_(mlsB1)_forward	oligos_plate_1	K13	250	an_00085_(mlsA8)_reverse	oligos_plate_1	D13	250	assemblytoautomate_PCR_plate_6	E07	66.7	66.7	4629	parts_plate_2	I14	zag_plate_5	H7	pcr	assemblytoautomate_PCR_plate_6#E07	3822	97.31350591	14.3118	5.6842	TRUE	TRUE	Q5	assemblytoautomate_PCR_plate_6	E07	trial_1	assemblytoautomate_PCR_plate_6	E07	trial_1#assemblytoautomate_PCR_plate_6#E07
408	FICUS_ppsAmmAZ__	templates_plate_1	C17	100	an_00378_(mlsB1_AT_ACP)_forward	oligos_plate_1	P18	250	an_00085_(mlsA8)_reverse	oligos_plate_1	D13	250	assemblytoautomate_PCR_plate_6	F07	66.7	66.7	3366	parts_plate_2	K14	zag_plate_5	H8	pcr	assemblytoautomate_PCR_plate_6#F07	2800	92.35789971	13.3012	7.2626	TRUE	TRUE	Q5	assemblytoautomate_PCR_plate_6	F07	trial_1	assemblytoautomate_PCR_plate_6	F07	trial_1#assemblytoautomate_PCR_plate_6#F07
415	FICUS_ppsAmmAZ__	templates_plate_1	C17	100	an_00385_(mlsB1_AT_ACP)_forward	oligos_plate_2	A01	250	an_00085_(mlsA8)_reverse	oligos_plate_1	D13	250	assemblytoautomate_PCR_plate_6	G07	66.7	66.7	3366	parts_plate_2	M14	zag_plate_5	H9	pcr	assemblytoautomate_PCR_plate_6#G07	2772	92.25719669	20.0271	10.8166	TRUE	TRUE	Q5	assemblytoautomate_PCR_plate_6	G07	trial_1	assemblytoautomate_PCR_plate_6	G07	trial_1#assemblytoautomate_PCR_plate_6#G07
422	FICUS_ppsAmmAZ__	templates_plate_1	C17	100	an_00392_(mlsB1_AT_ACP)_forward	oligos_plate_2	A08	250	an_00085_(mlsA8)_reverse	oligos_plate_1	D13	250	assemblytoautomate_PCR_plate_6	H07	66.7	66.7	3366	parts_plate_2	O14	zag_plate_5	H10	pcr	assemblytoautomate_PCR_plate_6#H07	2829	96.90465132	11.6836	6.3165	TRUE	TRUE	Q5	assemblytoautomate_PCR_plate_6	H07	trial_1	assemblytoautomate_PCR_plate_6	H07	trial_1#assemblytoautomate_PCR_plate_6#H07
429	FICUS_ppsAmmAZ__	templates_plate_1	C17	100	an_00399_(mlsB1_AT_ACP)_forward	oligos_plate_2	A15	250	an_00085_(mlsA8)_reverse	oligos_plate_1	D13	250	assemblytoautomate_PCR_plate_6	A08	66.7	66.7	3366	parts_plate_2	A16	zag_plate_5	H11	pcr	assemblytoautomate_PCR_plate_6#A08	2886	89.23165074	9.6554	5.088	TRUE	TRUE	Q5	assemblytoautomate_PCR_plate_6	A08	trial_1	assemblytoautomate_PCR_plate_6	A08	trial_1#assemblytoautomate_PCR_plate_6#A08
444	FICUS_ppsAmmAZ__	templates_plate_1	C17	100	an_00414_(mlsB1_AT_ACP)_forward	oligos_plate_2	B06	250	an_00085_(mlsA8)_reverse	oligos_plate_1	D13	250	assemblytoautomate_PCR_plate_6	B08	66.7	66.7	3366	parts_plate_2	C16	zag_plate_6	A1	pcr	assemblytoautomate_PCR_plate_6#B08	2829	99.48851368	11.2426	5.8421	TRUE	TRUE	Q5	assemblytoautomate_PCR_plate_6	B08	trial_1	assemblytoautomate_PCR_plate_6	B08	trial_1#assemblytoautomate_PCR_plate_6#B08
451	FICUS_ppsAmmAZ__	templates_plate_1	C17	100	an_00421_(mlsB1_AT_ACP)_forward	oligos_plate_2	B13	250	an_00085_(mlsA8)_reverse	oligos_plate_1	D13	250	assemblytoautomate_PCR_plate_6	C08	66.7	66.7	3366	parts_plate_2	E16	zag_plate_6	A2	pcr	assemblytoautomate_PCR_plate_6#C08	2800	91.90242716	11.3403	6.2167	TRUE	TRUE	Q5	assemblytoautomate_PCR_plate_6	C08	trial_1	assemblytoautomate_PCR_plate_6	C08	trial_1#assemblytoautomate_PCR_plate_6#C08
457	FICUS_ppsAmmAZ__	templates_plate_1	C17	100	an_00378_(mlsB1_AT_ACP)_forward	oligos_plate_1	P18	250	an_00086_(mlsA8)_reverse	oligos_plate_1	D14	250	assemblytoautomate_PCR_plate_6	D08	66.7	66.7	3366	parts_plate_2	G16	zag_plate_6	A3	pcr	redo_pcr_plate_T2_1#C11	2800	99.2268975	15.3377	8.5649	TRUE	TRUE	Phusion GC	redo_pcr_plate_T2_1	C11	trial_2	redo_pcr_plate_T2_1	C11	trial_2#redo_pcr_plate_T2_1#C11
464	FICUS_ppsAmmAZ__	templates_plate_1	C17	100	an_00385_(mlsB1_AT_ACP)_forward	oligos_plate_2	A01	250	an_00086_(mlsA8)_reverse	oligos_plate_1	D14	250	assemblytoautomate_PCR_plate_6	E08	66.7	66.7	3366	parts_plate_2	I16	zag_plate_6	A4	pcr	redo_pcr_plate_T2_1#D11	2800	97.5652047	17.3869	9.576	TRUE	TRUE	Phusion GC	redo_pcr_plate_T2_1	D11	trial_2	redo_pcr_plate_T2_1	D11	trial_2#redo_pcr_plate_T2_1#D11
471	FICUS_ppsAmmAZ__	templates_plate_1	C17	100	an_00392_(mlsB1_AT_ACP)_forward	oligos_plate_2	A08	250	an_00086_(mlsA8)_reverse	oligos_plate_1	D14	250	assemblytoautomate_PCR_plate_6	F08	66.7	66.7	3366	parts_plate_2	K16	zag_plate_6	A5	pcr	redo_pcr_plate_T3_1#E11	2715	43.32415349	5.2229	3.1322	TRUE	TRUE	Q5	redo_pcr_plate_T3_1	E11	trial_3	redo_pcr_plate_T3_1	E11	trial_3#redo_pcr_plate_T3_1#E11
478	FICUS_ppsAmmAZ__	templates_plate_1	C17	100	an_00399_(mlsB1_AT_ACP)_forward	oligos_plate_2	A15	250	an_00086_(mlsA8)_reverse	oligos_plate_1	D14	250	assemblytoautomate_PCR_plate_6	G08	66.7	66.7	3366	parts_plate_2	M16	zag_plate_6	A6	pcr	assemblytoautomate_PCR_plate_6#G08	3822	95.87786709	3.2563	1.3696	TRUE	TRUE	Q5	assemblytoautomate_PCR_plate_6	G08	trial_1	assemblytoautomate_PCR_plate_6	G08	trial_1#assemblytoautomate_PCR_plate_6#G08
493	FICUS_ppsAmmAZ__	templates_plate_1	C17	100	an_00414_(mlsB1_AT_ACP)_forward	oligos_plate_2	B06	250	an_00086_(mlsA8)_reverse	oligos_plate_1	D14	250	assemblytoautomate_PCR_plate_6	H08	66.7	66.7	3366	parts_plate_2	O16	zag_plate_6	A7	pcr	redo_pcr_plate_T2_1#F11	2829	93.33057602	13.3137	7.243	TRUE	TRUE	Phusion GC	redo_pcr_plate_T2_1	F11	trial_2	redo_pcr_plate_T2_1	F11	trial_2#redo_pcr_plate_T2_1#F11
500	FICUS_ppsAmmAZ__	templates_plate_1	C17	100	an_00421_(mlsB1_AT_ACP)_forward	oligos_plate_2	B13	250	an_00086_(mlsA8)_reverse	oligos_plate_1	D14	250	assemblytoautomate_PCR_plate_6	A09	66.7	66.9	3366	parts_plate_2	A18	zag_plate_6	A8	pcr	redo_pcr_plate_T2_1#G11	2829	99.84385601	20.0143	11.0304	TRUE	TRUE	Phusion GC	redo_pcr_plate_T2_1	G11	trial_2	redo_pcr_plate_T2_1	G11	trial_2#redo_pcr_plate_T2_1#G11
62	JBx_137576	templates_plate_1	C13	100	an_00084_(mlsA8)_forward	oligos_plate_1	D12	250	an_00085_(mlsA8)_reverse	oligos_plate_1	D13	250	assemblytoautomate_PCR_plate_6	B09	66.7	66.9	5433	parts_plate_2	C18	zag_plate_6	A9	pcr	assemblytoautomate_PCR_plate_6#B09	4173	94.01477548	11.4023	4.1695	TRUE	TRUE	Q5	assemblytoautomate_PCR_plate_6	B09	trial_1	assemblytoautomate_PCR_plate_6	B09	trial_1#assemblytoautomate_PCR_plate_6#B09
63	JBx_137576	templates_plate_1	C13	100	an_00084_(mlsA8)_forward	oligos_plate_1	D12	250	an_00086_(mlsA8)_reverse	oligos_plate_1	D14	250	assemblytoautomate_PCR_plate_6	C09	66.7	66.9	5433	parts_plate_2	E18	zag_plate_6	A10	pcr	assemblytoautomate_PCR_plate_6#C09	2772	82.49413271	2.3199	1.2684	TRUE	TRUE	Q5	assemblytoautomate_PCR_plate_6	C09	trial_1	assemblytoautomate_PCR_plate_6	C09	trial_1#assemblytoautomate_PCR_plate_6#C09
66	FICUS_ppsAmmAZ__	templates_plate_1	C17	100	an_00090_(mlsB1)_forward	oligos_plate_1	D18	250	an_00085_(mlsA8)_reverse	oligos_plate_1	D13	250	assemblytoautomate_PCR_plate_6	D09	66.7	66.9	4629	parts_plate_2	G18	zag_plate_6	A11	pcr	assemblytoautomate_PCR_plate_6#D09	3715	94.14710601	20.3032	8.0366	TRUE	TRUE	Q5	assemblytoautomate_PCR_plate_6	D09	trial_1	assemblytoautomate_PCR_plate_6	D09	trial_1#assemblytoautomate_PCR_plate_6#D09
67	FICUS_ppsAmmAZ__	templates_plate_1	C17	100	an_00090_(mlsB1)_forward	oligos_plate_1	D18	250	an_00086_(mlsA8)_reverse	oligos_plate_1	D14	250	assemblytoautomate_PCR_plate_6	E09	66.7	66.9	4629	parts_plate_2	I18	zag_plate_6	A12	pcr	redo_pcr_plate_T2_1#H11	2857	61.20799155	5.1561	2.5467	TRUE	TRUE	Phusion GC	redo_pcr_plate_T2_1	H11	trial_2	redo_pcr_plate_T2_1	H11	trial_2#redo_pcr_plate_T2_1#H11
185	B5K_ppsE_M_tb_	templates_plate_1	C14	100	an_00212_(ppsEtb)_forward	oligos_plate_1	I20	250	an_00213_(ppsEtb)_reverse	oligos_plate_1	I21	250	assemblytoautomate_PCR_plate_6	F09	66.9	66.9	3048	parts_plate_2	K18	zag_plate_6	B1	pcr	redo_pcr_plate_T3_1#A12	2486	59.51774003	5.1365	3.3147	TRUE	TRUE	Q5	redo_pcr_plate_T3_1	A12	trial_3	redo_pcr_plate_T3_1	A12	trial_3#redo_pcr_plate_T3_1#A12
186	B5K_ppsE_M_tb_	templates_plate_1	C14	100	an_00212_(ppsEtb)_forward	oligos_plate_1	I20	250	an_00120_(ppsEtb)_reverse	oligos_plate_1	E24	250	assemblytoautomate_PCR_plate_6	G09	66.9	66.9	3048	parts_plate_2	M18	zag_plate_6	B2	pcr	redo_pcr_plate_T3_1#B12	2429	54.79427314	3.3373	2.2161	TRUE	TRUE	Q5	redo_pcr_plate_T3_1	B12	trial_3	redo_pcr_plate_T3_1	B12	trial_3#redo_pcr_plate_T3_1#B12
281	B5K_ppsE_M_tb_	templates_plate_1	C14	100	an_00263_(ppsEtb)_forward	oligos_plate_1	K23	250	an_00213_(ppsEtb)_reverse	oligos_plate_1	I21	250	assemblytoautomate_PCR_plate_6	H09	66.9	66.9	3048	parts_plate_2	O18	zag_plate_6	B3	pcr	redo_pcr_plate_T3_1#C12	2458	91.34940402	10.2695	5.9049	TRUE	TRUE	Q5	redo_pcr_plate_T3_1	C12	trial_3	redo_pcr_plate_T3_1	C12	trial_3#redo_pcr_plate_T3_1#C12
282	B5K_ppsE_M_tb_	templates_plate_1	C14	100	an_00263_(ppsEtb)_forward	oligos_plate_1	K23	250	an_00119_(ppsEtb)_reverse	oligos_plate_1	E23	250	assemblytoautomate_PCR_plate_6	A10	66.9	66.9	3048	parts_plate_2	A20	zag_plate_6	B4	pcr	redo_pcr_plate_T3_1#D12	2486	63.1191407	4.989	2.833	TRUE	TRUE	Q5	redo_pcr_plate_T3_1	D12	trial_3	redo_pcr_plate_T3_1	D12	trial_3#redo_pcr_plate_T3_1#D12
88	B5K_ppsE_M_tb_	templates_plate_1	C14	100	an_00118_(ppsEtb)_forward	oligos_plate_1	E22	250	an_00119_(ppsEtb)_reverse	oligos_plate_1	E23	250	assemblytoautomate_PCR_plate_6	B10	66.9	66.9	3048	parts_plate_2	C20	zag_plate_6	B5	pcr	redo_pcr_plate_T3_1#E12	2372	74.74583659	7.3742	4.5347	TRUE	TRUE	Q5	redo_pcr_plate_T3_1	E12	trial_3	redo_pcr_plate_T3_1	E12	trial_3#redo_pcr_plate_T3_1#E12
89	B5K_ppsE_M_tb_	templates_plate_1	C14	100	an_00118_(ppsEtb)_forward	oligos_plate_1	E22	250	an_00120_(ppsEtb)_reverse	oligos_plate_1	E24	250	assemblytoautomate_PCR_plate_6	C10	66.9	66.9	3048	parts_plate_2	E20	zag_plate_6	B6	pcr	redo_pcr_plate_T3_1#F12	2401	101.4281324	4.9502	3.121	TRUE	TRUE	Q5	redo_pcr_plate_T3_1	F12	trial_3	redo_pcr_plate_T3_1	F12	trial_3#redo_pcr_plate_T3_1#F12
171	E5C__ppsAmm	templates_plate_1	C23	100	an_00198_(ppsAmm)_forward	oligos_plate_1	I06	250	an_00199_(ppsAmm)_reverse	oligos_plate_1	I07	250	assemblytoautomate_PCR_plate_6	D10	67.1	66.9	4452	parts_plate_2	G20	zag_plate_6	B7	pcr	assemblytoautomate_PCR_plate_6#D10					FALSE	FALSE	Q5	assemblytoautomate_PCR_plate_6	D10	trial_1	assemblytoautomate_PCR_plate_6	D10	trial_1#assemblytoautomate_PCR_plate_6#D10
172	E5C__ppsAmm	templates_plate_1	C23	100	an_00198_(ppsAmm)_forward	oligos_plate_1	I06	250	an_00099_(ppsAmm)_reverse	oligos_plate_1	E03	250	assemblytoautomate_PCR_plate_6	E10	67.1	66.9	4452	parts_plate_2	I20	zag_plate_6	B8	pcr	assemblytoautomate_PCR_plate_6#E10					FALSE	FALSE	Q5	assemblytoautomate_PCR_plate_6	E10	trial_1	assemblytoautomate_PCR_plate_6	E10	trial_1#assemblytoautomate_PCR_plate_6#E10
267	E5C__ppsAmm	templates_plate_1	C23	100	an_00256_(ppsAmm)_forward	oligos_plate_1	K16	250	an_00199_(ppsAmm)_reverse	oligos_plate_1	I07	250	assemblytoautomate_PCR_plate_6	F10	67.1	66.9	4452	parts_plate_2	K20	zag_plate_6	B9	pcr	assemblytoautomate_PCR_plate_6#F10					FALSE	FALSE	Q5	assemblytoautomate_PCR_plate_6	F10	trial_1	assemblytoautomate_PCR_plate_6	F10	trial_1#assemblytoautomate_PCR_plate_6#F10
268	E5C__ppsAmm	templates_plate_1	C23	100	an_00256_(ppsAmm)_forward	oligos_plate_1	K16	250	an_00098_(ppsAmm)_reverse	oligos_plate_1	E02	250	assemblytoautomate_PCR_plate_6	G10	67.1	66.9	4452	parts_plate_2	M20	zag_plate_6	B10	pcr	assemblytoautomate_PCR_plate_6#G10					FALSE	FALSE	Q5	assemblytoautomate_PCR_plate_6	G10	trial_1	assemblytoautomate_PCR_plate_6	G10	trial_1#assemblytoautomate_PCR_plate_6#G10
74	E5C__ppsAmm	templates_plate_1	C23	100	an_00097_(ppsAmm)_forward	oligos_plate_1	E01	250	an_00098_(ppsAmm)_reverse	oligos_plate_1	E02	250	assemblytoautomate_PCR_plate_6	H10	67.1	66.9	4452	parts_plate_2	O20	zag_plate_6	B11	pcr	assemblytoautomate_PCR_plate_6#H10					FALSE	FALSE	Q5	assemblytoautomate_PCR_plate_6	H10	trial_1	assemblytoautomate_PCR_plate_6	H10	trial_1#assemblytoautomate_PCR_plate_6#H10
75	E5C__ppsAmm	templates_plate_1	C23	100	an_00097_(ppsAmm)_forward	oligos_plate_1	E01	250	an_00099_(ppsAmm)_reverse	oligos_plate_1	E03	250	assemblytoautomate_PCR_plate_6	A11	67.1	67.4	4452	parts_plate_2	A22	zag_plate_6	B12	pcr	assemblytoautomate_PCR_plate_6#A11					FALSE	FALSE	Q5	assemblytoautomate_PCR_plate_6	A11	trial_1	assemblytoautomate_PCR_plate_6	A11	trial_1#assemblytoautomate_PCR_plate_6#A11
117	DEBS1_TE	templates_plate_1	A19	100	an_00155_(eryM2)_forward	oligos_plate_1	G11	250	an_00156_(eryM2)_reverse	oligos_plate_1	G12	250	assemblytoautomate_PCR_plate_6	B11	67.3	67.4	4383	parts_plate_2	C22	zag_plate_6	C1	pcr	assemblytoautomate_PCR_plate_6#B11	3750	101.5072184	11.9811	5.0112	TRUE	TRUE	Q5	assemblytoautomate_PCR_plate_6	B11	trial_1	assemblytoautomate_PCR_plate_6	B11	trial_1#assemblytoautomate_PCR_plate_6#B11
118	DEBS1_TE	templates_plate_1	A19	100	an_00155_(eryM2)_forward	oligos_plate_1	G11	250	an_00035_(eryM2)_reverse	oligos_plate_1	B11	250	assemblytoautomate_PCR_plate_6	C11	67.3	67.4	4383	parts_plate_2	E22	zag_plate_6	C2	pcr	assemblytoautomate_PCR_plate_6#C11	3786	103.8501102	9.8938	3.9371	TRUE	TRUE	Q5	assemblytoautomate_PCR_plate_6	C11	trial_1	assemblytoautomate_PCR_plate_6	C11	trial_1#assemblytoautomate_PCR_plate_6#C11
20	DEBS1_TE	templates_plate_1	A19	100	an_00033_(eryM2)_forward	oligos_plate_1	B09	250	an_00034_(eryM2)_reverse	oligos_plate_1	B10	250	assemblytoautomate_PCR_plate_6	D11	67.3	67.4	4383	parts_plate_2	G22	zag_plate_6	C3	pcr	assemblytoautomate_PCR_plate_6#D11	3715	102.1546768	11.9949	5.0042	TRUE	TRUE	Q5	assemblytoautomate_PCR_plate_6	D11	trial_1	assemblytoautomate_PCR_plate_6	D11	trial_1#assemblytoautomate_PCR_plate_6#D11
21	DEBS1_TE	templates_plate_1	A19	100	an_00033_(eryM2)_forward	oligos_plate_1	B09	250	an_00035_(eryM2)_reverse	oligos_plate_1	B11	250	assemblytoautomate_PCR_plate_6	E11	67.3	67.4	4383	parts_plate_2	I22	zag_plate_6	C4	pcr	assemblytoautomate_PCR_plate_6#E11	3750	102.4234543	7.7976	3.2157	TRUE	TRUE	Q5	assemblytoautomate_PCR_plate_6	E11	trial_1	assemblytoautomate_PCR_plate_6	E11	trial_1#assemblytoautomate_PCR_plate_6#E11
213	DEBS1_TE	templates_plate_1	A19	100	an_00234_(eryM2)_forward	oligos_plate_1	J18	250	an_00156_(eryM2)_reverse	oligos_plate_1	G12	250	assemblytoautomate_PCR_plate_6	F11	67.3	67.4	4383	parts_plate_2	K22	zag_plate_6	C5	pcr	assemblytoautomate_PCR_plate_6#F11	3786	102.4672048	13.0368	5.4238	TRUE	TRUE	Q5	assemblytoautomate_PCR_plate_6	F11	trial_1	assemblytoautomate_PCR_plate_6	F11	trial_1#assemblytoautomate_PCR_plate_6#F11
214	DEBS1_TE	templates_plate_1	A19	100	an_00234_(eryM2)_forward	oligos_plate_1	J18	250	an_00034_(eryM2)_reverse	oligos_plate_1	B10	250	assemblytoautomate_PCR_plate_6	G11	67.3	67.4	4383	parts_plate_2	M22	zag_plate_6	C6	pcr	assemblytoautomate_PCR_plate_6#G11	3786	102.2805586	14.5445	5.8586	TRUE	TRUE	Q5	assemblytoautomate_PCR_plate_6	G11	trial_1	assemblytoautomate_PCR_plate_6	G11	trial_1#assemblytoautomate_PCR_plate_6#G11
405	__NL_LipPKS1_TE	templates_plate_1	A02	100	an_00375_(lipM1_AT_ACP)_forward	oligos_plate_1	P15	250	an_00041_(lipM1)_reverse	oligos_plate_1	B17	250	assemblytoautomate_PCR_plate_6	H11	67.5	67.4	3396	parts_plate_2	O22	zag_plate_6	C7	pcr	assemblytoautomate_PCR_plate_6#H11	2629	91.08524408	23.3344	13.6848	TRUE	TRUE	Q5	assemblytoautomate_PCR_plate_6	H11	trial_1	assemblytoautomate_PCR_plate_6	H11	trial_1#assemblytoautomate_PCR_plate_6#H11
420	__NL_LipPKS1_TE	templates_plate_1	A02	100	an_00390_(lipM1_AT_ACP)_forward	oligos_plate_2	A06	250	an_00041_(lipM1)_reverse	oligos_plate_1	B17	250	assemblytoautomate_PCR_plate_6	A12	67.5	67.4	3396	parts_plate_2	A24	zag_plate_6	C8	pcr	assemblytoautomate_PCR_plate_6#A12	2715	101.9343866	8.5104	4.8461	TRUE	TRUE	Q5	assemblytoautomate_PCR_plate_6	A12	trial_1	assemblytoautomate_PCR_plate_6	A12	trial_1#assemblytoautomate_PCR_plate_6#A12
427	__NL_LipPKS1_TE	templates_plate_1	A02	100	an_00397_(lipM1_AT_ACP)_forward	oligos_plate_2	A13	250	an_00041_(lipM1)_reverse	oligos_plate_1	B17	250	assemblytoautomate_PCR_plate_6	B12	67.5	67.4	3396	parts_plate_2	C24	zag_plate_6	C9	pcr	assemblytoautomate_PCR_plate_6#B12	2600	93.12699055	21.17	12.4643	TRUE	TRUE	Q5	assemblytoautomate_PCR_plate_6	B12	trial_1	assemblytoautomate_PCR_plate_6	B12	trial_1#assemblytoautomate_PCR_plate_6#B12
434	__NL_LipPKS1_TE	templates_plate_1	A02	100	an_00404_(lipM1_AT_ACP)_forward	oligos_plate_2	A20	250	an_00041_(lipM1)_reverse	oligos_plate_1	B17	250	assemblytoautomate_PCR_plate_6	C12	67.5	67.4	3396	parts_plate_2	E24	zag_plate_6	C10	pcr	assemblytoautomate_PCR_plate_6#C12	2629	90.86239625	19.5296	11.4616	TRUE	TRUE	Q5	assemblytoautomate_PCR_plate_6	C12	trial_1	assemblytoautomate_PCR_plate_6	C12	trial_1#assemblytoautomate_PCR_plate_6#C12
441	__NL_LipPKS1_TE	templates_plate_1	A02	100	an_00411_(lipM1_AT_ACP)_forward	oligos_plate_2	B03	250	an_00041_(lipM1)_reverse	oligos_plate_1	B17	250	assemblytoautomate_PCR_plate_6	D12	67.5	67.4	3396	parts_plate_2	G24	zag_plate_6	C11	pcr	assemblytoautomate_PCR_plate_6#D12	2629	99.83367654	17.647	10.2907	TRUE	TRUE	Q5	assemblytoautomate_PCR_plate_6	D12	trial_1	assemblytoautomate_PCR_plate_6	D12	trial_1#assemblytoautomate_PCR_plate_6#D12
448	__NL_LipPKS1_TE	templates_plate_1	A02	100	an_00418_(lipM1_AT_ACP)_forward	oligos_plate_2	B10	250	an_00041_(lipM1)_reverse	oligos_plate_1	B17	250	assemblytoautomate_PCR_plate_6	E12	67.5	67.4	3396	parts_plate_2	I24	zag_plate_6	C12	pcr	assemblytoautomate_PCR_plate_6#E12	2600	90.55479386	21.7298	12.8122	TRUE	TRUE	Q5	assemblytoautomate_PCR_plate_6	E12	trial_1	assemblytoautomate_PCR_plate_6	E12	trial_1#assemblytoautomate_PCR_plate_6#E12
454	__NL_LipPKS1_TE	templates_plate_1	A02	100	an_00375_(lipM1_AT_ACP)_forward	oligos_plate_1	P15	250	an_00042_(lipM1)_reverse	oligos_plate_1	B18	250	assemblytoautomate_PCR_plate_6	F12	67.5	67.4	3396	parts_plate_2	K24	zag_plate_6	D1	pcr	assemblytoautomate_PCR_plate_6#F12	2629	90.97599092	23.4023	13.8579	TRUE	TRUE	Q5	assemblytoautomate_PCR_plate_6	F12	trial_1	assemblytoautomate_PCR_plate_6	F12	trial_1#assemblytoautomate_PCR_plate_6#F12
469	__NL_LipPKS1_TE	templates_plate_1	A02	100	an_00390_(lipM1_AT_ACP)_forward	oligos_plate_2	A06	250	an_00042_(lipM1)_reverse	oligos_plate_1	B18	250	assemblytoautomate_PCR_plate_6	G12	67.5	67.4	3396	parts_plate_2	M24	zag_plate_6	D2	pcr	assemblytoautomate_PCR_plate_6#G12	2657	89.43627263	16.3316	9.7906	TRUE	TRUE	Q5	assemblytoautomate_PCR_plate_6	G12	trial_1	assemblytoautomate_PCR_plate_6	G12	trial_1#assemblytoautomate_PCR_plate_6#G12
476	__NL_LipPKS1_TE	templates_plate_1	A02	100	an_00397_(lipM1_AT_ACP)_forward	oligos_plate_2	A13	250	an_00042_(lipM1)_reverse	oligos_plate_1	B18	250	assemblytoautomate_PCR_plate_6	H12	67.5	67.4	3396	parts_plate_2	O24	zag_plate_6	D3	pcr	assemblytoautomate_PCR_plate_6#H12	2629	91.68042619	27.7072	16.3074	TRUE	TRUE	Q5	assemblytoautomate_PCR_plate_6	H12	trial_1	assemblytoautomate_PCR_plate_6	H12	trial_1#assemblytoautomate_PCR_plate_6#H12
483	__NL_LipPKS1_TE	templates_plate_1	A02	100	an_00404_(lipM1_AT_ACP)_forward	oligos_plate_2	A20	250	an_00042_(lipM1)_reverse	oligos_plate_1	B18	250	assemblytoautomate_PCR_plate_7	A01	67.5	67.7	3396	parts_plate_2	B1	zag_plate_6	D4	pcr	assemblytoautomate_PCR_plate_7#A01	2657	87.11954366	20.6489	11.9734	TRUE	TRUE	Q5	assemblytoautomate_PCR_plate_7	A01	trial_1	assemblytoautomate_PCR_plate_7	A01	trial_1#assemblytoautomate_PCR_plate_7#A01
490	__NL_LipPKS1_TE	templates_plate_1	A02	100	an_00411_(lipM1_AT_ACP)_forward	oligos_plate_2	B03	250	an_00042_(lipM1)_reverse	oligos_plate_1	B18	250	assemblytoautomate_PCR_plate_7	B01	67.5	67.7	3396	parts_plate_2	D1	zag_plate_6	D5	pcr	assemblytoautomate_PCR_plate_7#B01	2629	99.18348431	20.7595	12.029	TRUE	TRUE	Q5	assemblytoautomate_PCR_plate_7	B01	trial_1	assemblytoautomate_PCR_plate_7	B01	trial_1#assemblytoautomate_PCR_plate_7#B01
497	__NL_LipPKS1_TE	templates_plate_1	A02	100	an_00418_(lipM1_AT_ACP)_forward	oligos_plate_2	B10	250	an_00042_(lipM1)_reverse	oligos_plate_1	B18	250	assemblytoautomate_PCR_plate_7	C01	67.5	67.7	3396	parts_plate_2	F1	zag_plate_6	D6	pcr	assemblytoautomate_PCR_plate_7#C01	2600	90.40570353	22.2926	13.2868	TRUE	TRUE	Q5	assemblytoautomate_PCR_plate_7	C01	trial_1	assemblytoautomate_PCR_plate_7	C01	trial_1#assemblytoautomate_PCR_plate_7#C01
0	pBbS2k_borA2	templates_plate_1	A01	100	an_00001_(borA2_Ncom)_forward	oligos_plate_1	A01	250	an_00002_(borA2_Ncom)_reverse	oligos_plate_1	A02	250	assemblytoautomate_PCR_plate_7	D01	67.7	67.7	162	parts_plate_2	H1	zag_plate_6	D7	pcr	assemblytoautomate_PCR_plate_7#D01					FALSE	TRUE	Q5	assemblytoautomate_PCR_plate_7	D01	trial_1	assemblytoautomate_PCR_plate_7	D01	trial_1#assemblytoautomate_PCR_plate_7#D01
0	pBbS2k_borA2	templates_plate_1	A01	100	an_00001_(borA2_Ncom)_forward	oligos_plate_1	A01	250	an_00002_(borA2_Ncom)_reverse	oligos_plate_1	A02	250	assemblytoautomate_PCR_plate_7	E01	67.7	67.7	162	parts_plate_2	J1	zag_plate_6	D8	pcr	assemblytoautomate_PCR_plate_7#E01					FALSE	TRUE	Q5	assemblytoautomate_PCR_plate_7	E01	trial_1	assemblytoautomate_PCR_plate_7	E01	trial_1#assemblytoautomate_PCR_plate_7#E01
0	pBbS2k_borA2	templates_plate_1	A01	100	an_00001_(borA2_Ncom)_forward	oligos_plate_1	A01	250	an_00002_(borA2_Ncom)_reverse	oligos_plate_1	A02	250	assemblytoautomate_PCR_plate_7	F01	67.7	67.7	162	parts_plate_2	L1	zag_plate_6	D9	pcr	assemblytoautomate_PCR_plate_7#F01					FALSE	TRUE	Q5	assemblytoautomate_PCR_plate_7	F01	trial_1	assemblytoautomate_PCR_plate_7	F01	trial_1#assemblytoautomate_PCR_plate_7#F01
0	pBbS2k_borA2	templates_plate_1	A01	100	an_00001_(borA2_Ncom)_forward	oligos_plate_1	A01	250	an_00002_(borA2_Ncom)_reverse	oligos_plate_1	A02	250	assemblytoautomate_PCR_plate_7	G01	67.7	67.7	162	parts_plate_2	N1	zag_plate_6	D10	pcr	assemblytoautomate_PCR_plate_7#G01					FALSE	TRUE	Q5	assemblytoautomate_PCR_plate_7	G01	trial_1	assemblytoautomate_PCR_plate_7	G01	trial_1#assemblytoautomate_PCR_plate_7#G01
0	pBbS2k_borA2	templates_plate_1	A01	100	an_00001_(borA2_Ncom)_forward	oligos_plate_1	A01	250	an_00002_(borA2_Ncom)_reverse	oligos_plate_1	A02	250	assemblytoautomate_PCR_plate_7	H01	67.7	67.7	162	parts_plate_2	P1	zag_plate_6	D11	pcr	assemblytoautomate_PCR_plate_7#H01					FALSE	TRUE	Q5	assemblytoautomate_PCR_plate_7	H01	trial_1	assemblytoautomate_PCR_plate_7	H01	trial_1#assemblytoautomate_PCR_plate_7#H01
0	pBbS2k_borA2	templates_plate_1	A01	100	an_00001_(borA2_Ncom)_forward	oligos_plate_1	A01	250	an_00002_(borA2_Ncom)_reverse	oligos_plate_1	A02	250	assemblytoautomate_PCR_plate_7	A02	67.7	67.7	162	parts_plate_2	B3	zag_plate_6	D12	pcr	assemblytoautomate_PCR_plate_7#A02					FALSE	TRUE	Q5	assemblytoautomate_PCR_plate_7	A02	trial_1	assemblytoautomate_PCR_plate_7	A02	trial_1#assemblytoautomate_PCR_plate_7#A02
0	pBbS2k_borA2	templates_plate_1	A01	100	an_00001_(borA2_Ncom)_forward	oligos_plate_1	A01	250	an_00002_(borA2_Ncom)_reverse	oligos_plate_1	A02	250	assemblytoautomate_PCR_plate_7	B02	67.7	67.7	162	parts_plate_2	D3	zag_plate_6	E1	pcr	assemblytoautomate_PCR_plate_7#B02					FALSE	TRUE	Q5	assemblytoautomate_PCR_plate_7	B02	trial_1	assemblytoautomate_PCR_plate_7	B02	trial_1#assemblytoautomate_PCR_plate_7#B02
0	pBbS2k_borA2	templates_plate_1	A01	100	an_00001_(borA2_Ncom)_forward	oligos_plate_1	A01	250	an_00002_(borA2_Ncom)_reverse	oligos_plate_1	A02	250	assemblytoautomate_PCR_plate_7	C02	67.7	67.7	162	parts_plate_2	F3	zag_plate_6	E2	pcr	assemblytoautomate_PCR_plate_7#C02					FALSE	TRUE	Q5	assemblytoautomate_PCR_plate_7	C02	trial_1	assemblytoautomate_PCR_plate_7	C02	trial_1#assemblytoautomate_PCR_plate_7#C02
0	pBbS2k_borA2	templates_plate_1	A01	100	an_00001_(borA2_Ncom)_forward	oligos_plate_1	A01	250	an_00002_(borA2_Ncom)_reverse	oligos_plate_1	A02	250	assemblytoautomate_PCR_plate_7	D02	67.7	67.7	162	parts_plate_2	H3	zag_plate_6	E3	pcr	assemblytoautomate_PCR_plate_7#D02					FALSE	TRUE	Q5	assemblytoautomate_PCR_plate_7	D02	trial_1	assemblytoautomate_PCR_plate_7	D02	trial_1#assemblytoautomate_PCR_plate_7#D02
4	pBbS2k_borA2	templates_plate_1	A01	100	an_00009_(borA2_Ncom)_forward	oligos_plate_1	A09	250	an_00002_(borA2_Ncom)_reverse	oligos_plate_1	A02	250	assemblytoautomate_PCR_plate_7	E02	67.7	67.7	162	parts_plate_2	J3	zag_plate_6	E4	pcr	assemblytoautomate_PCR_plate_7#E02					FALSE	TRUE	Q5	assemblytoautomate_PCR_plate_7	E02	trial_1	assemblytoautomate_PCR_plate_7	E02	trial_1#assemblytoautomate_PCR_plate_7#E02
4	pBbS2k_borA2	templates_plate_1	A01	100	an_00009_(borA2_Ncom)_forward	oligos_plate_1	A09	250	an_00002_(borA2_Ncom)_reverse	oligos_plate_1	A02	250	assemblytoautomate_PCR_plate_7	F02	67.7	67.7	162	parts_plate_2	L3	zag_plate_6	E5	pcr	assemblytoautomate_PCR_plate_7#F02					FALSE	TRUE	Q5	assemblytoautomate_PCR_plate_7	F02	trial_1	assemblytoautomate_PCR_plate_7	F02	trial_1#assemblytoautomate_PCR_plate_7#F02
4	pBbS2k_borA2	templates_plate_1	A01	100	an_00009_(borA2_Ncom)_forward	oligos_plate_1	A09	250	an_00002_(borA2_Ncom)_reverse	oligos_plate_1	A02	250	assemblytoautomate_PCR_plate_7	G02	67.7	67.7	162	parts_plate_2	N3	zag_plate_6	E6	pcr	assemblytoautomate_PCR_plate_7#G02					FALSE	TRUE	Q5	assemblytoautomate_PCR_plate_7	G02	trial_1	assemblytoautomate_PCR_plate_7	G02	trial_1#assemblytoautomate_PCR_plate_7#G02
4	pBbS2k_borA2	templates_plate_1	A01	100	an_00009_(borA2_Ncom)_forward	oligos_plate_1	A09	250	an_00002_(borA2_Ncom)_reverse	oligos_plate_1	A02	250	assemblytoautomate_PCR_plate_7	H02	67.7	67.7	162	parts_plate_2	P3	zag_plate_6	E7	pcr	assemblytoautomate_PCR_plate_7#H02					FALSE	TRUE	Q5	assemblytoautomate_PCR_plate_7	H02	trial_1	assemblytoautomate_PCR_plate_7	H02	trial_1#assemblytoautomate_PCR_plate_7#H02
4	pBbS2k_borA2	templates_plate_1	A01	100	an_00009_(borA2_Ncom)_forward	oligos_plate_1	A09	250	an_00002_(borA2_Ncom)_reverse	oligos_plate_1	A02	250	assemblytoautomate_PCR_plate_7	A03	67.7	67.7	162	parts_plate_2	B5	zag_plate_6	E8	pcr	assemblytoautomate_PCR_plate_7#A03					FALSE	TRUE	Q5	assemblytoautomate_PCR_plate_7	A03	trial_1	assemblytoautomate_PCR_plate_7	A03	trial_1#assemblytoautomate_PCR_plate_7#A03
4	pBbS2k_borA2	templates_plate_1	A01	100	an_00009_(borA2_Ncom)_forward	oligos_plate_1	A09	250	an_00002_(borA2_Ncom)_reverse	oligos_plate_1	A02	250	assemblytoautomate_PCR_plate_7	B03	67.7	67.7	162	parts_plate_2	D5	zag_plate_6	E9	pcr	assemblytoautomate_PCR_plate_7#B03					FALSE	TRUE	Q5	assemblytoautomate_PCR_plate_7	B03	trial_1	assemblytoautomate_PCR_plate_7	B03	trial_1#assemblytoautomate_PCR_plate_7#B03
4	pBbS2k_borA2	templates_plate_1	A01	100	an_00009_(borA2_Ncom)_forward	oligos_plate_1	A09	250	an_00002_(borA2_Ncom)_reverse	oligos_plate_1	A02	250	assemblytoautomate_PCR_plate_7	C03	67.7	67.7	162	parts_plate_2	F5	zag_plate_6	E10	pcr	assemblytoautomate_PCR_plate_7#C03					FALSE	TRUE	Q5	assemblytoautomate_PCR_plate_7	C03	trial_1	assemblytoautomate_PCR_plate_7	C03	trial_1#assemblytoautomate_PCR_plate_7#C03
4	pBbS2k_borA2	templates_plate_1	A01	100	an_00009_(borA2_Ncom)_forward	oligos_plate_1	A09	250	an_00002_(borA2_Ncom)_reverse	oligos_plate_1	A02	250	assemblytoautomate_PCR_plate_7	D03	67.7	67.7	162	parts_plate_2	H5	zag_plate_6	E11	pcr	assemblytoautomate_PCR_plate_7#D03					FALSE	TRUE	Q5	assemblytoautomate_PCR_plate_7	D03	trial_1	assemblytoautomate_PCR_plate_7	D03	trial_1#assemblytoautomate_PCR_plate_7#D03
4	pBbS2k_borA2	templates_plate_1	A01	100	an_00009_(borA2_Ncom)_forward	oligos_plate_1	A09	250	an_00002_(borA2_Ncom)_reverse	oligos_plate_1	A02	250	assemblytoautomate_PCR_plate_7	E03	67.7	67.7	162	parts_plate_2	J5	zag_plate_6	E12	pcr	assemblytoautomate_PCR_plate_7#E03					FALSE	TRUE	Q5	assemblytoautomate_PCR_plate_7	E03	trial_1	assemblytoautomate_PCR_plate_7	E03	trial_1#assemblytoautomate_PCR_plate_7#E03
105	pBbS2k_borA3	templates_plate_1	A11	100	an_00143_(borM2)_forward	oligos_plate_1	F23	250	an_00144_(borM2)_reverse	oligos_plate_1	F24	250	assemblytoautomate_PCR_plate_7	F03	67.7	67.7	5073	parts_plate_2	L5	zag_plate_6	F1	pcr	assemblytoautomate_PCR_plate_7#F03					FALSE	TRUE	Q5	assemblytoautomate_PCR_plate_7	F03	trial_1	assemblytoautomate_PCR_plate_7	F03	trial_1#assemblytoautomate_PCR_plate_7#F03
106	pBbS2k_borA3	templates_plate_1	A11	100	an_00143_(borM2)_forward	oligos_plate_1	F23	250	an_00017_(borM2)_reverse	oligos_plate_1	A17	250	assemblytoautomate_PCR_plate_7	G03	67.7	67.7	5073	parts_plate_2	N5	zag_plate_6	F2	pcr	assemblytoautomate_PCR_plate_7#G03					FALSE	TRUE	Q5	assemblytoautomate_PCR_plate_7	G03	trial_1	assemblytoautomate_PCR_plate_7	G03	trial_1#assemblytoautomate_PCR_plate_7#G03
201	pBbS2k_borA3	templates_plate_1	A11	100	an_00228_(borM2)_forward	oligos_plate_1	J12	250	an_00144_(borM2)_reverse	oligos_plate_1	F24	250	assemblytoautomate_PCR_plate_7	H03	67.7	67.7	5073	parts_plate_2	P5	zag_plate_6	F3	pcr	assemblytoautomate_PCR_plate_7#H03					FALSE	TRUE	Q5	assemblytoautomate_PCR_plate_7	H03	trial_1	assemblytoautomate_PCR_plate_7	H03	trial_1#assemblytoautomate_PCR_plate_7#H03
202	pBbS2k_borA3	templates_plate_1	A11	100	an_00228_(borM2)_forward	oligos_plate_1	J12	250	an_00016_(borM2)_reverse	oligos_plate_1	A16	250	assemblytoautomate_PCR_plate_7	A04	67.7	67.7	5073	parts_plate_2	B7	zag_plate_6	F4	pcr	assemblytoautomate_PCR_plate_7#A04					FALSE	TRUE	Q5	assemblytoautomate_PCR_plate_7	A04	trial_1	assemblytoautomate_PCR_plate_7	A04	trial_1#assemblytoautomate_PCR_plate_7#A04
8	pBbS2k_borA3	templates_plate_1	A11	100	an_00015_(borM2)_forward	oligos_plate_1	A15	250	an_00016_(borM2)_reverse	oligos_plate_1	A16	250	assemblytoautomate_PCR_plate_7	B04	67.7	67.7	5073	parts_plate_2	D7	zag_plate_6	F5	pcr	assemblytoautomate_PCR_plate_7#B04					FALSE	TRUE	Q5	assemblytoautomate_PCR_plate_7	B04	trial_1	assemblytoautomate_PCR_plate_7	B04	trial_1#assemblytoautomate_PCR_plate_7#B04
9	pBbS2k_borA3	templates_plate_1	A11	100	an_00015_(borM2)_forward	oligos_plate_1	A15	250	an_00017_(borM2)_reverse	oligos_plate_1	A17	250	assemblytoautomate_PCR_plate_7	C04	67.7	67.7	5073	parts_plate_2	F7	zag_plate_6	F6	pcr	assemblytoautomate_PCR_plate_7#C04					FALSE	TRUE	Q5	assemblytoautomate_PCR_plate_7	C04	trial_1	assemblytoautomate_PCR_plate_7	C04	trial_1#assemblytoautomate_PCR_plate_7#C04
157	R5K_MASmm	templates_plate_1	C11	100	an_00187_(MASmm)_forward	oligos_plate_1	H19	250	an_00188_(MASmm)_reverse	oligos_plate_1	H20	250	assemblytoautomate_PCR_plate_7	D04	67.7	67.7	6321	parts_plate_2	H7	zag_plate_6	F7	pcr	assemblytoautomate_PCR_plate_7#D04	3608	40.10676868	9.8343	4.4102	TRUE	TRUE	Q5	assemblytoautomate_PCR_plate_7	D04	trial_1	assemblytoautomate_PCR_plate_7	D04	trial_1#assemblytoautomate_PCR_plate_7#D04
158	R5K_MASmm	templates_plate_1	C11	100	an_00187_(MASmm)_forward	oligos_plate_1	H19	250	an_00083_(MASmm)_reverse	oligos_plate_1	D11	250	assemblytoautomate_PCR_plate_7	E04	67.7	67.7	6321	parts_plate_2	J7	zag_plate_6	F8	pcr	assemblytoautomate_PCR_plate_7#E04	4759	100.6622342	15.2612	4.7974	TRUE	TRUE	Q5	assemblytoautomate_PCR_plate_7	E04	trial_1	assemblytoautomate_PCR_plate_7	E04	trial_1#assemblytoautomate_PCR_plate_7#E04
253	R5K_MASmm	templates_plate_1	C11	100	an_00250_(MASmm)_forward	oligos_plate_1	K10	250	an_00188_(MASmm)_reverse	oligos_plate_1	H20	250	assemblytoautomate_PCR_plate_7	F04	67.7	67.7	6321	parts_plate_2	L7	zag_plate_6	F9	pcr	assemblytoautomate_PCR_plate_7#F04	4759	100.895375	16.3506	5.1272	TRUE	TRUE	Q5	assemblytoautomate_PCR_plate_7	F04	trial_1	assemblytoautomate_PCR_plate_7	F04	trial_1#assemblytoautomate_PCR_plate_7#F04
254	R5K_MASmm	templates_plate_1	C11	100	an_00250_(MASmm)_forward	oligos_plate_1	K10	250	an_00082_(MASmm)_reverse	oligos_plate_1	D10	250	assemblytoautomate_PCR_plate_7	G04	67.7	67.7	6321	parts_plate_2	N7	zag_plate_6	F10	pcr	assemblytoautomate_PCR_plate_7#G04	4862	102.5008288	9.8942	3.078	TRUE	TRUE	Q5	assemblytoautomate_PCR_plate_7	G04	trial_1	assemblytoautomate_PCR_plate_7	G04	trial_1#assemblytoautomate_PCR_plate_7#G04
60	R5K_MASmm	templates_plate_1	C11	100	an_00081_(MASmm)_forward	oligos_plate_1	D09	250	an_00082_(MASmm)_reverse	oligos_plate_1	D10	250	assemblytoautomate_PCR_plate_7	H04	67.7	67.7	6321	parts_plate_2	P7	zag_plate_6	F11	pcr	assemblytoautomate_PCR_plate_7#H04	4724	103.0873564	11.1423	3.512	TRUE	TRUE	Q5	assemblytoautomate_PCR_plate_7	H04	trial_1	assemblytoautomate_PCR_plate_7	H04	trial_1#assemblytoautomate_PCR_plate_7#H04
61	R5K_MASmm	templates_plate_1	C11	100	an_00081_(MASmm)_forward	oligos_plate_1	D09	250	an_00083_(MASmm)_reverse	oligos_plate_1	D11	250	assemblytoautomate_PCR_plate_7	A05	67.7	67.9	6321	parts_plate_2	B9	zag_plate_6	F12	pcr	assemblytoautomate_PCR_plate_7#A05	4759	101.4019843	18.1108	5.7194	TRUE	TRUE	Q5	assemblytoautomate_PCR_plate_7	A05	trial_1	assemblytoautomate_PCR_plate_7	A05	trial_1#assemblytoautomate_PCR_plate_7#A05
359	Flu006_Flu_ACP1_	templates_plate_1	E23	100	an_00324_(fluP1)_forward	oligos_plate_1	N12	250	an_00325_(fluP1)_reverse	oligos_plate_1	N13	250	assemblytoautomate_PCR_plate_7	B05	67.9	67.9	432	parts_plate_2	D9	zag_plate_6	G1	pcr	assemblytoautomate_PCR_plate_7#B05	428	100.2804927	30.0313	113.3325	TRUE	TRUE	Q5	assemblytoautomate_PCR_plate_7	B05	trial_1	assemblytoautomate_PCR_plate_7	B05	trial_1#assemblytoautomate_PCR_plate_7#B05
360	Flu006_Flu_ACP1_	templates_plate_1	E23	100	an_00326_(fluP1)_forward	oligos_plate_1	N14	250	an_00325_(fluP1)_reverse	oligos_plate_1	N13	250	assemblytoautomate_PCR_plate_7	C05	67.9	67.9	432	parts_plate_2	F9	zag_plate_6	G2	pcr	assemblytoautomate_PCR_plate_7#C05	424	76.33129909	17.5233	68.6471	TRUE	TRUE	Q5	assemblytoautomate_PCR_plate_7	C05	trial_1	assemblytoautomate_PCR_plate_7	C05	trial_1#assemblytoautomate_PCR_plate_7#C05
361	Flu006_Flu_ACP1_	templates_plate_1	E23	100	an_00324_(fluP1)_forward	oligos_plate_1	N12	250	an_00327_(fluP1)_reverse	oligos_plate_1	N15	250	assemblytoautomate_PCR_plate_7	D05	67.9	67.9	432	parts_plate_2	H9	zag_plate_6	G3	pcr	assemblytoautomate_PCR_plate_7#D05	424	84.81094585	20.5731	79.4605	TRUE	TRUE	Q5	assemblytoautomate_PCR_plate_7	D05	trial_1	assemblytoautomate_PCR_plate_7	D05	trial_1#assemblytoautomate_PCR_plate_7#D05
362	Flu006_Flu_ACP1_	templates_plate_1	E23	100	an_00326_(fluP1)_forward	oligos_plate_1	N14	250	an_00327_(fluP1)_reverse	oligos_plate_1	N15	250	assemblytoautomate_PCR_plate_7	E05	67.9	67.9	432	parts_plate_2	J9	zag_plate_6	G4	pcr	assemblytoautomate_PCR_plate_7#E05	424	72.93465538	17.1977	67.2119	TRUE	TRUE	Q5	assemblytoautomate_PCR_plate_7	E05	trial_1	assemblytoautomate_PCR_plate_7	E05	trial_1#assemblytoautomate_PCR_plate_7#E05
363	Flu006_Flu_ACP1_	templates_plate_1	E23	100	an_00324_(fluP1)_forward	oligos_plate_1	N12	250	an_00328_(fluP1)_reverse	oligos_plate_1	N16	250	assemblytoautomate_PCR_plate_7	F05	67.9	67.9	432	parts_plate_2	L9	zag_plate_6	G5	pcr	assemblytoautomate_PCR_plate_7#F05	426	99.79440639	27.1822	103.2908	TRUE	TRUE	Q5	assemblytoautomate_PCR_plate_7	F05	trial_1	assemblytoautomate_PCR_plate_7	F05	trial_1#assemblytoautomate_PCR_plate_7#F05
364	Flu006_Flu_ACP1_	templates_plate_1	E23	100	an_00326_(fluP1)_forward	oligos_plate_1	N14	250	an_00328_(fluP1)_reverse	oligos_plate_1	N16	250	assemblytoautomate_PCR_plate_7	G05	67.9	67.9	432	parts_plate_2	N9	zag_plate_6	G6	pcr	assemblytoautomate_PCR_plate_7#G05	424	70.77415878	21.1447	82.8341	TRUE	TRUE	Q5	assemblytoautomate_PCR_plate_7	G05	trial_1	assemblytoautomate_PCR_plate_7	G05	trial_1#assemblytoautomate_PCR_plate_7#G05
155	pKY001_MAStb	templates_plate_1	C09	100	an_00185_(MAStb)_forward	oligos_plate_1	H17	250	an_00186_(MAStb)_reverse	oligos_plate_1	H18	250	assemblytoautomate_PCR_plate_7	H05	68	67.9	6354	parts_plate_2	P9	zag_plate_6	G7	pcr	assemblytoautomate_PCR_plate_7#H05	4724	100.8622022	18.2726	5.8811	TRUE	TRUE	Q5	assemblytoautomate_PCR_plate_7	H05	trial_1	assemblytoautomate_PCR_plate_7	H05	trial_1#assemblytoautomate_PCR_plate_7#H05
156	pKY001_MAStb	templates_plate_1	C09	100	an_00185_(MAStb)_forward	oligos_plate_1	H17	250	an_00080_(MAStb)_reverse	oligos_plate_1	D08	250	assemblytoautomate_PCR_plate_7	A06	68	67.9	6354	parts_plate_2	B11	zag_plate_6	G8	pcr	assemblytoautomate_PCR_plate_7#A06	4793	101.9314852	13.5681	4.3567	TRUE	TRUE	Q5	assemblytoautomate_PCR_plate_7	A06	trial_1	assemblytoautomate_PCR_plate_7	A06	trial_1#assemblytoautomate_PCR_plate_7#A06
251	pKY001_MAStb	templates_plate_1	C09	100	an_00249_(MAStb)_forward	oligos_plate_1	K09	250	an_00186_(MAStb)_reverse	oligos_plate_1	H18	250	assemblytoautomate_PCR_plate_7	B06	68	67.9	6354	parts_plate_2	D11	zag_plate_6	G9	pcr	assemblytoautomate_PCR_plate_7#B06	4759	100.2106627	17.7909	5.6509	TRUE	TRUE	Q5	assemblytoautomate_PCR_plate_7	B06	trial_1	assemblytoautomate_PCR_plate_7	B06	trial_1#assemblytoautomate_PCR_plate_7#B06
252	pKY001_MAStb	templates_plate_1	C09	100	an_00249_(MAStb)_forward	oligos_plate_1	K09	250	an_00079_(MAStb)_reverse	oligos_plate_1	D07	250	assemblytoautomate_PCR_plate_7	C06	68	67.9	6354	parts_plate_2	F11	zag_plate_6	G10	pcr	assemblytoautomate_PCR_plate_7#C06	4828	100.5431686	12.8833	4.0608	TRUE	TRUE	Q5	assemblytoautomate_PCR_plate_7	C06	trial_1	assemblytoautomate_PCR_plate_7	C06	trial_1#assemblytoautomate_PCR_plate_7#C06
58	pKY001_MAStb	templates_plate_1	C09	100	an_00078_(MAStb)_forward	oligos_plate_1	D06	250	an_00079_(MAStb)_reverse	oligos_plate_1	D07	250	assemblytoautomate_PCR_plate_7	D06	68	67.9	6354	parts_plate_2	H11	zag_plate_6	G11	pcr	assemblytoautomate_PCR_plate_7#D06	4690	99.83638036	16.1696	5.2953	TRUE	TRUE	Q5	assemblytoautomate_PCR_plate_7	D06	trial_1	assemblytoautomate_PCR_plate_7	D06	trial_1#assemblytoautomate_PCR_plate_7#D06
59	pKY001_MAStb	templates_plate_1	C09	100	an_00078_(MAStb)_forward	oligos_plate_1	D06	250	an_00080_(MAStb)_reverse	oligos_plate_1	D08	250	assemblytoautomate_PCR_plate_7	E06	68	67.9	6354	parts_plate_2	J11	zag_plate_6	G12	pcr	assemblytoautomate_PCR_plate_7#E06	4828	101.8969801	7.0958	2.2192	TRUE	TRUE	Q5	assemblytoautomate_PCR_plate_7	E06	trial_1	assemblytoautomate_PCR_plate_7	E06	trial_1#assemblytoautomate_PCR_plate_7#E06
193	C5K_pks15mm	templates_plate_1	C22	100	an_00220_(pks15mm)_forward	oligos_plate_1	J04	250	an_00221_(pks15mm)_reverse	oligos_plate_1	J05	250	assemblytoautomate_PCR_plate_7	F06	68	67.9	6183	parts_plate_2	L11	zag_plate_6	H1	pcr	assemblytoautomate_PCR_plate_7#F06	4552	98.87365732	21.5946	7.2464	TRUE	TRUE	Q5	assemblytoautomate_PCR_plate_7	F06	trial_1	assemblytoautomate_PCR_plate_7	F06	trial_1#assemblytoautomate_PCR_plate_7#F06
194	C5K_pks15mm	templates_plate_1	C22	100	an_00220_(pks15mm)_forward	oligos_plate_1	J04	250	an_00132_(pks15mm)_reverse	oligos_plate_1	F12	250	assemblytoautomate_PCR_plate_7	G06	68	67.9	6183	parts_plate_2	N11	zag_plate_6	H2	pcr	assemblytoautomate_PCR_plate_7#G06	4552	96.26578552	21.0927	6.8571	TRUE	TRUE	Q5	assemblytoautomate_PCR_plate_7	G06	trial_1	assemblytoautomate_PCR_plate_7	G06	trial_1#assemblytoautomate_PCR_plate_7#G06
289	C5K_pks15mm	templates_plate_1	C22	100	an_00267_(pks15mm)_forward	oligos_plate_1	L03	250	an_00221_(pks15mm)_reverse	oligos_plate_1	J05	250	assemblytoautomate_PCR_plate_7	H06	68	67.9	6183	parts_plate_2	P11	zag_plate_6	H3	pcr	assemblytoautomate_PCR_plate_7#H06	4621	99.83098423	20.0234	6.5366	TRUE	TRUE	Q5	assemblytoautomate_PCR_plate_7	H06	trial_1	assemblytoautomate_PCR_plate_7	H06	trial_1#assemblytoautomate_PCR_plate_7#H06
290	C5K_pks15mm	templates_plate_1	C22	100	an_00267_(pks15mm)_forward	oligos_plate_1	L03	250	an_00131_(pks15mm)_reverse	oligos_plate_1	F11	250	assemblytoautomate_PCR_plate_7	A07	68	68.1	6183	parts_plate_2	B13	zag_plate_6	H4	pcr	assemblytoautomate_PCR_plate_7#A07	4621	99.85957304	19.3423	6.3444	TRUE	TRUE	Q5	assemblytoautomate_PCR_plate_7	A07	trial_1	assemblytoautomate_PCR_plate_7	A07	trial_1#assemblytoautomate_PCR_plate_7#A07
96	C5K_pks15mm	templates_plate_1	C22	100	an_00130_(pks15mm)_forward	oligos_plate_1	F10	250	an_00131_(pks15mm)_reverse	oligos_plate_1	F11	250	assemblytoautomate_PCR_plate_7	B07	68	68.1	6183	parts_plate_2	D13	zag_plate_6	H5	pcr	assemblytoautomate_PCR_plate_7#B07	4449	98.07613033	22.3643	7.5338	TRUE	TRUE	Q5	assemblytoautomate_PCR_plate_7	B07	trial_1	assemblytoautomate_PCR_plate_7	B07	trial_1#assemblytoautomate_PCR_plate_7#B07
97	C5K_pks15mm	templates_plate_1	C22	100	an_00130_(pks15mm)_forward	oligos_plate_1	F10	250	an_00132_(pks15mm)_reverse	oligos_plate_1	F12	250	assemblytoautomate_PCR_plate_7	C07	68	68.1	6183	parts_plate_2	F13	zag_plate_6	H6	pcr	assemblytoautomate_PCR_plate_7#C07	4483	95.04176121	27.5604	9.3608	TRUE	TRUE	Q5	assemblytoautomate_PCR_plate_7	C07	trial_1	assemblytoautomate_PCR_plate_7	C07	trial_1#assemblytoautomate_PCR_plate_7#C07
177	pKY001_ppsCtb_ba	templates_plate_1	C06	100	an_00204_(ppsCtb)_forward	oligos_plate_1	I12	250	an_00205_(ppsCtb)_reverse	oligos_plate_1	I13	250	assemblytoautomate_PCR_plate_7	D07	68.1	68.1	6402	parts_plate_2	H13	zag_plate_6	H7	pcr	assemblytoautomate_PCR_plate_7#D07					FALSE	FALSE	Q5	assemblytoautomate_PCR_plate_7	D07	trial_1	assemblytoautomate_PCR_plate_7	D07	trial_1#assemblytoautomate_PCR_plate_7#D07
178	pKY001_ppsCtb_ba	templates_plate_1	C06	100	an_00204_(ppsCtb)_forward	oligos_plate_1	I12	250	an_00108_(ppsCtb)_reverse	oligos_plate_1	E12	250	assemblytoautomate_PCR_plate_7	E07	68.1	68.1	6402	parts_plate_2	J13	zag_plate_6	H8	pcr	assemblytoautomate_PCR_plate_7#E07	1489	64.73638554	3.3582	3.4679	FALSE	FALSE	Q5	assemblytoautomate_PCR_plate_7	E07	trial_1	assemblytoautomate_PCR_plate_7	E07	trial_1#assemblytoautomate_PCR_plate_7#E07
273	pKY001_ppsCtb_ba	templates_plate_1	C06	100	an_00259_(ppsCtb)_forward	oligos_plate_1	K19	250	an_00205_(ppsCtb)_reverse	oligos_plate_1	I13	250	assemblytoautomate_PCR_plate_7	F07	68.1	68.1	6402	parts_plate_2	L13	zag_plate_6	H9	pcr	assemblytoautomate_PCR_plate_7#F07					FALSE	FALSE	Q5	assemblytoautomate_PCR_plate_7	F07	trial_1	assemblytoautomate_PCR_plate_7	F07	trial_1#assemblytoautomate_PCR_plate_7#F07
274	pKY001_ppsCtb_ba	templates_plate_1	C06	100	an_00259_(ppsCtb)_forward	oligos_plate_1	K19	250	an_00107_(ppsCtb)_reverse	oligos_plate_1	E11	250	assemblytoautomate_PCR_plate_7	G07	68.1	68.1	6402	parts_plate_2	N13	zag_plate_6	H10	pcr	assemblytoautomate_PCR_plate_7#G07					FALSE	FALSE	Q5	assemblytoautomate_PCR_plate_7	G07	trial_1	assemblytoautomate_PCR_plate_7	G07	trial_1#assemblytoautomate_PCR_plate_7#G07
80	pKY001_ppsCtb_ba	templates_plate_1	C06	100	an_00106_(ppsCtb)_forward	oligos_plate_1	E10	250	an_00107_(ppsCtb)_reverse	oligos_plate_1	E11	250	assemblytoautomate_PCR_plate_7	H07	68.1	68.1	6402	parts_plate_2	P13	zag_plate_6	H11	pcr	assemblytoautomate_PCR_plate_7#H07					FALSE	FALSE	Q5	assemblytoautomate_PCR_plate_7	H07	trial_1	assemblytoautomate_PCR_plate_7	H07	trial_1#assemblytoautomate_PCR_plate_7#H07
81	pKY001_ppsCtb_ba	templates_plate_1	C06	100	an_00106_(ppsCtb)_forward	oligos_plate_1	E10	250	an_00108_(ppsCtb)_reverse	oligos_plate_1	E12	250	assemblytoautomate_PCR_plate_7	A08	68.1	68.1	6402	parts_plate_2	B15	zag_plate_7	A1	pcr	assemblytoautomate_PCR_plate_7#A08	1520	64.5568131	5.4872	5.5653	FALSE	FALSE	Q5	assemblytoautomate_PCR_plate_7	A08	trial_1	assemblytoautomate_PCR_plate_7	A08	trial_1#assemblytoautomate_PCR_plate_7#A08
365	pKY001_spnA	templates_plate_1	C18	100	an_00329_(spnLM)_forward	oligos_plate_1	N17	250	an_00330_(spnLM)_reverse	oligos_plate_1	N18	250	assemblytoautomate_PCR_plate_7	B08	68.1	68.1	3012	parts_plate_2	D15	zag_plate_7	A2	pcr	assemblytoautomate_PCR_plate_7#B08	2286	101.06289	25.0544	16.7455	TRUE	TRUE	Q5	assemblytoautomate_PCR_plate_7	B08	trial_1	assemblytoautomate_PCR_plate_7	B08	trial_1#assemblytoautomate_PCR_plate_7#B08
366	pKY001_spnA	templates_plate_1	C18	100	an_00331_(spnLM)_forward	oligos_plate_1	N19	250	an_00330_(spnLM)_reverse	oligos_plate_1	N18	250	assemblytoautomate_PCR_plate_7	C08	68.1	68.1	3012	parts_plate_2	F15	zag_plate_7	A3	pcr	assemblytoautomate_PCR_plate_7#C08	2258	94.78651825	27.3861	18.6292	TRUE	TRUE	Q5	assemblytoautomate_PCR_plate_7	C08	trial_1	assemblytoautomate_PCR_plate_7	C08	trial_1#assemblytoautomate_PCR_plate_7#C08
367	pKY001_spnA	templates_plate_1	C18	100	an_00329_(spnLM)_forward	oligos_plate_1	N17	250	an_00332_(spnLM)_reverse	oligos_plate_1	N20	250	assemblytoautomate_PCR_plate_7	D08	68.1	68.1	3012	parts_plate_2	H15	zag_plate_7	A4	pcr	assemblytoautomate_PCR_plate_7#D08	2258	98.828362	21.9902	14.9094	TRUE	TRUE	Q5	assemblytoautomate_PCR_plate_7	D08	trial_1	assemblytoautomate_PCR_plate_7	D08	trial_1#assemblytoautomate_PCR_plate_7#D08
368	pKY001_spnA	templates_plate_1	C18	100	an_00331_(spnLM)_forward	oligos_plate_1	N19	250	an_00332_(spnLM)_reverse	oligos_plate_1	N20	250	assemblytoautomate_PCR_plate_7	E08	68.1	68.1	3012	parts_plate_2	J15	zag_plate_7	A5	pcr	assemblytoautomate_PCR_plate_7#E08	2258	99.95795933	22.3499	15.2981	TRUE	TRUE	Q5	assemblytoautomate_PCR_plate_7	E08	trial_1	assemblytoautomate_PCR_plate_7	E08	trial_1#assemblytoautomate_PCR_plate_7#E08
369	pKY001_spnA	templates_plate_1	C18	100	an_00329_(spnLM)_forward	oligos_plate_1	N17	250	an_00333_(spnLM)_reverse	oligos_plate_1	N21	250	assemblytoautomate_PCR_plate_7	F08	68.1	68.1	3012	parts_plate_2	L15	zag_plate_7	A6	pcr	assemblytoautomate_PCR_plate_7#F08	2229	100.0302836	29.0674	19.9876	TRUE	TRUE	Q5	assemblytoautomate_PCR_plate_7	F08	trial_1	assemblytoautomate_PCR_plate_7	F08	trial_1#assemblytoautomate_PCR_plate_7#F08
370	pKY001_spnA	templates_plate_1	C18	100	an_00331_(spnLM)_forward	oligos_plate_1	N19	250	an_00333_(spnLM)_reverse	oligos_plate_1	N21	250	assemblytoautomate_PCR_plate_7	G08	68.1	68.1	3012	parts_plate_2	N15	zag_plate_7	A7	pcr	assemblytoautomate_PCR_plate_7#G08	2172	99.46551198	43.3229	30.4125	TRUE	TRUE	Q5	assemblytoautomate_PCR_plate_7	G08	trial_1	assemblytoautomate_PCR_plate_7	G08	trial_1#assemblytoautomate_PCR_plate_7#G08
131	pikM2	templates_plate_1	A10	100	an_00164_(pikM2)_forward	oligos_plate_1	G20	250	an_00163_(pikM1)_reverse	oligos_plate_1	G19	250	assemblytoautomate_PCR_plate_7	H08	68.1	68.1	5706	parts_plate_2	P15	zag_plate_7	A8	pcr	assemblytoautomate_PCR_plate_7#H08	445	70.25513068	12.6422	46.432	FALSE	FALSE	Q5	assemblytoautomate_PCR_plate_7	H08	trial_1	assemblytoautomate_PCR_plate_7	H08	trial_1#assemblytoautomate_PCR_plate_7#H08
132	pikM2	templates_plate_1	A10	100	an_00164_(pikM2)_forward	oligos_plate_1	G20	250	an_00045_(pikM1)_reverse	oligos_plate_1	B21	250	assemblytoautomate_PCR_plate_7	A09	68.1	68.1	5706	parts_plate_2	B17	zag_plate_7	A9	pcr	assemblytoautomate_PCR_plate_7#A09	441	69.73753929	19.2159	70.7337	FALSE	FALSE	Q5	assemblytoautomate_PCR_plate_7	A09	trial_1	assemblytoautomate_PCR_plate_7	A09	trial_1#assemblytoautomate_PCR_plate_7#A09
227	pikM2	templates_plate_1	A10	100	an_00239_(pikM2)_forward	oligos_plate_1	J23	250	an_00163_(pikM1)_reverse	oligos_plate_1	G19	250	assemblytoautomate_PCR_plate_7	B09	68.1	68.1	5706	parts_plate_2	D17	zag_plate_7	A10	pcr	assemblytoautomate_PCR_plate_7#B09	449	71.17530625	14.0957	51.1993	FALSE	FALSE	Q5	assemblytoautomate_PCR_plate_7	B09	trial_1	assemblytoautomate_PCR_plate_7	B09	trial_1#assemblytoautomate_PCR_plate_7#B09
228	pikM2	templates_plate_1	A10	100	an_00239_(pikM2)_forward	oligos_plate_1	J23	250	an_00044_(pikM1)_reverse	oligos_plate_1	B20	250	assemblytoautomate_PCR_plate_7	C09	68.1	68.1	5706	parts_plate_2	F17	zag_plate_7	A11	pcr	assemblytoautomate_PCR_plate_7#C09	449	67.73651467	17.0505	61.5247	FALSE	FALSE	Q5	assemblytoautomate_PCR_plate_7	C09	trial_1	assemblytoautomate_PCR_plate_7	C09	trial_1#assemblytoautomate_PCR_plate_7#C09
34	pikM2	templates_plate_1	A10	100	an_00046_(pikM2)_forward	oligos_plate_1	B22	250	an_00044_(pikM1)_reverse	oligos_plate_1	B20	250	assemblytoautomate_PCR_plate_7	D09	68.1	68.1	5706	parts_plate_2	H17	zag_plate_7	A12	pcr	assemblytoautomate_PCR_plate_7#D09	443	66.10395902	18.0128	65.7172	FALSE	FALSE	Q5	assemblytoautomate_PCR_plate_7	D09	trial_1	assemblytoautomate_PCR_plate_7	D09	trial_1#assemblytoautomate_PCR_plate_7#D09
35	pikM2	templates_plate_1	A10	100	an_00046_(pikM2)_forward	oligos_plate_1	B22	250	an_00045_(pikM1)_reverse	oligos_plate_1	B21	250	assemblytoautomate_PCR_plate_7	E09	68.1	68.1	5706	parts_plate_2	J17	zag_plate_7	B1	pcr	assemblytoautomate_PCR_plate_7#E09	441	65.08162577	20.0605	74.1744	FALSE	FALSE	Q5	assemblytoautomate_PCR_plate_7	E09	trial_1	assemblytoautomate_PCR_plate_7	E09	trial_1#assemblytoautomate_PCR_plate_7#E09
129	pikM1	templates_plate_1	A08	100	an_00162_(pikM1)_forward	oligos_plate_1	G18	250	an_00163_(pikM1)_reverse	oligos_plate_1	G19	250	assemblytoautomate_PCR_plate_7	F09	68.1	68.1	4455	parts_plate_2	L17	zag_plate_7	B2	pcr	assemblytoautomate_PCR_plate_7#F09	3536	76.14158913	9.968	4.2196	TRUE	TRUE	Q5	assemblytoautomate_PCR_plate_7	F09	trial_1	assemblytoautomate_PCR_plate_7	F09	trial_1#assemblytoautomate_PCR_plate_7#F09
130	pikM1	templates_plate_1	A08	100	an_00162_(pikM1)_forward	oligos_plate_1	G18	250	an_00045_(pikM1)_reverse	oligos_plate_1	B21	250	assemblytoautomate_PCR_plate_7	G09	68.1	68.1	4455	parts_plate_2	N17	zag_plate_7	B3	pcr	assemblytoautomate_PCR_plate_7#G09	3500	65.79186145	12.3992	5.0815	TRUE	TRUE	Q5	assemblytoautomate_PCR_plate_7	G09	trial_1	assemblytoautomate_PCR_plate_7	G09	trial_1#assemblytoautomate_PCR_plate_7#G09
225	pikM1	templates_plate_1	A08	100	an_00238_(pikM1)_forward	oligos_plate_1	J22	250	an_00163_(pikM1)_reverse	oligos_plate_1	G19	250	assemblytoautomate_PCR_plate_7	H09	68.1	68.1	4455	parts_plate_2	P17	zag_plate_7	B4	pcr	assemblytoautomate_PCR_plate_7#H09	3572	79.25180421	11.7173	4.9158	TRUE	TRUE	Q5	assemblytoautomate_PCR_plate_7	H09	trial_1	assemblytoautomate_PCR_plate_7	H09	trial_1#assemblytoautomate_PCR_plate_7#H09
226	pikM1	templates_plate_1	A08	100	an_00238_(pikM1)_forward	oligos_plate_1	J22	250	an_00044_(pikM1)_reverse	oligos_plate_1	B20	250	assemblytoautomate_PCR_plate_7	A10	68.1	68.1	4455	parts_plate_2	B19	zag_plate_7	B5	pcr	assemblytoautomate_PCR_plate_7#A10	3536	87.30318695	14.727	6.2502	TRUE	TRUE	Q5	assemblytoautomate_PCR_plate_7	A10	trial_1	assemblytoautomate_PCR_plate_7	A10	trial_1#assemblytoautomate_PCR_plate_7#A10
32	pikM1	templates_plate_1	A08	100	an_00043_(pikM1)_forward	oligos_plate_1	B19	250	an_00044_(pikM1)_reverse	oligos_plate_1	B20	250	assemblytoautomate_PCR_plate_7	B10	68.1	68.1	4455	parts_plate_2	D19	zag_plate_7	B6	pcr	assemblytoautomate_PCR_plate_7#B10	3465	85.99591934	19.4724	8.4918	TRUE	TRUE	Q5	assemblytoautomate_PCR_plate_7	B10	trial_1	assemblytoautomate_PCR_plate_7	B10	trial_1#assemblytoautomate_PCR_plate_7#B10
33	pikM1	templates_plate_1	A08	100	an_00043_(pikM1)_forward	oligos_plate_1	B19	250	an_00045_(pikM1)_reverse	oligos_plate_1	B21	250	assemblytoautomate_PCR_plate_7	C10	68.1	68.1	4455	parts_plate_2	F19	zag_plate_7	B7	pcr	assemblytoautomate_PCR_plate_7#C10	3465	67.47121371	11.942	5.05	TRUE	TRUE	Q5	assemblytoautomate_PCR_plate_7	C10	trial_1	assemblytoautomate_PCR_plate_7	C10	trial_1#assemblytoautomate_PCR_plate_7#C10
425	pikM1	templates_plate_1	A08	100	an_00238_(pikM1)_forward	oligos_plate_1	J22	250	an_00395_(pikM1_KS)_reverse	oligos_plate_2	A11	250	assemblytoautomate_PCR_plate_7	D10	68.1	68.1	1338	parts_plate_2	H19	zag_plate_7	B8	pcr	assemblytoautomate_PCR_plate_7#D10	1101	96.15278428	22.9859	33.4818	TRUE	TRUE	Q5	assemblytoautomate_PCR_plate_7	D10	trial_1	assemblytoautomate_PCR_plate_7	D10	trial_1#assemblytoautomate_PCR_plate_7#D10
474	pikM1	templates_plate_1	A08	100	an_00162_(pikM1)_forward	oligos_plate_1	G18	250	an_00395_(pikM1_KS)_reverse	oligos_plate_2	A11	250	assemblytoautomate_PCR_plate_7	E10	68.1	68.1	1338	parts_plate_2	J19	zag_plate_7	B9	pcr	assemblytoautomate_PCR_plate_7#E10	1101	99.68423081	27.9383	40.5878	TRUE	TRUE	Q5	assemblytoautomate_PCR_plate_7	E10	trial_1	assemblytoautomate_PCR_plate_7	E10	trial_1#assemblytoautomate_PCR_plate_7#E10
151	pj5_00634	templates_plate_1	C05	100	an_00181_(blv75M2)_forward	oligos_plate_1	H13	250	an_00182_(blv75M2)_reverse	oligos_plate_1	H14	250	assemblytoautomate_PCR_plate_7	F10	68.1	68.1	3105	parts_plate_2	L19	zag_plate_7	B10	pcr	assemblytoautomate_PCR_plate_7#F10	2486	100.7029985	14.7975	9.2481	TRUE	TRUE	Q5	assemblytoautomate_PCR_plate_7	F10	trial_1	assemblytoautomate_PCR_plate_7	F10	trial_1#assemblytoautomate_PCR_plate_7#F10
152	pj5_00634	templates_plate_1	C05	100	an_00181_(blv75M2)_forward	oligos_plate_1	H13	250	an_00074_(blv75M2)_reverse	oligos_plate_1	D02	250	assemblytoautomate_PCR_plate_7	G10	68.1	68.1	3105	parts_plate_2	N19	zag_plate_7	B11	pcr	assemblytoautomate_PCR_plate_7#G10	2486	98.32973774	18.9152	11.7105	TRUE	TRUE	Q5	assemblytoautomate_PCR_plate_7	G10	trial_1	assemblytoautomate_PCR_plate_7	G10	trial_1#assemblytoautomate_PCR_plate_7#G10
247	pj5_00634	templates_plate_1	C05	100	an_00247_(blv75M2)_forward	oligos_plate_1	K07	250	an_00182_(blv75M2)_reverse	oligos_plate_1	H14	250	assemblytoautomate_PCR_plate_7	H10	68.1	68.1	3105	parts_plate_2	P19	zag_plate_7	B12	pcr	assemblytoautomate_PCR_plate_7#H10	2543	102.7042522	18.9894	11.3675	TRUE	TRUE	Q5	assemblytoautomate_PCR_plate_7	H10	trial_1	assemblytoautomate_PCR_plate_7	H10	trial_1#assemblytoautomate_PCR_plate_7#H10
248	pj5_00634	templates_plate_1	C05	100	an_00247_(blv75M2)_forward	oligos_plate_1	K07	250	an_00073_(blv75M2)_reverse	oligos_plate_1	D01	250	assemblytoautomate_PCR_plate_7	A11	68.1	68.2	3105	parts_plate_2	B21	zag_plate_7	C1	pcr	assemblytoautomate_PCR_plate_7#A11	2458	99.22562986	28.8565	18.0279	TRUE	TRUE	Q5	assemblytoautomate_PCR_plate_7	A11	trial_1	assemblytoautomate_PCR_plate_7	A11	trial_1#assemblytoautomate_PCR_plate_7#A11
54	pj5_00634	templates_plate_1	C05	100	an_00072_(blv75M2)_forward	oligos_plate_1	C24	250	an_00073_(blv75M2)_reverse	oligos_plate_1	D01	250	assemblytoautomate_PCR_plate_7	B11	68.1	68.2	3105	parts_plate_2	D21	zag_plate_7	C2	pcr	assemblytoautomate_PCR_plate_7#B11	2401	101.5878654	26.8834	17.1201	TRUE	TRUE	Q5	assemblytoautomate_PCR_plate_7	B11	trial_1	assemblytoautomate_PCR_plate_7	B11	trial_1#assemblytoautomate_PCR_plate_7#B11
55	pj5_00634	templates_plate_1	C05	100	an_00072_(blv75M2)_forward	oligos_plate_1	C24	250	an_00074_(blv75M2)_reverse	oligos_plate_1	D02	250	assemblytoautomate_PCR_plate_7	C11	68.1	68.2	3105	parts_plate_2	F21	zag_plate_7	C3	pcr	assemblytoautomate_PCR_plate_7#C11	2486	103.5083534	14.7517	9.1673	TRUE	TRUE	Q5	assemblytoautomate_PCR_plate_7	C11	trial_1	assemblytoautomate_PCR_plate_7	C11	trial_1#assemblytoautomate_PCR_plate_7#C11
407	pikM1	templates_plate_1	A08	100	an_00377_(pikM1_AT_ACP)_forward	oligos_plate_1	P17	250	an_00044_(pikM1)_reverse	oligos_plate_1	B20	250	assemblytoautomate_PCR_plate_7	D11	68.2	68.2	3177	parts_plate_2	H21	zag_plate_7	C4	pcr	assemblytoautomate_PCR_plate_7#D11	2344	74.75216004	19.3712	12.3409	TRUE	TRUE	Q5	assemblytoautomate_PCR_plate_7	D11	trial_1	assemblytoautomate_PCR_plate_7	D11	trial_1#assemblytoautomate_PCR_plate_7#D11
414	pikM1	templates_plate_1	A08	100	an_00384_(pikM1_AT_ACP)_forward	oligos_plate_1	P24	250	an_00044_(pikM1)_reverse	oligos_plate_1	B20	250	assemblytoautomate_PCR_plate_7	E11	68.2	68.2	3177	parts_plate_2	J21	zag_plate_7	C5	pcr	assemblytoautomate_PCR_plate_7#E11	2401	76.18811081	12.7305	7.8786	TRUE	TRUE	Q5	assemblytoautomate_PCR_plate_7	E11	trial_1	assemblytoautomate_PCR_plate_7	E11	trial_1#assemblytoautomate_PCR_plate_7#E11
421	pikM1	templates_plate_1	A08	100	an_00391_(pikM1_AT_ACP)_forward	oligos_plate_2	A07	250	an_00044_(pikM1)_reverse	oligos_plate_1	B20	250	assemblytoautomate_PCR_plate_7	F11	68.2	68.2	3177	parts_plate_2	L21	zag_plate_7	C6	pcr	redo_pcr_plate_T3_2#A03	2543	56.84882132	5.2837	3.2589	TRUE	TRUE	Q5	redo_pcr_plate_T3_2	A03	trial_3	redo_pcr_plate_T3_2	A03	trial_3#redo_pcr_plate_T3_2#A03
436	pikM1	templates_plate_1	A08	100	an_00406_(pikM1_AT_ACP)_forward	oligos_plate_2	A22	250	an_00044_(pikM1)_reverse	oligos_plate_1	B20	250	assemblytoautomate_PCR_plate_7	G11	68.2	68.2	3177	parts_plate_2	N21	zag_plate_7	C7	pcr	assemblytoautomate_PCR_plate_7#G11	2429	82.67403411	9.5009	5.7971	TRUE	TRUE	Q5	assemblytoautomate_PCR_plate_7	G11	trial_1	assemblytoautomate_PCR_plate_7	G11	trial_1#assemblytoautomate_PCR_plate_7#G11
443	pikM1	templates_plate_1	A08	100	an_00413_(pikM1_AT_ACP)_forward	oligos_plate_2	B05	250	an_00044_(pikM1)_reverse	oligos_plate_1	B20	250	assemblytoautomate_PCR_plate_7	H11	68.2	68.2	3177	parts_plate_2	P21	zag_plate_7	C8	pcr	assemblytoautomate_PCR_plate_7#H11	2458	85.1891416	14.5141	8.8987	TRUE	TRUE	Q5	assemblytoautomate_PCR_plate_7	H11	trial_1	assemblytoautomate_PCR_plate_7	H11	trial_1#assemblytoautomate_PCR_plate_7#H11
450	pikM1	templates_plate_1	A08	100	an_00420_(pikM1_AT_ACP)_forward	oligos_plate_2	B12	250	an_00044_(pikM1)_reverse	oligos_plate_1	B20	250	assemblytoautomate_PCR_plate_7	A12	68.2	68.2	3177	parts_plate_2	B23	zag_plate_7	C9	pcr	assemblytoautomate_PCR_plate_7#A12	2401	90.79598122	24.5269	14.877	TRUE	TRUE	Q5	assemblytoautomate_PCR_plate_7	A12	trial_1	assemblytoautomate_PCR_plate_7	A12	trial_1#assemblytoautomate_PCR_plate_7#A12
456	pikM1	templates_plate_1	A08	100	an_00377_(pikM1_AT_ACP)_forward	oligos_plate_1	P17	250	an_00045_(pikM1)_reverse	oligos_plate_1	B21	250	assemblytoautomate_PCR_plate_7	B12	68.2	68.2	3177	parts_plate_2	D23	zag_plate_7	C10	pcr	assemblytoautomate_PCR_plate_7#B12	2401	49.5835372	8.6139	5.5915	TRUE	TRUE	Q5	assemblytoautomate_PCR_plate_7	B12	trial_1	assemblytoautomate_PCR_plate_7	B12	trial_1#assemblytoautomate_PCR_plate_7#B12
463	pikM1	templates_plate_1	A08	100	an_00384_(pikM1_AT_ACP)_forward	oligos_plate_1	P24	250	an_00045_(pikM1)_reverse	oligos_plate_1	B21	250	assemblytoautomate_PCR_plate_7	C12	68.2	68.2	3177	parts_plate_2	F23	zag_plate_7	C11	pcr	assemblytoautomate_PCR_plate_7#C12	2401	56.6679782	9.5056	5.8107	TRUE	TRUE	Q5	assemblytoautomate_PCR_plate_7	C12	trial_1	assemblytoautomate_PCR_plate_7	C12	trial_1#assemblytoautomate_PCR_plate_7#C12
470	pikM1	templates_plate_1	A08	100	an_00391_(pikM1_AT_ACP)_forward	oligos_plate_2	A07	250	an_00045_(pikM1)_reverse	oligos_plate_1	B21	250	assemblytoautomate_PCR_plate_7	D12	68.2	68.2	3177	parts_plate_2	H23	zag_plate_7	C12	pcr	assemblytoautomate_PCR_plate_7#D12	2401	73.25176471	10.1179	6.1667	TRUE	TRUE	Q5	assemblytoautomate_PCR_plate_7	D12	trial_1	assemblytoautomate_PCR_plate_7	D12	trial_1#assemblytoautomate_PCR_plate_7#D12
485	pikM1	templates_plate_1	A08	100	an_00406_(pikM1_AT_ACP)_forward	oligos_plate_2	A22	250	an_00045_(pikM1)_reverse	oligos_plate_1	B21	250	assemblytoautomate_PCR_plate_7	E12	68.2	68.2	3177	parts_plate_2	J23	zag_plate_7	D1	pcr	assemblytoautomate_PCR_plate_7#E12	2429	67.57640874	7.0443	4.2712	TRUE	TRUE	Q5	assemblytoautomate_PCR_plate_7	E12	trial_1	assemblytoautomate_PCR_plate_7	E12	trial_1#assemblytoautomate_PCR_plate_7#E12
492	pikM1	templates_plate_1	A08	100	an_00413_(pikM1_AT_ACP)_forward	oligos_plate_2	B05	250	an_00045_(pikM1)_reverse	oligos_plate_1	B21	250	assemblytoautomate_PCR_plate_7	F12	68.2	68.2	3177	parts_plate_2	L23	zag_plate_7	D2	pcr	assemblytoautomate_PCR_plate_7#F12	2401	70.93503332	11.3052	6.8877	TRUE	TRUE	Q5	assemblytoautomate_PCR_plate_7	F12	trial_1	assemblytoautomate_PCR_plate_7	F12	trial_1#assemblytoautomate_PCR_plate_7#F12
499	pikM1	templates_plate_1	A08	100	an_00420_(pikM1_AT_ACP)_forward	oligos_plate_2	B12	250	an_00045_(pikM1)_reverse	oligos_plate_1	B21	250	assemblytoautomate_PCR_plate_7	G12	68.2	68.2	3177	parts_plate_2	N23	zag_plate_7	D3	pcr	assemblytoautomate_PCR_plate_7#G12	2429	57.88365501	8.5772	5.5721	TRUE	TRUE	Q5	assemblytoautomate_PCR_plate_7	G12	trial_1	assemblytoautomate_PCR_plate_7	G12	trial_1#assemblytoautomate_PCR_plate_7#G12
179	B5K_ppsC_M_marin	templates_plate_1	C08	100	an_00206_(ppsCmm)_forward	oligos_plate_1	I14	250	an_00207_(ppsCmm)_reverse	oligos_plate_1	I15	250	assemblytoautomate_PCR_plate_7	H12	68.3	68.2	6444	parts_plate_2	P23	zag_plate_7	D4	pcr	assemblytoautomate_PCR_plate_7#H12	4862	100.9280687	16.8781	5.2845	TRUE	TRUE	Q5	assemblytoautomate_PCR_plate_7	H12	trial_1	assemblytoautomate_PCR_plate_7	H12	trial_1#assemblytoautomate_PCR_plate_7#H12
180	B5K_ppsC_M_marin	templates_plate_1	C08	100	an_00206_(ppsCmm)_forward	oligos_plate_1	I14	250	an_00111_(ppsCmm)_reverse	oligos_plate_1	E15	250	assemblytoautomate_PCR_plate_8	A01	68.3	68.7	6444	parts_plate_2	B2	zag_plate_7	D5	pcr	assemblytoautomate_PCR_plate_8#A01	4862	93.58194439	19.629	6.0368	TRUE	TRUE	Q5	assemblytoautomate_PCR_plate_8	A01	trial_1	assemblytoautomate_PCR_plate_8	A01	trial_1#assemblytoautomate_PCR_plate_8#A01
275	B5K_ppsC_M_marin	templates_plate_1	C08	100	an_00260_(ppsCmm)_forward	oligos_plate_1	K20	250	an_00207_(ppsCmm)_reverse	oligos_plate_1	I15	250	assemblytoautomate_PCR_plate_8	B01	68.3	68.7	6444	parts_plate_2	D2	zag_plate_7	D6	pcr	assemblytoautomate_PCR_plate_8#B01	4759	97.23596807	31.9109	9.8012	TRUE	TRUE	Q5	assemblytoautomate_PCR_plate_8	B01	trial_1	assemblytoautomate_PCR_plate_8	B01	trial_1#assemblytoautomate_PCR_plate_8#B01
276	B5K_ppsC_M_marin	templates_plate_1	C08	100	an_00260_(ppsCmm)_forward	oligos_plate_1	K20	250	an_00110_(ppsCmm)_reverse	oligos_plate_1	E14	250	assemblytoautomate_PCR_plate_8	C01	68.3	68.7	6444	parts_plate_2	F2	zag_plate_7	D7	pcr	assemblytoautomate_PCR_plate_8#C01	4897	99.46409286	14.6438	4.4735	TRUE	TRUE	Q5	assemblytoautomate_PCR_plate_8	C01	trial_1	assemblytoautomate_PCR_plate_8	C01	trial_1#assemblytoautomate_PCR_plate_8#C01
82	B5K_ppsC_M_marin	templates_plate_1	C08	100	an_00109_(ppsCmm)_forward	oligos_plate_1	E13	250	an_00110_(ppsCmm)_reverse	oligos_plate_1	E14	250	assemblytoautomate_PCR_plate_8	D01	68.3	68.7	6444	parts_plate_2	H2	zag_plate_7	D8	pcr	assemblytoautomate_PCR_plate_8#D01	4139	97.98081857	117.8236	40.8787	TRUE	TRUE	Q5	assemblytoautomate_PCR_plate_8	D01	trial_1	assemblytoautomate_PCR_plate_8	D01	trial_1#assemblytoautomate_PCR_plate_8#D01
83	B5K_ppsC_M_marin	templates_plate_1	C08	100	an_00109_(ppsCmm)_forward	oligos_plate_1	E13	250	an_00111_(ppsCmm)_reverse	oligos_plate_1	E15	250	assemblytoautomate_PCR_plate_8	E01	68.3	68.7	6444	parts_plate_2	J2	zag_plate_7	D9	pcr	assemblytoautomate_PCR_plate_8#E01	4414	95.92412173	51.7102	17.2991	TRUE	TRUE	Q5	assemblytoautomate_PCR_plate_8	E01	trial_1	assemblytoautomate_PCR_plate_8	E01	trial_1#assemblytoautomate_PCR_plate_8#E01
383	blv75M2_TE	templates_plate_1	E06	100	an_00351_(blv75TE)_forward	oligos_plate_1	O15	250	an_00352_(blv75TE)_reverse	oligos_plate_1	O16	250	assemblytoautomate_PCR_plate_8	F01	68.3	68.7	1014	parts_plate_2	L2	zag_plate_7	D10	pcr	assemblytoautomate_PCR_plate_8#F01	1023	101.1823429	6.8719	10.8238	TRUE	TRUE	Q5	assemblytoautomate_PCR_plate_8	F01	trial_1	assemblytoautomate_PCR_plate_8	F01	trial_1#assemblytoautomate_PCR_plate_8#F01
392	blv75M2_TE	templates_plate_1	E06	100	an_00362_(blv75TE)_forward	oligos_plate_1	P02	250	an_00352_(blv75TE)_reverse	oligos_plate_1	O16	250	assemblytoautomate_PCR_plate_8	G01	68.3	68.7	1014	parts_plate_2	N2	zag_plate_7	D11	pcr	assemblytoautomate_PCR_plate_8#G01	1034	105.8723269	5.342	8.358	TRUE	TRUE	Q5	assemblytoautomate_PCR_plate_8	G01	trial_1	assemblytoautomate_PCR_plate_8	G01	trial_1#assemblytoautomate_PCR_plate_8#G01
401	blv75M2_TE	templates_plate_1	E06	100	an_00371_(blv75TE)_forward	oligos_plate_1	P11	250	an_00352_(blv75TE)_reverse	oligos_plate_1	O16	250	assemblytoautomate_PCR_plate_8	H01	68.3	68.7	1014	parts_plate_2	P2	zag_plate_7	D12	pcr	redo_pcr_plate_T2_2#B03	1045	79.64907711	6.7274	10.1124	TRUE	TRUE	Phusion GC	redo_pcr_plate_T2_2	B03	trial_2	redo_pcr_plate_T2_2	B03	trial_2#redo_pcr_plate_T2_2#B03
183	pj5_01231	templates_plate_1	C12	100	an_00210_(ppsDmm)_forward	oligos_plate_1	I18	250	an_00211_(ppsDmm)_reverse	oligos_plate_1	I19	250	assemblytoautomate_PCR_plate_8	A02	69.1	68.7	5274	parts_plate_2	B4	zag_plate_7	E1	pcr	assemblytoautomate_PCR_plate_8#A02					FALSE	FALSE	Q5	assemblytoautomate_PCR_plate_8	A02	trial_1	assemblytoautomate_PCR_plate_8	A02	trial_1#assemblytoautomate_PCR_plate_8#A02
184	pj5_01231	templates_plate_1	C12	100	an_00210_(ppsDmm)_forward	oligos_plate_1	I18	250	an_00117_(ppsDmm)_reverse	oligos_plate_1	E21	250	assemblytoautomate_PCR_plate_8	B02	69.1	68.7	5274	parts_plate_2	D4	zag_plate_7	E2	pcr	redo_pcr_plate_T3_2#D03	4277	83.69544272	3.4747	1.1166	TRUE	TRUE	Q5	redo_pcr_plate_T3_2	D03	trial_3	redo_pcr_plate_T3_2	D03	trial_3#redo_pcr_plate_T3_2#D03
279	pj5_01231	templates_plate_1	C12	100	an_00262_(ppsDmm)_forward	oligos_plate_1	K22	250	an_00211_(ppsDmm)_reverse	oligos_plate_1	I19	250	assemblytoautomate_PCR_plate_8	C02	69.1	68.7	5274	parts_plate_2	F4	zag_plate_7	E3	pcr	assemblytoautomate_PCR_plate_8#C02					FALSE	FALSE	Q5	assemblytoautomate_PCR_plate_8	C02	trial_1	assemblytoautomate_PCR_plate_8	C02	trial_1#assemblytoautomate_PCR_plate_8#C02
280	pj5_01231	templates_plate_1	C12	100	an_00262_(ppsDmm)_forward	oligos_plate_1	K22	250	an_00116_(ppsDmm)_reverse	oligos_plate_1	E20	250	assemblytoautomate_PCR_plate_8	D02	69.1	68.7	5274	parts_plate_2	H4	zag_plate_7	E4	pcr	assemblytoautomate_PCR_plate_8#D02					FALSE	FALSE	Q5	assemblytoautomate_PCR_plate_8	D02	trial_1	assemblytoautomate_PCR_plate_8	D02	trial_1#assemblytoautomate_PCR_plate_8#D02
86	pj5_01231	templates_plate_1	C12	100	an_00115_(ppsDmm)_forward	oligos_plate_1	E19	250	an_00116_(ppsDmm)_reverse	oligos_plate_1	E20	250	assemblytoautomate_PCR_plate_8	E02	69.1	68.7	5274	parts_plate_2	J4	zag_plate_7	E5	pcr	redo_pcr_plate_T3_2#G03	4208	84.48135585	6.7493	2.3491	TRUE	TRUE	Q5	redo_pcr_plate_T3_2	G03	trial_3	redo_pcr_plate_T3_2	G03	trial_3#redo_pcr_plate_T3_2#G03
87	pj5_01231	templates_plate_1	C12	100	an_00115_(ppsDmm)_forward	oligos_plate_1	E19	250	an_00117_(ppsDmm)_reverse	oligos_plate_1	E21	250	assemblytoautomate_PCR_plate_8	F02	69.1	68.7	5274	parts_plate_2	L4	zag_plate_7	E6	pcr	redo_pcr_plate_T3_2#H03	4277	81.12790096	3.4468	1.1736	TRUE	TRUE	Q5	redo_pcr_plate_T3_2	H03	trial_3	redo_pcr_plate_T3_2	H03	trial_3#redo_pcr_plate_T3_2#H03
432	FICUS_ppsAmmAZ__	templates_plate_1	C17	100	an_00253_(mlsB1)_forward	oligos_plate_1	K13	250	an_00402_(mlsB1_KS)_reverse	oligos_plate_2	A18	250	assemblytoautomate_PCR_plate_8	G02	69.1	68.7	1323	parts_plate_2	N4	zag_plate_7	E7	pcr	assemblytoautomate_PCR_plate_8#G02	1079	100.7475978	33.2053	48.8865	TRUE	TRUE	Q5	assemblytoautomate_PCR_plate_8	G02	trial_1	assemblytoautomate_PCR_plate_8	G02	trial_1#assemblytoautomate_PCR_plate_8#G02
481	FICUS_ppsAmmAZ__	templates_plate_1	C17	100	an_00193_(mlsB1)_forward	oligos_plate_1	I01	250	an_00402_(mlsB1_KS)_reverse	oligos_plate_2	A18	250	assemblytoautomate_PCR_plate_8	H02	69.1	68.7	1323	parts_plate_2	P4	zag_plate_7	E8	pcr	assemblytoautomate_PCR_plate_8#H02	1068	100.0811305	36.0206	52.8425	TRUE	TRUE	Q5	assemblytoautomate_PCR_plate_8	H02	trial_1	assemblytoautomate_PCR_plate_8	H02	trial_1#assemblytoautomate_PCR_plate_8#H02
382	ctg492M2_TE	templates_plate_1	E04	100	an_00349_(ctg492TE)_forward	oligos_plate_1	O13	250	an_00350_(ctg492TE)_reverse	oligos_plate_1	O14	250	assemblytoautomate_PCR_plate_8	A03	69.6	69.7	942	parts_plate_2	B6	zag_plate_7	E9	pcr	assemblytoautomate_PCR_plate_8#A03					FALSE	FALSE	Q5	assemblytoautomate_PCR_plate_8	A03	trial_1	assemblytoautomate_PCR_plate_8	A03	trial_1#assemblytoautomate_PCR_plate_8#A03
391	ctg492M2_TE	templates_plate_1	E04	100	an_00361_(ctg492TE)_forward	oligos_plate_1	P01	250	an_00350_(ctg492TE)_reverse	oligos_plate_1	O14	250	assemblytoautomate_PCR_plate_8	B03	69.6	69.7	942	parts_plate_2	D6	zag_plate_7	E10	pcr	assemblytoautomate_PCR_plate_8#B03					FALSE	FALSE	Q5	assemblytoautomate_PCR_plate_8	B03	trial_1	assemblytoautomate_PCR_plate_8	B03	trial_1#assemblytoautomate_PCR_plate_8#B03
400	ctg492M2_TE	templates_plate_1	E04	100	an_00370_(ctg492TE)_forward	oligos_plate_1	P10	250	an_00350_(ctg492TE)_reverse	oligos_plate_1	O14	250	assemblytoautomate_PCR_plate_8	C03	69.6	69.7	942	parts_plate_2	F6	zag_plate_7	E11	pcr	assemblytoautomate_PCR_plate_8#C03					FALSE	FALSE	Q5	assemblytoautomate_PCR_plate_8	C03	trial_1	assemblytoautomate_PCR_plate_8	C03	trial_1#assemblytoautomate_PCR_plate_8#C03
191	pKY001_spnB	templates_plate_1	C20	100	an_00218_(spnM2)_forward	oligos_plate_1	J02	250	an_00219_(spnM2)_reverse	oligos_plate_1	J03	250	assemblytoautomate_PCR_plate_8	D03	69.6	69.7	6183	parts_plate_2	H6	zag_plate_7	E12	pcr	assemblytoautomate_PCR_plate_8#D03	4345	99.45787589	84.7033	28.2964	TRUE	TRUE	Q5	assemblytoautomate_PCR_plate_8	D03	trial_1	assemblytoautomate_PCR_plate_8	D03	trial_1#assemblytoautomate_PCR_plate_8#D03
192	pKY001_spnB	templates_plate_1	C20	100	an_00218_(spnM2)_forward	oligos_plate_1	J02	250	an_00129_(spnM2)_reverse	oligos_plate_1	F09	250	assemblytoautomate_PCR_plate_8	E03	69.6	69.7	6183	parts_plate_2	J6	zag_plate_7	F1	pcr	assemblytoautomate_PCR_plate_8#E03	4621	99.7462648	24.2943	7.621	TRUE	TRUE	Q5	assemblytoautomate_PCR_plate_8	E03	trial_1	assemblytoautomate_PCR_plate_8	E03	trial_1#assemblytoautomate_PCR_plate_8#E03
287	pKY001_spnB	templates_plate_1	C20	100	an_00266_(spnM2)_forward	oligos_plate_1	L02	250	an_00219_(spnM2)_reverse	oligos_plate_1	J03	250	assemblytoautomate_PCR_plate_8	F03	69.6	69.7	6183	parts_plate_2	L6	zag_plate_7	F2	pcr	assemblytoautomate_PCR_plate_8#F03	4690	101.8325869	14.3698	4.6061	TRUE	TRUE	Q5	assemblytoautomate_PCR_plate_8	F03	trial_1	assemblytoautomate_PCR_plate_8	F03	trial_1#assemblytoautomate_PCR_plate_8#F03
288	pKY001_spnB	templates_plate_1	C20	100	an_00266_(spnM2)_forward	oligos_plate_1	L02	250	an_00128_(spnM2)_reverse	oligos_plate_1	F08	250	assemblytoautomate_PCR_plate_8	G03	69.6	69.7	6183	parts_plate_2	N6	zag_plate_7	F3	pcr	assemblytoautomate_PCR_plate_8#G03	4483	99.84667397	31.4532	10.1551	TRUE	TRUE	Q5	assemblytoautomate_PCR_plate_8	G03	trial_1	assemblytoautomate_PCR_plate_8	G03	trial_1#assemblytoautomate_PCR_plate_8#G03
94	pKY001_spnB	templates_plate_1	C20	100	an_00127_(spnM2)_forward	oligos_plate_1	F07	250	an_00128_(spnM2)_reverse	oligos_plate_1	F08	250	assemblytoautomate_PCR_plate_8	H03	69.6	69.7	6183	parts_plate_2	P6	zag_plate_7	F4	pcr	assemblytoautomate_PCR_plate_8#H03	4587	101.962044	15.2368	5.0379	TRUE	TRUE	Q5	assemblytoautomate_PCR_plate_8	H03	trial_1	assemblytoautomate_PCR_plate_8	H03	trial_1#assemblytoautomate_PCR_plate_8#H03
95	pKY001_spnB	templates_plate_1	C20	100	an_00127_(spnM2)_forward	oligos_plate_1	F07	250	an_00129_(spnM2)_reverse	oligos_plate_1	F09	250	assemblytoautomate_PCR_plate_8	A04	69.6	69.7	6183	parts_plate_2	B8	zag_plate_7	F5	pcr	assemblytoautomate_PCR_plate_8#A04	4759	104.7164217	9.889	3.1741	TRUE	TRUE	Q5	assemblytoautomate_PCR_plate_8	A04	trial_1	assemblytoautomate_PCR_plate_8	A04	trial_1#assemblytoautomate_PCR_plate_8#A04
147	nigM1	templates_plate_1	C01	100	an_00177_(nigM1)_forward	oligos_plate_1	H09	250	an_00178_(nigM1)_reverse	oligos_plate_1	H10	250	assemblytoautomate_PCR_plate_8	B04	69.8	69.7	3063	parts_plate_2	D8	zag_plate_7	F6	pcr	assemblytoautomate_PCR_plate_8#B04	2286	45.48084665	17.9054	12.5214	TRUE	TRUE	Q5	assemblytoautomate_PCR_plate_8	B04	trial_1	assemblytoautomate_PCR_plate_8	B04	trial_1#assemblytoautomate_PCR_plate_8#B04
148	nigM1	templates_plate_1	C01	100	an_00177_(nigM1)_forward	oligos_plate_1	H09	250	an_00068_(nigM1)_reverse	oligos_plate_1	C20	250	assemblytoautomate_PCR_plate_8	C04	69.8	69.7	3063	parts_plate_2	F8	zag_plate_7	F7	pcr	assemblytoautomate_PCR_plate_8#C04	2344	41.59364174	9.5927	6.5742	TRUE	TRUE	Q5	assemblytoautomate_PCR_plate_8	C04	trial_1	assemblytoautomate_PCR_plate_8	C04	trial_1#assemblytoautomate_PCR_plate_8#C04
243	nigM1	templates_plate_1	C01	100	an_00245_(nigM1)_forward	oligos_plate_1	K05	250	an_00178_(nigM1)_reverse	oligos_plate_1	H10	250	assemblytoautomate_PCR_plate_8	D04	69.8	69.7	3063	parts_plate_2	H8	zag_plate_7	F8	pcr	assemblytoautomate_PCR_plate_8#D04	2372	47.46234774	13.5477	9.1402	TRUE	TRUE	Q5	assemblytoautomate_PCR_plate_8	D04	trial_1	assemblytoautomate_PCR_plate_8	D04	trial_1#assemblytoautomate_PCR_plate_8#D04
244	nigM1	templates_plate_1	C01	100	an_00245_(nigM1)_forward	oligos_plate_1	K05	250	an_00067_(nigM1)_reverse	oligos_plate_1	C19	250	assemblytoautomate_PCR_plate_8	E04	69.8	69.7	3063	parts_plate_2	J8	zag_plate_7	F9	pcr	assemblytoautomate_PCR_plate_8#E04	2344	78.0531318	26.863	16.0749	TRUE	TRUE	Q5	assemblytoautomate_PCR_plate_8	E04	trial_1	assemblytoautomate_PCR_plate_8	E04	trial_1#assemblytoautomate_PCR_plate_8#E04
50	nigM1	templates_plate_1	C01	100	an_00066_(nigM1)_forward	oligos_plate_1	C18	250	an_00067_(nigM1)_reverse	oligos_plate_1	C19	250	assemblytoautomate_PCR_plate_8	F04	69.8	69.7	3063	parts_plate_2	L8	zag_plate_7	F10	pcr	assemblytoautomate_PCR_plate_8#F04	2258	77.085558	22.3784	13.5738	TRUE	TRUE	Q5	assemblytoautomate_PCR_plate_8	F04	trial_1	assemblytoautomate_PCR_plate_8	F04	trial_1#assemblytoautomate_PCR_plate_8#F04
51	nigM1	templates_plate_1	C01	100	an_00066_(nigM1)_forward	oligos_plate_1	C18	250	an_00068_(nigM1)_reverse	oligos_plate_1	C20	250	assemblytoautomate_PCR_plate_8	G04	69.8	69.7	3063	parts_plate_2	N8	zag_plate_7	F11	pcr	assemblytoautomate_PCR_plate_8#G04	2344	42.75161735	10.7649	7.4115	TRUE	TRUE	Q5	assemblytoautomate_PCR_plate_8	G04	trial_1	assemblytoautomate_PCR_plate_8	G04	trial_1#assemblytoautomate_PCR_plate_8#G04
161	JBx_137582	templates_plate_1	C15	100	an_00191_(mlsA9)_forward	oligos_plate_1	H23	250	an_00192_(mlsA9)_reverse	oligos_plate_1	H24	250	assemblytoautomate_PCR_plate_8	H04	70	69.7	6375	parts_plate_2	P8	zag_plate_7	F12	pcr	assemblytoautomate_PCR_plate_8#H04	4966	90.93190138	7.5017	2.203	TRUE	TRUE	Q5	assemblytoautomate_PCR_plate_8	H04	trial_1	assemblytoautomate_PCR_plate_8	H04	trial_1#assemblytoautomate_PCR_plate_8#H04
162	JBx_137582	templates_plate_1	C15	100	an_00191_(mlsA9)_forward	oligos_plate_1	H23	250	an_00089_(mlsA9)_reverse	oligos_plate_1	D17	250	assemblytoautomate_PCR_plate_8	A05	70	70.1	6375	parts_plate_2	B10	zag_plate_7	G1	pcr	assemblytoautomate_PCR_plate_8#A05					FALSE	FALSE	Q5	assemblytoautomate_PCR_plate_8	A05	trial_1	assemblytoautomate_PCR_plate_8	A05	trial_1#assemblytoautomate_PCR_plate_8#A05
257	JBx_137582	templates_plate_1	C15	100	an_00252_(mlsA9)_forward	oligos_plate_1	K12	250	an_00192_(mlsA9)_reverse	oligos_plate_1	H24	250	assemblytoautomate_PCR_plate_8	B05	70	70.1	6375	parts_plate_2	D10	zag_plate_7	G2	pcr	assemblytoautomate_PCR_plate_8#B05					FALSE	FALSE	Q5	assemblytoautomate_PCR_plate_8	B05	trial_1	assemblytoautomate_PCR_plate_8	B05	trial_1#assemblytoautomate_PCR_plate_8#B05
258	JBx_137582	templates_plate_1	C15	100	an_00252_(mlsA9)_forward	oligos_plate_1	K12	250	an_00088_(mlsA9)_reverse	oligos_plate_1	D16	250	assemblytoautomate_PCR_plate_8	C05	70	70.1	6375	parts_plate_2	F10	zag_plate_7	G3	pcr	assemblytoautomate_PCR_plate_8#C05					FALSE	FALSE	Q5	assemblytoautomate_PCR_plate_8	C05	trial_1	assemblytoautomate_PCR_plate_8	C05	trial_1#assemblytoautomate_PCR_plate_8#C05
64	JBx_137582	templates_plate_1	C15	100	an_00087_(mlsA9)_forward	oligos_plate_1	D15	250	an_00088_(mlsA9)_reverse	oligos_plate_1	D16	250	assemblytoautomate_PCR_plate_8	D05	70	70.1	6375	parts_plate_2	H10	zag_plate_7	G4	pcr	redo_pcr_plate_T3_2#G04	5000	106.0665614	5.7749	1.6848	TRUE	TRUE	Q5	redo_pcr_plate_T3_2	G04	trial_3	redo_pcr_plate_T3_2	G04	trial_3#redo_pcr_plate_T3_2#G04
65	JBx_137582	templates_plate_1	C15	100	an_00087_(mlsA9)_forward	oligos_plate_1	D15	250	an_00089_(mlsA9)_reverse	oligos_plate_1	D17	250	assemblytoautomate_PCR_plate_8	E05	70	70.1	6375	parts_plate_2	J10	zag_plate_7	G5	pcr	redo_pcr_plate_T3_2#H04	5001	89.11409894	5.2891	1.4997	TRUE	TRUE	Q5	redo_pcr_plate_T3_2	H04	trial_3	redo_pcr_plate_T3_2	H04	trial_3#redo_pcr_plate_T3_2#H04
149	hisM2	templates_plate_1	C03	100	an_00179_(hisM2)_forward	oligos_plate_1	H11	250	an_00180_(hisM2)_reverse	oligos_plate_1	H12	250	assemblytoautomate_PCR_plate_8	F05	70	70.1	4695	parts_plate_2	L10	zag_plate_7	G6	pcr	assemblytoautomate_PCR_plate_8#F05					FALSE	FALSE	Q5	assemblytoautomate_PCR_plate_8	F05	trial_1	assemblytoautomate_PCR_plate_8	F05	trial_1#assemblytoautomate_PCR_plate_8#F05
150	hisM2	templates_plate_1	C03	100	an_00179_(hisM2)_forward	oligos_plate_1	H11	250	an_00071_(hisM2)_reverse	oligos_plate_1	C23	250	assemblytoautomate_PCR_plate_8	G05	70	70.1	4695	parts_plate_2	N10	zag_plate_7	G7	pcr	assemblytoautomate_PCR_plate_8#G05	3786	75.29409083	6.6054	2.6646	TRUE	TRUE	Q5	assemblytoautomate_PCR_plate_8	G05	trial_1	assemblytoautomate_PCR_plate_8	G05	trial_1#assemblytoautomate_PCR_plate_8#G05
245	hisM2	templates_plate_1	C03	100	an_00246_(hisM2)_forward	oligos_plate_1	K06	250	an_00180_(hisM2)_reverse	oligos_plate_1	H12	250	assemblytoautomate_PCR_plate_8	H05	70	70.1	4695	parts_plate_2	P10	zag_plate_7	G8	pcr	assemblytoautomate_PCR_plate_8#H05					FALSE	FALSE	Q5	assemblytoautomate_PCR_plate_8	H05	trial_1	assemblytoautomate_PCR_plate_8	H05	trial_1#assemblytoautomate_PCR_plate_8#H05
246	hisM2	templates_plate_1	C03	100	an_00246_(hisM2)_forward	oligos_plate_1	K06	250	an_00070_(hisM2)_reverse	oligos_plate_1	C22	250	assemblytoautomate_PCR_plate_8	A06	70	70.1	4695	parts_plate_2	B12	zag_plate_7	G9	pcr	assemblytoautomate_PCR_plate_8#A06	3786	63.34901868	9.6122	3.826	TRUE	TRUE	Q5	assemblytoautomate_PCR_plate_8	A06	trial_1	assemblytoautomate_PCR_plate_8	A06	trial_1#assemblytoautomate_PCR_plate_8#A06
52	hisM2	templates_plate_1	C03	100	an_00069_(hisM2)_forward	oligos_plate_1	C21	250	an_00070_(hisM2)_reverse	oligos_plate_1	C22	250	assemblytoautomate_PCR_plate_8	B06	70	70.1	4695	parts_plate_2	D12	zag_plate_7	G10	pcr	assemblytoautomate_PCR_plate_8#B06	3643	71.96147258	13.6947	5.6946	TRUE	TRUE	Q5	assemblytoautomate_PCR_plate_8	B06	trial_1	assemblytoautomate_PCR_plate_8	B06	trial_1#assemblytoautomate_PCR_plate_8#B06
53	hisM2	templates_plate_1	C03	100	an_00069_(hisM2)_forward	oligos_plate_1	C21	250	an_00071_(hisM2)_reverse	oligos_plate_1	C23	250	assemblytoautomate_PCR_plate_8	C06	70	70.1	4695	parts_plate_2	F12	zag_plate_7	G11	pcr	assemblytoautomate_PCR_plate_8#C06	3750	76.49837166	11.5804	4.7003	TRUE	TRUE	Q5	assemblytoautomate_PCR_plate_8	C06	trial_1	assemblytoautomate_PCR_plate_8	C06	trial_1#assemblytoautomate_PCR_plate_8#C06
175	C5K_ppsBmm	templates_plate_1	C04	100	an_00202_(ppsBmm)_forward	oligos_plate_1	I10	250	an_00203_(ppsBmm)_reverse	oligos_plate_1	I11	250	assemblytoautomate_PCR_plate_8	D06	70.4	70.1	4446	parts_plate_2	H12	zag_plate_7	G12	pcr	assemblytoautomate_PCR_plate_8#D06					FALSE	FALSE	Q5	assemblytoautomate_PCR_plate_8	D06	trial_1	assemblytoautomate_PCR_plate_8	D06	trial_1#assemblytoautomate_PCR_plate_8#D06
176	C5K_ppsBmm	templates_plate_1	C04	100	an_00202_(ppsBmm)_forward	oligos_plate_1	I10	250	an_00105_(ppsBmm)_reverse	oligos_plate_1	E09	250	assemblytoautomate_PCR_plate_8	E06	70.4	70.1	4446	parts_plate_2	J12	zag_plate_7	H1	pcr	assemblytoautomate_PCR_plate_8#E06					FALSE	FALSE	Q5	assemblytoautomate_PCR_plate_8	E06	trial_1	assemblytoautomate_PCR_plate_8	E06	trial_1#assemblytoautomate_PCR_plate_8#E06
271	C5K_ppsBmm	templates_plate_1	C04	100	an_00258_(ppsBmm)_forward	oligos_plate_1	K18	250	an_00203_(ppsBmm)_reverse	oligos_plate_1	I11	250	assemblytoautomate_PCR_plate_8	F06	70.4	70.1	4446	parts_plate_2	L12	zag_plate_7	H2	pcr	assemblytoautomate_PCR_plate_8#F06					FALSE	FALSE	Q5	assemblytoautomate_PCR_plate_8	F06	trial_1	assemblytoautomate_PCR_plate_8	F06	trial_1#assemblytoautomate_PCR_plate_8#F06
272	C5K_ppsBmm	templates_plate_1	C04	100	an_00258_(ppsBmm)_forward	oligos_plate_1	K18	250	an_00104_(ppsBmm)_reverse	oligos_plate_1	E08	250	assemblytoautomate_PCR_plate_8	G06	70.4	70.1	4446	parts_plate_2	N12	zag_plate_7	H3	pcr	assemblytoautomate_PCR_plate_8#G06					FALSE	FALSE	Q5	assemblytoautomate_PCR_plate_8	G06	trial_1	assemblytoautomate_PCR_plate_8	G06	trial_1#assemblytoautomate_PCR_plate_8#G06
78	C5K_ppsBmm	templates_plate_1	C04	100	an_00103_(ppsBmm)_forward	oligos_plate_1	E07	250	an_00104_(ppsBmm)_reverse	oligos_plate_1	E08	250	assemblytoautomate_PCR_plate_8	H06	70.4	70.1	4446	parts_plate_2	P12	zag_plate_7	H4	pcr	redo_pcr_plate_T3_2#G05	3857	86.79882476	2.5702	1.0034	TRUE	TRUE	Q5	redo_pcr_plate_T3_2	G05	trial_3	redo_pcr_plate_T3_2	G05	trial_3#redo_pcr_plate_T3_2#G05
79	C5K_ppsBmm	templates_plate_1	C04	100	an_00103_(ppsBmm)_forward	oligos_plate_1	E07	250	an_00105_(ppsBmm)_reverse	oligos_plate_1	E09	250	assemblytoautomate_PCR_plate_8	A07	70.4	70.6	4446	parts_plate_2	B14	zag_plate_7	H5	pcr	assemblytoautomate_PCR_plate_8#A07					FALSE	FALSE	Q5	assemblytoautomate_PCR_plate_8	A07	trial_1	assemblytoautomate_PCR_plate_8	A07	trial_1#assemblytoautomate_PCR_plate_8#A07
173	pKY001_ppsBtb	templates_plate_1	C02	100	an_00200_(ppsBtb)_forward	oligos_plate_1	I08	250	an_00201_(ppsBtb)_reverse	oligos_plate_1	I09	250	assemblytoautomate_PCR_plate_8	B07	70.5	70.6	4464	parts_plate_2	D14	zag_plate_7	H6	pcr	assemblytoautomate_PCR_plate_8#B07					FALSE	FALSE	Q5	assemblytoautomate_PCR_plate_8	B07	trial_1	assemblytoautomate_PCR_plate_8	B07	trial_1#assemblytoautomate_PCR_plate_8#B07
174	pKY001_ppsBtb	templates_plate_1	C02	100	an_00200_(ppsBtb)_forward	oligos_plate_1	I08	250	an_00102_(ppsBtb)_reverse	oligos_plate_1	E06	250	assemblytoautomate_PCR_plate_8	C07	70.5	70.6	4464	parts_plate_2	F14	zag_plate_7	H7	pcr	assemblytoautomate_PCR_plate_8#C07	3536	100.2141124	14.7902	6.4227	TRUE	TRUE	Q5	assemblytoautomate_PCR_plate_8	C07	trial_1	assemblytoautomate_PCR_plate_8	C07	trial_1#assemblytoautomate_PCR_plate_8#C07
269	pKY001_ppsBtb	templates_plate_1	C02	100	an_00257_(ppsBtb)_forward	oligos_plate_1	K17	250	an_00201_(ppsBtb)_reverse	oligos_plate_1	I09	250	assemblytoautomate_PCR_plate_8	D07	70.5	70.6	4464	parts_plate_2	H14	zag_plate_7	H8	pcr	assemblytoautomate_PCR_plate_8#D07					FALSE	FALSE	Q5	assemblytoautomate_PCR_plate_8	D07	trial_1	assemblytoautomate_PCR_plate_8	D07	trial_1#assemblytoautomate_PCR_plate_8#D07
270	pKY001_ppsBtb	templates_plate_1	C02	100	an_00257_(ppsBtb)_forward	oligos_plate_1	K17	250	an_00101_(ppsBtb)_reverse	oligos_plate_1	E05	250	assemblytoautomate_PCR_plate_8	E07	70.5	70.6	4464	parts_plate_2	J14	zag_plate_7	H9	pcr	assemblytoautomate_PCR_plate_8#E07	3572	95.2898774	18.5598	7.7352	TRUE	TRUE	Q5	assemblytoautomate_PCR_plate_8	E07	trial_1	assemblytoautomate_PCR_plate_8	E07	trial_1#assemblytoautomate_PCR_plate_8#E07
76	pKY001_ppsBtb	templates_plate_1	C02	100	an_00100_(ppsBtb)_forward	oligos_plate_1	E04	250	an_00101_(ppsBtb)_reverse	oligos_plate_1	E05	250	assemblytoautomate_PCR_plate_8	F07	70.5	70.6	4464	parts_plate_2	L14	zag_plate_7	H10	pcr	assemblytoautomate_PCR_plate_8#F07	3500	98.04344843	18.5759	8.2117	TRUE	TRUE	Q5	assemblytoautomate_PCR_plate_8	F07	trial_1	assemblytoautomate_PCR_plate_8	F07	trial_1#assemblytoautomate_PCR_plate_8#F07
77	pKY001_ppsBtb	templates_plate_1	C02	100	an_00100_(ppsBtb)_forward	oligos_plate_1	E04	250	an_00102_(ppsBtb)_reverse	oligos_plate_1	E06	250	assemblytoautomate_PCR_plate_8	G07	70.5	70.6	4464	parts_plate_2	N14	zag_plate_7	H11	pcr	assemblytoautomate_PCR_plate_8#G07	3500	99.27436166	14.9533	6.5366	TRUE	TRUE	Q5	assemblytoautomate_PCR_plate_8	G07	trial_1	assemblytoautomate_PCR_plate_8	G07	trial_1#assemblytoautomate_PCR_plate_8#G07
380	Flu006_Flu_ACP1_	templates_plate_1	E23	100	an_00345_(flvTE)_forward	oligos_plate_1	O09	250	an_00346_(flvTE)_reverse	oligos_plate_1	O10	250	assemblytoautomate_PCR_plate_8	H07	70.5	70.6	990	parts_plate_2	P14	zag_plate_8	A1	pcr	assemblytoautomate_PCR_plate_8#H07	874	100.4746898	12.7845	23.1739	TRUE	TRUE	Q5	assemblytoautomate_PCR_plate_8	H07	trial_1	assemblytoautomate_PCR_plate_8	H07	trial_1#assemblytoautomate_PCR_plate_8#H07
389	Flu006_Flu_ACP1_	templates_plate_1	E23	100	an_00359_(flvTE)_forward	oligos_plate_1	O23	250	an_00346_(flvTE)_reverse	oligos_plate_1	O10	250	assemblytoautomate_PCR_plate_8	A08	70.5	70.6	990	parts_plate_2	B16	zag_plate_8	A2	pcr	assemblytoautomate_PCR_plate_8#A08	883	100.8353335	16.9722	31.0381	TRUE	TRUE	Q5	assemblytoautomate_PCR_plate_8	A08	trial_1	assemblytoautomate_PCR_plate_8	A08	trial_1#assemblytoautomate_PCR_plate_8#A08
398	Flu006_Flu_ACP1_	templates_plate_1	E23	100	an_00368_(flvTE)_forward	oligos_plate_1	P08	250	an_00346_(flvTE)_reverse	oligos_plate_1	O10	250	assemblytoautomate_PCR_plate_8	B08	70.5	70.6	990	parts_plate_2	D16	zag_plate_8	A3	pcr	assemblytoautomate_PCR_plate_8#B08	883	100.1963168	16.8936	30.7578	TRUE	TRUE	Q5	assemblytoautomate_PCR_plate_8	B08	trial_1	assemblytoautomate_PCR_plate_8	B08	trial_1#assemblytoautomate_PCR_plate_8#B08
379	pET28_pks12_zeaT	templates_plate_1	E02	100	an_00343_(zeaTE)_forward	oligos_plate_1	O07	250	an_00344_(zeaTE)_reverse	oligos_plate_1	O08	250	assemblytoautomate_PCR_plate_8	C08	70.7	70.6	1104	parts_plate_2	F16	zag_plate_8	A4	pcr	assemblytoautomate_PCR_plate_8#C08	970	93.34355563	22.6458	36.941	TRUE	TRUE	Q5	assemblytoautomate_PCR_plate_8	C08	trial_1	assemblytoautomate_PCR_plate_8	C08	trial_1#assemblytoautomate_PCR_plate_8#C08
388	pET28_pks12_zeaT	templates_plate_1	E02	100	an_00358_(zeaTE)_forward	oligos_plate_1	O22	250	an_00344_(zeaTE)_reverse	oligos_plate_1	O08	250	assemblytoautomate_PCR_plate_8	D08	70.7	70.6	1104	parts_plate_2	H16	zag_plate_8	A5	pcr	assemblytoautomate_PCR_plate_8#D08	974	85.45609865	26.2093	43.8846	TRUE	TRUE	Q5	assemblytoautomate_PCR_plate_8	D08	trial_1	assemblytoautomate_PCR_plate_8	D08	trial_1#assemblytoautomate_PCR_plate_8#D08
397	pET28_pks12_zeaT	templates_plate_1	E02	100	an_00367_(zeaTE)_forward	oligos_plate_1	P07	250	an_00344_(zeaTE)_reverse	oligos_plate_1	O08	250	assemblytoautomate_PCR_plate_8	E08	70.7	70.6	1104	parts_plate_2	J16	zag_plate_8	A6	pcr	assemblytoautomate_PCR_plate_8#E08	983	68.22655071	23.7309	39.2163	TRUE	TRUE	Q5	assemblytoautomate_PCR_plate_8	E08	trial_1	assemblytoautomate_PCR_plate_8	E08	trial_1#assemblytoautomate_PCR_plate_8#E08
195	C5K_pks6tb	templates_plate_1	C24	100	an_00222_(pks6tb)_forward	oligos_plate_1	J06	250	an_00223_(pks6tb)_reverse	oligos_plate_1	J07	250	assemblytoautomate_PCR_plate_8	F08	70.8	70.6	3027	parts_plate_2	L16	zag_plate_8	A7	pcr	assemblytoautomate_PCR_plate_8#F08	2372	98.82289344	47.1654	29.4105	TRUE	TRUE	Q5	assemblytoautomate_PCR_plate_8	F08	trial_1	assemblytoautomate_PCR_plate_8	F08	trial_1#assemblytoautomate_PCR_plate_8#F08
196	C5K_pks6tb	templates_plate_1	C24	100	an_00222_(pks6tb)_forward	oligos_plate_1	J06	250	an_00135_(pks6tb)_reverse	oligos_plate_1	F15	250	assemblytoautomate_PCR_plate_8	G08	70.8	70.6	3027	parts_plate_2	N16	zag_plate_8	A8	pcr	redo_pcr_plate_T3_2#C06					FALSE	TRUE	Q5	redo_pcr_plate_T3_2	C06	trial_3	redo_pcr_plate_T3_2	C06	trial_3#redo_pcr_plate_T3_2#C06
291	C5K_pks6tb	templates_plate_1	C24	100	an_00268_(pks6tb)_forward	oligos_plate_1	L04	250	an_00223_(pks6tb)_reverse	oligos_plate_1	J07	250	assemblytoautomate_PCR_plate_8	H08	70.8	70.6	3027	parts_plate_2	P16	zag_plate_8	A9	pcr	assemblytoautomate_PCR_plate_8#H08	2486	97.01358193	18.1071	10.7727	TRUE	TRUE	Q5	assemblytoautomate_PCR_plate_8	H08	trial_1	assemblytoautomate_PCR_plate_8	H08	trial_1#assemblytoautomate_PCR_plate_8#H08
292	C5K_pks6tb	templates_plate_1	C24	100	an_00268_(pks6tb)_forward	oligos_plate_1	L04	250	an_00134_(pks6tb)_reverse	oligos_plate_1	F14	250	assemblytoautomate_PCR_plate_8	A09	70.8	71.4	3027	parts_plate_2	B18	zag_plate_8	A10	pcr	assemblytoautomate_PCR_plate_8#A09	2572	101.8302829	13.0968	7.9061	TRUE	TRUE	Q5	assemblytoautomate_PCR_plate_8	A09	trial_1	assemblytoautomate_PCR_plate_8	A09	trial_1#assemblytoautomate_PCR_plate_8#A09
98	C5K_pks6tb	templates_plate_1	C24	100	an_00133_(pks6tb)_forward	oligos_plate_1	F13	250	an_00134_(pks6tb)_reverse	oligos_plate_1	F14	250	assemblytoautomate_PCR_plate_8	B09	70.8	71.4	3027	parts_plate_2	D18	zag_plate_8	A11	pcr	assemblytoautomate_PCR_plate_8#B09	2401	100.9917145	21.416	13.5857	TRUE	TRUE	Q5	assemblytoautomate_PCR_plate_8	B09	trial_1	assemblytoautomate_PCR_plate_8	B09	trial_1#assemblytoautomate_PCR_plate_8#B09
99	C5K_pks6tb	templates_plate_1	C24	100	an_00133_(pks6tb)_forward	oligos_plate_1	F13	250	an_00135_(pks6tb)_reverse	oligos_plate_1	F15	250	assemblytoautomate_PCR_plate_8	C09	70.8	71.4	3027	parts_plate_2	F18	zag_plate_8	A12	pcr	redo_pcr_plate_T3_2#D06					FALSE	TRUE	Q5	redo_pcr_plate_T3_2	D06	trial_3	redo_pcr_plate_T3_2	D06	trial_3#redo_pcr_plate_T3_2#D06
384	pKY001_ppsEmm	templates_plate_1	E08	100	an_00353_(ppsTE)_forward	oligos_plate_1	O17	250	an_00354_(ppsTE)_reverse	oligos_plate_1	O18	250	assemblytoautomate_PCR_plate_8	D09	71.5	71.4	1425	parts_plate_2	H18	zag_plate_8	B1	pcr	assemblytoautomate_PCR_plate_8#D09	1156	96.00253856	37.0613	49.9618	TRUE	TRUE	Q5	assemblytoautomate_PCR_plate_8	D09	trial_1	assemblytoautomate_PCR_plate_8	D09	trial_1#assemblytoautomate_PCR_plate_8#D09
393	pKY001_ppsEmm	templates_plate_1	E08	100	an_00363_(ppsTE)_forward	oligos_plate_1	P03	250	an_00354_(ppsTE)_reverse	oligos_plate_1	O18	250	assemblytoautomate_PCR_plate_8	E09	71.5	71.4	1425	parts_plate_2	J18	zag_plate_8	B2	pcr	assemblytoautomate_PCR_plate_8#E09	1156	95.61321371	53.4039	72.8278	TRUE	TRUE	Q5	assemblytoautomate_PCR_plate_8	E09	trial_1	assemblytoautomate_PCR_plate_8	E09	trial_1#assemblytoautomate_PCR_plate_8#E09
402	pKY001_ppsEmm	templates_plate_1	E08	100	an_00372_(ppsTE)_forward	oligos_plate_1	P12	250	an_00354_(ppsTE)_reverse	oligos_plate_1	O18	250	assemblytoautomate_PCR_plate_8	F09	71.5	71.4	1425	parts_plate_2	L18	zag_plate_8	B3	pcr	assemblytoautomate_PCR_plate_8#F09	1190	95.86949828	24.5981	32.7579	TRUE	TRUE	Q5	assemblytoautomate_PCR_plate_8	F09	trial_1	assemblytoautomate_PCR_plate_8	F09	trial_1#assemblytoautomate_PCR_plate_8#F09
2	FICUS_LipLM_link	templates_plate_1	A03	100	an_00005_(mlsA8_Ccom)_forward	oligos_plate_1	A05	250	an_00006_(mlsA8_Ccom)_reverse	oligos_plate_1	A06	250	assemblytoautomate_PCR_plate_8	G09	71.6	71.4	396	parts_plate_2	N18	zag_plate_8	B4	pcr	assemblytoautomate_PCR_plate_8#G09	392	89.08156671	28.3976	117.9849	TRUE	TRUE	Q5	assemblytoautomate_PCR_plate_8	G09	trial_1	assemblytoautomate_PCR_plate_8	G09	trial_1#assemblytoautomate_PCR_plate_8#G09
2	FICUS_LipLM_link	templates_plate_1	A03	100	an_00005_(mlsA8_Ccom)_forward	oligos_plate_1	A05	250	an_00006_(mlsA8_Ccom)_reverse	oligos_plate_1	A06	250	assemblytoautomate_PCR_plate_8	H09	71.6	71.4	396	parts_plate_2	P18	zag_plate_8	B5	pcr	assemblytoautomate_PCR_plate_8#H09	392	87.28823943	32.7701	136.496	TRUE	TRUE	Q5	assemblytoautomate_PCR_plate_8	H09	trial_1	assemblytoautomate_PCR_plate_8	H09	trial_1#assemblytoautomate_PCR_plate_8#H09
2	FICUS_LipLM_link	templates_plate_1	A03	100	an_00005_(mlsA8_Ccom)_forward	oligos_plate_1	A05	250	an_00006_(mlsA8_Ccom)_reverse	oligos_plate_1	A06	250	assemblytoautomate_PCR_plate_8	A10	71.6	71.4	396	parts_plate_2	B20	zag_plate_8	B6	pcr	assemblytoautomate_PCR_plate_8#A10	390	91.67684391	21.7694	90.4466	TRUE	TRUE	Q5	assemblytoautomate_PCR_plate_8	A10	trial_1	assemblytoautomate_PCR_plate_8	A10	trial_1#assemblytoautomate_PCR_plate_8#A10
2	FICUS_LipLM_link	templates_plate_1	A03	100	an_00005_(mlsA8_Ccom)_forward	oligos_plate_1	A05	250	an_00006_(mlsA8_Ccom)_reverse	oligos_plate_1	A06	250	assemblytoautomate_PCR_plate_8	B10	71.6	71.4	396	parts_plate_2	D20	zag_plate_8	B7	pcr	assemblytoautomate_PCR_plate_8#B10	394	99.83432861	31.9983	133.9593	TRUE	TRUE	Q5	assemblytoautomate_PCR_plate_8	B10	trial_1	assemblytoautomate_PCR_plate_8	B10	trial_1#assemblytoautomate_PCR_plate_8#B10
2	FICUS_LipLM_link	templates_plate_1	A03	100	an_00005_(mlsA8_Ccom)_forward	oligos_plate_1	A05	250	an_00006_(mlsA8_Ccom)_reverse	oligos_plate_1	A06	250	assemblytoautomate_PCR_plate_8	C10	71.6	71.4	396	parts_plate_2	F20	zag_plate_8	B8	pcr	assemblytoautomate_PCR_plate_8#C10	394	88.42108481	26.0355	107.8987	TRUE	TRUE	Q5	assemblytoautomate_PCR_plate_8	C10	trial_1	assemblytoautomate_PCR_plate_8	C10	trial_1#assemblytoautomate_PCR_plate_8#C10
2	FICUS_LipLM_link	templates_plate_1	A03	100	an_00005_(mlsA8_Ccom)_forward	oligos_plate_1	A05	250	an_00006_(mlsA8_Ccom)_reverse	oligos_plate_1	A06	250	assemblytoautomate_PCR_plate_8	D10	71.6	71.4	396	parts_plate_2	H20	zag_plate_8	B9	pcr	assemblytoautomate_PCR_plate_8#D10	392	98.04664755	35.698	149.4475	TRUE	TRUE	Q5	assemblytoautomate_PCR_plate_8	D10	trial_1	assemblytoautomate_PCR_plate_8	D10	trial_1#assemblytoautomate_PCR_plate_8#D10
2	FICUS_LipLM_link	templates_plate_1	A03	100	an_00005_(mlsA8_Ccom)_forward	oligos_plate_1	A05	250	an_00006_(mlsA8_Ccom)_reverse	oligos_plate_1	A06	250	assemblytoautomate_PCR_plate_8	E10	71.6	71.4	396	parts_plate_2	J20	zag_plate_8	B10	pcr	assemblytoautomate_PCR_plate_8#E10	394	98.78628574	40.4761	168.5937	TRUE	TRUE	Q5	assemblytoautomate_PCR_plate_8	E10	trial_1	assemblytoautomate_PCR_plate_8	E10	trial_1#assemblytoautomate_PCR_plate_8#E10
2	FICUS_LipLM_link	templates_plate_1	A03	100	an_00005_(mlsA8_Ccom)_forward	oligos_plate_1	A05	250	an_00006_(mlsA8_Ccom)_reverse	oligos_plate_1	A06	250	assemblytoautomate_PCR_plate_8	F10	71.6	71.4	396	parts_plate_2	L20	zag_plate_8	B11	pcr	assemblytoautomate_PCR_plate_8#F10	392	100.2325039	30.5219	128.104	TRUE	TRUE	Q5	assemblytoautomate_PCR_plate_8	F10	trial_1	assemblytoautomate_PCR_plate_8	F10	trial_1#assemblytoautomate_PCR_plate_8#F10
2	FICUS_LipLM_link	templates_plate_1	A03	100	an_00005_(mlsA8_Ccom)_forward	oligos_plate_1	A05	250	an_00006_(mlsA8_Ccom)_reverse	oligos_plate_1	A06	250	assemblytoautomate_PCR_plate_8	G10	71.6	71.4	396	parts_plate_2	N20	zag_plate_8	B12	pcr	assemblytoautomate_PCR_plate_8#G10	392	87.12763954	36.0867	150.6919	TRUE	TRUE	Q5	assemblytoautomate_PCR_plate_8	G10	trial_1	assemblytoautomate_PCR_plate_8	G10	trial_1#assemblytoautomate_PCR_plate_8#G10
2	FICUS_LipLM_link	templates_plate_1	A03	100	an_00005_(mlsA8_Ccom)_forward	oligos_plate_1	A05	250	an_00006_(mlsA8_Ccom)_reverse	oligos_plate_1	A06	250	assemblytoautomate_PCR_plate_8	H10	71.6	71.4	396	parts_plate_2	P20	zag_plate_8	C1	pcr	assemblytoautomate_PCR_plate_8#H10	394	86.04304449	29.7801	123.4175	TRUE	TRUE	Q5	assemblytoautomate_PCR_plate_8	H10	trial_1	assemblytoautomate_PCR_plate_8	H10	trial_1#assemblytoautomate_PCR_plate_8#H10
2	FICUS_LipLM_link	templates_plate_1	A03	100	an_00005_(mlsA8_Ccom)_forward	oligos_plate_1	A05	250	an_00006_(mlsA8_Ccom)_reverse	oligos_plate_1	A06	250	assemblytoautomate_PCR_plate_8	A11	71.6	71.6	396	parts_plate_2	B22	zag_plate_8	C2	pcr	redo_pcr_plate_T2_2#E06	398	75.62413898	28.7647	119.5102	TRUE	TRUE	Phusion GC	redo_pcr_plate_T2_2	E06	trial_2	redo_pcr_plate_T2_2	E06	trial_2#redo_pcr_plate_T2_2#E06
2	FICUS_LipLM_link	templates_plate_1	A03	100	an_00005_(mlsA8_Ccom)_forward	oligos_plate_1	A05	250	an_00006_(mlsA8_Ccom)_reverse	oligos_plate_1	A06	250	assemblytoautomate_PCR_plate_8	B11	71.6	71.6	396	parts_plate_2	D22	zag_plate_8	C3	pcr	redo_pcr_plate_T2_2#F06	396	75.48938897	32.2773	134.4435	TRUE	TRUE	Phusion GC	redo_pcr_plate_T2_2	F06	trial_2	redo_pcr_plate_T2_2	F06	trial_2#redo_pcr_plate_T2_2#F06
2	FICUS_LipLM_link	templates_plate_1	A03	100	an_00005_(mlsA8_Ccom)_forward	oligos_plate_1	A05	250	an_00006_(mlsA8_Ccom)_reverse	oligos_plate_1	A06	250	assemblytoautomate_PCR_plate_8	C11	71.6	71.6	396	parts_plate_2	F22	zag_plate_8	C4	pcr	assemblytoautomate_PCR_plate_8#C11	396	101.5889134	8.804	36.671	TRUE	TRUE	Q5	assemblytoautomate_PCR_plate_8	C11	trial_1	assemblytoautomate_PCR_plate_8	C11	trial_1#assemblytoautomate_PCR_plate_8#C11
2	FICUS_LipLM_link	templates_plate_1	A03	100	an_00005_(mlsA8_Ccom)_forward	oligos_plate_1	A05	250	an_00006_(mlsA8_Ccom)_reverse	oligos_plate_1	A06	250	assemblytoautomate_PCR_plate_8	D11	71.6	71.6	396	parts_plate_2	H22	zag_plate_8	C5	pcr	assemblytoautomate_PCR_plate_8#D11	392	98.07194961	34.66	145.1024	TRUE	TRUE	Q5	assemblytoautomate_PCR_plate_8	D11	trial_1	assemblytoautomate_PCR_plate_8	D11	trial_1#assemblytoautomate_PCR_plate_8#D11
2	FICUS_LipLM_link	templates_plate_1	A03	100	an_00005_(mlsA8_Ccom)_forward	oligos_plate_1	A05	250	an_00006_(mlsA8_Ccom)_reverse	oligos_plate_1	A06	250	assemblytoautomate_PCR_plate_8	E11	71.6	71.6	396	parts_plate_2	J22	zag_plate_8	C6	pcr	assemblytoautomate_PCR_plate_8#E11	392	87.91526328	28.8428	119.5329	TRUE	TRUE	Q5	assemblytoautomate_PCR_plate_8	E11	trial_1	assemblytoautomate_PCR_plate_8	E11	trial_1#assemblytoautomate_PCR_plate_8#E11
2	FICUS_LipLM_link	templates_plate_1	A03	100	an_00005_(mlsA8_Ccom)_forward	oligos_plate_1	A05	250	an_00006_(mlsA8_Ccom)_reverse	oligos_plate_1	A06	250	assemblytoautomate_PCR_plate_8	F11	71.6	71.6	396	parts_plate_2	L22	zag_plate_8	C7	pcr	assemblytoautomate_PCR_plate_8#F11	394	94.37977664	25.9702	108.9998	TRUE	TRUE	Q5	assemblytoautomate_PCR_plate_8	F11	trial_1	assemblytoautomate_PCR_plate_8	F11	trial_1#assemblytoautomate_PCR_plate_8#F11
2	FICUS_LipLM_link	templates_plate_1	A03	100	an_00005_(mlsA8_Ccom)_forward	oligos_plate_1	A05	250	an_00006_(mlsA8_Ccom)_reverse	oligos_plate_1	A06	250	assemblytoautomate_PCR_plate_8	G11	71.6	71.6	396	parts_plate_2	N22	zag_plate_8	C8	pcr	assemblytoautomate_PCR_plate_8#G11	394	101.399476	21.3236	88.8185	TRUE	TRUE	Q5	assemblytoautomate_PCR_plate_8	G11	trial_1	assemblytoautomate_PCR_plate_8	G11	trial_1#assemblytoautomate_PCR_plate_8#G11
2	FICUS_LipLM_link	templates_plate_1	A03	100	an_00005_(mlsA8_Ccom)_forward	oligos_plate_1	A05	250	an_00006_(mlsA8_Ccom)_reverse	oligos_plate_1	A06	250	assemblytoautomate_PCR_plate_8	H11	71.6	71.6	396	parts_plate_2	P22	zag_plate_8	C9	pcr	assemblytoautomate_PCR_plate_8#H11	392	85.45520814	23.2116	96.1955	TRUE	TRUE	Q5	assemblytoautomate_PCR_plate_8	H11	trial_1	assemblytoautomate_PCR_plate_8	H11	trial_1#assemblytoautomate_PCR_plate_8#H11
2	FICUS_LipLM_link	templates_plate_1	A03	100	an_00005_(mlsA8_Ccom)_forward	oligos_plate_1	A05	250	an_00006_(mlsA8_Ccom)_reverse	oligos_plate_1	A06	250	assemblytoautomate_PCR_plate_8	A12	71.6	71.6	396	parts_plate_2	B24	zag_plate_8	C10	pcr	redo_pcr_plate_T2_2#G06	396	74.53977349	28.4124	118.3453	TRUE	TRUE	Phusion GC	redo_pcr_plate_T2_2	G06	trial_2	redo_pcr_plate_T2_2	G06	trial_2#redo_pcr_plate_T2_2#G06
2	FICUS_LipLM_link	templates_plate_1	A03	100	an_00005_(mlsA8_Ccom)_forward	oligos_plate_1	A05	250	an_00006_(mlsA8_Ccom)_reverse	oligos_plate_1	A06	250	assemblytoautomate_PCR_plate_8	B12	71.6	71.6	396	parts_plate_2	D24	zag_plate_8	C11	pcr	redo_pcr_plate_T2_2#H06	394	77.90990167	29.6409	124.0899	TRUE	TRUE	Phusion GC	redo_pcr_plate_T2_2	H06	trial_2	redo_pcr_plate_T2_2	H06	trial_2#redo_pcr_plate_T2_2#H06
2	FICUS_LipLM_link	templates_plate_1	A03	100	an_00005_(mlsA8_Ccom)_forward	oligos_plate_1	A05	250	an_00006_(mlsA8_Ccom)_reverse	oligos_plate_1	A06	250	assemblytoautomate_PCR_plate_8	C12	71.6	71.6	396	parts_plate_2	F24	zag_plate_8	C12	pcr	redo_pcr_plate_T2_2#A07	394	77.34046272	30.7508	129.0649	TRUE	TRUE	Phusion GC	redo_pcr_plate_T2_2	A07	trial_2	redo_pcr_plate_T2_2	A07	trial_2#redo_pcr_plate_T2_2#A07
2	FICUS_LipLM_link	templates_plate_1	A03	100	an_00005_(mlsA8_Ccom)_forward	oligos_plate_1	A05	250	an_00006_(mlsA8_Ccom)_reverse	oligos_plate_1	A06	250	assemblytoautomate_PCR_plate_8	D12	71.6	71.6	396	parts_plate_2	H24	zag_plate_8	D1	pcr	assemblytoautomate_PCR_plate_8#D12	394	97.42224857	15.1174	63.1276	TRUE	TRUE	Q5	assemblytoautomate_PCR_plate_8	D12	trial_1	assemblytoautomate_PCR_plate_8	D12	trial_1#assemblytoautomate_PCR_plate_8#D12
2	FICUS_LipLM_link	templates_plate_1	A03	100	an_00005_(mlsA8_Ccom)_forward	oligos_plate_1	A05	250	an_00006_(mlsA8_Ccom)_reverse	oligos_plate_1	A06	250	assemblytoautomate_PCR_plate_8	E12	71.6	71.6	396	parts_plate_2	J24	zag_plate_8	D2	pcr	assemblytoautomate_PCR_plate_8#E12	394	100.0979928	26.865	112.1835	TRUE	TRUE	Q5	assemblytoautomate_PCR_plate_8	E12	trial_1	assemblytoautomate_PCR_plate_8	E12	trial_1#assemblytoautomate_PCR_plate_8#E12
2	FICUS_LipLM_link	templates_plate_1	A03	100	an_00005_(mlsA8_Ccom)_forward	oligos_plate_1	A05	250	an_00006_(mlsA8_Ccom)_reverse	oligos_plate_1	A06	250	assemblytoautomate_PCR_plate_8	F12	71.6	71.6	396	parts_plate_2	L24	zag_plate_8	D3	pcr	assemblytoautomate_PCR_plate_8#F12	394	100.9806961	30.942	129.2085	TRUE	TRUE	Q5	assemblytoautomate_PCR_plate_8	F12	trial_1	assemblytoautomate_PCR_plate_8	F12	trial_1#assemblytoautomate_PCR_plate_8#F12
2	FICUS_LipLM_link	templates_plate_1	A03	100	an_00005_(mlsA8_Ccom)_forward	oligos_plate_1	A05	250	an_00006_(mlsA8_Ccom)_reverse	oligos_plate_1	A06	250	assemblytoautomate_PCR_plate_8	G12	71.6	71.6	396	parts_plate_2	N24	zag_plate_8	D4	pcr	assemblytoautomate_PCR_plate_8#G12	394	86.36716653	16.5698	68.8435	TRUE	TRUE	Q5	assemblytoautomate_PCR_plate_8	G12	trial_1	assemblytoautomate_PCR_plate_8	G12	trial_1#assemblytoautomate_PCR_plate_8#G12
2	FICUS_LipLM_link	templates_plate_1	A03	100	an_00005_(mlsA8_Ccom)_forward	oligos_plate_1	A05	250	an_00006_(mlsA8_Ccom)_reverse	oligos_plate_1	A06	250	assemblytoautomate_PCR_plate_8	H12	71.6	71.6	396	parts_plate_2	P24	zag_plate_8	D5	pcr	assemblytoautomate_PCR_plate_8#H12	394	89.01059498	25.8169	106.9928	TRUE	TRUE	Q5	assemblytoautomate_PCR_plate_8	H12	trial_1	assemblytoautomate_PCR_plate_8	H12	trial_1#assemblytoautomate_PCR_plate_8#H12
