# Supplementary material for: Automated Platform for the Plasmid Construction Process
Source: ACS Synth Biol. 2023 Nov 10;12(12):3506–13. doi: 10.1021/acssynbio.3c00292 (PMC10729297; doi:10.1021/acssynbio.3c00292)
Supplement: Supplementary file 2 — sb3c00292_si_002.zip [file sb3c00292_si_002.zip › dnada_supplementary_material_pks_library_build/plate_visualizations/assemblytoautomate_PCR_plate_7-preview.csv]

Row/Column	1	2	3	4	5	6	7	8	9	10	11	12
A	__NL_LipPKS1_TE + an_00404_(lipM1_AT_ACP)_forward + an_00042_(lipM1)_reverse	pBbS2k_borA2 + an_00001_(borA2_Ncom)_forward + an_00002_(borA2_Ncom)_reverse	pBbS2k_borA2 + an_00009_(borA2_Ncom)_forward + an_00002_(borA2_Ncom)_reverse	pBbS2k_borA3 + an_00228_(borM2)_forward + an_00016_(borM2)_reverse	R5K_MASmm + an_00081_(MASmm)_forward + an_00083_(MASmm)_reverse	pKY001_MAStb + an_00185_(MAStb)_forward + an_00080_(MAStb)_reverse	C5K_pks15mm + an_00267_(pks15mm)_forward + an_00131_(pks15mm)_reverse	pKY001_ppsCtb_ba + an_00106_(ppsCtb)_forward + an_00108_(ppsCtb)_reverse	pikM2 + an_00164_(pikM2)_forward + an_00045_(pikM1)_reverse	pikM1 + an_00238_(pikM1)_forward + an_00044_(pikM1)_reverse	pj5_00634 + an_00247_(blv75M2)_forward + an_00073_(blv75M2)_reverse	pikM1 + an_00420_(pikM1_AT_ACP)_forward + an_00044_(pikM1)_reverse
B	__NL_LipPKS1_TE + an_00411_(lipM1_AT_ACP)_forward + an_00042_(lipM1)_reverse	pBbS2k_borA2 + an_00001_(borA2_Ncom)_forward + an_00002_(borA2_Ncom)_reverse	pBbS2k_borA2 + an_00009_(borA2_Ncom)_forward + an_00002_(borA2_Ncom)_reverse	pBbS2k_borA3 + an_00015_(borM2)_forward + an_00016_(borM2)_reverse	Flu006_Flu_ACP1_ + an_00324_(fluP1)_forward + an_00325_(fluP1)_reverse	pKY001_MAStb + an_00249_(MAStb)_forward + an_00186_(MAStb)_reverse	C5K_pks15mm + an_00130_(pks15mm)_forward + an_00131_(pks15mm)_reverse	pKY001_spnA + an_00329_(spnLM)_forward + an_00330_(spnLM)_reverse	pikM2 + an_00239_(pikM2)_forward + an_00163_(pikM1)_reverse	pikM1 + an_00043_(pikM1)_forward + an_00044_(pikM1)_reverse	pj5_00634 + an_00072_(blv75M2)_forward + an_00073_(blv75M2)_reverse	pikM1 + an_00377_(pikM1_AT_ACP)_forward + an_00045_(pikM1)_reverse
C	__NL_LipPKS1_TE + an_00418_(lipM1_AT_ACP)_forward + an_00042_(lipM1)_reverse	pBbS2k_borA2 + an_00001_(borA2_Ncom)_forward + an_00002_(borA2_Ncom)_reverse	pBbS2k_borA2 + an_00009_(borA2_Ncom)_forward + an_00002_(borA2_Ncom)_reverse	pBbS2k_borA3 + an_00015_(borM2)_forward + an_00017_(borM2)_reverse	Flu006_Flu_ACP1_ + an_00326_(fluP1)_forward + an_00325_(fluP1)_reverse	pKY001_MAStb + an_00249_(MAStb)_forward + an_00079_(MAStb)_reverse	C5K_pks15mm + an_00130_(pks15mm)_forward + an_00132_(pks15mm)_reverse	pKY001_spnA + an_00331_(spnLM)_forward + an_00330_(spnLM)_reverse	pikM2 + an_00239_(pikM2)_forward + an_00044_(pikM1)_reverse	pikM1 + an_00043_(pikM1)_forward + an_00045_(pikM1)_reverse	pj5_00634 + an_00072_(blv75M2)_forward + an_00074_(blv75M2)_reverse	pikM1 + an_00384_(pikM1_AT_ACP)_forward + an_00045_(pikM1)_reverse
D	pBbS2k_borA2 + an_00001_(borA2_Ncom)_forward + an_00002_(borA2_Ncom)_reverse	pBbS2k_borA2 + an_00001_(borA2_Ncom)_forward + an_00002_(borA2_Ncom)_reverse	pBbS2k_borA2 + an_00009_(borA2_Ncom)_forward + an_00002_(borA2_Ncom)_reverse	R5K_MASmm + an_00187_(MASmm)_forward + an_00188_(MASmm)_reverse	Flu006_Flu_ACP1_ + an_00324_(fluP1)_forward + an_00327_(fluP1)_reverse	pKY001_MAStb + an_00078_(MAStb)_forward + an_00079_(MAStb)_reverse	pKY001_ppsCtb_ba + an_00204_(ppsCtb)_forward + an_00205_(ppsCtb)_reverse	pKY001_spnA + an_00329_(spnLM)_forward + an_00332_(spnLM)_reverse	pikM2 + an_00046_(pikM2)_forward + an_00044_(pikM1)_reverse	pikM1 + an_00238_(pikM1)_forward + an_00395_(pikM1_KS)_reverse	pikM1 + an_00377_(pikM1_AT_ACP)_forward + an_00044_(pikM1)_reverse	pikM1 + an_00391_(pikM1_AT_ACP)_forward + an_00045_(pikM1)_reverse
E	pBbS2k_borA2 + an_00001_(borA2_Ncom)_forward + an_00002_(borA2_Ncom)_reverse	pBbS2k_borA2 + an_00009_(borA2_Ncom)_forward + an_00002_(borA2_Ncom)_reverse	pBbS2k_borA2 + an_00009_(borA2_Ncom)_forward + an_00002_(borA2_Ncom)_reverse	R5K_MASmm + an_00187_(MASmm)_forward + an_00083_(MASmm)_reverse	Flu006_Flu_ACP1_ + an_00326_(fluP1)_forward + an_00327_(fluP1)_reverse	pKY001_MAStb + an_00078_(MAStb)_forward + an_00080_(MAStb)_reverse	pKY001_ppsCtb_ba + an_00204_(ppsCtb)_forward + an_00108_(ppsCtb)_reverse	pKY001_spnA + an_00331_(spnLM)_forward + an_00332_(spnLM)_reverse	pikM2 + an_00046_(pikM2)_forward + an_00045_(pikM1)_reverse	pikM1 + an_00162_(pikM1)_forward + an_00395_(pikM1_KS)_reverse	pikM1 + an_00384_(pikM1_AT_ACP)_forward + an_00044_(pikM1)_reverse	pikM1 + an_00406_(pikM1_AT_ACP)_forward + an_00045_(pikM1)_reverse
F	pBbS2k_borA2 + an_00001_(borA2_Ncom)_forward + an_00002_(borA2_Ncom)_reverse	pBbS2k_borA2 + an_00009_(borA2_Ncom)_forward + an_00002_(borA2_Ncom)_reverse	pBbS2k_borA3 + an_00143_(borM2)_forward + an_00144_(borM2)_reverse	R5K_MASmm + an_00250_(MASmm)_forward + an_00188_(MASmm)_reverse	Flu006_Flu_ACP1_ + an_00324_(fluP1)_forward + an_00328_(fluP1)_reverse	C5K_pks15mm + an_00220_(pks15mm)_forward + an_00221_(pks15mm)_reverse	pKY001_ppsCtb_ba + an_00259_(ppsCtb)_forward + an_00205_(ppsCtb)_reverse	pKY001_spnA + an_00329_(spnLM)_forward + an_00333_(spnLM)_reverse	pikM1 + an_00162_(pikM1)_forward + an_00163_(pikM1)_reverse	pj5_00634 + an_00181_(blv75M2)_forward + an_00182_(blv75M2)_reverse	pikM1 + an_00391_(pikM1_AT_ACP)_forward + an_00044_(pikM1)_reverse	pikM1 + an_00413_(pikM1_AT_ACP)_forward + an_00045_(pikM1)_reverse
G	pBbS2k_borA2 + an_00001_(borA2_Ncom)_forward + an_00002_(borA2_Ncom)_reverse	pBbS2k_borA2 + an_00009_(borA2_Ncom)_forward + an_00002_(borA2_Ncom)_reverse	pBbS2k_borA3 + an_00143_(borM2)_forward + an_00017_(borM2)_reverse	R5K_MASmm + an_00250_(MASmm)_forward + an_00082_(MASmm)_reverse	Flu006_Flu_ACP1_ + an_00326_(fluP1)_forward + an_00328_(fluP1)_reverse	C5K_pks15mm + an_00220_(pks15mm)_forward + an_00132_(pks15mm)_reverse	pKY001_ppsCtb_ba + an_00259_(ppsCtb)_forward + an_00107_(ppsCtb)_reverse	pKY001_spnA + an_00331_(spnLM)_forward + an_00333_(spnLM)_reverse	pikM1 + an_00162_(pikM1)_forward + an_00045_(pikM1)_reverse	pj5_00634 + an_00181_(blv75M2)_forward + an_00074_(blv75M2)_reverse	pikM1 + an_00406_(pikM1_AT_ACP)_forward + an_00044_(pikM1)_reverse	pikM1 + an_00420_(pikM1_AT_ACP)_forward + an_00045_(pikM1)_reverse
H	pBbS2k_borA2 + an_00001_(borA2_Ncom)_forward + an_00002_(borA2_Ncom)_reverse	pBbS2k_borA2 + an_00009_(borA2_Ncom)_forward + an_00002_(borA2_Ncom)_reverse	pBbS2k_borA3 + an_00228_(borM2)_forward + an_00144_(borM2)_reverse	R5K_MASmm + an_00081_(MASmm)_forward + an_00082_(MASmm)_reverse	pKY001_MAStb + an_00185_(MAStb)_forward + an_00186_(MAStb)_reverse	C5K_pks15mm + an_00267_(pks15mm)_forward + an_00221_(pks15mm)_reverse	pKY001_ppsCtb_ba + an_00106_(ppsCtb)_forward + an_00107_(ppsCtb)_reverse	pikM2 + an_00164_(pikM2)_forward + an_00163_(pikM1)_reverse	pikM1 + an_00238_(pikM1)_forward + an_00163_(pikM1)_reverse	pj5_00634 + an_00247_(blv75M2)_forward + an_00182_(blv75M2)_reverse	pikM1 + an_00413_(pikM1_AT_ACP)_forward + an_00044_(pikM1)_reverse	B5K_ppsC_M_marin + an_00206_(ppsCmm)_forward + an_00207_(ppsCmm)_reverse
