# Supplementary material for: Automated Platform for the Plasmid Construction Process
Source: ACS Synth Biol. 2023 Nov 10;12(12):3506–13. doi: 10.1021/acssynbio.3c00292 (PMC10729297; doi:10.1021/acssynbio.3c00292)
Supplement: Supplementary file 2 — sb3c00292_si_002.zip [file sb3c00292_si_002.zip › dnada_supplementary_material_pks_library_build/plate_visualizations/assemblytoautomate_PCR_plate_2-preview.csv]

Row/Column	1	2	3	4	5	6	7	8	9	10	11	12
A	pKY001_spnA + an_00398_(spnM1_AT_ACP)_forward + an_00125_(spnM1)_reverse	pKY001_spnA + an_00412_(spnM1_AT_ACP)_forward + an_00126_(spnM1)_reverse	pBbS2K_jamC_borM + an_00304_(jamC)_forward + an_00305_(jamC)_reverse	pBbS2K_mycoLM_pk + an_00309_(mycLM)_forward + an_00312_(mycLM)_reverse	pBbS2K_hctB_borM + an_00319_(hctB)_forward + an_00320_(hctB)_reverse		pBbS2k_borA4 + an_00147_(borM4)_forward + an_00148_(borM4)_reverse		pj5_00326 + an_00214_(rifM2)_forward + an_00215_(rifM2)_reverse	DEBS1_TE + an_00279_(eryLM)_forward + an_00282_(eryLM)_reverse	FICUS_mlsA9_Ncom + an_00136_(mlsA9_Ncom)_forward + an_00137_(mlsA9_Ncom)_reverse	FICUS_mlsA9_Ncom + an_00136_(mlsA9_Ncom)_forward + an_00137_(mlsA9_Ncom)_reverse
B	pKY001_spnA + an_00405_(spnM1_AT_ACP)_forward + an_00125_(spnM1)_reverse	pKY001_spnA + an_00419_(spnM1_AT_ACP)_forward + an_00126_(spnM1)_reverse	pBbS2K_jamC_borM + an_00306_(jamC)_forward + an_00305_(jamC)_reverse	pBbS2K_mycoLM_pk + an_00311_(mycLM)_forward + an_00312_(mycLM)_reverse	pBbS2K_hctB_borM + an_00321_(hctB)_forward + an_00320_(hctB)_reverse		pBbS2k_borA4 + an_00147_(borM4)_forward + an_00023_(borM4)_reverse		pj5_00326 + an_00214_(rifM2)_forward + an_00123_(rifM2)_reverse	DEBS1_TE + an_00281_(eryLM)_forward + an_00282_(eryLM)_reverse	FICUS_mlsA9_Ncom + an_00136_(mlsA9_Ncom)_forward + an_00137_(mlsA9_Ncom)_reverse	FICUS_mlsA9_Ncom + an_00136_(mlsA9_Ncom)_forward + an_00137_(mlsA9_Ncom)_reverse
C	pKY001_spnA + an_00412_(spnM1_AT_ACP)_forward + an_00125_(spnM1)_reverse	pKY001_spnA + an_00216_(spnM1)_forward + an_00217_(spnM1)_reverse	pBbS2K_jamC_borM + an_00304_(jamC)_forward + an_00307_(jamC)_reverse	pBbS2K_mycoLM_pk + an_00309_(mycLM)_forward + an_00313_(mycLM)_reverse	pBbS2K_hctB_borM + an_00319_(hctB)_forward + an_00322_(hctB)_reverse		pBbS2k_borA4 + an_00021_(borM4)_forward + an_00022_(borM4)_reverse		pj5_00326 + an_00264_(rifM2)_forward + an_00215_(rifM2)_reverse	DEBS1_TE + an_00279_(eryLM)_forward + an_00283_(eryLM)_reverse	FICUS_mlsA9_Ncom + an_00136_(mlsA9_Ncom)_forward + an_00137_(mlsA9_Ncom)_reverse	FICUS_mlsA9_Ncom + an_00136_(mlsA9_Ncom)_forward + an_00137_(mlsA9_Ncom)_reverse
D	pKY001_spnA + an_00419_(spnM1_AT_ACP)_forward + an_00125_(spnM1)_reverse	pKY001_spnA + an_00216_(spnM1)_forward + an_00126_(spnM1)_reverse	pBbS2K_jamC_borM + an_00306_(jamC)_forward + an_00307_(jamC)_reverse	pBbS2K_mycoLM_pk + an_00311_(mycLM)_forward + an_00313_(mycLM)_reverse	pBbS2K_hctB_borM + an_00321_(hctB)_forward + an_00322_(hctB)_reverse		pBbS2k_borA4 + an_00021_(borM4)_forward + an_00023_(borM4)_reverse		pj5_00326 + an_00264_(rifM2)_forward + an_00122_(rifM2)_reverse	DEBS1_TE + an_00281_(eryLM)_forward + an_00283_(eryLM)_reverse	FICUS_mlsA9_Ncom + an_00136_(mlsA9_Ncom)_forward + an_00137_(mlsA9_Ncom)_reverse	FICUS_mlsA9_Ncom + an_00142_(mlsA9_Ncom)_forward + an_00137_(mlsA9_Ncom)_reverse
E	pKY001_spnA + an_00376_(spnM1_AT_ACP)_forward + an_00126_(spnM1)_reverse	pKY001_spnA + an_00265_(spnM1)_forward + an_00217_(spnM1)_reverse	pBbS2K_jamC_borM + an_00304_(jamC)_forward + an_00308_(jamC)_reverse		pBbS2K_hctB_borM + an_00319_(hctB)_forward + an_00323_(hctB)_reverse		pBbS2k_borA4 + an_00230_(borM4)_forward + an_00148_(borM4)_reverse		pj5_00326 + an_00121_(rifM2)_forward + an_00122_(rifM2)_reverse	pET21a_pks12 + an_00254_(pks12M1)_forward + an_00409_(pks12M1_KS)_reverse	FICUS_mlsA9_Ncom + an_00136_(mlsA9_Ncom)_forward + an_00137_(mlsA9_Ncom)_reverse	FICUS_mlsA9_Ncom + an_00142_(mlsA9_Ncom)_forward + an_00137_(mlsA9_Ncom)_reverse
F	pKY001_spnA + an_00383_(spnM1_AT_ACP)_forward + an_00126_(spnM1)_reverse	pKY001_spnA + an_00265_(spnM1)_forward + an_00125_(spnM1)_reverse	pBbS2K_jamC_borM + an_00306_(jamC)_forward + an_00308_(jamC)_reverse		pBbS2K_hctB_borM + an_00321_(hctB)_forward + an_00323_(hctB)_reverse		pBbS2k_borA4 + an_00230_(borM4)_forward + an_00022_(borM4)_reverse		pj5_00326 + an_00121_(rifM2)_forward + an_00123_(rifM2)_reverse	pET21a_pks12 + an_00194_(pks12M1)_forward + an_00409_(pks12M1_KS)_reverse	FICUS_mlsA9_Ncom + an_00136_(mlsA9_Ncom)_forward + an_00137_(mlsA9_Ncom)_reverse	FICUS_mlsA9_Ncom + an_00142_(mlsA9_Ncom)_forward + an_00137_(mlsA9_Ncom)_reverse
G	pKY001_spnA + an_00398_(spnM1_AT_ACP)_forward + an_00126_(spnM1)_reverse	pKY001_spnA + an_00124_(spnM1)_forward + an_00125_(spnM1)_reverse	pBbS2K_mycoLM_pk + an_00309_(mycLM)_forward + an_00310_(mycLM)_reverse						DEBS1_TE + an_00279_(eryLM)_forward + an_00280_(eryLM)_reverse	FICUS_mlsA9_Ncom + an_00136_(mlsA9_Ncom)_forward + an_00137_(mlsA9_Ncom)_reverse	FICUS_mlsA9_Ncom + an_00136_(mlsA9_Ncom)_forward + an_00137_(mlsA9_Ncom)_reverse	FICUS_mlsA9_Ncom + an_00142_(mlsA9_Ncom)_forward + an_00137_(mlsA9_Ncom)_reverse
H	pKY001_spnA + an_00405_(spnM1_AT_ACP)_forward + an_00126_(spnM1)_reverse	pKY001_spnA + an_00124_(spnM1)_forward + an_00126_(spnM1)_reverse	pBbS2K_mycoLM_pk + an_00311_(mycLM)_forward + an_00310_(mycLM)_reverse						DEBS1_TE + an_00281_(eryLM)_forward + an_00280_(eryLM)_reverse	FICUS_mlsA9_Ncom + an_00136_(mlsA9_Ncom)_forward + an_00137_(mlsA9_Ncom)_reverse	FICUS_mlsA9_Ncom + an_00136_(mlsA9_Ncom)_forward + an_00137_(mlsA9_Ncom)_reverse	FICUS_mlsA9_Ncom + an_00142_(mlsA9_Ncom)_forward + an_00137_(mlsA9_Ncom)_reverse
