# Supplementary material for: Automated Platform for the Plasmid Construction Process
Source: ACS Synth Biol. 2023 Nov 10;12(12):3506–13. doi: 10.1021/acssynbio.3c00292 (PMC10729297; doi:10.1021/acssynbio.3c00292)
Supplement: Supplementary file 2 — sb3c00292_si_002.zip [file sb3c00292_si_002.zip › dnada_supplementary_material_pks_library_build/plate_visualizations/assemblytoautomate_PCR_plate_5-preview.csv]

Row/Column	1	2	3	4	5	6	7	8	9	10	11	12
A	hygM2 + an_00242_(hygM2)_forward + an_00171_(hygM2)_reverse	pBbB5K_ppsAtb + an_00094_(ppsAtb)_forward + an_00095_(ppsAtb)_reverse	DEBS1_TE + an_00355_(debsTEshort)_forward + an_00340_(debsTE)_reverse	__NL_LipPKS1_TE + an_00276_(lipLM)_forward + an_00278_(lipLM)_reverse	pj5_00754 + an_00183_(ctgM2)_forward + an_00077_(ctgM2)_reverse	pBbS2k_borA5 + an_00024_(borM5)_forward + an_00026_(borM5)_reverse	pikM6_TE + an_00047_(pikM6)_forward + an_00049_(pikM6)_reverse	pikM6_TE + an_00366_(pikTE)_forward + an_00342_(pikTE)_reverse	__NL_LipPKS1_TE_ + an_00160_(lipM1)_forward + an_00042_(lipM1)_reverse	__NL_LipPKS1_TE_ + an_00237_(lipM1)_forward + an_00161_(lipM1)_reverse	__NL_LipPKS1_TE_ + an_00040_(lipM1)_forward + an_00042_(lipM1)_reverse	fosM4 + an_00167_(fosM4)_forward + an_00052_(fosM4)_reverse
B	hygM2 + an_00242_(hygM2)_forward + an_00056_(hygM2)_reverse	pBbB5K_ppsAtb + an_00094_(ppsAtb)_forward + an_00096_(ppsAtb)_reverse	DEBS1_TE + an_00364_(debsTEshort)_forward + an_00340_(debsTE)_reverse	pKY001_ppsDtb + an_00208_(ppsDtb)_forward + an_00209_(ppsDtb)_reverse	pj5_00754 + an_00248_(ctgM2)_forward + an_00184_(ctgM2)_reverse	pBbS2k_borA5 + an_00231_(borM5)_forward + an_00150_(borM5)_reverse	pKY001_spnA + an_00265_(spnM1)_forward + an_00388_(spnM1_KS)_reverse	DEBS_M6_TE + an_00157_(eryM6)_forward + an_00158_(eryM6)_reverse	DEBS_M6_TE + an_00235_(eryM6)_forward + an_00158_(eryM6)_reverse	__NL_LipPKS1_TE_ + an_00237_(lipM1)_forward + an_00041_(lipM1)_reverse	fosM5 + an_00167_(fosM4)_forward + an_00169_(fosM5)_reverse	hygM3 + an_00167_(fosM4)_forward + an_00172_(hygM3)_reverse
C	hygM2 + an_00055_(hygM2)_forward + an_00056_(hygM2)_reverse	pikLM + an_00289_(pikLM)_forward + an_00290_(pikLM)_reverse	DEBS1_TE + an_00373_(debsTEshort)_forward + an_00340_(debsTE)_reverse	pKY001_ppsDtb + an_00208_(ppsDtb)_forward + an_00114_(ppsDtb)_reverse	pj5_00754 + an_00248_(ctgM2)_forward + an_00076_(ctgM2)_reverse	pBbS2k_borA5 + an_00231_(borM5)_forward + an_00025_(borM5)_reverse	pKY001_spnA + an_00216_(spnM1)_forward + an_00388_(spnM1_KS)_reverse	DEBS_M6_TE + an_00157_(eryM6)_forward + an_00038_(eryM6)_reverse	DEBS_M6_TE + an_00235_(eryM6)_forward + an_00037_(eryM6)_reverse	DEBS_M6_TE + an_00036_(eryM6)_forward + an_00038_(eryM6)_reverse	fosM5 + an_00167_(fosM4)_forward + an_00054_(fosM5)_reverse	hygM3 + an_00167_(fosM4)_forward + an_00059_(hygM3)_reverse
D	hygM2 + an_00055_(hygM2)_forward + an_00057_(hygM2)_reverse	pikLM + an_00291_(pikLM)_forward + an_00290_(pikLM)_reverse	__NL_LipPKS1_TE + an_00274_(lipLM)_forward + an_00275_(lipLM)_reverse	pKY001_ppsDtb + an_00261_(ppsDtb)_forward + an_00209_(ppsDtb)_reverse	pj5_00754 + an_00075_(ctgM2)_forward + an_00076_(ctgM2)_reverse	pikM6_TE + an_00165_(pikM6)_forward + an_00166_(pikM6)_reverse	DEBS1_TE + an_00339_(debsTE)_forward + an_00340_(debsTE)_reverse	__NL_LipPKS1_TE + an_00160_(lipM1)_forward + an_00161_(lipM1)_reverse	__NL_LipPKS1_TE + an_00237_(lipM1)_forward + an_00161_(lipM1)_reverse	__NL_LipPKS1_TE + an_00040_(lipM1)_forward + an_00041_(lipM1)_reverse	fosM5 + an_00241_(fosM4)_forward + an_00169_(fosM5)_reverse	fosM4 + an_00241_(fosM4)_forward + an_00168_(fosM4)_reverse
E	pBbB5K_ppsAtb + an_00196_(ppsAtb)_forward + an_00197_(ppsAtb)_reverse	pikLM + an_00289_(pikLM)_forward + an_00292_(pikLM)_reverse	__NL_LipPKS1_TE + an_00276_(lipLM)_forward + an_00275_(lipLM)_reverse	pKY001_ppsDtb + an_00261_(ppsDtb)_forward + an_00113_(ppsDtb)_reverse	pj5_00754 + an_00075_(ctgM2)_forward + an_00077_(ctgM2)_reverse	pikM6_TE + an_00165_(pikM6)_forward + an_00049_(pikM6)_reverse	DEBS1_TE + an_00356_(debsTE)_forward + an_00340_(debsTE)_reverse	__NL_LipPKS1_TE + an_00160_(lipM1)_forward + an_00042_(lipM1)_reverse	DEBS_M6_TE + an_00036_(eryM6)_forward + an_00037_(eryM6)_reverse	__NL_LipPKS1_TE + an_00040_(lipM1)_forward + an_00042_(lipM1)_reverse	fosM5 + an_00241_(fosM4)_forward + an_00053_(fosM5)_reverse	fosM4 + an_00241_(fosM4)_forward + an_00051_(fosM4)_reverse
F	pBbB5K_ppsAtb + an_00196_(ppsAtb)_forward + an_00096_(ppsAtb)_reverse	pikLM + an_00291_(pikLM)_forward + an_00292_(pikLM)_reverse	__NL_LipPKS1_TE + an_00274_(lipLM)_forward + an_00277_(lipLM)_reverse	pKY001_ppsDtb + an_00112_(ppsDtb)_forward + an_00113_(ppsDtb)_reverse	pBbS2k_borA5 + an_00149_(borM5)_forward + an_00150_(borM5)_reverse	pikM6_TE + an_00240_(pikM6)_forward + an_00166_(pikM6)_reverse	DEBS1_TE + an_00365_(debsTE)_forward + an_00340_(debsTE)_reverse	__NL_LipPKS1_Yto + an_00160_(lipM1)_forward + an_00161_(lipM1)_reverse	__NL_LipPKS1_TE + an_00237_(lipM1)_forward + an_00041_(lipM1)_reverse	__NL_LipPKS1_Yto + an_00040_(lipM1)_forward + an_00041_(lipM1)_reverse	fosM5 + an_00050_(fosM4)_forward + an_00053_(fosM5)_reverse	hygM3 + an_00241_(fosM4)_forward + an_00172_(hygM3)_reverse
G	pBbB5K_ppsAtb + an_00255_(ppsAtb)_forward + an_00197_(ppsAtb)_reverse	pikLM + an_00289_(pikLM)_forward + an_00293_(pikLM)_reverse	__NL_LipPKS1_TE + an_00276_(lipLM)_forward + an_00277_(lipLM)_reverse	pKY001_ppsDtb + an_00112_(ppsDtb)_forward + an_00114_(ppsDtb)_reverse	pBbS2k_borA5 + an_00149_(borM5)_forward + an_00026_(borM5)_reverse	pikM6_TE + an_00240_(pikM6)_forward + an_00048_(pikM6)_reverse	pikM6_TE + an_00341_(pikTE)_forward + an_00342_(pikTE)_reverse	__NL_LipPKS1_Yto + an_00160_(lipM1)_forward + an_00042_(lipM1)_reverse	__NL_LipPKS1_Yto + an_00237_(lipM1)_forward + an_00161_(lipM1)_reverse	__NL_LipPKS1_Yto + an_00040_(lipM1)_forward + an_00042_(lipM1)_reverse	fosM5 + an_00050_(fosM4)_forward + an_00054_(fosM5)_reverse	hygM3 + an_00241_(fosM4)_forward + an_00058_(hygM3)_reverse
H	pBbB5K_ppsAtb + an_00255_(ppsAtb)_forward + an_00095_(ppsAtb)_reverse	pikLM + an_00291_(pikLM)_forward + an_00293_(pikLM)_reverse	__NL_LipPKS1_TE + an_00274_(lipLM)_forward + an_00278_(lipLM)_reverse	pj5_00754 + an_00183_(ctgM2)_forward + an_00184_(ctgM2)_reverse	pBbS2k_borA5 + an_00024_(borM5)_forward + an_00025_(borM5)_reverse	pikM6_TE + an_00047_(pikM6)_forward + an_00048_(pikM6)_reverse	pikM6_TE + an_00357_(pikTE)_forward + an_00342_(pikTE)_reverse	__NL_LipPKS1_TE_ + an_00160_(lipM1)_forward + an_00161_(lipM1)_reverse	__NL_LipPKS1_Yto + an_00237_(lipM1)_forward + an_00041_(lipM1)_reverse	__NL_LipPKS1_TE_ + an_00040_(lipM1)_forward + an_00041_(lipM1)_reverse	fosM4 + an_00167_(fosM4)_forward + an_00168_(fosM4)_reverse	fosM4 + an_00050_(fosM4)_forward + an_00051_(fosM4)_reverse
