# Supplementary material for: Automated Platform for the Plasmid Construction Process
Source: ACS Synth Biol. 2023 Nov 10;12(12):3506–13. doi: 10.1021/acssynbio.3c00292 (PMC10729297; doi:10.1021/acssynbio.3c00292)
Supplement: Supplementary file 2 — sb3c00292_si_002.zip [file sb3c00292_si_002.zip › dnada_supplementary_material_pks_library_build/plate_visualizations/assemblytoautomate_PCR_plate_3-preview.csv]

Row/Column	1	2	3	4	5	6	7	8	9	10	11	12
A	FICUS_mlsA9_Ncom + an_00142_(mlsA9_Ncom)_forward + an_00137_(mlsA9_Ncom)_reverse	pBbS2K_cndLM_pks + an_00299_(cndLM)_forward + an_00300_(cndLM)_reverse	DEBS1_TE + an_00233_(eryM1)_forward + an_00374_(eryM1_KS)_reverse	FICUS_acpP_mlsli + an_00013_(pks12_Ccom)_forward + an_00014_(pks12_Ccom)_reverse	FICUS_acpP_mlsli + an_00013_(pks12_Ccom)_forward + an_00014_(pks12_Ccom)_reverse	FICUS_acpP_mlsli + an_00013_(pks12_Ccom)_forward + an_00014_(pks12_Ccom)_reverse	pSKB3_oleLM_BorL + an_00007_(lacI_T7_6xHis_TEV)_forward + an_00008_(lacI_T7_6xHis_TEV)_reverse	pSKB3_oleLM_BorL + an_00007_(lacI_T7_6xHis_TEV)_forward + an_00008_(lacI_T7_6xHis_TEV)_reverse	pSKB3_oleLM_BorL + an_00007_(lacI_T7_6xHis_TEV)_forward + an_00008_(lacI_T7_6xHis_TEV)_reverse	pSKB3_oleLM_BorL + an_00007_(lacI_T7_6xHis_TEV)_forward + an_00008_(lacI_T7_6xHis_TEV)_reverse	pSKB3_oleLM_BorL + an_00007_(lacI_T7_6xHis_TEV)_forward + an_00008_(lacI_T7_6xHis_TEV)_reverse	FICUS_pks12_Ncom + an_00224_(pks12_Ncom)_forward + an_00225_(pks12_Ncom)_reverse
B	FICUS_mlsA9_Ncom + an_00142_(mlsA9_Ncom)_forward + an_00137_(mlsA9_Ncom)_reverse	pBbS2K_cndLM_pks + an_00301_(cndLM)_forward + an_00300_(cndLM)_reverse	DEBS1_TE + an_00153_(eryM1)_forward + an_00374_(eryM1_KS)_reverse	FICUS_acpP_mlsli + an_00013_(pks12_Ccom)_forward + an_00014_(pks12_Ccom)_reverse	FICUS_acpP_mlsli + an_00013_(pks12_Ccom)_forward + an_00014_(pks12_Ccom)_reverse	FICUS_acpP_mlsli + an_00013_(pks12_Ccom)_forward + an_00014_(pks12_Ccom)_reverse	pSKB3_oleLM_BorL + an_00007_(lacI_T7_6xHis_TEV)_forward + an_00008_(lacI_T7_6xHis_TEV)_reverse	pSKB3_oleLM_BorL + an_00007_(lacI_T7_6xHis_TEV)_forward + an_00008_(lacI_T7_6xHis_TEV)_reverse	pSKB3_oleLM_BorL + an_00007_(lacI_T7_6xHis_TEV)_forward + an_00008_(lacI_T7_6xHis_TEV)_reverse	pSKB3_oleLM_BorL + an_00007_(lacI_T7_6xHis_TEV)_forward + an_00008_(lacI_T7_6xHis_TEV)_reverse	FICUS_pks12_Ncom + an_00224_(pks12_Ncom)_forward + an_00225_(pks12_Ncom)_reverse	FICUS_pks12_Ncom + an_00224_(pks12_Ncom)_forward + an_00225_(pks12_Ncom)_reverse
C	FICUS_mlsA9_Ncom + an_00142_(mlsA9_Ncom)_forward + an_00137_(mlsA9_Ncom)_reverse	pBbS2K_cndLM_pks + an_00299_(cndLM)_forward + an_00302_(cndLM)_reverse	FICUS_acpP_mlsli + an_00013_(pks12_Ccom)_forward + an_00014_(pks12_Ccom)_reverse	FICUS_acpP_mlsli + an_00013_(pks12_Ccom)_forward + an_00014_(pks12_Ccom)_reverse	FICUS_acpP_mlsli + an_00013_(pks12_Ccom)_forward + an_00014_(pks12_Ccom)_reverse	FICUS_acpP_mlsli + an_00013_(pks12_Ccom)_forward + an_00014_(pks12_Ccom)_reverse	pSKB3_oleLM_BorL + an_00007_(lacI_T7_6xHis_TEV)_forward + an_00008_(lacI_T7_6xHis_TEV)_reverse	pSKB3_oleLM_BorL + an_00007_(lacI_T7_6xHis_TEV)_forward + an_00008_(lacI_T7_6xHis_TEV)_reverse	pSKB3_oleLM_BorL + an_00007_(lacI_T7_6xHis_TEV)_forward + an_00008_(lacI_T7_6xHis_TEV)_reverse	pSKB3_oleLM_BorL + an_00007_(lacI_T7_6xHis_TEV)_forward + an_00008_(lacI_T7_6xHis_TEV)_reverse	FICUS_pks12_Ncom + an_00224_(pks12_Ncom)_forward + an_00225_(pks12_Ncom)_reverse	FICUS_pks12_Ncom + an_00224_(pks12_Ncom)_forward + an_00225_(pks12_Ncom)_reverse
D	FICUS_mlsA9_Ncom + an_00142_(mlsA9_Ncom)_forward + an_00137_(mlsA9_Ncom)_reverse	pBbS2K_cndLM_pks + an_00301_(cndLM)_forward + an_00302_(cndLM)_reverse	FICUS_acpP_mlsli + an_00013_(pks12_Ccom)_forward + an_00014_(pks12_Ccom)_reverse	FICUS_acpP_mlsli + an_00013_(pks12_Ccom)_forward + an_00014_(pks12_Ccom)_reverse	FICUS_acpP_mlsli + an_00013_(pks12_Ccom)_forward + an_00014_(pks12_Ccom)_reverse	FICUS_acpP_mlsli + an_00013_(pks12_Ccom)_forward + an_00014_(pks12_Ccom)_reverse	pSKB3_oleLM_BorL + an_00007_(lacI_T7_6xHis_TEV)_forward + an_00008_(lacI_T7_6xHis_TEV)_reverse	pSKB3_oleLM_BorL + an_00007_(lacI_T7_6xHis_TEV)_forward + an_00008_(lacI_T7_6xHis_TEV)_reverse	pSKB3_oleLM_BorL + an_00007_(lacI_T7_6xHis_TEV)_forward + an_00008_(lacI_T7_6xHis_TEV)_reverse	pSKB3_oleLM_BorL + an_00007_(lacI_T7_6xHis_TEV)_forward + an_00008_(lacI_T7_6xHis_TEV)_reverse	FICUS_pks12_Ncom + an_00224_(pks12_Ncom)_forward + an_00225_(pks12_Ncom)_reverse	FICUS_pks12_Ncom + an_00224_(pks12_Ncom)_forward + an_00225_(pks12_Ncom)_reverse
E	FICUS_mlsA9_Ncom + an_00142_(mlsA9_Ncom)_forward + an_00137_(mlsA9_Ncom)_reverse	pBbS2K_cndLM_pks + an_00299_(cndLM)_forward + an_00303_(cndLM)_reverse	FICUS_acpP_mlsli + an_00013_(pks12_Ccom)_forward + an_00014_(pks12_Ccom)_reverse	FICUS_acpP_mlsli + an_00013_(pks12_Ccom)_forward + an_00014_(pks12_Ccom)_reverse	FICUS_acpP_mlsli + an_00013_(pks12_Ccom)_forward + an_00014_(pks12_Ccom)_reverse	pSKB3_oleLM_BorL + an_00007_(lacI_T7_6xHis_TEV)_forward + an_00008_(lacI_T7_6xHis_TEV)_reverse	pSKB3_oleLM_BorL + an_00007_(lacI_T7_6xHis_TEV)_forward + an_00008_(lacI_T7_6xHis_TEV)_reverse	pSKB3_oleLM_BorL + an_00007_(lacI_T7_6xHis_TEV)_forward + an_00008_(lacI_T7_6xHis_TEV)_reverse	pSKB3_oleLM_BorL + an_00007_(lacI_T7_6xHis_TEV)_forward + an_00008_(lacI_T7_6xHis_TEV)_reverse	pSKB3_oleLM_BorL + an_00007_(lacI_T7_6xHis_TEV)_forward + an_00008_(lacI_T7_6xHis_TEV)_reverse	FICUS_pks12_Ncom + an_00224_(pks12_Ncom)_forward + an_00225_(pks12_Ncom)_reverse	FICUS_pks12_Ncom + an_00224_(pks12_Ncom)_forward + an_00225_(pks12_Ncom)_reverse
F	FICUS_mlsA9_Ncom + an_00142_(mlsA9_Ncom)_forward + an_00137_(mlsA9_Ncom)_reverse	pBbS2K_cndLM_pks + an_00301_(cndLM)_forward + an_00303_(cndLM)_reverse	FICUS_acpP_mlsli + an_00013_(pks12_Ccom)_forward + an_00014_(pks12_Ccom)_reverse	FICUS_acpP_mlsli + an_00013_(pks12_Ccom)_forward + an_00014_(pks12_Ccom)_reverse	FICUS_acpP_mlsli + an_00013_(pks12_Ccom)_forward + an_00014_(pks12_Ccom)_reverse	pSKB3_oleLM_BorL + an_00007_(lacI_T7_6xHis_TEV)_forward + an_00008_(lacI_T7_6xHis_TEV)_reverse	pSKB3_oleLM_BorL + an_00007_(lacI_T7_6xHis_TEV)_forward + an_00008_(lacI_T7_6xHis_TEV)_reverse	pSKB3_oleLM_BorL + an_00007_(lacI_T7_6xHis_TEV)_forward + an_00008_(lacI_T7_6xHis_TEV)_reverse	pSKB3_oleLM_BorL + an_00007_(lacI_T7_6xHis_TEV)_forward + an_00008_(lacI_T7_6xHis_TEV)_reverse	pSKB3_oleLM_BorL + an_00007_(lacI_T7_6xHis_TEV)_forward + an_00008_(lacI_T7_6xHis_TEV)_reverse	FICUS_pks12_Ncom + an_00224_(pks12_Ncom)_forward + an_00225_(pks12_Ncom)_reverse	FICUS_pks12_Ncom + an_00224_(pks12_Ncom)_forward + an_00225_(pks12_Ncom)_reverse
G	FICUS_mlsA9_Ncom + an_00142_(mlsA9_Ncom)_forward + an_00137_(mlsA9_Ncom)_reverse	DEBS_M6_TE + an_00235_(eryM6)_forward + an_00416_(eryM6_KS)_reverse	FICUS_acpP_mlsli + an_00013_(pks12_Ccom)_forward + an_00014_(pks12_Ccom)_reverse	FICUS_acpP_mlsli + an_00013_(pks12_Ccom)_forward + an_00014_(pks12_Ccom)_reverse	FICUS_acpP_mlsli + an_00013_(pks12_Ccom)_forward + an_00014_(pks12_Ccom)_reverse	pSKB3_oleLM_BorL + an_00007_(lacI_T7_6xHis_TEV)_forward + an_00008_(lacI_T7_6xHis_TEV)_reverse	pSKB3_oleLM_BorL + an_00007_(lacI_T7_6xHis_TEV)_forward + an_00008_(lacI_T7_6xHis_TEV)_reverse	pSKB3_oleLM_BorL + an_00007_(lacI_T7_6xHis_TEV)_forward + an_00008_(lacI_T7_6xHis_TEV)_reverse	pSKB3_oleLM_BorL + an_00007_(lacI_T7_6xHis_TEV)_forward + an_00008_(lacI_T7_6xHis_TEV)_reverse	pSKB3_oleLM_BorL + an_00007_(lacI_T7_6xHis_TEV)_forward + an_00008_(lacI_T7_6xHis_TEV)_reverse	FICUS_pks12_Ncom + an_00224_(pks12_Ncom)_forward + an_00225_(pks12_Ncom)_reverse	FICUS_pks12_Ncom + an_00227_(pks12_Ncom)_forward + an_00225_(pks12_Ncom)_reverse
H	FICUS_mlsA9_Ncom + an_00142_(mlsA9_Ncom)_forward + an_00137_(mlsA9_Ncom)_reverse	DEBS_M6_TE + an_00157_(eryM6)_forward + an_00416_(eryM6_KS)_reverse	FICUS_acpP_mlsli + an_00013_(pks12_Ccom)_forward + an_00014_(pks12_Ccom)_reverse	FICUS_acpP_mlsli + an_00013_(pks12_Ccom)_forward + an_00014_(pks12_Ccom)_reverse	FICUS_acpP_mlsli + an_00013_(pks12_Ccom)_forward + an_00014_(pks12_Ccom)_reverse	pSKB3_oleLM_BorL + an_00007_(lacI_T7_6xHis_TEV)_forward + an_00008_(lacI_T7_6xHis_TEV)_reverse	pSKB3_oleLM_BorL + an_00007_(lacI_T7_6xHis_TEV)_forward + an_00008_(lacI_T7_6xHis_TEV)_reverse	pSKB3_oleLM_BorL + an_00007_(lacI_T7_6xHis_TEV)_forward + an_00008_(lacI_T7_6xHis_TEV)_reverse	pSKB3_oleLM_BorL + an_00007_(lacI_T7_6xHis_TEV)_forward + an_00008_(lacI_T7_6xHis_TEV)_reverse	pSKB3_oleLM_BorL + an_00007_(lacI_T7_6xHis_TEV)_forward + an_00008_(lacI_T7_6xHis_TEV)_reverse	FICUS_pks12_Ncom + an_00224_(pks12_Ncom)_forward + an_00225_(pks12_Ncom)_reverse	FICUS_pks12_Ncom + an_00227_(pks12_Ncom)_forward + an_00225_(pks12_Ncom)_reverse
