# Supplementary material for: Automated Platform for the Plasmid Construction Process
Source: ACS Synth Biol. 2023 Nov 10;12(12):3506–13. doi: 10.1021/acssynbio.3c00292 (PMC10729297; doi:10.1021/acssynbio.3c00292)
Supplement: Supplementary file 2 — sb3c00292_si_002.zip [file sb3c00292_si_002.zip › dnada_supplementary_material_pks_library_build/plate_visualizations/assemblytoautomate_PCR_plate_6-preview.csv]

Row/Column	1	2	3	4	5	6	7	8	9	10	11	12
A	fosM4 + an_00050_(fosM4)_forward + an_00052_(fosM4)_reverse	natM2 + an_00063_(natM2)_forward + an_00065_(natM2)_reverse	mycM2 + an_00173_(mycM2)_forward + an_00062_(mycM2)_reverse	pBbS2k_borA3 + an_00018_(borM3)_forward + an_00020_(borM3)_reverse	180723_D08 + an_00039_(eryM6_epoAT)_forward + an_00038_(eryM6)_reverse	DEBS_M6_TE + an_00387_(eryM6_AT_ACP)_forward + an_00038_(eryM6)_reverse	FICUS_ppsAmmAZ__ + an_00193_(mlsB1)_forward + an_00086_(mlsA8)_reverse	FICUS_ppsAmmAZ__ + an_00399_(mlsB1_AT_ACP)_forward + an_00085_(mlsA8)_reverse	FICUS_ppsAmmAZ__ + an_00421_(mlsB1_AT_ACP)_forward + an_00086_(mlsA8)_reverse	B5K_ppsE_M_tb_ + an_00263_(ppsEtb)_forward + an_00119_(ppsEtb)_reverse	E5C__ppsAmm + an_00097_(ppsAmm)_forward + an_00099_(ppsAmm)_reverse	__NL_LipPKS1_TE + an_00390_(lipM1_AT_ACP)_forward + an_00041_(lipM1)_reverse
B	hygM3 + an_00050_(fosM4)_forward + an_00058_(hygM3)_reverse	pBbS2k_borA1 + an_00269_(borLM)_forward + an_00270_(borLM)_reverse	mycM2 + an_00243_(mycM2)_forward + an_00174_(mycM2)_reverse	pBbS2k_borA3 + an_00229_(borM3)_forward + an_00146_(borM3)_reverse	DEBS_M6_TE + an_00380_(eryM6_AT_ACP)_forward + an_00037_(eryM6)_reverse	DEBS_M6_TE + an_00394_(eryM6_AT_ACP)_forward + an_00038_(eryM6)_reverse	JBx_137576 + an_00251_(mlsA8)_forward + an_00190_(mlsA8)_reverse	FICUS_ppsAmmAZ__ + an_00414_(mlsB1_AT_ACP)_forward + an_00085_(mlsA8)_reverse	JBx_137576 + an_00084_(mlsA8)_forward + an_00085_(mlsA8)_reverse	B5K_ppsE_M_tb_ + an_00118_(ppsEtb)_forward + an_00119_(ppsEtb)_reverse	DEBS1_TE + an_00155_(eryM2)_forward + an_00156_(eryM2)_reverse	__NL_LipPKS1_TE + an_00397_(lipM1_AT_ACP)_forward + an_00041_(lipM1)_reverse
C	hygM3 + an_00050_(fosM4)_forward + an_00059_(hygM3)_reverse	pBbS2k_borA1 + an_00271_(borLM)_forward + an_00270_(borLM)_reverse	mycM2 + an_00243_(mycM2)_forward + an_00061_(mycM2)_reverse	pBbS2k_borA3 + an_00229_(borM3)_forward + an_00019_(borM3)_reverse	DEBS_M6_TE + an_00387_(eryM6_AT_ACP)_forward + an_00037_(eryM6)_reverse	DEBS_M6_TE + an_00401_(eryM6_AT_ACP)_forward + an_00038_(eryM6)_reverse	JBx_137576 + an_00251_(mlsA8)_forward + an_00085_(mlsA8)_reverse	FICUS_ppsAmmAZ__ + an_00421_(mlsB1_AT_ACP)_forward + an_00085_(mlsA8)_reverse	JBx_137576 + an_00084_(mlsA8)_forward + an_00086_(mlsA8)_reverse	B5K_ppsE_M_tb_ + an_00118_(ppsEtb)_forward + an_00120_(ppsEtb)_reverse	DEBS1_TE + an_00155_(eryM2)_forward + an_00035_(eryM2)_reverse	__NL_LipPKS1_TE + an_00404_(lipM1_AT_ACP)_forward + an_00041_(lipM1)_reverse
D	natM2 + an_00175_(natM2)_forward + an_00176_(natM2)_reverse	pBbS2k_borA1 + an_00269_(borLM)_forward + an_00272_(borLM)_reverse	mycM2 + an_00060_(mycM2)_forward + an_00061_(mycM2)_reverse	180723_D08 + an_00159_(eryM6_epoAT)_forward + an_00158_(eryM6)_reverse	DEBS_M6_TE + an_00394_(eryM6_AT_ACP)_forward + an_00037_(eryM6)_reverse	DEBS_M6_TE + an_00408_(eryM6_AT_ACP)_forward + an_00038_(eryM6)_reverse	FICUS_ppsAmmAZ__ + an_00253_(mlsB1)_forward + an_00190_(mlsA8)_reverse	FICUS_ppsAmmAZ__ + an_00378_(mlsB1_AT_ACP)_forward + an_00086_(mlsA8)_reverse	FICUS_ppsAmmAZ__ + an_00090_(mlsB1)_forward + an_00085_(mlsA8)_reverse	E5C__ppsAmm + an_00198_(ppsAmm)_forward + an_00199_(ppsAmm)_reverse	DEBS1_TE + an_00033_(eryM2)_forward + an_00034_(eryM2)_reverse	__NL_LipPKS1_TE + an_00411_(lipM1_AT_ACP)_forward + an_00041_(lipM1)_reverse
E	natM2 + an_00175_(natM2)_forward + an_00065_(natM2)_reverse	pBbS2k_borA1 + an_00271_(borLM)_forward + an_00272_(borLM)_reverse	mycM2 + an_00060_(mycM2)_forward + an_00062_(mycM2)_reverse	180723_D08 + an_00159_(eryM6_epoAT)_forward + an_00038_(eryM6)_reverse	DEBS_M6_TE + an_00401_(eryM6_AT_ACP)_forward + an_00037_(eryM6)_reverse	DEBS_M6_TE + an_00415_(eryM6_AT_ACP)_forward + an_00038_(eryM6)_reverse	FICUS_ppsAmmAZ__ + an_00253_(mlsB1)_forward + an_00085_(mlsA8)_reverse	FICUS_ppsAmmAZ__ + an_00385_(mlsB1_AT_ACP)_forward + an_00086_(mlsA8)_reverse	FICUS_ppsAmmAZ__ + an_00090_(mlsB1)_forward + an_00086_(mlsA8)_reverse	E5C__ppsAmm + an_00198_(ppsAmm)_forward + an_00099_(ppsAmm)_reverse	DEBS1_TE + an_00033_(eryM2)_forward + an_00035_(eryM2)_reverse	__NL_LipPKS1_TE + an_00418_(lipM1_AT_ACP)_forward + an_00041_(lipM1)_reverse
F	natM2 + an_00244_(natM2)_forward + an_00176_(natM2)_reverse	pBbS2k_borA1 + an_00269_(borLM)_forward + an_00273_(borLM)_reverse	pBbS2k_borA3 + an_00018_(borM3)_forward + an_00019_(borM3)_reverse	180723_D08 + an_00236_(eryM6_epoAT)_forward + an_00158_(eryM6)_reverse	DEBS_M6_TE + an_00408_(eryM6_AT_ACP)_forward + an_00037_(eryM6)_reverse	JBx_137576 + an_00189_(mlsA8)_forward + an_00190_(mlsA8)_reverse	FICUS_ppsAmmAZ__ + an_00378_(mlsB1_AT_ACP)_forward + an_00085_(mlsA8)_reverse	FICUS_ppsAmmAZ__ + an_00392_(mlsB1_AT_ACP)_forward + an_00086_(mlsA8)_reverse	B5K_ppsE_M_tb_ + an_00212_(ppsEtb)_forward + an_00213_(ppsEtb)_reverse	E5C__ppsAmm + an_00256_(ppsAmm)_forward + an_00199_(ppsAmm)_reverse	DEBS1_TE + an_00234_(eryM2)_forward + an_00156_(eryM2)_reverse	__NL_LipPKS1_TE + an_00375_(lipM1_AT_ACP)_forward + an_00042_(lipM1)_reverse
G	natM2 + an_00244_(natM2)_forward + an_00064_(natM2)_reverse	pBbS2k_borA1 + an_00271_(borLM)_forward + an_00273_(borLM)_reverse	pBbS2k_borA3 + an_00145_(borM3)_forward + an_00146_(borM3)_reverse	180723_D08 + an_00236_(eryM6_epoAT)_forward + an_00037_(eryM6)_reverse	DEBS_M6_TE + an_00415_(eryM6_AT_ACP)_forward + an_00037_(eryM6)_reverse	JBx_137576 + an_00189_(mlsA8)_forward + an_00086_(mlsA8)_reverse	FICUS_ppsAmmAZ__ + an_00385_(mlsB1_AT_ACP)_forward + an_00085_(mlsA8)_reverse	FICUS_ppsAmmAZ__ + an_00399_(mlsB1_AT_ACP)_forward + an_00086_(mlsA8)_reverse	B5K_ppsE_M_tb_ + an_00212_(ppsEtb)_forward + an_00120_(ppsEtb)_reverse	E5C__ppsAmm + an_00256_(ppsAmm)_forward + an_00098_(ppsAmm)_reverse	DEBS1_TE + an_00234_(eryM2)_forward + an_00034_(eryM2)_reverse	__NL_LipPKS1_TE + an_00390_(lipM1_AT_ACP)_forward + an_00042_(lipM1)_reverse
H	natM2 + an_00063_(natM2)_forward + an_00064_(natM2)_reverse	mycM2 + an_00173_(mycM2)_forward + an_00174_(mycM2)_reverse	pBbS2k_borA3 + an_00145_(borM3)_forward + an_00020_(borM3)_reverse	180723_D08 + an_00039_(eryM6_epoAT)_forward + an_00037_(eryM6)_reverse	DEBS_M6_TE + an_00380_(eryM6_AT_ACP)_forward + an_00038_(eryM6)_reverse	FICUS_ppsAmmAZ__ + an_00193_(mlsB1)_forward + an_00190_(mlsA8)_reverse	FICUS_ppsAmmAZ__ + an_00392_(mlsB1_AT_ACP)_forward + an_00085_(mlsA8)_reverse	FICUS_ppsAmmAZ__ + an_00414_(mlsB1_AT_ACP)_forward + an_00086_(mlsA8)_reverse	B5K_ppsE_M_tb_ + an_00263_(ppsEtb)_forward + an_00213_(ppsEtb)_reverse	E5C__ppsAmm + an_00097_(ppsAmm)_forward + an_00098_(ppsAmm)_reverse	__NL_LipPKS1_TE + an_00375_(lipM1_AT_ACP)_forward + an_00041_(lipM1)_reverse	__NL_LipPKS1_TE + an_00397_(lipM1_AT_ACP)_forward + an_00042_(lipM1)_reverse
