# Supplementary material for: Automated Platform for the Plasmid Construction Process
Source: ACS Synth Biol. 2023 Nov 10;12(12):3506–13. doi: 10.1021/acssynbio.3c00292 (PMC10729297; doi:10.1021/acssynbio.3c00292)
Supplement: Supplementary file 2 — sb3c00292_si_002.zip [file sb3c00292_si_002.zip › dnada_supplementary_material_pks_library_build/plating/211020_plating_instructions-biomek-withcontrols.csv]

Unnamed: 0	j5_construct_id	name	parts	assembly_method	src_plate	src_well	QPLATE	QWELL
0	0	pAN_00004	borA2_Ncom + borM1 + mlsA8_Ccom + pPM021_MfeI_XhoI + lacI_T7_6xHis_TEV	SLIC/Gibson/CPEC	consolidated_gibson_plate_1	A1	consolidated_gibson_plate_1_QPLATE_1	A1
1	1	pAN_00005	borA2_Ncom + borM1 + mlsA8_Ccom + pPM021_MfeI_XhoI + lacI_lacUV5	SLIC/Gibson/CPEC	consolidated_gibson_plate_1	B1	consolidated_gibson_plate_1_QPLATE_1	A2
2	16	pAN_00020	borA2_Ncom + borM5 + mlsA8_Ccom + pPM021_MfeI_XhoI + lacI_T7_6xHis_TEV	SLIC/Gibson/CPEC	consolidated_gibson_plate_1	C1	consolidated_gibson_plate_1_QPLATE_1	A3
3	17	pAN_00021	borA2_Ncom + borM5 + mlsA8_Ccom + pPM021_MfeI_XhoI + lacI_lacUV5	SLIC/Gibson/CPEC	consolidated_gibson_plate_1	D1	consolidated_gibson_plate_1_QPLATE_1	A4
4	20	pAN_00024	borA2_Ncom + borM6 + mlsA8_Ccom + pPM021_MfeI_XhoI + lacI_T7_6xHis_TEV	SLIC/Gibson/CPEC	consolidated_gibson_plate_1	E1	consolidated_gibson_plate_1_QPLATE_1	A5
5	21	pAN_00025	borA2_Ncom + borM6 + mlsA8_Ccom + pPM021_MfeI_XhoI + lacI_lacUV5	SLIC/Gibson/CPEC	consolidated_gibson_plate_1	F1	consolidated_gibson_plate_1_QPLATE_1	A6
6	22	pAN_00026	borA2_Ncom + borM6 + pks12_Ccom + pPM021_MfeI_XhoI + lacI_T7_6xHis_TEV	SLIC/Gibson/CPEC	consolidated_gibson_plate_1	G1	consolidated_gibson_plate_1_QPLATE_1	A7
7	23	pAN_00027	borA2_Ncom + borM6 + pks12_Ccom + pPM021_MfeI_XhoI + lacI_lacUV5	SLIC/Gibson/CPEC	consolidated_gibson_plate_1	H1	consolidated_gibson_plate_1_QPLATE_1	A8
8	24	pAN_00028	borA2_Ncom + eryM1 + mlsA8_Ccom + pPM021_MfeI_XhoI + lacI_T7_6xHis_TEV	SLIC/Gibson/CPEC	consolidated_gibson_plate_1	A2	consolidated_gibson_plate_1_QPLATE_1	B1
9	25	pAN_00029	borA2_Ncom + eryM1 + mlsA8_Ccom + pPM021_MfeI_XhoI + lacI_lacUV5	SLIC/Gibson/CPEC	consolidated_gibson_plate_1	B2	consolidated_gibson_plate_1_QPLATE_1	B2
10	26	pAN_00030	borA2_Ncom + eryM1 + pks12_Ccom + pPM021_MfeI_XhoI + lacI_T7_6xHis_TEV	SLIC/Gibson/CPEC	consolidated_gibson_plate_1	C2	consolidated_gibson_plate_1_QPLATE_1	B3
11	27	pAN_00031	borA2_Ncom + eryM1 + pks12_Ccom + pPM021_MfeI_XhoI + lacI_lacUV5	SLIC/Gibson/CPEC	consolidated_gibson_plate_1	D2	consolidated_gibson_plate_1_QPLATE_1	B4
12	28	pAN_00032	borA2_Ncom + eryM2 + mlsA8_Ccom + pPM021_MfeI_XhoI + lacI_T7_6xHis_TEV	SLIC/Gibson/CPEC	consolidated_gibson_plate_1	E2	consolidated_gibson_plate_1_QPLATE_1	B5
13	29	pAN_00033	borA2_Ncom + eryM2 + mlsA8_Ccom + pPM021_MfeI_XhoI + lacI_lacUV5	SLIC/Gibson/CPEC	consolidated_gibson_plate_1	F2	consolidated_gibson_plate_1_QPLATE_1	B6
14	30	pAN_00034	borA2_Ncom + eryM2 + pks12_Ccom + pPM021_MfeI_XhoI + lacI_T7_6xHis_TEV	SLIC/Gibson/CPEC	consolidated_gibson_plate_1	G2	consolidated_gibson_plate_1_QPLATE_1	B7
15	31	pAN_00035	borA2_Ncom + eryM2 + pks12_Ccom + pPM021_MfeI_XhoI + lacI_lacUV5	SLIC/Gibson/CPEC	consolidated_gibson_plate_1	H2	consolidated_gibson_plate_1_QPLATE_1	B8
16	32	pAN_00036	borA2_Ncom + eryM6 + mlsA8_Ccom + pPM021_MfeI_XhoI + lacI_T7_6xHis_TEV	SLIC/Gibson/CPEC	consolidated_gibson_plate_1	A3	consolidated_gibson_plate_1_QPLATE_1	C1
17	33	pAN_00037	borA2_Ncom + eryM6 + mlsA8_Ccom + pPM021_MfeI_XhoI + lacI_lacUV5	SLIC/Gibson/CPEC	consolidated_gibson_plate_1	B3	consolidated_gibson_plate_1_QPLATE_1	C2
18	34	pAN_00038	borA2_Ncom + eryM6 + pks12_Ccom + pPM021_MfeI_XhoI + lacI_T7_6xHis_TEV	SLIC/Gibson/CPEC	consolidated_gibson_plate_1	C3	consolidated_gibson_plate_1_QPLATE_1	C3
19	35	pAN_00039	borA2_Ncom + eryM6 + pks12_Ccom + pPM021_MfeI_XhoI + lacI_lacUV5	SLIC/Gibson/CPEC	consolidated_gibson_plate_1	D3	consolidated_gibson_plate_1_QPLATE_1	C4
20	36	pAN_00040	borA2_Ncom + eryM6_epoAT + mlsA8_Ccom + pPM021_MfeI_XhoI + lacI_T7_6xHis_TEV	SLIC/Gibson/CPEC	consolidated_gibson_plate_1	E3	consolidated_gibson_plate_1_QPLATE_1	C5
21	37	pAN_00041	borA2_Ncom + eryM6_epoAT + mlsA8_Ccom + pPM021_MfeI_XhoI + lacI_lacUV5	SLIC/Gibson/CPEC	consolidated_gibson_plate_1	F3	consolidated_gibson_plate_1_QPLATE_1	C6
22	38	pAN_00042	borA2_Ncom + eryM6_epoAT + pks12_Ccom + pPM021_MfeI_XhoI + lacI_T7_6xHis_TEV	SLIC/Gibson/CPEC	consolidated_gibson_plate_1	G3	consolidated_gibson_plate_1_QPLATE_1	C7
23	39	pAN_00043	borA2_Ncom + eryM6_epoAT + pks12_Ccom + pPM021_MfeI_XhoI + lacI_lacUV5	SLIC/Gibson/CPEC	consolidated_gibson_plate_1	H3	consolidated_gibson_plate_1_QPLATE_1	C8
24	40	pAN_00044	borA2_Ncom + lipM1 + mlsA8_Ccom + pPM021_MfeI_XhoI + lacI_T7_6xHis_TEV	SLIC/Gibson/CPEC	consolidated_gibson_plate_1	A4	consolidated_gibson_plate_1_QPLATE_1	D1
25	41	pAN_00045	borA2_Ncom + lipM1 + mlsA8_Ccom + pPM021_MfeI_XhoI + lacI_lacUV5	SLIC/Gibson/CPEC	consolidated_gibson_plate_1	B4	consolidated_gibson_plate_1_QPLATE_1	D2
26	42	pAN_00046	borA2_Ncom + lipM1 + pks12_Ccom + pPM021_MfeI_XhoI + lacI_T7_6xHis_TEV	SLIC/Gibson/CPEC	consolidated_gibson_plate_1	C4	consolidated_gibson_plate_1_QPLATE_1	D3
27	43	pAN_00047	borA2_Ncom + lipM1 + pks12_Ccom + pPM021_MfeI_XhoI + lacI_lacUV5	SLIC/Gibson/CPEC	consolidated_gibson_plate_1	D4	consolidated_gibson_plate_1_QPLATE_1	D4
28	44	pAN_00048	borA2_Ncom + lipM1_YtoF + mlsA8_Ccom + pPM021_MfeI_XhoI + lacI_T7_6xHis_TEV	SLIC/Gibson/CPEC	consolidated_gibson_plate_1	E4	consolidated_gibson_plate_1_QPLATE_1	D5
29	45	pAN_00049	borA2_Ncom + lipM1_YtoF + mlsA8_Ccom + pPM021_MfeI_XhoI + lacI_lacUV5	SLIC/Gibson/CPEC	consolidated_gibson_plate_1	F4	consolidated_gibson_plate_1_QPLATE_1	D6
30	46	pAN_00050	borA2_Ncom + lipM1_YtoF + pks12_Ccom + pPM021_MfeI_XhoI + lacI_T7_6xHis_TEV	SLIC/Gibson/CPEC	consolidated_gibson_plate_1	G4	consolidated_gibson_plate_1_QPLATE_1	D7
31	47	pAN_00051	borA2_Ncom + lipM1_YtoF + pks12_Ccom + pPM021_MfeI_XhoI + lacI_lacUV5	SLIC/Gibson/CPEC	consolidated_gibson_plate_1	H4	consolidated_gibson_plate_1_QPLATE_1	D8
32	48	pAN_00052	borA2_Ncom + lipM1_YtoF_borAT + mlsA8_Ccom + pPM021_MfeI_XhoI + lacI_T7_6xHis_TEV	SLIC/Gibson/CPEC	consolidated_gibson_plate_1	A5	consolidated_gibson_plate_1_QPLATE_1	E1
33	49	pAN_00053	borA2_Ncom + lipM1_YtoF_borAT + mlsA8_Ccom + pPM021_MfeI_XhoI + lacI_lacUV5	SLIC/Gibson/CPEC	consolidated_gibson_plate_1	B5	consolidated_gibson_plate_1_QPLATE_1	E2
34	50	pAN_00054	borA2_Ncom + lipM1_YtoF_borAT + pks12_Ccom + pPM021_MfeI_XhoI + lacI_T7_6xHis_TEV	SLIC/Gibson/CPEC	consolidated_gibson_plate_1	C5	consolidated_gibson_plate_1_QPLATE_1	E3
35	51	pAN_00055	borA2_Ncom + lipM1_YtoF_borAT + pks12_Ccom + pPM021_MfeI_XhoI + lacI_lacUV5	SLIC/Gibson/CPEC	consolidated_gibson_plate_1	D5	consolidated_gibson_plate_1_QPLATE_1	E4
36	52	pAN_00056	borA2_Ncom + pikM1 + mlsA8_Ccom + pPM021_MfeI_XhoI + lacI_T7_6xHis_TEV	SLIC/Gibson/CPEC	consolidated_gibson_plate_1	E5	consolidated_gibson_plate_1_QPLATE_1	E5
37	53	pAN_00057	borA2_Ncom + pikM1 + mlsA8_Ccom + pPM021_MfeI_XhoI + lacI_lacUV5	SLIC/Gibson/CPEC	consolidated_gibson_plate_1	F5	consolidated_gibson_plate_1_QPLATE_1	E6
38	54	pAN_00058	borA2_Ncom + pikM1 + pks12_Ccom + pPM021_MfeI_XhoI + lacI_T7_6xHis_TEV	SLIC/Gibson/CPEC	consolidated_gibson_plate_1	G5	consolidated_gibson_plate_1_QPLATE_1	E7
39	55	pAN_00059	borA2_Ncom + pikM1 + pks12_Ccom + pPM021_MfeI_XhoI + lacI_lacUV5	SLIC/Gibson/CPEC	consolidated_gibson_plate_1	H5	consolidated_gibson_plate_1_QPLATE_1	E8
40	56	pAN_00060	borA2_Ncom + pikM2 + mlsA8_Ccom + pPM021_MfeI_XhoI + lacI_T7_6xHis_TEV	SLIC/Gibson/CPEC	consolidated_gibson_plate_1	A6	consolidated_gibson_plate_1_QPLATE_1	F1
41	57	pAN_00061	borA2_Ncom + pikM2 + mlsA8_Ccom + pPM021_MfeI_XhoI + lacI_lacUV5	SLIC/Gibson/CPEC	consolidated_gibson_plate_1	B6	consolidated_gibson_plate_1_QPLATE_1	F2
42	60	pAN_00064	borA2_Ncom + pikM6 + mlsA8_Ccom + pPM021_MfeI_XhoI + lacI_T7_6xHis_TEV	SLIC/Gibson/CPEC	consolidated_gibson_plate_1	C6	consolidated_gibson_plate_1_QPLATE_1	F3
43	61	pAN_00065	borA2_Ncom + pikM6 + mlsA8_Ccom + pPM021_MfeI_XhoI + lacI_lacUV5	SLIC/Gibson/CPEC	consolidated_gibson_plate_1	D6	consolidated_gibson_plate_1_QPLATE_1	F4
44	62	pAN_00066	borA2_Ncom + pikM6 + pks12_Ccom + pPM021_MfeI_XhoI + lacI_T7_6xHis_TEV	SLIC/Gibson/CPEC	consolidated_gibson_plate_1	E6	consolidated_gibson_plate_1_QPLATE_1	F5
45	63	pAN_00067	borA2_Ncom + pikM6 + pks12_Ccom + pPM021_MfeI_XhoI + lacI_lacUV5	SLIC/Gibson/CPEC	consolidated_gibson_plate_1	F6	consolidated_gibson_plate_1_QPLATE_1	F6
46	64	pAN_00068	borA2_Ncom + fosM4 + mlsA8_Ccom + pPM021_MfeI_XhoI + lacI_T7_6xHis_TEV	SLIC/Gibson/CPEC	consolidated_gibson_plate_1	G6	consolidated_gibson_plate_1_QPLATE_1	F7
47	65	pAN_00069	borA2_Ncom + fosM4 + mlsA8_Ccom + pPM021_MfeI_XhoI + lacI_lacUV5	SLIC/Gibson/CPEC	consolidated_gibson_plate_1	H6	consolidated_gibson_plate_1_QPLATE_1	F8
48	66	pAN_00070	borA2_Ncom + fosM4 + pks12_Ccom + pPM021_MfeI_XhoI + lacI_T7_6xHis_TEV	SLIC/Gibson/CPEC	consolidated_gibson_plate_1	A7	consolidated_gibson_plate_1_QPLATE_2	A1
49	67	pAN_00071	borA2_Ncom + fosM4 + pks12_Ccom + pPM021_MfeI_XhoI + lacI_lacUV5	SLIC/Gibson/CPEC	consolidated_gibson_plate_1	B7	consolidated_gibson_plate_1_QPLATE_2	A2
50	68	pAN_00072	borA2_Ncom + fosM5 + mlsA8_Ccom + pPM021_MfeI_XhoI + lacI_T7_6xHis_TEV	SLIC/Gibson/CPEC	consolidated_gibson_plate_1	C7	consolidated_gibson_plate_1_QPLATE_2	A3
51	69	pAN_00073	borA2_Ncom + fosM5 + mlsA8_Ccom + pPM021_MfeI_XhoI + lacI_lacUV5	SLIC/Gibson/CPEC	consolidated_gibson_plate_1	D7	consolidated_gibson_plate_1_QPLATE_2	A4
52	70	pAN_00074	borA2_Ncom + fosM5 + pks12_Ccom + pPM021_MfeI_XhoI + lacI_T7_6xHis_TEV	SLIC/Gibson/CPEC	consolidated_gibson_plate_1	E7	consolidated_gibson_plate_1_QPLATE_2	A5
53	71	pAN_00075	borA2_Ncom + fosM5 + pks12_Ccom + pPM021_MfeI_XhoI + lacI_lacUV5	SLIC/Gibson/CPEC	consolidated_gibson_plate_1	F7	consolidated_gibson_plate_1_QPLATE_2	A6
54	76	pAN_00080	borA2_Ncom + hygM3 + mlsA8_Ccom + pPM021_MfeI_XhoI + lacI_T7_6xHis_TEV	SLIC/Gibson/CPEC	consolidated_gibson_plate_1	G7	consolidated_gibson_plate_1_QPLATE_2	A7
55	77	pAN_00081	borA2_Ncom + hygM3 + mlsA8_Ccom + pPM021_MfeI_XhoI + lacI_lacUV5	SLIC/Gibson/CPEC	consolidated_gibson_plate_1	H7	consolidated_gibson_plate_1_QPLATE_2	A8
56	78	pAN_00082	borA2_Ncom + hygM3 + pks12_Ccom + pPM021_MfeI_XhoI + lacI_T7_6xHis_TEV	SLIC/Gibson/CPEC	consolidated_gibson_plate_1	A8	consolidated_gibson_plate_1_QPLATE_2	B1
57	79	pAN_00083	borA2_Ncom + hygM3 + pks12_Ccom + pPM021_MfeI_XhoI + lacI_lacUV5	SLIC/Gibson/CPEC	consolidated_gibson_plate_1	B8	consolidated_gibson_plate_1_QPLATE_2	B2
58	84	pAN_00088	borA2_Ncom + natM2 + mlsA8_Ccom + pPM021_MfeI_XhoI + lacI_T7_6xHis_TEV	SLIC/Gibson/CPEC	consolidated_gibson_plate_1	C8	consolidated_gibson_plate_1_QPLATE_2	B3
59	85	pAN_00089	borA2_Ncom + natM2 + mlsA8_Ccom + pPM021_MfeI_XhoI + lacI_lacUV5	SLIC/Gibson/CPEC	consolidated_gibson_plate_1	D8	consolidated_gibson_plate_1_QPLATE_2	B4
60	86	pAN_00090	borA2_Ncom + natM2 + pks12_Ccom + pPM021_MfeI_XhoI + lacI_T7_6xHis_TEV	SLIC/Gibson/CPEC	consolidated_gibson_plate_1	E8	consolidated_gibson_plate_1_QPLATE_2	B5
61	87	pAN_00091	borA2_Ncom + natM2 + pks12_Ccom + pPM021_MfeI_XhoI + lacI_lacUV5	SLIC/Gibson/CPEC	consolidated_gibson_plate_1	F8	consolidated_gibson_plate_1_QPLATE_2	B6
62	88	pAN_00092	borA2_Ncom + nigM1 + mlsA8_Ccom + pPM021_MfeI_XhoI + lacI_T7_6xHis_TEV	SLIC/Gibson/CPEC	consolidated_gibson_plate_1	G8	consolidated_gibson_plate_1_QPLATE_2	B7
63	89	pAN_00093	borA2_Ncom + nigM1 + mlsA8_Ccom + pPM021_MfeI_XhoI + lacI_lacUV5	SLIC/Gibson/CPEC	consolidated_gibson_plate_1	H8	consolidated_gibson_plate_1_QPLATE_2	B8
64	92	pAN_00096	borA2_Ncom + hisM2 + mlsA8_Ccom + pPM021_MfeI_XhoI + lacI_T7_6xHis_TEV	SLIC/Gibson/CPEC	consolidated_gibson_plate_1	A9	consolidated_gibson_plate_1_QPLATE_2	C1
65	93	pAN_00097	borA2_Ncom + hisM2 + mlsA8_Ccom + pPM021_MfeI_XhoI + lacI_lacUV5	SLIC/Gibson/CPEC	consolidated_gibson_plate_1	B9	consolidated_gibson_plate_1_QPLATE_2	C2
66	94	pAN_00098	borA2_Ncom + hisM2 + pks12_Ccom + pPM021_MfeI_XhoI + lacI_T7_6xHis_TEV	SLIC/Gibson/CPEC	consolidated_gibson_plate_1	C9	consolidated_gibson_plate_1_QPLATE_2	C3
67	95	pAN_00099	borA2_Ncom + hisM2 + pks12_Ccom + pPM021_MfeI_XhoI + lacI_lacUV5	SLIC/Gibson/CPEC	consolidated_gibson_plate_1	D9	consolidated_gibson_plate_1_QPLATE_2	C4
68	96	pAN_00100	borA2_Ncom + blv75M2 + mlsA8_Ccom + pPM021_MfeI_XhoI + lacI_T7_6xHis_TEV	SLIC/Gibson/CPEC	consolidated_gibson_plate_1	E9	consolidated_gibson_plate_1_QPLATE_2	C5
69	97	pAN_00101	borA2_Ncom + blv75M2 + mlsA8_Ccom + pPM021_MfeI_XhoI + lacI_lacUV5	SLIC/Gibson/CPEC	consolidated_gibson_plate_1	F9	consolidated_gibson_plate_1_QPLATE_2	C6
70	98	pAN_00102	borA2_Ncom + blv75M2 + pks12_Ccom + pPM021_MfeI_XhoI + lacI_T7_6xHis_TEV	SLIC/Gibson/CPEC	consolidated_gibson_plate_1	G9	consolidated_gibson_plate_1_QPLATE_2	C7
71	99	pAN_00103	borA2_Ncom + blv75M2 + pks12_Ccom + pPM021_MfeI_XhoI + lacI_lacUV5	SLIC/Gibson/CPEC	consolidated_gibson_plate_1	H9	consolidated_gibson_plate_1_QPLATE_2	C8
72	100	pAN_00104	borA2_Ncom + ctgM2 + mlsA8_Ccom + pPM021_MfeI_XhoI + lacI_T7_6xHis_TEV	SLIC/Gibson/CPEC	consolidated_gibson_plate_1	A10	consolidated_gibson_plate_1_QPLATE_2	D1
73	101	pAN_00105	borA2_Ncom + ctgM2 + mlsA8_Ccom + pPM021_MfeI_XhoI + lacI_lacUV5	SLIC/Gibson/CPEC	consolidated_gibson_plate_1	B10	consolidated_gibson_plate_1_QPLATE_2	D2
74	102	pAN_00106	borA2_Ncom + ctgM2 + pks12_Ccom + pPM021_MfeI_XhoI + lacI_T7_6xHis_TEV	SLIC/Gibson/CPEC	consolidated_gibson_plate_1	C10	consolidated_gibson_plate_1_QPLATE_2	D3
75	103	pAN_00107	borA2_Ncom + ctgM2 + pks12_Ccom + pPM021_MfeI_XhoI + lacI_lacUV5	SLIC/Gibson/CPEC	consolidated_gibson_plate_1	D10	consolidated_gibson_plate_1_QPLATE_2	D4
76	104	pAN_00108	borA2_Ncom + MAStb + mlsA8_Ccom + pPM021_MfeI_XhoI + lacI_T7_6xHis_TEV	SLIC/Gibson/CPEC	consolidated_gibson_plate_1	E10	consolidated_gibson_plate_1_QPLATE_2	D5
77	105	pAN_00109	borA2_Ncom + MAStb + mlsA8_Ccom + pPM021_MfeI_XhoI + lacI_lacUV5	SLIC/Gibson/CPEC	consolidated_gibson_plate_1	F10	consolidated_gibson_plate_1_QPLATE_2	D6
78	106	pAN_00110	borA2_Ncom + MAStb + pks12_Ccom + pPM021_MfeI_XhoI + lacI_T7_6xHis_TEV	SLIC/Gibson/CPEC	consolidated_gibson_plate_1	G10	consolidated_gibson_plate_1_QPLATE_2	D7
79	107	pAN_00111	borA2_Ncom + MAStb + pks12_Ccom + pPM021_MfeI_XhoI + lacI_lacUV5	SLIC/Gibson/CPEC	consolidated_gibson_plate_1	H10	consolidated_gibson_plate_1_QPLATE_2	D8
80	108	pAN_00112	borA2_Ncom + MASmm + mlsA8_Ccom + pPM021_MfeI_XhoI + lacI_T7_6xHis_TEV	SLIC/Gibson/CPEC	consolidated_gibson_plate_1	A11	consolidated_gibson_plate_1_QPLATE_2	E1
81	109	pAN_00113	borA2_Ncom + MASmm + mlsA8_Ccom + pPM021_MfeI_XhoI + lacI_lacUV5	SLIC/Gibson/CPEC	consolidated_gibson_plate_1	B11	consolidated_gibson_plate_1_QPLATE_2	E2
82	110	pAN_00114	borA2_Ncom + MASmm + pks12_Ccom + pPM021_MfeI_XhoI + lacI_T7_6xHis_TEV	SLIC/Gibson/CPEC	consolidated_gibson_plate_1	C11	consolidated_gibson_plate_1_QPLATE_2	E3
83	111	pAN_00115	borA2_Ncom + MASmm + pks12_Ccom + pPM021_MfeI_XhoI + lacI_lacUV5	SLIC/Gibson/CPEC	consolidated_gibson_plate_1	D11	consolidated_gibson_plate_1_QPLATE_2	E4
84	112	pAN_00116	borA2_Ncom + mlsA8 + mlsA8_Ccom + pPM021_MfeI_XhoI + lacI_T7_6xHis_TEV	SLIC/Gibson/CPEC	consolidated_gibson_plate_1	E11	consolidated_gibson_plate_1_QPLATE_2	E5
85	113	pAN_00117	borA2_Ncom + mlsA8 + mlsA8_Ccom + pPM021_MfeI_XhoI + lacI_lacUV5	SLIC/Gibson/CPEC	consolidated_gibson_plate_1	F11	consolidated_gibson_plate_1_QPLATE_2	E6
86	114	pAN_00118	borA2_Ncom + mlsA8 + pks12_Ccom + pPM021_MfeI_XhoI + lacI_T7_6xHis_TEV	SLIC/Gibson/CPEC	consolidated_gibson_plate_1	G11	consolidated_gibson_plate_1_QPLATE_2	E7
87	115	pAN_00119	borA2_Ncom + mlsA8 + pks12_Ccom + pPM021_MfeI_XhoI + lacI_lacUV5	SLIC/Gibson/CPEC	consolidated_gibson_plate_1	H11	consolidated_gibson_plate_1_QPLATE_2	E8
88	116	pAN_00120	borA2_Ncom + mlsA9 + mlsA8_Ccom + pPM021_MfeI_XhoI + lacI_T7_6xHis_TEV	SLIC/Gibson/CPEC	consolidated_gibson_plate_1	A12	consolidated_gibson_plate_1_QPLATE_2	F1
89	117	pAN_00121	borA2_Ncom + mlsA9 + mlsA8_Ccom + pPM021_MfeI_XhoI + lacI_lacUV5	SLIC/Gibson/CPEC	consolidated_gibson_plate_1	B12	consolidated_gibson_plate_1_QPLATE_2	F2
90	118	pAN_00122	borA2_Ncom + mlsA9 + pks12_Ccom + pPM021_MfeI_XhoI + lacI_T7_6xHis_TEV	SLIC/Gibson/CPEC	consolidated_gibson_plate_1	C12	consolidated_gibson_plate_1_QPLATE_2	F3
91	119	pAN_00123	borA2_Ncom + mlsA9 + pks12_Ccom + pPM021_MfeI_XhoI + lacI_lacUV5	SLIC/Gibson/CPEC	consolidated_gibson_plate_1	D12	consolidated_gibson_plate_1_QPLATE_2	F4
92	120	pAN_00124	borA2_Ncom + mlsB1 + mlsA8_Ccom + pPM021_MfeI_XhoI + lacI_T7_6xHis_TEV	SLIC/Gibson/CPEC	consolidated_gibson_plate_1	E12	consolidated_gibson_plate_1_QPLATE_2	F5
93	121	pAN_00125	borA2_Ncom + mlsB1 + mlsA8_Ccom + pPM021_MfeI_XhoI + lacI_lacUV5	SLIC/Gibson/CPEC	consolidated_gibson_plate_1	F12	consolidated_gibson_plate_1_QPLATE_2	F6
94	122	pAN_00126	borA2_Ncom + mlsB1 + pks12_Ccom + pPM021_MfeI_XhoI + lacI_T7_6xHis_TEV	SLIC/Gibson/CPEC	consolidated_gibson_plate_1	G12	consolidated_gibson_plate_1_QPLATE_2	F7
95	123	pAN_00127	borA2_Ncom + mlsB1 + pks12_Ccom + pPM021_MfeI_XhoI + lacI_lacUV5	SLIC/Gibson/CPEC	consolidated_gibson_plate_1	H12	consolidated_gibson_plate_1_QPLATE_2	F8
96	124	pAN_00128	borA2_Ncom + pks12M1 + mlsA8_Ccom + pPM021_MfeI_XhoI + lacI_T7_6xHis_TEV	SLIC/Gibson/CPEC	consolidated_gibson_plate_2	A1	consolidated_gibson_plate_2_QPLATE_1	A1
97	125	pAN_00129	borA2_Ncom + pks12M1 + mlsA8_Ccom + pPM021_MfeI_XhoI + lacI_lacUV5	SLIC/Gibson/CPEC	consolidated_gibson_plate_2	B1	consolidated_gibson_plate_2_QPLATE_1	A2
98	126	pAN_00130	borA2_Ncom + pks12M1 + pks12_Ccom + pPM021_MfeI_XhoI + lacI_T7_6xHis_TEV	SLIC/Gibson/CPEC	consolidated_gibson_plate_2	C1	consolidated_gibson_plate_2_QPLATE_1	A3
99	127	pAN_00131	borA2_Ncom + pks12M1 + pks12_Ccom + pPM021_MfeI_XhoI + lacI_lacUV5	SLIC/Gibson/CPEC	consolidated_gibson_plate_2	D1	consolidated_gibson_plate_2_QPLATE_1	A4
100	128	pAN_00132	borA2_Ncom + pks12M2 + mlsA8_Ccom + pPM021_MfeI_XhoI + lacI_T7_6xHis_TEV	SLIC/Gibson/CPEC	consolidated_gibson_plate_2	E1	consolidated_gibson_plate_2_QPLATE_1	A5
101	129	pAN_00133	borA2_Ncom + pks12M2 + mlsA8_Ccom + pPM021_MfeI_XhoI + lacI_lacUV5	SLIC/Gibson/CPEC	consolidated_gibson_plate_2	F1	consolidated_gibson_plate_2_QPLATE_1	A6
102	130	pAN_00134	borA2_Ncom + pks12M2 + pks12_Ccom + pPM021_MfeI_XhoI + lacI_T7_6xHis_TEV	SLIC/Gibson/CPEC	consolidated_gibson_plate_2	G1	consolidated_gibson_plate_2_QPLATE_1	A7
103	131	pAN_00135	borA2_Ncom + pks12M2 + pks12_Ccom + pPM021_MfeI_XhoI + lacI_lacUV5	SLIC/Gibson/CPEC	consolidated_gibson_plate_2	H1	consolidated_gibson_plate_2_QPLATE_1	A8
104	140	pAN_00144	borA2_Ncom + ppsBtb + mlsA8_Ccom + pPM021_MfeI_XhoI + lacI_T7_6xHis_TEV	SLIC/Gibson/CPEC	consolidated_gibson_plate_2	A2	consolidated_gibson_plate_2_QPLATE_1	B1
105	141	pAN_00145	borA2_Ncom + ppsBtb + mlsA8_Ccom + pPM021_MfeI_XhoI + lacI_lacUV5	SLIC/Gibson/CPEC	consolidated_gibson_plate_2	B2	consolidated_gibson_plate_2_QPLATE_1	B2
106	142	pAN_00146	borA2_Ncom + ppsBtb + pks12_Ccom + pPM021_MfeI_XhoI + lacI_T7_6xHis_TEV	SLIC/Gibson/CPEC	consolidated_gibson_plate_2	C2	consolidated_gibson_plate_2_QPLATE_1	B3
107	143	pAN_00147	borA2_Ncom + ppsBtb + pks12_Ccom + pPM021_MfeI_XhoI + lacI_lacUV5	SLIC/Gibson/CPEC	consolidated_gibson_plate_2	D2	consolidated_gibson_plate_2_QPLATE_1	B4
108	144	pAN_00148	borA2_Ncom + ppsBmm + mlsA8_Ccom + pPM021_MfeI_XhoI + lacI_T7_6xHis_TEV	SLIC/Gibson/CPEC	consolidated_gibson_plate_2	E2	consolidated_gibson_plate_2_QPLATE_1	B5
109	145	pAN_00149	borA2_Ncom + ppsBmm + mlsA8_Ccom + pPM021_MfeI_XhoI + lacI_lacUV5	SLIC/Gibson/CPEC	consolidated_gibson_plate_2	F2	consolidated_gibson_plate_2_QPLATE_1	B6
110	146	pAN_00150	borA2_Ncom + ppsBmm + pks12_Ccom + pPM021_MfeI_XhoI + lacI_T7_6xHis_TEV	SLIC/Gibson/CPEC	consolidated_gibson_plate_2	G2	consolidated_gibson_plate_2_QPLATE_1	B7
111	147	pAN_00151	borA2_Ncom + ppsBmm + pks12_Ccom + pPM021_MfeI_XhoI + lacI_lacUV5	SLIC/Gibson/CPEC	consolidated_gibson_plate_2	H2	consolidated_gibson_plate_2_QPLATE_1	B8
112	152	pAN_00156	borA2_Ncom + ppsCmm + mlsA8_Ccom + pPM021_MfeI_XhoI + lacI_T7_6xHis_TEV	SLIC/Gibson/CPEC	consolidated_gibson_plate_2	A3	consolidated_gibson_plate_2_QPLATE_1	C1
113	153	pAN_00157	borA2_Ncom + ppsCmm + mlsA8_Ccom + pPM021_MfeI_XhoI + lacI_lacUV5	SLIC/Gibson/CPEC	consolidated_gibson_plate_2	B3	consolidated_gibson_plate_2_QPLATE_1	C2
114	154	pAN_00158	borA2_Ncom + ppsCmm + pks12_Ccom + pPM021_MfeI_XhoI + lacI_T7_6xHis_TEV	SLIC/Gibson/CPEC	consolidated_gibson_plate_2	C3	consolidated_gibson_plate_2_QPLATE_1	C3
115	155	pAN_00159	borA2_Ncom + ppsCmm + pks12_Ccom + pPM021_MfeI_XhoI + lacI_lacUV5	SLIC/Gibson/CPEC	consolidated_gibson_plate_2	D3	consolidated_gibson_plate_2_QPLATE_1	C4
116	160	pAN_00164	borA2_Ncom + ppsDmm + mlsA8_Ccom + pPM021_MfeI_XhoI + lacI_T7_6xHis_TEV	SLIC/Gibson/CPEC	consolidated_gibson_plate_2	E3	consolidated_gibson_plate_2_QPLATE_1	C5
117	161	pAN_00165	borA2_Ncom + ppsDmm + mlsA8_Ccom + pPM021_MfeI_XhoI + lacI_lacUV5	SLIC/Gibson/CPEC	consolidated_gibson_plate_2	F3	consolidated_gibson_plate_2_QPLATE_1	C6
118	162	pAN_00166	borA2_Ncom + ppsDmm + pks12_Ccom + pPM021_MfeI_XhoI + lacI_T7_6xHis_TEV	SLIC/Gibson/CPEC	consolidated_gibson_plate_2	G3	consolidated_gibson_plate_2_QPLATE_1	C7
119	163	pAN_00167	borA2_Ncom + ppsDmm + pks12_Ccom + pPM021_MfeI_XhoI + lacI_lacUV5	SLIC/Gibson/CPEC	consolidated_gibson_plate_2	H3	consolidated_gibson_plate_2_QPLATE_1	C8
120	164	pAN_00168	borA2_Ncom + ppsEtb + mlsA8_Ccom + pPM021_MfeI_XhoI + lacI_T7_6xHis_TEV	SLIC/Gibson/CPEC	consolidated_gibson_plate_2	A4	consolidated_gibson_plate_2_QPLATE_1	D1
121	165	pAN_00169	borA2_Ncom + ppsEtb + mlsA8_Ccom + pPM021_MfeI_XhoI + lacI_lacUV5	SLIC/Gibson/CPEC	consolidated_gibson_plate_2	B4	consolidated_gibson_plate_2_QPLATE_1	D2
122	166	pAN_00170	borA2_Ncom + ppsEtb + pks12_Ccom + pPM021_MfeI_XhoI + lacI_T7_6xHis_TEV	SLIC/Gibson/CPEC	consolidated_gibson_plate_2	C4	consolidated_gibson_plate_2_QPLATE_1	D3
123	167	pAN_00171	borA2_Ncom + ppsEtb + pks12_Ccom + pPM021_MfeI_XhoI + lacI_lacUV5	SLIC/Gibson/CPEC	consolidated_gibson_plate_2	D4	consolidated_gibson_plate_2_QPLATE_1	D4
124	168	pAN_00172	borA2_Ncom + ppsEtb + mlsA8_Ccom + pPM021_MfeI_XhoI + lacI_T7_6xHis_TEV	SLIC/Gibson/CPEC	consolidated_gibson_plate_2	E4	consolidated_gibson_plate_2_QPLATE_1	D5
125	169	pAN_00173	borA2_Ncom + ppsEtb + mlsA8_Ccom + pPM021_MfeI_XhoI + lacI_lacUV5	SLIC/Gibson/CPEC	consolidated_gibson_plate_2	F4	consolidated_gibson_plate_2_QPLATE_1	D6
126	170	pAN_00174	borA2_Ncom + ppsEtb + pks12_Ccom + pPM021_MfeI_XhoI + lacI_T7_6xHis_TEV	SLIC/Gibson/CPEC	consolidated_gibson_plate_2	G4	consolidated_gibson_plate_2_QPLATE_1	D7
127	171	pAN_00175	borA2_Ncom + ppsEtb + pks12_Ccom + pPM021_MfeI_XhoI + lacI_lacUV5	SLIC/Gibson/CPEC	consolidated_gibson_plate_2	H4	consolidated_gibson_plate_2_QPLATE_1	D8
128	172	pAN_00176	borA2_Ncom + rifM2 + mlsA8_Ccom + pPM021_MfeI_XhoI + lacI_T7_6xHis_TEV	SLIC/Gibson/CPEC	consolidated_gibson_plate_2	A5	consolidated_gibson_plate_2_QPLATE_1	E1
129	173	pAN_00177	borA2_Ncom + rifM2 + mlsA8_Ccom + pPM021_MfeI_XhoI + lacI_lacUV5	SLIC/Gibson/CPEC	consolidated_gibson_plate_2	B5	consolidated_gibson_plate_2_QPLATE_1	E2
130	174	pAN_00178	borA2_Ncom + rifM2 + pks12_Ccom + pPM021_MfeI_XhoI + lacI_T7_6xHis_TEV	SLIC/Gibson/CPEC	consolidated_gibson_plate_2	C5	consolidated_gibson_plate_2_QPLATE_1	E3
131	175	pAN_00179	borA2_Ncom + rifM2 + pks12_Ccom + pPM021_MfeI_XhoI + lacI_lacUV5	SLIC/Gibson/CPEC	consolidated_gibson_plate_2	D5	consolidated_gibson_plate_2_QPLATE_1	E4
132	176	pAN_00180	borA2_Ncom + spnM1 + mlsA8_Ccom + pPM021_MfeI_XhoI + lacI_T7_6xHis_TEV	SLIC/Gibson/CPEC	consolidated_gibson_plate_2	E5	consolidated_gibson_plate_2_QPLATE_1	E5
133	177	pAN_00181	borA2_Ncom + spnM1 + mlsA8_Ccom + pPM021_MfeI_XhoI + lacI_lacUV5	SLIC/Gibson/CPEC	consolidated_gibson_plate_2	F5	consolidated_gibson_plate_2_QPLATE_1	E6
134	178	pAN_00182	borA2_Ncom + spnM1 + pks12_Ccom + pPM021_MfeI_XhoI + lacI_T7_6xHis_TEV	SLIC/Gibson/CPEC	consolidated_gibson_plate_2	G5	consolidated_gibson_plate_2_QPLATE_1	E7
135	179	pAN_00183	borA2_Ncom + spnM1 + pks12_Ccom + pPM021_MfeI_XhoI + lacI_lacUV5	SLIC/Gibson/CPEC	consolidated_gibson_plate_2	H5	consolidated_gibson_plate_2_QPLATE_1	E8
136	180	pAN_00184	borA2_Ncom + spnM2 + mlsA8_Ccom + pPM021_MfeI_XhoI + lacI_T7_6xHis_TEV	SLIC/Gibson/CPEC	consolidated_gibson_plate_2	A6	consolidated_gibson_plate_2_QPLATE_1	F1
137	181	pAN_00185	borA2_Ncom + spnM2 + mlsA8_Ccom + pPM021_MfeI_XhoI + lacI_lacUV5	SLIC/Gibson/CPEC	consolidated_gibson_plate_2	B6	consolidated_gibson_plate_2_QPLATE_1	F2
138	182	pAN_00186	borA2_Ncom + spnM2 + pks12_Ccom + pPM021_MfeI_XhoI + lacI_T7_6xHis_TEV	SLIC/Gibson/CPEC	consolidated_gibson_plate_2	C6	consolidated_gibson_plate_2_QPLATE_1	F3
139	183	pAN_00187	borA2_Ncom + spnM2 + pks12_Ccom + pPM021_MfeI_XhoI + lacI_lacUV5	SLIC/Gibson/CPEC	consolidated_gibson_plate_2	D6	consolidated_gibson_plate_2_QPLATE_1	F4
140	184	pAN_00188	borA2_Ncom + pks15mm + mlsA8_Ccom + pPM021_MfeI_XhoI + lacI_T7_6xHis_TEV	SLIC/Gibson/CPEC	consolidated_gibson_plate_2	E6	consolidated_gibson_plate_2_QPLATE_1	F5
141	185	pAN_00189	borA2_Ncom + pks15mm + mlsA8_Ccom + pPM021_MfeI_XhoI + lacI_lacUV5	SLIC/Gibson/CPEC	consolidated_gibson_plate_2	F6	consolidated_gibson_plate_2_QPLATE_1	F6
142	186	pAN_00190	borA2_Ncom + pks15mm + pks12_Ccom + pPM021_MfeI_XhoI + lacI_T7_6xHis_TEV	SLIC/Gibson/CPEC	consolidated_gibson_plate_2	G6	consolidated_gibson_plate_2_QPLATE_1	F7
143	187	pAN_00191	borA2_Ncom + pks15mm + pks12_Ccom + pPM021_MfeI_XhoI + lacI_lacUV5	SLIC/Gibson/CPEC	consolidated_gibson_plate_2	H6	consolidated_gibson_plate_2_QPLATE_1	F8
144	188	pAN_00192	borA2_Ncom + pks6tb + mlsA8_Ccom + pPM021_MfeI_XhoI + lacI_T7_6xHis_TEV	SLIC/Gibson/CPEC	consolidated_gibson_plate_2	A7	consolidated_gibson_plate_2_QPLATE_2	A1
145	189	pAN_00193	borA2_Ncom + pks6tb + mlsA8_Ccom + pPM021_MfeI_XhoI + lacI_lacUV5	SLIC/Gibson/CPEC	consolidated_gibson_plate_2	B7	consolidated_gibson_plate_2_QPLATE_2	A2
146	208	pAN_00212	mlsA9_Ncom + borM5 + borA1_Ccom + pPM021_MfeI_XhoI + lacI_T7_6xHis_TEV	SLIC/Gibson/CPEC	consolidated_gibson_plate_2	C7	consolidated_gibson_plate_2_QPLATE_2	A3
147	209	pAN_00213	mlsA9_Ncom + borM5 + borA1_Ccom + pPM021_MfeI_XhoI + lacI_lacUV5	SLIC/Gibson/CPEC	consolidated_gibson_plate_2	D7	consolidated_gibson_plate_2_QPLATE_2	A4
148	214	pAN_00218	mlsA9_Ncom + borM6 + pks12_Ccom + pPM021_MfeI_XhoI + lacI_T7_6xHis_TEV	SLIC/Gibson/CPEC	consolidated_gibson_plate_2	E7	consolidated_gibson_plate_2_QPLATE_2	A5
149	215	pAN_00219	mlsA9_Ncom + borM6 + pks12_Ccom + pPM021_MfeI_XhoI + lacI_lacUV5	SLIC/Gibson/CPEC	consolidated_gibson_plate_2	F7	consolidated_gibson_plate_2_QPLATE_2	A6
150	216	pAN_00220	mlsA9_Ncom + eryM1 + borA1_Ccom + pPM021_MfeI_XhoI + lacI_T7_6xHis_TEV	SLIC/Gibson/CPEC	consolidated_gibson_plate_2	G7	consolidated_gibson_plate_2_QPLATE_2	A7
151	217	pAN_00221	mlsA9_Ncom + eryM1 + borA1_Ccom + pPM021_MfeI_XhoI + lacI_lacUV5	SLIC/Gibson/CPEC	consolidated_gibson_plate_2	H7	consolidated_gibson_plate_2_QPLATE_2	A8
152	218	pAN_00222	mlsA9_Ncom + eryM1 + pks12_Ccom + pPM021_MfeI_XhoI + lacI_T7_6xHis_TEV	SLIC/Gibson/CPEC	consolidated_gibson_plate_2	A8	consolidated_gibson_plate_2_QPLATE_2	B1
153	219	pAN_00223	mlsA9_Ncom + eryM1 + pks12_Ccom + pPM021_MfeI_XhoI + lacI_lacUV5	SLIC/Gibson/CPEC	consolidated_gibson_plate_2	B8	consolidated_gibson_plate_2_QPLATE_2	B2
154	220	pAN_00224	mlsA9_Ncom + eryM2 + borA1_Ccom + pPM021_MfeI_XhoI + lacI_T7_6xHis_TEV	SLIC/Gibson/CPEC	consolidated_gibson_plate_2	C8	consolidated_gibson_plate_2_QPLATE_2	B3
155	221	pAN_00225	mlsA9_Ncom + eryM2 + borA1_Ccom + pPM021_MfeI_XhoI + lacI_lacUV5	SLIC/Gibson/CPEC	consolidated_gibson_plate_2	D8	consolidated_gibson_plate_2_QPLATE_2	B4
156	222	pAN_00226	mlsA9_Ncom + eryM2 + pks12_Ccom + pPM021_MfeI_XhoI + lacI_T7_6xHis_TEV	SLIC/Gibson/CPEC	consolidated_gibson_plate_2	E8	consolidated_gibson_plate_2_QPLATE_2	B5
157	223	pAN_00227	mlsA9_Ncom + eryM2 + pks12_Ccom + pPM021_MfeI_XhoI + lacI_lacUV5	SLIC/Gibson/CPEC	consolidated_gibson_plate_2	F8	consolidated_gibson_plate_2_QPLATE_2	B6
158	224	pAN_00228	mlsA9_Ncom + eryM6 + borA1_Ccom + pPM021_MfeI_XhoI + lacI_T7_6xHis_TEV	SLIC/Gibson/CPEC	consolidated_gibson_plate_2	G8	consolidated_gibson_plate_2_QPLATE_2	B7
159	225	pAN_00229	mlsA9_Ncom + eryM6 + borA1_Ccom + pPM021_MfeI_XhoI + lacI_lacUV5	SLIC/Gibson/CPEC	consolidated_gibson_plate_2	H8	consolidated_gibson_plate_2_QPLATE_2	B8
160	226	pAN_00230	mlsA9_Ncom + eryM6 + pks12_Ccom + pPM021_MfeI_XhoI + lacI_T7_6xHis_TEV	SLIC/Gibson/CPEC	consolidated_gibson_plate_2	A9	consolidated_gibson_plate_2_QPLATE_2	C1
161	227	pAN_00231	mlsA9_Ncom + eryM6 + pks12_Ccom + pPM021_MfeI_XhoI + lacI_lacUV5	SLIC/Gibson/CPEC	consolidated_gibson_plate_2	B9	consolidated_gibson_plate_2_QPLATE_2	C2
162	228	pAN_00232	mlsA9_Ncom + eryM6_epoAT + borA1_Ccom + pPM021_MfeI_XhoI + lacI_T7_6xHis_TEV	SLIC/Gibson/CPEC	consolidated_gibson_plate_2	C9	consolidated_gibson_plate_2_QPLATE_2	C3
163	229	pAN_00233	mlsA9_Ncom + eryM6_epoAT + borA1_Ccom + pPM021_MfeI_XhoI + lacI_lacUV5	SLIC/Gibson/CPEC	consolidated_gibson_plate_2	D9	consolidated_gibson_plate_2_QPLATE_2	C4
164	230	pAN_00234	mlsA9_Ncom + eryM6_epoAT + pks12_Ccom + pPM021_MfeI_XhoI + lacI_T7_6xHis_TEV	SLIC/Gibson/CPEC	consolidated_gibson_plate_2	E9	consolidated_gibson_plate_2_QPLATE_2	C5
165	231	pAN_00235	mlsA9_Ncom + eryM6_epoAT + pks12_Ccom + pPM021_MfeI_XhoI + lacI_lacUV5	SLIC/Gibson/CPEC	consolidated_gibson_plate_2	F9	consolidated_gibson_plate_2_QPLATE_2	C6
166	232	pAN_00236	mlsA9_Ncom + lipM1 + borA1_Ccom + pPM021_MfeI_XhoI + lacI_T7_6xHis_TEV	SLIC/Gibson/CPEC	consolidated_gibson_plate_2	G9	consolidated_gibson_plate_2_QPLATE_2	C7
167	233	pAN_00237	mlsA9_Ncom + lipM1 + borA1_Ccom + pPM021_MfeI_XhoI + lacI_lacUV5	SLIC/Gibson/CPEC	consolidated_gibson_plate_2	H9	consolidated_gibson_plate_2_QPLATE_2	C8
168	234	pAN_00238	mlsA9_Ncom + lipM1 + pks12_Ccom + pPM021_MfeI_XhoI + lacI_T7_6xHis_TEV	SLIC/Gibson/CPEC	consolidated_gibson_plate_2	A10	consolidated_gibson_plate_2_QPLATE_2	D1
169	235	pAN_00239	mlsA9_Ncom + lipM1 + pks12_Ccom + pPM021_MfeI_XhoI + lacI_lacUV5	SLIC/Gibson/CPEC	consolidated_gibson_plate_2	B10	consolidated_gibson_plate_2_QPLATE_2	D2
170	236	pAN_00240	mlsA9_Ncom + lipM1_YtoF + borA1_Ccom + pPM021_MfeI_XhoI + lacI_T7_6xHis_TEV	SLIC/Gibson/CPEC	consolidated_gibson_plate_2	C10	consolidated_gibson_plate_2_QPLATE_2	D3
171	237	pAN_00241	mlsA9_Ncom + lipM1_YtoF + borA1_Ccom + pPM021_MfeI_XhoI + lacI_lacUV5	SLIC/Gibson/CPEC	consolidated_gibson_plate_2	D10	consolidated_gibson_plate_2_QPLATE_2	D4
172	238	pAN_00242	mlsA9_Ncom + lipM1_YtoF + pks12_Ccom + pPM021_MfeI_XhoI + lacI_T7_6xHis_TEV	SLIC/Gibson/CPEC	consolidated_gibson_plate_2	E10	consolidated_gibson_plate_2_QPLATE_2	D5
173	239	pAN_00243	mlsA9_Ncom + lipM1_YtoF + pks12_Ccom + pPM021_MfeI_XhoI + lacI_lacUV5	SLIC/Gibson/CPEC	consolidated_gibson_plate_2	F10	consolidated_gibson_plate_2_QPLATE_2	D6
174	240	pAN_00244	mlsA9_Ncom + lipM1_YtoF_borAT + borA1_Ccom + pPM021_MfeI_XhoI + lacI_T7_6xHis_TEV	SLIC/Gibson/CPEC	consolidated_gibson_plate_2	G10	consolidated_gibson_plate_2_QPLATE_2	D7
175	241	pAN_00245	mlsA9_Ncom + lipM1_YtoF_borAT + borA1_Ccom + pPM021_MfeI_XhoI + lacI_lacUV5	SLIC/Gibson/CPEC	consolidated_gibson_plate_2	H10	consolidated_gibson_plate_2_QPLATE_2	D8
176	242	pAN_00246	mlsA9_Ncom + lipM1_YtoF_borAT + pks12_Ccom + pPM021_MfeI_XhoI + lacI_T7_6xHis_TEV	SLIC/Gibson/CPEC	consolidated_gibson_plate_2	A11	consolidated_gibson_plate_2_QPLATE_2	E1
177	243	pAN_00247	mlsA9_Ncom + lipM1_YtoF_borAT + pks12_Ccom + pPM021_MfeI_XhoI + lacI_lacUV5	SLIC/Gibson/CPEC	consolidated_gibson_plate_2	B11	consolidated_gibson_plate_2_QPLATE_2	E2
178	244	pAN_00248	mlsA9_Ncom + pikM1 + borA1_Ccom + pPM021_MfeI_XhoI + lacI_T7_6xHis_TEV	SLIC/Gibson/CPEC	consolidated_gibson_plate_2	C11	consolidated_gibson_plate_2_QPLATE_2	E3
179	245	pAN_00249	mlsA9_Ncom + pikM1 + borA1_Ccom + pPM021_MfeI_XhoI + lacI_lacUV5	SLIC/Gibson/CPEC	consolidated_gibson_plate_2	D11	consolidated_gibson_plate_2_QPLATE_2	E4
180	246	pAN_00250	mlsA9_Ncom + pikM1 + pks12_Ccom + pPM021_MfeI_XhoI + lacI_T7_6xHis_TEV	SLIC/Gibson/CPEC	consolidated_gibson_plate_2	E11	consolidated_gibson_plate_2_QPLATE_2	E5
181	247	pAN_00251	mlsA9_Ncom + pikM1 + pks12_Ccom + pPM021_MfeI_XhoI + lacI_lacUV5	SLIC/Gibson/CPEC	consolidated_gibson_plate_2	F11	consolidated_gibson_plate_2_QPLATE_2	E6
182	248	pAN_00252	mlsA9_Ncom + pikM2 + borA1_Ccom + pPM021_MfeI_XhoI + lacI_T7_6xHis_TEV	SLIC/Gibson/CPEC	consolidated_gibson_plate_2	G11	consolidated_gibson_plate_2_QPLATE_2	E7
183	249	pAN_00253	mlsA9_Ncom + pikM2 + borA1_Ccom + pPM021_MfeI_XhoI + lacI_lacUV5	SLIC/Gibson/CPEC	consolidated_gibson_plate_2	H11	consolidated_gibson_plate_2_QPLATE_2	E8
184	250	pAN_00254	mlsA9_Ncom + pikM2 + pks12_Ccom + pPM021_MfeI_XhoI + lacI_T7_6xHis_TEV	SLIC/Gibson/CPEC	consolidated_gibson_plate_2	A12	consolidated_gibson_plate_2_QPLATE_2	F1
185	251	pAN_00255	mlsA9_Ncom + pikM2 + pks12_Ccom + pPM021_MfeI_XhoI + lacI_lacUV5	SLIC/Gibson/CPEC	consolidated_gibson_plate_2	B12	consolidated_gibson_plate_2_QPLATE_2	F2
186	252	pAN_00256	mlsA9_Ncom + pikM6 + borA1_Ccom + pPM021_MfeI_XhoI + lacI_T7_6xHis_TEV	SLIC/Gibson/CPEC	consolidated_gibson_plate_2	C12	consolidated_gibson_plate_2_QPLATE_2	F3
187	253	pAN_00257	mlsA9_Ncom + pikM6 + borA1_Ccom + pPM021_MfeI_XhoI + lacI_lacUV5	SLIC/Gibson/CPEC	consolidated_gibson_plate_2	D12	consolidated_gibson_plate_2_QPLATE_2	F4
188	254	pAN_00258	mlsA9_Ncom + pikM6 + pks12_Ccom + pPM021_MfeI_XhoI + lacI_T7_6xHis_TEV	SLIC/Gibson/CPEC	consolidated_gibson_plate_2	E12	consolidated_gibson_plate_2_QPLATE_2	F5
189	255	pAN_00259	mlsA9_Ncom + pikM6 + pks12_Ccom + pPM021_MfeI_XhoI + lacI_lacUV5	SLIC/Gibson/CPEC	consolidated_gibson_plate_2	F12	consolidated_gibson_plate_2_QPLATE_2	F6
190	256	pAN_00260	mlsA9_Ncom + fosM4 + borA1_Ccom + pPM021_MfeI_XhoI + lacI_T7_6xHis_TEV	SLIC/Gibson/CPEC	consolidated_gibson_plate_2	G12	consolidated_gibson_plate_2_QPLATE_2	F7
191	257	pAN_00261	mlsA9_Ncom + fosM4 + borA1_Ccom + pPM021_MfeI_XhoI + lacI_lacUV5	SLIC/Gibson/CPEC	consolidated_gibson_plate_2	H12	consolidated_gibson_plate_2_QPLATE_2	F8
192	258	pAN_00262	mlsA9_Ncom + fosM4 + pks12_Ccom + pPM021_MfeI_XhoI + lacI_T7_6xHis_TEV	SLIC/Gibson/CPEC	consolidated_gibson_plate_3	A1	consolidated_gibson_plate_3_QPLATE_1	A1
193	259	pAN_00263	mlsA9_Ncom + fosM4 + pks12_Ccom + pPM021_MfeI_XhoI + lacI_lacUV5	SLIC/Gibson/CPEC	consolidated_gibson_plate_3	B1	consolidated_gibson_plate_3_QPLATE_1	A2
194	262	pAN_00266	mlsA9_Ncom + fosM5 + pks12_Ccom + pPM021_MfeI_XhoI + lacI_T7_6xHis_TEV	SLIC/Gibson/CPEC	consolidated_gibson_plate_3	C1	consolidated_gibson_plate_3_QPLATE_1	A3
195	263	pAN_00267	mlsA9_Ncom + fosM5 + pks12_Ccom + pPM021_MfeI_XhoI + lacI_lacUV5	SLIC/Gibson/CPEC	consolidated_gibson_plate_3	D1	consolidated_gibson_plate_3_QPLATE_1	A4
196	268	pAN_00272	mlsA9_Ncom + hygM3 + borA1_Ccom + pPM021_MfeI_XhoI + lacI_T7_6xHis_TEV	SLIC/Gibson/CPEC	consolidated_gibson_plate_3	E1	consolidated_gibson_plate_3_QPLATE_1	A5
197	269	pAN_00273	mlsA9_Ncom + hygM3 + borA1_Ccom + pPM021_MfeI_XhoI + lacI_lacUV5	SLIC/Gibson/CPEC	consolidated_gibson_plate_3	F1	consolidated_gibson_plate_3_QPLATE_1	A6
198	270	pAN_00274	mlsA9_Ncom + hygM3 + pks12_Ccom + pPM021_MfeI_XhoI + lacI_T7_6xHis_TEV	SLIC/Gibson/CPEC	consolidated_gibson_plate_3	G1	consolidated_gibson_plate_3_QPLATE_1	A7
199	271	pAN_00275	mlsA9_Ncom + hygM3 + pks12_Ccom + pPM021_MfeI_XhoI + lacI_lacUV5	SLIC/Gibson/CPEC	consolidated_gibson_plate_3	H1	consolidated_gibson_plate_3_QPLATE_1	A8
200	276	pAN_00280	mlsA9_Ncom + natM2 + borA1_Ccom + pPM021_MfeI_XhoI + lacI_T7_6xHis_TEV	SLIC/Gibson/CPEC	consolidated_gibson_plate_3	A2	consolidated_gibson_plate_3_QPLATE_1	B1
201	277	pAN_00281	mlsA9_Ncom + natM2 + borA1_Ccom + pPM021_MfeI_XhoI + lacI_lacUV5	SLIC/Gibson/CPEC	consolidated_gibson_plate_3	B2	consolidated_gibson_plate_3_QPLATE_1	B2
202	278	pAN_00282	mlsA9_Ncom + natM2 + pks12_Ccom + pPM021_MfeI_XhoI + lacI_T7_6xHis_TEV	SLIC/Gibson/CPEC	consolidated_gibson_plate_3	C2	consolidated_gibson_plate_3_QPLATE_1	B3
203	279	pAN_00283	mlsA9_Ncom + natM2 + pks12_Ccom + pPM021_MfeI_XhoI + lacI_lacUV5	SLIC/Gibson/CPEC	consolidated_gibson_plate_3	D2	consolidated_gibson_plate_3_QPLATE_1	B4
204	280	pAN_00284	mlsA9_Ncom + nigM1 + borA1_Ccom + pPM021_MfeI_XhoI + lacI_T7_6xHis_TEV	SLIC/Gibson/CPEC	consolidated_gibson_plate_3	E2	consolidated_gibson_plate_3_QPLATE_1	B5
205	281	pAN_00285	mlsA9_Ncom + nigM1 + borA1_Ccom + pPM021_MfeI_XhoI + lacI_lacUV5	SLIC/Gibson/CPEC	consolidated_gibson_plate_3	F2	consolidated_gibson_plate_3_QPLATE_1	B6
206	282	pAN_00286	mlsA9_Ncom + nigM1 + pks12_Ccom + pPM021_MfeI_XhoI + lacI_T7_6xHis_TEV	SLIC/Gibson/CPEC	consolidated_gibson_plate_3	G2	consolidated_gibson_plate_3_QPLATE_1	B7
207	283	pAN_00287	mlsA9_Ncom + nigM1 + pks12_Ccom + pPM021_MfeI_XhoI + lacI_lacUV5	SLIC/Gibson/CPEC	consolidated_gibson_plate_3	H2	consolidated_gibson_plate_3_QPLATE_1	B8
208	286	pAN_00290	mlsA9_Ncom + hisM2 + pks12_Ccom + pPM021_MfeI_XhoI + lacI_T7_6xHis_TEV	SLIC/Gibson/CPEC	consolidated_gibson_plate_3	A3	consolidated_gibson_plate_3_QPLATE_1	C1
209	287	pAN_00291	mlsA9_Ncom + hisM2 + pks12_Ccom + pPM021_MfeI_XhoI + lacI_lacUV5	SLIC/Gibson/CPEC	consolidated_gibson_plate_3	B3	consolidated_gibson_plate_3_QPLATE_1	C2
210	288	pAN_00292	mlsA9_Ncom + blv75M2 + borA1_Ccom + pPM021_MfeI_XhoI + lacI_T7_6xHis_TEV	SLIC/Gibson/CPEC	consolidated_gibson_plate_3	C3	consolidated_gibson_plate_3_QPLATE_1	C3
211	289	pAN_00293	mlsA9_Ncom + blv75M2 + borA1_Ccom + pPM021_MfeI_XhoI + lacI_lacUV5	SLIC/Gibson/CPEC	consolidated_gibson_plate_3	D3	consolidated_gibson_plate_3_QPLATE_1	C4
212	290	pAN_00294	mlsA9_Ncom + blv75M2 + pks12_Ccom + pPM021_MfeI_XhoI + lacI_T7_6xHis_TEV	SLIC/Gibson/CPEC	consolidated_gibson_plate_3	E3	consolidated_gibson_plate_3_QPLATE_1	C5
213	291	pAN_00295	mlsA9_Ncom + blv75M2 + pks12_Ccom + pPM021_MfeI_XhoI + lacI_lacUV5	SLIC/Gibson/CPEC	consolidated_gibson_plate_3	F3	consolidated_gibson_plate_3_QPLATE_1	C6
214	292	pAN_00296	mlsA9_Ncom + ctgM2 + borA1_Ccom + pPM021_MfeI_XhoI + lacI_T7_6xHis_TEV	SLIC/Gibson/CPEC	consolidated_gibson_plate_3	G3	consolidated_gibson_plate_3_QPLATE_1	C7
215	293	pAN_00297	mlsA9_Ncom + ctgM2 + borA1_Ccom + pPM021_MfeI_XhoI + lacI_lacUV5	SLIC/Gibson/CPEC	consolidated_gibson_plate_3	H3	consolidated_gibson_plate_3_QPLATE_1	C8
216	294	pAN_00298	mlsA9_Ncom + ctgM2 + pks12_Ccom + pPM021_MfeI_XhoI + lacI_T7_6xHis_TEV	SLIC/Gibson/CPEC	consolidated_gibson_plate_3	A4	consolidated_gibson_plate_3_QPLATE_1	D1
217	295	pAN_00299	mlsA9_Ncom + ctgM2 + pks12_Ccom + pPM021_MfeI_XhoI + lacI_lacUV5	SLIC/Gibson/CPEC	consolidated_gibson_plate_3	B4	consolidated_gibson_plate_3_QPLATE_1	D2
218	296	pAN_00300	mlsA9_Ncom + MAStb + borA1_Ccom + pPM021_MfeI_XhoI + lacI_T7_6xHis_TEV	SLIC/Gibson/CPEC	consolidated_gibson_plate_3	C4	consolidated_gibson_plate_3_QPLATE_1	D3
219	297	pAN_00301	mlsA9_Ncom + MAStb + borA1_Ccom + pPM021_MfeI_XhoI + lacI_lacUV5	SLIC/Gibson/CPEC	consolidated_gibson_plate_3	D4	consolidated_gibson_plate_3_QPLATE_1	D4
220	298	pAN_00302	mlsA9_Ncom + MAStb + pks12_Ccom + pPM021_MfeI_XhoI + lacI_T7_6xHis_TEV	SLIC/Gibson/CPEC	consolidated_gibson_plate_3	E4	consolidated_gibson_plate_3_QPLATE_1	D5
221	299	pAN_00303	mlsA9_Ncom + MAStb + pks12_Ccom + pPM021_MfeI_XhoI + lacI_lacUV5	SLIC/Gibson/CPEC	consolidated_gibson_plate_3	F4	consolidated_gibson_plate_3_QPLATE_1	D6
222	300	pAN_00304	mlsA9_Ncom + MASmm + borA1_Ccom + pPM021_MfeI_XhoI + lacI_T7_6xHis_TEV	SLIC/Gibson/CPEC	consolidated_gibson_plate_3	G4	consolidated_gibson_plate_3_QPLATE_1	D7
223	301	pAN_00305	mlsA9_Ncom + MASmm + borA1_Ccom + pPM021_MfeI_XhoI + lacI_lacUV5	SLIC/Gibson/CPEC	consolidated_gibson_plate_3	H4	consolidated_gibson_plate_3_QPLATE_1	D8
224	302	pAN_00306	mlsA9_Ncom + MASmm + pks12_Ccom + pPM021_MfeI_XhoI + lacI_T7_6xHis_TEV	SLIC/Gibson/CPEC	consolidated_gibson_plate_3	A5	consolidated_gibson_plate_3_QPLATE_1	E1
225	303	pAN_00307	mlsA9_Ncom + MASmm + pks12_Ccom + pPM021_MfeI_XhoI + lacI_lacUV5	SLIC/Gibson/CPEC	consolidated_gibson_plate_3	B5	consolidated_gibson_plate_3_QPLATE_1	E2
226	304	pAN_00308	mlsA9_Ncom + mlsA8 + borA1_Ccom + pPM021_MfeI_XhoI + lacI_T7_6xHis_TEV	SLIC/Gibson/CPEC	consolidated_gibson_plate_3	C5	consolidated_gibson_plate_3_QPLATE_1	E3
227	305	pAN_00309	mlsA9_Ncom + mlsA8 + borA1_Ccom + pPM021_MfeI_XhoI + lacI_lacUV5	SLIC/Gibson/CPEC	consolidated_gibson_plate_3	D5	consolidated_gibson_plate_3_QPLATE_1	E4
228	306	pAN_00310	mlsA9_Ncom + mlsA8 + pks12_Ccom + pPM021_MfeI_XhoI + lacI_T7_6xHis_TEV	SLIC/Gibson/CPEC	consolidated_gibson_plate_3	E5	consolidated_gibson_plate_3_QPLATE_1	E5
229	307	pAN_00311	mlsA9_Ncom + mlsA8 + pks12_Ccom + pPM021_MfeI_XhoI + lacI_lacUV5	SLIC/Gibson/CPEC	consolidated_gibson_plate_3	F5	consolidated_gibson_plate_3_QPLATE_1	E6
230	308	pAN_00312	mlsA9_Ncom + mlsA9 + borA1_Ccom + pPM021_MfeI_XhoI + lacI_T7_6xHis_TEV	SLIC/Gibson/CPEC	consolidated_gibson_plate_3	G5	consolidated_gibson_plate_3_QPLATE_1	E7
231	309	pAN_00313	mlsA9_Ncom + mlsA9 + borA1_Ccom + pPM021_MfeI_XhoI + lacI_lacUV5	SLIC/Gibson/CPEC	consolidated_gibson_plate_3	H5	consolidated_gibson_plate_3_QPLATE_1	E8
232	310	pAN_00314	mlsA9_Ncom + mlsA9 + pks12_Ccom + pPM021_MfeI_XhoI + lacI_T7_6xHis_TEV	SLIC/Gibson/CPEC	consolidated_gibson_plate_3	A6	consolidated_gibson_plate_3_QPLATE_1	F1
233	311	pAN_00315	mlsA9_Ncom + mlsA9 + pks12_Ccom + pPM021_MfeI_XhoI + lacI_lacUV5	SLIC/Gibson/CPEC	consolidated_gibson_plate_3	B6	consolidated_gibson_plate_3_QPLATE_1	F2
234	312	pAN_00316	mlsA9_Ncom + mlsB1 + borA1_Ccom + pPM021_MfeI_XhoI + lacI_T7_6xHis_TEV	SLIC/Gibson/CPEC	consolidated_gibson_plate_3	C6	consolidated_gibson_plate_3_QPLATE_1	F3
235	313	pAN_00317	mlsA9_Ncom + mlsB1 + borA1_Ccom + pPM021_MfeI_XhoI + lacI_lacUV5	SLIC/Gibson/CPEC	consolidated_gibson_plate_3	D6	consolidated_gibson_plate_3_QPLATE_1	F4
236	314	pAN_00318	mlsA9_Ncom + mlsB1 + pks12_Ccom + pPM021_MfeI_XhoI + lacI_T7_6xHis_TEV	SLIC/Gibson/CPEC	consolidated_gibson_plate_3	E6	consolidated_gibson_plate_3_QPLATE_1	F5
237	315	pAN_00319	mlsA9_Ncom + mlsB1 + pks12_Ccom + pPM021_MfeI_XhoI + lacI_lacUV5	SLIC/Gibson/CPEC	consolidated_gibson_plate_3	F6	consolidated_gibson_plate_3_QPLATE_1	F6
238	316	pAN_00320	mlsA9_Ncom + pks12M1 + borA1_Ccom + pPM021_MfeI_XhoI + lacI_T7_6xHis_TEV	SLIC/Gibson/CPEC	consolidated_gibson_plate_3	G6	consolidated_gibson_plate_3_QPLATE_1	F7
239	317	pAN_00321	mlsA9_Ncom + pks12M1 + borA1_Ccom + pPM021_MfeI_XhoI + lacI_lacUV5	SLIC/Gibson/CPEC	consolidated_gibson_plate_3	H6	consolidated_gibson_plate_3_QPLATE_1	F8
240	318	pAN_00322	mlsA9_Ncom + pks12M1 + pks12_Ccom + pPM021_MfeI_XhoI + lacI_T7_6xHis_TEV	SLIC/Gibson/CPEC	consolidated_gibson_plate_3	A7	consolidated_gibson_plate_3_QPLATE_2	A1
241	319	pAN_00323	mlsA9_Ncom + pks12M1 + pks12_Ccom + pPM021_MfeI_XhoI + lacI_lacUV5	SLIC/Gibson/CPEC	consolidated_gibson_plate_3	B7	consolidated_gibson_plate_3_QPLATE_2	A2
242	320	pAN_00324	mlsA9_Ncom + pks12M2 + borA1_Ccom + pPM021_MfeI_XhoI + lacI_T7_6xHis_TEV	SLIC/Gibson/CPEC	consolidated_gibson_plate_3	C7	consolidated_gibson_plate_3_QPLATE_2	A3
243	321	pAN_00325	mlsA9_Ncom + pks12M2 + borA1_Ccom + pPM021_MfeI_XhoI + lacI_lacUV5	SLIC/Gibson/CPEC	consolidated_gibson_plate_3	D7	consolidated_gibson_plate_3_QPLATE_2	A4
244	322	pAN_00326	mlsA9_Ncom + pks12M2 + pks12_Ccom + pPM021_MfeI_XhoI + lacI_T7_6xHis_TEV	SLIC/Gibson/CPEC	consolidated_gibson_plate_3	E7	consolidated_gibson_plate_3_QPLATE_2	A5
245	323	pAN_00327	mlsA9_Ncom + pks12M2 + pks12_Ccom + pPM021_MfeI_XhoI + lacI_lacUV5	SLIC/Gibson/CPEC	consolidated_gibson_plate_3	F7	consolidated_gibson_plate_3_QPLATE_2	A6
246	324	pAN_00328	mlsA9_Ncom + ppsAtb + borA1_Ccom + pPM021_MfeI_XhoI + lacI_T7_6xHis_TEV	SLIC/Gibson/CPEC	consolidated_gibson_plate_3	G7	consolidated_gibson_plate_3_QPLATE_2	A7
247	325	pAN_00329	mlsA9_Ncom + ppsAtb + borA1_Ccom + pPM021_MfeI_XhoI + lacI_lacUV5	SLIC/Gibson/CPEC	consolidated_gibson_plate_3	H7	consolidated_gibson_plate_3_QPLATE_2	A8
248	326	pAN_00330	mlsA9_Ncom + ppsAtb + pks12_Ccom + pPM021_MfeI_XhoI + lacI_T7_6xHis_TEV	SLIC/Gibson/CPEC	consolidated_gibson_plate_3	A8	consolidated_gibson_plate_3_QPLATE_2	B1
249	327	pAN_00331	mlsA9_Ncom + ppsAtb + pks12_Ccom + pPM021_MfeI_XhoI + lacI_lacUV5	SLIC/Gibson/CPEC	consolidated_gibson_plate_3	B8	consolidated_gibson_plate_3_QPLATE_2	B2
250	334	pAN_00338	mlsA9_Ncom + ppsBtb + pks12_Ccom + pPM021_MfeI_XhoI + lacI_T7_6xHis_TEV	SLIC/Gibson/CPEC	consolidated_gibson_plate_3	C8	consolidated_gibson_plate_3_QPLATE_2	B3
251	335	pAN_00339	mlsA9_Ncom + ppsBtb + pks12_Ccom + pPM021_MfeI_XhoI + lacI_lacUV5	SLIC/Gibson/CPEC	consolidated_gibson_plate_3	D8	consolidated_gibson_plate_3_QPLATE_2	B4
252	338	pAN_00342	mlsA9_Ncom + ppsBmm + pks12_Ccom + pPM021_MfeI_XhoI + lacI_T7_6xHis_TEV	SLIC/Gibson/CPEC	consolidated_gibson_plate_3	E8	consolidated_gibson_plate_3_QPLATE_2	B5
253	339	pAN_00343	mlsA9_Ncom + ppsBmm + pks12_Ccom + pPM021_MfeI_XhoI + lacI_lacUV5	SLIC/Gibson/CPEC	consolidated_gibson_plate_3	F8	consolidated_gibson_plate_3_QPLATE_2	B6
254	344	pAN_00348	mlsA9_Ncom + ppsCmm + borA1_Ccom + pPM021_MfeI_XhoI + lacI_T7_6xHis_TEV	SLIC/Gibson/CPEC	consolidated_gibson_plate_3	G8	consolidated_gibson_plate_3_QPLATE_2	B7
255	345	pAN_00349	mlsA9_Ncom + ppsCmm + borA1_Ccom + pPM021_MfeI_XhoI + lacI_lacUV5	SLIC/Gibson/CPEC	consolidated_gibson_plate_3	H8	consolidated_gibson_plate_3_QPLATE_2	B8
256	346	pAN_00350	mlsA9_Ncom + ppsCmm + pks12_Ccom + pPM021_MfeI_XhoI + lacI_T7_6xHis_TEV	SLIC/Gibson/CPEC	consolidated_gibson_plate_3	A9	consolidated_gibson_plate_3_QPLATE_2	C1
257	347	pAN_00351	mlsA9_Ncom + ppsCmm + pks12_Ccom + pPM021_MfeI_XhoI + lacI_lacUV5	SLIC/Gibson/CPEC	consolidated_gibson_plate_3	B9	consolidated_gibson_plate_3_QPLATE_2	C2
258	352	pAN_00356	mlsA9_Ncom + ppsDmm + borA1_Ccom + pPM021_MfeI_XhoI + lacI_T7_6xHis_TEV	SLIC/Gibson/CPEC	consolidated_gibson_plate_3	C9	consolidated_gibson_plate_3_QPLATE_2	C3
259	353	pAN_00357	mlsA9_Ncom + ppsDmm + borA1_Ccom + pPM021_MfeI_XhoI + lacI_lacUV5	SLIC/Gibson/CPEC	consolidated_gibson_plate_3	D9	consolidated_gibson_plate_3_QPLATE_2	C4
260	354	pAN_00358	mlsA9_Ncom + ppsDmm + pks12_Ccom + pPM021_MfeI_XhoI + lacI_T7_6xHis_TEV	SLIC/Gibson/CPEC	consolidated_gibson_plate_3	E9	consolidated_gibson_plate_3_QPLATE_2	C5
261	355	pAN_00359	mlsA9_Ncom + ppsDmm + pks12_Ccom + pPM021_MfeI_XhoI + lacI_lacUV5	SLIC/Gibson/CPEC	consolidated_gibson_plate_3	F9	consolidated_gibson_plate_3_QPLATE_2	C6
262	356	pAN_00360	mlsA9_Ncom + ppsEtb + borA1_Ccom + pPM021_MfeI_XhoI + lacI_T7_6xHis_TEV	SLIC/Gibson/CPEC	consolidated_gibson_plate_3	G9	consolidated_gibson_plate_3_QPLATE_2	C7
263	357	pAN_00361	mlsA9_Ncom + ppsEtb + borA1_Ccom + pPM021_MfeI_XhoI + lacI_lacUV5	SLIC/Gibson/CPEC	consolidated_gibson_plate_3	H9	consolidated_gibson_plate_3_QPLATE_2	C8
264	358	pAN_00362	mlsA9_Ncom + ppsEtb + pks12_Ccom + pPM021_MfeI_XhoI + lacI_T7_6xHis_TEV	SLIC/Gibson/CPEC	consolidated_gibson_plate_3	A10	consolidated_gibson_plate_3_QPLATE_2	D1
265	359	pAN_00363	mlsA9_Ncom + ppsEtb + pks12_Ccom + pPM021_MfeI_XhoI + lacI_lacUV5	SLIC/Gibson/CPEC	consolidated_gibson_plate_3	B10	consolidated_gibson_plate_3_QPLATE_2	D2
266	360	pAN_00364	mlsA9_Ncom + ppsEtb + borA1_Ccom + pPM021_MfeI_XhoI + lacI_T7_6xHis_TEV	SLIC/Gibson/CPEC	consolidated_gibson_plate_3	C10	consolidated_gibson_plate_3_QPLATE_2	D3
267	361	pAN_00365	mlsA9_Ncom + ppsEtb + borA1_Ccom + pPM021_MfeI_XhoI + lacI_lacUV5	SLIC/Gibson/CPEC	consolidated_gibson_plate_3	D10	consolidated_gibson_plate_3_QPLATE_2	D4
268	362	pAN_00366	mlsA9_Ncom + ppsEtb + pks12_Ccom + pPM021_MfeI_XhoI + lacI_T7_6xHis_TEV	SLIC/Gibson/CPEC	consolidated_gibson_plate_3	E10	consolidated_gibson_plate_3_QPLATE_2	D5
269	363	pAN_00367	mlsA9_Ncom + ppsEtb + pks12_Ccom + pPM021_MfeI_XhoI + lacI_lacUV5	SLIC/Gibson/CPEC	consolidated_gibson_plate_3	F10	consolidated_gibson_plate_3_QPLATE_2	D6
270	364	pAN_00368	mlsA9_Ncom + rifM2 + borA1_Ccom + pPM021_MfeI_XhoI + lacI_T7_6xHis_TEV	SLIC/Gibson/CPEC	consolidated_gibson_plate_3	G10	consolidated_gibson_plate_3_QPLATE_2	D7
271	365	pAN_00369	mlsA9_Ncom + rifM2 + borA1_Ccom + pPM021_MfeI_XhoI + lacI_lacUV5	SLIC/Gibson/CPEC	consolidated_gibson_plate_3	H10	consolidated_gibson_plate_3_QPLATE_2	D8
272	366	pAN_00370	mlsA9_Ncom + rifM2 + pks12_Ccom + pPM021_MfeI_XhoI + lacI_T7_6xHis_TEV	SLIC/Gibson/CPEC	consolidated_gibson_plate_3	A11	consolidated_gibson_plate_3_QPLATE_2	E1
273	367	pAN_00371	mlsA9_Ncom + rifM2 + pks12_Ccom + pPM021_MfeI_XhoI + lacI_lacUV5	SLIC/Gibson/CPEC	consolidated_gibson_plate_3	B11	consolidated_gibson_plate_3_QPLATE_2	E2
274	368	pAN_00372	mlsA9_Ncom + spnM1 + borA1_Ccom + pPM021_MfeI_XhoI + lacI_T7_6xHis_TEV	SLIC/Gibson/CPEC	consolidated_gibson_plate_3	C11	consolidated_gibson_plate_3_QPLATE_2	E3
275	369	pAN_00373	mlsA9_Ncom + spnM1 + borA1_Ccom + pPM021_MfeI_XhoI + lacI_lacUV5	SLIC/Gibson/CPEC	consolidated_gibson_plate_3	D11	consolidated_gibson_plate_3_QPLATE_2	E4
276	370	pAN_00374	mlsA9_Ncom + spnM1 + pks12_Ccom + pPM021_MfeI_XhoI + lacI_T7_6xHis_TEV	SLIC/Gibson/CPEC	consolidated_gibson_plate_3	E11	consolidated_gibson_plate_3_QPLATE_2	E5
277	371	pAN_00375	mlsA9_Ncom + spnM1 + pks12_Ccom + pPM021_MfeI_XhoI + lacI_lacUV5	SLIC/Gibson/CPEC	consolidated_gibson_plate_3	F11	consolidated_gibson_plate_3_QPLATE_2	E6
278	372	pAN_00376	mlsA9_Ncom + spnM2 + borA1_Ccom + pPM021_MfeI_XhoI + lacI_T7_6xHis_TEV	SLIC/Gibson/CPEC	consolidated_gibson_plate_3	G11	consolidated_gibson_plate_3_QPLATE_2	E7
279	373	pAN_00377	mlsA9_Ncom + spnM2 + borA1_Ccom + pPM021_MfeI_XhoI + lacI_lacUV5	SLIC/Gibson/CPEC	consolidated_gibson_plate_3	H11	consolidated_gibson_plate_3_QPLATE_2	E8
280	374	pAN_00378	mlsA9_Ncom + spnM2 + pks12_Ccom + pPM021_MfeI_XhoI + lacI_T7_6xHis_TEV	SLIC/Gibson/CPEC	consolidated_gibson_plate_3	A12	consolidated_gibson_plate_3_QPLATE_2	F1
281	375	pAN_00379	mlsA9_Ncom + spnM2 + pks12_Ccom + pPM021_MfeI_XhoI + lacI_lacUV5	SLIC/Gibson/CPEC	consolidated_gibson_plate_3	B12	consolidated_gibson_plate_3_QPLATE_2	F2
282	376	pAN_00380	mlsA9_Ncom + pks15mm + borA1_Ccom + pPM021_MfeI_XhoI + lacI_T7_6xHis_TEV	SLIC/Gibson/CPEC	consolidated_gibson_plate_3	C12	consolidated_gibson_plate_3_QPLATE_2	F3
283	377	pAN_00381	mlsA9_Ncom + pks15mm + borA1_Ccom + pPM021_MfeI_XhoI + lacI_lacUV5	SLIC/Gibson/CPEC	consolidated_gibson_plate_3	D12	consolidated_gibson_plate_3_QPLATE_2	F4
284	378	pAN_00382	mlsA9_Ncom + pks15mm + pks12_Ccom + pPM021_MfeI_XhoI + lacI_T7_6xHis_TEV	SLIC/Gibson/CPEC	consolidated_gibson_plate_3	E12	consolidated_gibson_plate_3_QPLATE_2	F5
285	379	pAN_00383	mlsA9_Ncom + pks15mm + pks12_Ccom + pPM021_MfeI_XhoI + lacI_lacUV5	SLIC/Gibson/CPEC	consolidated_gibson_plate_3	F12	consolidated_gibson_plate_3_QPLATE_2	F6
286	380	pAN_00384	mlsA9_Ncom + pks6tb + borA1_Ccom + pPM021_MfeI_XhoI + lacI_T7_6xHis_TEV	SLIC/Gibson/CPEC	consolidated_gibson_plate_3	G12	consolidated_gibson_plate_3_QPLATE_2	F7
287	381	pAN_00385	mlsA9_Ncom + pks6tb + borA1_Ccom + pPM021_MfeI_XhoI + lacI_lacUV5	SLIC/Gibson/CPEC	consolidated_gibson_plate_3	H12	consolidated_gibson_plate_3_QPLATE_2	F8
288	386	pAN_00390	pks12_Ncom + borM1 + mlsA8_Ccom + pPM021_MfeI_XhoI + lacI_T7_6xHis_TEV	SLIC/Gibson/CPEC	consolidated_gibson_plate_4	A1	consolidated_gibson_plate_4_QPLATE_1	A1
289	387	pAN_00391	pks12_Ncom + borM1 + mlsA8_Ccom + pPM021_MfeI_XhoI + lacI_lacUV5	SLIC/Gibson/CPEC	consolidated_gibson_plate_4	B1	consolidated_gibson_plate_4_QPLATE_1	A2
290	400	pAN_00404	pks12_Ncom + borM5 + borA1_Ccom + pPM021_MfeI_XhoI + lacI_T7_6xHis_TEV	SLIC/Gibson/CPEC	consolidated_gibson_plate_4	C1	consolidated_gibson_plate_4_QPLATE_1	A3
291	401	pAN_00405	pks12_Ncom + borM5 + borA1_Ccom + pPM021_MfeI_XhoI + lacI_lacUV5	SLIC/Gibson/CPEC	consolidated_gibson_plate_4	D1	consolidated_gibson_plate_4_QPLATE_1	A4
292	402	pAN_00406	pks12_Ncom + borM5 + mlsA8_Ccom + pPM021_MfeI_XhoI + lacI_T7_6xHis_TEV	SLIC/Gibson/CPEC	consolidated_gibson_plate_4	E1	consolidated_gibson_plate_4_QPLATE_1	A5
293	403	pAN_00407	pks12_Ncom + borM5 + mlsA8_Ccom + pPM021_MfeI_XhoI + lacI_lacUV5	SLIC/Gibson/CPEC	consolidated_gibson_plate_4	F1	consolidated_gibson_plate_4_QPLATE_1	A6
294	406	pAN_00410	pks12_Ncom + borM6 + mlsA8_Ccom + pPM021_MfeI_XhoI + lacI_T7_6xHis_TEV	SLIC/Gibson/CPEC	consolidated_gibson_plate_4	G1	consolidated_gibson_plate_4_QPLATE_1	A7
295	407	pAN_00411	pks12_Ncom + borM6 + mlsA8_Ccom + pPM021_MfeI_XhoI + lacI_lacUV5	SLIC/Gibson/CPEC	consolidated_gibson_plate_4	H1	consolidated_gibson_plate_4_QPLATE_1	A8
296	408	pAN_00412	pks12_Ncom + eryM1 + borA1_Ccom + pPM021_MfeI_XhoI + lacI_T7_6xHis_TEV	SLIC/Gibson/CPEC	consolidated_gibson_plate_4	A2	consolidated_gibson_plate_4_QPLATE_1	B1
297	409	pAN_00413	pks12_Ncom + eryM1 + borA1_Ccom + pPM021_MfeI_XhoI + lacI_lacUV5	SLIC/Gibson/CPEC	consolidated_gibson_plate_4	B2	consolidated_gibson_plate_4_QPLATE_1	B2
298	410	pAN_00414	pks12_Ncom + eryM1 + mlsA8_Ccom + pPM021_MfeI_XhoI + lacI_T7_6xHis_TEV	SLIC/Gibson/CPEC	consolidated_gibson_plate_4	C2	consolidated_gibson_plate_4_QPLATE_1	B3
299	411	pAN_00415	pks12_Ncom + eryM1 + mlsA8_Ccom + pPM021_MfeI_XhoI + lacI_lacUV5	SLIC/Gibson/CPEC	consolidated_gibson_plate_4	D2	consolidated_gibson_plate_4_QPLATE_1	B4
300	412	pAN_00416	pks12_Ncom + eryM2 + borA1_Ccom + pPM021_MfeI_XhoI + lacI_T7_6xHis_TEV	SLIC/Gibson/CPEC	consolidated_gibson_plate_4	E2	consolidated_gibson_plate_4_QPLATE_1	B5
301	413	pAN_00417	pks12_Ncom + eryM2 + borA1_Ccom + pPM021_MfeI_XhoI + lacI_lacUV5	SLIC/Gibson/CPEC	consolidated_gibson_plate_4	F2	consolidated_gibson_plate_4_QPLATE_1	B6
302	414	pAN_00418	pks12_Ncom + eryM2 + mlsA8_Ccom + pPM021_MfeI_XhoI + lacI_T7_6xHis_TEV	SLIC/Gibson/CPEC	consolidated_gibson_plate_4	G2	consolidated_gibson_plate_4_QPLATE_1	B7
303	415	pAN_00419	pks12_Ncom + eryM2 + mlsA8_Ccom + pPM021_MfeI_XhoI + lacI_lacUV5	SLIC/Gibson/CPEC	consolidated_gibson_plate_4	H2	consolidated_gibson_plate_4_QPLATE_1	B8
304	416	pAN_00420	pks12_Ncom + eryM6 + borA1_Ccom + pPM021_MfeI_XhoI + lacI_T7_6xHis_TEV	SLIC/Gibson/CPEC	consolidated_gibson_plate_4	A3	consolidated_gibson_plate_4_QPLATE_1	C1
305	417	pAN_00421	pks12_Ncom + eryM6 + borA1_Ccom + pPM021_MfeI_XhoI + lacI_lacUV5	SLIC/Gibson/CPEC	consolidated_gibson_plate_4	B3	consolidated_gibson_plate_4_QPLATE_1	C2
306	418	pAN_00422	pks12_Ncom + eryM6 + mlsA8_Ccom + pPM021_MfeI_XhoI + lacI_T7_6xHis_TEV	SLIC/Gibson/CPEC	consolidated_gibson_plate_4	C3	consolidated_gibson_plate_4_QPLATE_1	C3
307	419	pAN_00423	pks12_Ncom + eryM6 + mlsA8_Ccom + pPM021_MfeI_XhoI + lacI_lacUV5	SLIC/Gibson/CPEC	consolidated_gibson_plate_4	D3	consolidated_gibson_plate_4_QPLATE_1	C4
308	420	pAN_00424	pks12_Ncom + eryM6_epoAT + borA1_Ccom + pPM021_MfeI_XhoI + lacI_T7_6xHis_TEV	SLIC/Gibson/CPEC	consolidated_gibson_plate_4	E3	consolidated_gibson_plate_4_QPLATE_1	C5
309	421	pAN_00425	pks12_Ncom + eryM6_epoAT + borA1_Ccom + pPM021_MfeI_XhoI + lacI_lacUV5	SLIC/Gibson/CPEC	consolidated_gibson_plate_4	F3	consolidated_gibson_plate_4_QPLATE_1	C6
310	422	pAN_00426	pks12_Ncom + eryM6_epoAT + mlsA8_Ccom + pPM021_MfeI_XhoI + lacI_T7_6xHis_TEV	SLIC/Gibson/CPEC	consolidated_gibson_plate_4	G3	consolidated_gibson_plate_4_QPLATE_1	C7
311	423	pAN_00427	pks12_Ncom + eryM6_epoAT + mlsA8_Ccom + pPM021_MfeI_XhoI + lacI_lacUV5	SLIC/Gibson/CPEC	consolidated_gibson_plate_4	H3	consolidated_gibson_plate_4_QPLATE_1	C8
312	424	pAN_00428	pks12_Ncom + lipM1 + borA1_Ccom + pPM021_MfeI_XhoI + lacI_T7_6xHis_TEV	SLIC/Gibson/CPEC	consolidated_gibson_plate_4	A4	consolidated_gibson_plate_4_QPLATE_1	D1
313	425	pAN_00429	pks12_Ncom + lipM1 + borA1_Ccom + pPM021_MfeI_XhoI + lacI_lacUV5	SLIC/Gibson/CPEC	consolidated_gibson_plate_4	B4	consolidated_gibson_plate_4_QPLATE_1	D2
314	426	pAN_00430	pks12_Ncom + lipM1 + mlsA8_Ccom + pPM021_MfeI_XhoI + lacI_T7_6xHis_TEV	SLIC/Gibson/CPEC	consolidated_gibson_plate_4	C4	consolidated_gibson_plate_4_QPLATE_1	D3
315	427	pAN_00431	pks12_Ncom + lipM1 + mlsA8_Ccom + pPM021_MfeI_XhoI + lacI_lacUV5	SLIC/Gibson/CPEC	consolidated_gibson_plate_4	D4	consolidated_gibson_plate_4_QPLATE_1	D4
316	428	pAN_00432	pks12_Ncom + lipM1_YtoF + borA1_Ccom + pPM021_MfeI_XhoI + lacI_T7_6xHis_TEV	SLIC/Gibson/CPEC	consolidated_gibson_plate_4	E4	consolidated_gibson_plate_4_QPLATE_1	D5
317	429	pAN_00433	pks12_Ncom + lipM1_YtoF + borA1_Ccom + pPM021_MfeI_XhoI + lacI_lacUV5	SLIC/Gibson/CPEC	consolidated_gibson_plate_4	F4	consolidated_gibson_plate_4_QPLATE_1	D6
318	430	pAN_00434	pks12_Ncom + lipM1_YtoF + mlsA8_Ccom + pPM021_MfeI_XhoI + lacI_T7_6xHis_TEV	SLIC/Gibson/CPEC	consolidated_gibson_plate_4	G4	consolidated_gibson_plate_4_QPLATE_1	D7
319	431	pAN_00435	pks12_Ncom + lipM1_YtoF + mlsA8_Ccom + pPM021_MfeI_XhoI + lacI_lacUV5	SLIC/Gibson/CPEC	consolidated_gibson_plate_4	H4	consolidated_gibson_plate_4_QPLATE_1	D8
320	432	pAN_00436	pks12_Ncom + lipM1_YtoF_borAT + borA1_Ccom + pPM021_MfeI_XhoI + lacI_T7_6xHis_TEV	SLIC/Gibson/CPEC	consolidated_gibson_plate_4	A5	consolidated_gibson_plate_4_QPLATE_1	E1
321	433	pAN_00437	pks12_Ncom + lipM1_YtoF_borAT + borA1_Ccom + pPM021_MfeI_XhoI + lacI_lacUV5	SLIC/Gibson/CPEC	consolidated_gibson_plate_4	B5	consolidated_gibson_plate_4_QPLATE_1	E2
322	434	pAN_00438	pks12_Ncom + lipM1_YtoF_borAT + mlsA8_Ccom + pPM021_MfeI_XhoI + lacI_T7_6xHis_TEV	SLIC/Gibson/CPEC	consolidated_gibson_plate_4	C5	consolidated_gibson_plate_4_QPLATE_1	E3
323	435	pAN_00439	pks12_Ncom + lipM1_YtoF_borAT + mlsA8_Ccom + pPM021_MfeI_XhoI + lacI_lacUV5	SLIC/Gibson/CPEC	consolidated_gibson_plate_4	D5	consolidated_gibson_plate_4_QPLATE_1	E4
324	436	pAN_00440	pks12_Ncom + pikM1 + borA1_Ccom + pPM021_MfeI_XhoI + lacI_T7_6xHis_TEV	SLIC/Gibson/CPEC	consolidated_gibson_plate_4	E5	consolidated_gibson_plate_4_QPLATE_1	E5
325	437	pAN_00441	pks12_Ncom + pikM1 + borA1_Ccom + pPM021_MfeI_XhoI + lacI_lacUV5	SLIC/Gibson/CPEC	consolidated_gibson_plate_4	F5	consolidated_gibson_plate_4_QPLATE_1	E6
326	438	pAN_00442	pks12_Ncom + pikM1 + mlsA8_Ccom + pPM021_MfeI_XhoI + lacI_T7_6xHis_TEV	SLIC/Gibson/CPEC	consolidated_gibson_plate_4	G5	consolidated_gibson_plate_4_QPLATE_1	E7
327	439	pAN_00443	pks12_Ncom + pikM1 + mlsA8_Ccom + pPM021_MfeI_XhoI + lacI_lacUV5	SLIC/Gibson/CPEC	consolidated_gibson_plate_4	H5	consolidated_gibson_plate_4_QPLATE_1	E8
328	440	pAN_00444	pks12_Ncom + pikM2 + borA1_Ccom + pPM021_MfeI_XhoI + lacI_T7_6xHis_TEV	SLIC/Gibson/CPEC	consolidated_gibson_plate_4	A6	consolidated_gibson_plate_4_QPLATE_1	F1
329	441	pAN_00445	pks12_Ncom + pikM2 + borA1_Ccom + pPM021_MfeI_XhoI + lacI_lacUV5	SLIC/Gibson/CPEC	consolidated_gibson_plate_4	B6	consolidated_gibson_plate_4_QPLATE_1	F2
330	442	pAN_00446	pks12_Ncom + pikM2 + mlsA8_Ccom + pPM021_MfeI_XhoI + lacI_T7_6xHis_TEV	SLIC/Gibson/CPEC	consolidated_gibson_plate_4	C6	consolidated_gibson_plate_4_QPLATE_1	F3
331	443	pAN_00447	pks12_Ncom + pikM2 + mlsA8_Ccom + pPM021_MfeI_XhoI + lacI_lacUV5	SLIC/Gibson/CPEC	consolidated_gibson_plate_4	D6	consolidated_gibson_plate_4_QPLATE_1	F4
332	444	pAN_00448	pks12_Ncom + pikM6 + borA1_Ccom + pPM021_MfeI_XhoI + lacI_T7_6xHis_TEV	SLIC/Gibson/CPEC	consolidated_gibson_plate_4	E6	consolidated_gibson_plate_4_QPLATE_1	F5
333	445	pAN_00449	pks12_Ncom + pikM6 + borA1_Ccom + pPM021_MfeI_XhoI + lacI_lacUV5	SLIC/Gibson/CPEC	consolidated_gibson_plate_4	F6	consolidated_gibson_plate_4_QPLATE_1	F6
334	446	pAN_00450	pks12_Ncom + pikM6 + mlsA8_Ccom + pPM021_MfeI_XhoI + lacI_T7_6xHis_TEV	SLIC/Gibson/CPEC	consolidated_gibson_plate_4	G6	consolidated_gibson_plate_4_QPLATE_1	F7
335	447	pAN_00451	pks12_Ncom + pikM6 + mlsA8_Ccom + pPM021_MfeI_XhoI + lacI_lacUV5	SLIC/Gibson/CPEC	consolidated_gibson_plate_4	H6	consolidated_gibson_plate_4_QPLATE_1	F8
336	448	pAN_00452	pks12_Ncom + fosM4 + borA1_Ccom + pPM021_MfeI_XhoI + lacI_T7_6xHis_TEV	SLIC/Gibson/CPEC	consolidated_gibson_plate_4	A7	consolidated_gibson_plate_4_QPLATE_2	A1
337	449	pAN_00453	pks12_Ncom + fosM4 + borA1_Ccom + pPM021_MfeI_XhoI + lacI_lacUV5	SLIC/Gibson/CPEC	consolidated_gibson_plate_4	B7	consolidated_gibson_plate_4_QPLATE_2	A2
338	450	pAN_00454	pks12_Ncom + fosM4 + mlsA8_Ccom + pPM021_MfeI_XhoI + lacI_T7_6xHis_TEV	SLIC/Gibson/CPEC	consolidated_gibson_plate_4	C7	consolidated_gibson_plate_4_QPLATE_2	A3
339	451	pAN_00455	pks12_Ncom + fosM4 + mlsA8_Ccom + pPM021_MfeI_XhoI + lacI_lacUV5	SLIC/Gibson/CPEC	consolidated_gibson_plate_4	D7	consolidated_gibson_plate_4_QPLATE_2	A4
340	454	pAN_00458	pks12_Ncom + fosM5 + mlsA8_Ccom + pPM021_MfeI_XhoI + lacI_T7_6xHis_TEV	SLIC/Gibson/CPEC	consolidated_gibson_plate_4	E7	consolidated_gibson_plate_4_QPLATE_2	A5
341	455	pAN_00459	pks12_Ncom + fosM5 + mlsA8_Ccom + pPM021_MfeI_XhoI + lacI_lacUV5	SLIC/Gibson/CPEC	consolidated_gibson_plate_4	F7	consolidated_gibson_plate_4_QPLATE_2	A6
342	460	pAN_00464	pks12_Ncom + hygM3 + borA1_Ccom + pPM021_MfeI_XhoI + lacI_T7_6xHis_TEV	SLIC/Gibson/CPEC	consolidated_gibson_plate_4	G7	consolidated_gibson_plate_4_QPLATE_2	A7
343	461	pAN_00465	pks12_Ncom + hygM3 + borA1_Ccom + pPM021_MfeI_XhoI + lacI_lacUV5	SLIC/Gibson/CPEC	consolidated_gibson_plate_4	H7	consolidated_gibson_plate_4_QPLATE_2	A8
344	462	pAN_00466	pks12_Ncom + hygM3 + mlsA8_Ccom + pPM021_MfeI_XhoI + lacI_T7_6xHis_TEV	SLIC/Gibson/CPEC	consolidated_gibson_plate_4	A8	consolidated_gibson_plate_4_QPLATE_2	B1
345	463	pAN_00467	pks12_Ncom + hygM3 + mlsA8_Ccom + pPM021_MfeI_XhoI + lacI_lacUV5	SLIC/Gibson/CPEC	consolidated_gibson_plate_4	B8	consolidated_gibson_plate_4_QPLATE_2	B2
346	468	pAN_00472	pks12_Ncom + natM2 + borA1_Ccom + pPM021_MfeI_XhoI + lacI_T7_6xHis_TEV	SLIC/Gibson/CPEC	consolidated_gibson_plate_4	C8	consolidated_gibson_plate_4_QPLATE_2	B3
347	469	pAN_00473	pks12_Ncom + natM2 + borA1_Ccom + pPM021_MfeI_XhoI + lacI_lacUV5	SLIC/Gibson/CPEC	consolidated_gibson_plate_4	D8	consolidated_gibson_plate_4_QPLATE_2	B4
348	470	pAN_00474	pks12_Ncom + natM2 + mlsA8_Ccom + pPM021_MfeI_XhoI + lacI_T7_6xHis_TEV	SLIC/Gibson/CPEC	consolidated_gibson_plate_4	E8	consolidated_gibson_plate_4_QPLATE_2	B5
349	471	pAN_00475	pks12_Ncom + natM2 + mlsA8_Ccom + pPM021_MfeI_XhoI + lacI_lacUV5	SLIC/Gibson/CPEC	consolidated_gibson_plate_4	F8	consolidated_gibson_plate_4_QPLATE_2	B6
350	472	pAN_00476	pks12_Ncom + nigM1 + borA1_Ccom + pPM021_MfeI_XhoI + lacI_T7_6xHis_TEV	SLIC/Gibson/CPEC	consolidated_gibson_plate_4	G8	consolidated_gibson_plate_4_QPLATE_2	B7
351	473	pAN_00477	pks12_Ncom + nigM1 + borA1_Ccom + pPM021_MfeI_XhoI + lacI_lacUV5	SLIC/Gibson/CPEC	consolidated_gibson_plate_4	H8	consolidated_gibson_plate_4_QPLATE_2	B8
352	474	pAN_00478	pks12_Ncom + nigM1 + mlsA8_Ccom + pPM021_MfeI_XhoI + lacI_T7_6xHis_TEV	SLIC/Gibson/CPEC	consolidated_gibson_plate_4	A9	consolidated_gibson_plate_4_QPLATE_2	C1
353	475	pAN_00479	pks12_Ncom + nigM1 + mlsA8_Ccom + pPM021_MfeI_XhoI + lacI_lacUV5	SLIC/Gibson/CPEC	consolidated_gibson_plate_4	B9	consolidated_gibson_plate_4_QPLATE_2	C2
354	478	pAN_00482	pks12_Ncom + hisM2 + mlsA8_Ccom + pPM021_MfeI_XhoI + lacI_T7_6xHis_TEV	SLIC/Gibson/CPEC	consolidated_gibson_plate_4	C9	consolidated_gibson_plate_4_QPLATE_2	C3
355	479	pAN_00483	pks12_Ncom + hisM2 + mlsA8_Ccom + pPM021_MfeI_XhoI + lacI_lacUV5	SLIC/Gibson/CPEC	consolidated_gibson_plate_4	D9	consolidated_gibson_plate_4_QPLATE_2	C4
356	480	pAN_00484	pks12_Ncom + blv75M2 + borA1_Ccom + pPM021_MfeI_XhoI + lacI_T7_6xHis_TEV	SLIC/Gibson/CPEC	consolidated_gibson_plate_4	E9	consolidated_gibson_plate_4_QPLATE_2	C5
357	481	pAN_00485	pks12_Ncom + blv75M2 + borA1_Ccom + pPM021_MfeI_XhoI + lacI_lacUV5	SLIC/Gibson/CPEC	consolidated_gibson_plate_4	F9	consolidated_gibson_plate_4_QPLATE_2	C6
358	482	pAN_00486	pks12_Ncom + blv75M2 + mlsA8_Ccom + pPM021_MfeI_XhoI + lacI_T7_6xHis_TEV	SLIC/Gibson/CPEC	consolidated_gibson_plate_4	G9	consolidated_gibson_plate_4_QPLATE_2	C7
359	483	pAN_00487	pks12_Ncom + blv75M2 + mlsA8_Ccom + pPM021_MfeI_XhoI + lacI_lacUV5	SLIC/Gibson/CPEC	consolidated_gibson_plate_4	H9	consolidated_gibson_plate_4_QPLATE_2	C8
360	484	pAN_00488	pks12_Ncom + ctgM2 + borA1_Ccom + pPM021_MfeI_XhoI + lacI_T7_6xHis_TEV	SLIC/Gibson/CPEC	consolidated_gibson_plate_4	A10	consolidated_gibson_plate_4_QPLATE_2	D1
361	485	pAN_00489	pks12_Ncom + ctgM2 + borA1_Ccom + pPM021_MfeI_XhoI + lacI_lacUV5	SLIC/Gibson/CPEC	consolidated_gibson_plate_4	B10	consolidated_gibson_plate_4_QPLATE_2	D2
362	486	pAN_00490	pks12_Ncom + ctgM2 + mlsA8_Ccom + pPM021_MfeI_XhoI + lacI_T7_6xHis_TEV	SLIC/Gibson/CPEC	consolidated_gibson_plate_4	C10	consolidated_gibson_plate_4_QPLATE_2	D3
363	487	pAN_00491	pks12_Ncom + ctgM2 + mlsA8_Ccom + pPM021_MfeI_XhoI + lacI_lacUV5	SLIC/Gibson/CPEC	consolidated_gibson_plate_4	D10	consolidated_gibson_plate_4_QPLATE_2	D4
364	488	pAN_00492	pks12_Ncom + MAStb + borA1_Ccom + pPM021_MfeI_XhoI + lacI_T7_6xHis_TEV	SLIC/Gibson/CPEC	consolidated_gibson_plate_4	E10	consolidated_gibson_plate_4_QPLATE_2	D5
365	489	pAN_00493	pks12_Ncom + MAStb + borA1_Ccom + pPM021_MfeI_XhoI + lacI_lacUV5	SLIC/Gibson/CPEC	consolidated_gibson_plate_4	F10	consolidated_gibson_plate_4_QPLATE_2	D6
366	490	pAN_00494	pks12_Ncom + MAStb + mlsA8_Ccom + pPM021_MfeI_XhoI + lacI_T7_6xHis_TEV	SLIC/Gibson/CPEC	consolidated_gibson_plate_4	G10	consolidated_gibson_plate_4_QPLATE_2	D7
367	491	pAN_00495	pks12_Ncom + MAStb + mlsA8_Ccom + pPM021_MfeI_XhoI + lacI_lacUV5	SLIC/Gibson/CPEC	consolidated_gibson_plate_4	H10	consolidated_gibson_plate_4_QPLATE_2	D8
368	492	pAN_00496	pks12_Ncom + MASmm + borA1_Ccom + pPM021_MfeI_XhoI + lacI_T7_6xHis_TEV	SLIC/Gibson/CPEC	consolidated_gibson_plate_4	A11	consolidated_gibson_plate_4_QPLATE_2	E1
369	493	pAN_00497	pks12_Ncom + MASmm + borA1_Ccom + pPM021_MfeI_XhoI + lacI_lacUV5	SLIC/Gibson/CPEC	consolidated_gibson_plate_4	B11	consolidated_gibson_plate_4_QPLATE_2	E2
370	494	pAN_00498	pks12_Ncom + MASmm + mlsA8_Ccom + pPM021_MfeI_XhoI + lacI_T7_6xHis_TEV	SLIC/Gibson/CPEC	consolidated_gibson_plate_4	C11	consolidated_gibson_plate_4_QPLATE_2	E3
371	495	pAN_00499	pks12_Ncom + MASmm + mlsA8_Ccom + pPM021_MfeI_XhoI + lacI_lacUV5	SLIC/Gibson/CPEC	consolidated_gibson_plate_4	D11	consolidated_gibson_plate_4_QPLATE_2	E4
372	496	pAN_00500	pks12_Ncom + mlsA8 + borA1_Ccom + pPM021_MfeI_XhoI + lacI_T7_6xHis_TEV	SLIC/Gibson/CPEC	consolidated_gibson_plate_4	E11	consolidated_gibson_plate_4_QPLATE_2	E5
373	497	pAN_00501	pks12_Ncom + mlsA8 + borA1_Ccom + pPM021_MfeI_XhoI + lacI_lacUV5	SLIC/Gibson/CPEC	consolidated_gibson_plate_4	F11	consolidated_gibson_plate_4_QPLATE_2	E6
374	498	pAN_00502	pks12_Ncom + mlsA8 + mlsA8_Ccom + pPM021_MfeI_XhoI + lacI_T7_6xHis_TEV	SLIC/Gibson/CPEC	consolidated_gibson_plate_4	G11	consolidated_gibson_plate_4_QPLATE_2	E7
375	499	pAN_00503	pks12_Ncom + mlsA8 + mlsA8_Ccom + pPM021_MfeI_XhoI + lacI_lacUV5	SLIC/Gibson/CPEC	consolidated_gibson_plate_4	H11	consolidated_gibson_plate_4_QPLATE_2	E8
376	500	pAN_00504	pks12_Ncom + mlsA9 + borA1_Ccom + pPM021_MfeI_XhoI + lacI_T7_6xHis_TEV	SLIC/Gibson/CPEC	consolidated_gibson_plate_4	A12	consolidated_gibson_plate_4_QPLATE_2	F1
377	501	pAN_00505	pks12_Ncom + mlsA9 + borA1_Ccom + pPM021_MfeI_XhoI + lacI_lacUV5	SLIC/Gibson/CPEC	consolidated_gibson_plate_4	B12	consolidated_gibson_plate_4_QPLATE_2	F2
378	502	pAN_00506	pks12_Ncom + mlsA9 + mlsA8_Ccom + pPM021_MfeI_XhoI + lacI_T7_6xHis_TEV	SLIC/Gibson/CPEC	consolidated_gibson_plate_4	C12	consolidated_gibson_plate_4_QPLATE_2	F3
379	503	pAN_00507	pks12_Ncom + mlsA9 + mlsA8_Ccom + pPM021_MfeI_XhoI + lacI_lacUV5	SLIC/Gibson/CPEC	consolidated_gibson_plate_4	D12	consolidated_gibson_plate_4_QPLATE_2	F4
380	504	pAN_00508	pks12_Ncom + mlsB1 + borA1_Ccom + pPM021_MfeI_XhoI + lacI_T7_6xHis_TEV	SLIC/Gibson/CPEC	consolidated_gibson_plate_4	E12	consolidated_gibson_plate_4_QPLATE_2	F5
381	505	pAN_00509	pks12_Ncom + mlsB1 + borA1_Ccom + pPM021_MfeI_XhoI + lacI_lacUV5	SLIC/Gibson/CPEC	consolidated_gibson_plate_4	F12	consolidated_gibson_plate_4_QPLATE_2	F6
382	506	pAN_00510	pks12_Ncom + mlsB1 + mlsA8_Ccom + pPM021_MfeI_XhoI + lacI_T7_6xHis_TEV	SLIC/Gibson/CPEC	consolidated_gibson_plate_4	G12	consolidated_gibson_plate_4_QPLATE_2	F7
383	507	pAN_00511	pks12_Ncom + mlsB1 + mlsA8_Ccom + pPM021_MfeI_XhoI + lacI_lacUV5	SLIC/Gibson/CPEC	consolidated_gibson_plate_4	H12	consolidated_gibson_plate_4_QPLATE_2	F8
384	508	pAN_00512	pks12_Ncom + pks12M1 + borA1_Ccom + pPM021_MfeI_XhoI + lacI_T7_6xHis_TEV	SLIC/Gibson/CPEC	consolidated_gibson_plate_5	A1	consolidated_gibson_plate_5_QPLATE_1	A1
385	509	pAN_00513	pks12_Ncom + pks12M1 + borA1_Ccom + pPM021_MfeI_XhoI + lacI_lacUV5	SLIC/Gibson/CPEC	consolidated_gibson_plate_5	B1	consolidated_gibson_plate_5_QPLATE_1	A2
386	510	pAN_00514	pks12_Ncom + pks12M1 + mlsA8_Ccom + pPM021_MfeI_XhoI + lacI_T7_6xHis_TEV	SLIC/Gibson/CPEC	consolidated_gibson_plate_5	C1	consolidated_gibson_plate_5_QPLATE_1	A3
387	511	pAN_00515	pks12_Ncom + pks12M1 + mlsA8_Ccom + pPM021_MfeI_XhoI + lacI_lacUV5	SLIC/Gibson/CPEC	consolidated_gibson_plate_5	D1	consolidated_gibson_plate_5_QPLATE_1	A4
388	512	pAN_00516	pks12_Ncom + pks12M2 + borA1_Ccom + pPM021_MfeI_XhoI + lacI_T7_6xHis_TEV	SLIC/Gibson/CPEC	consolidated_gibson_plate_5	E1	consolidated_gibson_plate_5_QPLATE_1	A5
389	513	pAN_00517	pks12_Ncom + pks12M2 + borA1_Ccom + pPM021_MfeI_XhoI + lacI_lacUV5	SLIC/Gibson/CPEC	consolidated_gibson_plate_5	F1	consolidated_gibson_plate_5_QPLATE_1	A6
390	514	pAN_00518	pks12_Ncom + pks12M2 + mlsA8_Ccom + pPM021_MfeI_XhoI + lacI_T7_6xHis_TEV	SLIC/Gibson/CPEC	consolidated_gibson_plate_5	G1	consolidated_gibson_plate_5_QPLATE_1	A7
391	515	pAN_00519	pks12_Ncom + pks12M2 + mlsA8_Ccom + pPM021_MfeI_XhoI + lacI_lacUV5	SLIC/Gibson/CPEC	consolidated_gibson_plate_5	H1	consolidated_gibson_plate_5_QPLATE_1	A8
392	516	pAN_00520	pks12_Ncom + ppsAtb + borA1_Ccom + pPM021_MfeI_XhoI + lacI_T7_6xHis_TEV	SLIC/Gibson/CPEC	consolidated_gibson_plate_5	A2	consolidated_gibson_plate_5_QPLATE_1	B1
393	517	pAN_00521	pks12_Ncom + ppsAtb + borA1_Ccom + pPM021_MfeI_XhoI + lacI_lacUV5	SLIC/Gibson/CPEC	consolidated_gibson_plate_5	B2	consolidated_gibson_plate_5_QPLATE_1	B2
394	518	pAN_00522	pks12_Ncom + ppsAtb + mlsA8_Ccom + pPM021_MfeI_XhoI + lacI_T7_6xHis_TEV	SLIC/Gibson/CPEC	consolidated_gibson_plate_5	C2	consolidated_gibson_plate_5_QPLATE_1	B3
395	519	pAN_00523	pks12_Ncom + ppsAtb + mlsA8_Ccom + pPM021_MfeI_XhoI + lacI_lacUV5	SLIC/Gibson/CPEC	consolidated_gibson_plate_5	D2	consolidated_gibson_plate_5_QPLATE_1	B4
396	526	pAN_00530	pks12_Ncom + ppsBtb + mlsA8_Ccom + pPM021_MfeI_XhoI + lacI_T7_6xHis_TEV	SLIC/Gibson/CPEC	consolidated_gibson_plate_5	E2	consolidated_gibson_plate_5_QPLATE_1	B5
397	527	pAN_00531	pks12_Ncom + ppsBtb + mlsA8_Ccom + pPM021_MfeI_XhoI + lacI_lacUV5	SLIC/Gibson/CPEC	consolidated_gibson_plate_5	F2	consolidated_gibson_plate_5_QPLATE_1	B6
398	530	pAN_00534	pks12_Ncom + ppsBmm + mlsA8_Ccom + pPM021_MfeI_XhoI + lacI_T7_6xHis_TEV	SLIC/Gibson/CPEC	consolidated_gibson_plate_5	G2	consolidated_gibson_plate_5_QPLATE_1	B7
399	531	pAN_00535	pks12_Ncom + ppsBmm + mlsA8_Ccom + pPM021_MfeI_XhoI + lacI_lacUV5	SLIC/Gibson/CPEC	consolidated_gibson_plate_5	H2	consolidated_gibson_plate_5_QPLATE_1	B8
400	536	pAN_00540	pks12_Ncom + ppsCmm + borA1_Ccom + pPM021_MfeI_XhoI + lacI_T7_6xHis_TEV	SLIC/Gibson/CPEC	consolidated_gibson_plate_5	A3	consolidated_gibson_plate_5_QPLATE_1	C1
401	537	pAN_00541	pks12_Ncom + ppsCmm + borA1_Ccom + pPM021_MfeI_XhoI + lacI_lacUV5	SLIC/Gibson/CPEC	consolidated_gibson_plate_5	B3	consolidated_gibson_plate_5_QPLATE_1	C2
402	538	pAN_00542	pks12_Ncom + ppsCmm + mlsA8_Ccom + pPM021_MfeI_XhoI + lacI_T7_6xHis_TEV	SLIC/Gibson/CPEC	consolidated_gibson_plate_5	C3	consolidated_gibson_plate_5_QPLATE_1	C3
403	539	pAN_00543	pks12_Ncom + ppsCmm + mlsA8_Ccom + pPM021_MfeI_XhoI + lacI_lacUV5	SLIC/Gibson/CPEC	consolidated_gibson_plate_5	D3	consolidated_gibson_plate_5_QPLATE_1	C4
404	548	pAN_00552	pks12_Ncom + ppsEtb + borA1_Ccom + pPM021_MfeI_XhoI + lacI_T7_6xHis_TEV	SLIC/Gibson/CPEC	consolidated_gibson_plate_5	E3	consolidated_gibson_plate_5_QPLATE_1	C5
405	549	pAN_00553	pks12_Ncom + ppsEtb + borA1_Ccom + pPM021_MfeI_XhoI + lacI_lacUV5	SLIC/Gibson/CPEC	consolidated_gibson_plate_5	F3	consolidated_gibson_plate_5_QPLATE_1	C6
406	550	pAN_00554	pks12_Ncom + ppsEtb + mlsA8_Ccom + pPM021_MfeI_XhoI + lacI_T7_6xHis_TEV	SLIC/Gibson/CPEC	consolidated_gibson_plate_5	G3	consolidated_gibson_plate_5_QPLATE_1	C7
407	551	pAN_00555	pks12_Ncom + ppsEtb + mlsA8_Ccom + pPM021_MfeI_XhoI + lacI_lacUV5	SLIC/Gibson/CPEC	consolidated_gibson_plate_5	H3	consolidated_gibson_plate_5_QPLATE_1	C8
408	552	pAN_00556	pks12_Ncom + ppsEtb + borA1_Ccom + pPM021_MfeI_XhoI + lacI_T7_6xHis_TEV	SLIC/Gibson/CPEC	consolidated_gibson_plate_5	A4	consolidated_gibson_plate_5_QPLATE_1	D1
409	553	pAN_00557	pks12_Ncom + ppsEtb + borA1_Ccom + pPM021_MfeI_XhoI + lacI_lacUV5	SLIC/Gibson/CPEC	consolidated_gibson_plate_5	B4	consolidated_gibson_plate_5_QPLATE_1	D2
410	554	pAN_00558	pks12_Ncom + ppsEtb + mlsA8_Ccom + pPM021_MfeI_XhoI + lacI_T7_6xHis_TEV	SLIC/Gibson/CPEC	consolidated_gibson_plate_5	C4	consolidated_gibson_plate_5_QPLATE_1	D3
411	555	pAN_00559	pks12_Ncom + ppsEtb + mlsA8_Ccom + pPM021_MfeI_XhoI + lacI_lacUV5	SLIC/Gibson/CPEC	consolidated_gibson_plate_5	D4	consolidated_gibson_plate_5_QPLATE_1	D4
412	556	pAN_00560	pks12_Ncom + rifM2 + borA1_Ccom + pPM021_MfeI_XhoI + lacI_T7_6xHis_TEV	SLIC/Gibson/CPEC	consolidated_gibson_plate_5	E4	consolidated_gibson_plate_5_QPLATE_1	D5
413	557	pAN_00561	pks12_Ncom + rifM2 + borA1_Ccom + pPM021_MfeI_XhoI + lacI_lacUV5	SLIC/Gibson/CPEC	consolidated_gibson_plate_5	F4	consolidated_gibson_plate_5_QPLATE_1	D6
414	558	pAN_00562	pks12_Ncom + rifM2 + mlsA8_Ccom + pPM021_MfeI_XhoI + lacI_T7_6xHis_TEV	SLIC/Gibson/CPEC	consolidated_gibson_plate_5	G4	consolidated_gibson_plate_5_QPLATE_1	D7
415	559	pAN_00563	pks12_Ncom + rifM2 + mlsA8_Ccom + pPM021_MfeI_XhoI + lacI_lacUV5	SLIC/Gibson/CPEC	consolidated_gibson_plate_5	H4	consolidated_gibson_plate_5_QPLATE_1	D8
416	560	pAN_00564	pks12_Ncom + spnM1 + borA1_Ccom + pPM021_MfeI_XhoI + lacI_T7_6xHis_TEV	SLIC/Gibson/CPEC	consolidated_gibson_plate_5	A5	consolidated_gibson_plate_5_QPLATE_1	E1
417	561	pAN_00565	pks12_Ncom + spnM1 + borA1_Ccom + pPM021_MfeI_XhoI + lacI_lacUV5	SLIC/Gibson/CPEC	consolidated_gibson_plate_5	B5	consolidated_gibson_plate_5_QPLATE_1	E2
418	562	pAN_00566	pks12_Ncom + spnM1 + mlsA8_Ccom + pPM021_MfeI_XhoI + lacI_T7_6xHis_TEV	SLIC/Gibson/CPEC	consolidated_gibson_plate_5	C5	consolidated_gibson_plate_5_QPLATE_1	E3
419	563	pAN_00567	pks12_Ncom + spnM1 + mlsA8_Ccom + pPM021_MfeI_XhoI + lacI_lacUV5	SLIC/Gibson/CPEC	consolidated_gibson_plate_5	D5	consolidated_gibson_plate_5_QPLATE_1	E4
420	564	pAN_00568	pks12_Ncom + spnM2 + borA1_Ccom + pPM021_MfeI_XhoI + lacI_T7_6xHis_TEV	SLIC/Gibson/CPEC	consolidated_gibson_plate_5	E5	consolidated_gibson_plate_5_QPLATE_1	E5
421	565	pAN_00569	pks12_Ncom + spnM2 + borA1_Ccom + pPM021_MfeI_XhoI + lacI_lacUV5	SLIC/Gibson/CPEC	consolidated_gibson_plate_5	F5	consolidated_gibson_plate_5_QPLATE_1	E6
422	566	pAN_00570	pks12_Ncom + spnM2 + mlsA8_Ccom + pPM021_MfeI_XhoI + lacI_T7_6xHis_TEV	SLIC/Gibson/CPEC	consolidated_gibson_plate_5	G5	consolidated_gibson_plate_5_QPLATE_1	E7
423	567	pAN_00571	pks12_Ncom + spnM2 + mlsA8_Ccom + pPM021_MfeI_XhoI + lacI_lacUV5	SLIC/Gibson/CPEC	consolidated_gibson_plate_5	H5	consolidated_gibson_plate_5_QPLATE_1	E8
424	568	pAN_00572	pks12_Ncom + pks15mm + borA1_Ccom + pPM021_MfeI_XhoI + lacI_T7_6xHis_TEV	SLIC/Gibson/CPEC	consolidated_gibson_plate_5	A6	consolidated_gibson_plate_5_QPLATE_1	F1
425	569	pAN_00573	pks12_Ncom + pks15mm + borA1_Ccom + pPM021_MfeI_XhoI + lacI_lacUV5	SLIC/Gibson/CPEC	consolidated_gibson_plate_5	B6	consolidated_gibson_plate_5_QPLATE_1	F2
426	570	pAN_00574	pks12_Ncom + pks15mm + mlsA8_Ccom + pPM021_MfeI_XhoI + lacI_T7_6xHis_TEV	SLIC/Gibson/CPEC	consolidated_gibson_plate_5	C6	consolidated_gibson_plate_5_QPLATE_1	F3
427	571	pAN_00575	pks12_Ncom + pks15mm + mlsA8_Ccom + pPM021_MfeI_XhoI + lacI_lacUV5	SLIC/Gibson/CPEC	consolidated_gibson_plate_5	D6	consolidated_gibson_plate_5_QPLATE_1	F4
428	572	pAN_00576	pks12_Ncom + pks6tb + borA1_Ccom + pPM021_MfeI_XhoI + lacI_T7_6xHis_TEV	SLIC/Gibson/CPEC	consolidated_gibson_plate_5	E6	consolidated_gibson_plate_5_QPLATE_1	F5
429	573	pAN_00577	pks12_Ncom + pks6tb + borA1_Ccom + pPM021_MfeI_XhoI + lacI_lacUV5	SLIC/Gibson/CPEC	consolidated_gibson_plate_5	F6	consolidated_gibson_plate_5_QPLATE_1	F6
430	574	pAN_00578	pks12_Ncom + pks6tb + mlsA8_Ccom + pPM021_MfeI_XhoI + lacI_T7_6xHis_TEV	SLIC/Gibson/CPEC	consolidated_gibson_plate_5	G6	consolidated_gibson_plate_5_QPLATE_1	F7
431	575	pAN_00579	pks12_Ncom + pks6tb + mlsA8_Ccom + pPM021_MfeI_XhoI + lacI_lacUV5	SLIC/Gibson/CPEC	consolidated_gibson_plate_5	H6	consolidated_gibson_plate_5_QPLATE_1	F8
432	576	pAN_00580	borLM + borA1_Ccom + pPM021_MfeI_XhoI + lacI_T7_6xHis_TEV	SLIC/Gibson/CPEC	consolidated_gibson_plate_5	A7	consolidated_gibson_plate_5_QPLATE_2	A1
433	577	pAN_00581	borLM + borA1_Ccom + pPM021_MfeI_XhoI + lacI_lacUV5	SLIC/Gibson/CPEC	consolidated_gibson_plate_5	B7	consolidated_gibson_plate_5_QPLATE_2	A2
434	578	pAN_00582	borLM + mlsA8_Ccom + pPM021_MfeI_XhoI + lacI_T7_6xHis_TEV	SLIC/Gibson/CPEC	consolidated_gibson_plate_5	C7	consolidated_gibson_plate_5_QPLATE_2	A3
435	579	pAN_00583	borLM + mlsA8_Ccom + pPM021_MfeI_XhoI + lacI_lacUV5	SLIC/Gibson/CPEC	consolidated_gibson_plate_5	D7	consolidated_gibson_plate_5_QPLATE_2	A4
436	582	pAN_00586	lipLM + borA1_Ccom + pPM021_MfeI_XhoI + lacI_T7_6xHis_TEV	SLIC/Gibson/CPEC	consolidated_gibson_plate_5	E7	consolidated_gibson_plate_5_QPLATE_2	A5
437	583	pAN_00587	lipLM + borA1_Ccom + pPM021_MfeI_XhoI + lacI_lacUV5	SLIC/Gibson/CPEC	consolidated_gibson_plate_5	F7	consolidated_gibson_plate_5_QPLATE_2	A6
438	584	pAN_00588	lipLM + mlsA8_Ccom + pPM021_MfeI_XhoI + lacI_T7_6xHis_TEV	SLIC/Gibson/CPEC	consolidated_gibson_plate_5	G7	consolidated_gibson_plate_5_QPLATE_2	A7
439	585	pAN_00589	lipLM + mlsA8_Ccom + pPM021_MfeI_XhoI + lacI_lacUV5	SLIC/Gibson/CPEC	consolidated_gibson_plate_5	H7	consolidated_gibson_plate_5_QPLATE_2	A8
440	586	pAN_00590	lipLM + pks12_Ccom + pPM021_MfeI_XhoI + lacI_T7_6xHis_TEV	SLIC/Gibson/CPEC	consolidated_gibson_plate_5	A8	consolidated_gibson_plate_5_QPLATE_2	B1
441	587	pAN_00591	lipLM + pks12_Ccom + pPM021_MfeI_XhoI + lacI_lacUV5	SLIC/Gibson/CPEC	consolidated_gibson_plate_5	B8	consolidated_gibson_plate_5_QPLATE_2	B2
442	588	pAN_00592	eryLM + borA1_Ccom + pPM021_MfeI_XhoI + lacI_T7_6xHis_TEV	SLIC/Gibson/CPEC	consolidated_gibson_plate_5	C8	consolidated_gibson_plate_5_QPLATE_2	B3
443	589	pAN_00593	eryLM + borA1_Ccom + pPM021_MfeI_XhoI + lacI_lacUV5	SLIC/Gibson/CPEC	consolidated_gibson_plate_5	D8	consolidated_gibson_plate_5_QPLATE_2	B4
444	590	pAN_00594	eryLM + mlsA8_Ccom + pPM021_MfeI_XhoI + lacI_T7_6xHis_TEV	SLIC/Gibson/CPEC	consolidated_gibson_plate_5	E8	consolidated_gibson_plate_5_QPLATE_2	B5
445	591	pAN_00595	eryLM + mlsA8_Ccom + pPM021_MfeI_XhoI + lacI_lacUV5	SLIC/Gibson/CPEC	consolidated_gibson_plate_5	F8	consolidated_gibson_plate_5_QPLATE_2	B6
446	592	pAN_00596	eryLM + pks12_Ccom + pPM021_MfeI_XhoI + lacI_T7_6xHis_TEV	SLIC/Gibson/CPEC	consolidated_gibson_plate_5	G8	consolidated_gibson_plate_5_QPLATE_2	B7
447	593	pAN_00597	eryLM + pks12_Ccom + pPM021_MfeI_XhoI + lacI_lacUV5	SLIC/Gibson/CPEC	consolidated_gibson_plate_5	H8	consolidated_gibson_plate_5_QPLATE_2	B8
448	594	pAN_00598	oleLM + borA1_Ccom + pPM021_MfeI_XhoI + lacI_T7_6xHis_TEV	SLIC/Gibson/CPEC	consolidated_gibson_plate_5	A9	consolidated_gibson_plate_5_QPLATE_2	C1
449	595	pAN_00599	oleLM + borA1_Ccom + pPM021_MfeI_XhoI + lacI_lacUV5	SLIC/Gibson/CPEC	consolidated_gibson_plate_5	B9	consolidated_gibson_plate_5_QPLATE_2	C2
450	596	pAN_00600	oleLM + mlsA8_Ccom + pPM021_MfeI_XhoI + lacI_T7_6xHis_TEV	SLIC/Gibson/CPEC	consolidated_gibson_plate_5	C9	consolidated_gibson_plate_5_QPLATE_2	C3
451	597	pAN_00601	oleLM + mlsA8_Ccom + pPM021_MfeI_XhoI + lacI_lacUV5	SLIC/Gibson/CPEC	consolidated_gibson_plate_5	D9	consolidated_gibson_plate_5_QPLATE_2	C4
452	600	pAN_00604	pikLM + borA1_Ccom + pPM021_MfeI_XhoI + lacI_T7_6xHis_TEV	SLIC/Gibson/CPEC	consolidated_gibson_plate_5	E9	consolidated_gibson_plate_5_QPLATE_2	C5
453	601	pAN_00605	pikLM + borA1_Ccom + pPM021_MfeI_XhoI + lacI_lacUV5	SLIC/Gibson/CPEC	consolidated_gibson_plate_5	F9	consolidated_gibson_plate_5_QPLATE_2	C6
454	602	pAN_00606	pikLM + mlsA8_Ccom + pPM021_MfeI_XhoI + lacI_T7_6xHis_TEV	SLIC/Gibson/CPEC	consolidated_gibson_plate_5	G9	consolidated_gibson_plate_5_QPLATE_2	C7
455	603	pAN_00607	pikLM + mlsA8_Ccom + pPM021_MfeI_XhoI + lacI_lacUV5	SLIC/Gibson/CPEC	consolidated_gibson_plate_5	H9	consolidated_gibson_plate_5_QPLATE_2	C8
456	604	pAN_00608	pikLM + pks12_Ccom + pPM021_MfeI_XhoI + lacI_T7_6xHis_TEV	SLIC/Gibson/CPEC	consolidated_gibson_plate_5	A10	consolidated_gibson_plate_5_QPLATE_2	D1
457	605	pAN_00609	pikLM + pks12_Ccom + pPM021_MfeI_XhoI + lacI_lacUV5	SLIC/Gibson/CPEC	consolidated_gibson_plate_5	B10	consolidated_gibson_plate_5_QPLATE_2	D2
458	606	pAN_00610	meiLM + borA1_Ccom + pPM021_MfeI_XhoI + lacI_T7_6xHis_TEV	SLIC/Gibson/CPEC	consolidated_gibson_plate_5	C10	consolidated_gibson_plate_5_QPLATE_2	D3
459	607	pAN_00611	meiLM + borA1_Ccom + pPM021_MfeI_XhoI + lacI_lacUV5	SLIC/Gibson/CPEC	consolidated_gibson_plate_5	D10	consolidated_gibson_plate_5_QPLATE_2	D4
460	608	pAN_00612	meiLM + mlsA8_Ccom + pPM021_MfeI_XhoI + lacI_T7_6xHis_TEV	SLIC/Gibson/CPEC	consolidated_gibson_plate_5	E10	consolidated_gibson_plate_5_QPLATE_2	D5
461	609	pAN_00613	meiLM + mlsA8_Ccom + pPM021_MfeI_XhoI + lacI_lacUV5	SLIC/Gibson/CPEC	consolidated_gibson_plate_5	F10	consolidated_gibson_plate_5_QPLATE_2	D6
462	610	pAN_00614	meiLM + pks12_Ccom + pPM021_MfeI_XhoI + lacI_T7_6xHis_TEV	SLIC/Gibson/CPEC	consolidated_gibson_plate_5	G10	consolidated_gibson_plate_5_QPLATE_2	D7
463	611	pAN_00615	meiLM + pks12_Ccom + pPM021_MfeI_XhoI + lacI_lacUV5	SLIC/Gibson/CPEC	consolidated_gibson_plate_5	H10	consolidated_gibson_plate_5_QPLATE_2	D8
464	612	pAN_00616	cndLM + borA1_Ccom + pPM021_MfeI_XhoI + lacI_T7_6xHis_TEV	SLIC/Gibson/CPEC	consolidated_gibson_plate_5	A11	consolidated_gibson_plate_5_QPLATE_2	E1
465	613	pAN_00617	cndLM + borA1_Ccom + pPM021_MfeI_XhoI + lacI_lacUV5	SLIC/Gibson/CPEC	consolidated_gibson_plate_5	B11	consolidated_gibson_plate_5_QPLATE_2	E2
466	614	pAN_00618	cndLM + mlsA8_Ccom + pPM021_MfeI_XhoI + lacI_T7_6xHis_TEV	SLIC/Gibson/CPEC	consolidated_gibson_plate_5	C11	consolidated_gibson_plate_5_QPLATE_2	E3
467	615	pAN_00619	cndLM + mlsA8_Ccom + pPM021_MfeI_XhoI + lacI_lacUV5	SLIC/Gibson/CPEC	consolidated_gibson_plate_5	D11	consolidated_gibson_plate_5_QPLATE_2	E4
468	616	pAN_00620	cndLM + pks12_Ccom + pPM021_MfeI_XhoI + lacI_T7_6xHis_TEV	SLIC/Gibson/CPEC	consolidated_gibson_plate_5	E11	consolidated_gibson_plate_5_QPLATE_2	E5
469	617	pAN_00621	cndLM + pks12_Ccom + pPM021_MfeI_XhoI + lacI_lacUV5	SLIC/Gibson/CPEC	consolidated_gibson_plate_5	F11	consolidated_gibson_plate_5_QPLATE_2	E6
470	618	pAN_00622	jamC + borA1_Ccom + pPM021_MfeI_XhoI + lacI_T7_6xHis_TEV	SLIC/Gibson/CPEC	consolidated_gibson_plate_5	G11	consolidated_gibson_plate_5_QPLATE_2	E7
471	619	pAN_00623	jamC + borA1_Ccom + pPM021_MfeI_XhoI + lacI_lacUV5	SLIC/Gibson/CPEC	consolidated_gibson_plate_5	H11	consolidated_gibson_plate_5_QPLATE_2	E8
472	620	pAN_00624	jamC + mlsA8_Ccom + pPM021_MfeI_XhoI + lacI_T7_6xHis_TEV	SLIC/Gibson/CPEC	consolidated_gibson_plate_5	A12	consolidated_gibson_plate_5_QPLATE_2	F1
473	621	pAN_00625	jamC + mlsA8_Ccom + pPM021_MfeI_XhoI + lacI_lacUV5	SLIC/Gibson/CPEC	consolidated_gibson_plate_5	B12	consolidated_gibson_plate_5_QPLATE_2	F2
474	622	pAN_00626	jamC + pks12_Ccom + pPM021_MfeI_XhoI + lacI_T7_6xHis_TEV	SLIC/Gibson/CPEC	consolidated_gibson_plate_5	C12	consolidated_gibson_plate_5_QPLATE_2	F3
475	623	pAN_00627	jamC + pks12_Ccom + pPM021_MfeI_XhoI + lacI_lacUV5	SLIC/Gibson/CPEC	consolidated_gibson_plate_5	D12	consolidated_gibson_plate_5_QPLATE_2	F4
476	624	pAN_00628	mycLM + borA1_Ccom + pPM021_MfeI_XhoI + lacI_T7_6xHis_TEV	SLIC/Gibson/CPEC	consolidated_gibson_plate_5	E12	consolidated_gibson_plate_5_QPLATE_2	F5
477	625	pAN_00629	mycLM + borA1_Ccom + pPM021_MfeI_XhoI + lacI_lacUV5	SLIC/Gibson/CPEC	consolidated_gibson_plate_5	F12	consolidated_gibson_plate_5_QPLATE_2	F6
478	626	pAN_00630	mycLM + mlsA8_Ccom + pPM021_MfeI_XhoI + lacI_T7_6xHis_TEV	SLIC/Gibson/CPEC	consolidated_gibson_plate_5	G12	consolidated_gibson_plate_5_QPLATE_2	F7
479	627	pAN_00631	mycLM + mlsA8_Ccom + pPM021_MfeI_XhoI + lacI_lacUV5	SLIC/Gibson/CPEC	consolidated_gibson_plate_5	H12	consolidated_gibson_plate_5_QPLATE_2	F8
480	628	pAN_00632	mycLM + pks12_Ccom + pPM021_MfeI_XhoI + lacI_T7_6xHis_TEV	SLIC/Gibson/CPEC	consolidated_gibson_plate_6	A1	consolidated_gibson_plate_6_QPLATE_1	A1
481	629	pAN_00633	mycLM + pks12_Ccom + pPM021_MfeI_XhoI + lacI_lacUV5	SLIC/Gibson/CPEC	consolidated_gibson_plate_6	B1	consolidated_gibson_plate_6_QPLATE_1	A2
482	630	pAN_00634	cylB + borA1_Ccom + pPM021_MfeI_XhoI + lacI_T7_6xHis_TEV	SLIC/Gibson/CPEC	consolidated_gibson_plate_6	C1	consolidated_gibson_plate_6_QPLATE_1	A3
483	631	pAN_00635	cylB + borA1_Ccom + pPM021_MfeI_XhoI + lacI_lacUV5	SLIC/Gibson/CPEC	consolidated_gibson_plate_6	D1	consolidated_gibson_plate_6_QPLATE_1	A4
484	632	pAN_00636	cylB + mlsA8_Ccom + pPM021_MfeI_XhoI + lacI_T7_6xHis_TEV	SLIC/Gibson/CPEC	consolidated_gibson_plate_6	E1	consolidated_gibson_plate_6_QPLATE_1	A5
485	633	pAN_00637	cylB + mlsA8_Ccom + pPM021_MfeI_XhoI + lacI_lacUV5	SLIC/Gibson/CPEC	consolidated_gibson_plate_6	F1	consolidated_gibson_plate_6_QPLATE_1	A6
486	634	pAN_00638	cylB + pks12_Ccom + pPM021_MfeI_XhoI + lacI_T7_6xHis_TEV	SLIC/Gibson/CPEC	consolidated_gibson_plate_6	G1	consolidated_gibson_plate_6_QPLATE_1	A7
487	635	pAN_00639	cylB + pks12_Ccom + pPM021_MfeI_XhoI + lacI_lacUV5	SLIC/Gibson/CPEC	consolidated_gibson_plate_6	H1	consolidated_gibson_plate_6_QPLATE_1	A8
488	636	pAN_00640	hctB + borA1_Ccom + pPM021_MfeI_XhoI + lacI_T7_6xHis_TEV	SLIC/Gibson/CPEC	consolidated_gibson_plate_6	A2	consolidated_gibson_plate_6_QPLATE_1	B1
489	637	pAN_00641	hctB + borA1_Ccom + pPM021_MfeI_XhoI + lacI_lacUV5	SLIC/Gibson/CPEC	consolidated_gibson_plate_6	B2	consolidated_gibson_plate_6_QPLATE_1	B2
490	638	pAN_00642	hctB + mlsA8_Ccom + pPM021_MfeI_XhoI + lacI_T7_6xHis_TEV	SLIC/Gibson/CPEC	consolidated_gibson_plate_6	C2	consolidated_gibson_plate_6_QPLATE_1	B3
491	639	pAN_00643	hctB + mlsA8_Ccom + pPM021_MfeI_XhoI + lacI_lacUV5	SLIC/Gibson/CPEC	consolidated_gibson_plate_6	D2	consolidated_gibson_plate_6_QPLATE_1	B4
492	640	pAN_00644	hctB + pks12_Ccom + pPM021_MfeI_XhoI + lacI_T7_6xHis_TEV	SLIC/Gibson/CPEC	consolidated_gibson_plate_6	E2	consolidated_gibson_plate_6_QPLATE_1	B5
493	641	pAN_00645	hctB + pks12_Ccom + pPM021_MfeI_XhoI + lacI_lacUV5	SLIC/Gibson/CPEC	consolidated_gibson_plate_6	F2	consolidated_gibson_plate_6_QPLATE_1	B6
494	642	pAN_00646	fluP1 + borA1_Ccom + pPM021_MfeI_XhoI + lacI_T7_6xHis_TEV	SLIC/Gibson/CPEC	consolidated_gibson_plate_6	G2	consolidated_gibson_plate_6_QPLATE_1	B7
495	643	pAN_00647	fluP1 + borA1_Ccom + pPM021_MfeI_XhoI + lacI_lacUV5	SLIC/Gibson/CPEC	consolidated_gibson_plate_6	H2	consolidated_gibson_plate_6_QPLATE_1	B8
496	644	pAN_00648	fluP1 + mlsA8_Ccom + pPM021_MfeI_XhoI + lacI_T7_6xHis_TEV	SLIC/Gibson/CPEC	consolidated_gibson_plate_6	A3	consolidated_gibson_plate_6_QPLATE_1	C1
497	645	pAN_00649	fluP1 + mlsA8_Ccom + pPM021_MfeI_XhoI + lacI_lacUV5	SLIC/Gibson/CPEC	consolidated_gibson_plate_6	B3	consolidated_gibson_plate_6_QPLATE_1	C2
498	646	pAN_00650	fluP1 + pks12_Ccom + pPM021_MfeI_XhoI + lacI_T7_6xHis_TEV	SLIC/Gibson/CPEC	consolidated_gibson_plate_6	C3	consolidated_gibson_plate_6_QPLATE_1	C3
499	647	pAN_00651	fluP1 + pks12_Ccom + pPM021_MfeI_XhoI + lacI_lacUV5	SLIC/Gibson/CPEC	consolidated_gibson_plate_6	D3	consolidated_gibson_plate_6_QPLATE_1	C4
500	648	pAN_00652	spnLM + borA1_Ccom + pPM021_MfeI_XhoI + lacI_T7_6xHis_TEV	SLIC/Gibson/CPEC	consolidated_gibson_plate_6	E3	consolidated_gibson_plate_6_QPLATE_1	C5
501	649	pAN_00653	spnLM + borA1_Ccom + pPM021_MfeI_XhoI + lacI_lacUV5	SLIC/Gibson/CPEC	consolidated_gibson_plate_6	F3	consolidated_gibson_plate_6_QPLATE_1	C6
502	650	pAN_00654	spnLM + mlsA8_Ccom + pPM021_MfeI_XhoI + lacI_T7_6xHis_TEV	SLIC/Gibson/CPEC	consolidated_gibson_plate_6	G3	consolidated_gibson_plate_6_QPLATE_1	C7
503	651	pAN_00655	spnLM + mlsA8_Ccom + pPM021_MfeI_XhoI + lacI_lacUV5	SLIC/Gibson/CPEC	consolidated_gibson_plate_6	H3	consolidated_gibson_plate_6_QPLATE_1	C8
504	652	pAN_00656	spnLM + pks12_Ccom + pPM021_MfeI_XhoI + lacI_T7_6xHis_TEV	SLIC/Gibson/CPEC	consolidated_gibson_plate_6	A4	consolidated_gibson_plate_6_QPLATE_1	D1
505	653	pAN_00657	spnLM + pks12_Ccom + pPM021_MfeI_XhoI + lacI_lacUV5	SLIC/Gibson/CPEC	consolidated_gibson_plate_6	B4	consolidated_gibson_plate_6_QPLATE_1	D2
506	654	pAN_00658	ppsLM + borA1_Ccom + pPM021_MfeI_XhoI + lacI_T7_6xHis_TEV	SLIC/Gibson/CPEC	consolidated_gibson_plate_6	C4	consolidated_gibson_plate_6_QPLATE_1	D3
507	655	pAN_00659	ppsLM + borA1_Ccom + pPM021_MfeI_XhoI + lacI_lacUV5	SLIC/Gibson/CPEC	consolidated_gibson_plate_6	D4	consolidated_gibson_plate_6_QPLATE_1	D4
508	656	pAN_00660	ppsLM + mlsA8_Ccom + pPM021_MfeI_XhoI + lacI_T7_6xHis_TEV	SLIC/Gibson/CPEC	consolidated_gibson_plate_6	E4	consolidated_gibson_plate_6_QPLATE_1	D5
509	657	pAN_00661	ppsLM + mlsA8_Ccom + pPM021_MfeI_XhoI + lacI_lacUV5	SLIC/Gibson/CPEC	consolidated_gibson_plate_6	F4	consolidated_gibson_plate_6_QPLATE_1	D6
510	658	pAN_00662	ppsLM + pks12_Ccom + pPM021_MfeI_XhoI + lacI_T7_6xHis_TEV	SLIC/Gibson/CPEC	consolidated_gibson_plate_6	G4	consolidated_gibson_plate_6_QPLATE_1	D7
511	659	pAN_00663	ppsLM + pks12_Ccom + pPM021_MfeI_XhoI + lacI_lacUV5	SLIC/Gibson/CPEC	consolidated_gibson_plate_6	H4	consolidated_gibson_plate_6_QPLATE_1	D8
512	660	pAN_00664	borA2_Ncom + debsTE + pPM021_MfeI_XhoI + lacI_T7_6xHis_TEV	SLIC/Gibson/CPEC	consolidated_gibson_plate_6	A5	consolidated_gibson_plate_6_QPLATE_1	E1
513	661	pAN_00665	borA2_Ncom + debsTE + pPM021_MfeI_XhoI + lacI_lacUV5	SLIC/Gibson/CPEC	consolidated_gibson_plate_6	B5	consolidated_gibson_plate_6_QPLATE_1	E2
514	662	pAN_00666	borA2_Ncom + pikTE + pPM021_MfeI_XhoI + lacI_T7_6xHis_TEV	SLIC/Gibson/CPEC	consolidated_gibson_plate_6	C5	consolidated_gibson_plate_6_QPLATE_1	E3
515	663	pAN_00667	borA2_Ncom + pikTE + pPM021_MfeI_XhoI + lacI_lacUV5	SLIC/Gibson/CPEC	consolidated_gibson_plate_6	D5	consolidated_gibson_plate_6_QPLATE_1	E4
516	664	pAN_00668	borA2_Ncom + zeaTE + pPM021_MfeI_XhoI + lacI_T7_6xHis_TEV	SLIC/Gibson/CPEC	consolidated_gibson_plate_6	E5	consolidated_gibson_plate_6_QPLATE_1	E5
517	665	pAN_00669	borA2_Ncom + zeaTE + pPM021_MfeI_XhoI + lacI_lacUV5	SLIC/Gibson/CPEC	consolidated_gibson_plate_6	F5	consolidated_gibson_plate_6_QPLATE_1	E6
518	666	pAN_00670	borA2_Ncom + flvTE + pPM021_MfeI_XhoI + lacI_T7_6xHis_TEV	SLIC/Gibson/CPEC	consolidated_gibson_plate_6	G5	consolidated_gibson_plate_6_QPLATE_1	E7
519	667	pAN_00671	borA2_Ncom + flvTE + pPM021_MfeI_XhoI + lacI_lacUV5	SLIC/Gibson/CPEC	consolidated_gibson_plate_6	H5	consolidated_gibson_plate_6_QPLATE_1	E8
520	668	pAN_00672	borA2_Ncom + borTE + pPM021_MfeI_XhoI + lacI_T7_6xHis_TEV	SLIC/Gibson/CPEC	consolidated_gibson_plate_6	A6	consolidated_gibson_plate_6_QPLATE_1	F1
521	669	pAN_00673	borA2_Ncom + borTE + pPM021_MfeI_XhoI + lacI_lacUV5	SLIC/Gibson/CPEC	consolidated_gibson_plate_6	B6	consolidated_gibson_plate_6_QPLATE_1	F2
522	672	pAN_00676	borA2_Ncom + blv75TE + pPM021_MfeI_XhoI + lacI_T7_6xHis_TEV	SLIC/Gibson/CPEC	consolidated_gibson_plate_6	C6	consolidated_gibson_plate_6_QPLATE_1	F3
523	673	pAN_00677	borA2_Ncom + blv75TE + pPM021_MfeI_XhoI + lacI_lacUV5	SLIC/Gibson/CPEC	consolidated_gibson_plate_6	D6	consolidated_gibson_plate_6_QPLATE_1	F4
524	674	pAN_00678	borA2_Ncom + ppsTE + pPM021_MfeI_XhoI + lacI_T7_6xHis_TEV	SLIC/Gibson/CPEC	consolidated_gibson_plate_6	E6	consolidated_gibson_plate_6_QPLATE_1	F5
525	675	pAN_00679	borA2_Ncom + ppsTE + pPM021_MfeI_XhoI + lacI_lacUV5	SLIC/Gibson/CPEC	consolidated_gibson_plate_6	F6	consolidated_gibson_plate_6_QPLATE_1	F6
526	676	pAN_00680	borA2_Ncom + debsTEshort + pPM021_MfeI_XhoI + lacI_T7_6xHis_TEV	SLIC/Gibson/CPEC	consolidated_gibson_plate_6	G6	consolidated_gibson_plate_6_QPLATE_1	F7
527	677	pAN_00681	borA2_Ncom + debsTEshort + pPM021_MfeI_XhoI + lacI_lacUV5	SLIC/Gibson/CPEC	consolidated_gibson_plate_6	H6	consolidated_gibson_plate_6_QPLATE_1	F8
528	678	pAN_00682	mlsA9_Ncom + debsTE + pPM021_MfeI_XhoI + lacI_T7_6xHis_TEV	SLIC/Gibson/CPEC	consolidated_gibson_plate_6	A7	consolidated_gibson_plate_6_QPLATE_2	A1
529	679	pAN_00683	mlsA9_Ncom + debsTE + pPM021_MfeI_XhoI + lacI_lacUV5	SLIC/Gibson/CPEC	consolidated_gibson_plate_6	B7	consolidated_gibson_plate_6_QPLATE_2	A2
530	680	pAN_00684	mlsA9_Ncom + pikTE + pPM021_MfeI_XhoI + lacI_T7_6xHis_TEV	SLIC/Gibson/CPEC	consolidated_gibson_plate_6	C7	consolidated_gibson_plate_6_QPLATE_2	A3
531	681	pAN_00685	mlsA9_Ncom + pikTE + pPM021_MfeI_XhoI + lacI_lacUV5	SLIC/Gibson/CPEC	consolidated_gibson_plate_6	D7	consolidated_gibson_plate_6_QPLATE_2	A4
532	682	pAN_00686	mlsA9_Ncom + zeaTE + pPM021_MfeI_XhoI + lacI_T7_6xHis_TEV	SLIC/Gibson/CPEC	consolidated_gibson_plate_6	E7	consolidated_gibson_plate_6_QPLATE_2	A5
533	683	pAN_00687	mlsA9_Ncom + zeaTE + pPM021_MfeI_XhoI + lacI_lacUV5	SLIC/Gibson/CPEC	consolidated_gibson_plate_6	F7	consolidated_gibson_plate_6_QPLATE_2	A6
534	684	pAN_00688	mlsA9_Ncom + flvTE + pPM021_MfeI_XhoI + lacI_T7_6xHis_TEV	SLIC/Gibson/CPEC	consolidated_gibson_plate_6	G7	consolidated_gibson_plate_6_QPLATE_2	A7
535	685	pAN_00689	mlsA9_Ncom + flvTE + pPM021_MfeI_XhoI + lacI_lacUV5	SLIC/Gibson/CPEC	consolidated_gibson_plate_6	H7	consolidated_gibson_plate_6_QPLATE_2	A8
536	686	pAN_00690	mlsA9_Ncom + borTE + pPM021_MfeI_XhoI + lacI_T7_6xHis_TEV	SLIC/Gibson/CPEC	consolidated_gibson_plate_6	A8	consolidated_gibson_plate_6_QPLATE_2	B1
537	687	pAN_00691	mlsA9_Ncom + borTE + pPM021_MfeI_XhoI + lacI_lacUV5	SLIC/Gibson/CPEC	consolidated_gibson_plate_6	B8	consolidated_gibson_plate_6_QPLATE_2	B2
538	690	pAN_00694	mlsA9_Ncom + blv75TE + pPM021_MfeI_XhoI + lacI_T7_6xHis_TEV	SLIC/Gibson/CPEC	consolidated_gibson_plate_6	C8	consolidated_gibson_plate_6_QPLATE_2	B3
539	691	pAN_00695	mlsA9_Ncom + blv75TE + pPM021_MfeI_XhoI + lacI_lacUV5	SLIC/Gibson/CPEC	consolidated_gibson_plate_6	D8	consolidated_gibson_plate_6_QPLATE_2	B4
540	692	pAN_00696	mlsA9_Ncom + ppsTE + pPM021_MfeI_XhoI + lacI_T7_6xHis_TEV	SLIC/Gibson/CPEC	consolidated_gibson_plate_6	E8	consolidated_gibson_plate_6_QPLATE_2	B5
541	693	pAN_00697	mlsA9_Ncom + ppsTE + pPM021_MfeI_XhoI + lacI_lacUV5	SLIC/Gibson/CPEC	consolidated_gibson_plate_6	F8	consolidated_gibson_plate_6_QPLATE_2	B6
542	694	pAN_00698	mlsA9_Ncom + debsTEshort + pPM021_MfeI_XhoI + lacI_T7_6xHis_TEV	SLIC/Gibson/CPEC	consolidated_gibson_plate_6	G8	consolidated_gibson_plate_6_QPLATE_2	B7
543	695	pAN_00699	mlsA9_Ncom + debsTEshort + pPM021_MfeI_XhoI + lacI_lacUV5	SLIC/Gibson/CPEC	consolidated_gibson_plate_6	H8	consolidated_gibson_plate_6_QPLATE_2	B8
544	696	pAN_00700	pks12_Ncom + debsTE + pPM021_MfeI_XhoI + lacI_T7_6xHis_TEV	SLIC/Gibson/CPEC	consolidated_gibson_plate_6	A9	consolidated_gibson_plate_6_QPLATE_2	C1
545	697	pAN_00701	pks12_Ncom + debsTE + pPM021_MfeI_XhoI + lacI_lacUV5	SLIC/Gibson/CPEC	consolidated_gibson_plate_6	B9	consolidated_gibson_plate_6_QPLATE_2	C2
546	698	pAN_00702	pks12_Ncom + pikTE + pPM021_MfeI_XhoI + lacI_T7_6xHis_TEV	SLIC/Gibson/CPEC	consolidated_gibson_plate_6	C9	consolidated_gibson_plate_6_QPLATE_2	C3
547	699	pAN_00703	pks12_Ncom + pikTE + pPM021_MfeI_XhoI + lacI_lacUV5	SLIC/Gibson/CPEC	consolidated_gibson_plate_6	D9	consolidated_gibson_plate_6_QPLATE_2	C4
548	700	pAN_00704	pks12_Ncom + zeaTE + pPM021_MfeI_XhoI + lacI_T7_6xHis_TEV	SLIC/Gibson/CPEC	consolidated_gibson_plate_6	E9	consolidated_gibson_plate_6_QPLATE_2	C5
549	701	pAN_00705	pks12_Ncom + zeaTE + pPM021_MfeI_XhoI + lacI_lacUV5	SLIC/Gibson/CPEC	consolidated_gibson_plate_6	F9	consolidated_gibson_plate_6_QPLATE_2	C6
550	702	pAN_00706	pks12_Ncom + flvTE + pPM021_MfeI_XhoI + lacI_T7_6xHis_TEV	SLIC/Gibson/CPEC	consolidated_gibson_plate_6	G9	consolidated_gibson_plate_6_QPLATE_2	C7
551	703	pAN_00707	pks12_Ncom + flvTE + pPM021_MfeI_XhoI + lacI_lacUV5	SLIC/Gibson/CPEC	consolidated_gibson_plate_6	H9	consolidated_gibson_plate_6_QPLATE_2	C8
552	704	pAN_00708	pks12_Ncom + borTE + pPM021_MfeI_XhoI + lacI_T7_6xHis_TEV	SLIC/Gibson/CPEC	consolidated_gibson_plate_6	A10	consolidated_gibson_plate_6_QPLATE_2	D1
553	705	pAN_00709	pks12_Ncom + borTE + pPM021_MfeI_XhoI + lacI_lacUV5	SLIC/Gibson/CPEC	consolidated_gibson_plate_6	B10	consolidated_gibson_plate_6_QPLATE_2	D2
554	708	pAN_00712	pks12_Ncom + blv75TE + pPM021_MfeI_XhoI + lacI_T7_6xHis_TEV	SLIC/Gibson/CPEC	consolidated_gibson_plate_6	C10	consolidated_gibson_plate_6_QPLATE_2	D3
555	709	pAN_00713	pks12_Ncom + blv75TE + pPM021_MfeI_XhoI + lacI_lacUV5	SLIC/Gibson/CPEC	consolidated_gibson_plate_6	D10	consolidated_gibson_plate_6_QPLATE_2	D4
556	710	pAN_00714	pks12_Ncom + ppsTE + pPM021_MfeI_XhoI + lacI_T7_6xHis_TEV	SLIC/Gibson/CPEC	consolidated_gibson_plate_6	E10	consolidated_gibson_plate_6_QPLATE_2	D5
557	711	pAN_00715	pks12_Ncom + ppsTE + pPM021_MfeI_XhoI + lacI_lacUV5	SLIC/Gibson/CPEC	consolidated_gibson_plate_6	F10	consolidated_gibson_plate_6_QPLATE_2	D6
558	712	pAN_00716	pks12_Ncom + debsTEshort + pPM021_MfeI_XhoI + lacI_T7_6xHis_TEV	SLIC/Gibson/CPEC	consolidated_gibson_plate_6	G10	consolidated_gibson_plate_6_QPLATE_2	D7
559	713	pAN_00717	pks12_Ncom + debsTEshort + pPM021_MfeI_XhoI + lacI_lacUV5	SLIC/Gibson/CPEC	consolidated_gibson_plate_6	H10	consolidated_gibson_plate_6_QPLATE_2	D8
560	714	pAN_00718	pks12_Ncom + eryM1_KS + lipM1_AT_ACP + mlsA8_Ccom + pPM021_MfeI_XhoI + lacI_T7_6xHis_TEV	SLIC/Gibson/CPEC	consolidated_gibson_plate_6	A11	consolidated_gibson_plate_6_QPLATE_2	E1
561	715	pAN_00719	pks12_Ncom + eryM1_KS + lipM1_AT_ACP + mlsA8_Ccom + pPM021_MfeI_XhoI + lacI_lacUV5	SLIC/Gibson/CPEC	consolidated_gibson_plate_6	B11	consolidated_gibson_plate_6_QPLATE_2	E2
562	716	pAN_00720	pks12_Ncom + eryM1_KS + spnM1_AT_ACP + mlsA8_Ccom + pPM021_MfeI_XhoI + lacI_T7_6xHis_TEV	SLIC/Gibson/CPEC	consolidated_gibson_plate_6	C11	consolidated_gibson_plate_6_QPLATE_2	E3
563	717	pAN_00721	pks12_Ncom + eryM1_KS + spnM1_AT_ACP + mlsA8_Ccom + pPM021_MfeI_XhoI + lacI_lacUV5	SLIC/Gibson/CPEC	consolidated_gibson_plate_6	D11	consolidated_gibson_plate_6_QPLATE_2	E4
564	718	pAN_00722	pks12_Ncom + eryM1_KS + pikM1_AT_ACP + mlsA8_Ccom + pPM021_MfeI_XhoI + lacI_T7_6xHis_TEV	SLIC/Gibson/CPEC	consolidated_gibson_plate_6	E11	consolidated_gibson_plate_6_QPLATE_2	E5
565	719	pAN_00723	pks12_Ncom + eryM1_KS + pikM1_AT_ACP + mlsA8_Ccom + pPM021_MfeI_XhoI + lacI_lacUV5	SLIC/Gibson/CPEC	consolidated_gibson_plate_6	F11	consolidated_gibson_plate_6_QPLATE_2	E6
566	720	pAN_00724	pks12_Ncom + eryM1_KS + mlsB1_AT_ACP + mlsA8_Ccom + pPM021_MfeI_XhoI + lacI_T7_6xHis_TEV	SLIC/Gibson/CPEC	consolidated_gibson_plate_6	G11	consolidated_gibson_plate_6_QPLATE_2	E7
567	721	pAN_00725	pks12_Ncom + eryM1_KS + mlsB1_AT_ACP + mlsA8_Ccom + pPM021_MfeI_XhoI + lacI_lacUV5	SLIC/Gibson/CPEC	consolidated_gibson_plate_6	H11	consolidated_gibson_plate_6_QPLATE_2	E8
568	722	pAN_00726	pks12_Ncom + eryM1_KS + pks12M1_AT_ACP + mlsA8_Ccom + pPM021_MfeI_XhoI + lacI_T7_6xHis_TEV	SLIC/Gibson/CPEC	consolidated_gibson_plate_6	A12	consolidated_gibson_plate_6_QPLATE_2	F1
569	723	pAN_00727	pks12_Ncom + eryM1_KS + pks12M1_AT_ACP + mlsA8_Ccom + pPM021_MfeI_XhoI + lacI_lacUV5	SLIC/Gibson/CPEC	consolidated_gibson_plate_6	B12	consolidated_gibson_plate_6_QPLATE_2	F2
570	724	pAN_00728	pks12_Ncom + eryM1_KS + eryM6_AT_ACP + mlsA8_Ccom + pPM021_MfeI_XhoI + lacI_T7_6xHis_TEV	SLIC/Gibson/CPEC	consolidated_gibson_plate_6	C12	consolidated_gibson_plate_6_QPLATE_2	F3
571	725	pAN_00729	pks12_Ncom + eryM1_KS + eryM6_AT_ACP + mlsA8_Ccom + pPM021_MfeI_XhoI + lacI_lacUV5	SLIC/Gibson/CPEC	consolidated_gibson_plate_6	D12	consolidated_gibson_plate_6_QPLATE_2	F4
572	726	pAN_00730	pks12_Ncom + lipM1_KS + eryM1_AT_ACP + mlsA8_Ccom + pPM021_MfeI_XhoI + lacI_T7_6xHis_TEV	SLIC/Gibson/CPEC	consolidated_gibson_plate_6	E12	consolidated_gibson_plate_6_QPLATE_2	F5
573	727	pAN_00731	pks12_Ncom + lipM1_KS + eryM1_AT_ACP + mlsA8_Ccom + pPM021_MfeI_XhoI + lacI_lacUV5	SLIC/Gibson/CPEC	consolidated_gibson_plate_6	F12	consolidated_gibson_plate_6_QPLATE_2	F6
574	728	pAN_00732	pks12_Ncom + lipM1_KS + spnM1_AT_ACP + mlsA8_Ccom + pPM021_MfeI_XhoI + lacI_T7_6xHis_TEV	SLIC/Gibson/CPEC	consolidated_gibson_plate_6	G12	consolidated_gibson_plate_6_QPLATE_2	F7
575	729	pAN_00733	pks12_Ncom + lipM1_KS + spnM1_AT_ACP + mlsA8_Ccom + pPM021_MfeI_XhoI + lacI_lacUV5	SLIC/Gibson/CPEC	consolidated_gibson_plate_6	H12	consolidated_gibson_plate_6_QPLATE_2	F8
576	730	pAN_00734	pks12_Ncom + lipM1_KS + pikM1_AT_ACP + mlsA8_Ccom + pPM021_MfeI_XhoI + lacI_T7_6xHis_TEV	SLIC/Gibson/CPEC	consolidated_gibson_plate_7	A1	consolidated_gibson_plate_7_QPLATE_1	A1
577	731	pAN_00735	pks12_Ncom + lipM1_KS + pikM1_AT_ACP + mlsA8_Ccom + pPM021_MfeI_XhoI + lacI_lacUV5	SLIC/Gibson/CPEC	consolidated_gibson_plate_7	B1	consolidated_gibson_plate_7_QPLATE_1	A2
578	732	pAN_00736	pks12_Ncom + lipM1_KS + mlsB1_AT_ACP + mlsA8_Ccom + pPM021_MfeI_XhoI + lacI_T7_6xHis_TEV	SLIC/Gibson/CPEC	consolidated_gibson_plate_7	C1	consolidated_gibson_plate_7_QPLATE_1	A3
579	733	pAN_00737	pks12_Ncom + lipM1_KS + mlsB1_AT_ACP + mlsA8_Ccom + pPM021_MfeI_XhoI + lacI_lacUV5	SLIC/Gibson/CPEC	consolidated_gibson_plate_7	D1	consolidated_gibson_plate_7_QPLATE_1	A4
580	736	pAN_00740	pks12_Ncom + lipM1_KS + eryM6_AT_ACP + mlsA8_Ccom + pPM021_MfeI_XhoI + lacI_T7_6xHis_TEV	SLIC/Gibson/CPEC	consolidated_gibson_plate_7	E1	consolidated_gibson_plate_7_QPLATE_1	A5
581	737	pAN_00741	pks12_Ncom + lipM1_KS + eryM6_AT_ACP + mlsA8_Ccom + pPM021_MfeI_XhoI + lacI_lacUV5	SLIC/Gibson/CPEC	consolidated_gibson_plate_7	F1	consolidated_gibson_plate_7_QPLATE_1	A6
582	738	pAN_00742	pks12_Ncom + spnM1_KS + eryM1_AT_ACP + mlsA8_Ccom + pPM021_MfeI_XhoI + lacI_T7_6xHis_TEV	SLIC/Gibson/CPEC	consolidated_gibson_plate_7	G1	consolidated_gibson_plate_7_QPLATE_1	A7
583	739	pAN_00743	pks12_Ncom + spnM1_KS + eryM1_AT_ACP + mlsA8_Ccom + pPM021_MfeI_XhoI + lacI_lacUV5	SLIC/Gibson/CPEC	consolidated_gibson_plate_7	H1	consolidated_gibson_plate_7_QPLATE_1	A8
584	740	pAN_00744	pks12_Ncom + spnM1_KS + lipM1_AT_ACP + mlsA8_Ccom + pPM021_MfeI_XhoI + lacI_T7_6xHis_TEV	SLIC/Gibson/CPEC	consolidated_gibson_plate_7	A2	consolidated_gibson_plate_7_QPLATE_1	B1
585	741	pAN_00745	pks12_Ncom + spnM1_KS + lipM1_AT_ACP + mlsA8_Ccom + pPM021_MfeI_XhoI + lacI_lacUV5	SLIC/Gibson/CPEC	consolidated_gibson_plate_7	B2	consolidated_gibson_plate_7_QPLATE_1	B2
586	742	pAN_00746	pks12_Ncom + spnM1_KS + pikM1_AT_ACP + mlsA8_Ccom + pPM021_MfeI_XhoI + lacI_T7_6xHis_TEV	SLIC/Gibson/CPEC	consolidated_gibson_plate_7	C2	consolidated_gibson_plate_7_QPLATE_1	B3
587	743	pAN_00747	pks12_Ncom + spnM1_KS + pikM1_AT_ACP + mlsA8_Ccom + pPM021_MfeI_XhoI + lacI_lacUV5	SLIC/Gibson/CPEC	consolidated_gibson_plate_7	D2	consolidated_gibson_plate_7_QPLATE_1	B4
588	744	pAN_00748	pks12_Ncom + spnM1_KS + mlsB1_AT_ACP + mlsA8_Ccom + pPM021_MfeI_XhoI + lacI_T7_6xHis_TEV	SLIC/Gibson/CPEC	consolidated_gibson_plate_7	E2	consolidated_gibson_plate_7_QPLATE_1	B5
589	745	pAN_00749	pks12_Ncom + spnM1_KS + mlsB1_AT_ACP + mlsA8_Ccom + pPM021_MfeI_XhoI + lacI_lacUV5	SLIC/Gibson/CPEC	consolidated_gibson_plate_7	F2	consolidated_gibson_plate_7_QPLATE_1	B6
590	746	pAN_00750	pks12_Ncom + spnM1_KS + pks12M1_AT_ACP + mlsA8_Ccom + pPM021_MfeI_XhoI + lacI_T7_6xHis_TEV	SLIC/Gibson/CPEC	consolidated_gibson_plate_7	G2	consolidated_gibson_plate_7_QPLATE_1	B7
591	747	pAN_00751	pks12_Ncom + spnM1_KS + pks12M1_AT_ACP + mlsA8_Ccom + pPM021_MfeI_XhoI + lacI_lacUV5	SLIC/Gibson/CPEC	consolidated_gibson_plate_7	H2	consolidated_gibson_plate_7_QPLATE_1	B8
592	748	pAN_00752	pks12_Ncom + spnM1_KS + eryM6_AT_ACP + mlsA8_Ccom + pPM021_MfeI_XhoI + lacI_T7_6xHis_TEV	SLIC/Gibson/CPEC	consolidated_gibson_plate_7	A3	consolidated_gibson_plate_7_QPLATE_1	C1
593	749	pAN_00753	pks12_Ncom + spnM1_KS + eryM6_AT_ACP + mlsA8_Ccom + pPM021_MfeI_XhoI + lacI_lacUV5	SLIC/Gibson/CPEC	consolidated_gibson_plate_7	B3	consolidated_gibson_plate_7_QPLATE_1	C2
594	750	pAN_00754	pks12_Ncom + pikM1_KS + eryM1_AT_ACP + mlsA8_Ccom + pPM021_MfeI_XhoI + lacI_T7_6xHis_TEV	SLIC/Gibson/CPEC	consolidated_gibson_plate_7	C3	consolidated_gibson_plate_7_QPLATE_1	C3
595	751	pAN_00755	pks12_Ncom + pikM1_KS + eryM1_AT_ACP + mlsA8_Ccom + pPM021_MfeI_XhoI + lacI_lacUV5	SLIC/Gibson/CPEC	consolidated_gibson_plate_7	D3	consolidated_gibson_plate_7_QPLATE_1	C4
596	752	pAN_00756	pks12_Ncom + pikM1_KS + lipM1_AT_ACP + mlsA8_Ccom + pPM021_MfeI_XhoI + lacI_T7_6xHis_TEV	SLIC/Gibson/CPEC	consolidated_gibson_plate_7	E3	consolidated_gibson_plate_7_QPLATE_1	C5
597	753	pAN_00757	pks12_Ncom + pikM1_KS + lipM1_AT_ACP + mlsA8_Ccom + pPM021_MfeI_XhoI + lacI_lacUV5	SLIC/Gibson/CPEC	consolidated_gibson_plate_7	F3	consolidated_gibson_plate_7_QPLATE_1	C6
598	754	pAN_00758	pks12_Ncom + pikM1_KS + spnM1_AT_ACP + mlsA8_Ccom + pPM021_MfeI_XhoI + lacI_T7_6xHis_TEV	SLIC/Gibson/CPEC	consolidated_gibson_plate_7	G3	consolidated_gibson_plate_7_QPLATE_1	C7
599	755	pAN_00759	pks12_Ncom + pikM1_KS + spnM1_AT_ACP + mlsA8_Ccom + pPM021_MfeI_XhoI + lacI_lacUV5	SLIC/Gibson/CPEC	consolidated_gibson_plate_7	H3	consolidated_gibson_plate_7_QPLATE_1	C8
600	756	pAN_00760	pks12_Ncom + pikM1_KS + mlsB1_AT_ACP + mlsA8_Ccom + pPM021_MfeI_XhoI + lacI_T7_6xHis_TEV	SLIC/Gibson/CPEC	consolidated_gibson_plate_7	A4	consolidated_gibson_plate_7_QPLATE_1	D1
601	757	pAN_00761	pks12_Ncom + pikM1_KS + mlsB1_AT_ACP + mlsA8_Ccom + pPM021_MfeI_XhoI + lacI_lacUV5	SLIC/Gibson/CPEC	consolidated_gibson_plate_7	B4	consolidated_gibson_plate_7_QPLATE_1	D2
602	760	pAN_00764	pks12_Ncom + pikM1_KS + eryM6_AT_ACP + mlsA8_Ccom + pPM021_MfeI_XhoI + lacI_T7_6xHis_TEV	SLIC/Gibson/CPEC	consolidated_gibson_plate_7	C4	consolidated_gibson_plate_7_QPLATE_1	D3
603	761	pAN_00765	pks12_Ncom + pikM1_KS + eryM6_AT_ACP + mlsA8_Ccom + pPM021_MfeI_XhoI + lacI_lacUV5	SLIC/Gibson/CPEC	consolidated_gibson_plate_7	D4	consolidated_gibson_plate_7_QPLATE_1	D4
604	762	pAN_00766	pks12_Ncom + mlsB1_KS + eryM1_AT_ACP + mlsA8_Ccom + pPM021_MfeI_XhoI + lacI_T7_6xHis_TEV	SLIC/Gibson/CPEC	consolidated_gibson_plate_7	E4	consolidated_gibson_plate_7_QPLATE_1	D5
605	763	pAN_00767	pks12_Ncom + mlsB1_KS + eryM1_AT_ACP + mlsA8_Ccom + pPM021_MfeI_XhoI + lacI_lacUV5	SLIC/Gibson/CPEC	consolidated_gibson_plate_7	F4	consolidated_gibson_plate_7_QPLATE_1	D6
606	764	pAN_00768	pks12_Ncom + mlsB1_KS + lipM1_AT_ACP + mlsA8_Ccom + pPM021_MfeI_XhoI + lacI_T7_6xHis_TEV	SLIC/Gibson/CPEC	consolidated_gibson_plate_7	G4	consolidated_gibson_plate_7_QPLATE_1	D7
607	765	pAN_00769	pks12_Ncom + mlsB1_KS + lipM1_AT_ACP + mlsA8_Ccom + pPM021_MfeI_XhoI + lacI_lacUV5	SLIC/Gibson/CPEC	consolidated_gibson_plate_7	H4	consolidated_gibson_plate_7_QPLATE_1	D8
608	766	pAN_00770	pks12_Ncom + mlsB1_KS + spnM1_AT_ACP + mlsA8_Ccom + pPM021_MfeI_XhoI + lacI_T7_6xHis_TEV	SLIC/Gibson/CPEC	consolidated_gibson_plate_7	A5	consolidated_gibson_plate_7_QPLATE_1	E1
609	767	pAN_00771	pks12_Ncom + mlsB1_KS + spnM1_AT_ACP + mlsA8_Ccom + pPM021_MfeI_XhoI + lacI_lacUV5	SLIC/Gibson/CPEC	consolidated_gibson_plate_7	B5	consolidated_gibson_plate_7_QPLATE_1	E2
610	768	pAN_00772	pks12_Ncom + mlsB1_KS + pikM1_AT_ACP + mlsA8_Ccom + pPM021_MfeI_XhoI + lacI_T7_6xHis_TEV	SLIC/Gibson/CPEC	consolidated_gibson_plate_7	C5	consolidated_gibson_plate_7_QPLATE_1	E3
611	769	pAN_00773	pks12_Ncom + mlsB1_KS + pikM1_AT_ACP + mlsA8_Ccom + pPM021_MfeI_XhoI + lacI_lacUV5	SLIC/Gibson/CPEC	consolidated_gibson_plate_7	D5	consolidated_gibson_plate_7_QPLATE_1	E4
612	772	pAN_00776	pks12_Ncom + mlsB1_KS + eryM6_AT_ACP + mlsA8_Ccom + pPM021_MfeI_XhoI + lacI_T7_6xHis_TEV	SLIC/Gibson/CPEC	consolidated_gibson_plate_7	E5	consolidated_gibson_plate_7_QPLATE_1	E5
613	773	pAN_00777	pks12_Ncom + mlsB1_KS + eryM6_AT_ACP + mlsA8_Ccom + pPM021_MfeI_XhoI + lacI_lacUV5	SLIC/Gibson/CPEC	consolidated_gibson_plate_7	F5	consolidated_gibson_plate_7_QPLATE_1	E6
614	774	pAN_00778	pks12_Ncom + pks12M1_KS + eryM1_AT_ACP + mlsA8_Ccom + pPM021_MfeI_XhoI + lacI_T7_6xHis_TEV	SLIC/Gibson/CPEC	consolidated_gibson_plate_7	G5	consolidated_gibson_plate_7_QPLATE_1	E7
615	775	pAN_00779	pks12_Ncom + pks12M1_KS + eryM1_AT_ACP + mlsA8_Ccom + pPM021_MfeI_XhoI + lacI_lacUV5	SLIC/Gibson/CPEC	consolidated_gibson_plate_7	H5	consolidated_gibson_plate_7_QPLATE_1	E8
616	776	pAN_00780	pks12_Ncom + pks12M1_KS + lipM1_AT_ACP + mlsA8_Ccom + pPM021_MfeI_XhoI + lacI_T7_6xHis_TEV	SLIC/Gibson/CPEC	consolidated_gibson_plate_7	A6	consolidated_gibson_plate_7_QPLATE_1	F1
617	777	pAN_00781	pks12_Ncom + pks12M1_KS + lipM1_AT_ACP + mlsA8_Ccom + pPM021_MfeI_XhoI + lacI_lacUV5	SLIC/Gibson/CPEC	consolidated_gibson_plate_7	B6	consolidated_gibson_plate_7_QPLATE_1	F2
618	778	pAN_00782	pks12_Ncom + pks12M1_KS + spnM1_AT_ACP + mlsA8_Ccom + pPM021_MfeI_XhoI + lacI_T7_6xHis_TEV	SLIC/Gibson/CPEC	consolidated_gibson_plate_7	C6	consolidated_gibson_plate_7_QPLATE_1	F3
619	779	pAN_00783	pks12_Ncom + pks12M1_KS + spnM1_AT_ACP + mlsA8_Ccom + pPM021_MfeI_XhoI + lacI_lacUV5	SLIC/Gibson/CPEC	consolidated_gibson_plate_7	D6	consolidated_gibson_plate_7_QPLATE_1	F4
620	780	pAN_00784	pks12_Ncom + pks12M1_KS + pikM1_AT_ACP + mlsA8_Ccom + pPM021_MfeI_XhoI + lacI_T7_6xHis_TEV	SLIC/Gibson/CPEC	consolidated_gibson_plate_7	E6	consolidated_gibson_plate_7_QPLATE_1	F5
621	781	pAN_00785	pks12_Ncom + pks12M1_KS + pikM1_AT_ACP + mlsA8_Ccom + pPM021_MfeI_XhoI + lacI_lacUV5	SLIC/Gibson/CPEC	consolidated_gibson_plate_7	F6	consolidated_gibson_plate_7_QPLATE_1	F6
622	782	pAN_00786	pks12_Ncom + pks12M1_KS + mlsB1_AT_ACP + mlsA8_Ccom + pPM021_MfeI_XhoI + lacI_T7_6xHis_TEV	SLIC/Gibson/CPEC	consolidated_gibson_plate_7	G6	consolidated_gibson_plate_7_QPLATE_1	F7
623	783	pAN_00787	pks12_Ncom + pks12M1_KS + mlsB1_AT_ACP + mlsA8_Ccom + pPM021_MfeI_XhoI + lacI_lacUV5	SLIC/Gibson/CPEC	consolidated_gibson_plate_7	H6	consolidated_gibson_plate_7_QPLATE_1	F8
624	784	pAN_00788	pks12_Ncom + pks12M1_KS + eryM6_AT_ACP + mlsA8_Ccom + pPM021_MfeI_XhoI + lacI_T7_6xHis_TEV	SLIC/Gibson/CPEC	consolidated_gibson_plate_7	A7	consolidated_gibson_plate_7_QPLATE_2	A1
625	785	pAN_00789	pks12_Ncom + pks12M1_KS + eryM6_AT_ACP + mlsA8_Ccom + pPM021_MfeI_XhoI + lacI_lacUV5	SLIC/Gibson/CPEC	consolidated_gibson_plate_7	B7	consolidated_gibson_plate_7_QPLATE_2	A2
626	786	pAN_00790	pks12_Ncom + eryM6_KS + eryM1_AT_ACP + mlsA8_Ccom + pPM021_MfeI_XhoI + lacI_T7_6xHis_TEV	SLIC/Gibson/CPEC	consolidated_gibson_plate_7	C7	consolidated_gibson_plate_7_QPLATE_2	A3
627	787	pAN_00791	pks12_Ncom + eryM6_KS + eryM1_AT_ACP + mlsA8_Ccom + pPM021_MfeI_XhoI + lacI_lacUV5	SLIC/Gibson/CPEC	consolidated_gibson_plate_7	D7	consolidated_gibson_plate_7_QPLATE_2	A4
628	788	pAN_00792	pks12_Ncom + eryM6_KS + lipM1_AT_ACP + mlsA8_Ccom + pPM021_MfeI_XhoI + lacI_T7_6xHis_TEV	SLIC/Gibson/CPEC	consolidated_gibson_plate_7	E7	consolidated_gibson_plate_7_QPLATE_2	A5
629	789	pAN_00793	pks12_Ncom + eryM6_KS + lipM1_AT_ACP + mlsA8_Ccom + pPM021_MfeI_XhoI + lacI_lacUV5	SLIC/Gibson/CPEC	consolidated_gibson_plate_7	F7	consolidated_gibson_plate_7_QPLATE_2	A6
630	790	pAN_00794	pks12_Ncom + eryM6_KS + spnM1_AT_ACP + mlsA8_Ccom + pPM021_MfeI_XhoI + lacI_T7_6xHis_TEV	SLIC/Gibson/CPEC	consolidated_gibson_plate_7	G7	consolidated_gibson_plate_7_QPLATE_2	A7
631	791	pAN_00795	pks12_Ncom + eryM6_KS + spnM1_AT_ACP + mlsA8_Ccom + pPM021_MfeI_XhoI + lacI_lacUV5	SLIC/Gibson/CPEC	consolidated_gibson_plate_7	H7	consolidated_gibson_plate_7_QPLATE_2	A8
632	792	pAN_00796	pks12_Ncom + eryM6_KS + pikM1_AT_ACP + mlsA8_Ccom + pPM021_MfeI_XhoI + lacI_T7_6xHis_TEV	SLIC/Gibson/CPEC	consolidated_gibson_plate_7	A8	consolidated_gibson_plate_7_QPLATE_2	B1
633	793	pAN_00797	pks12_Ncom + eryM6_KS + pikM1_AT_ACP + mlsA8_Ccom + pPM021_MfeI_XhoI + lacI_lacUV5	SLIC/Gibson/CPEC	consolidated_gibson_plate_7	B8	consolidated_gibson_plate_7_QPLATE_2	B2
634	794	pAN_00798	pks12_Ncom + eryM6_KS + mlsB1_AT_ACP + mlsA8_Ccom + pPM021_MfeI_XhoI + lacI_T7_6xHis_TEV	SLIC/Gibson/CPEC	consolidated_gibson_plate_7	C8	consolidated_gibson_plate_7_QPLATE_2	B3
635	795	pAN_00799	pks12_Ncom + eryM6_KS + mlsB1_AT_ACP + mlsA8_Ccom + pPM021_MfeI_XhoI + lacI_lacUV5	SLIC/Gibson/CPEC	consolidated_gibson_plate_7	D8	consolidated_gibson_plate_7_QPLATE_2	B4
636	798	pAN_00802	mlsA9_Ncom + eryM1_KS + lipM1_AT_ACP + pks12_Ccom + pPM021_MfeI_XhoI + lacI_T7_6xHis_TEV	SLIC/Gibson/CPEC	consolidated_gibson_plate_7	E8	consolidated_gibson_plate_7_QPLATE_2	B5
637	799	pAN_00803	mlsA9_Ncom + eryM1_KS + lipM1_AT_ACP + pks12_Ccom + pPM021_MfeI_XhoI + lacI_lacUV5	SLIC/Gibson/CPEC	consolidated_gibson_plate_7	F8	consolidated_gibson_plate_7_QPLATE_2	B6
638	800	pAN_00804	mlsA9_Ncom + eryM1_KS + spnM1_AT_ACP + pks12_Ccom + pPM021_MfeI_XhoI + lacI_T7_6xHis_TEV	SLIC/Gibson/CPEC	consolidated_gibson_plate_7	G8	consolidated_gibson_plate_7_QPLATE_2	B7
639	801	pAN_00805	mlsA9_Ncom + eryM1_KS + spnM1_AT_ACP + pks12_Ccom + pPM021_MfeI_XhoI + lacI_lacUV5	SLIC/Gibson/CPEC	consolidated_gibson_plate_7	H8	consolidated_gibson_plate_7_QPLATE_2	B8
640	802	pAN_00806	mlsA9_Ncom + eryM1_KS + pikM1_AT_ACP + pks12_Ccom + pPM021_MfeI_XhoI + lacI_T7_6xHis_TEV	SLIC/Gibson/CPEC	consolidated_gibson_plate_7	A9	consolidated_gibson_plate_7_QPLATE_2	C1
641	803	pAN_00807	mlsA9_Ncom + eryM1_KS + pikM1_AT_ACP + pks12_Ccom + pPM021_MfeI_XhoI + lacI_lacUV5	SLIC/Gibson/CPEC	consolidated_gibson_plate_7	B9	consolidated_gibson_plate_7_QPLATE_2	C2
642	804	pAN_00808	mlsA9_Ncom + eryM1_KS + mlsB1_AT_ACP + pks12_Ccom + pPM021_MfeI_XhoI + lacI_T7_6xHis_TEV	SLIC/Gibson/CPEC	consolidated_gibson_plate_7	C9	consolidated_gibson_plate_7_QPLATE_2	C3
643	805	pAN_00809	mlsA9_Ncom + eryM1_KS + mlsB1_AT_ACP + pks12_Ccom + pPM021_MfeI_XhoI + lacI_lacUV5	SLIC/Gibson/CPEC	consolidated_gibson_plate_7	D9	consolidated_gibson_plate_7_QPLATE_2	C4
644	806	pAN_00810	mlsA9_Ncom + eryM1_KS + pks12M1_AT_ACP + pks12_Ccom + pPM021_MfeI_XhoI + lacI_T7_6xHis_TEV	SLIC/Gibson/CPEC	consolidated_gibson_plate_7	E9	consolidated_gibson_plate_7_QPLATE_2	C5
645	807	pAN_00811	mlsA9_Ncom + eryM1_KS + pks12M1_AT_ACP + pks12_Ccom + pPM021_MfeI_XhoI + lacI_lacUV5	SLIC/Gibson/CPEC	consolidated_gibson_plate_7	F9	consolidated_gibson_plate_7_QPLATE_2	C6
646	808	pAN_00812	mlsA9_Ncom + eryM1_KS + eryM6_AT_ACP + pks12_Ccom + pPM021_MfeI_XhoI + lacI_T7_6xHis_TEV	SLIC/Gibson/CPEC	consolidated_gibson_plate_7	G9	consolidated_gibson_plate_7_QPLATE_2	C7
647	809	pAN_00813	mlsA9_Ncom + eryM1_KS + eryM6_AT_ACP + pks12_Ccom + pPM021_MfeI_XhoI + lacI_lacUV5	SLIC/Gibson/CPEC	consolidated_gibson_plate_7	H9	consolidated_gibson_plate_7_QPLATE_2	C8
648	810	pAN_00814	mlsA9_Ncom + lipM1_KS + eryM1_AT_ACP + pks12_Ccom + pPM021_MfeI_XhoI + lacI_T7_6xHis_TEV	SLIC/Gibson/CPEC	consolidated_gibson_plate_7	A10	consolidated_gibson_plate_7_QPLATE_2	D1
649	811	pAN_00815	mlsA9_Ncom + lipM1_KS + eryM1_AT_ACP + pks12_Ccom + pPM021_MfeI_XhoI + lacI_lacUV5	SLIC/Gibson/CPEC	consolidated_gibson_plate_7	B10	consolidated_gibson_plate_7_QPLATE_2	D2
650	812	pAN_00816	mlsA9_Ncom + lipM1_KS + spnM1_AT_ACP + pks12_Ccom + pPM021_MfeI_XhoI + lacI_T7_6xHis_TEV	SLIC/Gibson/CPEC	consolidated_gibson_plate_7	C10	consolidated_gibson_plate_7_QPLATE_2	D3
651	813	pAN_00817	mlsA9_Ncom + lipM1_KS + spnM1_AT_ACP + pks12_Ccom + pPM021_MfeI_XhoI + lacI_lacUV5	SLIC/Gibson/CPEC	consolidated_gibson_plate_7	D10	consolidated_gibson_plate_7_QPLATE_2	D4
652	814	pAN_00818	mlsA9_Ncom + lipM1_KS + pikM1_AT_ACP + pks12_Ccom + pPM021_MfeI_XhoI + lacI_T7_6xHis_TEV	SLIC/Gibson/CPEC	consolidated_gibson_plate_7	E10	consolidated_gibson_plate_7_QPLATE_2	D5
653	815	pAN_00819	mlsA9_Ncom + lipM1_KS + pikM1_AT_ACP + pks12_Ccom + pPM021_MfeI_XhoI + lacI_lacUV5	SLIC/Gibson/CPEC	consolidated_gibson_plate_7	F10	consolidated_gibson_plate_7_QPLATE_2	D6
654	816	pAN_00820	mlsA9_Ncom + lipM1_KS + mlsB1_AT_ACP + pks12_Ccom + pPM021_MfeI_XhoI + lacI_T7_6xHis_TEV	SLIC/Gibson/CPEC	consolidated_gibson_plate_7	G10	consolidated_gibson_plate_7_QPLATE_2	D7
655	817	pAN_00821	mlsA9_Ncom + lipM1_KS + mlsB1_AT_ACP + pks12_Ccom + pPM021_MfeI_XhoI + lacI_lacUV5	SLIC/Gibson/CPEC	consolidated_gibson_plate_7	H10	consolidated_gibson_plate_7_QPLATE_2	D8
656	820	pAN_00824	mlsA9_Ncom + lipM1_KS + eryM6_AT_ACP + pks12_Ccom + pPM021_MfeI_XhoI + lacI_T7_6xHis_TEV	SLIC/Gibson/CPEC	consolidated_gibson_plate_7	A11	consolidated_gibson_plate_7_QPLATE_2	E1
657	821	pAN_00825	mlsA9_Ncom + lipM1_KS + eryM6_AT_ACP + pks12_Ccom + pPM021_MfeI_XhoI + lacI_lacUV5	SLIC/Gibson/CPEC	consolidated_gibson_plate_7	B11	consolidated_gibson_plate_7_QPLATE_2	E2
658	822	pAN_00826	mlsA9_Ncom + spnM1_KS + eryM1_AT_ACP + pks12_Ccom + pPM021_MfeI_XhoI + lacI_T7_6xHis_TEV	SLIC/Gibson/CPEC	consolidated_gibson_plate_7	C11	consolidated_gibson_plate_7_QPLATE_2	E3
659	823	pAN_00827	mlsA9_Ncom + spnM1_KS + eryM1_AT_ACP + pks12_Ccom + pPM021_MfeI_XhoI + lacI_lacUV5	SLIC/Gibson/CPEC	consolidated_gibson_plate_7	D11	consolidated_gibson_plate_7_QPLATE_2	E4
660	824	pAN_00828	mlsA9_Ncom + spnM1_KS + lipM1_AT_ACP + pks12_Ccom + pPM021_MfeI_XhoI + lacI_T7_6xHis_TEV	SLIC/Gibson/CPEC	consolidated_gibson_plate_7	E11	consolidated_gibson_plate_7_QPLATE_2	E5
661	825	pAN_00829	mlsA9_Ncom + spnM1_KS + lipM1_AT_ACP + pks12_Ccom + pPM021_MfeI_XhoI + lacI_lacUV5	SLIC/Gibson/CPEC	consolidated_gibson_plate_7	F11	consolidated_gibson_plate_7_QPLATE_2	E6
662	826	pAN_00830	mlsA9_Ncom + spnM1_KS + pikM1_AT_ACP + pks12_Ccom + pPM021_MfeI_XhoI + lacI_T7_6xHis_TEV	SLIC/Gibson/CPEC	consolidated_gibson_plate_7	G11	consolidated_gibson_plate_7_QPLATE_2	E7
663	827	pAN_00831	mlsA9_Ncom + spnM1_KS + pikM1_AT_ACP + pks12_Ccom + pPM021_MfeI_XhoI + lacI_lacUV5	SLIC/Gibson/CPEC	consolidated_gibson_plate_7	H11	consolidated_gibson_plate_7_QPLATE_2	E8
664	828	pAN_00832	mlsA9_Ncom + spnM1_KS + mlsB1_AT_ACP + pks12_Ccom + pPM021_MfeI_XhoI + lacI_T7_6xHis_TEV	SLIC/Gibson/CPEC	consolidated_gibson_plate_7	A12	consolidated_gibson_plate_7_QPLATE_2	F1
665	829	pAN_00833	mlsA9_Ncom + spnM1_KS + mlsB1_AT_ACP + pks12_Ccom + pPM021_MfeI_XhoI + lacI_lacUV5	SLIC/Gibson/CPEC	consolidated_gibson_plate_7	B12	consolidated_gibson_plate_7_QPLATE_2	F2
666	830	pAN_00834	mlsA9_Ncom + spnM1_KS + pks12M1_AT_ACP + pks12_Ccom + pPM021_MfeI_XhoI + lacI_T7_6xHis_TEV	SLIC/Gibson/CPEC	consolidated_gibson_plate_7	C12	consolidated_gibson_plate_7_QPLATE_2	F3
667	831	pAN_00835	mlsA9_Ncom + spnM1_KS + pks12M1_AT_ACP + pks12_Ccom + pPM021_MfeI_XhoI + lacI_lacUV5	SLIC/Gibson/CPEC	consolidated_gibson_plate_7	D12	consolidated_gibson_plate_7_QPLATE_2	F4
668	832	pAN_00836	mlsA9_Ncom + spnM1_KS + eryM6_AT_ACP + pks12_Ccom + pPM021_MfeI_XhoI + lacI_T7_6xHis_TEV	SLIC/Gibson/CPEC	consolidated_gibson_plate_7	E12	consolidated_gibson_plate_7_QPLATE_2	F5
669	833	pAN_00837	mlsA9_Ncom + spnM1_KS + eryM6_AT_ACP + pks12_Ccom + pPM021_MfeI_XhoI + lacI_lacUV5	SLIC/Gibson/CPEC	consolidated_gibson_plate_7	F12	consolidated_gibson_plate_7_QPLATE_2	F6
670	834	pAN_00838	mlsA9_Ncom + pikM1_KS + eryM1_AT_ACP + pks12_Ccom + pPM021_MfeI_XhoI + lacI_T7_6xHis_TEV	SLIC/Gibson/CPEC	consolidated_gibson_plate_7	G12	consolidated_gibson_plate_7_QPLATE_2	F7
671	835	pAN_00839	mlsA9_Ncom + pikM1_KS + eryM1_AT_ACP + pks12_Ccom + pPM021_MfeI_XhoI + lacI_lacUV5	SLIC/Gibson/CPEC	consolidated_gibson_plate_7	H12	consolidated_gibson_plate_7_QPLATE_2	F8
672	836	pAN_00840	mlsA9_Ncom + pikM1_KS + lipM1_AT_ACP + pks12_Ccom + pPM021_MfeI_XhoI + lacI_T7_6xHis_TEV	SLIC/Gibson/CPEC	consolidated_gibson_plate_8	A1	consolidated_gibson_plate_8_QPLATE_1	A1
673	837	pAN_00841	mlsA9_Ncom + pikM1_KS + lipM1_AT_ACP + pks12_Ccom + pPM021_MfeI_XhoI + lacI_lacUV5	SLIC/Gibson/CPEC	consolidated_gibson_plate_8	B1	consolidated_gibson_plate_8_QPLATE_1	A2
674	838	pAN_00842	mlsA9_Ncom + pikM1_KS + spnM1_AT_ACP + pks12_Ccom + pPM021_MfeI_XhoI + lacI_T7_6xHis_TEV	SLIC/Gibson/CPEC	consolidated_gibson_plate_8	C1	consolidated_gibson_plate_8_QPLATE_1	A3
675	839	pAN_00843	mlsA9_Ncom + pikM1_KS + spnM1_AT_ACP + pks12_Ccom + pPM021_MfeI_XhoI + lacI_lacUV5	SLIC/Gibson/CPEC	consolidated_gibson_plate_8	D1	consolidated_gibson_plate_8_QPLATE_1	A4
676	840	pAN_00844	mlsA9_Ncom + pikM1_KS + mlsB1_AT_ACP + pks12_Ccom + pPM021_MfeI_XhoI + lacI_T7_6xHis_TEV	SLIC/Gibson/CPEC	consolidated_gibson_plate_8	E1	consolidated_gibson_plate_8_QPLATE_1	A5
677	841	pAN_00845	mlsA9_Ncom + pikM1_KS + mlsB1_AT_ACP + pks12_Ccom + pPM021_MfeI_XhoI + lacI_lacUV5	SLIC/Gibson/CPEC	consolidated_gibson_plate_8	F1	consolidated_gibson_plate_8_QPLATE_1	A6
678	844	pAN_00848	mlsA9_Ncom + pikM1_KS + eryM6_AT_ACP + pks12_Ccom + pPM021_MfeI_XhoI + lacI_T7_6xHis_TEV	SLIC/Gibson/CPEC	consolidated_gibson_plate_8	G1	consolidated_gibson_plate_8_QPLATE_1	A7
679	845	pAN_00849	mlsA9_Ncom + pikM1_KS + eryM6_AT_ACP + pks12_Ccom + pPM021_MfeI_XhoI + lacI_lacUV5	SLIC/Gibson/CPEC	consolidated_gibson_plate_8	H1	consolidated_gibson_plate_8_QPLATE_1	A8
680	846	pAN_00850	mlsA9_Ncom + mlsB1_KS + eryM1_AT_ACP + pks12_Ccom + pPM021_MfeI_XhoI + lacI_T7_6xHis_TEV	SLIC/Gibson/CPEC	consolidated_gibson_plate_8	A2	consolidated_gibson_plate_8_QPLATE_1	B1
681	847	pAN_00851	mlsA9_Ncom + mlsB1_KS + eryM1_AT_ACP + pks12_Ccom + pPM021_MfeI_XhoI + lacI_lacUV5	SLIC/Gibson/CPEC	consolidated_gibson_plate_8	B2	consolidated_gibson_plate_8_QPLATE_1	B2
682	848	pAN_00852	mlsA9_Ncom + mlsB1_KS + lipM1_AT_ACP + pks12_Ccom + pPM021_MfeI_XhoI + lacI_T7_6xHis_TEV	SLIC/Gibson/CPEC	consolidated_gibson_plate_8	C2	consolidated_gibson_plate_8_QPLATE_1	B3
683	849	pAN_00853	mlsA9_Ncom + mlsB1_KS + lipM1_AT_ACP + pks12_Ccom + pPM021_MfeI_XhoI + lacI_lacUV5	SLIC/Gibson/CPEC	consolidated_gibson_plate_8	D2	consolidated_gibson_plate_8_QPLATE_1	B4
684	850	pAN_00854	mlsA9_Ncom + mlsB1_KS + spnM1_AT_ACP + pks12_Ccom + pPM021_MfeI_XhoI + lacI_T7_6xHis_TEV	SLIC/Gibson/CPEC	consolidated_gibson_plate_8	E2	consolidated_gibson_plate_8_QPLATE_1	B5
685	851	pAN_00855	mlsA9_Ncom + mlsB1_KS + spnM1_AT_ACP + pks12_Ccom + pPM021_MfeI_XhoI + lacI_lacUV5	SLIC/Gibson/CPEC	consolidated_gibson_plate_8	F2	consolidated_gibson_plate_8_QPLATE_1	B6
686	852	pAN_00856	mlsA9_Ncom + mlsB1_KS + pikM1_AT_ACP + pks12_Ccom + pPM021_MfeI_XhoI + lacI_T7_6xHis_TEV	SLIC/Gibson/CPEC	consolidated_gibson_plate_8	G2	consolidated_gibson_plate_8_QPLATE_1	B7
687	853	pAN_00857	mlsA9_Ncom + mlsB1_KS + pikM1_AT_ACP + pks12_Ccom + pPM021_MfeI_XhoI + lacI_lacUV5	SLIC/Gibson/CPEC	consolidated_gibson_plate_8	H2	consolidated_gibson_plate_8_QPLATE_1	B8
688	856	pAN_00860	mlsA9_Ncom + mlsB1_KS + eryM6_AT_ACP + pks12_Ccom + pPM021_MfeI_XhoI + lacI_T7_6xHis_TEV	SLIC/Gibson/CPEC	consolidated_gibson_plate_8	A3	consolidated_gibson_plate_8_QPLATE_1	C1
689	857	pAN_00861	mlsA9_Ncom + mlsB1_KS + eryM6_AT_ACP + pks12_Ccom + pPM021_MfeI_XhoI + lacI_lacUV5	SLIC/Gibson/CPEC	consolidated_gibson_plate_8	B3	consolidated_gibson_plate_8_QPLATE_1	C2
690	858	pAN_00862	mlsA9_Ncom + pks12M1_KS + eryM1_AT_ACP + pks12_Ccom + pPM021_MfeI_XhoI + lacI_T7_6xHis_TEV	SLIC/Gibson/CPEC	consolidated_gibson_plate_8	C3	consolidated_gibson_plate_8_QPLATE_1	C3
691	859	pAN_00863	mlsA9_Ncom + pks12M1_KS + eryM1_AT_ACP + pks12_Ccom + pPM021_MfeI_XhoI + lacI_lacUV5	SLIC/Gibson/CPEC	consolidated_gibson_plate_8	D3	consolidated_gibson_plate_8_QPLATE_1	C4
692	860	pAN_00864	mlsA9_Ncom + pks12M1_KS + lipM1_AT_ACP + pks12_Ccom + pPM021_MfeI_XhoI + lacI_T7_6xHis_TEV	SLIC/Gibson/CPEC	consolidated_gibson_plate_8	E3	consolidated_gibson_plate_8_QPLATE_1	C5
693	861	pAN_00865	mlsA9_Ncom + pks12M1_KS + lipM1_AT_ACP + pks12_Ccom + pPM021_MfeI_XhoI + lacI_lacUV5	SLIC/Gibson/CPEC	consolidated_gibson_plate_8	F3	consolidated_gibson_plate_8_QPLATE_1	C6
694	862	pAN_00866	mlsA9_Ncom + pks12M1_KS + spnM1_AT_ACP + pks12_Ccom + pPM021_MfeI_XhoI + lacI_T7_6xHis_TEV	SLIC/Gibson/CPEC	consolidated_gibson_plate_8	G3	consolidated_gibson_plate_8_QPLATE_1	C7
695	863	pAN_00867	mlsA9_Ncom + pks12M1_KS + spnM1_AT_ACP + pks12_Ccom + pPM021_MfeI_XhoI + lacI_lacUV5	SLIC/Gibson/CPEC	consolidated_gibson_plate_8	H3	consolidated_gibson_plate_8_QPLATE_1	C8
696	864	pAN_00868	mlsA9_Ncom + pks12M1_KS + pikM1_AT_ACP + pks12_Ccom + pPM021_MfeI_XhoI + lacI_T7_6xHis_TEV	SLIC/Gibson/CPEC	consolidated_gibson_plate_8	A4	consolidated_gibson_plate_8_QPLATE_1	D1
697	865	pAN_00869	mlsA9_Ncom + pks12M1_KS + pikM1_AT_ACP + pks12_Ccom + pPM021_MfeI_XhoI + lacI_lacUV5	SLIC/Gibson/CPEC	consolidated_gibson_plate_8	B4	consolidated_gibson_plate_8_QPLATE_1	D2
698	866	pAN_00870	mlsA9_Ncom + pks12M1_KS + mlsB1_AT_ACP + pks12_Ccom + pPM021_MfeI_XhoI + lacI_T7_6xHis_TEV	SLIC/Gibson/CPEC	consolidated_gibson_plate_8	C4	consolidated_gibson_plate_8_QPLATE_1	D3
699	867	pAN_00871	mlsA9_Ncom + pks12M1_KS + mlsB1_AT_ACP + pks12_Ccom + pPM021_MfeI_XhoI + lacI_lacUV5	SLIC/Gibson/CPEC	consolidated_gibson_plate_8	D4	consolidated_gibson_plate_8_QPLATE_1	D4
700	868	pAN_00872	mlsA9_Ncom + pks12M1_KS + eryM6_AT_ACP + pks12_Ccom + pPM021_MfeI_XhoI + lacI_T7_6xHis_TEV	SLIC/Gibson/CPEC	consolidated_gibson_plate_8	E4	consolidated_gibson_plate_8_QPLATE_1	D5
701	869	pAN_00873	mlsA9_Ncom + pks12M1_KS + eryM6_AT_ACP + pks12_Ccom + pPM021_MfeI_XhoI + lacI_lacUV5	SLIC/Gibson/CPEC	consolidated_gibson_plate_8	F4	consolidated_gibson_plate_8_QPLATE_1	D6
702	870	pAN_00874	mlsA9_Ncom + eryM6_KS + eryM1_AT_ACP + pks12_Ccom + pPM021_MfeI_XhoI + lacI_T7_6xHis_TEV	SLIC/Gibson/CPEC	consolidated_gibson_plate_8	G4	consolidated_gibson_plate_8_QPLATE_1	D7
703	871	pAN_00875	mlsA9_Ncom + eryM6_KS + eryM1_AT_ACP + pks12_Ccom + pPM021_MfeI_XhoI + lacI_lacUV5	SLIC/Gibson/CPEC	consolidated_gibson_plate_8	H4	consolidated_gibson_plate_8_QPLATE_1	D8
704	872	pAN_00876	mlsA9_Ncom + eryM6_KS + lipM1_AT_ACP + pks12_Ccom + pPM021_MfeI_XhoI + lacI_T7_6xHis_TEV	SLIC/Gibson/CPEC	consolidated_gibson_plate_8	A5	consolidated_gibson_plate_8_QPLATE_1	E1
705	873	pAN_00877	mlsA9_Ncom + eryM6_KS + lipM1_AT_ACP + pks12_Ccom + pPM021_MfeI_XhoI + lacI_lacUV5	SLIC/Gibson/CPEC	consolidated_gibson_plate_8	B5	consolidated_gibson_plate_8_QPLATE_1	E2
706	874	pAN_00878	mlsA9_Ncom + eryM6_KS + spnM1_AT_ACP + pks12_Ccom + pPM021_MfeI_XhoI + lacI_T7_6xHis_TEV	SLIC/Gibson/CPEC	consolidated_gibson_plate_8	C5	consolidated_gibson_plate_8_QPLATE_1	E3
707	875	pAN_00879	mlsA9_Ncom + eryM6_KS + spnM1_AT_ACP + pks12_Ccom + pPM021_MfeI_XhoI + lacI_lacUV5	SLIC/Gibson/CPEC	consolidated_gibson_plate_8	D5	consolidated_gibson_plate_8_QPLATE_1	E4
708	876	pAN_00880	mlsA9_Ncom + eryM6_KS + pikM1_AT_ACP + pks12_Ccom + pPM021_MfeI_XhoI + lacI_T7_6xHis_TEV	SLIC/Gibson/CPEC	consolidated_gibson_plate_8	E5	consolidated_gibson_plate_8_QPLATE_1	E5
709	877	pAN_00881	mlsA9_Ncom + eryM6_KS + pikM1_AT_ACP + pks12_Ccom + pPM021_MfeI_XhoI + lacI_lacUV5	SLIC/Gibson/CPEC	consolidated_gibson_plate_8	F5	consolidated_gibson_plate_8_QPLATE_1	E6
710	878	pAN_00882	mlsA9_Ncom + eryM6_KS + mlsB1_AT_ACP + pks12_Ccom + pPM021_MfeI_XhoI + lacI_T7_6xHis_TEV	SLIC/Gibson/CPEC	consolidated_gibson_plate_8	G5	consolidated_gibson_plate_8_QPLATE_1	E7
711	879	pAN_00883	mlsA9_Ncom + eryM6_KS + mlsB1_AT_ACP + pks12_Ccom + pPM021_MfeI_XhoI + lacI_lacUV5	SLIC/Gibson/CPEC	consolidated_gibson_plate_8	H5	consolidated_gibson_plate_8_QPLATE_1	E8
712	880	neg_control_no_dna	neg_control_no_dna	SLIC/Gibson/CPEC	consolidated_gibson_plate_8	A6	consolidated_gibson_plate_8_QPLATE_1	F1
713	881	neg_control_bb_only	neg_control_bb_only	SLIC/Gibson/CPEC	consolidated_gibson_plate_8	B6	consolidated_gibson_plate_8_QPLATE_1	F2
714	882	pos_control_pPM021	pos_control_pPM021	SLIC/Gibson/CPEC	consolidated_gibson_plate_8	C6	consolidated_gibson_plate_8_QPLATE_1	F3
