# Supplementary material for: Automated Platform for the Plasmid Construction Process
Source: ACS Synth Biol. 2023 Nov 10;12(12):3506–13. doi: 10.1021/acssynbio.3c00292 (PMC10729297; doi:10.1021/acssynbio.3c00292)
Supplement: Supplementary file 2 — sb3c00292_si_002.zip [file sb3c00292_si_002.zip › dnada_supplementary_material_pks_library_build/divaseq/analysis/211130_good_constructs_from_round_1.csv]

Reference_ID	id	name	parts
JBx_202791	glycerol-stock-1-D1	pAN_00005	borA2_Ncom + borM1 + mlsA8_Ccom + pPM021_MfeI_XhoI + lacI_lacUV5
JBx_202829	glycerol-stock-1-H1	pAN_00043	borA2_Ncom + eryM6_epoAT + pks12_Ccom + pPM021_MfeI_XhoI + lacI_lacUV5
JBx_202882	glycerol-stock-1-G2	pAN_00096	borA2_Ncom + hisM2 + mlsA8_Ccom + pPM021_MfeI_XhoI + lacI_T7_6xHis_TEV
JBx_202898	glycerol-stock-1-C3	pAN_00112	borA2_Ncom + MASmm + mlsA8_Ccom + pPM021_MfeI_XhoI + lacI_T7_6xHis_TEV
JBx_203043	glycerol-stock-2-D5	pAN_00257	mlsA9_Ncom + pikM6 + borA1_Ccom + pPM021_MfeI_XhoI + lacI_lacUV5
JBx_203061	glycerol-stock-3-C2	pAN_00275	mlsA9_Ncom + hygM3 + pks12_Ccom + pPM021_MfeI_XhoI + lacI_lacUV5
JBx_203083	glycerol-stock-3-G2	pAN_00297	mlsA9_Ncom + ctgM2 + borA1_Ccom + pPM021_MfeI_XhoI + lacI_lacUV5
JBx_203084	glycerol-stock-3-B3	pAN_00298	mlsA9_Ncom + ctgM2 + pks12_Ccom + pPM021_MfeI_XhoI + lacI_T7_6xHis_TEV
JBx_203155	glycerol-stock-3-C4	pAN_00369	mlsA9_Ncom + rifM2 + borA1_Ccom + pPM021_MfeI_XhoI + lacI_lacUV5
JBx_203156	glycerol-stock-3-D4	pAN_00370	mlsA9_Ncom + rifM2 + pks12_Ccom + pPM021_MfeI_XhoI + lacI_T7_6xHis_TEV
JBx_203170	glycerol-stock-3-C6	pAN_00384	mlsA9_Ncom + pks6tb + borA1_Ccom + pPM021_MfeI_XhoI + lacI_T7_6xHis_TEV
JBx_203171	glycerol-stock-3-A7	pAN_00385	mlsA9_Ncom + pks6tb + borA1_Ccom + pPM021_MfeI_XhoI + lacI_lacUV5
JBx_203191	glycerol-stock-4-E1	pAN_00405	pks12_Ncom + borM5 + borA1_Ccom + pPM021_MfeI_XhoI + lacI_lacUV5
JBx_203193	glycerol-stock-4-A2	pAN_00407	pks12_Ncom + borM5 + mlsA8_Ccom + pPM021_MfeI_XhoI + lacI_lacUV5
JBx_203199	glycerol-stock-4-A3	pAN_00413	pks12_Ncom + eryM1 + borA1_Ccom + pPM021_MfeI_XhoI + lacI_lacUV5
JBx_203201	glycerol-stock-4-B3	pAN_00415	pks12_Ncom + eryM1 + mlsA8_Ccom + pPM021_MfeI_XhoI + lacI_lacUV5
JBx_203204	glycerol-stock-4-C3	pAN_00418	pks12_Ncom + eryM2 + mlsA8_Ccom + pPM021_MfeI_XhoI + lacI_T7_6xHis_TEV
JBx_203205	glycerol-stock-4-D3	pAN_00419	pks12_Ncom + eryM2 + mlsA8_Ccom + pPM021_MfeI_XhoI + lacI_lacUV5
JBx_203206	glycerol-stock-4-A4	pAN_00420	pks12_Ncom + eryM6 + borA1_Ccom + pPM021_MfeI_XhoI + lacI_T7_6xHis_TEV
JBx_203212	glycerol-stock-4-E4	pAN_00426	pks12_Ncom + eryM6_epoAT + mlsA8_Ccom + pPM021_MfeI_XhoI + lacI_T7_6xHis_TEV
JBx_203221	glycerol-stock-4-C5	pAN_00435	pks12_Ncom + lipM1_YtoF + mlsA8_Ccom + pPM021_MfeI_XhoI + lacI_lacUV5
JBx_203222	glycerol-stock-4-F5	pAN_00436	pks12_Ncom + lipM1_YtoF_borAT + borA1_Ccom + pPM021_MfeI_XhoI + lacI_T7_6xHis_TEV
JBx_203223	glycerol-stock-4-A6	pAN_00437	pks12_Ncom + lipM1_YtoF_borAT + borA1_Ccom + pPM021_MfeI_XhoI + lacI_lacUV5
JBx_203235	glycerol-stock-4-A7	pAN_00449	pks12_Ncom + pikM6 + borA1_Ccom + pPM021_MfeI_XhoI + lacI_lacUV5
JBx_203251	glycerol-stock-4-F8	pAN_00465	pks12_Ncom + hygM3 + borA1_Ccom + pPM021_MfeI_XhoI + lacI_lacUV5
JBx_203262	glycerol-stock-4-D9	pAN_00476	pks12_Ncom + nigM1 + borA1_Ccom + pPM021_MfeI_XhoI + lacI_T7_6xHis_TEV
JBx_203264	glycerol-stock-4-E9	pAN_00478	pks12_Ncom + nigM1 + mlsA8_Ccom + pPM021_MfeI_XhoI + lacI_T7_6xHis_TEV
JBx_203270	glycerol-stock-4-A10	pAN_00484	pks12_Ncom + blv75M2 + borA1_Ccom + pPM021_MfeI_XhoI + lacI_T7_6xHis_TEV
JBx_203272	glycerol-stock-4-B10	pAN_00486	pks12_Ncom + blv75M2 + mlsA8_Ccom + pPM021_MfeI_XhoI + lacI_T7_6xHis_TEV
JBx_203274	glycerol-stock-4-F10	pAN_00488	pks12_Ncom + ctgM2 + borA1_Ccom + pPM021_MfeI_XhoI + lacI_T7_6xHis_TEV
JBx_203275	glycerol-stock-4-B11	pAN_00489	pks12_Ncom + ctgM2 + borA1_Ccom + pPM021_MfeI_XhoI + lacI_lacUV5
JBx_203282	glycerol-stock-4-E11	pAN_00496	pks12_Ncom + MASmm + borA1_Ccom + pPM021_MfeI_XhoI + lacI_T7_6xHis_TEV
JBx_203289	glycerol-stock-4-H11	pAN_00503	pks12_Ncom + mlsA8 + mlsA8_Ccom + pPM021_MfeI_XhoI + lacI_lacUV5
JBx_203418	glycerol-stock-9-B1	pAN_00632	mycLM + pks12_Ccom + pPM021_MfeI_XhoI + lacI_T7_6xHis_TEV
JBx_203419	glycerol-stock-9-E1	pAN_00633	mycLM + pks12_Ccom + pPM021_MfeI_XhoI + lacI_lacUV5
JBx_203420	glycerol-stock-9-A2	pAN_00634	cylB + borA1_Ccom + pPM021_MfeI_XhoI + lacI_T7_6xHis_TEV
JBx_203421	glycerol-stock-9-E2	pAN_00635	cylB + borA1_Ccom + pPM021_MfeI_XhoI + lacI_lacUV5
JBx_203422	glycerol-stock-9-A3	pAN_00636	cylB + mlsA8_Ccom + pPM021_MfeI_XhoI + lacI_T7_6xHis_TEV
JBx_203423	glycerol-stock-9-C3	pAN_00637	cylB + mlsA8_Ccom + pPM021_MfeI_XhoI + lacI_lacUV5
JBx_203424	glycerol-stock-9-B4	pAN_00638	cylB + pks12_Ccom + pPM021_MfeI_XhoI + lacI_T7_6xHis_TEV
JBx_203425	glycerol-stock-9-C4	pAN_00639	cylB + pks12_Ccom + pPM021_MfeI_XhoI + lacI_lacUV5
JBx_203426	glycerol-stock-9-B5	pAN_00640	hctB + borA1_Ccom + pPM021_MfeI_XhoI + lacI_T7_6xHis_TEV
JBx_203427	glycerol-stock-9-C5	pAN_00641	hctB + borA1_Ccom + pPM021_MfeI_XhoI + lacI_lacUV5
JBx_203428	glycerol-stock-9-G5	pAN_00642	hctB + mlsA8_Ccom + pPM021_MfeI_XhoI + lacI_T7_6xHis_TEV
JBx_203429	glycerol-stock-9-C6	pAN_00643	hctB + mlsA8_Ccom + pPM021_MfeI_XhoI + lacI_lacUV5
JBx_203430	glycerol-stock-9-G6	pAN_00644	hctB + pks12_Ccom + pPM021_MfeI_XhoI + lacI_T7_6xHis_TEV
JBx_203432	glycerol-stock-9-F7	pAN_00646	fluP1 + borA1_Ccom + pPM021_MfeI_XhoI + lacI_T7_6xHis_TEV
JBx_203433	glycerol-stock-9-A8	pAN_00647	fluP1 + borA1_Ccom + pPM021_MfeI_XhoI + lacI_lacUV5
JBx_203434	glycerol-stock-9-C8	pAN_00648	fluP1 + mlsA8_Ccom + pPM021_MfeI_XhoI + lacI_T7_6xHis_TEV
JBx_203435	glycerol-stock-9-A9	pAN_00649	fluP1 + mlsA8_Ccom + pPM021_MfeI_XhoI + lacI_lacUV5
JBx_203436	glycerol-stock-9-C9	pAN_00650	fluP1 + pks12_Ccom + pPM021_MfeI_XhoI + lacI_T7_6xHis_TEV
JBx_203437	glycerol-stock-9-A10	pAN_00651	fluP1 + pks12_Ccom + pPM021_MfeI_XhoI + lacI_lacUV5
JBx_203442	glycerol-stock-9-D11	pAN_00656	spnLM + pks12_Ccom + pPM021_MfeI_XhoI + lacI_T7_6xHis_TEV
JBx_203445	glycerol-stock-9-H11	pAN_00659	ppsLM + borA1_Ccom + pPM021_MfeI_XhoI + lacI_lacUV5
JBx_203447	glycerol-stock-9-A12	pAN_00661	ppsLM + mlsA8_Ccom + pPM021_MfeI_XhoI + lacI_lacUV5
JBx_203448	glycerol-stock-9-B12	pAN_00662	ppsLM + pks12_Ccom + pPM021_MfeI_XhoI + lacI_T7_6xHis_TEV
JBx_203449	glycerol-stock-9-D12	pAN_00663	ppsLM + pks12_Ccom + pPM021_MfeI_XhoI + lacI_lacUV5
JBx_203450	glycerol-stock-10-A1	pAN_00664	borA2_Ncom + debsTE + pPM021_MfeI_XhoI + lacI_T7_6xHis_TEV
JBx_203451	glycerol-stock-10-F1	pAN_00665	borA2_Ncom + debsTE + pPM021_MfeI_XhoI + lacI_lacUV5
JBx_203452	glycerol-stock-10-A2	pAN_00666	borA2_Ncom + pikTE + pPM021_MfeI_XhoI + lacI_T7_6xHis_TEV
JBx_203458	glycerol-stock-10-A4	pAN_00672	borA2_Ncom + borTE + pPM021_MfeI_XhoI + lacI_T7_6xHis_TEV
JBx_203459	glycerol-stock-10-C4	pAN_00673	borA2_Ncom + borTE + pPM021_MfeI_XhoI + lacI_lacUV5
JBx_203466	glycerol-stock-10-A5	pAN_00680	borA2_Ncom + debsTEshort + pPM021_MfeI_XhoI + lacI_T7_6xHis_TEV
JBx_203467	glycerol-stock-10-B5	pAN_00681	borA2_Ncom + debsTEshort + pPM021_MfeI_XhoI + lacI_lacUV5
JBx_203468	glycerol-stock-10-A6	pAN_00682	mlsA9_Ncom + debsTE + pPM021_MfeI_XhoI + lacI_T7_6xHis_TEV
JBx_203473	glycerol-stock-10-A7	pAN_00687	mlsA9_Ncom + zeaTE + pPM021_MfeI_XhoI + lacI_lacUV5
JBx_203474	glycerol-stock-10-B7	pAN_00688	mlsA9_Ncom + flvTE + pPM021_MfeI_XhoI + lacI_T7_6xHis_TEV
JBx_203475	glycerol-stock-10-F7	pAN_00689	mlsA9_Ncom + flvTE + pPM021_MfeI_XhoI + lacI_lacUV5
JBx_203476	glycerol-stock-10-E8	pAN_00690	mlsA9_Ncom + borTE + pPM021_MfeI_XhoI + lacI_T7_6xHis_TEV
JBx_203477	glycerol-stock-10-A9	pAN_00691	mlsA9_Ncom + borTE + pPM021_MfeI_XhoI + lacI_lacUV5
JBx_203484	glycerol-stock-10-D9	pAN_00698	mlsA9_Ncom + debsTEshort + pPM021_MfeI_XhoI + lacI_T7_6xHis_TEV
JBx_203485	glycerol-stock-10-A10	pAN_00699	mlsA9_Ncom + debsTEshort + pPM021_MfeI_XhoI + lacI_lacUV5
JBx_203486	glycerol-stock-10-B10	pAN_00700	pks12_Ncom + debsTE + pPM021_MfeI_XhoI + lacI_T7_6xHis_TEV
JBx_203487	glycerol-stock-10-A11	pAN_00701	pks12_Ncom + debsTE + pPM021_MfeI_XhoI + lacI_lacUV5
JBx_203488	glycerol-stock-10-B11	pAN_00702	pks12_Ncom + pikTE + pPM021_MfeI_XhoI + lacI_T7_6xHis_TEV
JBx_203489	glycerol-stock-10-F11	pAN_00703	pks12_Ncom + pikTE + pPM021_MfeI_XhoI + lacI_lacUV5
JBx_203491	glycerol-stock-10-A12	pAN_00705	pks12_Ncom + zeaTE + pPM021_MfeI_XhoI + lacI_lacUV5
JBx_203492	glycerol-stock-10-C12	pAN_00706	pks12_Ncom + flvTE + pPM021_MfeI_XhoI + lacI_T7_6xHis_TEV
JBx_203493	glycerol-stock-11-D1	pAN_00707	pks12_Ncom + flvTE + pPM021_MfeI_XhoI + lacI_lacUV5
JBx_203494	glycerol-stock-11-E1	pAN_00708	pks12_Ncom + borTE + pPM021_MfeI_XhoI + lacI_T7_6xHis_TEV
JBx_203495	glycerol-stock-11-D2	pAN_00709	pks12_Ncom + borTE + pPM021_MfeI_XhoI + lacI_lacUV5
JBx_203502	glycerol-stock-11-D3	pAN_00716	pks12_Ncom + debsTEshort + pPM021_MfeI_XhoI + lacI_T7_6xHis_TEV
JBx_203503	glycerol-stock-11-B4	pAN_00717	pks12_Ncom + debsTEshort + pPM021_MfeI_XhoI + lacI_lacUV5
JBx_203514	glycerol-stock-11-C8	pAN_00728	pks12_Ncom + eryM1_KS + eryM6_AT_ACP + mlsA8_Ccom + pPM021_MfeI_XhoI + lacI_T7_6xHis_TEV
JBx_203515	glycerol-stock-11-G8	pAN_00729	pks12_Ncom + eryM1_KS + eryM6_AT_ACP + mlsA8_Ccom + pPM021_MfeI_XhoI + lacI_lacUV5
JBx_203516	glycerol-stock-11-C9	pAN_00730	pks12_Ncom + lipM1_KS + eryM1_AT_ACP + mlsA8_Ccom + pPM021_MfeI_XhoI + lacI_T7_6xHis_TEV
JBx_203520	glycerol-stock-12-D1	pAN_00734	pks12_Ncom + lipM1_KS + pikM1_AT_ACP + mlsA8_Ccom + pPM021_MfeI_XhoI + lacI_T7_6xHis_TEV
JBx_203546	glycerol-stock-12-A9	pAN_00760	pks12_Ncom + pikM1_KS + mlsB1_AT_ACP + mlsA8_Ccom + pPM021_MfeI_XhoI + lacI_T7_6xHis_TEV
JBx_203599	glycerol-stock-13-F5	pAN_00813	mlsA9_Ncom + eryM1_KS + eryM6_AT_ACP + pks12_Ccom + pPM021_MfeI_XhoI + lacI_lacUV5
JBx_203615	glycerol-stock-13-E10	pAN_00829	mlsA9_Ncom + spnM1_KS + lipM1_AT_ACP + pks12_Ccom + pPM021_MfeI_XhoI + lacI_lacUV5
JBx_203637	glycerol-stock-15-B4	pAN_00851	mlsA9_Ncom + mlsB1_KS + eryM1_AT_ACP + pks12_Ccom + pPM021_MfeI_XhoI + lacI_lacUV5
JBx_203639	glycerol-stock-15-A5	pAN_00853	mlsA9_Ncom + mlsB1_KS + lipM1_AT_ACP + pks12_Ccom + pPM021_MfeI_XhoI + lacI_lacUV5
JBx_203642	glycerol-stock-15-C5	pAN_00856	mlsA9_Ncom + mlsB1_KS + pikM1_AT_ACP + pks12_Ccom + pPM021_MfeI_XhoI + lacI_T7_6xHis_TEV
JBx_203643	glycerol-stock-15-A6	pAN_00857	mlsA9_Ncom + mlsB1_KS + pikM1_AT_ACP + pks12_Ccom + pPM021_MfeI_XhoI + lacI_lacUV5
JBx_203648	glycerol-stock-15-H6	pAN_00862	mlsA9_Ncom + pks12M1_KS + eryM1_AT_ACP + pks12_Ccom + pPM021_MfeI_XhoI + lacI_T7_6xHis_TEV
JBx_203660	glycerol-stock-15-A8	pAN_00874	mlsA9_Ncom + eryM6_KS + eryM1_AT_ACP + pks12_Ccom + pPM021_MfeI_XhoI + lacI_T7_6xHis_TEV
JBx_203662	glycerol-stock-15-A9	pAN_00876	mlsA9_Ncom + eryM6_KS + lipM1_AT_ACP + pks12_Ccom + pPM021_MfeI_XhoI + lacI_T7_6xHis_TEV
