# Supplementary material for: Automated Platform for the Plasmid Construction Process
Source: ACS Synth Biol. 2023 Nov 10;12(12):3506–13. doi: 10.1021/acssynbio.3c00292 (PMC10729297; doi:10.1021/acssynbio.3c00292)
Supplement: Supplementary file 2 — sb3c00292_si_002.zip [file sb3c00292_si_002.zip › dnada_supplementary_material_pks_library_build/divaseq/analysis/211222_DiVa_Summary_manual_round1.csv]

	Sample_Name	#_Reads_(PF)	#_R1_Reads_Aligned	#_R2_Reads_Aligned	Average_Coverage	%_Complete	Reference_ID	Reference_Length	Median_Insert_Length	SNPs	Insertions	Deletions	id	bamname	jbxfile	bamfile	vcffile	snapshotfile	gfffile	depthfile	ALL_MISTAKES	backbone	WHITE_LISTED_REGIONS	BAD_MISTAKES	LOW_COVERAGE_REGIONS	BAD_LOW_COVERAGE_REGIONS	IS_CLEAN	MANUAL	NOTES	MANUAL_CLEAN
0	aanava-1-glycerol-stock-1-B1	1670	946	922	39.3119	62.5053	JBx_202790	11743	378	3	0	2	glycerol-stock-1-B1	mountfolder//JBx_202790/aanava-1-glycerol-stock-1-B1_R1R2.bam	/Users/albertonava/Documents/Projects/211117_divaseq_analysis/alberto/mountfolder/JBx_202790/JBx_202790.fa	/Users/albertonava/Documents/Projects/211117_divaseq_analysis/alberto/mountfolder//JBx_202790/aanava-1-glycerol-stock-1-B1_R1R2.bam	/Users/albertonava/Documents/Projects/211117_divaseq_analysis/alberto/mountfolder//JBx_202790/aanava-1-glycerol-stock-1-B1_R1R2.vcf	/Users/albertonava/Documents/Projects/211117_divaseq_analysis/alberto/snapshots/JBx_202790_nava-1-glycerol-stock-1-B1_R1R2.jpg	/Users/albertonava/Documents/Projects/211117_divaseq_analysis/alberto/mountfolder/JBx_202790/JBx_202790.gff3	/Users/albertonava/Documents/Projects/211117_divaseq_analysis/alberto/depths/aanava-1-glycerol-stock-1-B1_R1R2.bam.depth	['CG->[C]@POS4797', 'C->[T]@POS7621', 'T->[C]@POS7623', 'C->[T]@POS8769']	pPM021	[(4780, 11625, 'FICUS-Kan')]	[]	[(111, 3892), (3913, 4764), (4798, 4798), (6379, 6379), (6609, 6891)]	[(111, 3892), (3913, 4764)]	FALSE	FALSE		FALSE
3	aanava-1-glycerol-stock-1-D1	11921	11382	11396	513.4754	99.4434	JBx_202791	11678	346	4	0	3	glycerol-stock-1-D1	mountfolder//JBx_202791/aanava-1-glycerol-stock-1-D1_R1R2.bam	/Users/albertonava/Documents/Projects/211117_divaseq_analysis/alberto/mountfolder/JBx_202791/JBx_202791.fa	/Users/albertonava/Documents/Projects/211117_divaseq_analysis/alberto/mountfolder//JBx_202791/aanava-1-glycerol-stock-1-D1_R1R2.bam	/Users/albertonava/Documents/Projects/211117_divaseq_analysis/alberto/mountfolder//JBx_202791/aanava-1-glycerol-stock-1-D1_R1R2.vcf	/Users/albertonava/Documents/Projects/211117_divaseq_analysis/alberto/snapshots/JBx_202791_nava-1-glycerol-stock-1-D1_R1R2.jpg	/Users/albertonava/Documents/Projects/211117_divaseq_analysis/alberto/mountfolder/JBx_202791/JBx_202791.gff3	/Users/albertonava/Documents/Projects/211117_divaseq_analysis/alberto/depths/aanava-1-glycerol-stock-1-D1_R1R2.bam.depth	['G->[T]@POS3195', 'G->[A]@POS4260', 'TTTCAA->[T]@POS6765', 'T->[C]@POS6817', 'AT->[A]@POS6823', 'C->[T]@POS8769']	pPM021	[(4780, 11643, 'FICUS-Kan')]	['G->[T]@POS3195', 'G->[A]@POS4260']	[(6629, 6752), (6766, 6770), (6775, 6776), (6781, 6784), (6824, 6824)]	[]	FALSE	FALSE	maybe, consistent mutations between colonies, tgg ->. Tgt = W -> C, ttg -> tta = L -> L	TRUE
5	aanava-1-glycerol-stock-1-G1	5109	4994	4996	223.9419	99.1437	JBx_202791	11678	350	4	0	3	glycerol-stock-1-G1	mountfolder//JBx_202791/aanava-1-glycerol-stock-1-G1_R1R2.bam	/Users/albertonava/Documents/Projects/211117_divaseq_analysis/alberto/mountfolder/JBx_202791/JBx_202791.fa	/Users/albertonava/Documents/Projects/211117_divaseq_analysis/alberto/mountfolder//JBx_202791/aanava-1-glycerol-stock-1-G1_R1R2.bam	/Users/albertonava/Documents/Projects/211117_divaseq_analysis/alberto/mountfolder//JBx_202791/aanava-1-glycerol-stock-1-G1_R1R2.vcf	/Users/albertonava/Documents/Projects/211117_divaseq_analysis/alberto/snapshots/JBx_202791_nava-1-glycerol-stock-1-G1_R1R2.jpg	/Users/albertonava/Documents/Projects/211117_divaseq_analysis/alberto/mountfolder/JBx_202791/JBx_202791.gff3	/Users/albertonava/Documents/Projects/211117_divaseq_analysis/alberto/depths/aanava-1-glycerol-stock-1-G1_R1R2.bam.depth	['G->[T]@POS3195', 'G->[A]@POS4260', 'TTTCAA->[T]@POS6765', 'T->[C]@POS6817', 'AT->[A]@POS6823', 'C->[T]@POS8769']	pPM021	[(4780, 11643, 'FICUS-Kan')]	['G->[T]@POS3195', 'G->[A]@POS4260']	[(6626, 6850)]	[]	FALSE	FALSE		TRUE
7	aanava-1-glycerol-stock-1-H1	8165	7894	7814	339.6424	100	JBx_202829	11501	328	2	0	3	glycerol-stock-1-H1	mountfolder//JBx_202829/aanava-1-glycerol-stock-1-H1_R1R2.bam	/Users/albertonava/Documents/Projects/211117_divaseq_analysis/alberto/mountfolder/JBx_202829/JBx_202829.fa	/Users/albertonava/Documents/Projects/211117_divaseq_analysis/alberto/mountfolder//JBx_202829/aanava-1-glycerol-stock-1-H1_R1R2.bam	/Users/albertonava/Documents/Projects/211117_divaseq_analysis/alberto/mountfolder//JBx_202829/aanava-1-glycerol-stock-1-H1_R1R2.vcf	/Users/albertonava/Documents/Projects/211117_divaseq_analysis/alberto/snapshots/JBx_202829_nava-1-glycerol-stock-1-H1_R1R2.jpg	/Users/albertonava/Documents/Projects/211117_divaseq_analysis/alberto/mountfolder/JBx_202829/JBx_202829.gff3	/Users/albertonava/Documents/Projects/211117_divaseq_analysis/alberto/depths/aanava-1-glycerol-stock-1-H1_R1R2.bam.depth	['GA->[G]@POS6201', 'TTTCAA->[T]@POS6588', 'T->[C]@POS6640', 'AT->[A]@POS6646', 'C->[T]@POS8592']	pPM021	[(4603, 11466, 'FICUS-Kan')]	[]	[(6589, 6593), (6647, 6647)]	[]	TRUE	TRUE		TRUE
1	aanava-1-glycerol-stock-1-B2	15553	11436	11434	485.6182	70.6447	JBx_202830	11974	337	2	1	3	glycerol-stock-1-B2	mountfolder//JBx_202830/aanava-1-glycerol-stock-1-B2_R1R2.bam	/Users/albertonava/Documents/Projects/211117_divaseq_analysis/alberto/mountfolder/JBx_202830/JBx_202830.fa	/Users/albertonava/Documents/Projects/211117_divaseq_analysis/alberto/mountfolder//JBx_202830/aanava-1-glycerol-stock-1-B2_R1R2.bam	/Users/albertonava/Documents/Projects/211117_divaseq_analysis/alberto/mountfolder//JBx_202830/aanava-1-glycerol-stock-1-B2_R1R2.vcf	/Users/albertonava/Documents/Projects/211117_divaseq_analysis/alberto/snapshots/JBx_202830_nava-1-glycerol-stock-1-B2_R1R2.jpg	/Users/albertonava/Documents/Projects/211117_divaseq_analysis/alberto/mountfolder/JBx_202830/JBx_202830.gff3	/Users/albertonava/Documents/Projects/211117_divaseq_analysis/alberto/depths/aanava-1-glycerol-stock-1-B2_R1R2.bam.depth	['GA->[G]@POS6609', 'TTTCAA->[T]@POS6996', 'T->[C]@POS7048', 'AT->[A]@POS7054', 'C->[T]@POS9000', 'C->[CCAT]@POS11911']	pPM021	[(5011, 11856, 'FICUS-Kan')]	['C->[CCAT]@POS11911']	[(105, 184), (293, 330), (372, 4659), (6874, 6965), (6997, 7001), (7055, 7055)]	[(105, 184), (293, 330), (372, 4659)]	FALSE	FALSE		FALSE
6	aanava-1-glycerol-stock-1-G2	14075	14063	13734	557.0524	100	JBx_202882	11992	328	2	0	4	glycerol-stock-1-G2	mountfolder//JBx_202882/aanava-1-glycerol-stock-1-G2_R1R2.bam	/Users/albertonava/Documents/Projects/211117_divaseq_analysis/alberto/mountfolder/JBx_202882/JBx_202882.fa	/Users/albertonava/Documents/Projects/211117_divaseq_analysis/alberto/mountfolder//JBx_202882/aanava-1-glycerol-stock-1-G2_R1R2.bam	/Users/albertonava/Documents/Projects/211117_divaseq_analysis/alberto/mountfolder//JBx_202882/aanava-1-glycerol-stock-1-G2_R1R2.vcf	/Users/albertonava/Documents/Projects/211117_divaseq_analysis/alberto/snapshots/JBx_202882_nava-1-glycerol-stock-1-G2_R1R2.jpg	/Users/albertonava/Documents/Projects/211117_divaseq_analysis/alberto/mountfolder/JBx_202882/JBx_202882.gff3	/Users/albertonava/Documents/Projects/211117_divaseq_analysis/alberto/depths/aanava-1-glycerol-stock-1-G2_R1R2.bam.depth	['TTTCAA->[T]@POS7014', 'AAT->[A]@POS7023', 'T->[C]@POS7066', 'AT->[A]@POS7072', 'C->[T]@POS9018']	pPM021	[(5029, 11874, 'FICUS-Kan')]	[]	[(6879, 6963), (7015, 7018), (7073, 7073)]	[]	TRUE	TRUE		TRUE
8	aanava-1-glycerol-stock-1-H2	14122	14229	14016	568.8379	100	JBx_202882	11992	316	2	0	3	glycerol-stock-1-H2	mountfolder//JBx_202882/aanava-1-glycerol-stock-1-H2_R1R2.bam	/Users/albertonava/Documents/Projects/211117_divaseq_analysis/alberto/mountfolder/JBx_202882/JBx_202882.fa	/Users/albertonava/Documents/Projects/211117_divaseq_analysis/alberto/mountfolder//JBx_202882/aanava-1-glycerol-stock-1-H2_R1R2.bam	/Users/albertonava/Documents/Projects/211117_divaseq_analysis/alberto/mountfolder//JBx_202882/aanava-1-glycerol-stock-1-H2_R1R2.vcf	/Users/albertonava/Documents/Projects/211117_divaseq_analysis/alberto/snapshots/JBx_202882_nava-1-glycerol-stock-1-H2_R1R2.jpg	/Users/albertonava/Documents/Projects/211117_divaseq_analysis/alberto/mountfolder/JBx_202882/JBx_202882.gff3	/Users/albertonava/Documents/Projects/211117_divaseq_analysis/alberto/depths/aanava-1-glycerol-stock-1-H2_R1R2.bam.depth	['TTTCAA->[T]@POS7014', 'T->[C]@POS7066', 'AT->[A]@POS7072', 'C->[T]@POS9018']	pPM021	[(5029, 11874, 'FICUS-Kan')]	[]	[(7015, 7019), (7073, 7073)]	[]	TRUE	TRUE		TRUE
2	aanava-1-glycerol-stock-1-C3	17286	16900	16753	620.6562	100	JBx_202898	13618	331	2	0	3	glycerol-stock-1-C3	mountfolder//JBx_202898/aanava-1-glycerol-stock-1-C3_R1R2.bam	/Users/albertonava/Documents/Projects/211117_divaseq_analysis/alberto/mountfolder/JBx_202898/JBx_202898.fa	/Users/albertonava/Documents/Projects/211117_divaseq_analysis/alberto/mountfolder//JBx_202898/aanava-1-glycerol-stock-1-C3_R1R2.bam	/Users/albertonava/Documents/Projects/211117_divaseq_analysis/alberto/mountfolder//JBx_202898/aanava-1-glycerol-stock-1-C3_R1R2.vcf	/Users/albertonava/Documents/Projects/211117_divaseq_analysis/alberto/snapshots/JBx_202898_nava-1-glycerol-stock-1-C3_R1R2.jpg	/Users/albertonava/Documents/Projects/211117_divaseq_analysis/alberto/mountfolder/JBx_202898/JBx_202898.gff3	/Users/albertonava/Documents/Projects/211117_divaseq_analysis/alberto/depths/aanava-1-glycerol-stock-1-C3_R1R2.bam.depth	['GA->[G]@POS8253', 'TTTCAA->[T]@POS8640', 'T->[C]@POS8692', 'AT->[A]@POS8698', 'C->[T]@POS10644']	pPM021	[(6655, 13500, 'FICUS-Kan')]	[]	[(8641, 8645), (8699, 8699)]	[]	TRUE	TRUE		TRUE
4	aanava-1-glycerol-stock-1-E3	14368	13403	13379	479.0345	100	JBx_202907	13607	322	3	1	7	glycerol-stock-1-E3	mountfolder//JBx_202907/aanava-1-glycerol-stock-1-E3_R1R2.bam	/Users/albertonava/Documents/Projects/211117_divaseq_analysis/alberto/mountfolder/JBx_202907/JBx_202907.fa	/Users/albertonava/Documents/Projects/211117_divaseq_analysis/alberto/mountfolder//JBx_202907/aanava-1-glycerol-stock-1-E3_R1R2.bam	/Users/albertonava/Documents/Projects/211117_divaseq_analysis/alberto/mountfolder//JBx_202907/aanava-1-glycerol-stock-1-E3_R1R2.vcf	/Users/albertonava/Documents/Projects/211117_divaseq_analysis/alberto/snapshots/JBx_202907_nava-1-glycerol-stock-1-E3_R1R2.jpg	/Users/albertonava/Documents/Projects/211117_divaseq_analysis/alberto/mountfolder/JBx_202907/JBx_202907.gff3	/Users/albertonava/Documents/Projects/211117_divaseq_analysis/alberto/depths/aanava-1-glycerol-stock-1-E3_R1R2.bam.depth	['CGTCGTGTTCGTGAAATGGAG->[C]@POS67', 'GA->[G]@POS8307', 'TTTCAA->[T]@POS8694', 'AAT->[A]@POS8703', 'ATCAT->[A]@POS8708', 'T->[C]@POS8746', 'AT->[A]@POS8752', 'C->[T]@POS10698']	pPM021	[(6709, 13572, 'FICUS-Kan')]	['CGTCGTGTTCGTGAAATGGAG->[C]@POS67']	[(69, 86), (8558, 8664), (8695, 8699), (8753, 8753)]	[(69, 86)]	FALSE	FALSE		FALSE
10	aanava-1-glycerol-stock-2-B1	12933	10809	10824	396.5821	55.427	JBx_202915	13313	315	8	4	10	glycerol-stock-2-B1	mountfolder//JBx_202915/aanava-1-glycerol-stock-2-B1_R1R2.bam	/Users/albertonava/Documents/Projects/211117_divaseq_analysis/alberto/mountfolder/JBx_202915/JBx_202915.fa	/Users/albertonava/Documents/Projects/211117_divaseq_analysis/alberto/mountfolder//JBx_202915/aanava-1-glycerol-stock-2-B1_R1R2.bam	/Users/albertonava/Documents/Projects/211117_divaseq_analysis/alberto/mountfolder//JBx_202915/aanava-1-glycerol-stock-2-B1_R1R2.vcf	/Users/albertonava/Documents/Projects/211117_divaseq_analysis/alberto/snapshots/JBx_202915_nava-1-glycerol-stock-2-B1_R1R2.jpg	/Users/albertonava/Documents/Projects/211117_divaseq_analysis/alberto/mountfolder/JBx_202915/JBx_202915.gff3	/Users/albertonava/Documents/Projects/211117_divaseq_analysis/alberto/depths/aanava-1-glycerol-stock-2-B1_R1R2.bam.depth	['TTTCAA->[T]@POS8400', 'T->[C]@POS8452', 'AT->[A]@POS8458', 'C->[T]@POS10404', 'ACG->[A]@POS11701', 'T->[TCC]@POS11704', 'G->[A]@POS12030']	pPM021	[(6415, 13278, 'FICUS-Kan')]	[]	[(111, 652), (684, 6397), (8289, 8355), (8401, 8404), (8459, 8459)]	[(111, 652), (684, 6397)]	FALSE	FALSE		FALSE
14	aanava-1-glycerol-stock-2-D1	15930	12778	12790	484.1859	58.0711	JBx_202915	13313	332	8	4	10	glycerol-stock-2-D1	mountfolder//JBx_202915/aanava-1-glycerol-stock-2-D1_R1R2.bam	/Users/albertonava/Documents/Projects/211117_divaseq_analysis/alberto/mountfolder/JBx_202915/JBx_202915.fa	/Users/albertonava/Documents/Projects/211117_divaseq_analysis/alberto/mountfolder//JBx_202915/aanava-1-glycerol-stock-2-D1_R1R2.bam	/Users/albertonava/Documents/Projects/211117_divaseq_analysis/alberto/mountfolder//JBx_202915/aanava-1-glycerol-stock-2-D1_R1R2.vcf	/Users/albertonava/Documents/Projects/211117_divaseq_analysis/alberto/snapshots/JBx_202915_nava-1-glycerol-stock-2-D1_R1R2.jpg	/Users/albertonava/Documents/Projects/211117_divaseq_analysis/alberto/mountfolder/JBx_202915/JBx_202915.gff3	/Users/albertonava/Documents/Projects/211117_divaseq_analysis/alberto/depths/aanava-1-glycerol-stock-2-D1_R1R2.bam.depth	['TTTCAA->[T]@POS8400', 'T->[C]@POS8452', 'AT->[A]@POS8458', 'C->[T]@POS10404', 'ACG->[A]@POS11701', 'T->[TCC]@POS11704', 'G->[A]@POS12030']	pPM021	[(6415, 13278, 'FICUS-Kan')]	[]	[(129, 652), (684, 6062), (8263, 8356), (8401, 8405), (8459, 8459)]	[(129, 652), (684, 6062)]	FALSE	FALSE		FALSE
24	aanava-1-glycerol-stock-2-G1	11071	10219	10214	373.6828	58.3114	JBx_202921	13301	348	31	14	15	glycerol-stock-2-G1	mountfolder//JBx_202921/aanava-1-glycerol-stock-2-G1_R1R2.bam	/Users/albertonava/Documents/Projects/211117_divaseq_analysis/alberto/mountfolder/JBx_202921/JBx_202921.fa	/Users/albertonava/Documents/Projects/211117_divaseq_analysis/alberto/mountfolder//JBx_202921/aanava-1-glycerol-stock-2-G1_R1R2.bam	/Users/albertonava/Documents/Projects/211117_divaseq_analysis/alberto/mountfolder//JBx_202921/aanava-1-glycerol-stock-2-G1_R1R2.vcf	/Users/albertonava/Documents/Projects/211117_divaseq_analysis/alberto/snapshots/JBx_202921_nava-1-glycerol-stock-2-G1_R1R2.jpg	/Users/albertonava/Documents/Projects/211117_divaseq_analysis/alberto/mountfolder/JBx_202921/JBx_202921.gff3	/Users/albertonava/Documents/Projects/211117_divaseq_analysis/alberto/depths/aanava-1-glycerol-stock-2-G1_R1R2.bam.depth	['G->[T]@POS124', 'C->[T]@POS129', 'TA->[T]@POS133', 'C->[G]@POS141', 'G->[GC]@POS144', 'G->[C]@POS147', 'A->[G]@POS148', 'C->[T]@POS300', 'G->[C]@POS303', 'G->[C]@POS308', 'C->[G]@POS309', 'C->[T]@POS312', 'C->[T]@POS318', 'C->[G]@POS324', 'G->[T]@POS333', 'G->[A]@POS334', 'G->[T]@POS336', 'G->[T]@POS337', 'G->[C]@POS338', 'G->[C]@POS342', 'C->[G]@POS351', 'C->[T]@POS352', 'C->[A]@POS354', 'T->[…	pPM021	[(6403, 13266, 'FICUS-Kan')]	['G->[T]@POS124', 'C->[T]@POS129', 'TA->[T]@POS133', 'C->[G]@POS141', 'G->[GC]@POS144', 'G->[C]@POS147', 'A->[G]@POS148', 'C->[T]@POS300', 'G->[C]@POS303', 'G->[C]@POS308', 'C->[G]@POS309', 'C->[T]@POS312', 'C->[T]@POS318', 'C->[G]@POS324', 'G->[T]@POS333', 'G->[A]@POS334', 'G->[T]@POS336', 'G->[T]@POS337', 'G->[C]@POS338', 'G->[C]@POS342', 'C->[G]@POS351', 'C->[T]@POS352', 'C->[A]@POS354', 'T->[…	[(134, 134), (145, 354), (466, 6083), (8389, 8392), (8447, 8447)]	[(134, 134), (145, 354), (466, 6083)]	FALSE	FALSE		FALSE
9	aanava-1-glycerol-stock-2-A2	15279	11543	11405	481.6818	64.7394	JBx_202930	11761	322	2	0	4	glycerol-stock-2-A2	mountfolder//JBx_202930/aanava-1-glycerol-stock-2-A2_R1R2.bam	/Users/albertonava/Documents/Projects/211117_divaseq_analysis/alberto/mountfolder/JBx_202930/JBx_202930.fa	/Users/albertonava/Documents/Projects/211117_divaseq_analysis/alberto/mountfolder//JBx_202930/aanava-1-glycerol-stock-2-A2_R1R2.bam	/Users/albertonava/Documents/Projects/211117_divaseq_analysis/alberto/mountfolder//JBx_202930/aanava-1-glycerol-stock-2-A2_R1R2.vcf	/Users/albertonava/Documents/Projects/211117_divaseq_analysis/alberto/snapshots/JBx_202930_nava-1-glycerol-stock-2-A2_R1R2.jpg	/Users/albertonava/Documents/Projects/211117_divaseq_analysis/alberto/mountfolder/JBx_202930/JBx_202930.gff3	/Users/albertonava/Documents/Projects/211117_divaseq_analysis/alberto/depths/aanava-1-glycerol-stock-2-A2_R1R2.bam.depth	['TTTCAA->[T]@POS6783', 'T->[C]@POS6835', 'AT->[A]@POS6841', 'C->[T]@POS8787']	pPM021	[(4798, 11643, 'FICUS-Kan')]	[]	[(1, 48), (57, 57), (105, 4581), (6784, 6788), (6842, 6842)]	[(1, 48), (57, 57), (105, 4581)]	FALSE	FALSE		FALSE
11	aanava-1-glycerol-stock-2-B2	13781	10375	10289	431.3145	58.9661	JBx_202930	11761	319	2	0	3	glycerol-stock-2-B2	mountfolder//JBx_202930/aanava-1-glycerol-stock-2-B2_R1R2.bam	/Users/albertonava/Documents/Projects/211117_divaseq_analysis/alberto/mountfolder/JBx_202930/JBx_202930.fa	/Users/albertonava/Documents/Projects/211117_divaseq_analysis/alberto/mountfolder//JBx_202930/aanava-1-glycerol-stock-2-B2_R1R2.bam	/Users/albertonava/Documents/Projects/211117_divaseq_analysis/alberto/mountfolder//JBx_202930/aanava-1-glycerol-stock-2-B2_R1R2.vcf	/Users/albertonava/Documents/Projects/211117_divaseq_analysis/alberto/snapshots/JBx_202930_nava-1-glycerol-stock-2-B2_R1R2.jpg	/Users/albertonava/Documents/Projects/211117_divaseq_analysis/alberto/mountfolder/JBx_202930/JBx_202930.gff3	/Users/albertonava/Documents/Projects/211117_divaseq_analysis/alberto/depths/aanava-1-glycerol-stock-2-B2_R1R2.bam.depth	['TTTCAA->[T]@POS6783', 'T->[C]@POS6835', 'AT->[A]@POS6841', 'C->[T]@POS8787']	pPM021	[(4798, 11643, 'FICUS-Kan')]	[]	[(1, 4776), (6645, 6753), (6784, 6788), (6842, 6842)]	[(1, 4776)]	FALSE	FALSE		FALSE
15	aanava-1-glycerol-stock-2-D2	8081	7549	7572	324.5691	97.5889	JBx_202931	11696	328	9	4	10	glycerol-stock-2-D2	mountfolder//JBx_202931/aanava-1-glycerol-stock-2-D2_R1R2.bam	/Users/albertonava/Documents/Projects/211117_divaseq_analysis/alberto/mountfolder/JBx_202931/JBx_202931.fa	/Users/albertonava/Documents/Projects/211117_divaseq_analysis/alberto/mountfolder//JBx_202931/aanava-1-glycerol-stock-2-D2_R1R2.bam	/Users/albertonava/Documents/Projects/211117_divaseq_analysis/alberto/mountfolder//JBx_202931/aanava-1-glycerol-stock-2-D2_R1R2.vcf	/Users/albertonava/Documents/Projects/211117_divaseq_analysis/alberto/snapshots/JBx_202931_nava-1-glycerol-stock-2-D2_R1R2.jpg	/Users/albertonava/Documents/Projects/211117_divaseq_analysis/alberto/mountfolder/JBx_202931/JBx_202931.gff3	/Users/albertonava/Documents/Projects/211117_divaseq_analysis/alberto/depths/aanava-1-glycerol-stock-2-D2_R1R2.bam.depth	['G->[A]@POS112', 'C->[A]@POS2322', 'TTTCAA->[T]@POS6783', 'T->[C]@POS6835', 'AT->[A]@POS6841', 'C->[T]@POS8787', 'ACG->[A]@POS10084', 'T->[TCC]@POS10087', 'G->[A]@POS10413']	pPM021	[(4798, 11661, 'FICUS-Kan')]	['G->[A]@POS112', 'C->[A]@POS2322']	[(4458, 4779), (6644, 6730), (6784, 6788), (6842, 6842), (11586, 11635), (11659, 11696)]	[(4458, 4779), (11659, 11696)]	FALSE	FALSE		FALSE
19	aanava-1-glycerol-stock-2-E2	19309	13648	13585	478.0176	52.0049	JBx_202942	13741	297	14	2	7	glycerol-stock-2-E2	mountfolder//JBx_202942/aanava-1-glycerol-stock-2-E2_R1R2.bam	/Users/albertonava/Documents/Projects/211117_divaseq_analysis/alberto/mountfolder/JBx_202942/JBx_202942.fa	/Users/albertonava/Documents/Projects/211117_divaseq_analysis/alberto/mountfolder//JBx_202942/aanava-1-glycerol-stock-2-E2_R1R2.bam	/Users/albertonava/Documents/Projects/211117_divaseq_analysis/alberto/mountfolder//JBx_202942/aanava-1-glycerol-stock-2-E2_R1R2.vcf	/Users/albertonava/Documents/Projects/211117_divaseq_analysis/alberto/snapshots/JBx_202942_nava-1-glycerol-stock-2-E2_R1R2.jpg	/Users/albertonava/Documents/Projects/211117_divaseq_analysis/alberto/mountfolder/JBx_202942/JBx_202942.gff3	/Users/albertonava/Documents/Projects/211117_divaseq_analysis/alberto/depths/aanava-1-glycerol-stock-2-E2_R1R2.bam.depth	['A->[G]@POS105', 'A->[G]@POS111', 'G->[A]@POS112', 'G->[A]@POS2400', 'G->[C]@POS2427', 'A->[G]@POS2449', 'C->[CTT]@POS2450', 'CAT->[C]@POS2452', 'C->[CGG]@POS2457', 'TTC->[T]@POS2458', 'A->[G]@POS2462', 'T->[C]@POS2466', 'A->[G]@POS2473', 'C->[G]@POS2474', 'C->[T]@POS2479', 'GA->[G]@POS8376', 'TTTCAA->[T]@POS8763', 'AAT->[A]@POS8772', 'ATCAT->[A]@POS8777', 'C->[T]@POS8794', 'T->[C]@POS8815', 'AT…	pPM021	[(6778, 13623, 'FICUS-Kan')]	['A->[G]@POS105', 'A->[G]@POS111', 'G->[A]@POS112', 'G->[A]@POS2400', 'G->[C]@POS2427', 'A->[G]@POS2449', 'C->[CTT]@POS2450', 'CAT->[C]@POS2452', 'C->[CGG]@POS2457', 'TTC->[T]@POS2458', 'A->[G]@POS2462', 'T->[C]@POS2466', 'A->[G]@POS2473', 'C->[G]@POS2474', 'C->[T]@POS2479']	[(111, 2387), (2449, 2479), (2511, 6759), (8625, 8744), (8764, 8768), (8822, 8822)]	[(111, 2387), (2449, 2479), (2511, 6759)]	FALSE	FALSE		FALSE
21	aanava-1-glycerol-stock-2-F2	5133	3947	3907	144.3106	50.5058	JBx_202942	13741	336	2	0	3	glycerol-stock-2-F2	mountfolder//JBx_202942/aanava-1-glycerol-stock-2-F2_R1R2.bam	/Users/albertonava/Documents/Projects/211117_divaseq_analysis/alberto/mountfolder/JBx_202942/JBx_202942.fa	/Users/albertonava/Documents/Projects/211117_divaseq_analysis/alberto/mountfolder//JBx_202942/aanava-1-glycerol-stock-2-F2_R1R2.bam	/Users/albertonava/Documents/Projects/211117_divaseq_analysis/alberto/mountfolder//JBx_202942/aanava-1-glycerol-stock-2-F2_R1R2.vcf	/Users/albertonava/Documents/Projects/211117_divaseq_analysis/alberto/snapshots/JBx_202942_nava-1-glycerol-stock-2-F2_R1R2.jpg	/Users/albertonava/Documents/Projects/211117_divaseq_analysis/alberto/mountfolder/JBx_202942/JBx_202942.gff3	/Users/albertonava/Documents/Projects/211117_divaseq_analysis/alberto/depths/aanava-1-glycerol-stock-2-F2_R1R2.bam.depth	['A->[T]@POS8641', 'AAT->[A]@POS8772', 'TCA->[T]@POS8778', 'C->[T]@POS10767']	pPM021	[(6778, 13623, 'FICUS-Kan')]	[]	[(1, 6761), (8617, 8744), (8764, 8768), (8773, 8774), (8779, 8780), (8819, 8819), (8822, 8822), (8829, 8829)]	[(1, 6761)]	FALSE	FALSE		FALSE
25	aanava-1-glycerol-stock-2-H2	13396	11498	11337	442.5935	62.5481	JBx_202953	12464	332	104	30	29	glycerol-stock-2-H2	mountfolder//JBx_202953/aanava-1-glycerol-stock-2-H2_R1R2.bam	/Users/albertonava/Documents/Projects/211117_divaseq_analysis/alberto/mountfolder/JBx_202953/JBx_202953.fa	/Users/albertonava/Documents/Projects/211117_divaseq_analysis/alberto/mountfolder//JBx_202953/aanava-1-glycerol-stock-2-H2_R1R2.bam	/Users/albertonava/Documents/Projects/211117_divaseq_analysis/alberto/mountfolder//JBx_202953/aanava-1-glycerol-stock-2-H2_R1R2.vcf	/Users/albertonava/Documents/Projects/211117_divaseq_analysis/alberto/snapshots/JBx_202953_nava-1-glycerol-stock-2-H2_R1R2.jpg	/Users/albertonava/Documents/Projects/211117_divaseq_analysis/alberto/mountfolder/JBx_202953/JBx_202953.gff3	/Users/albertonava/Documents/Projects/211117_divaseq_analysis/alberto/depths/aanava-1-glycerol-stock-2-H2_R1R2.bam.depth	['G->[C]@POS105', 'G->[GTTGACGCC]@POS252', 'CCGGGGCGG->[C]@POS259', 'G->[C]@POS273', 'G->[C]@POS276', 'G->[C]@POS287', 'A->[C]@POS288', 'A->[G]@POS292', 'C->[A]@POS294', 'A->[C]@POS296', 'C->[A]@POS297', 'G->[A]@POS301', 'G->[A]@POS309', 'C->[A]@POS321', 'G->[A]@POS345', 'C->[CGG]@POS347', 'TGG->[T]@POS350', 'A->[G]@POS354', 'C->[G]@POS363', 'G->[A]@POS366', 'G->[A]@POS373', 'A->[G]@POS384', 'T->…	pPM021	[(5566, 12429, 'FICUS-Kan')]	['G->[C]@POS105', 'G->[GTTGACGCC]@POS252', 'CCGGGGCGG->[C]@POS259', 'G->[C]@POS273', 'G->[C]@POS276', 'G->[C]@POS287', 'A->[C]@POS288', 'A->[G]@POS292', 'C->[A]@POS294', 'A->[C]@POS296', 'C->[A]@POS297', 'G->[A]@POS301', 'G->[A]@POS309', 'C->[A]@POS321', 'G->[A]@POS345', 'C->[CGG]@POS347', 'TGG->[T]@POS350', 'A->[G]@POS354', 'C->[G]@POS363', 'G->[A]@POS366', 'G->[A]@POS373', 'A->[G]@POS384', 'T->…	[(147, 301), (411, 786), (837, 1053), (1083, 1233), (1254, 1312), (1356, 1507), (1542, 1669), (1698, 1938), (1980, 5254), (7552, 7556), (7610, 7610)]	[(147, 301), (411, 786), (837, 1053), (1083, 1233), (1254, 1312), (1356, 1507), (1542, 1669), (1698, 1938), (1980, 5254)]	FALSE	FALSE		FALSE
12	aanava-1-glycerol-stock-2-B3	11709	8553	8502	412.0746	68.1295	JBx_202954	10345	324	3	1	4	glycerol-stock-2-B3	mountfolder//JBx_202954/aanava-1-glycerol-stock-2-B3_R1R2.bam	/Users/albertonava/Documents/Projects/211117_divaseq_analysis/alberto/mountfolder/JBx_202954/JBx_202954.fa	/Users/albertonava/Documents/Projects/211117_divaseq_analysis/alberto/mountfolder//JBx_202954/aanava-1-glycerol-stock-2-B3_R1R2.bam	/Users/albertonava/Documents/Projects/211117_divaseq_analysis/alberto/mountfolder//JBx_202954/aanava-1-glycerol-stock-2-B3_R1R2.vcf	/Users/albertonava/Documents/Projects/211117_divaseq_analysis/alberto/snapshots/JBx_202954_nava-1-glycerol-stock-2-B3_R1R2.jpg	/Users/albertonava/Documents/Projects/211117_divaseq_analysis/alberto/mountfolder/JBx_202954/JBx_202954.gff3	/Users/albertonava/Documents/Projects/211117_divaseq_analysis/alberto/depths/aanava-1-glycerol-stock-2-B3_R1R2.bam.depth	['TTTCAA->[T]@POS5367', 'CAT->[C]@POS5380', 'T->[C]@POS5390', 'T->[C]@POS5419', 'AT->[A]@POS5425', 'C->[T]@POS7371', 'C->[CCAT]@POS10282']	pPM021	[(3382, 10227, 'FICUS-Kan')]	['C->[CCAT]@POS10282']	[(1, 3363), (5259, 5306), (5368, 5372), (5426, 5426)]	[(1, 3363)]	FALSE	FALSE		FALSE
13	aanava-1-glycerol-stock-2-C3	12686	9336	9331	455.7379	71.8995	JBx_202954	10345	328	2	1	3	glycerol-stock-2-C3	mountfolder//JBx_202954/aanava-1-glycerol-stock-2-C3_R1R2.bam	/Users/albertonava/Documents/Projects/211117_divaseq_analysis/alberto/mountfolder/JBx_202954/JBx_202954.fa	/Users/albertonava/Documents/Projects/211117_divaseq_analysis/alberto/mountfolder//JBx_202954/aanava-1-glycerol-stock-2-C3_R1R2.bam	/Users/albertonava/Documents/Projects/211117_divaseq_analysis/alberto/mountfolder//JBx_202954/aanava-1-glycerol-stock-2-C3_R1R2.vcf	/Users/albertonava/Documents/Projects/211117_divaseq_analysis/alberto/snapshots/JBx_202954_nava-1-glycerol-stock-2-C3_R1R2.jpg	/Users/albertonava/Documents/Projects/211117_divaseq_analysis/alberto/mountfolder/JBx_202954/JBx_202954.gff3	/Users/albertonava/Documents/Projects/211117_divaseq_analysis/alberto/depths/aanava-1-glycerol-stock-2-C3_R1R2.bam.depth	['TTTCAA->[T]@POS5367', 'T->[C]@POS5419', 'AT->[A]@POS5425', 'C->[T]@POS7371', 'C->[CCAT]@POS10282']	pPM021	[(3382, 10227, 'FICUS-Kan')]	['C->[CCAT]@POS10282']	[(104, 3131), (3294, 3336), (5249, 5336), (5368, 5372), (5426, 5426)]	[(104, 3131), (3294, 3336)]	FALSE	FALSE		FALSE
16	aanava-1-glycerol-stock-2-D3	1752	1382	1417	62.5853	58.296	JBx_202969	11819	357	2	0	4	glycerol-stock-2-D3	mountfolder//JBx_202969/aanava-1-glycerol-stock-2-D3_R1R2.bam	/Users/albertonava/Documents/Projects/211117_divaseq_analysis/alberto/mountfolder/JBx_202969/JBx_202969.fa	/Users/albertonava/Documents/Projects/211117_divaseq_analysis/alberto/mountfolder//JBx_202969/aanava-1-glycerol-stock-2-D3_R1R2.bam	/Users/albertonava/Documents/Projects/211117_divaseq_analysis/alberto/mountfolder//JBx_202969/aanava-1-glycerol-stock-2-D3_R1R2.vcf	/Users/albertonava/Documents/Projects/211117_divaseq_analysis/alberto/snapshots/JBx_202969_nava-1-glycerol-stock-2-D3_R1R2.jpg	/Users/albertonava/Documents/Projects/211117_divaseq_analysis/alberto/mountfolder/JBx_202969/JBx_202969.gff3	/Users/albertonava/Documents/Projects/211117_divaseq_analysis/alberto/depths/aanava-1-glycerol-stock-2-D3_R1R2.bam.depth	['GA->[G]@POS6519', 'TTTCAA->[T]@POS6906', 'T->[C]@POS6958', 'AT->[A]@POS6964', 'CA->[C]@POS7099', 'C->[T]@POS8910']	pPM021	[(4921, 11784, 'FICUS-Kan')]	[]	[(1, 4905), (6759, 7027), (7100, 7100)]	[(1, 4905)]	FALSE	FALSE		FALSE
22	aanava-1-glycerol-stock-2-F3	10499	10421	10338	479.4654	99.2007	JBx_202979	10259	322	3	1	5	glycerol-stock-2-F3	mountfolder//JBx_202979/aanava-1-glycerol-stock-2-F3_R1R2.bam	/Users/albertonava/Documents/Projects/211117_divaseq_analysis/alberto/mountfolder/JBx_202979/JBx_202979.fa	/Users/albertonava/Documents/Projects/211117_divaseq_analysis/alberto/mountfolder//JBx_202979/aanava-1-glycerol-stock-2-F3_R1R2.bam	/Users/albertonava/Documents/Projects/211117_divaseq_analysis/alberto/mountfolder//JBx_202979/aanava-1-glycerol-stock-2-F3_R1R2.vcf	/Users/albertonava/Documents/Projects/211117_divaseq_analysis/alberto/snapshots/JBx_202979_nava-1-glycerol-stock-2-F3_R1R2.jpg	/Users/albertonava/Documents/Projects/211117_divaseq_analysis/alberto/mountfolder/JBx_202979/JBx_202979.gff3	/Users/albertonava/Documents/Projects/211117_divaseq_analysis/alberto/depths/aanava-1-glycerol-stock-2-F3_R1R2.bam.depth	['C->[CGGAGTTGGACGACACCCAGCGTCGTGTTCGTGAAATGGAGGAGAGCGAGCGTGAACCGATTGCGGTTATTGGTCGCGGAGTTGGACGACACCCAGCGTCGTGTTCGTGAAATGGAGGAGAGCGAGCGTGAACCGATTGCGGTTATTGGTGTGGAGGAGAGCGAGCGTGAACCGATTGCGGTTATTGGTGTG]@POS47', 'C->[A]@POS3211', 'GA->[G]@POS4959', 'TTTCAA->[T]@POS5346', 'AAT->[A]@POS5355', 'ATCAT->[A]@POS5360', 'T->[C]@POS5398', 'AT->[A]@POS5404', 'C->[T]@POS7350']	pPM021	[(3361, 10224, 'FICUS-Kan')]	['C->[CGGAGTTGGACGACACCCAGCGTCGTGTTCGTGAAATGGAGGAGAGCGAGCGTGAACCGATTGCGGTTATTGGTCGCGGAGTTGGACGACACCCAGCGTCGTGTTCGTGAAATGGAGGAGAGCGAGCGTGAACCGATTGCGGTTATTGGTGTGGAGGAGAGCGAGCGTGAACCGATTGCGGTTATTGGTGTG]@POS47', 'C->[A]@POS3211']	[(5210, 5327), (5347, 5351), (5405, 5405)]	[]	FALSE	FALSE		FALSE
17	aanava-1-glycerol-stock-2-D4	17115	14371	14162	562.67	74.2773	JBx_203024	11935	307	24	4	10	glycerol-stock-2-D4	mountfolder//JBx_203024/aanava-1-glycerol-stock-2-D4_R1R2.bam	/Users/albertonava/Documents/Projects/211117_divaseq_analysis/alberto/mountfolder/JBx_203024/JBx_203024.fa	/Users/albertonava/Documents/Projects/211117_divaseq_analysis/alberto/mountfolder//JBx_203024/aanava-1-glycerol-stock-2-D4_R1R2.bam	/Users/albertonava/Documents/Projects/211117_divaseq_analysis/alberto/mountfolder//JBx_203024/aanava-1-glycerol-stock-2-D4_R1R2.vcf	/Users/albertonava/Documents/Projects/211117_divaseq_analysis/alberto/snapshots/JBx_203024_nava-1-glycerol-stock-2-D4_R1R2.jpg	/Users/albertonava/Documents/Projects/211117_divaseq_analysis/alberto/mountfolder/JBx_203024/JBx_203024.gff3	/Users/albertonava/Documents/Projects/211117_divaseq_analysis/alberto/depths/aanava-1-glycerol-stock-2-D4_R1R2.bam.depth	['A->[G]@POS108', 'T->[G]@POS111', 'G->[T]@POS120', 'G->[GA]@POS126', 'CG->[C]@POS128', 'A->[T]@POS137', 'C->[G]@POS139', 'T->[G]@POS141', 'C->[T]@POS144', 'G->[A]@POS148', 'G->[C]@POS151', 'T->[TA]@POS153', 'CA->[C]@POS155', 'C->[A]@POS161', 'C->[A]@POS162', 'GC->[G]@POS171', 'GT->[G]@POS173', 'ACCGTTC->[A]@POS175', 'GA->[G]@POS6570', 'TTTCAA->[T]@POS6957', 'CT->[C]@POS6988', 'T->[C]@POS7009', '…	pPM021	[(4972, 11817, 'FICUS-Kan')]	['A->[G]@POS108', 'T->[G]@POS111', 'G->[T]@POS120', 'G->[GA]@POS126', 'CG->[C]@POS128', 'A->[T]@POS137', 'C->[G]@POS139', 'T->[G]@POS141', 'C->[T]@POS144', 'G->[A]@POS148', 'G->[C]@POS151', 'T->[TA]@POS153', 'CA->[C]@POS155', 'C->[A]@POS161', 'C->[A]@POS162', 'GC->[G]@POS171', 'GT->[G]@POS173', 'ACCGTTC->[A]@POS175']	[(128, 315), (379, 846), (898, 1098), (1331, 1332), (1356, 1719), (1787, 4342), (4344, 4656), (6826, 6826), (6852, 6913), (6958, 6961), (7016, 7016)]	[(128, 315), (379, 846), (898, 1098), (1331, 1332), (1356, 1719), (1787, 4342), (4344, 4656)]	FALSE	FALSE		FALSE
20	aanava-1-glycerol-stock-2-E4	14219	12034	11687	458.2545	70.398	JBx_203024	11935	302	25	4	9	glycerol-stock-2-E4	mountfolder//JBx_203024/aanava-1-glycerol-stock-2-E4_R1R2.bam	/Users/albertonava/Documents/Projects/211117_divaseq_analysis/alberto/mountfolder/JBx_203024/JBx_203024.fa	/Users/albertonava/Documents/Projects/211117_divaseq_analysis/alberto/mountfolder//JBx_203024/aanava-1-glycerol-stock-2-E4_R1R2.bam	/Users/albertonava/Documents/Projects/211117_divaseq_analysis/alberto/mountfolder//JBx_203024/aanava-1-glycerol-stock-2-E4_R1R2.vcf	/Users/albertonava/Documents/Projects/211117_divaseq_analysis/alberto/snapshots/JBx_203024_nava-1-glycerol-stock-2-E4_R1R2.jpg	/Users/albertonava/Documents/Projects/211117_divaseq_analysis/alberto/mountfolder/JBx_203024/JBx_203024.gff3	/Users/albertonava/Documents/Projects/211117_divaseq_analysis/alberto/depths/aanava-1-glycerol-stock-2-E4_R1R2.bam.depth	['A->[G]@POS108', 'G->[GA]@POS126', 'G->[A]@POS6825', 'TTTCAA->[T]@POS6957', 'T->[C]@POS7009', 'AT->[A]@POS7015', 'C->[T]@POS8961']	pPM021	[(4972, 11817, 'FICUS-Kan')]	['A->[G]@POS108', 'G->[GA]@POS126']	[(128, 315), (379, 846), (897, 1725), (1796, 2498), (2684, 4656), (6821, 6913), (6958, 6962)]	[(128, 315), (379, 846), (897, 1725), (1796, 2498), (2684, 4656)]	FALSE	FALSE		FALSE
23	aanava-1-glycerol-stock-2-F4	8723	7567	7328	308.6256	70.6992	JBx_203025	11870	338	7	1	5	glycerol-stock-2-F4	mountfolder//JBx_203025/aanava-1-glycerol-stock-2-F4_R1R2.bam	/Users/albertonava/Documents/Projects/211117_divaseq_analysis/alberto/mountfolder/JBx_203025/JBx_203025.fa	/Users/albertonava/Documents/Projects/211117_divaseq_analysis/alberto/mountfolder//JBx_203025/aanava-1-glycerol-stock-2-F4_R1R2.bam	/Users/albertonava/Documents/Projects/211117_divaseq_analysis/alberto/mountfolder//JBx_203025/aanava-1-glycerol-stock-2-F4_R1R2.vcf	/Users/albertonava/Documents/Projects/211117_divaseq_analysis/alberto/snapshots/JBx_203025_nava-1-glycerol-stock-2-F4_R1R2.jpg	/Users/albertonava/Documents/Projects/211117_divaseq_analysis/alberto/mountfolder/JBx_203025/JBx_203025.gff3	/Users/albertonava/Documents/Projects/211117_divaseq_analysis/alberto/depths/aanava-1-glycerol-stock-2-F4_R1R2.bam.depth	['A->[G]@POS108', 'A->[G]@POS109', 'T->[G]@POS111', 'C->[T]@POS117', 'G->[T]@POS120', 'G->[GA]@POS126', 'TTTCAA->[T]@POS6957', 'AAT->[A]@POS6966', 'TCA->[T]@POS6972', 'T->[C]@POS7009', 'AT->[A]@POS7015', 'C->[T]@POS8961']	pPM021	[(4972, 11835, 'FICUS-Kan')]	['A->[G]@POS108', 'A->[G]@POS109', 'T->[G]@POS111', 'C->[T]@POS117', 'G->[T]@POS120', 'G->[GA]@POS126']	[(130, 2438), (2530, 4658), (6818, 6931), (7016, 7016)]	[(130, 2438), (2530, 4658)]	FALSE	FALSE		FALSE
26	aanava-1-glycerol-stock-2-H4	11472	8931	8904	367.5355	63.0684	JBx_203031	11876	312	12	2	6	glycerol-stock-2-H4	mountfolder//JBx_203031/aanava-1-glycerol-stock-2-H4_R1R2.bam	/Users/albertonava/Documents/Projects/211117_divaseq_analysis/alberto/mountfolder/JBx_203031/JBx_203031.fa	/Users/albertonava/Documents/Projects/211117_divaseq_analysis/alberto/mountfolder//JBx_203031/aanava-1-glycerol-stock-2-H4_R1R2.bam	/Users/albertonava/Documents/Projects/211117_divaseq_analysis/alberto/mountfolder//JBx_203031/aanava-1-glycerol-stock-2-H4_R1R2.vcf	/Users/albertonava/Documents/Projects/211117_divaseq_analysis/alberto/snapshots/JBx_203031_nava-1-glycerol-stock-2-H4_R1R2.jpg	/Users/albertonava/Documents/Projects/211117_divaseq_analysis/alberto/mountfolder/JBx_203031/JBx_203031.gff3	/Users/albertonava/Documents/Projects/211117_divaseq_analysis/alberto/depths/aanava-1-glycerol-stock-2-H4_R1R2.bam.depth	['T->[C]@POS111', 'G->[A]@POS114', 'G->[T]@POS120', 'G->[C]@POS122', 'G->[A]@POS129', 'C->[T]@POS132', 'A->[T]@POS137', 'T->[A]@POS141', 'CGTTG->[C]@POS147', 'G->[C]@POS154', 'C->[CT]@POS157', 'CGG->[C]@POS158', 'C->[CCAGAA]@POS162', 'GTACCGT->[G]@POS173', 'C->[T]@POS185', 'GA->[G]@POS6576', 'TTTCAA->[T]@POS6963', 'T->[C]@POS7015', 'AT->[A]@POS7021', 'C->[T]@POS8967']	pPM021	[(4978, 11841, 'FICUS-Kan')]	['T->[C]@POS111', 'G->[A]@POS114', 'G->[T]@POS120', 'G->[C]@POS122', 'G->[A]@POS129', 'C->[T]@POS132', 'A->[T]@POS137', 'T->[A]@POS141', 'CGTTG->[C]@POS147', 'G->[C]@POS154', 'C->[CT]@POS157', 'CGG->[C]@POS158', 'C->[CCAGAA]@POS162', 'GTACCGT->[G]@POS173', 'C->[T]@POS185']	[(111, 4958), (6870, 6919), (6964, 6968), (7022, 7022)]	[(111, 4958)]	FALSE	FALSE		FALSE
18	aanava-1-glycerol-stock-2-D5	14013	13703	13680	640.6182	100	JBx_203043	10295	295	2	0	3	glycerol-stock-2-D5	mountfolder//JBx_203043/aanava-1-glycerol-stock-2-D5_R1R2.bam	/Users/albertonava/Documents/Projects/211117_divaseq_analysis/alberto/mountfolder/JBx_203043/JBx_203043.fa	/Users/albertonava/Documents/Projects/211117_divaseq_analysis/alberto/mountfolder//JBx_203043/aanava-1-glycerol-stock-2-D5_R1R2.bam	/Users/albertonava/Documents/Projects/211117_divaseq_analysis/alberto/mountfolder//JBx_203043/aanava-1-glycerol-stock-2-D5_R1R2.vcf	/Users/albertonava/Documents/Projects/211117_divaseq_analysis/alberto/snapshots/JBx_203043_nava-1-glycerol-stock-2-D5_R1R2.jpg	/Users/albertonava/Documents/Projects/211117_divaseq_analysis/alberto/mountfolder/JBx_203043/JBx_203043.gff3	/Users/albertonava/Documents/Projects/211117_divaseq_analysis/alberto/depths/aanava-1-glycerol-stock-2-D5_R1R2.bam.depth	['TTTCAA->[T]@POS5382', 'T->[C]@POS5434', 'AT->[A]@POS5440', 'C->[T]@POS7386']	pPM021	[(3397, 10260, 'FICUS-Kan')]	[]	[(5314, 5326), (5383, 5387), (5441, 5441)]	[]	TRUE	TRUE		TRUE
32	aanava-1-glycerol-stock-3-C2	8325	7197	7201	297.9928	100	JBx_203061	11894	290	4	1	4	glycerol-stock-3-C2	mountfolder//JBx_203061/aanava-1-glycerol-stock-3-C2_R1R2.bam	/Users/albertonava/Documents/Projects/211117_divaseq_analysis/alberto/mountfolder/JBx_203061/JBx_203061.fa	/Users/albertonava/Documents/Projects/211117_divaseq_analysis/alberto/mountfolder//JBx_203061/aanava-1-glycerol-stock-3-C2_R1R2.bam	/Users/albertonava/Documents/Projects/211117_divaseq_analysis/alberto/mountfolder//JBx_203061/aanava-1-glycerol-stock-3-C2_R1R2.vcf	/Users/albertonava/Documents/Projects/211117_divaseq_analysis/alberto/snapshots/JBx_203061_nava-1-glycerol-stock-3-C2_R1R2.jpg	/Users/albertonava/Documents/Projects/211117_divaseq_analysis/alberto/mountfolder/JBx_203061/JBx_203061.gff3	/Users/albertonava/Documents/Projects/211117_divaseq_analysis/alberto/depths/aanava-1-glycerol-stock-3-C2_R1R2.bam.depth	['G->[A]@POS57', 'A->[G]@POS6912', 'TTTCAA->[T]@POS6981', 'T->[C]@POS7033', 'AT->[A]@POS7039', 'C->[T]@POS8985', 'ACG->[A]@POS10282', 'T->[TCC]@POS10285']	pPM021	[(4996, 11859, 'FICUS-Kan')]	['G->[A]@POS57']	[(6595, 6595), (6982, 6986), (7040, 7040)]	[]	FALSE	FALSE	maybe, ctg -> cta = L -> L	TRUE
35	aanava-1-glycerol-stock-3-D2	22587	12317	12236	494.4633	71.5438	JBx_203066	11284	255	9	4	8	glycerol-stock-3-D2	mountfolder//JBx_203066/aanava-1-glycerol-stock-3-D2_R1R2.bam	/Users/albertonava/Documents/Projects/211117_divaseq_analysis/alberto/mountfolder/JBx_203066/JBx_203066.fa	/Users/albertonava/Documents/Projects/211117_divaseq_analysis/alberto/mountfolder//JBx_203066/aanava-1-glycerol-stock-3-D2_R1R2.bam	/Users/albertonava/Documents/Projects/211117_divaseq_analysis/alberto/mountfolder//JBx_203066/aanava-1-glycerol-stock-3-D2_R1R2.vcf	/Users/albertonava/Documents/Projects/211117_divaseq_analysis/alberto/snapshots/JBx_203066_nava-1-glycerol-stock-3-D2_R1R2.jpg	/Users/albertonava/Documents/Projects/211117_divaseq_analysis/alberto/mountfolder/JBx_203066/JBx_203066.gff3	/Users/albertonava/Documents/Projects/211117_divaseq_analysis/alberto/depths/aanava-1-glycerol-stock-3-D2_R1R2.bam.depth	['G->[GA]@POS148', 'T->[TA]@POS149', 'CA->[C]@POS151', 'C->[CGT]@POS153', 'C->[A]@POS379', 'G->[A]@POS388', 'A->[C]@POS389', 'G->[C]@POS390', 'GA->[G]@POS945', 'C->[CG]@POS948', 'T->[G]@POS960', 'T->[C]@POS963', 'CGTA->[C]@POS964', 'GA->[G]@POS5919', 'TTTCAA->[T]@POS6306', 'AAT->[A]@POS6315', 'ATCAT->[A]@POS6320', 'T->[C]@POS6358', 'AT->[A]@POS6364', 'C->[T]@POS8310']	pPM021	[(4321, 11166, 'FICUS-Kan')]	['G->[GA]@POS148', 'T->[TA]@POS149', 'CA->[C]@POS151', 'C->[CGT]@POS153', 'C->[A]@POS379', 'G->[A]@POS388', 'A->[C]@POS389', 'G->[C]@POS390', 'GA->[G]@POS945', 'C->[CG]@POS948', 'T->[G]@POS960', 'T->[C]@POS963', 'CGTA->[C]@POS964']	[(134, 348), (418, 885), (932, 994), (1035, 4302), (6238, 6256), (6307, 6311), (6365, 6365)]	[(134, 348), (418, 885), (932, 994), (1035, 4302)]	FALSE	FALSE		FALSE
38	aanava-1-glycerol-stock-3-E2	25177	18310	18365	732.1782	81.2598	JBx_203073	10256	229	10	2	4	glycerol-stock-3-E2	mountfolder//JBx_203073/aanava-1-glycerol-stock-3-E2_R1R2.bam	/Users/albertonava/Documents/Projects/211117_divaseq_analysis/alberto/mountfolder/JBx_203073/JBx_203073.fa	/Users/albertonava/Documents/Projects/211117_divaseq_analysis/alberto/mountfolder//JBx_203073/aanava-1-glycerol-stock-3-E2_R1R2.bam	/Users/albertonava/Documents/Projects/211117_divaseq_analysis/alberto/mountfolder//JBx_203073/aanava-1-glycerol-stock-3-E2_R1R2.vcf	/Users/albertonava/Documents/Projects/211117_divaseq_analysis/alberto/snapshots/JBx_203073_nava-1-glycerol-stock-3-E2_R1R2.jpg	/Users/albertonava/Documents/Projects/211117_divaseq_analysis/alberto/mountfolder/JBx_203073/JBx_203073.gff3	/Users/albertonava/Documents/Projects/211117_divaseq_analysis/alberto/depths/aanava-1-glycerol-stock-3-E2_R1R2.bam.depth	['G->[C]@POS688', 'G->[A]@POS740', 'C->[T]@POS833', 'T->[C]@POS3383', 'GA->[G]@POS4956', 'TTTCAA->[T]@POS5343', 'T->[C]@POS5395', 'AT->[A]@POS5401', 'C->[T]@POS7347', 'ACG->[A]@POS8644', 'T->[TCC]@POS8647', 'G->[A]@POS8973']	pPM021	[(3358, 10221, 'FICUS-Kan')]	['G->[C]@POS688', 'G->[A]@POS740', 'C->[T]@POS833']	[(490, 596), (619, 639), (844, 1013), (1045, 1680), (1705, 1883), (1933, 2034), (2059, 2144), (2167, 2485), (2510, 3014), (5270, 5297), (5344, 5348), (5402, 5402)]	[(490, 596), (619, 639), (844, 1013), (1045, 1680), (1705, 1883), (1933, 2034), (2059, 2144), (2167, 2485), (2510, 3014)]	FALSE	FALSE		FALSE
44	aanava-1-glycerol-stock-3-G2	12168	9799	9776	451.8975	99.7692	JBx_203083	10397	297	3	0	5	glycerol-stock-3-G2	mountfolder//JBx_203083/aanava-1-glycerol-stock-3-G2_R1R2.bam	/Users/albertonava/Documents/Projects/211117_divaseq_analysis/alberto/mountfolder/JBx_203083/JBx_203083.fa	/Users/albertonava/Documents/Projects/211117_divaseq_analysis/alberto/mountfolder//JBx_203083/aanava-1-glycerol-stock-3-G2_R1R2.bam	/Users/albertonava/Documents/Projects/211117_divaseq_analysis/alberto/mountfolder//JBx_203083/aanava-1-glycerol-stock-3-G2_R1R2.vcf	/Users/albertonava/Documents/Projects/211117_divaseq_analysis/alberto/snapshots/JBx_203083_nava-1-glycerol-stock-3-G2_R1R2.jpg	/Users/albertonava/Documents/Projects/211117_divaseq_analysis/alberto/mountfolder/JBx_203083/JBx_203083.gff3	/Users/albertonava/Documents/Projects/211117_divaseq_analysis/alberto/depths/aanava-1-glycerol-stock-3-G2_R1R2.bam.depth	['C->[T]@POS2217', 'GA->[G]@POS5097', 'TTTCAA->[T]@POS5484', 'AAT->[A]@POS5493', 'TCA->[T]@POS5499', 'T->[C]@POS5536', 'AT->[A]@POS5542', 'C->[T]@POS7488']	pPM021	[(3499, 10362, 'FICUS-Kan')]	['C->[T]@POS2217']	[(5391, 5455), (5485, 5489), (5543, 5543)]	[]	FALSE	FALSE	maybe, aac -> aat = N -> N	TRUE
27	aanava-1-glycerol-stock-3-A3	199	62	54	2.251	56.9077	JBx_203084	10387	280	5	1	1	glycerol-stock-3-A3	mountfolder//JBx_203084/aanava-1-glycerol-stock-3-A3_R1R2.bam	/Users/albertonava/Documents/Projects/211117_divaseq_analysis/alberto/mountfolder/JBx_203084/JBx_203084.fa	/Users/albertonava/Documents/Projects/211117_divaseq_analysis/alberto/mountfolder//JBx_203084/aanava-1-glycerol-stock-3-A3_R1R2.bam	/Users/albertonava/Documents/Projects/211117_divaseq_analysis/alberto/mountfolder//JBx_203084/aanava-1-glycerol-stock-3-A3_R1R2.vcf	/Users/albertonava/Documents/Projects/211117_divaseq_analysis/alberto/snapshots/JBx_203084_nava-1-glycerol-stock-3-A3_R1R2.jpg	/Users/albertonava/Documents/Projects/211117_divaseq_analysis/alberto/mountfolder/JBx_203084/JBx_203084.gff3	/Users/albertonava/Documents/Projects/211117_divaseq_analysis/alberto/depths/aanava-1-glycerol-stock-3-A3_R1R2.bam.depth	['CA->[C]@POS3876', 'C->[T]@POS3938', 'T->[C]@POS4068', 'A->[AC]@POS6537', 'C->[T]@POS7413', 'T->[A]@POS10215', 'C->[T]@POS10217']	pPM021	[(3424, 10269, 'FICUS-Kan')]	[]	[(1, 2), (109, 3484), (3807, 3841), (3877, 3877), (4003, 4538), (4937, 5936), (6006, 6102), (6247, 6475), (6739, 7710), (7902, 7966), (8004, 8035), (8680, 8869), (8943, 9219), (9364, 9372), (9421, 9894), (10252, 10387)]	[(1, 2), (109, 3484), (10252, 10387)]	FALSE	FALSE		FALSE
29	aanava-1-glycerol-stock-3-B3	14311	12095	12004	560.6838	100	JBx_203084	10387	304	2	1	1	glycerol-stock-3-B3	mountfolder//JBx_203084/aanava-1-glycerol-stock-3-B3_R1R2.bam	/Users/albertonava/Documents/Projects/211117_divaseq_analysis/alberto/mountfolder/JBx_203084/JBx_203084.fa	/Users/albertonava/Documents/Projects/211117_divaseq_analysis/alberto/mountfolder//JBx_203084/aanava-1-glycerol-stock-3-B3_R1R2.bam	/Users/albertonava/Documents/Projects/211117_divaseq_analysis/alberto/mountfolder//JBx_203084/aanava-1-glycerol-stock-3-B3_R1R2.vcf	/Users/albertonava/Documents/Projects/211117_divaseq_analysis/alberto/snapshots/JBx_203084_nava-1-glycerol-stock-3-B3_R1R2.jpg	/Users/albertonava/Documents/Projects/211117_divaseq_analysis/alberto/mountfolder/JBx_203084/JBx_203084.gff3	/Users/albertonava/Documents/Projects/211117_divaseq_analysis/alberto/depths/aanava-1-glycerol-stock-3-B3_R1R2.bam.depth	['C->[A]@POS2797', 'GA->[G]@POS5022', 'C->[T]@POS7413', 'C->[CCAT]@POS10324']	pPM021	[(3424, 10269, 'FICUS-Kan')]	['C->[A]@POS2797', 'C->[CCAT]@POS10324']	[(5316, 5364), (5410, 5414), (5468, 5468), (5475, 5475)]	[]	FALSE	FALSE	maybe, consistent mutations between colonies, cca -> aca = P -> T	TRUE
48	aanava-1-glycerol-stock-3-H2	9608	9112	9096	442.6406	100	JBx_203084	10387	305	4	1	4	glycerol-stock-3-H2	mountfolder//JBx_203084/aanava-1-glycerol-stock-3-H2_R1R2.bam	/Users/albertonava/Documents/Projects/211117_divaseq_analysis/alberto/mountfolder/JBx_203084/JBx_203084.fa	/Users/albertonava/Documents/Projects/211117_divaseq_analysis/alberto/mountfolder//JBx_203084/aanava-1-glycerol-stock-3-H2_R1R2.bam	/Users/albertonava/Documents/Projects/211117_divaseq_analysis/alberto/mountfolder//JBx_203084/aanava-1-glycerol-stock-3-H2_R1R2.vcf	/Users/albertonava/Documents/Projects/211117_divaseq_analysis/alberto/snapshots/JBx_203084_nava-1-glycerol-stock-3-H2_R1R2.jpg	/Users/albertonava/Documents/Projects/211117_divaseq_analysis/alberto/mountfolder/JBx_203084/JBx_203084.gff3	/Users/albertonava/Documents/Projects/211117_divaseq_analysis/alberto/depths/aanava-1-glycerol-stock-3-H2_R1R2.bam.depth	['C->[A]@POS2797', 'GA->[G]@POS5022', 'CT->[C]@POS5306', 'TTTCAA->[T]@POS5409', 'T->[C]@POS5441', 'T->[C]@POS5461', 'AT->[A]@POS5467', 'C->[T]@POS7413', 'C->[CCAT]@POS10324']	pPM021	[(3424, 10269, 'FICUS-Kan')]	['C->[A]@POS2797', 'C->[CCAT]@POS10324']	[(5023, 5023), (5410, 5414), (5468, 5468)]	[]	FALSE	FALSE		TRUE
41	aanava-1-glycerol-stock-3-F3	14116	12593	12431	565.2892	93.5669	JBx_203148	10306	302	186	9	10	glycerol-stock-3-F3	mountfolder//JBx_203148/aanava-1-glycerol-stock-3-F3_R1R2.bam	/Users/albertonava/Documents/Projects/211117_divaseq_analysis/alberto/mountfolder/JBx_203148/JBx_203148.fa	/Users/albertonava/Documents/Projects/211117_divaseq_analysis/alberto/mountfolder//JBx_203148/aanava-1-glycerol-stock-3-F3_R1R2.bam	/Users/albertonava/Documents/Projects/211117_divaseq_analysis/alberto/mountfolder//JBx_203148/aanava-1-glycerol-stock-3-F3_R1R2.vcf	/Users/albertonava/Documents/Projects/211117_divaseq_analysis/alberto/snapshots/JBx_203148_nava-1-glycerol-stock-3-F3_R1R2.jpg	/Users/albertonava/Documents/Projects/211117_divaseq_analysis/alberto/mountfolder/JBx_203148/JBx_203148.gff3	/Users/albertonava/Documents/Projects/211117_divaseq_analysis/alberto/depths/aanava-1-glycerol-stock-3-F3_R1R2.bam.depth	['A->[C]@POS133', 'A->[G]@POS134', 'C->[T]@POS138', 'T->[G]@POS141', 'A->[G]@POS160', 'C->[G]@POS162', 'T->[C]@POS165', 'T->[C]@POS174', 'G->[T]@POS177', 'G->[C]@POS183', 'C->[T]@POS186', 'A->[G]@POS192', 'G->[C]@POS204', 'G->[C]@POS214', 'A->[G]@POS219', 'A->[C]@POS228', 'A->[C]@POS234', 'C->[G]@POS489', 'C->[T]@POS495', 'G->[C]@POS498', 'A->[G]@POS508', 'G->[T]@POS510', 'T->[G]@POS513', 'A->[G]…	pPM021	[(3343, 10188, 'FICUS-Kan')]	['A->[C]@POS133', 'A->[G]@POS134', 'C->[T]@POS138', 'T->[G]@POS141', 'A->[G]@POS160', 'C->[G]@POS162', 'T->[C]@POS165', 'T->[C]@POS174', 'G->[T]@POS177', 'G->[C]@POS183', 'C->[T]@POS186', 'A->[G]@POS192', 'G->[C]@POS204', 'G->[C]@POS214', 'A->[G]@POS219', 'A->[C]@POS228', 'A->[C]@POS234', 'C->[G]@POS489', 'C->[T]@POS495', 'G->[C]@POS498', 'A->[G]@POS508', 'G->[T]@POS510', 'T->[G]@POS513', 'A->[G]…	[(1392, 1416), (1479, 1480), (1505, 1535), (1599, 1710), (2216, 2514), (2540, 2610), (2751, 2891), (5243, 5287), (5329, 5333), (5387, 5387)]	[(1392, 1416), (1479, 1480), (1505, 1535), (1599, 1710), (2216, 2514), (2540, 2610), (2751, 2891)]	FALSE	FALSE		FALSE
45	aanava-1-glycerol-stock-3-G3	12584	11195	11040	502.7554	94.0908	JBx_203148	10306	298	199	9	10	glycerol-stock-3-G3	mountfolder//JBx_203148/aanava-1-glycerol-stock-3-G3_R1R2.bam	/Users/albertonava/Documents/Projects/211117_divaseq_analysis/alberto/mountfolder/JBx_203148/JBx_203148.fa	/Users/albertonava/Documents/Projects/211117_divaseq_analysis/alberto/mountfolder//JBx_203148/aanava-1-glycerol-stock-3-G3_R1R2.bam	/Users/albertonava/Documents/Projects/211117_divaseq_analysis/alberto/mountfolder//JBx_203148/aanava-1-glycerol-stock-3-G3_R1R2.vcf	/Users/albertonava/Documents/Projects/211117_divaseq_analysis/alberto/snapshots/JBx_203148_nava-1-glycerol-stock-3-G3_R1R2.jpg	/Users/albertonava/Documents/Projects/211117_divaseq_analysis/alberto/mountfolder/JBx_203148/JBx_203148.gff3	/Users/albertonava/Documents/Projects/211117_divaseq_analysis/alberto/depths/aanava-1-glycerol-stock-3-G3_R1R2.bam.depth	['A->[C]@POS133', 'A->[G]@POS134', 'C->[T]@POS138', 'T->[G]@POS141', 'A->[G]@POS160', 'C->[G]@POS162', 'T->[C]@POS165', 'T->[C]@POS174', 'G->[T]@POS177', 'G->[C]@POS183', 'C->[T]@POS186', 'A->[G]@POS192', 'G->[C]@POS204', 'G->[C]@POS214', 'A->[G]@POS219', 'A->[C]@POS228', 'A->[C]@POS234', 'C->[G]@POS489', 'C->[T]@POS495', 'G->[C]@POS498', 'A->[G]@POS508', 'G->[T]@POS510', 'T->[G]@POS513', 'A->[G]…	pPM021	[(3343, 10188, 'FICUS-Kan')]	['A->[C]@POS133', 'A->[G]@POS134', 'C->[T]@POS138', 'T->[G]@POS141', 'A->[G]@POS160', 'C->[G]@POS162', 'T->[C]@POS165', 'T->[C]@POS174', 'G->[T]@POS177', 'G->[C]@POS183', 'C->[T]@POS186', 'A->[G]@POS192', 'G->[C]@POS204', 'G->[C]@POS214', 'A->[G]@POS219', 'A->[C]@POS228', 'A->[C]@POS234', 'C->[G]@POS489', 'C->[T]@POS495', 'G->[C]@POS498', 'A->[G]@POS508', 'G->[T]@POS510', 'T->[G]@POS513', 'A->[G]…	[(1392, 1416), (1479, 1480), (1505, 1536), (1599, 1710), (2217, 2517), (2544, 2610), (2751, 2891), (4942, 4942), (5257, 5282), (5329, 5333), (5387, 5387)]	[(1392, 1416), (1479, 1480), (1505, 1536), (1599, 1710), (2217, 2517), (2544, 2610), (2751, 2891)]	FALSE	FALSE		FALSE
49	aanava-1-glycerol-stock-3-H3	24587	22625	22540	968.4462	97.0309	JBx_203148	10306	258	43	1	4	glycerol-stock-3-H3	mountfolder//JBx_203148/aanava-1-glycerol-stock-3-H3_R1R2.bam	/Users/albertonava/Documents/Projects/211117_divaseq_analysis/alberto/mountfolder/JBx_203148/JBx_203148.fa	/Users/albertonava/Documents/Projects/211117_divaseq_analysis/alberto/mountfolder//JBx_203148/aanava-1-glycerol-stock-3-H3_R1R2.bam	/Users/albertonava/Documents/Projects/211117_divaseq_analysis/alberto/mountfolder//JBx_203148/aanava-1-glycerol-stock-3-H3_R1R2.vcf	/Users/albertonava/Documents/Projects/211117_divaseq_analysis/alberto/snapshots/JBx_203148_nava-1-glycerol-stock-3-H3_R1R2.jpg	/Users/albertonava/Documents/Projects/211117_divaseq_analysis/alberto/mountfolder/JBx_203148/JBx_203148.gff3	/Users/albertonava/Documents/Projects/211117_divaseq_analysis/alberto/depths/aanava-1-glycerol-stock-3-H3_R1R2.bam.depth	['T->[C]@POS927', 'A->[G]@POS942', 'T->[G]@POS948', 'A->[G]@POS957', 'T->[C]@POS960', 'C->[G]@POS966', 'C->[T]@POS972', 'G->[A]@POS975', 'G->[C]@POS990', 'T->[C]@POS996', 'C->[T]@POS999', 'G->[C]@POS1008', 'C->[T]@POS1017', 'G->[T]@POS1018', 'C->[T]@POS1182', 'G->[C]@POS1188', 'C->[G]@POS1200', 'G->[A]@POS1206', 'G->[A]@POS1221', 'C->[A]@POS1228', 'G->[A]@POS1229', 'G->[A]@POS1233', 'A->[C]@POS12…	pPM021	[(3343, 10188, 'FICUS-Kan')]	['T->[C]@POS927', 'A->[G]@POS942', 'T->[G]@POS948', 'A->[G]@POS957', 'T->[C]@POS960', 'C->[G]@POS966', 'C->[T]@POS972', 'G->[A]@POS975', 'G->[C]@POS990', 'T->[C]@POS996', 'C->[T]@POS999', 'G->[C]@POS1008', 'C->[T]@POS1017', 'G->[T]@POS1018', 'C->[T]@POS1182', 'G->[C]@POS1188', 'C->[G]@POS1200', 'G->[A]@POS1206', 'G->[A]@POS1221', 'C->[A]@POS1228', 'G->[A]@POS1229', 'G->[A]@POS1233', 'A->[C]@POS12…	[(1404, 1416), (1479, 1480), (1505, 1532), (1600, 1710), (2217, 2514), (2560, 2610), (2754, 2884), (5260, 5275), (5329, 5333), (5387, 5387)]	[(1404, 1416), (1479, 1480), (1505, 1532), (1600, 1710), (2217, 2514), (2560, 2610), (2754, 2884)]	FALSE	FALSE		FALSE
33	aanava-1-glycerol-stock-3-C4	17863	15352	15308	731.2141	100	JBx_203155	10217	295	2	0	3	glycerol-stock-3-C4	mountfolder//JBx_203155/aanava-1-glycerol-stock-3-C4_R1R2.bam	/Users/albertonava/Documents/Projects/211117_divaseq_analysis/alberto/mountfolder/JBx_203155/JBx_203155.fa	/Users/albertonava/Documents/Projects/211117_divaseq_analysis/alberto/mountfolder//JBx_203155/aanava-1-glycerol-stock-3-C4_R1R2.bam	/Users/albertonava/Documents/Projects/211117_divaseq_analysis/alberto/mountfolder//JBx_203155/aanava-1-glycerol-stock-3-C4_R1R2.vcf	/Users/albertonava/Documents/Projects/211117_divaseq_analysis/alberto/snapshots/JBx_203155_nava-1-glycerol-stock-3-C4_R1R2.jpg	/Users/albertonava/Documents/Projects/211117_divaseq_analysis/alberto/mountfolder/JBx_203155/JBx_203155.gff3	/Users/albertonava/Documents/Projects/211117_divaseq_analysis/alberto/depths/aanava-1-glycerol-stock-3-C4_R1R2.bam.depth	['GA->[G]@POS4917', 'TTTCAA->[T]@POS5304', 'T->[C]@POS5356', 'AT->[A]@POS5362', 'C->[T]@POS7308']	pPM021	[(3319, 10182, 'FICUS-Kan')]	[]	[(5199, 5258), (5305, 5309), (5363, 5363)]	[]	TRUE	TRUE		TRUE
36	aanava-1-glycerol-stock-3-D4	13342	12770	12609	589.559	100	JBx_203156	10207	286	2	0	5	glycerol-stock-3-D4	mountfolder//JBx_203156/aanava-1-glycerol-stock-3-D4_R1R2.bam	/Users/albertonava/Documents/Projects/211117_divaseq_analysis/alberto/mountfolder/JBx_203156/JBx_203156.fa	/Users/albertonava/Documents/Projects/211117_divaseq_analysis/alberto/mountfolder//JBx_203156/aanava-1-glycerol-stock-3-D4_R1R2.bam	/Users/albertonava/Documents/Projects/211117_divaseq_analysis/alberto/mountfolder//JBx_203156/aanava-1-glycerol-stock-3-D4_R1R2.vcf	/Users/albertonava/Documents/Projects/211117_divaseq_analysis/alberto/snapshots/JBx_203156_nava-1-glycerol-stock-3-D4_R1R2.jpg	/Users/albertonava/Documents/Projects/211117_divaseq_analysis/alberto/mountfolder/JBx_203156/JBx_203156.gff3	/Users/albertonava/Documents/Projects/211117_divaseq_analysis/alberto/depths/aanava-1-glycerol-stock-3-D4_R1R2.bam.depth	['TTTCAA->[T]@POS5229', 'AAT->[A]@POS5238', 'ATCAT->[A]@POS5243', 'T->[C]@POS5281', 'AT->[A]@POS5287', 'C->[T]@POS7233']	pPM021	[(3244, 10089, 'FICUS-Kan')]	[]	[(5100, 5185), (5230, 5234), (5288, 5288)]	[]	TRUE	TRUE		TRUE
39	aanava-1-glycerol-stock-3-E4	9974	9796	9654	455.8963	99.7061	JBx_203156	10207	302	2	0	3	glycerol-stock-3-E4	mountfolder//JBx_203156/aanava-1-glycerol-stock-3-E4_R1R2.bam	/Users/albertonava/Documents/Projects/211117_divaseq_analysis/alberto/mountfolder/JBx_203156/JBx_203156.fa	/Users/albertonava/Documents/Projects/211117_divaseq_analysis/alberto/mountfolder//JBx_203156/aanava-1-glycerol-stock-3-E4_R1R2.bam	/Users/albertonava/Documents/Projects/211117_divaseq_analysis/alberto/mountfolder//JBx_203156/aanava-1-glycerol-stock-3-E4_R1R2.vcf	/Users/albertonava/Documents/Projects/211117_divaseq_analysis/alberto/snapshots/JBx_203156_nava-1-glycerol-stock-3-E4_R1R2.jpg	/Users/albertonava/Documents/Projects/211117_divaseq_analysis/alberto/mountfolder/JBx_203156/JBx_203156.gff3	/Users/albertonava/Documents/Projects/211117_divaseq_analysis/alberto/depths/aanava-1-glycerol-stock-3-E4_R1R2.bam.depth	['GA->[G]@POS4842', 'TTTCAA->[T]@POS5229', 'T->[C]@POS5281', 'AT->[A]@POS5287', 'C->[T]@POS7233']	pPM021	[(3244, 10089, 'FICUS-Kan')]	[]	[(5101, 5197), (5230, 5234), (5288, 5288)]	[]	TRUE	TRUE		TRUE
42	aanava-1-glycerol-stock-3-F4	10025	8732	8582	409.179	100	JBx_203156	10207	324	2	0	5	glycerol-stock-3-F4	mountfolder//JBx_203156/aanava-1-glycerol-stock-3-F4_R1R2.bam	/Users/albertonava/Documents/Projects/211117_divaseq_analysis/alberto/mountfolder/JBx_203156/JBx_203156.fa	/Users/albertonava/Documents/Projects/211117_divaseq_analysis/alberto/mountfolder//JBx_203156/aanava-1-glycerol-stock-3-F4_R1R2.bam	/Users/albertonava/Documents/Projects/211117_divaseq_analysis/alberto/mountfolder//JBx_203156/aanava-1-glycerol-stock-3-F4_R1R2.vcf	/Users/albertonava/Documents/Projects/211117_divaseq_analysis/alberto/snapshots/JBx_203156_nava-1-glycerol-stock-3-F4_R1R2.jpg	/Users/albertonava/Documents/Projects/211117_divaseq_analysis/alberto/mountfolder/JBx_203156/JBx_203156.gff3	/Users/albertonava/Documents/Projects/211117_divaseq_analysis/alberto/depths/aanava-1-glycerol-stock-3-F4_R1R2.bam.depth	['GA->[G]@POS4842', 'TTTCAA->[T]@POS5229', 'AAT->[A]@POS5238', 'ATCAT->[A]@POS5243', 'T->[C]@POS5281', 'AT->[A]@POS5287', 'C->[T]@POS7233']	pPM021	[(3244, 10089, 'FICUS-Kan')]	[]	[(5230, 5234), (5288, 5288)]	[]	TRUE	TRUE		TRUE
46	aanava-1-glycerol-stock-3-G4	12002	11110	10989	521.8225	100	JBx_203156	10207	302	2	0	3	glycerol-stock-3-G4	mountfolder//JBx_203156/aanava-1-glycerol-stock-3-G4_R1R2.bam	/Users/albertonava/Documents/Projects/211117_divaseq_analysis/alberto/mountfolder/JBx_203156/JBx_203156.fa	/Users/albertonava/Documents/Projects/211117_divaseq_analysis/alberto/mountfolder//JBx_203156/aanava-1-glycerol-stock-3-G4_R1R2.bam	/Users/albertonava/Documents/Projects/211117_divaseq_analysis/alberto/mountfolder//JBx_203156/aanava-1-glycerol-stock-3-G4_R1R2.vcf	/Users/albertonava/Documents/Projects/211117_divaseq_analysis/alberto/snapshots/JBx_203156_nava-1-glycerol-stock-3-G4_R1R2.jpg	/Users/albertonava/Documents/Projects/211117_divaseq_analysis/alberto/mountfolder/JBx_203156/JBx_203156.gff3	/Users/albertonava/Documents/Projects/211117_divaseq_analysis/alberto/depths/aanava-1-glycerol-stock-3-G4_R1R2.bam.depth	['GA->[G]@POS4842', 'TTTCAA->[T]@POS5229', 'T->[C]@POS5281', 'AT->[A]@POS5287', 'C->[T]@POS7233']	pPM021	[(3244, 10089, 'FICUS-Kan')]	[]	[(5230, 5234)]	[]	TRUE	TRUE		TRUE
30	aanava-1-glycerol-stock-3-B5	13116	12964	12705	514.7952	87.8866	JBx_203158	11962	316	3	0	4	glycerol-stock-3-B5	mountfolder//JBx_203158/aanava-1-glycerol-stock-3-B5_R1R2.bam	/Users/albertonava/Documents/Projects/211117_divaseq_analysis/alberto/mountfolder/JBx_203158/JBx_203158.fa	/Users/albertonava/Documents/Projects/211117_divaseq_analysis/alberto/mountfolder//JBx_203158/aanava-1-glycerol-stock-3-B5_R1R2.bam	/Users/albertonava/Documents/Projects/211117_divaseq_analysis/alberto/mountfolder//JBx_203158/aanava-1-glycerol-stock-3-B5_R1R2.vcf	/Users/albertonava/Documents/Projects/211117_divaseq_analysis/alberto/snapshots/JBx_203158_nava-1-glycerol-stock-3-B5_R1R2.jpg	/Users/albertonava/Documents/Projects/211117_divaseq_analysis/alberto/mountfolder/JBx_203158/JBx_203158.gff3	/Users/albertonava/Documents/Projects/211117_divaseq_analysis/alberto/depths/aanava-1-glycerol-stock-3-B5_R1R2.bam.depth	['G->[A]@POS16', 'GA->[G]@POS6597', 'TTTCAA->[T]@POS6984', 'AAT->[A]@POS6993', 'T->[C]@POS7036', 'AT->[A]@POS7042', 'C->[T]@POS8988']	pPM021	[(4999, 11844, 'FICUS-Kan')]	['G->[A]@POS16']	[(131, 2178), (7043, 7043)]	[(131, 2178)]	FALSE	FALSE		FALSE
34	aanava-1-glycerol-stock-3-C6	13681	13089	12857	607.4913	98.832	JBx_203170	10360	308	2	0	1	glycerol-stock-3-C6	mountfolder//JBx_203170/aanava-1-glycerol-stock-3-C6_R1R2.bam	/Users/albertonava/Documents/Projects/211117_divaseq_analysis/alberto/mountfolder/JBx_203170/JBx_203170.fa	/Users/albertonava/Documents/Projects/211117_divaseq_analysis/alberto/mountfolder//JBx_203170/aanava-1-glycerol-stock-3-C6_R1R2.bam	/Users/albertonava/Documents/Projects/211117_divaseq_analysis/alberto/mountfolder//JBx_203170/aanava-1-glycerol-stock-3-C6_R1R2.vcf	/Users/albertonava/Documents/Projects/211117_divaseq_analysis/alberto/snapshots/JBx_203170_nava-1-glycerol-stock-3-C6_R1R2.jpg	/Users/albertonava/Documents/Projects/211117_divaseq_analysis/alberto/mountfolder/JBx_203170/JBx_203170.gff3	/Users/albertonava/Documents/Projects/211117_divaseq_analysis/alberto/depths/aanava-1-glycerol-stock-3-C6_R1R2.bam.depth	['C->[T]@POS3015', 'GA->[G]@POS4995', 'C->[T]@POS7386']	pPM021	[(3397, 10242, 'FICUS-Kan')]	['C->[T]@POS3015']	[(5243, 5386), (5392, 5393), (5398, 5398), (5400, 5400), (5441, 5441)]	[]	FALSE	FALSE	maybe, consistent mutations between colonies: gac -> gat = D -> D	TRUE
37	aanava-1-glycerol-stock-3-D6	6788	6687	6584	313.6153	100	JBx_203170	10360	306	3	0	3	glycerol-stock-3-D6	mountfolder//JBx_203170/aanava-1-glycerol-stock-3-D6_R1R2.bam	/Users/albertonava/Documents/Projects/211117_divaseq_analysis/alberto/mountfolder/JBx_203170/JBx_203170.fa	/Users/albertonava/Documents/Projects/211117_divaseq_analysis/alberto/mountfolder//JBx_203170/aanava-1-glycerol-stock-3-D6_R1R2.bam	/Users/albertonava/Documents/Projects/211117_divaseq_analysis/alberto/mountfolder//JBx_203170/aanava-1-glycerol-stock-3-D6_R1R2.vcf	/Users/albertonava/Documents/Projects/211117_divaseq_analysis/alberto/snapshots/JBx_203170_nava-1-glycerol-stock-3-D6_R1R2.jpg	/Users/albertonava/Documents/Projects/211117_divaseq_analysis/alberto/mountfolder/JBx_203170/JBx_203170.gff3	/Users/albertonava/Documents/Projects/211117_divaseq_analysis/alberto/depths/aanava-1-glycerol-stock-3-D6_R1R2.bam.depth	['C->[T]@POS3015', 'GA->[G]@POS4995', 'TTTCAA->[T]@POS5382', 'T->[C]@POS5434', 'AT->[A]@POS5440', 'C->[T]@POS7386']	pPM021	[(3397, 10242, 'FICUS-Kan')]	['C->[T]@POS3015']	[(5247, 5307), (5383, 5387), (5441, 5441)]	[]	FALSE	FALSE		TRUE
40	aanava-1-glycerol-stock-3-E6	14923	14595	14363	652.0948	100	JBx_203170	10360	280	3	0	3	glycerol-stock-3-E6	mountfolder//JBx_203170/aanava-1-glycerol-stock-3-E6_R1R2.bam	/Users/albertonava/Documents/Projects/211117_divaseq_analysis/alberto/mountfolder/JBx_203170/JBx_203170.fa	/Users/albertonava/Documents/Projects/211117_divaseq_analysis/alberto/mountfolder//JBx_203170/aanava-1-glycerol-stock-3-E6_R1R2.bam	/Users/albertonava/Documents/Projects/211117_divaseq_analysis/alberto/mountfolder//JBx_203170/aanava-1-glycerol-stock-3-E6_R1R2.vcf	/Users/albertonava/Documents/Projects/211117_divaseq_analysis/alberto/snapshots/JBx_203170_nava-1-glycerol-stock-3-E6_R1R2.jpg	/Users/albertonava/Documents/Projects/211117_divaseq_analysis/alberto/mountfolder/JBx_203170/JBx_203170.gff3	/Users/albertonava/Documents/Projects/211117_divaseq_analysis/alberto/depths/aanava-1-glycerol-stock-3-E6_R1R2.bam.depth	['C->[T]@POS3015', 'TTTCAA->[T]@POS5382', 'T->[C]@POS5434', 'AT->[A]@POS5440', 'C->[T]@POS7386']	pPM021	[(3397, 10242, 'FICUS-Kan')]	['C->[T]@POS3015']	[(5383, 5387), (5441, 5441)]	[]	FALSE	FALSE		TRUE
43	aanava-1-glycerol-stock-3-F6	10907	10374	10003	471.9376	100	JBx_203170	10360	331	3	0	5	glycerol-stock-3-F6	mountfolder//JBx_203170/aanava-1-glycerol-stock-3-F6_R1R2.bam	/Users/albertonava/Documents/Projects/211117_divaseq_analysis/alberto/mountfolder/JBx_203170/JBx_203170.fa	/Users/albertonava/Documents/Projects/211117_divaseq_analysis/alberto/mountfolder//JBx_203170/aanava-1-glycerol-stock-3-F6_R1R2.bam	/Users/albertonava/Documents/Projects/211117_divaseq_analysis/alberto/mountfolder//JBx_203170/aanava-1-glycerol-stock-3-F6_R1R2.vcf	/Users/albertonava/Documents/Projects/211117_divaseq_analysis/alberto/snapshots/JBx_203170_nava-1-glycerol-stock-3-F6_R1R2.jpg	/Users/albertonava/Documents/Projects/211117_divaseq_analysis/alberto/mountfolder/JBx_203170/JBx_203170.gff3	/Users/albertonava/Documents/Projects/211117_divaseq_analysis/alberto/depths/aanava-1-glycerol-stock-3-F6_R1R2.bam.depth	['C->[T]@POS3015', 'TTTCAA->[T]@POS5382', 'AAT->[A]@POS5391', 'ATCAT->[A]@POS5396', 'T->[C]@POS5434', 'AT->[A]@POS5440', 'C->[T]@POS7386']	pPM021	[(3397, 10242, 'FICUS-Kan')]	['C->[T]@POS3015']	[(5383, 5387), (5441, 5441)]	[]	FALSE	FALSE		TRUE
28	aanava-1-glycerol-stock-3-A7	16162	12554	12516	581.421	100	JBx_203171	10295	286	2	0	5	glycerol-stock-3-A7	mountfolder//JBx_203171/aanava-1-glycerol-stock-3-A7_R1R2.bam	/Users/albertonava/Documents/Projects/211117_divaseq_analysis/alberto/mountfolder/JBx_203171/JBx_203171.fa	/Users/albertonava/Documents/Projects/211117_divaseq_analysis/alberto/mountfolder//JBx_203171/aanava-1-glycerol-stock-3-A7_R1R2.bam	/Users/albertonava/Documents/Projects/211117_divaseq_analysis/alberto/mountfolder//JBx_203171/aanava-1-glycerol-stock-3-A7_R1R2.vcf	/Users/albertonava/Documents/Projects/211117_divaseq_analysis/alberto/snapshots/JBx_203171_nava-1-glycerol-stock-3-A7_R1R2.jpg	/Users/albertonava/Documents/Projects/211117_divaseq_analysis/alberto/mountfolder/JBx_203171/JBx_203171.gff3	/Users/albertonava/Documents/Projects/211117_divaseq_analysis/alberto/depths/aanava-1-glycerol-stock-3-A7_R1R2.bam.depth	['GA->[G]@POS4995', 'TTTCAA->[T]@POS5382', 'AAT->[A]@POS5391', 'ATCAT->[A]@POS5396', 'T->[C]@POS5434', 'AT->[A]@POS5440', 'C->[T]@POS7386']	pPM021	[(3397, 10260, 'FICUS-Kan')]	[]	[(5441, 5441)]	[]	TRUE	TRUE		TRUE
31	aanava-1-glycerol-stock-3-B7	7934	7270	7154	349.0169	99.932	JBx_203171	10295	321	5	0	3	glycerol-stock-3-B7	mountfolder//JBx_203171/aanava-1-glycerol-stock-3-B7_R1R2.bam	/Users/albertonava/Documents/Projects/211117_divaseq_analysis/alberto/mountfolder/JBx_203171/JBx_203171.fa	/Users/albertonava/Documents/Projects/211117_divaseq_analysis/alberto/mountfolder//JBx_203171/aanava-1-glycerol-stock-3-B7_R1R2.bam	/Users/albertonava/Documents/Projects/211117_divaseq_analysis/alberto/mountfolder//JBx_203171/aanava-1-glycerol-stock-3-B7_R1R2.vcf	/Users/albertonava/Documents/Projects/211117_divaseq_analysis/alberto/snapshots/JBx_203171_nava-1-glycerol-stock-3-B7_R1R2.jpg	/Users/albertonava/Documents/Projects/211117_divaseq_analysis/alberto/mountfolder/JBx_203171/JBx_203171.gff3	/Users/albertonava/Documents/Projects/211117_divaseq_analysis/alberto/depths/aanava-1-glycerol-stock-3-B7_R1R2.bam.depth	['GA->[G]@POS4995', 'A->[G]@POS5307', 'TTTCAA->[T]@POS5382', 'T->[C]@POS5434', 'AT->[A]@POS5440', 'A->[T]@POS5481', 'G->[A]@POS5487', 'C->[T]@POS7386']	pPM021	[(3397, 10260, 'FICUS-Kan')]	[]	[(5289, 5355), (5383, 5387), (5441, 5441)]	[]	TRUE	TRUE		TRUE
47	aanava-1-glycerol-stock-3-G6	8509	7841	7863	370.7414	99.7377	JBx_203171	10295	278	4	0	3	glycerol-stock-3-G6	mountfolder//JBx_203171/aanava-1-glycerol-stock-3-G6_R1R2.bam	/Users/albertonava/Documents/Projects/211117_divaseq_analysis/alberto/mountfolder/JBx_203171/JBx_203171.fa	/Users/albertonava/Documents/Projects/211117_divaseq_analysis/alberto/mountfolder//JBx_203171/aanava-1-glycerol-stock-3-G6_R1R2.bam	/Users/albertonava/Documents/Projects/211117_divaseq_analysis/alberto/mountfolder//JBx_203171/aanava-1-glycerol-stock-3-G6_R1R2.vcf	/Users/albertonava/Documents/Projects/211117_divaseq_analysis/alberto/snapshots/JBx_203171_nava-1-glycerol-stock-3-G6_R1R2.jpg	/Users/albertonava/Documents/Projects/211117_divaseq_analysis/alberto/mountfolder/JBx_203171/JBx_203171.gff3	/Users/albertonava/Documents/Projects/211117_divaseq_analysis/alberto/depths/aanava-1-glycerol-stock-3-G6_R1R2.bam.depth	['GA->[G]@POS4995', 'TTTCAA->[T]@POS5382', 'T->[C]@POS5434', 'AT->[A]@POS5440', 'C->[T]@POS7386']	pPM021	[(3397, 10260, 'FICUS-Kan')]	[]	[(5246, 5355), (5383, 5387), (5441, 5441)]	[]	TRUE	TRUE		TRUE
50	aanava-1-glycerol-stock-3-H6	18048	16369	16464	781.9855	100	JBx_203171	10295	287	2	0	3	glycerol-stock-3-H6	mountfolder//JBx_203171/aanava-1-glycerol-stock-3-H6_R1R2.bam	/Users/albertonava/Documents/Projects/211117_divaseq_analysis/alberto/mountfolder/JBx_203171/JBx_203171.fa	/Users/albertonava/Documents/Projects/211117_divaseq_analysis/alberto/mountfolder//JBx_203171/aanava-1-glycerol-stock-3-H6_R1R2.bam	/Users/albertonava/Documents/Projects/211117_divaseq_analysis/alberto/mountfolder//JBx_203171/aanava-1-glycerol-stock-3-H6_R1R2.vcf	/Users/albertonava/Documents/Projects/211117_divaseq_analysis/alberto/snapshots/JBx_203171_nava-1-glycerol-stock-3-H6_R1R2.jpg	/Users/albertonava/Documents/Projects/211117_divaseq_analysis/alberto/mountfolder/JBx_203171/JBx_203171.gff3	/Users/albertonava/Documents/Projects/211117_divaseq_analysis/alberto/depths/aanava-1-glycerol-stock-3-H6_R1R2.bam.depth	['TTTCAA->[T]@POS5382', 'T->[C]@POS5434', 'AT->[A]@POS5440', 'C->[T]@POS7386']	pPM021	[(3397, 10260, 'FICUS-Kan')]	[]	[(4996, 4996), (5272, 5336), (5383, 5386), (5441, 5441)]	[]	TRUE	TRUE		TRUE
51	aanava-1-glycerol-stock-4-A1	16190	13389	12932	507.0972	66.3545	JBx_203176	11746	284	6	0	3	glycerol-stock-4-A1	mountfolder//JBx_203176/aanava-1-glycerol-stock-4-A1_R1R2.bam	/Users/albertonava/Documents/Projects/211117_divaseq_analysis/alberto/mountfolder/JBx_203176/JBx_203176.fa	/Users/albertonava/Documents/Projects/211117_divaseq_analysis/alberto/mountfolder//JBx_203176/aanava-1-glycerol-stock-4-A1_R1R2.bam	/Users/albertonava/Documents/Projects/211117_divaseq_analysis/alberto/mountfolder//JBx_203176/aanava-1-glycerol-stock-4-A1_R1R2.vcf	/Users/albertonava/Documents/Projects/211117_divaseq_analysis/alberto/snapshots/JBx_203176_nava-1-glycerol-stock-4-A1_R1R2.jpg	/Users/albertonava/Documents/Projects/211117_divaseq_analysis/alberto/mountfolder/JBx_203176/JBx_203176.gff3	/Users/albertonava/Documents/Projects/211117_divaseq_analysis/alberto/depths/aanava-1-glycerol-stock-4-A1_R1R2.bam.depth	['G->[T]@POS4428', 'A->[T]@POS4430', 'C->[T]@POS4431', 'GA->[G]@POS6381', 'TTTCAA->[T]@POS6768', 'T->[C]@POS6820', 'AT->[A]@POS6826', 'C->[T]@POS8772']	pPM021	[(4783, 11628, 'FICUS-Kan')]	['G->[T]@POS4428', 'A->[T]@POS4430', 'C->[T]@POS4431']	[(136, 327), (372, 4409), (6769, 6773), (6827, 6827)]	[(136, 327), (372, 4409)]	FALSE	FALSE		FALSE
87	aanava-1-glycerol-stock-4-E1	14304	13457	13369	483.4771	100	JBx_203191	13382	301	3	0	3	glycerol-stock-4-E1	mountfolder//JBx_203191/aanava-1-glycerol-stock-4-E1_R1R2.bam	/Users/albertonava/Documents/Projects/211117_divaseq_analysis/alberto/mountfolder/JBx_203191/JBx_203191.fa	/Users/albertonava/Documents/Projects/211117_divaseq_analysis/alberto/mountfolder//JBx_203191/aanava-1-glycerol-stock-4-E1_R1R2.bam	/Users/albertonava/Documents/Projects/211117_divaseq_analysis/alberto/mountfolder//JBx_203191/aanava-1-glycerol-stock-4-E1_R1R2.vcf	/Users/albertonava/Documents/Projects/211117_divaseq_analysis/alberto/snapshots/JBx_203191_nava-1-glycerol-stock-4-E1_R1R2.jpg	/Users/albertonava/Documents/Projects/211117_divaseq_analysis/alberto/mountfolder/JBx_203191/JBx_203191.gff3	/Users/albertonava/Documents/Projects/211117_divaseq_analysis/alberto/depths/aanava-1-glycerol-stock-4-E1_R1R2.bam.depth	['C->[A]@POS2693', 'GA->[G]@POS8082', 'TTTCAA->[T]@POS8469', 'T->[C]@POS8521', 'AT->[A]@POS8527', 'C->[T]@POS10473']	pPM021	[(6484, 13347, 'FICUS-Kan')]	['C->[A]@POS2693']	[(8470, 8474), (8528, 8528)]	[]	FALSE	FALSE	maybe, consistent mutations between colonies: ccg -> cag = P -> Q	TRUE
96	aanava-1-glycerol-stock-4-F1	3650	3364	3312	125.6416	98.9688	JBx_203191	13382	322	2	0	1	glycerol-stock-4-F1	mountfolder//JBx_203191/aanava-1-glycerol-stock-4-F1_R1R2.bam	/Users/albertonava/Documents/Projects/211117_divaseq_analysis/alberto/mountfolder/JBx_203191/JBx_203191.fa	/Users/albertonava/Documents/Projects/211117_divaseq_analysis/alberto/mountfolder//JBx_203191/aanava-1-glycerol-stock-4-F1_R1R2.bam	/Users/albertonava/Documents/Projects/211117_divaseq_analysis/alberto/mountfolder//JBx_203191/aanava-1-glycerol-stock-4-F1_R1R2.vcf	/Users/albertonava/Documents/Projects/211117_divaseq_analysis/alberto/snapshots/JBx_203191_nava-1-glycerol-stock-4-F1_R1R2.jpg	/Users/albertonava/Documents/Projects/211117_divaseq_analysis/alberto/mountfolder/JBx_203191/JBx_203191.gff3	/Users/albertonava/Documents/Projects/211117_divaseq_analysis/alberto/depths/aanava-1-glycerol-stock-4-F1_R1R2.bam.depth	['C->[A]@POS2693', 'C->[T]@POS10473']	pPM021	[(6484, 13347, 'FICUS-Kan')]	['C->[A]@POS2693']	[(8366, 8590)]	[]	FALSE	FALSE		TRUE
105	aanava-1-glycerol-stock-4-G1	21614	20983	20826	741.3645	100	JBx_203191	13382	289	3	0	3	glycerol-stock-4-G1	mountfolder//JBx_203191/aanava-1-glycerol-stock-4-G1_R1R2.bam	/Users/albertonava/Documents/Projects/211117_divaseq_analysis/alberto/mountfolder/JBx_203191/JBx_203191.fa	/Users/albertonava/Documents/Projects/211117_divaseq_analysis/alberto/mountfolder//JBx_203191/aanava-1-glycerol-stock-4-G1_R1R2.bam	/Users/albertonava/Documents/Projects/211117_divaseq_analysis/alberto/mountfolder//JBx_203191/aanava-1-glycerol-stock-4-G1_R1R2.vcf	/Users/albertonava/Documents/Projects/211117_divaseq_analysis/alberto/snapshots/JBx_203191_nava-1-glycerol-stock-4-G1_R1R2.jpg	/Users/albertonava/Documents/Projects/211117_divaseq_analysis/alberto/mountfolder/JBx_203191/JBx_203191.gff3	/Users/albertonava/Documents/Projects/211117_divaseq_analysis/alberto/depths/aanava-1-glycerol-stock-4-G1_R1R2.bam.depth	['C->[A]@POS2693', 'GA->[G]@POS8082', 'TTTCAA->[T]@POS8469', 'T->[C]@POS8521', 'AT->[A]@POS8527', 'C->[T]@POS10473']	pPM021	[(6484, 13347, 'FICUS-Kan')]	['C->[A]@POS2693']	[(8470, 8473)]	[]	FALSE	FALSE		TRUE
114	aanava-1-glycerol-stock-4-H1	33637	31509	31425	1094.9549	100	JBx_203191	13382	255	3	0	5	glycerol-stock-4-H1	mountfolder//JBx_203191/aanava-1-glycerol-stock-4-H1_R1R2.bam	/Users/albertonava/Documents/Projects/211117_divaseq_analysis/alberto/mountfolder/JBx_203191/JBx_203191.fa	/Users/albertonava/Documents/Projects/211117_divaseq_analysis/alberto/mountfolder//JBx_203191/aanava-1-glycerol-stock-4-H1_R1R2.bam	/Users/albertonava/Documents/Projects/211117_divaseq_analysis/alberto/mountfolder//JBx_203191/aanava-1-glycerol-stock-4-H1_R1R2.vcf	/Users/albertonava/Documents/Projects/211117_divaseq_analysis/alberto/snapshots/JBx_203191_nava-1-glycerol-stock-4-H1_R1R2.jpg	/Users/albertonava/Documents/Projects/211117_divaseq_analysis/alberto/mountfolder/JBx_203191/JBx_203191.gff3	/Users/albertonava/Documents/Projects/211117_divaseq_analysis/alberto/depths/aanava-1-glycerol-stock-4-H1_R1R2.bam.depth	['C->[A]@POS2693', 'GA->[G]@POS8082', 'TTTCAA->[T]@POS8469', 'AAT->[A]@POS8478', 'T->[C]@POS8521', 'AT->[A]@POS8527', 'C->[T]@POS10473']	pPM021	[(6484, 13347, 'FICUS-Kan')]	['C->[A]@POS2693']	[(8470, 8474), (8528, 8528)]	[]	FALSE	FALSE		TRUE
55	aanava-1-glycerol-stock-4-A2	18291	17476	17340	628.9281	100	JBx_203193	13349	299	3	0	3	glycerol-stock-4-A2	mountfolder//JBx_203193/aanava-1-glycerol-stock-4-A2_R1R2.bam	/Users/albertonava/Documents/Projects/211117_divaseq_analysis/alberto/mountfolder/JBx_203193/JBx_203193.fa	/Users/albertonava/Documents/Projects/211117_divaseq_analysis/alberto/mountfolder//JBx_203193/aanava-1-glycerol-stock-4-A2_R1R2.bam	/Users/albertonava/Documents/Projects/211117_divaseq_analysis/alberto/mountfolder//JBx_203193/aanava-1-glycerol-stock-4-A2_R1R2.vcf	/Users/albertonava/Documents/Projects/211117_divaseq_analysis/alberto/snapshots/JBx_203193_nava-1-glycerol-stock-4-A2_R1R2.jpg	/Users/albertonava/Documents/Projects/211117_divaseq_analysis/alberto/mountfolder/JBx_203193/JBx_203193.gff3	/Users/albertonava/Documents/Projects/211117_divaseq_analysis/alberto/depths/aanava-1-glycerol-stock-4-A2_R1R2.bam.depth	['C->[A]@POS2746', 'TTTCAA->[T]@POS8436', 'T->[C]@POS8488', 'AT->[A]@POS8494', 'C->[T]@POS10440']	pPM021	[(6451, 13314, 'FICUS-Kan')]	['C->[A]@POS2746']	[(8364, 8406), (8437, 8441), (8495, 8495)]	[]	FALSE	FALSE	maybe, consistent mutations between colonies: cat -> aat = H -> N	TRUE
74	aanava-1-glycerol-stock-4-C2	12948	8267	8155	338.5462	63.8966	JBx_203197	11528	305	2	0	3	glycerol-stock-4-C2	mountfolder//JBx_203197/aanava-1-glycerol-stock-4-C2_R1R2.bam	/Users/albertonava/Documents/Projects/211117_divaseq_analysis/alberto/mountfolder/JBx_203197/JBx_203197.fa	/Users/albertonava/Documents/Projects/211117_divaseq_analysis/alberto/mountfolder//JBx_203197/aanava-1-glycerol-stock-4-C2_R1R2.bam	/Users/albertonava/Documents/Projects/211117_divaseq_analysis/alberto/mountfolder//JBx_203197/aanava-1-glycerol-stock-4-C2_R1R2.vcf	/Users/albertonava/Documents/Projects/211117_divaseq_analysis/alberto/snapshots/JBx_203197_nava-1-glycerol-stock-4-C2_R1R2.jpg	/Users/albertonava/Documents/Projects/211117_divaseq_analysis/alberto/mountfolder/JBx_203197/JBx_203197.gff3	/Users/albertonava/Documents/Projects/211117_divaseq_analysis/alberto/depths/aanava-1-glycerol-stock-4-C2_R1R2.bam.depth	['GA->[G]@POS6228', 'TTTCAA->[T]@POS6615', 'T->[C]@POS6667', 'AT->[A]@POS6673', 'C->[T]@POS8619']	pPM021	[(4630, 11493, 'FICUS-Kan')]	[]	[(109, 4278), (6544, 6551), (6616, 6620), (6674, 6674)]	[(109, 4278)]	FALSE	FALSE		FALSE
99	aanava-1-glycerol-stock-4-F2	14797	10406	10146	409.2675	62.8047	JBx_203198	11773	306	4	0	3	glycerol-stock-4-F2	mountfolder//JBx_203198/aanava-1-glycerol-stock-4-F2_R1R2.bam	/Users/albertonava/Documents/Projects/211117_divaseq_analysis/alberto/mountfolder/JBx_203198/JBx_203198.fa	/Users/albertonava/Documents/Projects/211117_divaseq_analysis/alberto/mountfolder//JBx_203198/aanava-1-glycerol-stock-4-F2_R1R2.bam	/Users/albertonava/Documents/Projects/211117_divaseq_analysis/alberto/mountfolder//JBx_203198/aanava-1-glycerol-stock-4-F2_R1R2.vcf	/Users/albertonava/Documents/Projects/211117_divaseq_analysis/alberto/snapshots/JBx_203198_nava-1-glycerol-stock-4-F2_R1R2.jpg	/Users/albertonava/Documents/Projects/211117_divaseq_analysis/alberto/mountfolder/JBx_203198/JBx_203198.gff3	/Users/albertonava/Documents/Projects/211117_divaseq_analysis/alberto/depths/aanava-1-glycerol-stock-4-F2_R1R2.bam.depth	['G->[C]@POS108', 'GA->[G]@POS6408', 'TTTCAA->[T]@POS6795', 'T->[C]@POS6847', 'AT->[A]@POS6853', 'C->[T]@POS8799']	pPM021	[(4810, 11655, 'FICUS-Kan')]	['G->[C]@POS108']	[(115, 4788), (6796, 6800), (6854, 6854)]	[(115, 4788)]	FALSE	FALSE		FALSE
107	aanava-1-glycerol-stock-4-G2	12053	7515	7290	287.6223	79.1302	JBx_203198	11773	297	4	0	4	glycerol-stock-4-G2	mountfolder//JBx_203198/aanava-1-glycerol-stock-4-G2_R1R2.bam	/Users/albertonava/Documents/Projects/211117_divaseq_analysis/alberto/mountfolder/JBx_203198/JBx_203198.fa	/Users/albertonava/Documents/Projects/211117_divaseq_analysis/alberto/mountfolder//JBx_203198/aanava-1-glycerol-stock-4-G2_R1R2.bam	/Users/albertonava/Documents/Projects/211117_divaseq_analysis/alberto/mountfolder//JBx_203198/aanava-1-glycerol-stock-4-G2_R1R2.vcf	/Users/albertonava/Documents/Projects/211117_divaseq_analysis/alberto/snapshots/JBx_203198_nava-1-glycerol-stock-4-G2_R1R2.jpg	/Users/albertonava/Documents/Projects/211117_divaseq_analysis/alberto/mountfolder/JBx_203198/JBx_203198.gff3	/Users/albertonava/Documents/Projects/211117_divaseq_analysis/alberto/depths/aanava-1-glycerol-stock-4-G2_R1R2.bam.depth	['T->[A]@POS1804', 'T->[C]@POS3815', 'TTTCAA->[T]@POS6795', 'T->[C]@POS6847', 'ATT->[A, AT]@POS6853', 'C->[T]@POS8799']	pPM021	[(4810, 11655, 'FICUS-Kan')]	['T->[A]@POS1804', 'T->[C]@POS3815']	[(252, 4788), (6658, 6768), (6796, 6800), (6854, 6854)]	[(252, 4788)]	FALSE	FALSE		FALSE
56	aanava-1-glycerol-stock-4-A3	8995	8700	8618	360.9058	99.069	JBx_203199	11708	304	3	0	5	glycerol-stock-4-A3	mountfolder//JBx_203199/aanava-1-glycerol-stock-4-A3_R1R2.bam	/Users/albertonava/Documents/Projects/211117_divaseq_analysis/alberto/mountfolder/JBx_203199/JBx_203199.fa	/Users/albertonava/Documents/Projects/211117_divaseq_analysis/alberto/mountfolder//JBx_203199/aanava-1-glycerol-stock-4-A3_R1R2.bam	/Users/albertonava/Documents/Projects/211117_divaseq_analysis/alberto/mountfolder//JBx_203199/aanava-1-glycerol-stock-4-A3_R1R2.vcf	/Users/albertonava/Documents/Projects/211117_divaseq_analysis/alberto/snapshots/JBx_203199_nava-1-glycerol-stock-4-A3_R1R2.jpg	/Users/albertonava/Documents/Projects/211117_divaseq_analysis/alberto/mountfolder/JBx_203199/JBx_203199.gff3	/Users/albertonava/Documents/Projects/211117_divaseq_analysis/alberto/depths/aanava-1-glycerol-stock-4-A3_R1R2.bam.depth	['G->[T]@POS4486', 'TTTCAA->[T]@POS6795', 'AAT->[A]@POS6804', 'TCA->[T]@POS6810', 'T->[C]@POS6847', 'AT->[A]@POS6853', 'C->[T]@POS8799']	pPM021	[(4810, 11673, 'FICUS-Kan')]	['G->[T]@POS4486']	[(6658, 6773), (6796, 6800), (6805, 6806), (6811, 6812), (6854, 6854)]	[]	FALSE	FALSE	maybe, consistent mutations between colonies: ggc -> tgc = G -> C	TRUE
117	aanava-1-glycerol-stock-4-H2	22318	21435	21317	875.1257	100	JBx_203199	11708	278	3	0	3	glycerol-stock-4-H2	mountfolder//JBx_203199/aanava-1-glycerol-stock-4-H2_R1R2.bam	/Users/albertonava/Documents/Projects/211117_divaseq_analysis/alberto/mountfolder/JBx_203199/JBx_203199.fa	/Users/albertonava/Documents/Projects/211117_divaseq_analysis/alberto/mountfolder//JBx_203199/aanava-1-glycerol-stock-4-H2_R1R2.bam	/Users/albertonava/Documents/Projects/211117_divaseq_analysis/alberto/mountfolder//JBx_203199/aanava-1-glycerol-stock-4-H2_R1R2.vcf	/Users/albertonava/Documents/Projects/211117_divaseq_analysis/alberto/snapshots/JBx_203199_nava-1-glycerol-stock-4-H2_R1R2.jpg	/Users/albertonava/Documents/Projects/211117_divaseq_analysis/alberto/mountfolder/JBx_203199/JBx_203199.gff3	/Users/albertonava/Documents/Projects/211117_divaseq_analysis/alberto/depths/aanava-1-glycerol-stock-4-H2_R1R2.bam.depth	['G->[T]@POS4486', 'GA->[G]@POS6408', 'TTTCAA->[T]@POS6795', 'T->[C]@POS6847', 'AT->[A]@POS6853', 'C->[T]@POS8799']	pPM021	[(4810, 11673, 'FICUS-Kan')]	['G->[T]@POS4486']	[(6796, 6800), (6854, 6854)]	[]	FALSE	FALSE		FALSE
65	aanava-1-glycerol-stock-4-B3	10663	10126	10047	426.8173	100	JBx_203201	11675	318	2	0	5	glycerol-stock-4-B3	mountfolder//JBx_203201/aanava-1-glycerol-stock-4-B3_R1R2.bam	/Users/albertonava/Documents/Projects/211117_divaseq_analysis/alberto/mountfolder/JBx_203201/JBx_203201.fa	/Users/albertonava/Documents/Projects/211117_divaseq_analysis/alberto/mountfolder//JBx_203201/aanava-1-glycerol-stock-4-B3_R1R2.bam	/Users/albertonava/Documents/Projects/211117_divaseq_analysis/alberto/mountfolder//JBx_203201/aanava-1-glycerol-stock-4-B3_R1R2.vcf	/Users/albertonava/Documents/Projects/211117_divaseq_analysis/alberto/snapshots/JBx_203201_nava-1-glycerol-stock-4-B3_R1R2.jpg	/Users/albertonava/Documents/Projects/211117_divaseq_analysis/alberto/mountfolder/JBx_203201/JBx_203201.gff3	/Users/albertonava/Documents/Projects/211117_divaseq_analysis/alberto/depths/aanava-1-glycerol-stock-4-B3_R1R2.bam.depth	['TTTCAA->[T]@POS6762', 'AAT->[A]@POS6771', 'T->[C]@POS6814', 'ATT->[A, AT]@POS6820', 'C->[T]@POS8766']	pPM021	[(4777, 11640, 'FICUS-Kan')]	[]	[(6625, 6692), (6763, 6766), (6821, 6821)]	[]	TRUE	TRUE		TRUE
75	aanava-1-glycerol-stock-4-C3	14011	12252	12165	491.9521	99.4094	JBx_203204	11683	292	3	0	3	glycerol-stock-4-C3	mountfolder//JBx_203204/aanava-1-glycerol-stock-4-C3_R1R2.bam	/Users/albertonava/Documents/Projects/211117_divaseq_analysis/alberto/mountfolder/JBx_203204/JBx_203204.fa	/Users/albertonava/Documents/Projects/211117_divaseq_analysis/alberto/mountfolder//JBx_203204/aanava-1-glycerol-stock-4-C3_R1R2.bam	/Users/albertonava/Documents/Projects/211117_divaseq_analysis/alberto/mountfolder//JBx_203204/aanava-1-glycerol-stock-4-C3_R1R2.vcf	/Users/albertonava/Documents/Projects/211117_divaseq_analysis/alberto/snapshots/JBx_203204_nava-1-glycerol-stock-4-C3_R1R2.jpg	/Users/albertonava/Documents/Projects/211117_divaseq_analysis/alberto/mountfolder/JBx_203204/JBx_203204.gff3	/Users/albertonava/Documents/Projects/211117_divaseq_analysis/alberto/depths/aanava-1-glycerol-stock-4-C3_R1R2.bam.depth	['G->[A]@POS54', 'GA->[G]@POS6318', 'TTTCAA->[T]@POS6705', 'T->[C]@POS6757', 'AT->[A]@POS6763', 'C->[T]@POS8709']	pPM021	[(4720, 11565, 'FICUS-Kan')]	['G->[A]@POS54']	[(6559, 6664), (6706, 6710), (6764, 6764)]	[]	FALSE	FALSE	maybe: cag -> caa = Q -> Q	TRUE
82	aanava-1-glycerol-stock-4-D3	8953	7182	7080	293.7776	100	JBx_203205	11618	286	2	0	5	glycerol-stock-4-D3	mountfolder//JBx_203205/aanava-1-glycerol-stock-4-D3_R1R2.bam	/Users/albertonava/Documents/Projects/211117_divaseq_analysis/alberto/mountfolder/JBx_203205/JBx_203205.fa	/Users/albertonava/Documents/Projects/211117_divaseq_analysis/alberto/mountfolder//JBx_203205/aanava-1-glycerol-stock-4-D3_R1R2.bam	/Users/albertonava/Documents/Projects/211117_divaseq_analysis/alberto/mountfolder//JBx_203205/aanava-1-glycerol-stock-4-D3_R1R2.vcf	/Users/albertonava/Documents/Projects/211117_divaseq_analysis/alberto/snapshots/JBx_203205_nava-1-glycerol-stock-4-D3_R1R2.jpg	/Users/albertonava/Documents/Projects/211117_divaseq_analysis/alberto/mountfolder/JBx_203205/JBx_203205.gff3	/Users/albertonava/Documents/Projects/211117_divaseq_analysis/alberto/depths/aanava-1-glycerol-stock-4-D3_R1R2.bam.depth	['GA->[G]@POS6318', 'TTTCAA->[T]@POS6705', 'AAT->[A]@POS6714', 'ATCAT->[A]@POS6719', 'T->[C]@POS6757', 'AT->[A]@POS6763', 'C->[T]@POS8709']	pPM021	[(4720, 11583, 'FICUS-Kan')]	[]	[(6706, 6710)]	[]	TRUE	TRUE		TRUE
90	aanava-1-glycerol-stock-4-E3	16048	14038	13857	559.275	100	JBx_203205	11618	279	2	0	3	glycerol-stock-4-E3	mountfolder//JBx_203205/aanava-1-glycerol-stock-4-E3_R1R2.bam	/Users/albertonava/Documents/Projects/211117_divaseq_analysis/alberto/mountfolder/JBx_203205/JBx_203205.fa	/Users/albertonava/Documents/Projects/211117_divaseq_analysis/alberto/mountfolder//JBx_203205/aanava-1-glycerol-stock-4-E3_R1R2.bam	/Users/albertonava/Documents/Projects/211117_divaseq_analysis/alberto/mountfolder//JBx_203205/aanava-1-glycerol-stock-4-E3_R1R2.vcf	/Users/albertonava/Documents/Projects/211117_divaseq_analysis/alberto/snapshots/JBx_203205_nava-1-glycerol-stock-4-E3_R1R2.jpg	/Users/albertonava/Documents/Projects/211117_divaseq_analysis/alberto/mountfolder/JBx_203205/JBx_203205.gff3	/Users/albertonava/Documents/Projects/211117_divaseq_analysis/alberto/depths/aanava-1-glycerol-stock-4-E3_R1R2.bam.depth	['GA->[G]@POS6318', 'TTTCAA->[T]@POS6705', 'T->[C]@POS6757', 'AT->[A]@POS6763', 'C->[T]@POS8709']	pPM021	[(4720, 11583, 'FICUS-Kan')]	[]	[(6706, 6710), (6764, 6764)]	[]	TRUE	TRUE		TRUE
100	aanava-1-glycerol-stock-4-F3	14348	12376	12250	508.0742	100	JBx_203205	11618	297	2	0	5	glycerol-stock-4-F3	mountfolder//JBx_203205/aanava-1-glycerol-stock-4-F3_R1R2.bam	/Users/albertonava/Documents/Projects/211117_divaseq_analysis/alberto/mountfolder/JBx_203205/JBx_203205.fa	/Users/albertonava/Documents/Projects/211117_divaseq_analysis/alberto/mountfolder//JBx_203205/aanava-1-glycerol-stock-4-F3_R1R2.bam	/Users/albertonava/Documents/Projects/211117_divaseq_analysis/alberto/mountfolder//JBx_203205/aanava-1-glycerol-stock-4-F3_R1R2.vcf	/Users/albertonava/Documents/Projects/211117_divaseq_analysis/alberto/snapshots/JBx_203205_nava-1-glycerol-stock-4-F3_R1R2.jpg	/Users/albertonava/Documents/Projects/211117_divaseq_analysis/alberto/mountfolder/JBx_203205/JBx_203205.gff3	/Users/albertonava/Documents/Projects/211117_divaseq_analysis/alberto/depths/aanava-1-glycerol-stock-4-F3_R1R2.bam.depth	['TTTCAA->[T]@POS6705', 'AAT->[A]@POS6714', 'T->[C]@POS6757', 'AT->[A]@POS6763', 'C->[T]@POS8709']	pPM021	[(4720, 11583, 'FICUS-Kan')]	[]	[(6706, 6710), (6764, 6764)]	[]	TRUE	TRUE		TRUE
108	aanava-1-glycerol-stock-4-G3	12551	11422	11218	461.5498	100	JBx_203205	11618	302	3	0	4	glycerol-stock-4-G3	mountfolder//JBx_203205/aanava-1-glycerol-stock-4-G3_R1R2.bam	/Users/albertonava/Documents/Projects/211117_divaseq_analysis/alberto/mountfolder/JBx_203205/JBx_203205.fa	/Users/albertonava/Documents/Projects/211117_divaseq_analysis/alberto/mountfolder//JBx_203205/aanava-1-glycerol-stock-4-G3_R1R2.bam	/Users/albertonava/Documents/Projects/211117_divaseq_analysis/alberto/mountfolder//JBx_203205/aanava-1-glycerol-stock-4-G3_R1R2.vcf	/Users/albertonava/Documents/Projects/211117_divaseq_analysis/alberto/snapshots/JBx_203205_nava-1-glycerol-stock-4-G3_R1R2.jpg	/Users/albertonava/Documents/Projects/211117_divaseq_analysis/alberto/mountfolder/JBx_203205/JBx_203205.gff3	/Users/albertonava/Documents/Projects/211117_divaseq_analysis/alberto/depths/aanava-1-glycerol-stock-4-G3_R1R2.bam.depth	['GA->[G]@POS6318', 'TTTCAA->[T]@POS6705', 'AAT->[A]@POS6714', 'T->[C]@POS6757', 'AT->[A]@POS6763', 'C->[T]@POS8709']	pPM021	[(4720, 11583, 'FICUS-Kan')]	[]	[(6706, 6709), (6764, 6764)]	[]	TRUE	TRUE		TRUE
57	aanava-1-glycerol-stock-4-A4	36323	33908	33751	1170.8711	100	JBx_203206	11626	205	2	0	5	glycerol-stock-4-A4	mountfolder//JBx_203206/aanava-1-glycerol-stock-4-A4_R1R2.bam	/Users/albertonava/Documents/Projects/211117_divaseq_analysis/alberto/mountfolder/JBx_203206/JBx_203206.fa	/Users/albertonava/Documents/Projects/211117_divaseq_analysis/alberto/mountfolder//JBx_203206/aanava-1-glycerol-stock-4-A4_R1R2.bam	/Users/albertonava/Documents/Projects/211117_divaseq_analysis/alberto/mountfolder//JBx_203206/aanava-1-glycerol-stock-4-A4_R1R2.vcf	/Users/albertonava/Documents/Projects/211117_divaseq_analysis/alberto/snapshots/JBx_203206_nava-1-glycerol-stock-4-A4_R1R2.jpg	/Users/albertonava/Documents/Projects/211117_divaseq_analysis/alberto/mountfolder/JBx_203206/JBx_203206.gff3	/Users/albertonava/Documents/Projects/211117_divaseq_analysis/alberto/depths/aanava-1-glycerol-stock-4-A4_R1R2.bam.depth	['GA->[G]@POS6261', 'TTTCAA->[T]@POS6648', 'AAT->[A]@POS6657', 'T->[C]@POS6700', 'AT->[A]@POS6706', 'C->[T]@POS8652']	pPM021	[(4663, 11508, 'FICUS-Kan')]	[]	[]	[]	TRUE	TRUE		TRUE
66	aanava-1-glycerol-stock-4-B4	6225	5676	5666	236.0236	99.785	JBx_203206	11626	285	2	2	3	glycerol-stock-4-B4	mountfolder//JBx_203206/aanava-1-glycerol-stock-4-B4_R1R2.bam	/Users/albertonava/Documents/Projects/211117_divaseq_analysis/alberto/mountfolder/JBx_203206/JBx_203206.fa	/Users/albertonava/Documents/Projects/211117_divaseq_analysis/alberto/mountfolder//JBx_203206/aanava-1-glycerol-stock-4-B4_R1R2.bam	/Users/albertonava/Documents/Projects/211117_divaseq_analysis/alberto/mountfolder//JBx_203206/aanava-1-glycerol-stock-4-B4_R1R2.vcf	/Users/albertonava/Documents/Projects/211117_divaseq_analysis/alberto/snapshots/JBx_203206_nava-1-glycerol-stock-4-B4_R1R2.jpg	/Users/albertonava/Documents/Projects/211117_divaseq_analysis/alberto/mountfolder/JBx_203206/JBx_203206.gff3	/Users/albertonava/Documents/Projects/211117_divaseq_analysis/alberto/depths/aanava-1-glycerol-stock-4-B4_R1R2.bam.depth	['GA->[G]@POS6261', 'TTTCAA->[T]@POS6648', 'C->[CT]@POS6679', 'A->[AT]@POS6689', 'T->[C]@POS6700', 'AT->[A]@POS6706', 'C->[T]@POS8652']	pPM021	[(4663, 11508, 'FICUS-Kan')]	[]	[(6262, 6262), (6511, 6623), (6649, 6653), (6707, 6707)]	[]	TRUE	TRUE		TRUE
76	aanava-1-glycerol-stock-4-C4	30310	25874	25716	1004.7949	100	JBx_203206	11626	274	2	0	4	glycerol-stock-4-C4	mountfolder//JBx_203206/aanava-1-glycerol-stock-4-C4_R1R2.bam	/Users/albertonava/Documents/Projects/211117_divaseq_analysis/alberto/mountfolder/JBx_203206/JBx_203206.fa	/Users/albertonava/Documents/Projects/211117_divaseq_analysis/alberto/mountfolder//JBx_203206/aanava-1-glycerol-stock-4-C4_R1R2.bam	/Users/albertonava/Documents/Projects/211117_divaseq_analysis/alberto/mountfolder//JBx_203206/aanava-1-glycerol-stock-4-C4_R1R2.vcf	/Users/albertonava/Documents/Projects/211117_divaseq_analysis/alberto/snapshots/JBx_203206_nava-1-glycerol-stock-4-C4_R1R2.jpg	/Users/albertonava/Documents/Projects/211117_divaseq_analysis/alberto/mountfolder/JBx_203206/JBx_203206.gff3	/Users/albertonava/Documents/Projects/211117_divaseq_analysis/alberto/depths/aanava-1-glycerol-stock-4-C4_R1R2.bam.depth	['GA->[G]@POS6261', 'TTTCAA->[T]@POS6648', 'T->[C]@POS6700', 'AT->[A]@POS6706', 'C->[T]@POS8652']	pPM021	[(4663, 11508, 'FICUS-Kan')]	[]	[]	[]	TRUE	TRUE		TRUE
118	aanava-1-glycerol-stock-4-H3	29146	22939	22846	766.505	100	JBx_203206	11626	194	3	1	4	glycerol-stock-4-H3	mountfolder//JBx_203206/aanava-1-glycerol-stock-4-H3_R1R2.bam	/Users/albertonava/Documents/Projects/211117_divaseq_analysis/alberto/mountfolder/JBx_203206/JBx_203206.fa	/Users/albertonava/Documents/Projects/211117_divaseq_analysis/alberto/mountfolder//JBx_203206/aanava-1-glycerol-stock-4-H3_R1R2.bam	/Users/albertonava/Documents/Projects/211117_divaseq_analysis/alberto/mountfolder//JBx_203206/aanava-1-glycerol-stock-4-H3_R1R2.vcf	/Users/albertonava/Documents/Projects/211117_divaseq_analysis/alberto/snapshots/JBx_203206_nava-1-glycerol-stock-4-H3_R1R2.jpg	/Users/albertonava/Documents/Projects/211117_divaseq_analysis/alberto/mountfolder/JBx_203206/JBx_203206.gff3	/Users/albertonava/Documents/Projects/211117_divaseq_analysis/alberto/depths/aanava-1-glycerol-stock-4-H3_R1R2.bam.depth	['GA->[G]@POS6261', 'TTTCAA->[T]@POS6648', 'T->[C]@POS6700', 'AT->[A]@POS6706', 'C->[T]@POS8652', 'ATC->[A]@POS9949', 'C->[CGT]@POS9952', 'A->[G]@POS10278']	pPM021	[(4663, 11508, 'FICUS-Kan')]	[]	[]	[]	TRUE	TRUE		TRUE
83	aanava-1-glycerol-stock-4-D4	17293	11251	11242	461.848	98.0764	JBx_203208	11593	284	13	1	4	glycerol-stock-4-D4	mountfolder//JBx_203208/aanava-1-glycerol-stock-4-D4_R1R2.bam	/Users/albertonava/Documents/Projects/211117_divaseq_analysis/alberto/mountfolder/JBx_203208/JBx_203208.fa	/Users/albertonava/Documents/Projects/211117_divaseq_analysis/alberto/mountfolder//JBx_203208/aanava-1-glycerol-stock-4-D4_R1R2.bam	/Users/albertonava/Documents/Projects/211117_divaseq_analysis/alberto/mountfolder//JBx_203208/aanava-1-glycerol-stock-4-D4_R1R2.vcf	/Users/albertonava/Documents/Projects/211117_divaseq_analysis/alberto/snapshots/JBx_203208_nava-1-glycerol-stock-4-D4_R1R2.jpg	/Users/albertonava/Documents/Projects/211117_divaseq_analysis/alberto/mountfolder/JBx_203208/JBx_203208.gff3	/Users/albertonava/Documents/Projects/211117_divaseq_analysis/alberto/depths/aanava-1-glycerol-stock-4-D4_R1R2.bam.depth	['G->[A]@POS108', 'T->[C]@POS111', 'G->[A]@POS114', 'T->[C]@POS117', 'T->[A]@POS123', 'C->[G]@POS129', 'T->[TGTAGACTGCCTGGTGAG]@POS130', 'C->[T]@POS478', 'C->[T]@POS2156', 'T->[C]@POS2159', 'G->[C]@POS3772', 'T->[A]@POS3776', 'CT->[C]@POS6512', 'TTTCAA->[T]@POS6615', 'T->[C]@POS6667', 'AT->[A]@POS6673', 'C->[T]@POS8619']	pPM021	[(4630, 11475, 'FICUS-Kan')]	['G->[A]@POS108', 'T->[C]@POS111', 'G->[A]@POS114', 'T->[C]@POS117', 'T->[A]@POS123', 'C->[G]@POS129', 'T->[TGTAGACTGCCTGGTGAG]@POS130', 'C->[T]@POS478', 'C->[T]@POS2156', 'T->[C]@POS2159', 'G->[C]@POS3772', 'T->[A]@POS3776']	[(297, 338), (470, 487), (612, 720), (789, 840), (907, 1029), (1237, 1253), (1826, 2099), (2276, 2818), (2842, 2863), (2903, 2990), (3398, 3515), (3828, 3966), (4223, 4256), (6616, 6620), (6674, 6674)]	[(297, 338), (470, 487), (612, 720), (789, 840), (907, 1029), (1237, 1253), (1826, 2099), (2276, 2818), (2842, 2863), (2903, 2990), (3398, 3515), (3828, 3966), (4223, 4256)]	FALSE	FALSE		FALSE
91	aanava-1-glycerol-stock-4-E4	10264	9860	9678	404.1182	100	JBx_203212	11611	316	3	0	3	glycerol-stock-4-E4	mountfolder//JBx_203212/aanava-1-glycerol-stock-4-E4_R1R2.bam	/Users/albertonava/Documents/Projects/211117_divaseq_analysis/alberto/mountfolder/JBx_203212/JBx_203212.fa	/Users/albertonava/Documents/Projects/211117_divaseq_analysis/alberto/mountfolder//JBx_203212/aanava-1-glycerol-stock-4-E4_R1R2.bam	/Users/albertonava/Documents/Projects/211117_divaseq_analysis/alberto/mountfolder//JBx_203212/aanava-1-glycerol-stock-4-E4_R1R2.vcf	/Users/albertonava/Documents/Projects/211117_divaseq_analysis/alberto/snapshots/JBx_203212_nava-1-glycerol-stock-4-E4_R1R2.jpg	/Users/albertonava/Documents/Projects/211117_divaseq_analysis/alberto/mountfolder/JBx_203212/JBx_203212.gff3	/Users/albertonava/Documents/Projects/211117_divaseq_analysis/alberto/depths/aanava-1-glycerol-stock-4-E4_R1R2.bam.depth	['G->[T]@POS3733', 'GA->[G]@POS6246', 'TTTCAA->[T]@POS6633', 'T->[C]@POS6685', 'AT->[A]@POS6691', 'C->[T]@POS8637']	pPM021	[(4648, 11493, 'FICUS-Kan')]	['G->[T]@POS3733']	[(6568, 6606), (6634, 6638), (6692, 6692)]	[]	FALSE	FALSE	maybe, consistent mutations between colonies: ggt -> tgt = G -> C	TRUE
101	aanava-1-glycerol-stock-4-F4	14638	12657	12505	521.3514	99.7158	JBx_203212	11611	302	3	0	3	glycerol-stock-4-F4	mountfolder//JBx_203212/aanava-1-glycerol-stock-4-F4_R1R2.bam	/Users/albertonava/Documents/Projects/211117_divaseq_analysis/alberto/mountfolder/JBx_203212/JBx_203212.fa	/Users/albertonava/Documents/Projects/211117_divaseq_analysis/alberto/mountfolder//JBx_203212/aanava-1-glycerol-stock-4-F4_R1R2.bam	/Users/albertonava/Documents/Projects/211117_divaseq_analysis/alberto/mountfolder//JBx_203212/aanava-1-glycerol-stock-4-F4_R1R2.vcf	/Users/albertonava/Documents/Projects/211117_divaseq_analysis/alberto/snapshots/JBx_203212_nava-1-glycerol-stock-4-F4_R1R2.jpg	/Users/albertonava/Documents/Projects/211117_divaseq_analysis/alberto/mountfolder/JBx_203212/JBx_203212.gff3	/Users/albertonava/Documents/Projects/211117_divaseq_analysis/alberto/depths/aanava-1-glycerol-stock-4-F4_R1R2.bam.depth	['G->[T]@POS3733', 'GA->[G]@POS6246', 'TTTCAA->[T]@POS6633', 'T->[C]@POS6685', 'AT->[A]@POS6691', 'C->[T]@POS8637']	pPM021	[(4648, 11493, 'FICUS-Kan')]	['G->[T]@POS3733']	[(6498, 6601), (6634, 6638), (6692, 6692)]	[]	FALSE	FALSE		TRUE
58	aanava-1-glycerol-stock-4-A5	15114	15000	14744	591.0621	100	JBx_203214	12010	305	3	0	6	glycerol-stock-4-A5	mountfolder//JBx_203214/aanava-1-glycerol-stock-4-A5_R1R2.bam	/Users/albertonava/Documents/Projects/211117_divaseq_analysis/alberto/mountfolder/JBx_203214/JBx_203214.fa	/Users/albertonava/Documents/Projects/211117_divaseq_analysis/alberto/mountfolder//JBx_203214/aanava-1-glycerol-stock-4-A5_R1R2.bam	/Users/albertonava/Documents/Projects/211117_divaseq_analysis/alberto/mountfolder//JBx_203214/aanava-1-glycerol-stock-4-A5_R1R2.vcf	/Users/albertonava/Documents/Projects/211117_divaseq_analysis/alberto/snapshots/JBx_203214_nava-1-glycerol-stock-4-A5_R1R2.jpg	/Users/albertonava/Documents/Projects/211117_divaseq_analysis/alberto/mountfolder/JBx_203214/JBx_203214.gff3	/Users/albertonava/Documents/Projects/211117_divaseq_analysis/alberto/depths/aanava-1-glycerol-stock-4-A5_R1R2.bam.depth	['C->[A]@POS2829', 'TG->[T]@POS4685', 'GA->[G]@POS6645', 'TTTCAA->[T]@POS7032', 'AAT->[A]@POS7041', 'ATCAT->[A]@POS7046', 'T->[C]@POS7084', 'AT->[A]@POS7090', 'C->[T]@POS9036']	pPM021	[(5047, 11892, 'FICUS-Kan')]	['C->[A]@POS2829', 'TG->[T]@POS4685']	[(7033, 7037), (7091, 7091)]	[]	FALSE	FALSE	maybe, consistent mutations between colonies: deletion no good	FALSE
67	aanava-1-glycerol-stock-4-B5	1806	1605	1605	68.9142	99.4838	JBx_203214	12010	342	4	0	3	glycerol-stock-4-B5	mountfolder//JBx_203214/aanava-1-glycerol-stock-4-B5_R1R2.bam	/Users/albertonava/Documents/Projects/211117_divaseq_analysis/alberto/mountfolder/JBx_203214/JBx_203214.fa	/Users/albertonava/Documents/Projects/211117_divaseq_analysis/alberto/mountfolder//JBx_203214/aanava-1-glycerol-stock-4-B5_R1R2.bam	/Users/albertonava/Documents/Projects/211117_divaseq_analysis/alberto/mountfolder//JBx_203214/aanava-1-glycerol-stock-4-B5_R1R2.vcf	/Users/albertonava/Documents/Projects/211117_divaseq_analysis/alberto/snapshots/JBx_203214_nava-1-glycerol-stock-4-B5_R1R2.jpg	/Users/albertonava/Documents/Projects/211117_divaseq_analysis/alberto/mountfolder/JBx_203214/JBx_203214.gff3	/Users/albertonava/Documents/Projects/211117_divaseq_analysis/alberto/depths/aanava-1-glycerol-stock-4-B5_R1R2.bam.depth	['C->[A]@POS2829', 'TG->[T]@POS4685', 'AT->[A]@POS6850', 'T->[A]@POS6995', 'C->[T]@POS8042', 'C->[T]@POS9036']	pPM021	[(5047, 11892, 'FICUS-Kan')]	['C->[A]@POS2829', 'TG->[T]@POS4685']	[(4686, 4686), (6646, 6646), (6867, 7037), (7091, 7091)]	[(4686, 4686)]	FALSE	FALSE		FALSE
109	aanava-1-glycerol-stock-4-G4	16372	15532	15229	604.7162	99.9167	JBx_203214	12010	302	3	0	6	glycerol-stock-4-G4	mountfolder//JBx_203214/aanava-1-glycerol-stock-4-G4_R1R2.bam	/Users/albertonava/Documents/Projects/211117_divaseq_analysis/alberto/mountfolder/JBx_203214/JBx_203214.fa	/Users/albertonava/Documents/Projects/211117_divaseq_analysis/alberto/mountfolder//JBx_203214/aanava-1-glycerol-stock-4-G4_R1R2.bam	/Users/albertonava/Documents/Projects/211117_divaseq_analysis/alberto/mountfolder//JBx_203214/aanava-1-glycerol-stock-4-G4_R1R2.vcf	/Users/albertonava/Documents/Projects/211117_divaseq_analysis/alberto/snapshots/JBx_203214_nava-1-glycerol-stock-4-G4_R1R2.jpg	/Users/albertonava/Documents/Projects/211117_divaseq_analysis/alberto/mountfolder/JBx_203214/JBx_203214.gff3	/Users/albertonava/Documents/Projects/211117_divaseq_analysis/alberto/depths/aanava-1-glycerol-stock-4-G4_R1R2.bam.depth	['C->[A]@POS2829', 'TG->[T]@POS4685', 'GA->[G]@POS6645', 'TTTCAA->[T]@POS7032', 'T->[C]@POS7084', 'AT->[A]@POS7090', 'C->[T]@POS9036']	pPM021	[(5047, 11892, 'FICUS-Kan')]	['C->[A]@POS2829', 'TG->[T]@POS4685']	[(6960, 6979), (7033, 7037), (7091, 7091)]	[]	FALSE	FALSE		FALSE
119	aanava-1-glycerol-stock-4-H4	7719	7553	7451	306.1812	100	JBx_203214	12010	311	3	0	6	glycerol-stock-4-H4	mountfolder//JBx_203214/aanava-1-glycerol-stock-4-H4_R1R2.bam	/Users/albertonava/Documents/Projects/211117_divaseq_analysis/alberto/mountfolder/JBx_203214/JBx_203214.fa	/Users/albertonava/Documents/Projects/211117_divaseq_analysis/alberto/mountfolder//JBx_203214/aanava-1-glycerol-stock-4-H4_R1R2.bam	/Users/albertonava/Documents/Projects/211117_divaseq_analysis/alberto/mountfolder//JBx_203214/aanava-1-glycerol-stock-4-H4_R1R2.vcf	/Users/albertonava/Documents/Projects/211117_divaseq_analysis/alberto/snapshots/JBx_203214_nava-1-glycerol-stock-4-H4_R1R2.jpg	/Users/albertonava/Documents/Projects/211117_divaseq_analysis/alberto/mountfolder/JBx_203214/JBx_203214.gff3	/Users/albertonava/Documents/Projects/211117_divaseq_analysis/alberto/depths/aanava-1-glycerol-stock-4-H4_R1R2.bam.depth	['C->[A]@POS2829', 'TG->[T]@POS4685', 'GA->[G]@POS6645', 'TTTCAA->[T]@POS7032', 'AAT->[A]@POS7041', 'TCA->[T]@POS7047', 'T->[C]@POS7084', 'AT->[A]@POS7090', 'C->[T]@POS9036']	pPM021	[(5047, 11892, 'FICUS-Kan')]	['C->[A]@POS2829', 'TG->[T]@POS4685']	[(6897, 6977), (7091, 7091)]	[]	FALSE	FALSE		FALSE
77	aanava-1-glycerol-stock-4-C5	3494	2801	2748	113.5676	99.4543	JBx_203221	11912	309	2	0	3	glycerol-stock-4-C5	mountfolder//JBx_203221/aanava-1-glycerol-stock-4-C5_R1R2.bam	/Users/albertonava/Documents/Projects/211117_divaseq_analysis/alberto/mountfolder/JBx_203221/JBx_203221.fa	/Users/albertonava/Documents/Projects/211117_divaseq_analysis/alberto/mountfolder//JBx_203221/aanava-1-glycerol-stock-4-C5_R1R2.bam	/Users/albertonava/Documents/Projects/211117_divaseq_analysis/alberto/mountfolder//JBx_203221/aanava-1-glycerol-stock-4-C5_R1R2.vcf	/Users/albertonava/Documents/Projects/211117_divaseq_analysis/alberto/snapshots/JBx_203221_nava-1-glycerol-stock-4-C5_R1R2.jpg	/Users/albertonava/Documents/Projects/211117_divaseq_analysis/alberto/mountfolder/JBx_203221/JBx_203221.gff3	/Users/albertonava/Documents/Projects/211117_divaseq_analysis/alberto/depths/aanava-1-glycerol-stock-4-C5_R1R2.bam.depth	['GA->[G]@POS6612', 'TTTCAA->[T]@POS6999', 'T->[C]@POS7051', 'AT->[A]@POS7057', 'C->[T]@POS9003']	pPM021	[(5014, 11877, 'FICUS-Kan')]	[]	[(6861, 6984), (7000, 7004), (7058, 7058)]	[]	TRUE	TRUE		TRUE
102	aanava-1-glycerol-stock-4-F5	12641	11952	11720	477.2141	99.4389	JBx_203222	11941	307	2	0	3	glycerol-stock-4-F5	mountfolder//JBx_203222/aanava-1-glycerol-stock-4-F5_R1R2.bam	/Users/albertonava/Documents/Projects/211117_divaseq_analysis/alberto/mountfolder/JBx_203222/JBx_203222.fa	/Users/albertonava/Documents/Projects/211117_divaseq_analysis/alberto/mountfolder//JBx_203222/aanava-1-glycerol-stock-4-F5_R1R2.bam	/Users/albertonava/Documents/Projects/211117_divaseq_analysis/alberto/mountfolder//JBx_203222/aanava-1-glycerol-stock-4-F5_R1R2.vcf	/Users/albertonava/Documents/Projects/211117_divaseq_analysis/alberto/snapshots/JBx_203222_nava-1-glycerol-stock-4-F5_R1R2.jpg	/Users/albertonava/Documents/Projects/211117_divaseq_analysis/alberto/mountfolder/JBx_203222/JBx_203222.gff3	/Users/albertonava/Documents/Projects/211117_divaseq_analysis/alberto/depths/aanava-1-glycerol-stock-4-F5_R1R2.bam.depth	['TTTCAA->[T]@POS6963', 'T->[C]@POS7015', 'AT->[A]@POS7021', 'C->[T]@POS8967']	pPM021	[(4978, 11823, 'FICUS-Kan')]	[]	[(6828, 6919), (6964, 6968), (7022, 7022)]	[]	TRUE	TRUE		TRUE
110	aanava-1-glycerol-stock-4-G5	13476	12568	12303	498.1604	100	JBx_203222	11941	314	2	0	3	glycerol-stock-4-G5	mountfolder//JBx_203222/aanava-1-glycerol-stock-4-G5_R1R2.bam	/Users/albertonava/Documents/Projects/211117_divaseq_analysis/alberto/mountfolder/JBx_203222/JBx_203222.fa	/Users/albertonava/Documents/Projects/211117_divaseq_analysis/alberto/mountfolder//JBx_203222/aanava-1-glycerol-stock-4-G5_R1R2.bam	/Users/albertonava/Documents/Projects/211117_divaseq_analysis/alberto/mountfolder//JBx_203222/aanava-1-glycerol-stock-4-G5_R1R2.vcf	/Users/albertonava/Documents/Projects/211117_divaseq_analysis/alberto/snapshots/JBx_203222_nava-1-glycerol-stock-4-G5_R1R2.jpg	/Users/albertonava/Documents/Projects/211117_divaseq_analysis/alberto/mountfolder/JBx_203222/JBx_203222.gff3	/Users/albertonava/Documents/Projects/211117_divaseq_analysis/alberto/depths/aanava-1-glycerol-stock-4-G5_R1R2.bam.depth	['TTTCAA->[T]@POS6963', 'T->[C]@POS7015', 'AT->[A]@POS7021', 'C->[T]@POS8967']	pPM021	[(4978, 11823, 'FICUS-Kan')]	[]	[(6964, 6968), (7022, 7022)]	[]	TRUE	TRUE		TRUE
120	aanava-1-glycerol-stock-4-H5	20776	20432	20088	798.1445	100	JBx_203222	11941	290	2	0	5	glycerol-stock-4-H5	mountfolder//JBx_203222/aanava-1-glycerol-stock-4-H5_R1R2.bam	/Users/albertonava/Documents/Projects/211117_divaseq_analysis/alberto/mountfolder/JBx_203222/JBx_203222.fa	/Users/albertonava/Documents/Projects/211117_divaseq_analysis/alberto/mountfolder//JBx_203222/aanava-1-glycerol-stock-4-H5_R1R2.bam	/Users/albertonava/Documents/Projects/211117_divaseq_analysis/alberto/mountfolder//JBx_203222/aanava-1-glycerol-stock-4-H5_R1R2.vcf	/Users/albertonava/Documents/Projects/211117_divaseq_analysis/alberto/snapshots/JBx_203222_nava-1-glycerol-stock-4-H5_R1R2.jpg	/Users/albertonava/Documents/Projects/211117_divaseq_analysis/alberto/mountfolder/JBx_203222/JBx_203222.gff3	/Users/albertonava/Documents/Projects/211117_divaseq_analysis/alberto/depths/aanava-1-glycerol-stock-4-H5_R1R2.bam.depth	['GA->[G]@POS6576', 'TTTCAA->[T]@POS6963', 'AAT->[A]@POS6972', 'ATCAT->[A]@POS6977', 'T->[C]@POS7015', 'AT->[A]@POS7021', 'C->[T]@POS8967']	pPM021	[(4978, 11823, 'FICUS-Kan')]	[]	[(7022, 7022)]	[]	TRUE	TRUE		TRUE
59	aanava-1-glycerol-stock-4-A6	14442	13749	13658	548.5483	99.7895	JBx_203223	11876	297	4	0	5	glycerol-stock-4-A6	mountfolder//JBx_203223/aanava-1-glycerol-stock-4-A6_R1R2.bam	/Users/albertonava/Documents/Projects/211117_divaseq_analysis/alberto/mountfolder/JBx_203223/JBx_203223.fa	/Users/albertonava/Documents/Projects/211117_divaseq_analysis/alberto/mountfolder//JBx_203223/aanava-1-glycerol-stock-4-A6_R1R2.bam	/Users/albertonava/Documents/Projects/211117_divaseq_analysis/alberto/mountfolder//JBx_203223/aanava-1-glycerol-stock-4-A6_R1R2.vcf	/Users/albertonava/Documents/Projects/211117_divaseq_analysis/alberto/snapshots/JBx_203223_nava-1-glycerol-stock-4-A6_R1R2.jpg	/Users/albertonava/Documents/Projects/211117_divaseq_analysis/alberto/mountfolder/JBx_203223/JBx_203223.gff3	/Users/albertonava/Documents/Projects/211117_divaseq_analysis/alberto/depths/aanava-1-glycerol-stock-4-A6_R1R2.bam.depth	['G->[T]@POS1907', 'GA->[G]@POS6576', 'T->[C]@POS6805', 'TTTCAA->[T]@POS6963', 'AAT->[A]@POS6972', 'ATCAT->[A]@POS6977', 'T->[C]@POS7015', 'AT->[A]@POS7021', 'C->[T]@POS8967']	pPM021	[(4978, 11841, 'FICUS-Kan')]	['G->[T]@POS1907']	[(6827, 6932), (6964, 6968), (7022, 7022)]	[]	FALSE	FALSE	maybe, consistent mutations between colonies: ggc -> gtc = G -> V	TRUE
92	aanava-1-glycerol-stock-4-E6	15302	10945	10530	385.8525	58.1716	JBx_203230	13039	307	26	6	8	glycerol-stock-4-E6	mountfolder//JBx_203230/aanava-1-glycerol-stock-4-E6_R1R2.bam	/Users/albertonava/Documents/Projects/211117_divaseq_analysis/alberto/mountfolder/JBx_203230/JBx_203230.fa	/Users/albertonava/Documents/Projects/211117_divaseq_analysis/alberto/mountfolder//JBx_203230/aanava-1-glycerol-stock-4-E6_R1R2.bam	/Users/albertonava/Documents/Projects/211117_divaseq_analysis/alberto/mountfolder//JBx_203230/aanava-1-glycerol-stock-4-E6_R1R2.vcf	/Users/albertonava/Documents/Projects/211117_divaseq_analysis/alberto/snapshots/JBx_203230_nava-1-glycerol-stock-4-E6_R1R2.jpg	/Users/albertonava/Documents/Projects/211117_divaseq_analysis/alberto/mountfolder/JBx_203230/JBx_203230.gff3	/Users/albertonava/Documents/Projects/211117_divaseq_analysis/alberto/depths/aanava-1-glycerol-stock-4-E6_R1R2.bam.depth	['C->[T]@POS111', 'T->[C]@POS117', 'T->[G]@POS120', 'C->[G]@POS122', 'G->[T]@POS123', 'GA->[G]@POS126', 'C->[CG]@POS129', 'T->[TG]@POS386', 'ACCACC->[A]@POS388', 'C->[CGGCG]@POS396', 'G->[GA]@POS402', 'GT->[G]@POS405', 'C->[G]@POS408', 'G->[A]@POS413', 'G->[C]@POS426', 'G->[A]@POS430', 'C->[A]@POS431', 'G->[C]@POS434', 'GA->[G]@POS7674', 'TTTCAA->[T]@POS8061', 'T->[C]@POS8113', 'AT->[A]@POS8119',…	pPM021	[(6076, 12921, 'FICUS-Kan')]	['C->[T]@POS111', 'T->[C]@POS117', 'T->[G]@POS120', 'C->[G]@POS122', 'G->[T]@POS123', 'GA->[G]@POS126', 'C->[CG]@POS129', 'T->[TG]@POS386', 'ACCACC->[A]@POS388', 'C->[CGGCG]@POS396', 'G->[GA]@POS402', 'GT->[G]@POS405', 'C->[G]@POS408', 'G->[A]@POS413', 'G->[C]@POS426', 'G->[A]@POS430', 'C->[A]@POS431', 'G->[C]@POS434']	[(111, 342), (388, 1131), (1173, 5691), (8062, 8066), (8120, 8120)]	[(111, 342), (388, 1131), (1173, 5691)]	FALSE	FALSE		FALSE
121	aanava-1-glycerol-stock-4-H6	20359	18092	17922	655.2895	58.1946	JBx_203230	13039	279	5	0	5	glycerol-stock-4-H6	mountfolder//JBx_203230/aanava-1-glycerol-stock-4-H6_R1R2.bam	/Users/albertonava/Documents/Projects/211117_divaseq_analysis/alberto/mountfolder/JBx_203230/JBx_203230.fa	/Users/albertonava/Documents/Projects/211117_divaseq_analysis/alberto/mountfolder//JBx_203230/aanava-1-glycerol-stock-4-H6_R1R2.bam	/Users/albertonava/Documents/Projects/211117_divaseq_analysis/alberto/mountfolder//JBx_203230/aanava-1-glycerol-stock-4-H6_R1R2.vcf	/Users/albertonava/Documents/Projects/211117_divaseq_analysis/alberto/snapshots/JBx_203230_nava-1-glycerol-stock-4-H6_R1R2.jpg	/Users/albertonava/Documents/Projects/211117_divaseq_analysis/alberto/mountfolder/JBx_203230/JBx_203230.gff3	/Users/albertonava/Documents/Projects/211117_divaseq_analysis/alberto/depths/aanava-1-glycerol-stock-4-H6_R1R2.bam.depth	['T->[C]@POS246', 'G->[C]@POS250', 'GA->[G]@POS7674', 'TTTCAA->[T]@POS8061', 'AAT->[A]@POS8070', 'TCA->[T]@POS8076', 'T->[C]@POS8113', 'AT->[A]@POS8119', 'G->[T]@POS8449', 'C->[T]@POS10065']	pPM021	[(6076, 12921, 'FICUS-Kan')]	['T->[C]@POS246', 'G->[C]@POS250']	[(1, 5), (108, 5693), (5738, 5824), (8120, 8120)]	[(1, 5), (108, 5693), (5738, 5824)]	FALSE	FALSE		FALSE
60	aanava-1-glycerol-stock-4-A7	16574	15277	15161	701.9746	99.8252	JBx_203235	10295	289	2	0	3	glycerol-stock-4-A7	mountfolder//JBx_203235/aanava-1-glycerol-stock-4-A7_R1R2.bam	/Users/albertonava/Documents/Projects/211117_divaseq_analysis/alberto/mountfolder/JBx_203235/JBx_203235.fa	/Users/albertonava/Documents/Projects/211117_divaseq_analysis/alberto/mountfolder//JBx_203235/aanava-1-glycerol-stock-4-A7_R1R2.bam	/Users/albertonava/Documents/Projects/211117_divaseq_analysis/alberto/mountfolder//JBx_203235/aanava-1-glycerol-stock-4-A7_R1R2.vcf	/Users/albertonava/Documents/Projects/211117_divaseq_analysis/alberto/snapshots/JBx_203235_nava-1-glycerol-stock-4-A7_R1R2.jpg	/Users/albertonava/Documents/Projects/211117_divaseq_analysis/alberto/mountfolder/JBx_203235/JBx_203235.gff3	/Users/albertonava/Documents/Projects/211117_divaseq_analysis/alberto/depths/aanava-1-glycerol-stock-4-A7_R1R2.bam.depth	['GA->[G]@POS4995', 'TTTCAA->[T]@POS5382', 'T->[C]@POS5434', 'AT->[A]@POS5440', 'C->[T]@POS7386']	pPM021	[(3397, 10260, 'FICUS-Kan')]	[]	[(5289, 5338), (5383, 5387), (5441, 5441)]	[]	TRUE	TRUE		TRUE
68	aanava-1-glycerol-stock-4-B7	27768	18213	18185	705.4288	100	JBx_203235	10295	205	3	1	6	glycerol-stock-4-B7	mountfolder//JBx_203235/aanava-1-glycerol-stock-4-B7_R1R2.bam	/Users/albertonava/Documents/Projects/211117_divaseq_analysis/alberto/mountfolder/JBx_203235/JBx_203235.fa	/Users/albertonava/Documents/Projects/211117_divaseq_analysis/alberto/mountfolder//JBx_203235/aanava-1-glycerol-stock-4-B7_R1R2.bam	/Users/albertonava/Documents/Projects/211117_divaseq_analysis/alberto/mountfolder//JBx_203235/aanava-1-glycerol-stock-4-B7_R1R2.vcf	/Users/albertonava/Documents/Projects/211117_divaseq_analysis/alberto/snapshots/JBx_203235_nava-1-glycerol-stock-4-B7_R1R2.jpg	/Users/albertonava/Documents/Projects/211117_divaseq_analysis/alberto/mountfolder/JBx_203235/JBx_203235.gff3	/Users/albertonava/Documents/Projects/211117_divaseq_analysis/alberto/depths/aanava-1-glycerol-stock-4-B7_R1R2.bam.depth	['AC->[A]@POS3022', 'GA->[G]@POS4995', 'TTTCAA->[T]@POS5382', 'T->[C]@POS5434', 'AT->[A]@POS5440', 'C->[T]@POS7386']	pPM021	[(3397, 10260, 'FICUS-Kan')]	['AC->[A]@POS3022']	[]	[]	FALSE	FALSE		FALSE
78	aanava-1-glycerol-stock-4-C7	30094	12525	12491	546.1052	100	JBx_203235	10295	255	2	0	6	glycerol-stock-4-C7	mountfolder//JBx_203235/aanava-1-glycerol-stock-4-C7_R1R2.bam	/Users/albertonava/Documents/Projects/211117_divaseq_analysis/alberto/mountfolder/JBx_203235/JBx_203235.fa	/Users/albertonava/Documents/Projects/211117_divaseq_analysis/alberto/mountfolder//JBx_203235/aanava-1-glycerol-stock-4-C7_R1R2.bam	/Users/albertonava/Documents/Projects/211117_divaseq_analysis/alberto/mountfolder//JBx_203235/aanava-1-glycerol-stock-4-C7_R1R2.vcf	/Users/albertonava/Documents/Projects/211117_divaseq_analysis/alberto/snapshots/JBx_203235_nava-1-glycerol-stock-4-C7_R1R2.jpg	/Users/albertonava/Documents/Projects/211117_divaseq_analysis/alberto/mountfolder/JBx_203235/JBx_203235.gff3	/Users/albertonava/Documents/Projects/211117_divaseq_analysis/alberto/depths/aanava-1-glycerol-stock-4-C7_R1R2.bam.depth	['AC->[A]@POS3022', 'GA->[G]@POS4995', 'TTTCAA->[T]@POS5382', 'T->[C]@POS5434', 'AT->[A]@POS5440', 'C->[T]@POS7386']	pPM021	[(3397, 10260, 'FICUS-Kan')]	['AC->[A]@POS3022']	[(5441, 5441)]	[]	FALSE	FALSE		FALSE
84	aanava-1-glycerol-stock-4-D7	16328	13918	13826	644.0661	100	JBx_203235	10295	292	2	0	3	glycerol-stock-4-D7	mountfolder//JBx_203235/aanava-1-glycerol-stock-4-D7_R1R2.bam	/Users/albertonava/Documents/Projects/211117_divaseq_analysis/alberto/mountfolder/JBx_203235/JBx_203235.fa	/Users/albertonava/Documents/Projects/211117_divaseq_analysis/alberto/mountfolder//JBx_203235/aanava-1-glycerol-stock-4-D7_R1R2.bam	/Users/albertonava/Documents/Projects/211117_divaseq_analysis/alberto/mountfolder//JBx_203235/aanava-1-glycerol-stock-4-D7_R1R2.vcf	/Users/albertonava/Documents/Projects/211117_divaseq_analysis/alberto/snapshots/JBx_203235_nava-1-glycerol-stock-4-D7_R1R2.jpg	/Users/albertonava/Documents/Projects/211117_divaseq_analysis/alberto/mountfolder/JBx_203235/JBx_203235.gff3	/Users/albertonava/Documents/Projects/211117_divaseq_analysis/alberto/depths/aanava-1-glycerol-stock-4-D7_R1R2.bam.depth	['GA->[G]@POS4995', 'TTTCAA->[T]@POS5382', 'T->[C]@POS5434', 'AT->[A]@POS5440', 'C->[T]@POS7386']	pPM021	[(3397, 10260, 'FICUS-Kan')]	[]	[(5383, 5387)]	[]	TRUE	TRUE		TRUE
93	aanava-1-glycerol-stock-4-E7	12552	12333	12156	547.3131	100	JBx_203236	10327	294	5	0	5	glycerol-stock-4-E7	mountfolder//JBx_203236/aanava-1-glycerol-stock-4-E7_R1R2.bam	/Users/albertonava/Documents/Projects/211117_divaseq_analysis/alberto/mountfolder/JBx_203236/JBx_203236.fa	/Users/albertonava/Documents/Projects/211117_divaseq_analysis/alberto/mountfolder//JBx_203236/aanava-1-glycerol-stock-4-E7_R1R2.bam	/Users/albertonava/Documents/Projects/211117_divaseq_analysis/alberto/mountfolder//JBx_203236/aanava-1-glycerol-stock-4-E7_R1R2.vcf	/Users/albertonava/Documents/Projects/211117_divaseq_analysis/alberto/snapshots/JBx_203236_nava-1-glycerol-stock-4-E7_R1R2.jpg	/Users/albertonava/Documents/Projects/211117_divaseq_analysis/alberto/mountfolder/JBx_203236/JBx_203236.gff3	/Users/albertonava/Documents/Projects/211117_divaseq_analysis/alberto/depths/aanava-1-glycerol-stock-4-E7_R1R2.bam.depth	['G->[C]@POS108', 'G->[C]@POS111', 'A->[T]@POS2491', 'GA->[G]@POS4962', 'TTTCAA->[T]@POS5349', 'AAT->[A]@POS5358', 'ATCAT->[A]@POS5363', 'T->[C]@POS5401', 'AT->[A]@POS5407', 'C->[T]@POS7353']	pPM021	[(3364, 10209, 'FICUS-Kan')]	['G->[C]@POS108', 'G->[C]@POS111', 'A->[T]@POS2491']	[(2174, 2188), (2247, 2481), (2490, 2816), (5350, 5354), (5408, 5408)]	[(2174, 2188), (2247, 2481), (2490, 2816)]	FALSE	FALSE		FALSE
111	aanava-1-glycerol-stock-4-G7	21437	17440	17480	671.9765	68.5092	JBx_203238	12067	281	7	6	11	glycerol-stock-4-G7	mountfolder//JBx_203238/aanava-1-glycerol-stock-4-G7_R1R2.bam	/Users/albertonava/Documents/Projects/211117_divaseq_analysis/alberto/mountfolder/JBx_203238/JBx_203238.fa	/Users/albertonava/Documents/Projects/211117_divaseq_analysis/alberto/mountfolder//JBx_203238/aanava-1-glycerol-stock-4-G7_R1R2.bam	/Users/albertonava/Documents/Projects/211117_divaseq_analysis/alberto/mountfolder//JBx_203238/aanava-1-glycerol-stock-4-G7_R1R2.vcf	/Users/albertonava/Documents/Projects/211117_divaseq_analysis/alberto/snapshots/JBx_203238_nava-1-glycerol-stock-4-G7_R1R2.jpg	/Users/albertonava/Documents/Projects/211117_divaseq_analysis/alberto/mountfolder/JBx_203238/JBx_203238.gff3	/Users/albertonava/Documents/Projects/211117_divaseq_analysis/alberto/depths/aanava-1-glycerol-stock-4-G7_R1R2.bam.depth	['GA->[G]@POS6702', 'AT->[A]@POS7045', 'TTTCAA->[T]@POS7089', 'AAT->[A]@POS7098', 'ATCAT->[A]@POS7103', 'T->[C]@POS7141', 'AT->[A]@POS7147', 'C->[T]@POS9093', 'ATC->[A]@POS10390', 'C->[CGT]@POS10393', 'A->[G]@POS10719']	pPM021	[(5104, 11949, 'FICUS-Kan')]	[]	[(404, 2052), (2082, 2178), (2203, 2295), (2315, 2673), (2703, 4718), (6978, 7039), (7090, 7094), (7148, 7148)]	[(404, 2052), (2082, 2178), (2203, 2295), (2315, 2673), (2703, 4718)]	FALSE	FALSE		FALSE
69	aanava-1-glycerol-stock-4-B8	21006	20671	20354	777.7185	92.6708	JBx_203250	12034	267	4	0	5	glycerol-stock-4-B8	mountfolder//JBx_203250/aanava-1-glycerol-stock-4-B8_R1R2.bam	/Users/albertonava/Documents/Projects/211117_divaseq_analysis/alberto/mountfolder/JBx_203250/JBx_203250.fa	/Users/albertonava/Documents/Projects/211117_divaseq_analysis/alberto/mountfolder//JBx_203250/aanava-1-glycerol-stock-4-B8_R1R2.bam	/Users/albertonava/Documents/Projects/211117_divaseq_analysis/alberto/mountfolder//JBx_203250/aanava-1-glycerol-stock-4-B8_R1R2.vcf	/Users/albertonava/Documents/Projects/211117_divaseq_analysis/alberto/snapshots/JBx_203250_nava-1-glycerol-stock-4-B8_R1R2.jpg	/Users/albertonava/Documents/Projects/211117_divaseq_analysis/alberto/mountfolder/JBx_203250/JBx_203250.gff3	/Users/albertonava/Documents/Projects/211117_divaseq_analysis/alberto/depths/aanava-1-glycerol-stock-4-B8_R1R2.bam.depth	['G->[A]@POS3949', 'G->[T]@POS4755', 'GA->[G]@POS6669', 'TTTCAA->[T]@POS7056', 'AAT->[A]@POS7065', 'TCA->[T]@POS7071', 'T->[C]@POS7108', 'AT->[A]@POS7114', 'C->[T]@POS9060']	pPM021	[(5071, 11916, 'FICUS-Kan')]	['G->[A]@POS3949', 'G->[T]@POS4755']	[(3292, 3930), (4004, 4668), (6991, 7006), (7115, 7115)]	[(3292, 3930), (4004, 4668)]	FALSE	FALSE		FALSE
79	aanava-1-glycerol-stock-4-C8	24516	21408	21060	787.2161	88.5657	JBx_203250	12034	261	3	0	5	glycerol-stock-4-C8	mountfolder//JBx_203250/aanava-1-glycerol-stock-4-C8_R1R2.bam	/Users/albertonava/Documents/Projects/211117_divaseq_analysis/alberto/mountfolder/JBx_203250/JBx_203250.fa	/Users/albertonava/Documents/Projects/211117_divaseq_analysis/alberto/mountfolder//JBx_203250/aanava-1-glycerol-stock-4-C8_R1R2.bam	/Users/albertonava/Documents/Projects/211117_divaseq_analysis/alberto/mountfolder//JBx_203250/aanava-1-glycerol-stock-4-C8_R1R2.vcf	/Users/albertonava/Documents/Projects/211117_divaseq_analysis/alberto/snapshots/JBx_203250_nava-1-glycerol-stock-4-C8_R1R2.jpg	/Users/albertonava/Documents/Projects/211117_divaseq_analysis/alberto/mountfolder/JBx_203250/JBx_203250.gff3	/Users/albertonava/Documents/Projects/211117_divaseq_analysis/alberto/depths/aanava-1-glycerol-stock-4-C8_R1R2.bam.depth	['G->[T]@POS4755', 'GA->[G]@POS6669', 'TTTCAA->[T]@POS7056', 'AAT->[A]@POS7065', 'ATCAT->[A]@POS7070', 'T->[C]@POS7108', 'AT->[A]@POS7114', 'C->[T]@POS9060']	pPM021	[(5071, 11916, 'FICUS-Kan')]	['G->[T]@POS4755']	[(3292, 4669)]	[(3292, 4669)]	FALSE	FALSE		FALSE
85	aanava-1-glycerol-stock-4-D8	14178	14044	13726	537.7686	92.1639	JBx_203250	12034	296	3	0	5	glycerol-stock-4-D8	mountfolder//JBx_203250/aanava-1-glycerol-stock-4-D8_R1R2.bam	/Users/albertonava/Documents/Projects/211117_divaseq_analysis/alberto/mountfolder/JBx_203250/JBx_203250.fa	/Users/albertonava/Documents/Projects/211117_divaseq_analysis/alberto/mountfolder//JBx_203250/aanava-1-glycerol-stock-4-D8_R1R2.bam	/Users/albertonava/Documents/Projects/211117_divaseq_analysis/alberto/mountfolder//JBx_203250/aanava-1-glycerol-stock-4-D8_R1R2.vcf	/Users/albertonava/Documents/Projects/211117_divaseq_analysis/alberto/snapshots/JBx_203250_nava-1-glycerol-stock-4-D8_R1R2.jpg	/Users/albertonava/Documents/Projects/211117_divaseq_analysis/alberto/mountfolder/JBx_203250/JBx_203250.gff3	/Users/albertonava/Documents/Projects/211117_divaseq_analysis/alberto/depths/aanava-1-glycerol-stock-4-D8_R1R2.bam.depth	['G->[T]@POS4755', 'GA->[G]@POS6669', 'TTTCAA->[T]@POS7056', 'AAT->[A]@POS7065', 'ATCAT->[A]@POS7070', 'T->[C]@POS7108', 'AT->[A]@POS7114', 'C->[T]@POS9060']	pPM021	[(5071, 11916, 'FICUS-Kan')]	['G->[T]@POS4755']	[(3292, 4669), (6985, 6993), (7057, 7061), (7115, 7115)]	[(3292, 4669)]	FALSE	FALSE		FALSE
94	aanava-1-glycerol-stock-4-E8	14159	13717	13535	527.8877	97.9558	JBx_203250	12034	302	3	0	3	glycerol-stock-4-E8	mountfolder//JBx_203250/aanava-1-glycerol-stock-4-E8_R1R2.bam	/Users/albertonava/Documents/Projects/211117_divaseq_analysis/alberto/mountfolder/JBx_203250/JBx_203250.fa	/Users/albertonava/Documents/Projects/211117_divaseq_analysis/alberto/mountfolder//JBx_203250/aanava-1-glycerol-stock-4-E8_R1R2.bam	/Users/albertonava/Documents/Projects/211117_divaseq_analysis/alberto/mountfolder//JBx_203250/aanava-1-glycerol-stock-4-E8_R1R2.vcf	/Users/albertonava/Documents/Projects/211117_divaseq_analysis/alberto/snapshots/JBx_203250_nava-1-glycerol-stock-4-E8_R1R2.jpg	/Users/albertonava/Documents/Projects/211117_divaseq_analysis/alberto/mountfolder/JBx_203250/JBx_203250.gff3	/Users/albertonava/Documents/Projects/211117_divaseq_analysis/alberto/depths/aanava-1-glycerol-stock-4-E8_R1R2.bam.depth	['C->[T]@POS477', 'GA->[G]@POS6669', 'TTTCAA->[T]@POS7056', 'T->[C]@POS7108', 'AT->[A]@POS7114', 'C->[T]@POS9060']	pPM021	[(5071, 11916, 'FICUS-Kan')]	['C->[T]@POS477']	[(194, 683), (7057, 7061)]	[(194, 683)]	FALSE	FALSE		FALSE
103	aanava-1-glycerol-stock-4-F8	4875	4642	4585	189.1605	100	JBx_203251	11969	318	2	0	3	glycerol-stock-4-F8	mountfolder//JBx_203251/aanava-1-glycerol-stock-4-F8_R1R2.bam	/Users/albertonava/Documents/Projects/211117_divaseq_analysis/alberto/mountfolder/JBx_203251/JBx_203251.fa	/Users/albertonava/Documents/Projects/211117_divaseq_analysis/alberto/mountfolder//JBx_203251/aanava-1-glycerol-stock-4-F8_R1R2.bam	/Users/albertonava/Documents/Projects/211117_divaseq_analysis/alberto/mountfolder//JBx_203251/aanava-1-glycerol-stock-4-F8_R1R2.vcf	/Users/albertonava/Documents/Projects/211117_divaseq_analysis/alberto/snapshots/JBx_203251_nava-1-glycerol-stock-4-F8_R1R2.jpg	/Users/albertonava/Documents/Projects/211117_divaseq_analysis/alberto/mountfolder/JBx_203251/JBx_203251.gff3	/Users/albertonava/Documents/Projects/211117_divaseq_analysis/alberto/depths/aanava-1-glycerol-stock-4-F8_R1R2.bam.depth	['GA->[G]@POS6669', 'TTTCAA->[T]@POS7056', 'T->[C]@POS7108', 'AT->[A]@POS7114', 'C->[T]@POS9060']	pPM021	[(5071, 11934, 'FICUS-Kan')]	[]	[(6988, 7023), (7057, 7131)]	[]	TRUE	TRUE		TRUE
61	aanava-1-glycerol-stock-4-A9	20017	18126	17837	693.0882	100	JBx_203252	12001	287	2	0	6	glycerol-stock-4-A9	mountfolder//JBx_203252/aanava-1-glycerol-stock-4-A9_R1R2.bam	/Users/albertonava/Documents/Projects/211117_divaseq_analysis/alberto/mountfolder/JBx_203252/JBx_203252.fa	/Users/albertonava/Documents/Projects/211117_divaseq_analysis/alberto/mountfolder//JBx_203252/aanava-1-glycerol-stock-4-A9_R1R2.bam	/Users/albertonava/Documents/Projects/211117_divaseq_analysis/alberto/mountfolder//JBx_203252/aanava-1-glycerol-stock-4-A9_R1R2.vcf	/Users/albertonava/Documents/Projects/211117_divaseq_analysis/alberto/snapshots/JBx_203252_nava-1-glycerol-stock-4-A9_R1R2.jpg	/Users/albertonava/Documents/Projects/211117_divaseq_analysis/alberto/mountfolder/JBx_203252/JBx_203252.gff3	/Users/albertonava/Documents/Projects/211117_divaseq_analysis/alberto/depths/aanava-1-glycerol-stock-4-A9_R1R2.bam.depth	['GA->[G]@POS6636', 'TTTCAA->[T]@POS7023', 'T->[C]@POS7075', 'AT->[A]@POS7081', 'C->[T]@POS9027', 'CCAT->[C]@POS11938']	pPM021	[(5038, 11883, 'FICUS-Kan')]	['CCAT->[C]@POS11938']	[(7082, 7082)]	[]	FALSE	FALSE	maybe, consistent mutations between colonies: deletion no good	FALSE
70	aanava-1-glycerol-stock-4-B9	14784	13853	13665	543.4022	100	JBx_203252	12001	298	2	0	6	glycerol-stock-4-B9	mountfolder//JBx_203252/aanava-1-glycerol-stock-4-B9_R1R2.bam	/Users/albertonava/Documents/Projects/211117_divaseq_analysis/alberto/mountfolder/JBx_203252/JBx_203252.fa	/Users/albertonava/Documents/Projects/211117_divaseq_analysis/alberto/mountfolder//JBx_203252/aanava-1-glycerol-stock-4-B9_R1R2.bam	/Users/albertonava/Documents/Projects/211117_divaseq_analysis/alberto/mountfolder//JBx_203252/aanava-1-glycerol-stock-4-B9_R1R2.vcf	/Users/albertonava/Documents/Projects/211117_divaseq_analysis/alberto/snapshots/JBx_203252_nava-1-glycerol-stock-4-B9_R1R2.jpg	/Users/albertonava/Documents/Projects/211117_divaseq_analysis/alberto/mountfolder/JBx_203252/JBx_203252.gff3	/Users/albertonava/Documents/Projects/211117_divaseq_analysis/alberto/depths/aanava-1-glycerol-stock-4-B9_R1R2.bam.depth	['GA->[G]@POS6636', 'TTTCAA->[T]@POS7023', 'AAT->[A]@POS7032', 'ATCAT->[A]@POS7037', 'T->[C]@POS7075', 'AT->[A]@POS7081', 'C->[T]@POS9027', 'CCAT->[C]@POS11938']	pPM021	[(5038, 11883, 'FICUS-Kan')]	['CCAT->[C]@POS11938']	[(6886, 6972), (7082, 7082)]	[]	FALSE	FALSE		FALSE
112	aanava-1-glycerol-stock-4-G8	10604	9915	9776	397.7012	100	JBx_203252	12001	296	2	0	7	glycerol-stock-4-G8	mountfolder//JBx_203252/aanava-1-glycerol-stock-4-G8_R1R2.bam	/Users/albertonava/Documents/Projects/211117_divaseq_analysis/alberto/mountfolder/JBx_203252/JBx_203252.fa	/Users/albertonava/Documents/Projects/211117_divaseq_analysis/alberto/mountfolder//JBx_203252/aanava-1-glycerol-stock-4-G8_R1R2.bam	/Users/albertonava/Documents/Projects/211117_divaseq_analysis/alberto/mountfolder//JBx_203252/aanava-1-glycerol-stock-4-G8_R1R2.vcf	/Users/albertonava/Documents/Projects/211117_divaseq_analysis/alberto/snapshots/JBx_203252_nava-1-glycerol-stock-4-G8_R1R2.jpg	/Users/albertonava/Documents/Projects/211117_divaseq_analysis/alberto/mountfolder/JBx_203252/JBx_203252.gff3	/Users/albertonava/Documents/Projects/211117_divaseq_analysis/alberto/depths/aanava-1-glycerol-stock-4-G8_R1R2.bam.depth	['GA->[G]@POS6636', 'TTTCAA->[T]@POS7023', 'AAT->[A]@POS7032', 'TCA->[T]@POS7038', 'CT->[C]@POS7054', 'T->[C]@POS7075', 'AT->[A]@POS7081', 'C->[T]@POS9027', 'CCAT->[C]@POS11938']	pPM021	[(5038, 11883, 'FICUS-Kan')]	['CCAT->[C]@POS11938']	[(6915, 6979), (7024, 7028), (7082, 7082)]	[]	FALSE	FALSE		FALSE
122	aanava-1-glycerol-stock-4-H8	18690	18662	18357	729.6749	100	JBx_203252	12001	294	2	0	6	glycerol-stock-4-H8	mountfolder//JBx_203252/aanava-1-glycerol-stock-4-H8_R1R2.bam	/Users/albertonava/Documents/Projects/211117_divaseq_analysis/alberto/mountfolder/JBx_203252/JBx_203252.fa	/Users/albertonava/Documents/Projects/211117_divaseq_analysis/alberto/mountfolder//JBx_203252/aanava-1-glycerol-stock-4-H8_R1R2.bam	/Users/albertonava/Documents/Projects/211117_divaseq_analysis/alberto/mountfolder//JBx_203252/aanava-1-glycerol-stock-4-H8_R1R2.vcf	/Users/albertonava/Documents/Projects/211117_divaseq_analysis/alberto/snapshots/JBx_203252_nava-1-glycerol-stock-4-H8_R1R2.jpg	/Users/albertonava/Documents/Projects/211117_divaseq_analysis/alberto/mountfolder/JBx_203252/JBx_203252.gff3	/Users/albertonava/Documents/Projects/211117_divaseq_analysis/alberto/depths/aanava-1-glycerol-stock-4-H8_R1R2.bam.depth	['GA->[G]@POS6636', 'TTTCAA->[T]@POS7023', 'AAT->[A]@POS7032', 'ATCAT->[A]@POS7037', 'T->[C]@POS7075', 'AT->[A]@POS7081', 'C->[T]@POS9027', 'CCAT->[C]@POS11938']	pPM021	[(5038, 11883, 'FICUS-Kan')]	['CCAT->[C]@POS11938']	[(7024, 7028)]	[]	FALSE	FALSE		FALSE
86	aanava-1-glycerol-stock-4-D9	10422	9927	9676	453.1492	99.8365	JBx_203262	10396	311	4	0	4	glycerol-stock-4-D9	mountfolder//JBx_203262/aanava-1-glycerol-stock-4-D9_R1R2.bam	/Users/albertonava/Documents/Projects/211117_divaseq_analysis/alberto/mountfolder/JBx_203262/JBx_203262.fa	/Users/albertonava/Documents/Projects/211117_divaseq_analysis/alberto/mountfolder//JBx_203262/aanava-1-glycerol-stock-4-D9_R1R2.bam	/Users/albertonava/Documents/Projects/211117_divaseq_analysis/alberto/mountfolder//JBx_203262/aanava-1-glycerol-stock-4-D9_R1R2.vcf	/Users/albertonava/Documents/Projects/211117_divaseq_analysis/alberto/snapshots/JBx_203262_nava-1-glycerol-stock-4-D9_R1R2.jpg	/Users/albertonava/Documents/Projects/211117_divaseq_analysis/alberto/mountfolder/JBx_203262/JBx_203262.gff3	/Users/albertonava/Documents/Projects/211117_divaseq_analysis/alberto/depths/aanava-1-glycerol-stock-4-D9_R1R2.bam.depth	['G->[T]@POS1018', 'G->[T]@POS1986', 'TTTCAA->[T]@POS5418', 'AAT->[A]@POS5427', 'T->[C]@POS5470', 'AT->[A]@POS5476', 'C->[T]@POS7422']	pPM021	[(3433, 10278, 'FICUS-Kan')]	['G->[T]@POS1018', 'G->[T]@POS1986']	[(5282, 5369), (5419, 5423), (5477, 5477)]	[]	FALSE	FALSE	maybe: ggt -> agt = G -> S, gcg -> gct = A -> A	TRUE
95	aanava-1-glycerol-stock-4-E9	15866	14796	14536	675.3712	100	JBx_203264	10363	293	3	0	3	glycerol-stock-4-E9	mountfolder//JBx_203264/aanava-1-glycerol-stock-4-E9_R1R2.bam	/Users/albertonava/Documents/Projects/211117_divaseq_analysis/alberto/mountfolder/JBx_203264/JBx_203264.fa	/Users/albertonava/Documents/Projects/211117_divaseq_analysis/alberto/mountfolder//JBx_203264/aanava-1-glycerol-stock-4-E9_R1R2.bam	/Users/albertonava/Documents/Projects/211117_divaseq_analysis/alberto/mountfolder//JBx_203264/aanava-1-glycerol-stock-4-E9_R1R2.vcf	/Users/albertonava/Documents/Projects/211117_divaseq_analysis/alberto/snapshots/JBx_203264_nava-1-glycerol-stock-4-E9_R1R2.jpg	/Users/albertonava/Documents/Projects/211117_divaseq_analysis/alberto/mountfolder/JBx_203264/JBx_203264.gff3	/Users/albertonava/Documents/Projects/211117_divaseq_analysis/alberto/depths/aanava-1-glycerol-stock-4-E9_R1R2.bam.depth	['C->[A]@POS2564', 'GA->[G]@POS4998', 'TTTCAA->[T]@POS5385', 'T->[C]@POS5437', 'AT->[A]@POS5443', 'C->[T]@POS7389']	pPM021	[(3400, 10245, 'FICUS-Kan')]	['C->[A]@POS2564']	[(5248, 5338), (5386, 5390), (5444, 5444)]	[]	FALSE	FALSE	maybe: ccg -> cag = P -> Q	TRUE
104	aanava-1-glycerol-stock-4-F9	11069	10121	9898	462.976	100	JBx_203264	10363	310	2	0	3	glycerol-stock-4-F9	mountfolder//JBx_203264/aanava-1-glycerol-stock-4-F9_R1R2.bam	/Users/albertonava/Documents/Projects/211117_divaseq_analysis/alberto/mountfolder/JBx_203264/JBx_203264.fa	/Users/albertonava/Documents/Projects/211117_divaseq_analysis/alberto/mountfolder//JBx_203264/aanava-1-glycerol-stock-4-F9_R1R2.bam	/Users/albertonava/Documents/Projects/211117_divaseq_analysis/alberto/mountfolder//JBx_203264/aanava-1-glycerol-stock-4-F9_R1R2.vcf	/Users/albertonava/Documents/Projects/211117_divaseq_analysis/alberto/snapshots/JBx_203264_nava-1-glycerol-stock-4-F9_R1R2.jpg	/Users/albertonava/Documents/Projects/211117_divaseq_analysis/alberto/mountfolder/JBx_203264/JBx_203264.gff3	/Users/albertonava/Documents/Projects/211117_divaseq_analysis/alberto/depths/aanava-1-glycerol-stock-4-F9_R1R2.bam.depth	['GA->[G]@POS4998', 'TTTCAA->[T]@POS5385', 'T->[C]@POS5437', 'AT->[A]@POS5443', 'C->[T]@POS7389']	pPM021	[(3400, 10245, 'FICUS-Kan')]	[]	[(5306, 5310), (5386, 5390), (5444, 5444)]	[]	TRUE	TRUE		TRUE
113	aanava-1-glycerol-stock-4-G9	6287	5775	5640	271.6431	100	JBx_203264	10363	312	3	1	3	glycerol-stock-4-G9	mountfolder//JBx_203264/aanava-1-glycerol-stock-4-G9_R1R2.bam	/Users/albertonava/Documents/Projects/211117_divaseq_analysis/alberto/mountfolder/JBx_203264/JBx_203264.fa	/Users/albertonava/Documents/Projects/211117_divaseq_analysis/alberto/mountfolder//JBx_203264/aanava-1-glycerol-stock-4-G9_R1R2.bam	/Users/albertonava/Documents/Projects/211117_divaseq_analysis/alberto/mountfolder//JBx_203264/aanava-1-glycerol-stock-4-G9_R1R2.vcf	/Users/albertonava/Documents/Projects/211117_divaseq_analysis/alberto/snapshots/JBx_203264_nava-1-glycerol-stock-4-G9_R1R2.jpg	/Users/albertonava/Documents/Projects/211117_divaseq_analysis/alberto/mountfolder/JBx_203264/JBx_203264.gff3	/Users/albertonava/Documents/Projects/211117_divaseq_analysis/alberto/depths/aanava-1-glycerol-stock-4-G9_R1R2.bam.depth	['C->[A]@POS2564', 'GA->[G]@POS4998', 'T->[TG]@POS5287', 'TTTCAA->[T]@POS5385', 'T->[C]@POS5437', 'AT->[A]@POS5443', 'C->[T]@POS7389']	pPM021	[(3400, 10245, 'FICUS-Kan')]	['C->[A]@POS2564']	[(4999, 4999), (5386, 5390), (5444, 5444)]	[]	FALSE	FALSE		FALSE
123	aanava-1-glycerol-stock-4-H9	17702	17801	17403	803.498	99.8456	JBx_203264	10363	293	3	0	5	glycerol-stock-4-H9	mountfolder//JBx_203264/aanava-1-glycerol-stock-4-H9_R1R2.bam	/Users/albertonava/Documents/Projects/211117_divaseq_analysis/alberto/mountfolder/JBx_203264/JBx_203264.fa	/Users/albertonava/Documents/Projects/211117_divaseq_analysis/alberto/mountfolder//JBx_203264/aanava-1-glycerol-stock-4-H9_R1R2.bam	/Users/albertonava/Documents/Projects/211117_divaseq_analysis/alberto/mountfolder//JBx_203264/aanava-1-glycerol-stock-4-H9_R1R2.vcf	/Users/albertonava/Documents/Projects/211117_divaseq_analysis/alberto/snapshots/JBx_203264_nava-1-glycerol-stock-4-H9_R1R2.jpg	/Users/albertonava/Documents/Projects/211117_divaseq_analysis/alberto/mountfolder/JBx_203264/JBx_203264.gff3	/Users/albertonava/Documents/Projects/211117_divaseq_analysis/alberto/depths/aanava-1-glycerol-stock-4-H9_R1R2.bam.depth	['C->[A]@POS2564', 'GA->[G]@POS4998', 'TTTCAA->[T]@POS5385', 'AAT->[A]@POS5394', 'ATCAT->[A]@POS5399', 'T->[C]@POS5437', 'AT->[A]@POS5443', 'C->[T]@POS7389']	pPM021	[(3400, 10245, 'FICUS-Kan')]	['C->[A]@POS2564']	[(5312, 5341), (5386, 5390), (5444, 5444)]	[]	FALSE	FALSE		FALSE
52	aanava-1-glycerol-stock-4-A10	13554	13273	13087	595.3774	99.7797	JBx_203270	10438	305	3	0	3	glycerol-stock-4-A10	mountfolder//JBx_203270/aanava-1-glycerol-stock-4-A10_R1R2.bam	/Users/albertonava/Documents/Projects/211117_divaseq_analysis/alberto/mountfolder/JBx_203270/JBx_203270.fa	/Users/albertonava/Documents/Projects/211117_divaseq_analysis/alberto/mountfolder//JBx_203270/aanava-1-glycerol-stock-4-A10_R1R2.bam	/Users/albertonava/Documents/Projects/211117_divaseq_analysis/alberto/mountfolder//JBx_203270/aanava-1-glycerol-stock-4-A10_R1R2.vcf	/Users/albertonava/Documents/Projects/211117_divaseq_analysis/alberto/snapshots/JBx_203270_nava-1-glycerol-stock-4-A10_R1R2.jpg	/Users/albertonava/Documents/Projects/211117_divaseq_analysis/alberto/mountfolder/JBx_203270/JBx_203270.gff3	/Users/albertonava/Documents/Projects/211117_divaseq_analysis/alberto/depths/aanava-1-glycerol-stock-4-A10_R1R2.bam.depth	['C->[A]@POS3426', 'TTTCAA->[T]@POS5460', 'T->[C]@POS5512', 'AT->[A]@POS5518', 'C->[T]@POS7464']	pPM021	[(3475, 10320, 'FICUS-Kan')]	['C->[A]@POS3426']	[(5383, 5416), (5461, 5465), (5519, 5519)]	[]	FALSE	FALSE	maybe, consistent mutations between colonies: ttc -> tta = F -> L	TRUE
62	aanava-1-glycerol-stock-4-B10	12592	11807	11661	540.3753	100	JBx_203272	10405	307	2	0	3	glycerol-stock-4-B10	mountfolder//JBx_203272/aanava-1-glycerol-stock-4-B10_R1R2.bam	/Users/albertonava/Documents/Projects/211117_divaseq_analysis/alberto/mountfolder/JBx_203272/JBx_203272.fa	/Users/albertonava/Documents/Projects/211117_divaseq_analysis/alberto/mountfolder//JBx_203272/aanava-1-glycerol-stock-4-B10_R1R2.bam	/Users/albertonava/Documents/Projects/211117_divaseq_analysis/alberto/mountfolder//JBx_203272/aanava-1-glycerol-stock-4-B10_R1R2.vcf	/Users/albertonava/Documents/Projects/211117_divaseq_analysis/alberto/snapshots/JBx_203272_nava-1-glycerol-stock-4-B10_R1R2.jpg	/Users/albertonava/Documents/Projects/211117_divaseq_analysis/alberto/mountfolder/JBx_203272/JBx_203272.gff3	/Users/albertonava/Documents/Projects/211117_divaseq_analysis/alberto/depths/aanava-1-glycerol-stock-4-B10_R1R2.bam.depth	['TTTCAA->[T]@POS5427', 'T->[C]@POS5479', 'AT->[A]@POS5485', 'C->[T]@POS7431']	pPM021	[(3442, 10287, 'FICUS-Kan')]	[]	[(5344, 5353), (5428, 5432), (5486, 5486)]	[]	TRUE	TRUE		TRUE
71	aanava-1-glycerol-stock-4-C10	16254	13742	13550	622.9281	100	JBx_203272	10405	300	2	0	3	glycerol-stock-4-C10	mountfolder//JBx_203272/aanava-1-glycerol-stock-4-C10_R1R2.bam	/Users/albertonava/Documents/Projects/211117_divaseq_analysis/alberto/mountfolder/JBx_203272/JBx_203272.fa	/Users/albertonava/Documents/Projects/211117_divaseq_analysis/alberto/mountfolder//JBx_203272/aanava-1-glycerol-stock-4-C10_R1R2.bam	/Users/albertonava/Documents/Projects/211117_divaseq_analysis/alberto/mountfolder//JBx_203272/aanava-1-glycerol-stock-4-C10_R1R2.vcf	/Users/albertonava/Documents/Projects/211117_divaseq_analysis/alberto/snapshots/JBx_203272_nava-1-glycerol-stock-4-C10_R1R2.jpg	/Users/albertonava/Documents/Projects/211117_divaseq_analysis/alberto/mountfolder/JBx_203272/JBx_203272.gff3	/Users/albertonava/Documents/Projects/211117_divaseq_analysis/alberto/depths/aanava-1-glycerol-stock-4-C10_R1R2.bam.depth	['GA->[G]@POS5040', 'TTTCAA->[T]@POS5427', 'T->[C]@POS5479', 'AT->[A]@POS5485', 'C->[T]@POS7431']	pPM021	[(3442, 10287, 'FICUS-Kan')]	[]	[(5428, 5432), (5486, 5486)]	[]	TRUE	TRUE		TRUE
80	aanava-1-glycerol-stock-4-D10	5898	5747	5675	265.9725	99.2215	JBx_203272	10405	321	4	0	5	glycerol-stock-4-D10	mountfolder//JBx_203272/aanava-1-glycerol-stock-4-D10_R1R2.bam	/Users/albertonava/Documents/Projects/211117_divaseq_analysis/alberto/mountfolder/JBx_203272/JBx_203272.fa	/Users/albertonava/Documents/Projects/211117_divaseq_analysis/alberto/mountfolder//JBx_203272/aanava-1-glycerol-stock-4-D10_R1R2.bam	/Users/albertonava/Documents/Projects/211117_divaseq_analysis/alberto/mountfolder//JBx_203272/aanava-1-glycerol-stock-4-D10_R1R2.vcf	/Users/albertonava/Documents/Projects/211117_divaseq_analysis/alberto/snapshots/JBx_203272_nava-1-glycerol-stock-4-D10_R1R2.jpg	/Users/albertonava/Documents/Projects/211117_divaseq_analysis/alberto/mountfolder/JBx_203272/JBx_203272.gff3	/Users/albertonava/Documents/Projects/211117_divaseq_analysis/alberto/depths/aanava-1-glycerol-stock-4-D10_R1R2.bam.depth	['GA->[G]@POS5040', 'TTTCAA->[T]@POS5427', 'AAT->[A]@POS5436', 'TC->[T]@POS5442', 'A->[T]@POS5444', 'C->[T]@POS5458', 'T->[C]@POS5479', 'AT->[A]@POS5485', 'C->[T]@POS7431']	pPM021	[(3442, 10287, 'FICUS-Kan')]	[]	[(5288, 5382), (5428, 5432), (5486, 5486)]	[]	TRUE	TRUE		TRUE
88	aanava-1-glycerol-stock-4-E10	16757	15083	14986	696.8089	100	JBx_203273	10340	295	4	0	3	glycerol-stock-4-E10	mountfolder//JBx_203273/aanava-1-glycerol-stock-4-E10_R1R2.bam	/Users/albertonava/Documents/Projects/211117_divaseq_analysis/alberto/mountfolder/JBx_203273/JBx_203273.fa	/Users/albertonava/Documents/Projects/211117_divaseq_analysis/alberto/mountfolder//JBx_203273/aanava-1-glycerol-stock-4-E10_R1R2.bam	/Users/albertonava/Documents/Projects/211117_divaseq_analysis/alberto/mountfolder//JBx_203273/aanava-1-glycerol-stock-4-E10_R1R2.vcf	/Users/albertonava/Documents/Projects/211117_divaseq_analysis/alberto/snapshots/JBx_203273_nava-1-glycerol-stock-4-E10_R1R2.jpg	/Users/albertonava/Documents/Projects/211117_divaseq_analysis/alberto/mountfolder/JBx_203273/JBx_203273.gff3	/Users/albertonava/Documents/Projects/211117_divaseq_analysis/alberto/depths/aanava-1-glycerol-stock-4-E10_R1R2.bam.depth	['C->[A]@POS404', 'G->[A]@POS2603', 'TTTCAA->[T]@POS5427', 'T->[C]@POS5479', 'AT->[A]@POS5485', 'C->[T]@POS7431']	pPM021	[(3442, 10305, 'FICUS-Kan')]	['C->[A]@POS404', 'G->[A]@POS2603']	[(5359, 5374), (5428, 5432), (5486, 5486)]	[]	FALSE	FALSE	maybe, consistent mutations between colonies: gct -> gat = A -> D, cgt -> cat = R -> H	FALSE
53	aanava-1-glycerol-stock-4-A11	14472	14495	14248	642.2593	100	JBx_203274	10462	295	3	0	6	glycerol-stock-4-A11	mountfolder//JBx_203274/aanava-1-glycerol-stock-4-A11_R1R2.bam	/Users/albertonava/Documents/Projects/211117_divaseq_analysis/alberto/mountfolder/JBx_203274/JBx_203274.fa	/Users/albertonava/Documents/Projects/211117_divaseq_analysis/alberto/mountfolder//JBx_203274/aanava-1-glycerol-stock-4-A11_R1R2.bam	/Users/albertonava/Documents/Projects/211117_divaseq_analysis/alberto/mountfolder//JBx_203274/aanava-1-glycerol-stock-4-A11_R1R2.vcf	/Users/albertonava/Documents/Projects/211117_divaseq_analysis/alberto/snapshots/JBx_203274_nava-1-glycerol-stock-4-A11_R1R2.jpg	/Users/albertonava/Documents/Projects/211117_divaseq_analysis/alberto/mountfolder/JBx_203274/JBx_203274.gff3	/Users/albertonava/Documents/Projects/211117_divaseq_analysis/alberto/depths/aanava-1-glycerol-stock-4-A11_R1R2.bam.depth	['C->[A]@POS495', 'GA->[G]@POS5097', 'GA->[G]@POS5352', 'TTTCAA->[T]@POS5484', 'AAT->[A]@POS5493', 'ATCAT->[A]@POS5498', 'T->[C]@POS5536', 'AT->[A]@POS5542', 'C->[T]@POS7488']	pPM021	[(3499, 10344, 'FICUS-Kan')]	['C->[A]@POS495']	[(5485, 5489), (5543, 5543)]	[]	FALSE	FALSE		FALSE
97	aanava-1-glycerol-stock-4-F10	12153	11696	11472	524.5934	99.503	JBx_203274	10462	311	2	0	3	glycerol-stock-4-F10	mountfolder//JBx_203274/aanava-1-glycerol-stock-4-F10_R1R2.bam	/Users/albertonava/Documents/Projects/211117_divaseq_analysis/alberto/mountfolder/JBx_203274/JBx_203274.fa	/Users/albertonava/Documents/Projects/211117_divaseq_analysis/alberto/mountfolder//JBx_203274/aanava-1-glycerol-stock-4-F10_R1R2.bam	/Users/albertonava/Documents/Projects/211117_divaseq_analysis/alberto/mountfolder//JBx_203274/aanava-1-glycerol-stock-4-F10_R1R2.vcf	/Users/albertonava/Documents/Projects/211117_divaseq_analysis/alberto/snapshots/JBx_203274_nava-1-glycerol-stock-4-F10_R1R2.jpg	/Users/albertonava/Documents/Projects/211117_divaseq_analysis/alberto/mountfolder/JBx_203274/JBx_203274.gff3	/Users/albertonava/Documents/Projects/211117_divaseq_analysis/alberto/depths/aanava-1-glycerol-stock-4-F10_R1R2.bam.depth	['TTTCAA->[T]@POS5484', 'T->[C]@POS5536', 'AT->[A]@POS5542', 'C->[T]@POS7488']	pPM021	[(3499, 10344, 'FICUS-Kan')]	[]	[(5369, 5443), (5485, 5489)]	[]	TRUE	TRUE		TRUE
106	aanava-1-glycerol-stock-4-G10	16617	16014	15789	729.5546	100	JBx_203274	10462	304	2	0	5	glycerol-stock-4-G10	mountfolder//JBx_203274/aanava-1-glycerol-stock-4-G10_R1R2.bam	/Users/albertonava/Documents/Projects/211117_divaseq_analysis/alberto/mountfolder/JBx_203274/JBx_203274.fa	/Users/albertonava/Documents/Projects/211117_divaseq_analysis/alberto/mountfolder//JBx_203274/aanava-1-glycerol-stock-4-G10_R1R2.bam	/Users/albertonava/Documents/Projects/211117_divaseq_analysis/alberto/mountfolder//JBx_203274/aanava-1-glycerol-stock-4-G10_R1R2.vcf	/Users/albertonava/Documents/Projects/211117_divaseq_analysis/alberto/snapshots/JBx_203274_nava-1-glycerol-stock-4-G10_R1R2.jpg	/Users/albertonava/Documents/Projects/211117_divaseq_analysis/alberto/mountfolder/JBx_203274/JBx_203274.gff3	/Users/albertonava/Documents/Projects/211117_divaseq_analysis/alberto/depths/aanava-1-glycerol-stock-4-G10_R1R2.bam.depth	['GA->[G]@POS5097', 'TTTCAA->[T]@POS5484', 'AAT->[A]@POS5493', 'ATCAT->[A]@POS5498', 'T->[C]@POS5536', 'AT->[A]@POS5542', 'C->[T]@POS7488']	pPM021	[(3499, 10344, 'FICUS-Kan')]	[]	[(5485, 5489), (5543, 5543)]	[]	TRUE	TRUE		TRUE
115	aanava-1-glycerol-stock-4-H10	16979	17229	16925	771.2927	100	JBx_203274	10462	295	2	0	5	glycerol-stock-4-H10	mountfolder//JBx_203274/aanava-1-glycerol-stock-4-H10_R1R2.bam	/Users/albertonava/Documents/Projects/211117_divaseq_analysis/alberto/mountfolder/JBx_203274/JBx_203274.fa	/Users/albertonava/Documents/Projects/211117_divaseq_analysis/alberto/mountfolder//JBx_203274/aanava-1-glycerol-stock-4-H10_R1R2.bam	/Users/albertonava/Documents/Projects/211117_divaseq_analysis/alberto/mountfolder//JBx_203274/aanava-1-glycerol-stock-4-H10_R1R2.vcf	/Users/albertonava/Documents/Projects/211117_divaseq_analysis/alberto/snapshots/JBx_203274_nava-1-glycerol-stock-4-H10_R1R2.jpg	/Users/albertonava/Documents/Projects/211117_divaseq_analysis/alberto/mountfolder/JBx_203274/JBx_203274.gff3	/Users/albertonava/Documents/Projects/211117_divaseq_analysis/alberto/depths/aanava-1-glycerol-stock-4-H10_R1R2.bam.depth	['GA->[G]@POS5097', 'TTTCAA->[T]@POS5484', 'AAT->[A]@POS5493', 'ATCAT->[A]@POS5498', 'T->[C]@POS5536', 'AT->[A]@POS5542', 'C->[T]@POS7488']	pPM021	[(3499, 10344, 'FICUS-Kan')]	[]	[(5391, 5449), (5485, 5489), (5543, 5543)]	[]	TRUE	TRUE		TRUE
63	aanava-1-glycerol-stock-4-B11	11476	9511	9440	394.4372	100	JBx_203275	10397	240	2	0	4	glycerol-stock-4-B11	mountfolder//JBx_203275/aanava-1-glycerol-stock-4-B11_R1R2.bam	/Users/albertonava/Documents/Projects/211117_divaseq_analysis/alberto/mountfolder/JBx_203275/JBx_203275.fa	/Users/albertonava/Documents/Projects/211117_divaseq_analysis/alberto/mountfolder//JBx_203275/aanava-1-glycerol-stock-4-B11_R1R2.bam	/Users/albertonava/Documents/Projects/211117_divaseq_analysis/alberto/mountfolder//JBx_203275/aanava-1-glycerol-stock-4-B11_R1R2.vcf	/Users/albertonava/Documents/Projects/211117_divaseq_analysis/alberto/snapshots/JBx_203275_nava-1-glycerol-stock-4-B11_R1R2.jpg	/Users/albertonava/Documents/Projects/211117_divaseq_analysis/alberto/mountfolder/JBx_203275/JBx_203275.gff3	/Users/albertonava/Documents/Projects/211117_divaseq_analysis/alberto/depths/aanava-1-glycerol-stock-4-B11_R1R2.bam.depth	['GA->[G]@POS5097', 'TTTCAA->[T]@POS5484', 'T->[C]@POS5536', 'AT->[A]@POS5542', 'C->[T]@POS7488']	pPM021	[(3499, 10362, 'FICUS-Kan')]	[]	[]	[]	TRUE	TRUE		TRUE
72	aanava-1-glycerol-stock-4-C11	15771	12118	11937	428.1645	100	JBx_203282	13654	313	5	0	5	glycerol-stock-4-C11	mountfolder//JBx_203282/aanava-1-glycerol-stock-4-C11_R1R2.bam	/Users/albertonava/Documents/Projects/211117_divaseq_analysis/alberto/mountfolder/JBx_203282/JBx_203282.fa	/Users/albertonava/Documents/Projects/211117_divaseq_analysis/alberto/mountfolder//JBx_203282/aanava-1-glycerol-stock-4-C11_R1R2.bam	/Users/albertonava/Documents/Projects/211117_divaseq_analysis/alberto/mountfolder//JBx_203282/aanava-1-glycerol-stock-4-C11_R1R2.vcf	/Users/albertonava/Documents/Projects/211117_divaseq_analysis/alberto/snapshots/JBx_203282_nava-1-glycerol-stock-4-C11_R1R2.jpg	/Users/albertonava/Documents/Projects/211117_divaseq_analysis/alberto/mountfolder/JBx_203282/JBx_203282.gff3	/Users/albertonava/Documents/Projects/211117_divaseq_analysis/alberto/depths/aanava-1-glycerol-stock-4-C11_R1R2.bam.depth	['G->[T]@POS103', 'G->[T]@POS1363', 'GA->[G]@POS8289', 'TTTCAA->[T]@POS8676', 'AAT->[A]@POS8685', 'ATCATT->[A]@POS8690', 'T->[G]@POS8708', 'T->[C]@POS8728', 'AT->[A]@POS8734', 'C->[T]@POS10680']	pPM021	[(6691, 13536, 'FICUS-Kan')]	['G->[T]@POS103', 'G->[T]@POS1363']	[(8290, 8290), (8537, 8633), (8677, 8681), (8735, 8735)]	[]	FALSE	FALSE		FALSE
81	aanava-1-glycerol-stock-4-D11	16465	16055	15847	555.2921	100	JBx_203282	13654	308	4	0	3	glycerol-stock-4-D11	mountfolder//JBx_203282/aanava-1-glycerol-stock-4-D11_R1R2.bam	/Users/albertonava/Documents/Projects/211117_divaseq_analysis/alberto/mountfolder/JBx_203282/JBx_203282.fa	/Users/albertonava/Documents/Projects/211117_divaseq_analysis/alberto/mountfolder//JBx_203282/aanava-1-glycerol-stock-4-D11_R1R2.bam	/Users/albertonava/Documents/Projects/211117_divaseq_analysis/alberto/mountfolder//JBx_203282/aanava-1-glycerol-stock-4-D11_R1R2.vcf	/Users/albertonava/Documents/Projects/211117_divaseq_analysis/alberto/snapshots/JBx_203282_nava-1-glycerol-stock-4-D11_R1R2.jpg	/Users/albertonava/Documents/Projects/211117_divaseq_analysis/alberto/mountfolder/JBx_203282/JBx_203282.gff3	/Users/albertonava/Documents/Projects/211117_divaseq_analysis/alberto/depths/aanava-1-glycerol-stock-4-D11_R1R2.bam.depth	['G->[T]@POS103', 'G->[T]@POS1363', 'GA->[G]@POS8289', 'TTTCAA->[T]@POS8676', 'T->[C]@POS8728', 'AT->[A]@POS8734', 'C->[T]@POS10680']	pPM021	[(6691, 13536, 'FICUS-Kan')]	['G->[T]@POS103', 'G->[T]@POS1363']	[(8605, 8623), (8677, 8681), (8735, 8735)]	[]	FALSE	FALSE		FALSE
89	aanava-1-glycerol-stock-4-E11	6078	5698	5626	206.0683	100	JBx_203282	13654	311	2	0	3	glycerol-stock-4-E11	mountfolder//JBx_203282/aanava-1-glycerol-stock-4-E11_R1R2.bam	/Users/albertonava/Documents/Projects/211117_divaseq_analysis/alberto/mountfolder/JBx_203282/JBx_203282.fa	/Users/albertonava/Documents/Projects/211117_divaseq_analysis/alberto/mountfolder//JBx_203282/aanava-1-glycerol-stock-4-E11_R1R2.bam	/Users/albertonava/Documents/Projects/211117_divaseq_analysis/alberto/mountfolder//JBx_203282/aanava-1-glycerol-stock-4-E11_R1R2.vcf	/Users/albertonava/Documents/Projects/211117_divaseq_analysis/alberto/snapshots/JBx_203282_nava-1-glycerol-stock-4-E11_R1R2.jpg	/Users/albertonava/Documents/Projects/211117_divaseq_analysis/alberto/mountfolder/JBx_203282/JBx_203282.gff3	/Users/albertonava/Documents/Projects/211117_divaseq_analysis/alberto/depths/aanava-1-glycerol-stock-4-E11_R1R2.bam.depth	['GA->[G]@POS8289', 'TTTCAA->[T]@POS8676', 'T->[C]@POS8728', 'AT->[A]@POS8734', 'C->[T]@POS10680']	pPM021	[(6691, 13536, 'FICUS-Kan')]	[]	[(8541, 8632), (8677, 8681), (8735, 8735)]	[]	TRUE	TRUE		TRUE
98	aanava-1-glycerol-stock-4-F11	18710	18104	17873	621.915	100	JBx_203282	13654	287	4	0	3	glycerol-stock-4-F11	mountfolder//JBx_203282/aanava-1-glycerol-stock-4-F11_R1R2.bam	/Users/albertonava/Documents/Projects/211117_divaseq_analysis/alberto/mountfolder/JBx_203282/JBx_203282.fa	/Users/albertonava/Documents/Projects/211117_divaseq_analysis/alberto/mountfolder//JBx_203282/aanava-1-glycerol-stock-4-F11_R1R2.bam	/Users/albertonava/Documents/Projects/211117_divaseq_analysis/alberto/mountfolder//JBx_203282/aanava-1-glycerol-stock-4-F11_R1R2.vcf	/Users/albertonava/Documents/Projects/211117_divaseq_analysis/alberto/snapshots/JBx_203282_nava-1-glycerol-stock-4-F11_R1R2.jpg	/Users/albertonava/Documents/Projects/211117_divaseq_analysis/alberto/mountfolder/JBx_203282/JBx_203282.gff3	/Users/albertonava/Documents/Projects/211117_divaseq_analysis/alberto/depths/aanava-1-glycerol-stock-4-F11_R1R2.bam.depth	['G->[T]@POS103', 'G->[T]@POS1363', 'GA->[G]@POS8289', 'TTTCAA->[T]@POS8676', 'T->[C]@POS8728', 'AT->[A]@POS8734', 'C->[T]@POS10680']	pPM021	[(6691, 13536, 'FICUS-Kan')]	['G->[T]@POS103', 'G->[T]@POS1363']	[]	[]	FALSE	FALSE		FALSE
54	aanava-1-glycerol-stock-4-A12	25588	17414	17413	492.8289	71.7082	JBx_203289	12668	172	20	11	15	glycerol-stock-4-A12	mountfolder//JBx_203289/aanava-1-glycerol-stock-4-A12_R1R2.bam	/Users/albertonava/Documents/Projects/211117_divaseq_analysis/alberto/mountfolder/JBx_203289/JBx_203289.fa	/Users/albertonava/Documents/Projects/211117_divaseq_analysis/alberto/mountfolder//JBx_203289/aanava-1-glycerol-stock-4-A12_R1R2.bam	/Users/albertonava/Documents/Projects/211117_divaseq_analysis/alberto/mountfolder//JBx_203289/aanava-1-glycerol-stock-4-A12_R1R2.vcf	/Users/albertonava/Documents/Projects/211117_divaseq_analysis/alberto/snapshots/JBx_203289_nava-1-glycerol-stock-4-A12_R1R2.jpg	/Users/albertonava/Documents/Projects/211117_divaseq_analysis/alberto/mountfolder/JBx_203289/JBx_203289.gff3	/Users/albertonava/Documents/Projects/211117_divaseq_analysis/alberto/depths/aanava-1-glycerol-stock-4-A12_R1R2.bam.depth	['T->[C]@POS321', 'G->[C]@POS326', 'T->[G]@POS327', 'G->[A]@POS351', 'A->[AGGCG]@POS389', 'AGTTT->[A]@POS390', 'G->[A]@POS402', 'C->[T]@POS404', 'G->[T]@POS405', 'C->[T]@POS406', 'G->[T]@POS408', 'AAC->[A]@POS411', 'C->[CGT]@POS414', 'T->[TTGA]@POS422', 'A->[C]@POS631', 'T->[G]@POS633', 'C->[T]@POS636', 'GT->[G]@POS642', 'C->[CG]@POS645', 'G->[A]@POS648', 'TAACAA->[T]@POS657', 'C->[CGTGGT]@POS663…	pPM021	[(5770, 12633, 'FICUS-Kan')]	['T->[C]@POS321', 'G->[C]@POS326', 'T->[G]@POS327', 'G->[A]@POS351', 'A->[AGGCG]@POS389', 'AGTTT->[A]@POS390', 'G->[A]@POS402', 'C->[T]@POS404', 'G->[T]@POS405', 'C->[T]@POS406', 'G->[T]@POS408', 'AAC->[A]@POS411', 'C->[CGT]@POS414', 'T->[TTGA]@POS422', 'A->[C]@POS631', 'T->[G]@POS633', 'C->[T]@POS636', 'GT->[G]@POS642', 'C->[CG]@POS645', 'G->[A]@POS648', 'TAACAA->[T]@POS657', 'C->[CGTGGT]@POS663…	[(148, 291), (412, 540), (559, 561), (633, 672), (748, 752), (774, 816), (873, 1098), (1149, 1323), (1369, 1715), (1735, 3789), (3822, 3827), (3846, 3882), (4014, 4098), (4209, 4209), (4269, 4269), (4343, 5361), (5391, 5415)]	[(148, 291), (412, 540), (559, 561), (633, 672), (748, 752), (774, 816), (873, 1098), (1149, 1323), (1369, 1715), (1735, 3789), (3822, 3827), (3846, 3882), (4014, 4098), (4209, 4209), (4269, 4269), (4343, 5361), (5391, 5415)]	FALSE	FALSE		FALSE
116	aanava-1-glycerol-stock-4-H11	27508	19708	19713	566.9509	100	JBx_203289	12668	174	3	1	6	glycerol-stock-4-H11	mountfolder//JBx_203289/aanava-1-glycerol-stock-4-H11_R1R2.bam	/Users/albertonava/Documents/Projects/211117_divaseq_analysis/alberto/mountfolder/JBx_203289/JBx_203289.fa	/Users/albertonava/Documents/Projects/211117_divaseq_analysis/alberto/mountfolder//JBx_203289/aanava-1-glycerol-stock-4-H11_R1R2.bam	/Users/albertonava/Documents/Projects/211117_divaseq_analysis/alberto/mountfolder//JBx_203289/aanava-1-glycerol-stock-4-H11_R1R2.vcf	/Users/albertonava/Documents/Projects/211117_divaseq_analysis/alberto/snapshots/JBx_203289_nava-1-glycerol-stock-4-H11_R1R2.jpg	/Users/albertonava/Documents/Projects/211117_divaseq_analysis/alberto/mountfolder/JBx_203289/JBx_203289.gff3	/Users/albertonava/Documents/Projects/211117_divaseq_analysis/alberto/depths/aanava-1-glycerol-stock-4-H11_R1R2.bam.depth	['GA->[G]@POS7368', 'TTTCAA->[T]@POS7755', 'AAT->[A]@POS7764', 'T->[C]@POS7807', 'AT->[A]@POS7813', 'C->[T]@POS9759', 'ACG->[A]@POS11056', 'T->[TCC]@POS11059']	pPM021	[(5770, 12633, 'FICUS-Kan')]	[]	[]	[]	TRUE	TRUE		TRUE
64	aanava-1-glycerol-stock-4-B12	37090	23042	22700	710.0055	74.1975	JBx_203290	13708	250	10	1	9	glycerol-stock-4-B12	mountfolder//JBx_203290/aanava-1-glycerol-stock-4-B12_R1R2.bam	/Users/albertonava/Documents/Projects/211117_divaseq_analysis/alberto/mountfolder/JBx_203290/JBx_203290.fa	/Users/albertonava/Documents/Projects/211117_divaseq_analysis/alberto/mountfolder//JBx_203290/aanava-1-glycerol-stock-4-B12_R1R2.bam	/Users/albertonava/Documents/Projects/211117_divaseq_analysis/alberto/mountfolder//JBx_203290/aanava-1-glycerol-stock-4-B12_R1R2.vcf	/Users/albertonava/Documents/Projects/211117_divaseq_analysis/alberto/snapshots/JBx_203290_nava-1-glycerol-stock-4-B12_R1R2.jpg	/Users/albertonava/Documents/Projects/211117_divaseq_analysis/alberto/mountfolder/JBx_203290/JBx_203290.gff3	/Users/albertonava/Documents/Projects/211117_divaseq_analysis/alberto/depths/aanava-1-glycerol-stock-4-B12_R1R2.bam.depth	['TGGGG->[T]@POS119', 'C->[G]@POS128', 'G->[T]@POS129', 'T->[C]@POS132', 'T->[C]@POS135', 'C->[G]@POS141', 'T->[C]@POS144', 'TC->[T]@POS149', 'GC->[G]@POS151', 'T->[G]@POS154', 'C->[CCCAGA]@POS158', 'A->[C]@POS161', 'CAGT->[C]@POS163', 'GA->[G]@POS8343', 'TTTCAA->[T]@POS8730', 'T->[C]@POS8782', 'AT->[A]@POS8788', 'C->[T]@POS10734']	pPM021	[(6745, 13590, 'FICUS-Kan')]	['TGGGG->[T]@POS119', 'C->[G]@POS128', 'G->[T]@POS129', 'T->[C]@POS132', 'T->[C]@POS135', 'C->[G]@POS141', 'T->[C]@POS144', 'TC->[T]@POS149', 'GC->[G]@POS151', 'T->[G]@POS154', 'C->[CCCAGA]@POS158', 'A->[C]@POS161', 'CAGT->[C]@POS163']	[(117, 3701)]	[(117, 3701)]	FALSE	FALSE		FALSE
73	aanava-1-glycerol-stock-4-C12	12206	11310	11116	368.1362	73.8474	JBx_203290	13708	265	2	0	5	glycerol-stock-4-C12	mountfolder//JBx_203290/aanava-1-glycerol-stock-4-C12_R1R2.bam	/Users/albertonava/Documents/Projects/211117_divaseq_analysis/alberto/mountfolder/JBx_203290/JBx_203290.fa	/Users/albertonava/Documents/Projects/211117_divaseq_analysis/alberto/mountfolder//JBx_203290/aanava-1-glycerol-stock-4-C12_R1R2.bam	/Users/albertonava/Documents/Projects/211117_divaseq_analysis/alberto/mountfolder//JBx_203290/aanava-1-glycerol-stock-4-C12_R1R2.vcf	/Users/albertonava/Documents/Projects/211117_divaseq_analysis/alberto/snapshots/JBx_203290_nava-1-glycerol-stock-4-C12_R1R2.jpg	/Users/albertonava/Documents/Projects/211117_divaseq_analysis/alberto/mountfolder/JBx_203290/JBx_203290.gff3	/Users/albertonava/Documents/Projects/211117_divaseq_analysis/alberto/depths/aanava-1-glycerol-stock-4-C12_R1R2.bam.depth	['GA->[G]@POS8343', 'TTTCAA->[T]@POS8730', 'T->[C]@POS8782', 'AT->[A]@POS8788', 'C->[T]@POS10734']	pPM021	[(6745, 13590, 'FICUS-Kan')]	[]	[(117, 3701), (8731, 8735), (8789, 8789)]	[(117, 3701)]	FALSE	FALSE		FALSE
228	aanava-3-glycerol-stock-9-B1	6594	1826	1821	89.3042	100	JBx_203418	9184	265	3	0	3	glycerol-stock-9-B1	mountfolder//JBx_203418/aanava-3-glycerol-stock-9-B1_R1R2.bam	/Users/albertonava/Documents/Projects/211117_divaseq_analysis/alberto/mountfolder/JBx_203418/JBx_203418.fa	/Users/albertonava/Documents/Projects/211117_divaseq_analysis/alberto/mountfolder//JBx_203418/aanava-3-glycerol-stock-9-B1_R1R2.bam	/Users/albertonava/Documents/Projects/211117_divaseq_analysis/alberto/mountfolder//JBx_203418/aanava-3-glycerol-stock-9-B1_R1R2.vcf	/Users/albertonava/Documents/Projects/211117_divaseq_analysis/alberto/snapshots/JBx_203418_nava-3-glycerol-stock-9-B1_R1R2.jpg	/Users/albertonava/Documents/Projects/211117_divaseq_analysis/alberto/mountfolder/JBx_203418/JBx_203418.gff3	/Users/albertonava/Documents/Projects/211117_divaseq_analysis/alberto/depths/aanava-3-glycerol-stock-9-B1_R1R2.bam.depth	['G->[A]@POS1285', 'GA->[G]@POS3819', 'TTTCAA->[T]@POS4206', 'T->[C]@POS4258', 'AT->[A]@POS4264', 'C->[T]@POS6210']	pPM021	[(2221, 9066, 'FICUS-Kan')]	['G->[A]@POS1285']	[]	[]	FALSE	FALSE	maybe, consistent mutations between colonies: gtt -> att = V -> I	TRUE
238	aanava-3-glycerol-stock-9-C1	9047	5422	5442	296.5274	100	JBx_203418	9184	303	4	0	4	glycerol-stock-9-C1	mountfolder//JBx_203418/aanava-3-glycerol-stock-9-C1_R1R2.bam	/Users/albertonava/Documents/Projects/211117_divaseq_analysis/alberto/mountfolder/JBx_203418/JBx_203418.fa	/Users/albertonava/Documents/Projects/211117_divaseq_analysis/alberto/mountfolder//JBx_203418/aanava-3-glycerol-stock-9-C1_R1R2.bam	/Users/albertonava/Documents/Projects/211117_divaseq_analysis/alberto/mountfolder//JBx_203418/aanava-3-glycerol-stock-9-C1_R1R2.vcf	/Users/albertonava/Documents/Projects/211117_divaseq_analysis/alberto/snapshots/JBx_203418_nava-3-glycerol-stock-9-C1_R1R2.jpg	/Users/albertonava/Documents/Projects/211117_divaseq_analysis/alberto/mountfolder/JBx_203418/JBx_203418.gff3	/Users/albertonava/Documents/Projects/211117_divaseq_analysis/alberto/depths/aanava-3-glycerol-stock-9-C1_R1R2.bam.depth	['G->[A]@POS1285', 'CT->[C]@POS4103', 'T->[C]@POS4136', 'TTTCAA->[T]@POS4206', 'T->[C]@POS4258', 'AT->[A]@POS4264', 'C->[T]@POS6210']	pPM021	[(2221, 9066, 'FICUS-Kan')]	['G->[A]@POS1285']	[(4068, 4160), (4207, 4211), (4265, 4265)]	[]	FALSE	FALSE		TRUE
248	aanava-3-glycerol-stock-9-D1	43899	40925	40945	1708.2418	100	JBx_203418	9184	184	4	1	5	glycerol-stock-9-D1	mountfolder//JBx_203418/aanava-3-glycerol-stock-9-D1_R1R2.bam	/Users/albertonava/Documents/Projects/211117_divaseq_analysis/alberto/mountfolder/JBx_203418/JBx_203418.fa	/Users/albertonava/Documents/Projects/211117_divaseq_analysis/alberto/mountfolder//JBx_203418/aanava-3-glycerol-stock-9-D1_R1R2.bam	/Users/albertonava/Documents/Projects/211117_divaseq_analysis/alberto/mountfolder//JBx_203418/aanava-3-glycerol-stock-9-D1_R1R2.vcf	/Users/albertonava/Documents/Projects/211117_divaseq_analysis/alberto/snapshots/JBx_203418_nava-3-glycerol-stock-9-D1_R1R2.jpg	/Users/albertonava/Documents/Projects/211117_divaseq_analysis/alberto/mountfolder/JBx_203418/JBx_203418.gff3	/Users/albertonava/Documents/Projects/211117_divaseq_analysis/alberto/depths/aanava-3-glycerol-stock-9-D1_R1R2.bam.depth	['C->[A]@POS822', 'C->[A]@POS1332', 'GA->[G]@POS3819', 'TTTCAA->[T]@POS4206', 'T->[C]@POS4258', 'AT->[A]@POS4264', 'C->[T]@POS6210']	pPM021	[(2221, 9066, 'FICUS-Kan')]	['C->[A]@POS822', 'C->[A]@POS1332']	[]	[]	FALSE	FALSE		FALSE
259	aanava-3-glycerol-stock-9-E1	35109	30032	30106	1215.0111	100	JBx_203419	9119	176	2	1	5	glycerol-stock-9-E1	mountfolder//JBx_203419/aanava-3-glycerol-stock-9-E1_R1R2.bam	/Users/albertonava/Documents/Projects/211117_divaseq_analysis/alberto/mountfolder/JBx_203419/JBx_203419.fa	/Users/albertonava/Documents/Projects/211117_divaseq_analysis/alberto/mountfolder//JBx_203419/aanava-3-glycerol-stock-9-E1_R1R2.bam	/Users/albertonava/Documents/Projects/211117_divaseq_analysis/alberto/mountfolder//JBx_203419/aanava-3-glycerol-stock-9-E1_R1R2.vcf	/Users/albertonava/Documents/Projects/211117_divaseq_analysis/alberto/snapshots/JBx_203419_nava-3-glycerol-stock-9-E1_R1R2.jpg	/Users/albertonava/Documents/Projects/211117_divaseq_analysis/alberto/mountfolder/JBx_203419/JBx_203419.gff3	/Users/albertonava/Documents/Projects/211117_divaseq_analysis/alberto/depths/aanava-3-glycerol-stock-9-E1_R1R2.bam.depth	['GA->[G]@POS3819', 'TTTCAA->[T]@POS4206', 'T->[C]@POS4258', 'AT->[A]@POS4264', 'C->[T]@POS6210']	pPM021	[(2221, 9084, 'FICUS-Kan')]	[]	[]	[]	TRUE	TRUE		TRUE
278	aanava-3-glycerol-stock-9-G1	12035	8040	8099	436.7267	100	JBx_203419	9119	324	4	0	6	glycerol-stock-9-G1	mountfolder//JBx_203419/aanava-3-glycerol-stock-9-G1_R1R2.bam	/Users/albertonava/Documents/Projects/211117_divaseq_analysis/alberto/mountfolder/JBx_203419/JBx_203419.fa	/Users/albertonava/Documents/Projects/211117_divaseq_analysis/alberto/mountfolder//JBx_203419/aanava-3-glycerol-stock-9-G1_R1R2.bam	/Users/albertonava/Documents/Projects/211117_divaseq_analysis/alberto/mountfolder//JBx_203419/aanava-3-glycerol-stock-9-G1_R1R2.vcf	/Users/albertonava/Documents/Projects/211117_divaseq_analysis/alberto/snapshots/JBx_203419_nava-3-glycerol-stock-9-G1_R1R2.jpg	/Users/albertonava/Documents/Projects/211117_divaseq_analysis/alberto/mountfolder/JBx_203419/JBx_203419.gff3	/Users/albertonava/Documents/Projects/211117_divaseq_analysis/alberto/depths/aanava-3-glycerol-stock-9-G1_R1R2.bam.depth	['GA->[G]@POS3819', 'T->[A]@POS4100', 'TTTCAA->[T]@POS4206', 'AAT->[A]@POS4215', 'ATCAT->[A]@POS4220', 'TCA->[T]@POS4221', 'T->[G]@POS4243', 'T->[C]@POS4258', 'AT->[A]@POS4264', 'C->[T]@POS6210']	pPM021	[(2221, 9084, 'FICUS-Kan')]	[]	[(4126, 4170), (4207, 4211), (4265, 4265)]	[]	TRUE	TRUE		TRUE
221	aanava-3-glycerol-stock-9-A2	13066	5816	5824	332.4104	100	JBx_203420	7609	250	3	1	6	glycerol-stock-9-A2	mountfolder//JBx_203420/aanava-3-glycerol-stock-9-A2_R1R2.bam	/Users/albertonava/Documents/Projects/211117_divaseq_analysis/alberto/mountfolder/JBx_203420/JBx_203420.fa	/Users/albertonava/Documents/Projects/211117_divaseq_analysis/alberto/mountfolder//JBx_203420/aanava-3-glycerol-stock-9-A2_R1R2.bam	/Users/albertonava/Documents/Projects/211117_divaseq_analysis/alberto/mountfolder//JBx_203420/aanava-3-glycerol-stock-9-A2_R1R2.vcf	/Users/albertonava/Documents/Projects/211117_divaseq_analysis/alberto/snapshots/JBx_203420_nava-3-glycerol-stock-9-A2_R1R2.jpg	/Users/albertonava/Documents/Projects/211117_divaseq_analysis/alberto/mountfolder/JBx_203420/JBx_203420.gff3	/Users/albertonava/Documents/Projects/211117_divaseq_analysis/alberto/depths/aanava-3-glycerol-stock-9-A2_R1R2.bam.depth	['GA->[G]@POS2244', 'TTTCAA->[T]@POS2631', 'AAT->[A]@POS2640', 'T->[C]@POS2683', 'AT->[A]@POS2689', 'C->[T]@POS4635', 'ATC->[A]@POS5932', 'C->[CGT]@POS5935', 'A->[G]@POS6261']	pPM021	[(646, 7491, 'FICUS-Kan')]	[]	[]	[]	TRUE	TRUE		TRUE
231	aanava-3-glycerol-stock-9-B2	15985	12858	12780	780.5907	100	JBx_203420	7609	283	2	0	5	glycerol-stock-9-B2	mountfolder//JBx_203420/aanava-3-glycerol-stock-9-B2_R1R2.bam	/Users/albertonava/Documents/Projects/211117_divaseq_analysis/alberto/mountfolder/JBx_203420/JBx_203420.fa	/Users/albertonava/Documents/Projects/211117_divaseq_analysis/alberto/mountfolder//JBx_203420/aanava-3-glycerol-stock-9-B2_R1R2.bam	/Users/albertonava/Documents/Projects/211117_divaseq_analysis/alberto/mountfolder//JBx_203420/aanava-3-glycerol-stock-9-B2_R1R2.vcf	/Users/albertonava/Documents/Projects/211117_divaseq_analysis/alberto/snapshots/JBx_203420_nava-3-glycerol-stock-9-B2_R1R2.jpg	/Users/albertonava/Documents/Projects/211117_divaseq_analysis/alberto/mountfolder/JBx_203420/JBx_203420.gff3	/Users/albertonava/Documents/Projects/211117_divaseq_analysis/alberto/depths/aanava-3-glycerol-stock-9-B2_R1R2.bam.depth	['GA->[G]@POS2244', 'TTTCAA->[T]@POS2631', 'AAT->[A]@POS2640', 'T->[C]@POS2683', 'AT->[A]@POS2689', 'C->[T]@POS4635']	pPM021	[(646, 7491, 'FICUS-Kan')]	[]	[]	[]	TRUE	TRUE		TRUE
240	aanava-3-glycerol-stock-9-C2	8354	6601	6590	381.1611	100	JBx_203420	7609	247	2	0	3	glycerol-stock-9-C2	mountfolder//JBx_203420/aanava-3-glycerol-stock-9-C2_R1R2.bam	/Users/albertonava/Documents/Projects/211117_divaseq_analysis/alberto/mountfolder/JBx_203420/JBx_203420.fa	/Users/albertonava/Documents/Projects/211117_divaseq_analysis/alberto/mountfolder//JBx_203420/aanava-3-glycerol-stock-9-C2_R1R2.bam	/Users/albertonava/Documents/Projects/211117_divaseq_analysis/alberto/mountfolder//JBx_203420/aanava-3-glycerol-stock-9-C2_R1R2.vcf	/Users/albertonava/Documents/Projects/211117_divaseq_analysis/alberto/snapshots/JBx_203420_nava-3-glycerol-stock-9-C2_R1R2.jpg	/Users/albertonava/Documents/Projects/211117_divaseq_analysis/alberto/mountfolder/JBx_203420/JBx_203420.gff3	/Users/albertonava/Documents/Projects/211117_divaseq_analysis/alberto/depths/aanava-3-glycerol-stock-9-C2_R1R2.bam.depth	['GA->[G]@POS2244', 'TTTCAA->[T]@POS2631', 'T->[C]@POS2683', 'AT->[A]@POS2689', 'C->[T]@POS4635']	pPM021	[(646, 7491, 'FICUS-Kan')]	[]	[(2632, 2636)]	[]	TRUE	TRUE		TRUE
251	aanava-3-glycerol-stock-9-D2	12643	10744	10671	666.1418	100	JBx_203420	7609	281	2	0	3	glycerol-stock-9-D2	mountfolder//JBx_203420/aanava-3-glycerol-stock-9-D2_R1R2.bam	/Users/albertonava/Documents/Projects/211117_divaseq_analysis/alberto/mountfolder/JBx_203420/JBx_203420.fa	/Users/albertonava/Documents/Projects/211117_divaseq_analysis/alberto/mountfolder//JBx_203420/aanava-3-glycerol-stock-9-D2_R1R2.bam	/Users/albertonava/Documents/Projects/211117_divaseq_analysis/alberto/mountfolder//JBx_203420/aanava-3-glycerol-stock-9-D2_R1R2.vcf	/Users/albertonava/Documents/Projects/211117_divaseq_analysis/alberto/snapshots/JBx_203420_nava-3-glycerol-stock-9-D2_R1R2.jpg	/Users/albertonava/Documents/Projects/211117_divaseq_analysis/alberto/mountfolder/JBx_203420/JBx_203420.gff3	/Users/albertonava/Documents/Projects/211117_divaseq_analysis/alberto/depths/aanava-3-glycerol-stock-9-D2_R1R2.bam.depth	['GA->[G]@POS2244', 'TTTCAA->[T]@POS2631', 'T->[C]@POS2683', 'AT->[A]@POS2689', 'C->[T]@POS4635']	pPM021	[(646, 7491, 'FICUS-Kan')]	[]	[(2632, 2636), (2690, 2690)]	[]	TRUE	TRUE		TRUE
261	aanava-3-glycerol-stock-9-E2	3237	2368	2377	129.246	100	JBx_203421	7544	209	3	0	3	glycerol-stock-9-E2	mountfolder//JBx_203421/aanava-3-glycerol-stock-9-E2_R1R2.bam	/Users/albertonava/Documents/Projects/211117_divaseq_analysis/alberto/mountfolder/JBx_203421/JBx_203421.fa	/Users/albertonava/Documents/Projects/211117_divaseq_analysis/alberto/mountfolder//JBx_203421/aanava-3-glycerol-stock-9-E2_R1R2.bam	/Users/albertonava/Documents/Projects/211117_divaseq_analysis/alberto/mountfolder//JBx_203421/aanava-3-glycerol-stock-9-E2_R1R2.vcf	/Users/albertonava/Documents/Projects/211117_divaseq_analysis/alberto/snapshots/JBx_203421_nava-3-glycerol-stock-9-E2_R1R2.jpg	/Users/albertonava/Documents/Projects/211117_divaseq_analysis/alberto/mountfolder/JBx_203421/JBx_203421.gff3	/Users/albertonava/Documents/Projects/211117_divaseq_analysis/alberto/depths/aanava-3-glycerol-stock-9-E2_R1R2.bam.depth	['G->[A]@POS562', 'GA->[G]@POS2244', 'TTTCAA->[T]@POS2631', 'T->[C]@POS2683', 'AT->[A]@POS2689', 'C->[T]@POS4635']	pPM021	[(646, 7509, 'FICUS-Kan')]	['G->[A]@POS562']	[]	[]	FALSE	FALSE	maybe, consistent mutations between colonies: gat -> aat = D -> N	TRUE
270	aanava-3-glycerol-stock-9-F2	10333	7462	7454	483.1315	99.5758	JBx_203421	7544	318	3	0	3	glycerol-stock-9-F2	mountfolder//JBx_203421/aanava-3-glycerol-stock-9-F2_R1R2.bam	/Users/albertonava/Documents/Projects/211117_divaseq_analysis/alberto/mountfolder/JBx_203421/JBx_203421.fa	/Users/albertonava/Documents/Projects/211117_divaseq_analysis/alberto/mountfolder//JBx_203421/aanava-3-glycerol-stock-9-F2_R1R2.bam	/Users/albertonava/Documents/Projects/211117_divaseq_analysis/alberto/mountfolder//JBx_203421/aanava-3-glycerol-stock-9-F2_R1R2.vcf	/Users/albertonava/Documents/Projects/211117_divaseq_analysis/alberto/snapshots/JBx_203421_nava-3-glycerol-stock-9-F2_R1R2.jpg	/Users/albertonava/Documents/Projects/211117_divaseq_analysis/alberto/mountfolder/JBx_203421/JBx_203421.gff3	/Users/albertonava/Documents/Projects/211117_divaseq_analysis/alberto/depths/aanava-3-glycerol-stock-9-F2_R1R2.bam.depth	['G->[A]@POS562', 'GA->[G]@POS2244', 'TTTCAA->[T]@POS2631', 'T->[C]@POS2683', 'AT->[A]@POS2689', 'C->[T]@POS4635']	pPM021	[(646, 7509, 'FICUS-Kan')]	['G->[A]@POS562']	[(2505, 2587), (2632, 2636), (2690, 2690)]	[]	FALSE	FALSE		TRUE
279	aanava-3-glycerol-stock-9-G2	11707	8883	8872	568.3955	100	JBx_203421	7544	294	3	0	3	glycerol-stock-9-G2	mountfolder//JBx_203421/aanava-3-glycerol-stock-9-G2_R1R2.bam	/Users/albertonava/Documents/Projects/211117_divaseq_analysis/alberto/mountfolder/JBx_203421/JBx_203421.fa	/Users/albertonava/Documents/Projects/211117_divaseq_analysis/alberto/mountfolder//JBx_203421/aanava-3-glycerol-stock-9-G2_R1R2.bam	/Users/albertonava/Documents/Projects/211117_divaseq_analysis/alberto/mountfolder//JBx_203421/aanava-3-glycerol-stock-9-G2_R1R2.vcf	/Users/albertonava/Documents/Projects/211117_divaseq_analysis/alberto/snapshots/JBx_203421_nava-3-glycerol-stock-9-G2_R1R2.jpg	/Users/albertonava/Documents/Projects/211117_divaseq_analysis/alberto/mountfolder/JBx_203421/JBx_203421.gff3	/Users/albertonava/Documents/Projects/211117_divaseq_analysis/alberto/depths/aanava-3-glycerol-stock-9-G2_R1R2.bam.depth	['G->[A]@POS562', 'TTTCAA->[T]@POS2631', 'T->[C]@POS2683', 'AT->[A]@POS2689', 'C->[T]@POS4635']	pPM021	[(646, 7509, 'FICUS-Kan')]	['G->[A]@POS562']	[(2245, 2245), (2632, 2636), (2690, 2690)]	[]	FALSE	FALSE		TRUE
288	aanava-3-glycerol-stock-9-H2	6242	5850	5842	394.1653	100	JBx_203421	7544	321	3	0	3	glycerol-stock-9-H2	mountfolder//JBx_203421/aanava-3-glycerol-stock-9-H2_R1R2.bam	/Users/albertonava/Documents/Projects/211117_divaseq_analysis/alberto/mountfolder/JBx_203421/JBx_203421.fa	/Users/albertonava/Documents/Projects/211117_divaseq_analysis/alberto/mountfolder//JBx_203421/aanava-3-glycerol-stock-9-H2_R1R2.bam	/Users/albertonava/Documents/Projects/211117_divaseq_analysis/alberto/mountfolder//JBx_203421/aanava-3-glycerol-stock-9-H2_R1R2.vcf	/Users/albertonava/Documents/Projects/211117_divaseq_analysis/alberto/snapshots/JBx_203421_nava-3-glycerol-stock-9-H2_R1R2.jpg	/Users/albertonava/Documents/Projects/211117_divaseq_analysis/alberto/mountfolder/JBx_203421/JBx_203421.gff3	/Users/albertonava/Documents/Projects/211117_divaseq_analysis/alberto/depths/aanava-3-glycerol-stock-9-H2_R1R2.bam.depth	['C->[T]@POS44', 'TTTCAA->[T]@POS2631', 'T->[C]@POS2683', 'AT->[A]@POS2689', 'C->[T]@POS4635']	pPM021	[(646, 7509, 'FICUS-Kan')]	['C->[T]@POS44']	[(2505, 2561), (2563, 2567), (2579, 2601), (2632, 2636), (2690, 2690)]	[]	FALSE	FALSE		FALSE
222	aanava-3-glycerol-stock-9-A3	12992	8108	8166	486.0293	100	JBx_203422	7576	279	3	1	6	glycerol-stock-9-A3	mountfolder//JBx_203422/aanava-3-glycerol-stock-9-A3_R1R2.bam	/Users/albertonava/Documents/Projects/211117_divaseq_analysis/alberto/mountfolder/JBx_203422/JBx_203422.fa	/Users/albertonava/Documents/Projects/211117_divaseq_analysis/alberto/mountfolder//JBx_203422/aanava-3-glycerol-stock-9-A3_R1R2.bam	/Users/albertonava/Documents/Projects/211117_divaseq_analysis/alberto/mountfolder//JBx_203422/aanava-3-glycerol-stock-9-A3_R1R2.vcf	/Users/albertonava/Documents/Projects/211117_divaseq_analysis/alberto/snapshots/JBx_203422_nava-3-glycerol-stock-9-A3_R1R2.jpg	/Users/albertonava/Documents/Projects/211117_divaseq_analysis/alberto/mountfolder/JBx_203422/JBx_203422.gff3	/Users/albertonava/Documents/Projects/211117_divaseq_analysis/alberto/depths/aanava-3-glycerol-stock-9-A3_R1R2.bam.depth	['GA->[G]@POS2211', 'TTTCAA->[T]@POS2598', 'T->[C]@POS2650', 'AT->[A]@POS2656', 'C->[T]@POS4602', 'ATC->[A]@POS5899', 'C->[CGT]@POS5902', 'A->[G]@POS6228']	pPM021	[(613, 7458, 'FICUS-Kan')]	[]	[]	[]	TRUE	TRUE		TRUE
232	aanava-3-glycerol-stock-9-B3	9412	8002	7881	518.7859	100	JBx_203422	7576	342	2	0	5	glycerol-stock-9-B3	mountfolder//JBx_203422/aanava-3-glycerol-stock-9-B3_R1R2.bam	/Users/albertonava/Documents/Projects/211117_divaseq_analysis/alberto/mountfolder/JBx_203422/JBx_203422.fa	/Users/albertonava/Documents/Projects/211117_divaseq_analysis/alberto/mountfolder//JBx_203422/aanava-3-glycerol-stock-9-B3_R1R2.bam	/Users/albertonava/Documents/Projects/211117_divaseq_analysis/alberto/mountfolder//JBx_203422/aanava-3-glycerol-stock-9-B3_R1R2.vcf	/Users/albertonava/Documents/Projects/211117_divaseq_analysis/alberto/snapshots/JBx_203422_nava-3-glycerol-stock-9-B3_R1R2.jpg	/Users/albertonava/Documents/Projects/211117_divaseq_analysis/alberto/mountfolder/JBx_203422/JBx_203422.gff3	/Users/albertonava/Documents/Projects/211117_divaseq_analysis/alberto/depths/aanava-3-glycerol-stock-9-B3_R1R2.bam.depth	['GA->[G]@POS2211', 'TTTCAA->[T]@POS2598', 'AAT->[A]@POS2607', 'ATCAT->[A]@POS2612', 'T->[C]@POS2650', 'AT->[A]@POS2656', 'C->[T]@POS4602']	pPM021	[(613, 7458, 'FICUS-Kan')]	[]	[(2529, 2547), (2657, 2657)]	[]	TRUE	TRUE		TRUE
241	aanava-3-glycerol-stock-9-C3	17105	12968	12946	725.9337	100	JBx_203423	7511	221	3	1	6	glycerol-stock-9-C3	mountfolder//JBx_203423/aanava-3-glycerol-stock-9-C3_R1R2.bam	/Users/albertonava/Documents/Projects/211117_divaseq_analysis/alberto/mountfolder/JBx_203423/JBx_203423.fa	/Users/albertonava/Documents/Projects/211117_divaseq_analysis/alberto/mountfolder//JBx_203423/aanava-3-glycerol-stock-9-C3_R1R2.bam	/Users/albertonava/Documents/Projects/211117_divaseq_analysis/alberto/mountfolder//JBx_203423/aanava-3-glycerol-stock-9-C3_R1R2.vcf	/Users/albertonava/Documents/Projects/211117_divaseq_analysis/alberto/snapshots/JBx_203423_nava-3-glycerol-stock-9-C3_R1R2.jpg	/Users/albertonava/Documents/Projects/211117_divaseq_analysis/alberto/mountfolder/JBx_203423/JBx_203423.gff3	/Users/albertonava/Documents/Projects/211117_divaseq_analysis/alberto/depths/aanava-3-glycerol-stock-9-C3_R1R2.bam.depth	['GA->[G]@POS2211', 'TTTCAA->[T]@POS2598', 'AAT->[A]@POS2607', 'T->[C]@POS2650', 'AT->[A]@POS2656', 'C->[T]@POS4602', 'ACG->[A]@POS5899', 'T->[TCC]@POS5902']	pPM021	[(613, 7476, 'FICUS-Kan')]	[]	[]	[]	TRUE	TRUE		TRUE
252	aanava-3-glycerol-stock-9-D3	44108	39880	39899	2093.4812	100	JBx_203423	7511	194	2	1	5	glycerol-stock-9-D3	mountfolder//JBx_203423/aanava-3-glycerol-stock-9-D3_R1R2.bam	/Users/albertonava/Documents/Projects/211117_divaseq_analysis/alberto/mountfolder/JBx_203423/JBx_203423.fa	/Users/albertonava/Documents/Projects/211117_divaseq_analysis/alberto/mountfolder//JBx_203423/aanava-3-glycerol-stock-9-D3_R1R2.bam	/Users/albertonava/Documents/Projects/211117_divaseq_analysis/alberto/mountfolder//JBx_203423/aanava-3-glycerol-stock-9-D3_R1R2.vcf	/Users/albertonava/Documents/Projects/211117_divaseq_analysis/alberto/snapshots/JBx_203423_nava-3-glycerol-stock-9-D3_R1R2.jpg	/Users/albertonava/Documents/Projects/211117_divaseq_analysis/alberto/mountfolder/JBx_203423/JBx_203423.gff3	/Users/albertonava/Documents/Projects/211117_divaseq_analysis/alberto/depths/aanava-3-glycerol-stock-9-D3_R1R2.bam.depth	['GA->[G]@POS2211', 'TTTCAA->[T]@POS2598', 'T->[C]@POS2650', 'AT->[A]@POS2656', 'C->[T]@POS4602']	pPM021	[(613, 7476, 'FICUS-Kan')]	[]	[]	[]	TRUE	TRUE		TRUE
262	aanava-3-glycerol-stock-9-E3	31828	25185	25271	1333.2757	100	JBx_203423	7511	199	6	4	10	glycerol-stock-9-E3	mountfolder//JBx_203423/aanava-3-glycerol-stock-9-E3_R1R2.bam	/Users/albertonava/Documents/Projects/211117_divaseq_analysis/alberto/mountfolder/JBx_203423/JBx_203423.fa	/Users/albertonava/Documents/Projects/211117_divaseq_analysis/alberto/mountfolder//JBx_203423/aanava-3-glycerol-stock-9-E3_R1R2.bam	/Users/albertonava/Documents/Projects/211117_divaseq_analysis/alberto/mountfolder//JBx_203423/aanava-3-glycerol-stock-9-E3_R1R2.vcf	/Users/albertonava/Documents/Projects/211117_divaseq_analysis/alberto/snapshots/JBx_203423_nava-3-glycerol-stock-9-E3_R1R2.jpg	/Users/albertonava/Documents/Projects/211117_divaseq_analysis/alberto/mountfolder/JBx_203423/JBx_203423.gff3	/Users/albertonava/Documents/Projects/211117_divaseq_analysis/alberto/depths/aanava-3-glycerol-stock-9-E3_R1R2.bam.depth	['GA->[G]@POS2211', 'TTTCAA->[T]@POS2598', 'T->[C]@POS2650', 'AT->[A]@POS2656', 'C->[T]@POS4602', 'ACG->[A]@POS5899', 'T->[TCC]@POS5902', 'G->[A]@POS6228']	pPM021	[(613, 7476, 'FICUS-Kan')]	[]	[]	[]	TRUE	TRUE		TRUE
271	aanava-3-glycerol-stock-9-F3	7041	5343	5329	339.4535	99.6006	JBx_203423	7511	280	2	0	6	glycerol-stock-9-F3	mountfolder//JBx_203423/aanava-3-glycerol-stock-9-F3_R1R2.bam	/Users/albertonava/Documents/Projects/211117_divaseq_analysis/alberto/mountfolder/JBx_203423/JBx_203423.fa	/Users/albertonava/Documents/Projects/211117_divaseq_analysis/alberto/mountfolder//JBx_203423/aanava-3-glycerol-stock-9-F3_R1R2.bam	/Users/albertonava/Documents/Projects/211117_divaseq_analysis/alberto/mountfolder//JBx_203423/aanava-3-glycerol-stock-9-F3_R1R2.vcf	/Users/albertonava/Documents/Projects/211117_divaseq_analysis/alberto/snapshots/JBx_203423_nava-3-glycerol-stock-9-F3_R1R2.jpg	/Users/albertonava/Documents/Projects/211117_divaseq_analysis/alberto/mountfolder/JBx_203423/JBx_203423.gff3	/Users/albertonava/Documents/Projects/211117_divaseq_analysis/alberto/depths/aanava-3-glycerol-stock-9-F3_R1R2.bam.depth	['GA->[G]@POS2211', 'TTTCAA->[T]@POS2598', 'AAT->[A]@POS2607', 'ATCAT->[A]@POS2612', 'T->[C]@POS2650', 'AT->[A]@POS2656', 'C->[T]@POS4602']	pPM021	[(613, 7476, 'FICUS-Kan')]	[]	[(2212, 2212), (2505, 2552), (2599, 2603)]	[]	TRUE	TRUE		TRUE
223	aanava-3-glycerol-stock-9-A4	41140	37548	37303	2010.1184	100	JBx_203424	7534	216	3	0	5	glycerol-stock-9-A4	mountfolder//JBx_203424/aanava-3-glycerol-stock-9-A4_R1R2.bam	/Users/albertonava/Documents/Projects/211117_divaseq_analysis/alberto/mountfolder/JBx_203424/JBx_203424.fa	/Users/albertonava/Documents/Projects/211117_divaseq_analysis/alberto/mountfolder//JBx_203424/aanava-3-glycerol-stock-9-A4_R1R2.bam	/Users/albertonava/Documents/Projects/211117_divaseq_analysis/alberto/mountfolder//JBx_203424/aanava-3-glycerol-stock-9-A4_R1R2.vcf	/Users/albertonava/Documents/Projects/211117_divaseq_analysis/alberto/snapshots/JBx_203424_nava-3-glycerol-stock-9-A4_R1R2.jpg	/Users/albertonava/Documents/Projects/211117_divaseq_analysis/alberto/mountfolder/JBx_203424/JBx_203424.gff3	/Users/albertonava/Documents/Projects/211117_divaseq_analysis/alberto/depths/aanava-3-glycerol-stock-9-A4_R1R2.bam.depth	['G->[A]@POS165', 'GA->[G]@POS2169', 'TTTCAA->[T]@POS2556', 'AAT->[A]@POS2565', 'T->[C]@POS2608', 'AT->[A]@POS2614', 'C->[T]@POS4560']	pPM021	[(571, 7416, 'FICUS-Kan')]	['G->[A]@POS165']	[]	[]	FALSE	FALSE		FALSE
233	aanava-3-glycerol-stock-9-B4	10113	8766	8670	550.356	99.8009	JBx_203424	7534	296	2	0	4	glycerol-stock-9-B4	mountfolder//JBx_203424/aanava-3-glycerol-stock-9-B4_R1R2.bam	/Users/albertonava/Documents/Projects/211117_divaseq_analysis/alberto/mountfolder/JBx_203424/JBx_203424.fa	/Users/albertonava/Documents/Projects/211117_divaseq_analysis/alberto/mountfolder//JBx_203424/aanava-3-glycerol-stock-9-B4_R1R2.bam	/Users/albertonava/Documents/Projects/211117_divaseq_analysis/alberto/mountfolder//JBx_203424/aanava-3-glycerol-stock-9-B4_R1R2.vcf	/Users/albertonava/Documents/Projects/211117_divaseq_analysis/alberto/snapshots/JBx_203424_nava-3-glycerol-stock-9-B4_R1R2.jpg	/Users/albertonava/Documents/Projects/211117_divaseq_analysis/alberto/mountfolder/JBx_203424/JBx_203424.gff3	/Users/albertonava/Documents/Projects/211117_divaseq_analysis/alberto/depths/aanava-3-glycerol-stock-9-B4_R1R2.bam.depth	['GA->[G]@POS2169', 'TTTCAA->[T]@POS2556', 'AAT->[A]@POS2565', 'T->[C]@POS2608', 'AT->[A]@POS2614', 'C->[T]@POS4560']	pPM021	[(571, 7416, 'FICUS-Kan')]	[]	[(2419, 2511), (2615, 2615)]	[]	TRUE	TRUE		TRUE
280	aanava-3-glycerol-stock-9-G3	14424	13115	12921	811.0346	100	JBx_203424	7534	287	3	0	4	glycerol-stock-9-G3	mountfolder//JBx_203424/aanava-3-glycerol-stock-9-G3_R1R2.bam	/Users/albertonava/Documents/Projects/211117_divaseq_analysis/alberto/mountfolder/JBx_203424/JBx_203424.fa	/Users/albertonava/Documents/Projects/211117_divaseq_analysis/alberto/mountfolder//JBx_203424/aanava-3-glycerol-stock-9-G3_R1R2.bam	/Users/albertonava/Documents/Projects/211117_divaseq_analysis/alberto/mountfolder//JBx_203424/aanava-3-glycerol-stock-9-G3_R1R2.vcf	/Users/albertonava/Documents/Projects/211117_divaseq_analysis/alberto/snapshots/JBx_203424_nava-3-glycerol-stock-9-G3_R1R2.jpg	/Users/albertonava/Documents/Projects/211117_divaseq_analysis/alberto/mountfolder/JBx_203424/JBx_203424.gff3	/Users/albertonava/Documents/Projects/211117_divaseq_analysis/alberto/depths/aanava-3-glycerol-stock-9-G3_R1R2.bam.depth	['G->[A]@POS165', 'GA->[G]@POS2169', 'TTTCAA->[T]@POS2556', 'AAT->[A]@POS2565', 'T->[C]@POS2608', 'AT->[A]@POS2614', 'C->[T]@POS4560']	pPM021	[(571, 7416, 'FICUS-Kan')]	['G->[A]@POS165']	[(2470, 2512), (2615, 2615)]	[]	FALSE	FALSE		FALSE
289	aanava-3-glycerol-stock-9-H3	10923	10408	10248	681.3252	99.6947	JBx_203424	7534	336	2	0	3	glycerol-stock-9-H3	mountfolder//JBx_203424/aanava-3-glycerol-stock-9-H3_R1R2.bam	/Users/albertonava/Documents/Projects/211117_divaseq_analysis/alberto/mountfolder/JBx_203424/JBx_203424.fa	/Users/albertonava/Documents/Projects/211117_divaseq_analysis/alberto/mountfolder//JBx_203424/aanava-3-glycerol-stock-9-H3_R1R2.bam	/Users/albertonava/Documents/Projects/211117_divaseq_analysis/alberto/mountfolder//JBx_203424/aanava-3-glycerol-stock-9-H3_R1R2.vcf	/Users/albertonava/Documents/Projects/211117_divaseq_analysis/alberto/snapshots/JBx_203424_nava-3-glycerol-stock-9-H3_R1R2.jpg	/Users/albertonava/Documents/Projects/211117_divaseq_analysis/alberto/mountfolder/JBx_203424/JBx_203424.gff3	/Users/albertonava/Documents/Projects/211117_divaseq_analysis/alberto/depths/aanava-3-glycerol-stock-9-H3_R1R2.bam.depth	['TTTCAA->[T]@POS2556', 'T->[C]@POS2608', 'AT->[A]@POS2614', 'C->[T]@POS4560']	pPM021	[(571, 7416, 'FICUS-Kan')]	[]	[(2419, 2512), (2557, 2561), (2615, 2615)]	[]	TRUE	TRUE		TRUE
242	aanava-3-glycerol-stock-9-C4	41220	34500	34475	1794.8534	100	JBx_203425	7469	188	2	0	4	glycerol-stock-9-C4	mountfolder//JBx_203425/aanava-3-glycerol-stock-9-C4_R1R2.bam	/Users/albertonava/Documents/Projects/211117_divaseq_analysis/alberto/mountfolder/JBx_203425/JBx_203425.fa	/Users/albertonava/Documents/Projects/211117_divaseq_analysis/alberto/mountfolder//JBx_203425/aanava-3-glycerol-stock-9-C4_R1R2.bam	/Users/albertonava/Documents/Projects/211117_divaseq_analysis/alberto/mountfolder//JBx_203425/aanava-3-glycerol-stock-9-C4_R1R2.vcf	/Users/albertonava/Documents/Projects/211117_divaseq_analysis/alberto/snapshots/JBx_203425_nava-3-glycerol-stock-9-C4_R1R2.jpg	/Users/albertonava/Documents/Projects/211117_divaseq_analysis/alberto/mountfolder/JBx_203425/JBx_203425.gff3	/Users/albertonava/Documents/Projects/211117_divaseq_analysis/alberto/depths/aanava-3-glycerol-stock-9-C4_R1R2.bam.depth	['GA->[G]@POS2169', 'TTTCAA->[T]@POS2556', 'T->[C]@POS2608', 'AT->[A]@POS2614', 'C->[T]@POS4560']	pPM021	[(571, 7434, 'FICUS-Kan')]	[]	[]	[]	TRUE	TRUE		TRUE
253	aanava-3-glycerol-stock-9-D4	21625	19004	18965	1030.5665	100	JBx_203425	7469	210	2	1	5	glycerol-stock-9-D4	mountfolder//JBx_203425/aanava-3-glycerol-stock-9-D4_R1R2.bam	/Users/albertonava/Documents/Projects/211117_divaseq_analysis/alberto/mountfolder/JBx_203425/JBx_203425.fa	/Users/albertonava/Documents/Projects/211117_divaseq_analysis/alberto/mountfolder//JBx_203425/aanava-3-glycerol-stock-9-D4_R1R2.bam	/Users/albertonava/Documents/Projects/211117_divaseq_analysis/alberto/mountfolder//JBx_203425/aanava-3-glycerol-stock-9-D4_R1R2.vcf	/Users/albertonava/Documents/Projects/211117_divaseq_analysis/alberto/snapshots/JBx_203425_nava-3-glycerol-stock-9-D4_R1R2.jpg	/Users/albertonava/Documents/Projects/211117_divaseq_analysis/alberto/mountfolder/JBx_203425/JBx_203425.gff3	/Users/albertonava/Documents/Projects/211117_divaseq_analysis/alberto/depths/aanava-3-glycerol-stock-9-D4_R1R2.bam.depth	['GA->[G]@POS2169', 'TTTCAA->[T]@POS2556', 'AAT->[A]@POS2565', 'T->[C]@POS2608', 'AT->[A]@POS2614', 'C->[T]@POS4560']	pPM021	[(571, 7434, 'FICUS-Kan')]	[]	[]	[]	TRUE	TRUE		TRUE
263	aanava-3-glycerol-stock-9-E4	14649	13400	13410	544.8992	100	JBx_203425	7469	139	10	7	14	glycerol-stock-9-E4	mountfolder//JBx_203425/aanava-3-glycerol-stock-9-E4_R1R2.bam	/Users/albertonava/Documents/Projects/211117_divaseq_analysis/alberto/mountfolder/JBx_203425/JBx_203425.fa	/Users/albertonava/Documents/Projects/211117_divaseq_analysis/alberto/mountfolder//JBx_203425/aanava-3-glycerol-stock-9-E4_R1R2.bam	/Users/albertonava/Documents/Projects/211117_divaseq_analysis/alberto/mountfolder//JBx_203425/aanava-3-glycerol-stock-9-E4_R1R2.vcf	/Users/albertonava/Documents/Projects/211117_divaseq_analysis/alberto/snapshots/JBx_203425_nava-3-glycerol-stock-9-E4_R1R2.jpg	/Users/albertonava/Documents/Projects/211117_divaseq_analysis/alberto/mountfolder/JBx_203425/JBx_203425.gff3	/Users/albertonava/Documents/Projects/211117_divaseq_analysis/alberto/depths/aanava-3-glycerol-stock-9-E4_R1R2.bam.depth	['GA->[G]@POS2169', 'TTTCAA->[T]@POS2556', 'AAT->[A]@POS2565', 'T->[C]@POS2608', 'AT->[A]@POS2614', 'C->[T]@POS4560', 'ACG->[A]@POS5857', 'T->[TCC]@POS5860', 'G->[A]@POS6186', 'T->[TCCCC]@POS7431', 'C->[CT]@POS7433', 'A->[AATAATTTTG]@POS7437', 'C->[T]@POS7440', 'AAAGAT->[A]@POS7442', 'A->[G, *]@POS7444', 'CT->[C]@POS7448']	pPM021	[(571, 7434, 'FICUS-Kan')]	['A->[AATAATTTTG]@POS7437', 'C->[T]@POS7440', 'AAAGAT->[A]@POS7442', 'A->[G, *]@POS7444', 'CT->[C]@POS7448']	[(1, 14), (117, 135), (7419, 7469)]	[(1, 14), (117, 135), (7419, 7469)]	FALSE	FALSE		FALSE
272	aanava-3-glycerol-stock-9-F4	9424	7332	7329	389.3994	100	JBx_203425	7469	203	2	1	4	glycerol-stock-9-F4	mountfolder//JBx_203425/aanava-3-glycerol-stock-9-F4_R1R2.bam	/Users/albertonava/Documents/Projects/211117_divaseq_analysis/alberto/mountfolder/JBx_203425/JBx_203425.fa	/Users/albertonava/Documents/Projects/211117_divaseq_analysis/alberto/mountfolder//JBx_203425/aanava-3-glycerol-stock-9-F4_R1R2.bam	/Users/albertonava/Documents/Projects/211117_divaseq_analysis/alberto/mountfolder//JBx_203425/aanava-3-glycerol-stock-9-F4_R1R2.vcf	/Users/albertonava/Documents/Projects/211117_divaseq_analysis/alberto/snapshots/JBx_203425_nava-3-glycerol-stock-9-F4_R1R2.jpg	/Users/albertonava/Documents/Projects/211117_divaseq_analysis/alberto/mountfolder/JBx_203425/JBx_203425.gff3	/Users/albertonava/Documents/Projects/211117_divaseq_analysis/alberto/depths/aanava-3-glycerol-stock-9-F4_R1R2.bam.depth	['GA->[G]@POS2169', 'TTTCAA->[T]@POS2556', 'T->[C]@POS2608', 'AT->[A]@POS2614', 'C->[T]@POS4560', 'ACG->[A]@POS5857', 'T->[TCC]@POS5860']	pPM021	[(571, 7434, 'FICUS-Kan')]	[]	[]	[]	TRUE	TRUE		TRUE
224	aanava-3-glycerol-stock-9-A5	16686	11129	11160	503.9724	100	JBx_203426	8701	195	4	1	6	glycerol-stock-9-A5	mountfolder//JBx_203426/aanava-3-glycerol-stock-9-A5_R1R2.bam	/Users/albertonava/Documents/Projects/211117_divaseq_analysis/alberto/mountfolder/JBx_203426/JBx_203426.fa	/Users/albertonava/Documents/Projects/211117_divaseq_analysis/alberto/mountfolder//JBx_203426/aanava-3-glycerol-stock-9-A5_R1R2.bam	/Users/albertonava/Documents/Projects/211117_divaseq_analysis/alberto/mountfolder//JBx_203426/aanava-3-glycerol-stock-9-A5_R1R2.vcf	/Users/albertonava/Documents/Projects/211117_divaseq_analysis/alberto/snapshots/JBx_203426_nava-3-glycerol-stock-9-A5_R1R2.jpg	/Users/albertonava/Documents/Projects/211117_divaseq_analysis/alberto/mountfolder/JBx_203426/JBx_203426.gff3	/Users/albertonava/Documents/Projects/211117_divaseq_analysis/alberto/depths/aanava-3-glycerol-stock-9-A5_R1R2.bam.depth	['C->[A]@POS490', 'GA->[G]@POS3336', 'TTTCAA->[T]@POS3723', 'AAT->[A]@POS3732', 'T->[C]@POS3775', 'AT->[A]@POS3781', 'C->[T]@POS5727', 'ATC->[A]@POS7024', 'C->[CGT]@POS7027', 'A->[G]@POS7353']	pPM021	[(1738, 8583, 'FICUS-Kan')]	['C->[A]@POS490']	[(3782, 3782)]	[]	FALSE	FALSE		FALSE
234	aanava-3-glycerol-stock-9-B5	13324	12217	12058	667.1627	100	JBx_203426	8701	299	2	0	3	glycerol-stock-9-B5	mountfolder//JBx_203426/aanava-3-glycerol-stock-9-B5_R1R2.bam	/Users/albertonava/Documents/Projects/211117_divaseq_analysis/alberto/mountfolder/JBx_203426/JBx_203426.fa	/Users/albertonava/Documents/Projects/211117_divaseq_analysis/alberto/mountfolder//JBx_203426/aanava-3-glycerol-stock-9-B5_R1R2.bam	/Users/albertonava/Documents/Projects/211117_divaseq_analysis/alberto/mountfolder//JBx_203426/aanava-3-glycerol-stock-9-B5_R1R2.vcf	/Users/albertonava/Documents/Projects/211117_divaseq_analysis/alberto/snapshots/JBx_203426_nava-3-glycerol-stock-9-B5_R1R2.jpg	/Users/albertonava/Documents/Projects/211117_divaseq_analysis/alberto/mountfolder/JBx_203426/JBx_203426.gff3	/Users/albertonava/Documents/Projects/211117_divaseq_analysis/alberto/depths/aanava-3-glycerol-stock-9-B5_R1R2.bam.depth	['GA->[G]@POS3336', 'TTTCAA->[T]@POS3723', 'T->[C]@POS3775', 'AT->[A]@POS3781', 'C->[T]@POS5727']	pPM021	[(1738, 8583, 'FICUS-Kan')]	[]	[(3630, 3670), (3724, 3727)]	[]	TRUE	TRUE		TRUE
281	aanava-3-glycerol-stock-9-G4	10063	8002	7896	450.218	99.6207	JBx_203426	8701	316	2	0	3	glycerol-stock-9-G4	mountfolder//JBx_203426/aanava-3-glycerol-stock-9-G4_R1R2.bam	/Users/albertonava/Documents/Projects/211117_divaseq_analysis/alberto/mountfolder/JBx_203426/JBx_203426.fa	/Users/albertonava/Documents/Projects/211117_divaseq_analysis/alberto/mountfolder//JBx_203426/aanava-3-glycerol-stock-9-G4_R1R2.bam	/Users/albertonava/Documents/Projects/211117_divaseq_analysis/alberto/mountfolder//JBx_203426/aanava-3-glycerol-stock-9-G4_R1R2.vcf	/Users/albertonava/Documents/Projects/211117_divaseq_analysis/alberto/snapshots/JBx_203426_nava-3-glycerol-stock-9-G4_R1R2.jpg	/Users/albertonava/Documents/Projects/211117_divaseq_analysis/alberto/mountfolder/JBx_203426/JBx_203426.gff3	/Users/albertonava/Documents/Projects/211117_divaseq_analysis/alberto/depths/aanava-3-glycerol-stock-9-G4_R1R2.bam.depth	['TTTCAA->[T]@POS3723', 'T->[C]@POS3775', 'AT->[A]@POS3781', 'C->[T]@POS5727']	pPM021	[(1738, 8583, 'FICUS-Kan')]	[]	[(3337, 3337), (3586, 3693), (3724, 3728), (3782, 3782)]	[]	TRUE	TRUE		TRUE
290	aanava-3-glycerol-stock-9-H4	11045	7379	7318	421.828	100	JBx_203426	8701	316	2	0	3	glycerol-stock-9-H4	mountfolder//JBx_203426/aanava-3-glycerol-stock-9-H4_R1R2.bam	/Users/albertonava/Documents/Projects/211117_divaseq_analysis/alberto/mountfolder/JBx_203426/JBx_203426.fa	/Users/albertonava/Documents/Projects/211117_divaseq_analysis/alberto/mountfolder//JBx_203426/aanava-3-glycerol-stock-9-H4_R1R2.bam	/Users/albertonava/Documents/Projects/211117_divaseq_analysis/alberto/mountfolder//JBx_203426/aanava-3-glycerol-stock-9-H4_R1R2.vcf	/Users/albertonava/Documents/Projects/211117_divaseq_analysis/alberto/snapshots/JBx_203426_nava-3-glycerol-stock-9-H4_R1R2.jpg	/Users/albertonava/Documents/Projects/211117_divaseq_analysis/alberto/mountfolder/JBx_203426/JBx_203426.gff3	/Users/albertonava/Documents/Projects/211117_divaseq_analysis/alberto/depths/aanava-3-glycerol-stock-9-H4_R1R2.bam.depth	['GA->[G]@POS3336', 'TTTCAA->[T]@POS3723', 'T->[C]@POS3775', 'AT->[A]@POS3781', 'C->[T]@POS5727']	pPM021	[(1738, 8583, 'FICUS-Kan')]	[]	[(3597, 3662), (3724, 3728), (3782, 3782)]	[]	TRUE	TRUE		TRUE
243	aanava-3-glycerol-stock-9-C5	19342	14320	14356	715.2272	100	JBx_203427	8636	236	3	1	5	glycerol-stock-9-C5	mountfolder//JBx_203427/aanava-3-glycerol-stock-9-C5_R1R2.bam	/Users/albertonava/Documents/Projects/211117_divaseq_analysis/alberto/mountfolder/JBx_203427/JBx_203427.fa	/Users/albertonava/Documents/Projects/211117_divaseq_analysis/alberto/mountfolder//JBx_203427/aanava-3-glycerol-stock-9-C5_R1R2.bam	/Users/albertonava/Documents/Projects/211117_divaseq_analysis/alberto/mountfolder//JBx_203427/aanava-3-glycerol-stock-9-C5_R1R2.vcf	/Users/albertonava/Documents/Projects/211117_divaseq_analysis/alberto/snapshots/JBx_203427_nava-3-glycerol-stock-9-C5_R1R2.jpg	/Users/albertonava/Documents/Projects/211117_divaseq_analysis/alberto/mountfolder/JBx_203427/JBx_203427.gff3	/Users/albertonava/Documents/Projects/211117_divaseq_analysis/alberto/depths/aanava-3-glycerol-stock-9-C5_R1R2.bam.depth	['GA->[G]@POS3336', 'TTTCAA->[T]@POS3723', 'T->[C]@POS3775', 'AT->[A]@POS3781', 'C->[T]@POS5727', 'ACG->[A]@POS7024', 'T->[TCC]@POS7027', 'G->[A]@POS7353']	pPM021	[(1738, 8601, 'FICUS-Kan')]	[]	[]	[]	TRUE	TRUE		TRUE
254	aanava-3-glycerol-stock-9-D5	36450	30600	30591	1444.7713	100	JBx_203427	8636	203	2	0	4	glycerol-stock-9-D5	mountfolder//JBx_203427/aanava-3-glycerol-stock-9-D5_R1R2.bam	/Users/albertonava/Documents/Projects/211117_divaseq_analysis/alberto/mountfolder/JBx_203427/JBx_203427.fa	/Users/albertonava/Documents/Projects/211117_divaseq_analysis/alberto/mountfolder//JBx_203427/aanava-3-glycerol-stock-9-D5_R1R2.bam	/Users/albertonava/Documents/Projects/211117_divaseq_analysis/alberto/mountfolder//JBx_203427/aanava-3-glycerol-stock-9-D5_R1R2.vcf	/Users/albertonava/Documents/Projects/211117_divaseq_analysis/alberto/snapshots/JBx_203427_nava-3-glycerol-stock-9-D5_R1R2.jpg	/Users/albertonava/Documents/Projects/211117_divaseq_analysis/alberto/mountfolder/JBx_203427/JBx_203427.gff3	/Users/albertonava/Documents/Projects/211117_divaseq_analysis/alberto/depths/aanava-3-glycerol-stock-9-D5_R1R2.bam.depth	['GA->[G]@POS3336', 'TTTCAA->[T]@POS3723', 'T->[C]@POS3775', 'AT->[A]@POS3781', 'C->[T]@POS5727']	pPM021	[(1738, 8601, 'FICUS-Kan')]	[]	[]	[]	TRUE	TRUE		TRUE
264	aanava-3-glycerol-stock-9-E5	6139	5236	5215	302.1288	99.56	JBx_203427	8636	345	3	0	3	glycerol-stock-9-E5	mountfolder//JBx_203427/aanava-3-glycerol-stock-9-E5_R1R2.bam	/Users/albertonava/Documents/Projects/211117_divaseq_analysis/alberto/mountfolder/JBx_203427/JBx_203427.fa	/Users/albertonava/Documents/Projects/211117_divaseq_analysis/alberto/mountfolder//JBx_203427/aanava-3-glycerol-stock-9-E5_R1R2.bam	/Users/albertonava/Documents/Projects/211117_divaseq_analysis/alberto/mountfolder//JBx_203427/aanava-3-glycerol-stock-9-E5_R1R2.vcf	/Users/albertonava/Documents/Projects/211117_divaseq_analysis/alberto/snapshots/JBx_203427_nava-3-glycerol-stock-9-E5_R1R2.jpg	/Users/albertonava/Documents/Projects/211117_divaseq_analysis/alberto/mountfolder/JBx_203427/JBx_203427.gff3	/Users/albertonava/Documents/Projects/211117_divaseq_analysis/alberto/depths/aanava-3-glycerol-stock-9-E5_R1R2.bam.depth	['G->[T]@POS723', 'TTTCAA->[T]@POS3723', 'T->[C]@POS3775', 'AT->[A]@POS3781', 'C->[T]@POS5727']	pPM021	[(1738, 8601, 'FICUS-Kan')]	['G->[T]@POS723']	[(3586, 3693), (3724, 3728), (3782, 3782)]	[]	FALSE	FALSE		FALSE
273	aanava-3-glycerol-stock-9-F5	12914	7729	7690	437.5672	99.5716	JBx_203427	8636	313	2	0	5	glycerol-stock-9-F5	mountfolder//JBx_203427/aanava-3-glycerol-stock-9-F5_R1R2.bam	/Users/albertonava/Documents/Projects/211117_divaseq_analysis/alberto/mountfolder/JBx_203427/JBx_203427.fa	/Users/albertonava/Documents/Projects/211117_divaseq_analysis/alberto/mountfolder//JBx_203427/aanava-3-glycerol-stock-9-F5_R1R2.bam	/Users/albertonava/Documents/Projects/211117_divaseq_analysis/alberto/mountfolder//JBx_203427/aanava-3-glycerol-stock-9-F5_R1R2.vcf	/Users/albertonava/Documents/Projects/211117_divaseq_analysis/alberto/snapshots/JBx_203427_nava-3-glycerol-stock-9-F5_R1R2.jpg	/Users/albertonava/Documents/Projects/211117_divaseq_analysis/alberto/mountfolder/JBx_203427/JBx_203427.gff3	/Users/albertonava/Documents/Projects/211117_divaseq_analysis/alberto/depths/aanava-3-glycerol-stock-9-F5_R1R2.bam.depth	['GA->[G]@POS3336', 'TTTCAA->[T]@POS3723', 'AAT->[A]@POS3732', 'ATCAT->[A]@POS3737', 'T->[C]@POS3775', 'AT->[A]@POS3781', 'C->[T]@POS5727']	pPM021	[(1738, 8601, 'FICUS-Kan')]	[]	[(3612, 3694), (3724, 3728), (3782, 3782)]	[]	TRUE	TRUE		TRUE
282	aanava-3-glycerol-stock-9-G5	13231	11234	11161	629.0918	100	JBx_203428	8668	299	3	0	3	glycerol-stock-9-G5	mountfolder//JBx_203428/aanava-3-glycerol-stock-9-G5_R1R2.bam	/Users/albertonava/Documents/Projects/211117_divaseq_analysis/alberto/mountfolder/JBx_203428/JBx_203428.fa	/Users/albertonava/Documents/Projects/211117_divaseq_analysis/alberto/mountfolder//JBx_203428/aanava-3-glycerol-stock-9-G5_R1R2.bam	/Users/albertonava/Documents/Projects/211117_divaseq_analysis/alberto/mountfolder//JBx_203428/aanava-3-glycerol-stock-9-G5_R1R2.vcf	/Users/albertonava/Documents/Projects/211117_divaseq_analysis/alberto/snapshots/JBx_203428_nava-3-glycerol-stock-9-G5_R1R2.jpg	/Users/albertonava/Documents/Projects/211117_divaseq_analysis/alberto/mountfolder/JBx_203428/JBx_203428.gff3	/Users/albertonava/Documents/Projects/211117_divaseq_analysis/alberto/depths/aanava-3-glycerol-stock-9-G5_R1R2.bam.depth	['G->[T]@POS573', 'TTTCAA->[T]@POS3690', 'T->[C]@POS3742', 'AT->[A]@POS3748', 'C->[T]@POS5694']	pPM021	[(1705, 8550, 'FICUS-Kan')]	['G->[T]@POS573']	[(3691, 3695), (3749, 3749)]	[]	FALSE	FALSE	maybe: cag -> cat = Q -> H	TRUE
244	aanava-3-glycerol-stock-9-C6	31607	25472	25497	1138.5725	100	JBx_203429	8603	186	3	1	5	glycerol-stock-9-C6	mountfolder//JBx_203429/aanava-3-glycerol-stock-9-C6_R1R2.bam	/Users/albertonava/Documents/Projects/211117_divaseq_analysis/alberto/mountfolder/JBx_203429/JBx_203429.fa	/Users/albertonava/Documents/Projects/211117_divaseq_analysis/alberto/mountfolder//JBx_203429/aanava-3-glycerol-stock-9-C6_R1R2.bam	/Users/albertonava/Documents/Projects/211117_divaseq_analysis/alberto/mountfolder//JBx_203429/aanava-3-glycerol-stock-9-C6_R1R2.vcf	/Users/albertonava/Documents/Projects/211117_divaseq_analysis/alberto/snapshots/JBx_203429_nava-3-glycerol-stock-9-C6_R1R2.jpg	/Users/albertonava/Documents/Projects/211117_divaseq_analysis/alberto/mountfolder/JBx_203429/JBx_203429.gff3	/Users/albertonava/Documents/Projects/211117_divaseq_analysis/alberto/depths/aanava-3-glycerol-stock-9-C6_R1R2.bam.depth	['GA->[G]@POS3303', 'TTTCAA->[T]@POS3690', 'T->[C]@POS3742', 'AT->[A]@POS3748', 'C->[T]@POS5694', 'ACG->[A]@POS6991', 'T->[TCC]@POS6994', 'G->[A]@POS7320']	pPM021	[(1705, 8568, 'FICUS-Kan')]	[]	[]	[]	TRUE	TRUE		TRUE
255	aanava-3-glycerol-stock-9-D6	5038	3683	3667	216.1905	99.7094	JBx_203429	8603	352	3	1	3	glycerol-stock-9-D6	mountfolder//JBx_203429/aanava-3-glycerol-stock-9-D6_R1R2.bam	/Users/albertonava/Documents/Projects/211117_divaseq_analysis/alberto/mountfolder/JBx_203429/JBx_203429.fa	/Users/albertonava/Documents/Projects/211117_divaseq_analysis/alberto/mountfolder//JBx_203429/aanava-3-glycerol-stock-9-D6_R1R2.bam	/Users/albertonava/Documents/Projects/211117_divaseq_analysis/alberto/mountfolder//JBx_203429/aanava-3-glycerol-stock-9-D6_R1R2.vcf	/Users/albertonava/Documents/Projects/211117_divaseq_analysis/alberto/snapshots/JBx_203429_nava-3-glycerol-stock-9-D6_R1R2.jpg	/Users/albertonava/Documents/Projects/211117_divaseq_analysis/alberto/mountfolder/JBx_203429/JBx_203429.gff3	/Users/albertonava/Documents/Projects/211117_divaseq_analysis/alberto/depths/aanava-3-glycerol-stock-9-D6_R1R2.bam.depth	['C->[A]@POS1252', 'G->[GCTGACCCAACACCTGCACACCCGT]@POS1374', 'TTTCAA->[T]@POS3690', 'T->[C]@POS3742', 'AT->[A]@POS3748', 'C->[T]@POS5694']	pPM021	[(1705, 8568, 'FICUS-Kan')]	['C->[A]@POS1252', 'G->[GCTGACCCAACACCTGCACACCCGT]@POS1374']	[(3544, 3659), (3691, 3695), (3749, 3749)]	[]	FALSE	FALSE		FALSE
265	aanava-3-glycerol-stock-9-E6	8357	6854	6785	403.4063	98.9074	JBx_203429	8603	368	2	0	3	glycerol-stock-9-E6	mountfolder//JBx_203429/aanava-3-glycerol-stock-9-E6_R1R2.bam	/Users/albertonava/Documents/Projects/211117_divaseq_analysis/alberto/mountfolder/JBx_203429/JBx_203429.fa	/Users/albertonava/Documents/Projects/211117_divaseq_analysis/alberto/mountfolder//JBx_203429/aanava-3-glycerol-stock-9-E6_R1R2.bam	/Users/albertonava/Documents/Projects/211117_divaseq_analysis/alberto/mountfolder//JBx_203429/aanava-3-glycerol-stock-9-E6_R1R2.vcf	/Users/albertonava/Documents/Projects/211117_divaseq_analysis/alberto/snapshots/JBx_203429_nava-3-glycerol-stock-9-E6_R1R2.jpg	/Users/albertonava/Documents/Projects/211117_divaseq_analysis/alberto/mountfolder/JBx_203429/JBx_203429.gff3	/Users/albertonava/Documents/Projects/211117_divaseq_analysis/alberto/depths/aanava-3-glycerol-stock-9-E6_R1R2.bam.depth	['TTTCAA->[T]@POS3690', 'T->[C]@POS3742', 'AT->[A]@POS3748', 'C->[T]@POS5694']	pPM021	[(1705, 8568, 'FICUS-Kan')]	[]	[(3551, 3658), (3691, 3695), (3749, 3749)]	[]	TRUE	TRUE		TRUE
274	aanava-3-glycerol-stock-9-F6	42215	32715	32777	1328.0704	100	JBx_203429	8603	163	4	4	7	glycerol-stock-9-F6	mountfolder//JBx_203429/aanava-3-glycerol-stock-9-F6_R1R2.bam	/Users/albertonava/Documents/Projects/211117_divaseq_analysis/alberto/mountfolder/JBx_203429/JBx_203429.fa	/Users/albertonava/Documents/Projects/211117_divaseq_analysis/alberto/mountfolder//JBx_203429/aanava-3-glycerol-stock-9-F6_R1R2.bam	/Users/albertonava/Documents/Projects/211117_divaseq_analysis/alberto/mountfolder//JBx_203429/aanava-3-glycerol-stock-9-F6_R1R2.vcf	/Users/albertonava/Documents/Projects/211117_divaseq_analysis/alberto/snapshots/JBx_203429_nava-3-glycerol-stock-9-F6_R1R2.jpg	/Users/albertonava/Documents/Projects/211117_divaseq_analysis/alberto/mountfolder/JBx_203429/JBx_203429.gff3	/Users/albertonava/Documents/Projects/211117_divaseq_analysis/alberto/depths/aanava-3-glycerol-stock-9-F6_R1R2.bam.depth	['GA->[G]@POS3303', 'TTTCAA->[T]@POS3690', 'T->[C]@POS3742', 'AT->[A]@POS3748', 'C->[T]@POS5694', 'ACG->[A]@POS6991', 'T->[TCC]@POS6994', 'G->[A]@POS7320']	pPM021	[(1705, 8568, 'FICUS-Kan')]	[]	[]	[]	TRUE	TRUE		TRUE
225	aanava-3-glycerol-stock-9-A7	19857	17917	17890	825.4849	100	JBx_203430	8626	196	3	0	4	glycerol-stock-9-A7	mountfolder//JBx_203430/aanava-3-glycerol-stock-9-A7_R1R2.bam	/Users/albertonava/Documents/Projects/211117_divaseq_analysis/alberto/mountfolder/JBx_203430/JBx_203430.fa	/Users/albertonava/Documents/Projects/211117_divaseq_analysis/alberto/mountfolder//JBx_203430/aanava-3-glycerol-stock-9-A7_R1R2.bam	/Users/albertonava/Documents/Projects/211117_divaseq_analysis/alberto/mountfolder//JBx_203430/aanava-3-glycerol-stock-9-A7_R1R2.vcf	/Users/albertonava/Documents/Projects/211117_divaseq_analysis/alberto/snapshots/JBx_203430_nava-3-glycerol-stock-9-A7_R1R2.jpg	/Users/albertonava/Documents/Projects/211117_divaseq_analysis/alberto/mountfolder/JBx_203430/JBx_203430.gff3	/Users/albertonava/Documents/Projects/211117_divaseq_analysis/alberto/depths/aanava-3-glycerol-stock-9-A7_R1R2.bam.depth	['C->[A]@POS490', 'GA->[G]@POS3261', 'TTTCAA->[T]@POS3648', 'T->[C]@POS3700', 'AT->[A]@POS3706', 'C->[T]@POS5652']	pPM021	[(1663, 8508, 'FICUS-Kan')]	['C->[A]@POS490']	[]	[]	FALSE	FALSE		FALSE
235	aanava-3-glycerol-stock-9-B7	14221	12214	12090	671.3013	100	JBx_203430	8626	295	3	0	3	glycerol-stock-9-B7	mountfolder//JBx_203430/aanava-3-glycerol-stock-9-B7_R1R2.bam	/Users/albertonava/Documents/Projects/211117_divaseq_analysis/alberto/mountfolder/JBx_203430/JBx_203430.fa	/Users/albertonava/Documents/Projects/211117_divaseq_analysis/alberto/mountfolder//JBx_203430/aanava-3-glycerol-stock-9-B7_R1R2.bam	/Users/albertonava/Documents/Projects/211117_divaseq_analysis/alberto/mountfolder//JBx_203430/aanava-3-glycerol-stock-9-B7_R1R2.vcf	/Users/albertonava/Documents/Projects/211117_divaseq_analysis/alberto/snapshots/JBx_203430_nava-3-glycerol-stock-9-B7_R1R2.jpg	/Users/albertonava/Documents/Projects/211117_divaseq_analysis/alberto/mountfolder/JBx_203430/JBx_203430.gff3	/Users/albertonava/Documents/Projects/211117_divaseq_analysis/alberto/depths/aanava-3-glycerol-stock-9-B7_R1R2.bam.depth	['C->[A]@POS490', 'GA->[G]@POS3261', 'TTTCAA->[T]@POS3648', 'T->[C]@POS3700', 'AT->[A]@POS3706', 'C->[T]@POS5652']	pPM021	[(1663, 8508, 'FICUS-Kan')]	['C->[A]@POS490']	[(3649, 3653), (3707, 3707)]	[]	FALSE	FALSE		FALSE
283	aanava-3-glycerol-stock-9-G6	21511	19649	19616	1040.4351	100	JBx_203430	8626	250	2	0	4	glycerol-stock-9-G6	mountfolder//JBx_203430/aanava-3-glycerol-stock-9-G6_R1R2.bam	/Users/albertonava/Documents/Projects/211117_divaseq_analysis/alberto/mountfolder/JBx_203430/JBx_203430.fa	/Users/albertonava/Documents/Projects/211117_divaseq_analysis/alberto/mountfolder//JBx_203430/aanava-3-glycerol-stock-9-G6_R1R2.bam	/Users/albertonava/Documents/Projects/211117_divaseq_analysis/alberto/mountfolder//JBx_203430/aanava-3-glycerol-stock-9-G6_R1R2.vcf	/Users/albertonava/Documents/Projects/211117_divaseq_analysis/alberto/snapshots/JBx_203430_nava-3-glycerol-stock-9-G6_R1R2.jpg	/Users/albertonava/Documents/Projects/211117_divaseq_analysis/alberto/mountfolder/JBx_203430/JBx_203430.gff3	/Users/albertonava/Documents/Projects/211117_divaseq_analysis/alberto/depths/aanava-3-glycerol-stock-9-G6_R1R2.bam.depth	['GA->[G]@POS3261', 'TTTCAA->[T]@POS3648', 'T->[C]@POS3700', 'AT->[A]@POS3706', 'C->[T]@POS5652']	pPM021	[(1663, 8508, 'FICUS-Kan')]	[]	[(3649, 3653), (3707, 3707)]	[]	TRUE	TRUE		TRUE
291	aanava-3-glycerol-stock-9-H6	19748	14164	14208	743.9102	100	JBx_203430	8626	267	3	0	3	glycerol-stock-9-H6	mountfolder//JBx_203430/aanava-3-glycerol-stock-9-H6_R1R2.bam	/Users/albertonava/Documents/Projects/211117_divaseq_analysis/alberto/mountfolder/JBx_203430/JBx_203430.fa	/Users/albertonava/Documents/Projects/211117_divaseq_analysis/alberto/mountfolder//JBx_203430/aanava-3-glycerol-stock-9-H6_R1R2.bam	/Users/albertonava/Documents/Projects/211117_divaseq_analysis/alberto/mountfolder//JBx_203430/aanava-3-glycerol-stock-9-H6_R1R2.vcf	/Users/albertonava/Documents/Projects/211117_divaseq_analysis/alberto/snapshots/JBx_203430_nava-3-glycerol-stock-9-H6_R1R2.jpg	/Users/albertonava/Documents/Projects/211117_divaseq_analysis/alberto/mountfolder/JBx_203430/JBx_203430.gff3	/Users/albertonava/Documents/Projects/211117_divaseq_analysis/alberto/depths/aanava-3-glycerol-stock-9-H6_R1R2.bam.depth	['C->[A]@POS490', 'GA->[G]@POS3261', 'TTTCAA->[T]@POS3648', 'T->[C]@POS3700', 'AT->[A]@POS3706', 'C->[T]@POS5652']	pPM021	[(1663, 8508, 'FICUS-Kan')]	['C->[A]@POS490']	[]	[]	FALSE	FALSE		FALSE
245	aanava-3-glycerol-stock-9-C7	14409	13272	13141	755.3689	100	JBx_203432	7660	249	3	0	4	glycerol-stock-9-C7	mountfolder//JBx_203432/aanava-3-glycerol-stock-9-C7_R1R2.bam	/Users/albertonava/Documents/Projects/211117_divaseq_analysis/alberto/mountfolder/JBx_203432/JBx_203432.fa	/Users/albertonava/Documents/Projects/211117_divaseq_analysis/alberto/mountfolder//JBx_203432/aanava-3-glycerol-stock-9-C7_R1R2.bam	/Users/albertonava/Documents/Projects/211117_divaseq_analysis/alberto/mountfolder//JBx_203432/aanava-3-glycerol-stock-9-C7_R1R2.vcf	/Users/albertonava/Documents/Projects/211117_divaseq_analysis/alberto/snapshots/JBx_203432_nava-3-glycerol-stock-9-C7_R1R2.jpg	/Users/albertonava/Documents/Projects/211117_divaseq_analysis/alberto/mountfolder/JBx_203432/JBx_203432.gff3	/Users/albertonava/Documents/Projects/211117_divaseq_analysis/alberto/depths/aanava-3-glycerol-stock-9-C7_R1R2.bam.depth	['C->[A]@POS481', 'GA->[G]@POS2295', 'TTTCAA->[T]@POS2682', 'T->[C]@POS2734', 'AT->[A]@POS2740', 'C->[T]@POS4686']	pPM021	[(697, 7542, 'FICUS-Kan')]	['C->[A]@POS481']	[]	[]	FALSE	FALSE		FALSE
256	aanava-3-glycerol-stock-9-D7	4078	3459	3443	209.295	100	JBx_203432	7660	268	3	0	4	glycerol-stock-9-D7	mountfolder//JBx_203432/aanava-3-glycerol-stock-9-D7_R1R2.bam	/Users/albertonava/Documents/Projects/211117_divaseq_analysis/alberto/mountfolder/JBx_203432/JBx_203432.fa	/Users/albertonava/Documents/Projects/211117_divaseq_analysis/alberto/mountfolder//JBx_203432/aanava-3-glycerol-stock-9-D7_R1R2.bam	/Users/albertonava/Documents/Projects/211117_divaseq_analysis/alberto/mountfolder//JBx_203432/aanava-3-glycerol-stock-9-D7_R1R2.vcf	/Users/albertonava/Documents/Projects/211117_divaseq_analysis/alberto/snapshots/JBx_203432_nava-3-glycerol-stock-9-D7_R1R2.jpg	/Users/albertonava/Documents/Projects/211117_divaseq_analysis/alberto/mountfolder/JBx_203432/JBx_203432.gff3	/Users/albertonava/Documents/Projects/211117_divaseq_analysis/alberto/depths/aanava-3-glycerol-stock-9-D7_R1R2.bam.depth	['C->[A]@POS481', 'GA->[G]@POS2295', 'TTTCAA->[T]@POS2682', 'AAT->[A]@POS2691', 'T->[C]@POS2734', 'AT->[A]@POS2740', 'C->[T]@POS4686']	pPM021	[(697, 7542, 'FICUS-Kan')]	['C->[A]@POS481']	[]	[]	FALSE	FALSE		FALSE
266	aanava-3-glycerol-stock-9-E7	9094	7562	7387	480.3422	100	JBx_203432	7660	328	4	0	5	glycerol-stock-9-E7	mountfolder//JBx_203432/aanava-3-glycerol-stock-9-E7_R1R2.bam	/Users/albertonava/Documents/Projects/211117_divaseq_analysis/alberto/mountfolder/JBx_203432/JBx_203432.fa	/Users/albertonava/Documents/Projects/211117_divaseq_analysis/alberto/mountfolder//JBx_203432/aanava-3-glycerol-stock-9-E7_R1R2.bam	/Users/albertonava/Documents/Projects/211117_divaseq_analysis/alberto/mountfolder//JBx_203432/aanava-3-glycerol-stock-9-E7_R1R2.vcf	/Users/albertonava/Documents/Projects/211117_divaseq_analysis/alberto/snapshots/JBx_203432_nava-3-glycerol-stock-9-E7_R1R2.jpg	/Users/albertonava/Documents/Projects/211117_divaseq_analysis/alberto/mountfolder/JBx_203432/JBx_203432.gff3	/Users/albertonava/Documents/Projects/211117_divaseq_analysis/alberto/depths/aanava-3-glycerol-stock-9-E7_R1R2.bam.depth	['C->[A]@POS481', 'GA->[G]@POS2295', 'TTTCAA->[T]@POS2682', 'AAT->[A]@POS2691', 'ATCAT->[A]@POS2696', 'T->[C]@POS2734', 'T->[C]@POS2735', 'AT->[A]@POS2740', 'C->[T]@POS4686']	pPM021	[(697, 7542, 'FICUS-Kan')]	['C->[A]@POS481']	[(2683, 2687), (2741, 2741)]	[]	FALSE	FALSE		FALSE
275	aanava-3-glycerol-stock-9-F7	12131	8013	7838	478.6102	100	JBx_203432	7660	297	2	0	3	glycerol-stock-9-F7	mountfolder//JBx_203432/aanava-3-glycerol-stock-9-F7_R1R2.bam	/Users/albertonava/Documents/Projects/211117_divaseq_analysis/alberto/mountfolder/JBx_203432/JBx_203432.fa	/Users/albertonava/Documents/Projects/211117_divaseq_analysis/alberto/mountfolder//JBx_203432/aanava-3-glycerol-stock-9-F7_R1R2.bam	/Users/albertonava/Documents/Projects/211117_divaseq_analysis/alberto/mountfolder//JBx_203432/aanava-3-glycerol-stock-9-F7_R1R2.vcf	/Users/albertonava/Documents/Projects/211117_divaseq_analysis/alberto/snapshots/JBx_203432_nava-3-glycerol-stock-9-F7_R1R2.jpg	/Users/albertonava/Documents/Projects/211117_divaseq_analysis/alberto/mountfolder/JBx_203432/JBx_203432.gff3	/Users/albertonava/Documents/Projects/211117_divaseq_analysis/alberto/depths/aanava-3-glycerol-stock-9-F7_R1R2.bam.depth	['GA->[G]@POS2295', 'TTTCAA->[T]@POS2682', 'T->[C]@POS2734', 'AT->[A]@POS2740', 'C->[T]@POS4686']	pPM021	[(697, 7542, 'FICUS-Kan')]	[]	[(2741, 2741)]	[]	TRUE	TRUE		TRUE
226	aanava-3-glycerol-stock-9-A8	34470	30382	30292	1560.4103	100	JBx_203433	7595	194	3	0	4	glycerol-stock-9-A8	mountfolder//JBx_203433/aanava-3-glycerol-stock-9-A8_R1R2.bam	/Users/albertonava/Documents/Projects/211117_divaseq_analysis/alberto/mountfolder/JBx_203433/JBx_203433.fa	/Users/albertonava/Documents/Projects/211117_divaseq_analysis/alberto/mountfolder//JBx_203433/aanava-3-glycerol-stock-9-A8_R1R2.bam	/Users/albertonava/Documents/Projects/211117_divaseq_analysis/alberto/mountfolder//JBx_203433/aanava-3-glycerol-stock-9-A8_R1R2.vcf	/Users/albertonava/Documents/Projects/211117_divaseq_analysis/alberto/snapshots/JBx_203433_nava-3-glycerol-stock-9-A8_R1R2.jpg	/Users/albertonava/Documents/Projects/211117_divaseq_analysis/alberto/mountfolder/JBx_203433/JBx_203433.gff3	/Users/albertonava/Documents/Projects/211117_divaseq_analysis/alberto/depths/aanava-3-glycerol-stock-9-A8_R1R2.bam.depth	['C->[A]@POS392', 'GA->[G]@POS2295', 'TTTCAA->[T]@POS2682', 'T->[C]@POS2734', 'AT->[A]@POS2740', 'C->[T]@POS4686']	pPM021	[(697, 7560, 'FICUS-Kan')]	['C->[A]@POS392']	[]	[]	FALSE	FALSE	maybe, consistent mutations between colonies: ccg -> cag = P -> Q	TRUE
236	aanava-3-glycerol-stock-9-B8	30280	23122	23104	1230.3797	100	JBx_203433	7595	205	3	0	3	glycerol-stock-9-B8	mountfolder//JBx_203433/aanava-3-glycerol-stock-9-B8_R1R2.bam	/Users/albertonava/Documents/Projects/211117_divaseq_analysis/alberto/mountfolder/JBx_203433/JBx_203433.fa	/Users/albertonava/Documents/Projects/211117_divaseq_analysis/alberto/mountfolder//JBx_203433/aanava-3-glycerol-stock-9-B8_R1R2.bam	/Users/albertonava/Documents/Projects/211117_divaseq_analysis/alberto/mountfolder//JBx_203433/aanava-3-glycerol-stock-9-B8_R1R2.vcf	/Users/albertonava/Documents/Projects/211117_divaseq_analysis/alberto/snapshots/JBx_203433_nava-3-glycerol-stock-9-B8_R1R2.jpg	/Users/albertonava/Documents/Projects/211117_divaseq_analysis/alberto/mountfolder/JBx_203433/JBx_203433.gff3	/Users/albertonava/Documents/Projects/211117_divaseq_analysis/alberto/depths/aanava-3-glycerol-stock-9-B8_R1R2.bam.depth	['C->[A]@POS392', 'GA->[G]@POS2295', 'TTTCAA->[T]@POS2682', 'T->[C]@POS2734', 'AT->[A]@POS2740', 'C->[T]@POS4686']	pPM021	[(697, 7560, 'FICUS-Kan')]	['C->[A]@POS392']	[(2685, 2687)]	[]	FALSE	FALSE		TRUE
284	aanava-3-glycerol-stock-9-G7	17629	14887	14754	911.2575	99.684	JBx_203433	7595	271	3	0	5	glycerol-stock-9-G7	mountfolder//JBx_203433/aanava-3-glycerol-stock-9-G7_R1R2.bam	/Users/albertonava/Documents/Projects/211117_divaseq_analysis/alberto/mountfolder/JBx_203433/JBx_203433.fa	/Users/albertonava/Documents/Projects/211117_divaseq_analysis/alberto/mountfolder//JBx_203433/aanava-3-glycerol-stock-9-G7_R1R2.bam	/Users/albertonava/Documents/Projects/211117_divaseq_analysis/alberto/mountfolder//JBx_203433/aanava-3-glycerol-stock-9-G7_R1R2.vcf	/Users/albertonava/Documents/Projects/211117_divaseq_analysis/alberto/snapshots/JBx_203433_nava-3-glycerol-stock-9-G7_R1R2.jpg	/Users/albertonava/Documents/Projects/211117_divaseq_analysis/alberto/mountfolder/JBx_203433/JBx_203433.gff3	/Users/albertonava/Documents/Projects/211117_divaseq_analysis/alberto/depths/aanava-3-glycerol-stock-9-G7_R1R2.bam.depth	['C->[A]@POS392', 'GA->[G]@POS2295', 'TTTCAA->[T]@POS2682', 'AAT->[A]@POS2691', 'ATCAT->[A]@POS2696', 'T->[C]@POS2734', 'AT->[A]@POS2740', 'C->[T]@POS4686']	pPM021	[(697, 7560, 'FICUS-Kan')]	['C->[A]@POS392']	[(2544, 2637), (2683, 2687), (2741, 2741)]	[]	FALSE	FALSE		TRUE
292	aanava-3-glycerol-stock-9-H7	10937	6157	6080	388.7914	98.9862	JBx_203433	7595	303	3	0	3	glycerol-stock-9-H7	mountfolder//JBx_203433/aanava-3-glycerol-stock-9-H7_R1R2.bam	/Users/albertonava/Documents/Projects/211117_divaseq_analysis/alberto/mountfolder/JBx_203433/JBx_203433.fa	/Users/albertonava/Documents/Projects/211117_divaseq_analysis/alberto/mountfolder//JBx_203433/aanava-3-glycerol-stock-9-H7_R1R2.bam	/Users/albertonava/Documents/Projects/211117_divaseq_analysis/alberto/mountfolder//JBx_203433/aanava-3-glycerol-stock-9-H7_R1R2.vcf	/Users/albertonava/Documents/Projects/211117_divaseq_analysis/alberto/snapshots/JBx_203433_nava-3-glycerol-stock-9-H7_R1R2.jpg	/Users/albertonava/Documents/Projects/211117_divaseq_analysis/alberto/mountfolder/JBx_203433/JBx_203433.gff3	/Users/albertonava/Documents/Projects/211117_divaseq_analysis/alberto/depths/aanava-3-glycerol-stock-9-H7_R1R2.bam.depth	['C->[A]@POS392', 'GA->[G]@POS2295', 'TTTCAA->[T]@POS2682', 'T->[C]@POS2734', 'AT->[A]@POS2740', 'C->[T]@POS4686']	pPM021	[(697, 7560, 'FICUS-Kan')]	['C->[A]@POS392']	[(2543, 2653), (2683, 2687), (2741, 2741)]	[]	FALSE	FALSE		TRUE
246	aanava-3-glycerol-stock-9-C8	38974	33236	33006	1606.4721	100	JBx_203434	7627	178	2	0	4	glycerol-stock-9-C8	mountfolder//JBx_203434/aanava-3-glycerol-stock-9-C8_R1R2.bam	/Users/albertonava/Documents/Projects/211117_divaseq_analysis/alberto/mountfolder/JBx_203434/JBx_203434.fa	/Users/albertonava/Documents/Projects/211117_divaseq_analysis/alberto/mountfolder//JBx_203434/aanava-3-glycerol-stock-9-C8_R1R2.bam	/Users/albertonava/Documents/Projects/211117_divaseq_analysis/alberto/mountfolder//JBx_203434/aanava-3-glycerol-stock-9-C8_R1R2.vcf	/Users/albertonava/Documents/Projects/211117_divaseq_analysis/alberto/snapshots/JBx_203434_nava-3-glycerol-stock-9-C8_R1R2.jpg	/Users/albertonava/Documents/Projects/211117_divaseq_analysis/alberto/mountfolder/JBx_203434/JBx_203434.gff3	/Users/albertonava/Documents/Projects/211117_divaseq_analysis/alberto/depths/aanava-3-glycerol-stock-9-C8_R1R2.bam.depth	['GA->[G]@POS2262', 'TTTCAA->[T]@POS2649', 'T->[C]@POS2701', 'AT->[A]@POS2707', 'C->[T]@POS4653']	pPM021	[(664, 7509, 'FICUS-Kan')]	[]	[]	[]	TRUE	TRUE		TRUE
257	aanava-3-glycerol-stock-9-D8	7124	3553	3490	223.1163	99.646	JBx_203434	7627	292	2	0	4	glycerol-stock-9-D8	mountfolder//JBx_203434/aanava-3-glycerol-stock-9-D8_R1R2.bam	/Users/albertonava/Documents/Projects/211117_divaseq_analysis/alberto/mountfolder/JBx_203434/JBx_203434.fa	/Users/albertonava/Documents/Projects/211117_divaseq_analysis/alberto/mountfolder//JBx_203434/aanava-3-glycerol-stock-9-D8_R1R2.bam	/Users/albertonava/Documents/Projects/211117_divaseq_analysis/alberto/mountfolder//JBx_203434/aanava-3-glycerol-stock-9-D8_R1R2.vcf	/Users/albertonava/Documents/Projects/211117_divaseq_analysis/alberto/snapshots/JBx_203434_nava-3-glycerol-stock-9-D8_R1R2.jpg	/Users/albertonava/Documents/Projects/211117_divaseq_analysis/alberto/mountfolder/JBx_203434/JBx_203434.gff3	/Users/albertonava/Documents/Projects/211117_divaseq_analysis/alberto/depths/aanava-3-glycerol-stock-9-D8_R1R2.bam.depth	['TTTCAA->[T]@POS2649', 'CT->[C]@POS2680', 'T->[C]@POS2701', 'AT->[A]@POS2707', 'C->[T]@POS4653']	pPM021	[(664, 7509, 'FICUS-Kan')]	[]	[(2263, 2263), (2512, 2622), (2650, 2654), (2708, 2708)]	[]	TRUE	TRUE		TRUE
267	aanava-3-glycerol-stock-9-E8	30481	24238	24060	1268.8113	100	JBx_203434	7627	210	3	0	5	glycerol-stock-9-E8	mountfolder//JBx_203434/aanava-3-glycerol-stock-9-E8_R1R2.bam	/Users/albertonava/Documents/Projects/211117_divaseq_analysis/alberto/mountfolder/JBx_203434/JBx_203434.fa	/Users/albertonava/Documents/Projects/211117_divaseq_analysis/alberto/mountfolder//JBx_203434/aanava-3-glycerol-stock-9-E8_R1R2.bam	/Users/albertonava/Documents/Projects/211117_divaseq_analysis/alberto/mountfolder//JBx_203434/aanava-3-glycerol-stock-9-E8_R1R2.vcf	/Users/albertonava/Documents/Projects/211117_divaseq_analysis/alberto/snapshots/JBx_203434_nava-3-glycerol-stock-9-E8_R1R2.jpg	/Users/albertonava/Documents/Projects/211117_divaseq_analysis/alberto/mountfolder/JBx_203434/JBx_203434.gff3	/Users/albertonava/Documents/Projects/211117_divaseq_analysis/alberto/depths/aanava-3-glycerol-stock-9-E8_R1R2.bam.depth	['GA->[G]@POS2262', 'TTTCAA->[T]@POS2649', 'T->[C]@POS2701', 'AT->[A]@POS2707', 'C->[T]@POS4653', 'G->[T]@POS5958']	pPM021	[(664, 7509, 'FICUS-Kan')]	[]	[]	[]	TRUE	TRUE		TRUE
276	aanava-3-glycerol-stock-9-F8	39123	35232	35099	1649.1841	100	JBx_203434	7627	168	3	0	4	glycerol-stock-9-F8	mountfolder//JBx_203434/aanava-3-glycerol-stock-9-F8_R1R2.bam	/Users/albertonava/Documents/Projects/211117_divaseq_analysis/alberto/mountfolder/JBx_203434/JBx_203434.fa	/Users/albertonava/Documents/Projects/211117_divaseq_analysis/alberto/mountfolder//JBx_203434/aanava-3-glycerol-stock-9-F8_R1R2.bam	/Users/albertonava/Documents/Projects/211117_divaseq_analysis/alberto/mountfolder//JBx_203434/aanava-3-glycerol-stock-9-F8_R1R2.vcf	/Users/albertonava/Documents/Projects/211117_divaseq_analysis/alberto/snapshots/JBx_203434_nava-3-glycerol-stock-9-F8_R1R2.jpg	/Users/albertonava/Documents/Projects/211117_divaseq_analysis/alberto/mountfolder/JBx_203434/JBx_203434.gff3	/Users/albertonava/Documents/Projects/211117_divaseq_analysis/alberto/depths/aanava-3-glycerol-stock-9-F8_R1R2.bam.depth	['C->[A]@POS130', 'GA->[G]@POS2262', 'TTTCAA->[T]@POS2649', 'T->[C]@POS2701', 'AT->[A]@POS2707', 'C->[T]@POS4653']	pPM021	[(664, 7509, 'FICUS-Kan')]	['C->[A]@POS130']	[]	[]	FALSE	FALSE		FALSE
227	aanava-3-glycerol-stock-9-A9	36525	34982	34889	1824.4918	100	JBx_203435	7562	194	2	0	4	glycerol-stock-9-A9	mountfolder//JBx_203435/aanava-3-glycerol-stock-9-A9_R1R2.bam	/Users/albertonava/Documents/Projects/211117_divaseq_analysis/alberto/mountfolder/JBx_203435/JBx_203435.fa	/Users/albertonava/Documents/Projects/211117_divaseq_analysis/alberto/mountfolder//JBx_203435/aanava-3-glycerol-stock-9-A9_R1R2.bam	/Users/albertonava/Documents/Projects/211117_divaseq_analysis/alberto/mountfolder//JBx_203435/aanava-3-glycerol-stock-9-A9_R1R2.vcf	/Users/albertonava/Documents/Projects/211117_divaseq_analysis/alberto/snapshots/JBx_203435_nava-3-glycerol-stock-9-A9_R1R2.jpg	/Users/albertonava/Documents/Projects/211117_divaseq_analysis/alberto/mountfolder/JBx_203435/JBx_203435.gff3	/Users/albertonava/Documents/Projects/211117_divaseq_analysis/alberto/depths/aanava-3-glycerol-stock-9-A9_R1R2.bam.depth	['GA->[G]@POS2262', 'TTTCAA->[T]@POS2649', 'T->[C]@POS2701', 'AT->[A]@POS2707', 'C->[T]@POS4653']	pPM021	[(664, 7527, 'FICUS-Kan')]	[]	[]	[]	TRUE	TRUE		TRUE
237	aanava-3-glycerol-stock-9-B9	23056	20824	20664	1244.4849	100	JBx_203435	7562	256	2	0	3	glycerol-stock-9-B9	mountfolder//JBx_203435/aanava-3-glycerol-stock-9-B9_R1R2.bam	/Users/albertonava/Documents/Projects/211117_divaseq_analysis/alberto/mountfolder/JBx_203435/JBx_203435.fa	/Users/albertonava/Documents/Projects/211117_divaseq_analysis/alberto/mountfolder//JBx_203435/aanava-3-glycerol-stock-9-B9_R1R2.bam	/Users/albertonava/Documents/Projects/211117_divaseq_analysis/alberto/mountfolder//JBx_203435/aanava-3-glycerol-stock-9-B9_R1R2.vcf	/Users/albertonava/Documents/Projects/211117_divaseq_analysis/alberto/snapshots/JBx_203435_nava-3-glycerol-stock-9-B9_R1R2.jpg	/Users/albertonava/Documents/Projects/211117_divaseq_analysis/alberto/mountfolder/JBx_203435/JBx_203435.gff3	/Users/albertonava/Documents/Projects/211117_divaseq_analysis/alberto/depths/aanava-3-glycerol-stock-9-B9_R1R2.bam.depth	['GA->[G]@POS2262', 'TTTCAA->[T]@POS2649', 'T->[C]@POS2701', 'AT->[A]@POS2707', 'C->[T]@POS4653']	pPM021	[(664, 7527, 'FICUS-Kan')]	[]	[(2650, 2653), (2708, 2708)]	[]	TRUE	TRUE		TRUE
285	aanava-3-glycerol-stock-9-G8	9137	5772	5671	368.8208	100	JBx_203435	7562	321	2	0	4	glycerol-stock-9-G8	mountfolder//JBx_203435/aanava-3-glycerol-stock-9-G8_R1R2.bam	/Users/albertonava/Documents/Projects/211117_divaseq_analysis/alberto/mountfolder/JBx_203435/JBx_203435.fa	/Users/albertonava/Documents/Projects/211117_divaseq_analysis/alberto/mountfolder//JBx_203435/aanava-3-glycerol-stock-9-G8_R1R2.bam	/Users/albertonava/Documents/Projects/211117_divaseq_analysis/alberto/mountfolder//JBx_203435/aanava-3-glycerol-stock-9-G8_R1R2.vcf	/Users/albertonava/Documents/Projects/211117_divaseq_analysis/alberto/snapshots/JBx_203435_nava-3-glycerol-stock-9-G8_R1R2.jpg	/Users/albertonava/Documents/Projects/211117_divaseq_analysis/alberto/mountfolder/JBx_203435/JBx_203435.gff3	/Users/albertonava/Documents/Projects/211117_divaseq_analysis/alberto/depths/aanava-3-glycerol-stock-9-G8_R1R2.bam.depth	['AC->[A]@POS350', 'GA->[G]@POS2262', 'TTTCAA->[T]@POS2649', 'T->[C]@POS2701', 'AT->[A]@POS2707', 'C->[T]@POS4653']	pPM021	[(664, 7527, 'FICUS-Kan')]	['AC->[A]@POS350']	[(2570, 2619), (2650, 2654), (2708, 2708)]	[]	FALSE	FALSE		FALSE
293	aanava-3-glycerol-stock-9-H8	6768	4341	4297	277.8469	100	JBx_203435	7562	300	2	0	7	glycerol-stock-9-H8	mountfolder//JBx_203435/aanava-3-glycerol-stock-9-H8_R1R2.bam	/Users/albertonava/Documents/Projects/211117_divaseq_analysis/alberto/mountfolder/JBx_203435/JBx_203435.fa	/Users/albertonava/Documents/Projects/211117_divaseq_analysis/alberto/mountfolder//JBx_203435/aanava-3-glycerol-stock-9-H8_R1R2.bam	/Users/albertonava/Documents/Projects/211117_divaseq_analysis/alberto/mountfolder//JBx_203435/aanava-3-glycerol-stock-9-H8_R1R2.vcf	/Users/albertonava/Documents/Projects/211117_divaseq_analysis/alberto/snapshots/JBx_203435_nava-3-glycerol-stock-9-H8_R1R2.jpg	/Users/albertonava/Documents/Projects/211117_divaseq_analysis/alberto/mountfolder/JBx_203435/JBx_203435.gff3	/Users/albertonava/Documents/Projects/211117_divaseq_analysis/alberto/depths/aanava-3-glycerol-stock-9-H8_R1R2.bam.depth	['AC->[A]@POS350', 'GA->[G]@POS2262', 'TTTCAA->[T]@POS2649', 'CA->[C]@POS2657', 'TC->[T]@POS2661', 'TCA->[T]@POS2664', 'T->[C]@POS2701', 'AT->[A]@POS2707', 'C->[T]@POS4653']	pPM021	[(664, 7527, 'FICUS-Kan')]	['AC->[A]@POS350']	[(2542, 2619), (2650, 2654), (2708, 2708)]	[]	FALSE	FALSE		FALSE
247	aanava-3-glycerol-stock-9-C9	26889	21477	21278	1233.1255	100	JBx_203436	7585	242	2	0	4	glycerol-stock-9-C9	mountfolder//JBx_203436/aanava-3-glycerol-stock-9-C9_R1R2.bam	/Users/albertonava/Documents/Projects/211117_divaseq_analysis/alberto/mountfolder/JBx_203436/JBx_203436.fa	/Users/albertonava/Documents/Projects/211117_divaseq_analysis/alberto/mountfolder//JBx_203436/aanava-3-glycerol-stock-9-C9_R1R2.bam	/Users/albertonava/Documents/Projects/211117_divaseq_analysis/alberto/mountfolder//JBx_203436/aanava-3-glycerol-stock-9-C9_R1R2.vcf	/Users/albertonava/Documents/Projects/211117_divaseq_analysis/alberto/snapshots/JBx_203436_nava-3-glycerol-stock-9-C9_R1R2.jpg	/Users/albertonava/Documents/Projects/211117_divaseq_analysis/alberto/mountfolder/JBx_203436/JBx_203436.gff3	/Users/albertonava/Documents/Projects/211117_divaseq_analysis/alberto/depths/aanava-3-glycerol-stock-9-C9_R1R2.bam.depth	['GA->[G]@POS2220', 'TTTCAA->[T]@POS2607', 'T->[C]@POS2659', 'AT->[A]@POS2665', 'C->[T]@POS4611']	pPM021	[(622, 7467, 'FICUS-Kan')]	[]	[]	[]	TRUE	TRUE		TRUE
258	aanava-3-glycerol-stock-9-D9	19989	15153	14895	904.9129	99.6045	JBx_203436	7585	269	2	0	3	glycerol-stock-9-D9	mountfolder//JBx_203436/aanava-3-glycerol-stock-9-D9_R1R2.bam	/Users/albertonava/Documents/Projects/211117_divaseq_analysis/alberto/mountfolder/JBx_203436/JBx_203436.fa	/Users/albertonava/Documents/Projects/211117_divaseq_analysis/alberto/mountfolder//JBx_203436/aanava-3-glycerol-stock-9-D9_R1R2.bam	/Users/albertonava/Documents/Projects/211117_divaseq_analysis/alberto/mountfolder//JBx_203436/aanava-3-glycerol-stock-9-D9_R1R2.vcf	/Users/albertonava/Documents/Projects/211117_divaseq_analysis/alberto/snapshots/JBx_203436_nava-3-glycerol-stock-9-D9_R1R2.jpg	/Users/albertonava/Documents/Projects/211117_divaseq_analysis/alberto/mountfolder/JBx_203436/JBx_203436.gff3	/Users/albertonava/Documents/Projects/211117_divaseq_analysis/alberto/depths/aanava-3-glycerol-stock-9-D9_R1R2.bam.depth	['GA->[G]@POS2220', 'TTTCAA->[T]@POS2607', 'T->[C]@POS2659', 'AT->[A]@POS2665', 'C->[T]@POS4611']	pPM021	[(622, 7467, 'FICUS-Kan')]	[]	[(2496, 2558), (2611, 2612), (2666, 2666)]	[]	TRUE	TRUE		TRUE
268	aanava-3-glycerol-stock-9-E9	38717	33353	33170	1592.6348	100	JBx_203436	7585	174	3	1	5	glycerol-stock-9-E9	mountfolder//JBx_203436/aanava-3-glycerol-stock-9-E9_R1R2.bam	/Users/albertonava/Documents/Projects/211117_divaseq_analysis/alberto/mountfolder/JBx_203436/JBx_203436.fa	/Users/albertonava/Documents/Projects/211117_divaseq_analysis/alberto/mountfolder//JBx_203436/aanava-3-glycerol-stock-9-E9_R1R2.bam	/Users/albertonava/Documents/Projects/211117_divaseq_analysis/alberto/mountfolder//JBx_203436/aanava-3-glycerol-stock-9-E9_R1R2.vcf	/Users/albertonava/Documents/Projects/211117_divaseq_analysis/alberto/snapshots/JBx_203436_nava-3-glycerol-stock-9-E9_R1R2.jpg	/Users/albertonava/Documents/Projects/211117_divaseq_analysis/alberto/mountfolder/JBx_203436/JBx_203436.gff3	/Users/albertonava/Documents/Projects/211117_divaseq_analysis/alberto/depths/aanava-3-glycerol-stock-9-E9_R1R2.bam.depth	['GA->[G]@POS2220', 'TTTCAA->[T]@POS2607', 'T->[C]@POS2659', 'AT->[A]@POS2665', 'C->[T]@POS4611']	pPM021	[(622, 7467, 'FICUS-Kan')]	[]	[]	[]	TRUE	TRUE		TRUE
277	aanava-3-glycerol-stock-9-F9	18487	16207	16143	860.2283	100	JBx_203436	7585	204	2	0	3	glycerol-stock-9-F9	mountfolder//JBx_203436/aanava-3-glycerol-stock-9-F9_R1R2.bam	/Users/albertonava/Documents/Projects/211117_divaseq_analysis/alberto/mountfolder/JBx_203436/JBx_203436.fa	/Users/albertonava/Documents/Projects/211117_divaseq_analysis/alberto/mountfolder//JBx_203436/aanava-3-glycerol-stock-9-F9_R1R2.bam	/Users/albertonava/Documents/Projects/211117_divaseq_analysis/alberto/mountfolder//JBx_203436/aanava-3-glycerol-stock-9-F9_R1R2.vcf	/Users/albertonava/Documents/Projects/211117_divaseq_analysis/alberto/snapshots/JBx_203436_nava-3-glycerol-stock-9-F9_R1R2.jpg	/Users/albertonava/Documents/Projects/211117_divaseq_analysis/alberto/mountfolder/JBx_203436/JBx_203436.gff3	/Users/albertonava/Documents/Projects/211117_divaseq_analysis/alberto/depths/aanava-3-glycerol-stock-9-F9_R1R2.bam.depth	['GA->[G]@POS2220', 'TTTCAA->[T]@POS2607', 'T->[C]@POS2659', 'AT->[A]@POS2665', 'C->[T]@POS4611']	pPM021	[(622, 7467, 'FICUS-Kan')]	[]	[]	[]	TRUE	TRUE		TRUE
219	aanava-3-glycerol-stock-9-A10	13385	10607	10520	663.421	100	JBx_203437	7520	294	2	0	5	glycerol-stock-9-A10	mountfolder//JBx_203437/aanava-3-glycerol-stock-9-A10_R1R2.bam	/Users/albertonava/Documents/Projects/211117_divaseq_analysis/alberto/mountfolder/JBx_203437/JBx_203437.fa	/Users/albertonava/Documents/Projects/211117_divaseq_analysis/alberto/mountfolder//JBx_203437/aanava-3-glycerol-stock-9-A10_R1R2.bam	/Users/albertonava/Documents/Projects/211117_divaseq_analysis/alberto/mountfolder//JBx_203437/aanava-3-glycerol-stock-9-A10_R1R2.vcf	/Users/albertonava/Documents/Projects/211117_divaseq_analysis/alberto/snapshots/JBx_203437_nava-3-glycerol-stock-9-A10_R1R2.jpg	/Users/albertonava/Documents/Projects/211117_divaseq_analysis/alberto/mountfolder/JBx_203437/JBx_203437.gff3	/Users/albertonava/Documents/Projects/211117_divaseq_analysis/alberto/depths/aanava-3-glycerol-stock-9-A10_R1R2.bam.depth	['GA->[G]@POS2220', 'TTTCAA->[T]@POS2607', 'AAT->[A]@POS2616', 'ATCAT->[A]@POS2621', 'T->[C]@POS2659', 'AT->[A]@POS2665', 'C->[T]@POS4611']	pPM021	[(622, 7485, 'FICUS-Kan')]	[]	[(2514, 2562), (2608, 2612), (2666, 2666)]	[]	TRUE	TRUE		TRUE
286	aanava-3-glycerol-stock-9-G9	8120	4829	4776	312.7668	99.6676	JBx_203437	7520	297	2	0	3	glycerol-stock-9-G9	mountfolder//JBx_203437/aanava-3-glycerol-stock-9-G9_R1R2.bam	/Users/albertonava/Documents/Projects/211117_divaseq_analysis/alberto/mountfolder/JBx_203437/JBx_203437.fa	/Users/albertonava/Documents/Projects/211117_divaseq_analysis/alberto/mountfolder//JBx_203437/aanava-3-glycerol-stock-9-G9_R1R2.bam	/Users/albertonava/Documents/Projects/211117_divaseq_analysis/alberto/mountfolder//JBx_203437/aanava-3-glycerol-stock-9-G9_R1R2.vcf	/Users/albertonava/Documents/Projects/211117_divaseq_analysis/alberto/snapshots/JBx_203437_nava-3-glycerol-stock-9-G9_R1R2.jpg	/Users/albertonava/Documents/Projects/211117_divaseq_analysis/alberto/mountfolder/JBx_203437/JBx_203437.gff3	/Users/albertonava/Documents/Projects/211117_divaseq_analysis/alberto/depths/aanava-3-glycerol-stock-9-G9_R1R2.bam.depth	['GA->[G]@POS2220', 'TTTCAA->[T]@POS2607', 'T->[C]@POS2659', 'AT->[A]@POS2665', 'C->[T]@POS4611']	pPM021	[(622, 7485, 'FICUS-Kan')]	[]	[(2221, 2221), (2468, 2561), (2608, 2612), (2666, 2666)]	[]	TRUE	TRUE		TRUE
294	aanava-3-glycerol-stock-9-H9	7755	6840	6756	441.916	99.9468	JBx_203437	7520	325	2	0	3	glycerol-stock-9-H9	mountfolder//JBx_203437/aanava-3-glycerol-stock-9-H9_R1R2.bam	/Users/albertonava/Documents/Projects/211117_divaseq_analysis/alberto/mountfolder/JBx_203437/JBx_203437.fa	/Users/albertonava/Documents/Projects/211117_divaseq_analysis/alberto/mountfolder//JBx_203437/aanava-3-glycerol-stock-9-H9_R1R2.bam	/Users/albertonava/Documents/Projects/211117_divaseq_analysis/alberto/mountfolder//JBx_203437/aanava-3-glycerol-stock-9-H9_R1R2.vcf	/Users/albertonava/Documents/Projects/211117_divaseq_analysis/alberto/snapshots/JBx_203437_nava-3-glycerol-stock-9-H9_R1R2.jpg	/Users/albertonava/Documents/Projects/211117_divaseq_analysis/alberto/mountfolder/JBx_203437/JBx_203437.gff3	/Users/albertonava/Documents/Projects/211117_divaseq_analysis/alberto/depths/aanava-3-glycerol-stock-9-H9_R1R2.bam.depth	['GA->[G]@POS2220', 'TTTCAA->[T]@POS2607', 'T->[C]@POS2659', 'AT->[A]@POS2665', 'C->[T]@POS4611']	pPM021	[(622, 7485, 'FICUS-Kan')]	[]	[(2470, 2563), (2608, 2612), (2666, 2666)]	[]	TRUE	TRUE		TRUE
229	aanava-3-glycerol-stock-9-B11	11611	9075	8902	428.2152	100	JBx_203442	10165	323	2	0	6	glycerol-stock-9-B11	mountfolder//JBx_203442/aanava-3-glycerol-stock-9-B11_R1R2.bam	/Users/albertonava/Documents/Projects/211117_divaseq_analysis/alberto/mountfolder/JBx_203442/JBx_203442.fa	/Users/albertonava/Documents/Projects/211117_divaseq_analysis/alberto/mountfolder//JBx_203442/aanava-3-glycerol-stock-9-B11_R1R2.bam	/Users/albertonava/Documents/Projects/211117_divaseq_analysis/alberto/mountfolder//JBx_203442/aanava-3-glycerol-stock-9-B11_R1R2.vcf	/Users/albertonava/Documents/Projects/211117_divaseq_analysis/alberto/snapshots/JBx_203442_nava-3-glycerol-stock-9-B11_R1R2.jpg	/Users/albertonava/Documents/Projects/211117_divaseq_analysis/alberto/mountfolder/JBx_203442/JBx_203442.gff3	/Users/albertonava/Documents/Projects/211117_divaseq_analysis/alberto/depths/aanava-3-glycerol-stock-9-B11_R1R2.bam.depth	['TG->[T]@POS2927', 'GA->[G]@POS4800', 'TTTCAA->[T]@POS5187', 'AAT->[A]@POS5196', 'ATCAT->[A]@POS5201', 'T->[C]@POS5239', 'AT->[A]@POS5245', 'C->[T]@POS7191']	pPM021	[(3202, 10047, 'FICUS-Kan')]	['TG->[T]@POS2927']	[(5188, 5192)]	[]	FALSE	FALSE		FALSE
249	aanava-3-glycerol-stock-9-D11	10832	9635	9397	446.3243	100	JBx_203442	10165	313	3	0	4	glycerol-stock-9-D11	mountfolder//JBx_203442/aanava-3-glycerol-stock-9-D11_R1R2.bam	/Users/albertonava/Documents/Projects/211117_divaseq_analysis/alberto/mountfolder/JBx_203442/JBx_203442.fa	/Users/albertonava/Documents/Projects/211117_divaseq_analysis/alberto/mountfolder//JBx_203442/aanava-3-glycerol-stock-9-D11_R1R2.bam	/Users/albertonava/Documents/Projects/211117_divaseq_analysis/alberto/mountfolder//JBx_203442/aanava-3-glycerol-stock-9-D11_R1R2.vcf	/Users/albertonava/Documents/Projects/211117_divaseq_analysis/alberto/snapshots/JBx_203442_nava-3-glycerol-stock-9-D11_R1R2.jpg	/Users/albertonava/Documents/Projects/211117_divaseq_analysis/alberto/mountfolder/JBx_203442/JBx_203442.gff3	/Users/albertonava/Documents/Projects/211117_divaseq_analysis/alberto/depths/aanava-3-glycerol-stock-9-D11_R1R2.bam.depth	['G->[T]@POS898', 'GA->[G]@POS4800', 'TTTCAA->[T]@POS5187', 'AAT->[A]@POS5196', 'T->[C]@POS5239', 'AT->[A]@POS5245', 'C->[T]@POS7191']	pPM021	[(3202, 10047, 'FICUS-Kan')]	['G->[T]@POS898']	[(5050, 5132), (5188, 5192), (5246, 5246)]	[]	FALSE	FALSE	maybe: gcc -> tcc = A -> S	TRUE
287	aanava-3-glycerol-stock-9-H11	8543	6666	6582	439.0998	99.0112	JBx_203445	7484	336	2	0	3	glycerol-stock-9-H11	mountfolder//JBx_203445/aanava-3-glycerol-stock-9-H11_R1R2.bam	/Users/albertonava/Documents/Projects/211117_divaseq_analysis/alberto/mountfolder/JBx_203445/JBx_203445.fa	/Users/albertonava/Documents/Projects/211117_divaseq_analysis/alberto/mountfolder//JBx_203445/aanava-3-glycerol-stock-9-H11_R1R2.bam	/Users/albertonava/Documents/Projects/211117_divaseq_analysis/alberto/mountfolder//JBx_203445/aanava-3-glycerol-stock-9-H11_R1R2.vcf	/Users/albertonava/Documents/Projects/211117_divaseq_analysis/alberto/snapshots/JBx_203445_nava-3-glycerol-stock-9-H11_R1R2.jpg	/Users/albertonava/Documents/Projects/211117_divaseq_analysis/alberto/mountfolder/JBx_203445/JBx_203445.gff3	/Users/albertonava/Documents/Projects/211117_divaseq_analysis/alberto/depths/aanava-3-glycerol-stock-9-H11_R1R2.bam.depth	['TTTCAA->[T]@POS2571', 'T->[C]@POS2623', 'AT->[A]@POS2629', 'C->[T]@POS4575']	pPM021	[(586, 7449, 'FICUS-Kan')]	[]	[(2425, 2544), (2572, 2576), (2630, 2630)]	[]	TRUE	TRUE		TRUE
220	aanava-3-glycerol-stock-9-A12	9892	7199	7111	474.0897	100	JBx_203447	7451	340	2	0	5	glycerol-stock-9-A12	mountfolder//JBx_203447/aanava-3-glycerol-stock-9-A12_R1R2.bam	/Users/albertonava/Documents/Projects/211117_divaseq_analysis/alberto/mountfolder/JBx_203447/JBx_203447.fa	/Users/albertonava/Documents/Projects/211117_divaseq_analysis/alberto/mountfolder//JBx_203447/aanava-3-glycerol-stock-9-A12_R1R2.bam	/Users/albertonava/Documents/Projects/211117_divaseq_analysis/alberto/mountfolder//JBx_203447/aanava-3-glycerol-stock-9-A12_R1R2.vcf	/Users/albertonava/Documents/Projects/211117_divaseq_analysis/alberto/snapshots/JBx_203447_nava-3-glycerol-stock-9-A12_R1R2.jpg	/Users/albertonava/Documents/Projects/211117_divaseq_analysis/alberto/mountfolder/JBx_203447/JBx_203447.gff3	/Users/albertonava/Documents/Projects/211117_divaseq_analysis/alberto/depths/aanava-3-glycerol-stock-9-A12_R1R2.bam.depth	['GA->[G]@POS2151', 'TTTCAA->[T]@POS2538', 'AAT->[A]@POS2547', 'ATCAT->[A]@POS2552', 'T->[C]@POS2590', 'AT->[A]@POS2596', 'C->[T]@POS4542']	pPM021	[(553, 7416, 'FICUS-Kan')]	[]	[(2437, 2494), (2597, 2597)]	[]	TRUE	TRUE		TRUE
230	aanava-3-glycerol-stock-9-B12	40831	36301	36141	1915.0233	100	JBx_203448	7474	196	2	0	4	glycerol-stock-9-B12	mountfolder//JBx_203448/aanava-3-glycerol-stock-9-B12_R1R2.bam	/Users/albertonava/Documents/Projects/211117_divaseq_analysis/alberto/mountfolder/JBx_203448/JBx_203448.fa	/Users/albertonava/Documents/Projects/211117_divaseq_analysis/alberto/mountfolder//JBx_203448/aanava-3-glycerol-stock-9-B12_R1R2.bam	/Users/albertonava/Documents/Projects/211117_divaseq_analysis/alberto/mountfolder//JBx_203448/aanava-3-glycerol-stock-9-B12_R1R2.vcf	/Users/albertonava/Documents/Projects/211117_divaseq_analysis/alberto/snapshots/JBx_203448_nava-3-glycerol-stock-9-B12_R1R2.jpg	/Users/albertonava/Documents/Projects/211117_divaseq_analysis/alberto/mountfolder/JBx_203448/JBx_203448.gff3	/Users/albertonava/Documents/Projects/211117_divaseq_analysis/alberto/depths/aanava-3-glycerol-stock-9-B12_R1R2.bam.depth	['GA->[G]@POS2109', 'TTTCAA->[T]@POS2496', 'T->[C]@POS2548', 'AT->[A]@POS2554', 'C->[T]@POS4500']	pPM021	[(511, 7356, 'FICUS-Kan')]	[]	[]	[]	TRUE	TRUE		TRUE
239	aanava-3-glycerol-stock-9-C12	12164	8714	8560	535.2078	100	JBx_203448	7474	288	2	0	5	glycerol-stock-9-C12	mountfolder//JBx_203448/aanava-3-glycerol-stock-9-C12_R1R2.bam	/Users/albertonava/Documents/Projects/211117_divaseq_analysis/alberto/mountfolder/JBx_203448/JBx_203448.fa	/Users/albertonava/Documents/Projects/211117_divaseq_analysis/alberto/mountfolder//JBx_203448/aanava-3-glycerol-stock-9-C12_R1R2.bam	/Users/albertonava/Documents/Projects/211117_divaseq_analysis/alberto/mountfolder//JBx_203448/aanava-3-glycerol-stock-9-C12_R1R2.vcf	/Users/albertonava/Documents/Projects/211117_divaseq_analysis/alberto/snapshots/JBx_203448_nava-3-glycerol-stock-9-C12_R1R2.jpg	/Users/albertonava/Documents/Projects/211117_divaseq_analysis/alberto/mountfolder/JBx_203448/JBx_203448.gff3	/Users/albertonava/Documents/Projects/211117_divaseq_analysis/alberto/depths/aanava-3-glycerol-stock-9-C12_R1R2.bam.depth	['GA->[G]@POS2109', 'TTTCAA->[T]@POS2496', 'AAT->[A]@POS2505', 'ATCAT->[A]@POS2510', 'T->[C]@POS2548', 'AT->[A]@POS2554', 'C->[T]@POS4500']	pPM021	[(511, 7356, 'FICUS-Kan')]	[]	[(2497, 2501)]	[]	TRUE	TRUE		TRUE
250	aanava-3-glycerol-stock-9-D12	34851	26958	26981	1432.5356	100	JBx_203449	7409	195	3	1	4	glycerol-stock-9-D12	mountfolder//JBx_203449/aanava-3-glycerol-stock-9-D12_R1R2.bam	/Users/albertonava/Documents/Projects/211117_divaseq_analysis/alberto/mountfolder/JBx_203449/JBx_203449.fa	/Users/albertonava/Documents/Projects/211117_divaseq_analysis/alberto/mountfolder//JBx_203449/aanava-3-glycerol-stock-9-D12_R1R2.bam	/Users/albertonava/Documents/Projects/211117_divaseq_analysis/alberto/mountfolder//JBx_203449/aanava-3-glycerol-stock-9-D12_R1R2.vcf	/Users/albertonava/Documents/Projects/211117_divaseq_analysis/alberto/snapshots/JBx_203449_nava-3-glycerol-stock-9-D12_R1R2.jpg	/Users/albertonava/Documents/Projects/211117_divaseq_analysis/alberto/mountfolder/JBx_203449/JBx_203449.gff3	/Users/albertonava/Documents/Projects/211117_divaseq_analysis/alberto/depths/aanava-3-glycerol-stock-9-D12_R1R2.bam.depth	['GA->[G]@POS2109', 'TTTCAA->[T]@POS2496', 'T->[C]@POS2548', 'AT->[A]@POS2554', 'C->[T]@POS4500', 'ACG->[A]@POS5797', 'T->[TCC]@POS5800', 'G->[A]@POS6126']	pPM021	[(511, 7374, 'FICUS-Kan')]	[]	[]	[]	TRUE	TRUE		TRUE
260	aanava-3-glycerol-stock-9-E12	24955	23001	22956	1338.0275	100	JBx_203449	7409	230	2	0	4	glycerol-stock-9-E12	mountfolder//JBx_203449/aanava-3-glycerol-stock-9-E12_R1R2.bam	/Users/albertonava/Documents/Projects/211117_divaseq_analysis/alberto/mountfolder/JBx_203449/JBx_203449.fa	/Users/albertonava/Documents/Projects/211117_divaseq_analysis/alberto/mountfolder//JBx_203449/aanava-3-glycerol-stock-9-E12_R1R2.bam	/Users/albertonava/Documents/Projects/211117_divaseq_analysis/alberto/mountfolder//JBx_203449/aanava-3-glycerol-stock-9-E12_R1R2.vcf	/Users/albertonava/Documents/Projects/211117_divaseq_analysis/alberto/snapshots/JBx_203449_nava-3-glycerol-stock-9-E12_R1R2.jpg	/Users/albertonava/Documents/Projects/211117_divaseq_analysis/alberto/mountfolder/JBx_203449/JBx_203449.gff3	/Users/albertonava/Documents/Projects/211117_divaseq_analysis/alberto/depths/aanava-3-glycerol-stock-9-E12_R1R2.bam.depth	['GA->[G]@POS2109', 'TTTCAA->[T]@POS2496', 'T->[C]@POS2548', 'AT->[A]@POS2554', 'C->[T]@POS4500']	pPM021	[(511, 7374, 'FICUS-Kan')]	[]	[]	[]	TRUE	TRUE		TRUE
269	aanava-3-glycerol-stock-9-F12	42155	37841	37824	1970.4955	100	JBx_203449	7409	186	2	0	4	glycerol-stock-9-F12	mountfolder//JBx_203449/aanava-3-glycerol-stock-9-F12_R1R2.bam	/Users/albertonava/Documents/Projects/211117_divaseq_analysis/alberto/mountfolder/JBx_203449/JBx_203449.fa	/Users/albertonava/Documents/Projects/211117_divaseq_analysis/alberto/mountfolder//JBx_203449/aanava-3-glycerol-stock-9-F12_R1R2.bam	/Users/albertonava/Documents/Projects/211117_divaseq_analysis/alberto/mountfolder//JBx_203449/aanava-3-glycerol-stock-9-F12_R1R2.vcf	/Users/albertonava/Documents/Projects/211117_divaseq_analysis/alberto/snapshots/JBx_203449_nava-3-glycerol-stock-9-F12_R1R2.jpg	/Users/albertonava/Documents/Projects/211117_divaseq_analysis/alberto/mountfolder/JBx_203449/JBx_203449.gff3	/Users/albertonava/Documents/Projects/211117_divaseq_analysis/alberto/depths/aanava-3-glycerol-stock-9-F12_R1R2.bam.depth	['GA->[G]@POS2109', 'TTTCAA->[T]@POS2496', 'T->[C]@POS2548', 'AT->[A]@POS2554', 'C->[T]@POS4500']	pPM021	[(511, 7374, 'FICUS-Kan')]	[]	[]	[]	TRUE	TRUE		TRUE
124	aanava-3-glycerol-stock-10-A1	23579	12141	12127	530.116	100	JBx_203450	7882	162	3	1	6	glycerol-stock-10-A1	mountfolder//JBx_203450/aanava-3-glycerol-stock-10-A1_R1R2.bam	/Users/albertonava/Documents/Projects/211117_divaseq_analysis/alberto/mountfolder/JBx_203450/JBx_203450.fa	/Users/albertonava/Documents/Projects/211117_divaseq_analysis/alberto/mountfolder//JBx_203450/aanava-3-glycerol-stock-10-A1_R1R2.bam	/Users/albertonava/Documents/Projects/211117_divaseq_analysis/alberto/mountfolder//JBx_203450/aanava-3-glycerol-stock-10-A1_R1R2.vcf	/Users/albertonava/Documents/Projects/211117_divaseq_analysis/alberto/snapshots/JBx_203450_nava-3-glycerol-stock-10-A1_R1R2.jpg	/Users/albertonava/Documents/Projects/211117_divaseq_analysis/alberto/mountfolder/JBx_203450/JBx_203450.gff3	/Users/albertonava/Documents/Projects/211117_divaseq_analysis/alberto/depths/aanava-3-glycerol-stock-10-A1_R1R2.bam.depth	['GA->[G]@POS2517', 'TTTCAA->[T]@POS2904', 'AAT->[A]@POS2913', 'T->[C]@POS2956', 'AT->[A]@POS2962', 'C->[T]@POS4908', 'ATC->[A]@POS6205', 'C->[CGT]@POS6208']	pPM021	[(919, 7764, 'FICUS-Kan')]	[]	[]	[]	TRUE	TRUE		TRUE
134	aanava-3-glycerol-stock-10-B1	1662	879	877	47.6595	100	JBx_203450	7882	261	2	0	3	glycerol-stock-10-B1	mountfolder//JBx_203450/aanava-3-glycerol-stock-10-B1_R1R2.bam	/Users/albertonava/Documents/Projects/211117_divaseq_analysis/alberto/mountfolder/JBx_203450/JBx_203450.fa	/Users/albertonava/Documents/Projects/211117_divaseq_analysis/alberto/mountfolder//JBx_203450/aanava-3-glycerol-stock-10-B1_R1R2.bam	/Users/albertonava/Documents/Projects/211117_divaseq_analysis/alberto/mountfolder//JBx_203450/aanava-3-glycerol-stock-10-B1_R1R2.vcf	/Users/albertonava/Documents/Projects/211117_divaseq_analysis/alberto/snapshots/JBx_203450_nava-3-glycerol-stock-10-B1_R1R2.jpg	/Users/albertonava/Documents/Projects/211117_divaseq_analysis/alberto/mountfolder/JBx_203450/JBx_203450.gff3	/Users/albertonava/Documents/Projects/211117_divaseq_analysis/alberto/depths/aanava-3-glycerol-stock-10-B1_R1R2.bam.depth	['GA->[G]@POS2517', 'TTTCAA->[T]@POS2904', 'T->[C]@POS2956', 'AT->[A]@POS2962', 'C->[T]@POS4908']	pPM021	[(919, 7764, 'FICUS-Kan')]	[]	[(2518, 2518), (2905, 2909), (2963, 2963)]	[]	TRUE	TRUE		TRUE
145	aanava-3-glycerol-stock-10-C1	21726	9208	9163	484.7584	100	JBx_203450	7882	223	2	1	6	glycerol-stock-10-C1	mountfolder//JBx_203450/aanava-3-glycerol-stock-10-C1_R1R2.bam	/Users/albertonava/Documents/Projects/211117_divaseq_analysis/alberto/mountfolder/JBx_203450/JBx_203450.fa	/Users/albertonava/Documents/Projects/211117_divaseq_analysis/alberto/mountfolder//JBx_203450/aanava-3-glycerol-stock-10-C1_R1R2.bam	/Users/albertonava/Documents/Projects/211117_divaseq_analysis/alberto/mountfolder//JBx_203450/aanava-3-glycerol-stock-10-C1_R1R2.vcf	/Users/albertonava/Documents/Projects/211117_divaseq_analysis/alberto/snapshots/JBx_203450_nava-3-glycerol-stock-10-C1_R1R2.jpg	/Users/albertonava/Documents/Projects/211117_divaseq_analysis/alberto/mountfolder/JBx_203450/JBx_203450.gff3	/Users/albertonava/Documents/Projects/211117_divaseq_analysis/alberto/depths/aanava-3-glycerol-stock-10-C1_R1R2.bam.depth	['GA->[G]@POS2517', 'TTTCAA->[T]@POS2904', 'AAT->[A]@POS2913', 'T->[C]@POS2956', 'AT->[A]@POS2962', 'C->[T]@POS4908']	pPM021	[(919, 7764, 'FICUS-Kan')]	[]	[]	[]	TRUE	TRUE		TRUE
156	aanava-3-glycerol-stock-10-D1	14635	11315	11160	646.7238	100	JBx_203450	7882	262	2	0	5	glycerol-stock-10-D1	mountfolder//JBx_203450/aanava-3-glycerol-stock-10-D1_R1R2.bam	/Users/albertonava/Documents/Projects/211117_divaseq_analysis/alberto/mountfolder/JBx_203450/JBx_203450.fa	/Users/albertonava/Documents/Projects/211117_divaseq_analysis/alberto/mountfolder//JBx_203450/aanava-3-glycerol-stock-10-D1_R1R2.bam	/Users/albertonava/Documents/Projects/211117_divaseq_analysis/alberto/mountfolder//JBx_203450/aanava-3-glycerol-stock-10-D1_R1R2.vcf	/Users/albertonava/Documents/Projects/211117_divaseq_analysis/alberto/snapshots/JBx_203450_nava-3-glycerol-stock-10-D1_R1R2.jpg	/Users/albertonava/Documents/Projects/211117_divaseq_analysis/alberto/mountfolder/JBx_203450/JBx_203450.gff3	/Users/albertonava/Documents/Projects/211117_divaseq_analysis/alberto/depths/aanava-3-glycerol-stock-10-D1_R1R2.bam.depth	['GA->[G]@POS2517', 'TTTCAA->[T]@POS2904', 'AAT->[A]@POS2913', 'ATCAT->[A]@POS2918', 'T->[C]@POS2956', 'AT->[A]@POS2962', 'C->[T]@POS4908']	pPM021	[(919, 7764, 'FICUS-Kan')]	[]	[(2518, 2518), (2767, 2860), (2905, 2909), (2963, 2963)]	[]	TRUE	TRUE		TRUE
166	aanava-3-glycerol-stock-10-E1	21339	11237	11273	586.2648	100	JBx_203451	7817	210	5	1	5	glycerol-stock-10-E1	mountfolder//JBx_203451/aanava-3-glycerol-stock-10-E1_R1R2.bam	/Users/albertonava/Documents/Projects/211117_divaseq_analysis/alberto/mountfolder/JBx_203451/JBx_203451.fa	/Users/albertonava/Documents/Projects/211117_divaseq_analysis/alberto/mountfolder//JBx_203451/aanava-3-glycerol-stock-10-E1_R1R2.bam	/Users/albertonava/Documents/Projects/211117_divaseq_analysis/alberto/mountfolder//JBx_203451/aanava-3-glycerol-stock-10-E1_R1R2.vcf	/Users/albertonava/Documents/Projects/211117_divaseq_analysis/alberto/snapshots/JBx_203451_nava-3-glycerol-stock-10-E1_R1R2.jpg	/Users/albertonava/Documents/Projects/211117_divaseq_analysis/alberto/mountfolder/JBx_203451/JBx_203451.gff3	/Users/albertonava/Documents/Projects/211117_divaseq_analysis/alberto/depths/aanava-3-glycerol-stock-10-E1_R1R2.bam.depth	['C->[T]@POS130', 'A->[G]@POS806', 'GA->[G]@POS2517', 'TTTCAA->[T]@POS2904', 'T->[C]@POS2956', 'AT->[A]@POS2962', 'C->[T]@POS4908', 'ACG->[A]@POS6205', 'T->[TCC]@POS6208', 'G->[A]@POS6534']	pPM021	[(919, 7782, 'FICUS-Kan')]	['C->[T]@POS130', 'A->[G]@POS806']	[(104, 148), (242, 269), (451, 494), (589, 596), (841, 900)]	[(104, 148), (242, 269), (451, 494), (589, 596), (841, 900)]	FALSE	FALSE		FALSE
175	aanava-3-glycerol-stock-10-F1	30492	25652	25495	1367.3962	100	JBx_203451	7817	217	5	1	5	glycerol-stock-10-F1	mountfolder//JBx_203451/aanava-3-glycerol-stock-10-F1_R1R2.bam	/Users/albertonava/Documents/Projects/211117_divaseq_analysis/alberto/mountfolder/JBx_203451/JBx_203451.fa	/Users/albertonava/Documents/Projects/211117_divaseq_analysis/alberto/mountfolder//JBx_203451/aanava-3-glycerol-stock-10-F1_R1R2.bam	/Users/albertonava/Documents/Projects/211117_divaseq_analysis/alberto/mountfolder//JBx_203451/aanava-3-glycerol-stock-10-F1_R1R2.vcf	/Users/albertonava/Documents/Projects/211117_divaseq_analysis/alberto/snapshots/JBx_203451_nava-3-glycerol-stock-10-F1_R1R2.jpg	/Users/albertonava/Documents/Projects/211117_divaseq_analysis/alberto/mountfolder/JBx_203451/JBx_203451.gff3	/Users/albertonava/Documents/Projects/211117_divaseq_analysis/alberto/depths/aanava-3-glycerol-stock-10-F1_R1R2.bam.depth	['GA->[G]@POS2517', 'TTTCAA->[T]@POS2904', 'T->[C]@POS2956', 'AT->[A]@POS2962', 'C->[T]@POS4908', 'ACG->[A]@POS6205', 'T->[TCC]@POS6208', 'G->[A]@POS6534', 'G->[T]@POS7706']	pPM021	[(919, 7782, 'FICUS-Kan')]	[]	[]	[]	TRUE	TRUE		TRUE
185	aanava-3-glycerol-stock-10-G1	7711	6142	6090	364.6858	100	JBx_203451	7817	280	4	1	4	glycerol-stock-10-G1	mountfolder//JBx_203451/aanava-3-glycerol-stock-10-G1_R1R2.bam	/Users/albertonava/Documents/Projects/211117_divaseq_analysis/alberto/mountfolder/JBx_203451/JBx_203451.fa	/Users/albertonava/Documents/Projects/211117_divaseq_analysis/alberto/mountfolder//JBx_203451/aanava-3-glycerol-stock-10-G1_R1R2.bam	/Users/albertonava/Documents/Projects/211117_divaseq_analysis/alberto/mountfolder//JBx_203451/aanava-3-glycerol-stock-10-G1_R1R2.vcf	/Users/albertonava/Documents/Projects/211117_divaseq_analysis/alberto/snapshots/JBx_203451_nava-3-glycerol-stock-10-G1_R1R2.jpg	/Users/albertonava/Documents/Projects/211117_divaseq_analysis/alberto/mountfolder/JBx_203451/JBx_203451.gff3	/Users/albertonava/Documents/Projects/211117_divaseq_analysis/alberto/depths/aanava-3-glycerol-stock-10-G1_R1R2.bam.depth	['GA->[G]@POS2517', 'TTTCAA->[T]@POS2904', 'T->[C]@POS2956', 'AT->[A]@POS2962', 'C->[T]@POS4908', 'ACG->[A]@POS6205', 'T->[TCC]@POS6208', 'G->[A]@POS6534', 'G->[T]@POS7706']	pPM021	[(919, 7782, 'FICUS-Kan')]	[]	[(2905, 2908), (2963, 2963)]	[]	TRUE	TRUE		TRUE
191	aanava-3-glycerol-stock-10-H1	15646	12548	12471	750.4649	99.6802	JBx_203451	7817	273	2	0	4	glycerol-stock-10-H1	mountfolder//JBx_203451/aanava-3-glycerol-stock-10-H1_R1R2.bam	/Users/albertonava/Documents/Projects/211117_divaseq_analysis/alberto/mountfolder/JBx_203451/JBx_203451.fa	/Users/albertonava/Documents/Projects/211117_divaseq_analysis/alberto/mountfolder//JBx_203451/aanava-3-glycerol-stock-10-H1_R1R2.bam	/Users/albertonava/Documents/Projects/211117_divaseq_analysis/alberto/mountfolder//JBx_203451/aanava-3-glycerol-stock-10-H1_R1R2.vcf	/Users/albertonava/Documents/Projects/211117_divaseq_analysis/alberto/snapshots/JBx_203451_nava-3-glycerol-stock-10-H1_R1R2.jpg	/Users/albertonava/Documents/Projects/211117_divaseq_analysis/alberto/mountfolder/JBx_203451/JBx_203451.gff3	/Users/albertonava/Documents/Projects/211117_divaseq_analysis/alberto/depths/aanava-3-glycerol-stock-10-H1_R1R2.bam.depth	['GA->[G]@POS2517', 'TTTCAA->[T]@POS2904', 'T->[C]@POS2956', 'AT->[A]@POS2962', 'C->[T]@POS4908']	pPM021	[(919, 7782, 'FICUS-Kan')]	[]	[(2831, 2872), (2905, 2909), (2963, 2963)]	[]	TRUE	TRUE		TRUE
128	aanava-3-glycerol-stock-10-A2	17984	9077	9058	461.866	100	JBx_203452	7954	210	3	1	5	glycerol-stock-10-A2	mountfolder//JBx_203452/aanava-3-glycerol-stock-10-A2_R1R2.bam	/Users/albertonava/Documents/Projects/211117_divaseq_analysis/alberto/mountfolder/JBx_203452/JBx_203452.fa	/Users/albertonava/Documents/Projects/211117_divaseq_analysis/alberto/mountfolder//JBx_203452/aanava-3-glycerol-stock-10-A2_R1R2.bam	/Users/albertonava/Documents/Projects/211117_divaseq_analysis/alberto/mountfolder//JBx_203452/aanava-3-glycerol-stock-10-A2_R1R2.vcf	/Users/albertonava/Documents/Projects/211117_divaseq_analysis/alberto/snapshots/JBx_203452_nava-3-glycerol-stock-10-A2_R1R2.jpg	/Users/albertonava/Documents/Projects/211117_divaseq_analysis/alberto/mountfolder/JBx_203452/JBx_203452.gff3	/Users/albertonava/Documents/Projects/211117_divaseq_analysis/alberto/depths/aanava-3-glycerol-stock-10-A2_R1R2.bam.depth	['GA->[G]@POS2589', 'TTTCAA->[T]@POS2976', 'T->[C]@POS3028', 'AT->[A]@POS3034', 'C->[T]@POS4980', 'ATC->[A]@POS6277', 'C->[CGT]@POS6280', 'A->[G]@POS6606']	pPM021	[(991, 7836, 'FICUS-Kan')]	[]	[]	[]	TRUE	TRUE		TRUE
138	aanava-3-glycerol-stock-10-B2	22080	16443	16393	912.743	100	JBx_203452	7954	254	7	7	8	glycerol-stock-10-B2	mountfolder//JBx_203452/aanava-3-glycerol-stock-10-B2_R1R2.bam	/Users/albertonava/Documents/Projects/211117_divaseq_analysis/alberto/mountfolder/JBx_203452/JBx_203452.fa	/Users/albertonava/Documents/Projects/211117_divaseq_analysis/alberto/mountfolder//JBx_203452/aanava-3-glycerol-stock-10-B2_R1R2.bam	/Users/albertonava/Documents/Projects/211117_divaseq_analysis/alberto/mountfolder//JBx_203452/aanava-3-glycerol-stock-10-B2_R1R2.vcf	/Users/albertonava/Documents/Projects/211117_divaseq_analysis/alberto/snapshots/JBx_203452_nava-3-glycerol-stock-10-B2_R1R2.jpg	/Users/albertonava/Documents/Projects/211117_divaseq_analysis/alberto/mountfolder/JBx_203452/JBx_203452.gff3	/Users/albertonava/Documents/Projects/211117_divaseq_analysis/alberto/depths/aanava-3-glycerol-stock-10-B2_R1R2.bam.depth	['GA->[G]@POS2589', 'TTTCAA->[T]@POS2976', 'AAT->[A]@POS2985', 'T->[C]@POS3028', 'AT->[A]@POS3034', 'C->[T]@POS4980', 'ATC->[A]@POS6277', 'C->[CGT]@POS6280', 'A->[G]@POS6606', 'A->[AATGT]@POS7809', 'G->[T]@POS7811']	pPM021	[(991, 7836, 'FICUS-Kan')]	[]	[]	[]	TRUE	TRUE		TRUE
149	aanava-3-glycerol-stock-10-C2	22195	16827	16558	915.171	93.525	JBx_203455	8000	244	2	0	4	glycerol-stock-10-C2	mountfolder//JBx_203455/aanava-3-glycerol-stock-10-C2_R1R2.bam	/Users/albertonava/Documents/Projects/211117_divaseq_analysis/alberto/mountfolder/JBx_203455/JBx_203455.fa	/Users/albertonava/Documents/Projects/211117_divaseq_analysis/alberto/mountfolder//JBx_203455/aanava-3-glycerol-stock-10-C2_R1R2.bam	/Users/albertonava/Documents/Projects/211117_divaseq_analysis/alberto/mountfolder//JBx_203455/aanava-3-glycerol-stock-10-C2_R1R2.vcf	/Users/albertonava/Documents/Projects/211117_divaseq_analysis/alberto/snapshots/JBx_203455_nava-3-glycerol-stock-10-C2_R1R2.jpg	/Users/albertonava/Documents/Projects/211117_divaseq_analysis/alberto/mountfolder/JBx_203455/JBx_203455.gff3	/Users/albertonava/Documents/Projects/211117_divaseq_analysis/alberto/depths/aanava-3-glycerol-stock-10-C2_R1R2.bam.depth	['GA->[G]@POS2700', 'TTTCAA->[T]@POS3087', 'AAT->[A]@POS3096', 'T->[C]@POS3139', 'AT->[A]@POS3145', 'C->[T]@POS5091']	pPM021	[(1102, 7965, 'FICUS-Kan')]	[]	[(109, 1085), (3146, 3146)]	[(109, 1085)]	FALSE	FALSE		FALSE
129	aanava-3-glycerol-stock-10-A4	15914	8140	8162	420.4131	100	JBx_203458	7909	214	3	1	5	glycerol-stock-10-A4	mountfolder//JBx_203458/aanava-3-glycerol-stock-10-A4_R1R2.bam	/Users/albertonava/Documents/Projects/211117_divaseq_analysis/alberto/mountfolder/JBx_203458/JBx_203458.fa	/Users/albertonava/Documents/Projects/211117_divaseq_analysis/alberto/mountfolder//JBx_203458/aanava-3-glycerol-stock-10-A4_R1R2.bam	/Users/albertonava/Documents/Projects/211117_divaseq_analysis/alberto/mountfolder//JBx_203458/aanava-3-glycerol-stock-10-A4_R1R2.vcf	/Users/albertonava/Documents/Projects/211117_divaseq_analysis/alberto/snapshots/JBx_203458_nava-3-glycerol-stock-10-A4_R1R2.jpg	/Users/albertonava/Documents/Projects/211117_divaseq_analysis/alberto/mountfolder/JBx_203458/JBx_203458.gff3	/Users/albertonava/Documents/Projects/211117_divaseq_analysis/alberto/depths/aanava-3-glycerol-stock-10-A4_R1R2.bam.depth	['GA->[G]@POS2544', 'TTTCAA->[T]@POS2931', 'AAT->[A]@POS2940', 'T->[C]@POS2983', 'AT->[A]@POS2989', 'C->[T]@POS4935', 'ATC->[A]@POS6232', 'C->[CGT]@POS6235', 'A->[G]@POS6561']	pPM021	[(946, 7791, 'FICUS-Kan')]	[]	[]	[]	TRUE	TRUE		TRUE
178	aanava-3-glycerol-stock-10-F3	20577	12402	12213	709.7159	100	JBx_203458	7909	272	2	0	3	glycerol-stock-10-F3	mountfolder//JBx_203458/aanava-3-glycerol-stock-10-F3_R1R2.bam	/Users/albertonava/Documents/Projects/211117_divaseq_analysis/alberto/mountfolder/JBx_203458/JBx_203458.fa	/Users/albertonava/Documents/Projects/211117_divaseq_analysis/alberto/mountfolder//JBx_203458/aanava-3-glycerol-stock-10-F3_R1R2.bam	/Users/albertonava/Documents/Projects/211117_divaseq_analysis/alberto/mountfolder//JBx_203458/aanava-3-glycerol-stock-10-F3_R1R2.vcf	/Users/albertonava/Documents/Projects/211117_divaseq_analysis/alberto/snapshots/JBx_203458_nava-3-glycerol-stock-10-F3_R1R2.jpg	/Users/albertonava/Documents/Projects/211117_divaseq_analysis/alberto/mountfolder/JBx_203458/JBx_203458.gff3	/Users/albertonava/Documents/Projects/211117_divaseq_analysis/alberto/depths/aanava-3-glycerol-stock-10-F3_R1R2.bam.depth	['GA->[G]@POS2544', 'TTTCAA->[T]@POS2931', 'T->[C]@POS2983', 'AT->[A]@POS2989', 'C->[T]@POS4935']	pPM021	[(946, 7791, 'FICUS-Kan')]	[]	[(2990, 2990)]	[]	TRUE	TRUE		TRUE
192	aanava-3-glycerol-stock-10-H3	27452	20939	20727	1193.5337	100	JBx_203458	7909	259	2	0	4	glycerol-stock-10-H3	mountfolder//JBx_203458/aanava-3-glycerol-stock-10-H3_R1R2.bam	/Users/albertonava/Documents/Projects/211117_divaseq_analysis/alberto/mountfolder/JBx_203458/JBx_203458.fa	/Users/albertonava/Documents/Projects/211117_divaseq_analysis/alberto/mountfolder//JBx_203458/aanava-3-glycerol-stock-10-H3_R1R2.bam	/Users/albertonava/Documents/Projects/211117_divaseq_analysis/alberto/mountfolder//JBx_203458/aanava-3-glycerol-stock-10-H3_R1R2.vcf	/Users/albertonava/Documents/Projects/211117_divaseq_analysis/alberto/snapshots/JBx_203458_nava-3-glycerol-stock-10-H3_R1R2.jpg	/Users/albertonava/Documents/Projects/211117_divaseq_analysis/alberto/mountfolder/JBx_203458/JBx_203458.gff3	/Users/albertonava/Documents/Projects/211117_divaseq_analysis/alberto/depths/aanava-3-glycerol-stock-10-H3_R1R2.bam.depth	['GA->[G]@POS2544', 'TTTCAA->[T]@POS2931', 'T->[C]@POS2983', 'AT->[A]@POS2989', 'C->[T]@POS4935']	pPM021	[(946, 7791, 'FICUS-Kan')]	[]	[]	[]	TRUE	TRUE		TRUE
139	aanava-3-glycerol-stock-10-B4	24629	21617	21533	1239.9415	100	JBx_203459	7844	247	3	0	4	glycerol-stock-10-B4	mountfolder//JBx_203459/aanava-3-glycerol-stock-10-B4_R1R2.bam	/Users/albertonava/Documents/Projects/211117_divaseq_analysis/alberto/mountfolder/JBx_203459/JBx_203459.fa	/Users/albertonava/Documents/Projects/211117_divaseq_analysis/alberto/mountfolder//JBx_203459/aanava-3-glycerol-stock-10-B4_R1R2.bam	/Users/albertonava/Documents/Projects/211117_divaseq_analysis/alberto/mountfolder//JBx_203459/aanava-3-glycerol-stock-10-B4_R1R2.vcf	/Users/albertonava/Documents/Projects/211117_divaseq_analysis/alberto/snapshots/JBx_203459_nava-3-glycerol-stock-10-B4_R1R2.jpg	/Users/albertonava/Documents/Projects/211117_divaseq_analysis/alberto/mountfolder/JBx_203459/JBx_203459.gff3	/Users/albertonava/Documents/Projects/211117_divaseq_analysis/alberto/depths/aanava-3-glycerol-stock-10-B4_R1R2.bam.depth	['G->[T]@POS635', 'GA->[G]@POS2544', 'TTTCAA->[T]@POS2931', 'AAT->[A]@POS2940', 'T->[C]@POS2983', 'AT->[A]@POS2989', 'C->[T]@POS4935']	pPM021	[(946, 7809, 'FICUS-Kan')]	['G->[T]@POS635']	[]	[]	FALSE	FALSE		FALSE
150	aanava-3-glycerol-stock-10-C4	14228	11808	11709	706.6736	100	JBx_203459	7844	266	2	0	6	glycerol-stock-10-C4	mountfolder//JBx_203459/aanava-3-glycerol-stock-10-C4_R1R2.bam	/Users/albertonava/Documents/Projects/211117_divaseq_analysis/alberto/mountfolder/JBx_203459/JBx_203459.fa	/Users/albertonava/Documents/Projects/211117_divaseq_analysis/alberto/mountfolder//JBx_203459/aanava-3-glycerol-stock-10-C4_R1R2.bam	/Users/albertonava/Documents/Projects/211117_divaseq_analysis/alberto/mountfolder//JBx_203459/aanava-3-glycerol-stock-10-C4_R1R2.vcf	/Users/albertonava/Documents/Projects/211117_divaseq_analysis/alberto/snapshots/JBx_203459_nava-3-glycerol-stock-10-C4_R1R2.jpg	/Users/albertonava/Documents/Projects/211117_divaseq_analysis/alberto/mountfolder/JBx_203459/JBx_203459.gff3	/Users/albertonava/Documents/Projects/211117_divaseq_analysis/alberto/depths/aanava-3-glycerol-stock-10-C4_R1R2.bam.depth	['GA->[G]@POS2544', 'GA->[G]@POS2905', 'TTTCAA->[T]@POS2931', 'AAT->[A]@POS2940', 'ATCAT->[A]@POS2945', 'T->[C]@POS2983', 'AT->[A]@POS2989', 'C->[T]@POS4935']	pPM021	[(946, 7809, 'FICUS-Kan')]	[]	[(2545, 2545), (2805, 2850), (2932, 2933), (2990, 2990)]	[]	TRUE	TRUE		TRUE
160	aanava-3-glycerol-stock-10-D4	12840	7392	7339	458.1833	100	JBx_203459	7844	313	2	0	3	glycerol-stock-10-D4	mountfolder//JBx_203459/aanava-3-glycerol-stock-10-D4_R1R2.bam	/Users/albertonava/Documents/Projects/211117_divaseq_analysis/alberto/mountfolder/JBx_203459/JBx_203459.fa	/Users/albertonava/Documents/Projects/211117_divaseq_analysis/alberto/mountfolder//JBx_203459/aanava-3-glycerol-stock-10-D4_R1R2.bam	/Users/albertonava/Documents/Projects/211117_divaseq_analysis/alberto/mountfolder//JBx_203459/aanava-3-glycerol-stock-10-D4_R1R2.vcf	/Users/albertonava/Documents/Projects/211117_divaseq_analysis/alberto/snapshots/JBx_203459_nava-3-glycerol-stock-10-D4_R1R2.jpg	/Users/albertonava/Documents/Projects/211117_divaseq_analysis/alberto/mountfolder/JBx_203459/JBx_203459.gff3	/Users/albertonava/Documents/Projects/211117_divaseq_analysis/alberto/depths/aanava-3-glycerol-stock-10-D4_R1R2.bam.depth	['GA->[G]@POS2544', 'TTTCAA->[T]@POS2931', 'T->[C]@POS2983', 'AT->[A]@POS2989', 'C->[T]@POS4935']	pPM021	[(946, 7809, 'FICUS-Kan')]	[]	[(2932, 2936), (2990, 2990)]	[]	TRUE	TRUE		TRUE
169	aanava-3-glycerol-stock-10-E4	13058	9620	9501	580.4178	100	JBx_203459	7844	299	3	0	3	glycerol-stock-10-E4	mountfolder//JBx_203459/aanava-3-glycerol-stock-10-E4_R1R2.bam	/Users/albertonava/Documents/Projects/211117_divaseq_analysis/alberto/mountfolder/JBx_203459/JBx_203459.fa	/Users/albertonava/Documents/Projects/211117_divaseq_analysis/alberto/mountfolder//JBx_203459/aanava-3-glycerol-stock-10-E4_R1R2.bam	/Users/albertonava/Documents/Projects/211117_divaseq_analysis/alberto/mountfolder//JBx_203459/aanava-3-glycerol-stock-10-E4_R1R2.vcf	/Users/albertonava/Documents/Projects/211117_divaseq_analysis/alberto/snapshots/JBx_203459_nava-3-glycerol-stock-10-E4_R1R2.jpg	/Users/albertonava/Documents/Projects/211117_divaseq_analysis/alberto/mountfolder/JBx_203459/JBx_203459.gff3	/Users/albertonava/Documents/Projects/211117_divaseq_analysis/alberto/depths/aanava-3-glycerol-stock-10-E4_R1R2.bam.depth	['G->[T]@POS635', 'GA->[G]@POS2544', 'TTTCAA->[T]@POS2931', 'T->[C]@POS2983', 'AT->[A]@POS2989', 'C->[T]@POS4935']	pPM021	[(946, 7809, 'FICUS-Kan')]	['G->[T]@POS635']	[(2932, 2936)]	[]	FALSE	FALSE		FALSE
130	aanava-3-glycerol-stock-10-A5	14834	8427	8444	464.0088	100	JBx_203466	7723	235	3	1	5	glycerol-stock-10-A5	mountfolder//JBx_203466/aanava-3-glycerol-stock-10-A5_R1R2.bam	/Users/albertonava/Documents/Projects/211117_divaseq_analysis/alberto/mountfolder/JBx_203466/JBx_203466.fa	/Users/albertonava/Documents/Projects/211117_divaseq_analysis/alberto/mountfolder//JBx_203466/aanava-3-glycerol-stock-10-A5_R1R2.bam	/Users/albertonava/Documents/Projects/211117_divaseq_analysis/alberto/mountfolder//JBx_203466/aanava-3-glycerol-stock-10-A5_R1R2.vcf	/Users/albertonava/Documents/Projects/211117_divaseq_analysis/alberto/snapshots/JBx_203466_nava-3-glycerol-stock-10-A5_R1R2.jpg	/Users/albertonava/Documents/Projects/211117_divaseq_analysis/alberto/mountfolder/JBx_203466/JBx_203466.gff3	/Users/albertonava/Documents/Projects/211117_divaseq_analysis/alberto/depths/aanava-3-glycerol-stock-10-A5_R1R2.bam.depth	['GA->[G]@POS2358', 'TTTCAA->[T]@POS2745', 'T->[C]@POS2797', 'AT->[A]@POS2803', 'C->[T]@POS4749', 'ATC->[A]@POS6046', 'C->[CGT]@POS6049', 'A->[G]@POS6375']	pPM021	[(760, 7605, 'FICUS-Kan')]	[]	[]	[]	TRUE	TRUE		TRUE
179	aanava-3-glycerol-stock-10-F4	23258	21794	21385	1263.2643	100	JBx_203466	7723	259	2	0	4	glycerol-stock-10-F4	mountfolder//JBx_203466/aanava-3-glycerol-stock-10-F4_R1R2.bam	/Users/albertonava/Documents/Projects/211117_divaseq_analysis/alberto/mountfolder/JBx_203466/JBx_203466.fa	/Users/albertonava/Documents/Projects/211117_divaseq_analysis/alberto/mountfolder//JBx_203466/aanava-3-glycerol-stock-10-F4_R1R2.bam	/Users/albertonava/Documents/Projects/211117_divaseq_analysis/alberto/mountfolder//JBx_203466/aanava-3-glycerol-stock-10-F4_R1R2.vcf	/Users/albertonava/Documents/Projects/211117_divaseq_analysis/alberto/snapshots/JBx_203466_nava-3-glycerol-stock-10-F4_R1R2.jpg	/Users/albertonava/Documents/Projects/211117_divaseq_analysis/alberto/mountfolder/JBx_203466/JBx_203466.gff3	/Users/albertonava/Documents/Projects/211117_divaseq_analysis/alberto/depths/aanava-3-glycerol-stock-10-F4_R1R2.bam.depth	['GA->[G]@POS2358', 'TTTCAA->[T]@POS2745', 'AAT->[A]@POS2754', 'T->[C]@POS2797', 'AT->[A]@POS2803', 'C->[T]@POS4749']	pPM021	[(760, 7605, 'FICUS-Kan')]	[]	[]	[]	TRUE	TRUE		TRUE
186	aanava-3-glycerol-stock-10-G4	16544	12614	12350	741.5653	100	JBx_203466	7723	281	2	0	4	glycerol-stock-10-G4	mountfolder//JBx_203466/aanava-3-glycerol-stock-10-G4_R1R2.bam	/Users/albertonava/Documents/Projects/211117_divaseq_analysis/alberto/mountfolder/JBx_203466/JBx_203466.fa	/Users/albertonava/Documents/Projects/211117_divaseq_analysis/alberto/mountfolder//JBx_203466/aanava-3-glycerol-stock-10-G4_R1R2.bam	/Users/albertonava/Documents/Projects/211117_divaseq_analysis/alberto/mountfolder//JBx_203466/aanava-3-glycerol-stock-10-G4_R1R2.vcf	/Users/albertonava/Documents/Projects/211117_divaseq_analysis/alberto/snapshots/JBx_203466_nava-3-glycerol-stock-10-G4_R1R2.jpg	/Users/albertonava/Documents/Projects/211117_divaseq_analysis/alberto/mountfolder/JBx_203466/JBx_203466.gff3	/Users/albertonava/Documents/Projects/211117_divaseq_analysis/alberto/depths/aanava-3-glycerol-stock-10-G4_R1R2.bam.depth	['GA->[G]@POS2358', 'TTTCAA->[T]@POS2745', 'AAT->[A]@POS2754', 'T->[C]@POS2797', 'AT->[A]@POS2803', 'C->[T]@POS4749']	pPM021	[(760, 7605, 'FICUS-Kan')]	[]	[]	[]	TRUE	TRUE		TRUE
193	aanava-3-glycerol-stock-10-H4	20012	17082	16645	1000.6723	100	JBx_203466	7723	269	2	0	4	glycerol-stock-10-H4	mountfolder//JBx_203466/aanava-3-glycerol-stock-10-H4_R1R2.bam	/Users/albertonava/Documents/Projects/211117_divaseq_analysis/alberto/mountfolder/JBx_203466/JBx_203466.fa	/Users/albertonava/Documents/Projects/211117_divaseq_analysis/alberto/mountfolder//JBx_203466/aanava-3-glycerol-stock-10-H4_R1R2.bam	/Users/albertonava/Documents/Projects/211117_divaseq_analysis/alberto/mountfolder//JBx_203466/aanava-3-glycerol-stock-10-H4_R1R2.vcf	/Users/albertonava/Documents/Projects/211117_divaseq_analysis/alberto/snapshots/JBx_203466_nava-3-glycerol-stock-10-H4_R1R2.jpg	/Users/albertonava/Documents/Projects/211117_divaseq_analysis/alberto/mountfolder/JBx_203466/JBx_203466.gff3	/Users/albertonava/Documents/Projects/211117_divaseq_analysis/alberto/depths/aanava-3-glycerol-stock-10-H4_R1R2.bam.depth	['GA->[G]@POS2358', 'TTTCAA->[T]@POS2745', 'T->[C]@POS2797', 'AT->[A]@POS2803', 'C->[T]@POS4749']	pPM021	[(760, 7605, 'FICUS-Kan')]	[]	[(2746, 2749)]	[]	TRUE	TRUE		TRUE
140	aanava-3-glycerol-stock-10-B5	6750	4685	4645	296.761	99.778	JBx_203467	7658	301	3	0	4	glycerol-stock-10-B5	mountfolder//JBx_203467/aanava-3-glycerol-stock-10-B5_R1R2.bam	/Users/albertonava/Documents/Projects/211117_divaseq_analysis/alberto/mountfolder/JBx_203467/JBx_203467.fa	/Users/albertonava/Documents/Projects/211117_divaseq_analysis/alberto/mountfolder//JBx_203467/aanava-3-glycerol-stock-10-B5_R1R2.bam	/Users/albertonava/Documents/Projects/211117_divaseq_analysis/alberto/mountfolder//JBx_203467/aanava-3-glycerol-stock-10-B5_R1R2.vcf	/Users/albertonava/Documents/Projects/211117_divaseq_analysis/alberto/snapshots/JBx_203467_nava-3-glycerol-stock-10-B5_R1R2.jpg	/Users/albertonava/Documents/Projects/211117_divaseq_analysis/alberto/mountfolder/JBx_203467/JBx_203467.gff3	/Users/albertonava/Documents/Projects/211117_divaseq_analysis/alberto/depths/aanava-3-glycerol-stock-10-B5_R1R2.bam.depth	['CGAAA->[C]@POS790', 'G->[A]@POS800', 'GA->[G]@POS2358', 'TTTCAA->[T]@POS2745', 'T->[C]@POS2797', 'AT->[A]@POS2803', 'C->[T]@POS4749']	pPM021	[(760, 7623, 'FICUS-Kan')]	[]	[(2609, 2709), (2746, 2750), (2804, 2804)]	[]	TRUE	TRUE		TRUE
151	aanava-3-glycerol-stock-10-C5	2869	2166	2168	123.349	100	JBx_203467	7658	239	4	0	5	glycerol-stock-10-C5	mountfolder//JBx_203467/aanava-3-glycerol-stock-10-C5_R1R2.bam	/Users/albertonava/Documents/Projects/211117_divaseq_analysis/alberto/mountfolder/JBx_203467/JBx_203467.fa	/Users/albertonava/Documents/Projects/211117_divaseq_analysis/alberto/mountfolder//JBx_203467/aanava-3-glycerol-stock-10-C5_R1R2.bam	/Users/albertonava/Documents/Projects/211117_divaseq_analysis/alberto/mountfolder//JBx_203467/aanava-3-glycerol-stock-10-C5_R1R2.vcf	/Users/albertonava/Documents/Projects/211117_divaseq_analysis/alberto/snapshots/JBx_203467_nava-3-glycerol-stock-10-C5_R1R2.jpg	/Users/albertonava/Documents/Projects/211117_divaseq_analysis/alberto/mountfolder/JBx_203467/JBx_203467.gff3	/Users/albertonava/Documents/Projects/211117_divaseq_analysis/alberto/depths/aanava-3-glycerol-stock-10-C5_R1R2.bam.depth	['CGAAA->[C]@POS790', 'G->[A]@POS800', 'GA->[G]@POS2358', 'CA->[C]@POS2618', 'TTTCAA->[T]@POS2745', 'T->[C]@POS2797', 'AT->[A]@POS2803', 'C->[T]@POS4749']	pPM021	[(760, 7623, 'FICUS-Kan')]	[]	[]	[]	TRUE	TRUE		TRUE
161	aanava-3-glycerol-stock-10-D5	15779	11506	11402	706.577	100	JBx_203467	7658	284	2	0	5	glycerol-stock-10-D5	mountfolder//JBx_203467/aanava-3-glycerol-stock-10-D5_R1R2.bam	/Users/albertonava/Documents/Projects/211117_divaseq_analysis/alberto/mountfolder/JBx_203467/JBx_203467.fa	/Users/albertonava/Documents/Projects/211117_divaseq_analysis/alberto/mountfolder//JBx_203467/aanava-3-glycerol-stock-10-D5_R1R2.bam	/Users/albertonava/Documents/Projects/211117_divaseq_analysis/alberto/mountfolder//JBx_203467/aanava-3-glycerol-stock-10-D5_R1R2.vcf	/Users/albertonava/Documents/Projects/211117_divaseq_analysis/alberto/snapshots/JBx_203467_nava-3-glycerol-stock-10-D5_R1R2.jpg	/Users/albertonava/Documents/Projects/211117_divaseq_analysis/alberto/mountfolder/JBx_203467/JBx_203467.gff3	/Users/albertonava/Documents/Projects/211117_divaseq_analysis/alberto/depths/aanava-3-glycerol-stock-10-D5_R1R2.bam.depth	['GA->[G]@POS2358', 'TTTCAA->[T]@POS2745', 'AAT->[A]@POS2754', 'T->[C]@POS2797', 'AT->[A]@POS2803', 'C->[T]@POS4749']	pPM021	[(760, 7623, 'FICUS-Kan')]	[]	[(2746, 2750), (2804, 2804)]	[]	TRUE	TRUE		TRUE
170	aanava-3-glycerol-stock-10-E5	14848	10673	10592	658.6724	100	JBx_203467	7658	289	3	0	4	glycerol-stock-10-E5	mountfolder//JBx_203467/aanava-3-glycerol-stock-10-E5_R1R2.bam	/Users/albertonava/Documents/Projects/211117_divaseq_analysis/alberto/mountfolder/JBx_203467/JBx_203467.fa	/Users/albertonava/Documents/Projects/211117_divaseq_analysis/alberto/mountfolder//JBx_203467/aanava-3-glycerol-stock-10-E5_R1R2.bam	/Users/albertonava/Documents/Projects/211117_divaseq_analysis/alberto/mountfolder//JBx_203467/aanava-3-glycerol-stock-10-E5_R1R2.vcf	/Users/albertonava/Documents/Projects/211117_divaseq_analysis/alberto/snapshots/JBx_203467_nava-3-glycerol-stock-10-E5_R1R2.jpg	/Users/albertonava/Documents/Projects/211117_divaseq_analysis/alberto/mountfolder/JBx_203467/JBx_203467.gff3	/Users/albertonava/Documents/Projects/211117_divaseq_analysis/alberto/depths/aanava-3-glycerol-stock-10-E5_R1R2.bam.depth	['CGAAA->[C]@POS790', 'G->[A]@POS800', 'GA->[G]@POS2358', 'TTTCAA->[T]@POS2745', 'T->[C]@POS2797', 'AT->[A]@POS2803', 'C->[T]@POS4749']	pPM021	[(760, 7623, 'FICUS-Kan')]	[]	[(2627, 2701), (2746, 2750), (2804, 2804)]	[]	TRUE	TRUE		TRUE
131	aanava-3-glycerol-stock-10-A6	29920	21497	21498	949.0815	100	JBx_203468	7885	163	3	1	6	glycerol-stock-10-A6	mountfolder//JBx_203468/aanava-3-glycerol-stock-10-A6_R1R2.bam	/Users/albertonava/Documents/Projects/211117_divaseq_analysis/alberto/mountfolder/JBx_203468/JBx_203468.fa	/Users/albertonava/Documents/Projects/211117_divaseq_analysis/alberto/mountfolder//JBx_203468/aanava-3-glycerol-stock-10-A6_R1R2.bam	/Users/albertonava/Documents/Projects/211117_divaseq_analysis/alberto/mountfolder//JBx_203468/aanava-3-glycerol-stock-10-A6_R1R2.vcf	/Users/albertonava/Documents/Projects/211117_divaseq_analysis/alberto/snapshots/JBx_203468_nava-3-glycerol-stock-10-A6_R1R2.jpg	/Users/albertonava/Documents/Projects/211117_divaseq_analysis/alberto/mountfolder/JBx_203468/JBx_203468.gff3	/Users/albertonava/Documents/Projects/211117_divaseq_analysis/alberto/depths/aanava-3-glycerol-stock-10-A6_R1R2.bam.depth	['GA->[G]@POS2520', 'TTTCAA->[T]@POS2907', 'T->[C]@POS2959', 'AT->[A]@POS2965', 'C->[T]@POS4911', 'ATC->[A]@POS6208', 'C->[CGT]@POS6211', 'A->[G]@POS6537']	pPM021	[(922, 7767, 'FICUS-Kan')]	[]	[]	[]	TRUE	TRUE		TRUE
180	aanava-3-glycerol-stock-10-F5	11707	7446	7178	440.2769	95.0793	JBx_203468	7885	300	2	0	3	glycerol-stock-10-F5	mountfolder//JBx_203468/aanava-3-glycerol-stock-10-F5_R1R2.bam	/Users/albertonava/Documents/Projects/211117_divaseq_analysis/alberto/mountfolder/JBx_203468/JBx_203468.fa	/Users/albertonava/Documents/Projects/211117_divaseq_analysis/alberto/mountfolder//JBx_203468/aanava-3-glycerol-stock-10-F5_R1R2.bam	/Users/albertonava/Documents/Projects/211117_divaseq_analysis/alberto/mountfolder//JBx_203468/aanava-3-glycerol-stock-10-F5_R1R2.vcf	/Users/albertonava/Documents/Projects/211117_divaseq_analysis/alberto/snapshots/JBx_203468_nava-3-glycerol-stock-10-F5_R1R2.jpg	/Users/albertonava/Documents/Projects/211117_divaseq_analysis/alberto/mountfolder/JBx_203468/JBx_203468.gff3	/Users/albertonava/Documents/Projects/211117_divaseq_analysis/alberto/depths/aanava-3-glycerol-stock-10-F5_R1R2.bam.depth	['GA->[G]@POS2520', 'TTTCAA->[T]@POS2907', 'T->[C]@POS2959', 'AT->[A]@POS2965', 'C->[T]@POS4911']	pPM021	[(922, 7767, 'FICUS-Kan')]	[]	[(106, 283), (309, 903), (2908, 2911), (2966, 2966)]	[(106, 283), (309, 903)]	FALSE	FALSE		FALSE
187	aanava-3-glycerol-stock-10-G5	13141	7295	7168	437.1691	100	JBx_203468	7885	301	2	0	4	glycerol-stock-10-G5	mountfolder//JBx_203468/aanava-3-glycerol-stock-10-G5_R1R2.bam	/Users/albertonava/Documents/Projects/211117_divaseq_analysis/alberto/mountfolder/JBx_203468/JBx_203468.fa	/Users/albertonava/Documents/Projects/211117_divaseq_analysis/alberto/mountfolder//JBx_203468/aanava-3-glycerol-stock-10-G5_R1R2.bam	/Users/albertonava/Documents/Projects/211117_divaseq_analysis/alberto/mountfolder//JBx_203468/aanava-3-glycerol-stock-10-G5_R1R2.vcf	/Users/albertonava/Documents/Projects/211117_divaseq_analysis/alberto/snapshots/JBx_203468_nava-3-glycerol-stock-10-G5_R1R2.jpg	/Users/albertonava/Documents/Projects/211117_divaseq_analysis/alberto/mountfolder/JBx_203468/JBx_203468.gff3	/Users/albertonava/Documents/Projects/211117_divaseq_analysis/alberto/depths/aanava-3-glycerol-stock-10-G5_R1R2.bam.depth	['GA->[G]@POS2520', 'TTTCAA->[T]@POS2907', 'AAT->[A]@POS2916', 'T->[C]@POS2959', 'AT->[A]@POS2965', 'C->[T]@POS4911']	pPM021	[(922, 7767, 'FICUS-Kan')]	[]	[(2908, 2912), (2966, 2966)]	[]	TRUE	TRUE		TRUE
194	aanava-3-glycerol-stock-10-H5	23540	16240	16054	966.7489	99.9873	JBx_203468	7885	276	2	0	4	glycerol-stock-10-H5	mountfolder//JBx_203468/aanava-3-glycerol-stock-10-H5_R1R2.bam	/Users/albertonava/Documents/Projects/211117_divaseq_analysis/alberto/mountfolder/JBx_203468/JBx_203468.fa	/Users/albertonava/Documents/Projects/211117_divaseq_analysis/alberto/mountfolder//JBx_203468/aanava-3-glycerol-stock-10-H5_R1R2.bam	/Users/albertonava/Documents/Projects/211117_divaseq_analysis/alberto/mountfolder//JBx_203468/aanava-3-glycerol-stock-10-H5_R1R2.vcf	/Users/albertonava/Documents/Projects/211117_divaseq_analysis/alberto/snapshots/JBx_203468_nava-3-glycerol-stock-10-H5_R1R2.jpg	/Users/albertonava/Documents/Projects/211117_divaseq_analysis/alberto/mountfolder/JBx_203468/JBx_203468.gff3	/Users/albertonava/Documents/Projects/211117_divaseq_analysis/alberto/depths/aanava-3-glycerol-stock-10-H5_R1R2.bam.depth	['GA->[G]@POS2520', 'TTTCAA->[T]@POS2907', 'AAT->[A]@POS2916', 'T->[C]@POS2959', 'AT->[A]@POS2965', 'C->[T]@POS4911']	pPM021	[(922, 7767, 'FICUS-Kan')]	[]	[(2814, 2854), (2908, 2912), (2966, 2966)]	[]	TRUE	TRUE		TRUE
141	aanava-3-glycerol-stock-10-B6	13966	9856	9656	568.8367	100	JBx_203469	7820	280	2	0	3	glycerol-stock-10-B6	mountfolder//JBx_203469/aanava-3-glycerol-stock-10-B6_R1R2.bam	/Users/albertonava/Documents/Projects/211117_divaseq_analysis/alberto/mountfolder/JBx_203469/JBx_203469.fa	/Users/albertonava/Documents/Projects/211117_divaseq_analysis/alberto/mountfolder//JBx_203469/aanava-3-glycerol-stock-10-B6_R1R2.bam	/Users/albertonava/Documents/Projects/211117_divaseq_analysis/alberto/mountfolder//JBx_203469/aanava-3-glycerol-stock-10-B6_R1R2.vcf	/Users/albertonava/Documents/Projects/211117_divaseq_analysis/alberto/snapshots/JBx_203469_nava-3-glycerol-stock-10-B6_R1R2.jpg	/Users/albertonava/Documents/Projects/211117_divaseq_analysis/alberto/mountfolder/JBx_203469/JBx_203469.gff3	/Users/albertonava/Documents/Projects/211117_divaseq_analysis/alberto/depths/aanava-3-glycerol-stock-10-B6_R1R2.bam.depth	['GA->[G]@POS2520', 'TTTCAA->[T]@POS2907', 'T->[C]@POS2959', 'AT->[A]@POS2965', 'C->[T]@POS4911']	pPM021	[(922, 7785, 'FICUS-Kan')]	[]	[(107, 256), (261, 264), (577, 617), (667, 695), (795, 828), (830, 901), (2772, 2825), (2908, 2911), (2966, 2966)]	[(107, 256), (261, 264), (577, 617), (667, 695), (795, 828), (830, 901)]	FALSE	FALSE		FALSE
152	aanava-3-glycerol-stock-10-C6	23942	15227	15045	859.1381	100	JBx_203469	7820	251	7	12	10	glycerol-stock-10-C6	mountfolder//JBx_203469/aanava-3-glycerol-stock-10-C6_R1R2.bam	/Users/albertonava/Documents/Projects/211117_divaseq_analysis/alberto/mountfolder/JBx_203469/JBx_203469.fa	/Users/albertonava/Documents/Projects/211117_divaseq_analysis/alberto/mountfolder//JBx_203469/aanava-3-glycerol-stock-10-C6_R1R2.bam	/Users/albertonava/Documents/Projects/211117_divaseq_analysis/alberto/mountfolder//JBx_203469/aanava-3-glycerol-stock-10-C6_R1R2.vcf	/Users/albertonava/Documents/Projects/211117_divaseq_analysis/alberto/snapshots/JBx_203469_nava-3-glycerol-stock-10-C6_R1R2.jpg	/Users/albertonava/Documents/Projects/211117_divaseq_analysis/alberto/mountfolder/JBx_203469/JBx_203469.gff3	/Users/albertonava/Documents/Projects/211117_divaseq_analysis/alberto/depths/aanava-3-glycerol-stock-10-C6_R1R2.bam.depth	['GTT->[G]@POS161', 'T->[A]@POS172', 'GC->[G]@POS178', 'GGTTGT->[G]@POS182', 'GA->[G]@POS2520', 'TTTCAA->[T]@POS2907', 'T->[C]@POS2959', 'AT->[A]@POS2965', 'C->[T]@POS4911']	pPM021	[(922, 7785, 'FICUS-Kan')]	['GTT->[G]@POS161', 'T->[A]@POS172', 'GC->[G]@POS178', 'GGTTGT->[G]@POS182']	[(200, 264), (863, 892), (2908, 2912), (2966, 2966)]	[(200, 264), (863, 892)]	FALSE	FALSE		FALSE
162	aanava-3-glycerol-stock-10-D6	13676	8900	8776	522.5458	96.8286	JBx_203469	7820	284	4	1	4	glycerol-stock-10-D6	mountfolder//JBx_203469/aanava-3-glycerol-stock-10-D6_R1R2.bam	/Users/albertonava/Documents/Projects/211117_divaseq_analysis/alberto/mountfolder/JBx_203469/JBx_203469.fa	/Users/albertonava/Documents/Projects/211117_divaseq_analysis/alberto/mountfolder//JBx_203469/aanava-3-glycerol-stock-10-D6_R1R2.bam	/Users/albertonava/Documents/Projects/211117_divaseq_analysis/alberto/mountfolder//JBx_203469/aanava-3-glycerol-stock-10-D6_R1R2.vcf	/Users/albertonava/Documents/Projects/211117_divaseq_analysis/alberto/snapshots/JBx_203469_nava-3-glycerol-stock-10-D6_R1R2.jpg	/Users/albertonava/Documents/Projects/211117_divaseq_analysis/alberto/mountfolder/JBx_203469/JBx_203469.gff3	/Users/albertonava/Documents/Projects/211117_divaseq_analysis/alberto/depths/aanava-3-glycerol-stock-10-D6_R1R2.bam.depth	['T->[C]@POS660', 'GA->[G]@POS2520', 'TTTCAA->[T]@POS2907', 'T->[C]@POS2959', 'AT->[A]@POS2965', 'C->[T]@POS4911', 'ACG->[A]@POS6208', 'T->[TCC]@POS6211', 'G->[A]@POS6537']	pPM021	[(922, 7785, 'FICUS-Kan')]	['T->[C]@POS660']	[(107, 264), (650, 712), (761, 903), (2908, 2911), (2966, 2966)]	[(107, 264), (650, 712), (761, 903)]	FALSE	FALSE		FALSE
171	aanava-3-glycerol-stock-10-E6	4936	3027	3011	191.377	96.8159	JBx_203469	7820	331	2	1	4	glycerol-stock-10-E6	mountfolder//JBx_203469/aanava-3-glycerol-stock-10-E6_R1R2.bam	/Users/albertonava/Documents/Projects/211117_divaseq_analysis/alberto/mountfolder/JBx_203469/JBx_203469.fa	/Users/albertonava/Documents/Projects/211117_divaseq_analysis/alberto/mountfolder//JBx_203469/aanava-3-glycerol-stock-10-E6_R1R2.bam	/Users/albertonava/Documents/Projects/211117_divaseq_analysis/alberto/mountfolder//JBx_203469/aanava-3-glycerol-stock-10-E6_R1R2.vcf	/Users/albertonava/Documents/Projects/211117_divaseq_analysis/alberto/snapshots/JBx_203469_nava-3-glycerol-stock-10-E6_R1R2.jpg	/Users/albertonava/Documents/Projects/211117_divaseq_analysis/alberto/mountfolder/JBx_203469/JBx_203469.gff3	/Users/albertonava/Documents/Projects/211117_divaseq_analysis/alberto/depths/aanava-3-glycerol-stock-10-E6_R1R2.bam.depth	['TTTCAA->[T]@POS2907', 'T->[C]@POS2959', 'AT->[A]@POS2965', 'C->[T]@POS4911']	pPM021	[(922, 7785, 'FICUS-Kan')]	[]	[(106, 264), (463, 903), (2796, 2892), (2908, 2912), (2966, 2966)]	[(106, 264), (463, 903)]	FALSE	FALSE		FALSE
132	aanava-3-glycerol-stock-10-A7	30053	24537	24516	1216.5109	100	JBx_203473	8003	199	2	0	4	glycerol-stock-10-A7	mountfolder//JBx_203473/aanava-3-glycerol-stock-10-A7_R1R2.bam	/Users/albertonava/Documents/Projects/211117_divaseq_analysis/alberto/mountfolder/JBx_203473/JBx_203473.fa	/Users/albertonava/Documents/Projects/211117_divaseq_analysis/alberto/mountfolder//JBx_203473/aanava-3-glycerol-stock-10-A7_R1R2.bam	/Users/albertonava/Documents/Projects/211117_divaseq_analysis/alberto/mountfolder//JBx_203473/aanava-3-glycerol-stock-10-A7_R1R2.vcf	/Users/albertonava/Documents/Projects/211117_divaseq_analysis/alberto/snapshots/JBx_203473_nava-3-glycerol-stock-10-A7_R1R2.jpg	/Users/albertonava/Documents/Projects/211117_divaseq_analysis/alberto/mountfolder/JBx_203473/JBx_203473.gff3	/Users/albertonava/Documents/Projects/211117_divaseq_analysis/alberto/depths/aanava-3-glycerol-stock-10-A7_R1R2.bam.depth	['GA->[G]@POS2703', 'TTTCAA->[T]@POS3090', 'T->[C]@POS3142', 'AT->[A]@POS3148', 'C->[T]@POS5094']	pPM021	[(1105, 7968, 'FICUS-Kan')]	[]	[]	[]	TRUE	TRUE		TRUE
181	aanava-3-glycerol-stock-10-F6	7675	4207	4186	255.4003	99.7251	JBx_203473	8003	294	3	1	6	glycerol-stock-10-F6	mountfolder//JBx_203473/aanava-3-glycerol-stock-10-F6_R1R2.bam	/Users/albertonava/Documents/Projects/211117_divaseq_analysis/alberto/mountfolder/JBx_203473/JBx_203473.fa	/Users/albertonava/Documents/Projects/211117_divaseq_analysis/alberto/mountfolder//JBx_203473/aanava-3-glycerol-stock-10-F6_R1R2.bam	/Users/albertonava/Documents/Projects/211117_divaseq_analysis/alberto/mountfolder//JBx_203473/aanava-3-glycerol-stock-10-F6_R1R2.vcf	/Users/albertonava/Documents/Projects/211117_divaseq_analysis/alberto/snapshots/JBx_203473_nava-3-glycerol-stock-10-F6_R1R2.jpg	/Users/albertonava/Documents/Projects/211117_divaseq_analysis/alberto/mountfolder/JBx_203473/JBx_203473.gff3	/Users/albertonava/Documents/Projects/211117_divaseq_analysis/alberto/depths/aanava-3-glycerol-stock-10-F6_R1R2.bam.depth	['GA->[G]@POS2703', 'AAT->[A]@POS3099', 'ATCAT->[A]@POS3104', 'TCA->[*, T]@POS3105', 'C->[CT]@POS3121', 'T->[C]@POS3128', 'T->[C]@POS3142', 'AT->[A]@POS3148', 'C->[T]@POS5094']	pPM021	[(1105, 7968, 'FICUS-Kan')]	[]	[(2704, 2704), (2943, 3054), (3091, 3095), (3149, 3149)]	[]	TRUE	TRUE		TRUE
188	aanava-3-glycerol-stock-10-G6	7782	5440	5424	328.104	100	JBx_203473	8003	301	2	0	5	glycerol-stock-10-G6	mountfolder//JBx_203473/aanava-3-glycerol-stock-10-G6_R1R2.bam	/Users/albertonava/Documents/Projects/211117_divaseq_analysis/alberto/mountfolder/JBx_203473/JBx_203473.fa	/Users/albertonava/Documents/Projects/211117_divaseq_analysis/alberto/mountfolder//JBx_203473/aanava-3-glycerol-stock-10-G6_R1R2.bam	/Users/albertonava/Documents/Projects/211117_divaseq_analysis/alberto/mountfolder//JBx_203473/aanava-3-glycerol-stock-10-G6_R1R2.vcf	/Users/albertonava/Documents/Projects/211117_divaseq_analysis/alberto/snapshots/JBx_203473_nava-3-glycerol-stock-10-G6_R1R2.jpg	/Users/albertonava/Documents/Projects/211117_divaseq_analysis/alberto/mountfolder/JBx_203473/JBx_203473.gff3	/Users/albertonava/Documents/Projects/211117_divaseq_analysis/alberto/depths/aanava-3-glycerol-stock-10-G6_R1R2.bam.depth	['GA->[G]@POS2703', 'TTTCAA->[T]@POS3090', 'AAT->[A]@POS3099', 'ATCAT->[A]@POS3104', 'T->[C]@POS3142', 'AT->[A]@POS3148', 'C->[T]@POS5094']	pPM021	[(1105, 7968, 'FICUS-Kan')]	[]	[(2976, 3015), (3091, 3095), (3149, 3149)]	[]	TRUE	TRUE		TRUE
195	aanava-3-glycerol-stock-10-H6	10413	9727	9734	487.9423	100	JBx_203473	8003	197	2	0	5	glycerol-stock-10-H6	mountfolder//JBx_203473/aanava-3-glycerol-stock-10-H6_R1R2.bam	/Users/albertonava/Documents/Projects/211117_divaseq_analysis/alberto/mountfolder/JBx_203473/JBx_203473.fa	/Users/albertonava/Documents/Projects/211117_divaseq_analysis/alberto/mountfolder//JBx_203473/aanava-3-glycerol-stock-10-H6_R1R2.bam	/Users/albertonava/Documents/Projects/211117_divaseq_analysis/alberto/mountfolder//JBx_203473/aanava-3-glycerol-stock-10-H6_R1R2.vcf	/Users/albertonava/Documents/Projects/211117_divaseq_analysis/alberto/snapshots/JBx_203473_nava-3-glycerol-stock-10-H6_R1R2.jpg	/Users/albertonava/Documents/Projects/211117_divaseq_analysis/alberto/mountfolder/JBx_203473/JBx_203473.gff3	/Users/albertonava/Documents/Projects/211117_divaseq_analysis/alberto/depths/aanava-3-glycerol-stock-10-H6_R1R2.bam.depth	['GA->[G]@POS2703', 'TTTCAA->[T]@POS3090', 'AAT->[A]@POS3099', 'T->[C]@POS3142', 'AT->[A]@POS3148', 'C->[T]@POS5094']	pPM021	[(1105, 7968, 'FICUS-Kan')]	[]	[]	[]	TRUE	TRUE		TRUE
142	aanava-3-glycerol-stock-10-B7	28060	21473	21444	928.4438	100	JBx_203474	7954	161	3	1	5	glycerol-stock-10-B7	mountfolder//JBx_203474/aanava-3-glycerol-stock-10-B7_R1R2.bam	/Users/albertonava/Documents/Projects/211117_divaseq_analysis/alberto/mountfolder/JBx_203474/JBx_203474.fa	/Users/albertonava/Documents/Projects/211117_divaseq_analysis/alberto/mountfolder//JBx_203474/aanava-3-glycerol-stock-10-B7_R1R2.bam	/Users/albertonava/Documents/Projects/211117_divaseq_analysis/alberto/mountfolder//JBx_203474/aanava-3-glycerol-stock-10-B7_R1R2.vcf	/Users/albertonava/Documents/Projects/211117_divaseq_analysis/alberto/snapshots/JBx_203474_nava-3-glycerol-stock-10-B7_R1R2.jpg	/Users/albertonava/Documents/Projects/211117_divaseq_analysis/alberto/mountfolder/JBx_203474/JBx_203474.gff3	/Users/albertonava/Documents/Projects/211117_divaseq_analysis/alberto/depths/aanava-3-glycerol-stock-10-B7_R1R2.bam.depth	['GA->[G]@POS2589', 'TTTCAA->[T]@POS2976', 'T->[C]@POS3028', 'AT->[A]@POS3034', 'C->[T]@POS4980', 'ATC->[A]@POS6277', 'C->[CGT]@POS6280', 'A->[G]@POS6606']	pPM021	[(991, 7836, 'FICUS-Kan')]	[]	[]	[]	TRUE	TRUE		TRUE
153	aanava-3-glycerol-stock-10-C7	39386	29661	29649	1332.2499	100	JBx_203474	7954	170	3	1	4	glycerol-stock-10-C7	mountfolder//JBx_203474/aanava-3-glycerol-stock-10-C7_R1R2.bam	/Users/albertonava/Documents/Projects/211117_divaseq_analysis/alberto/mountfolder/JBx_203474/JBx_203474.fa	/Users/albertonava/Documents/Projects/211117_divaseq_analysis/alberto/mountfolder//JBx_203474/aanava-3-glycerol-stock-10-C7_R1R2.bam	/Users/albertonava/Documents/Projects/211117_divaseq_analysis/alberto/mountfolder//JBx_203474/aanava-3-glycerol-stock-10-C7_R1R2.vcf	/Users/albertonava/Documents/Projects/211117_divaseq_analysis/alberto/snapshots/JBx_203474_nava-3-glycerol-stock-10-C7_R1R2.jpg	/Users/albertonava/Documents/Projects/211117_divaseq_analysis/alberto/mountfolder/JBx_203474/JBx_203474.gff3	/Users/albertonava/Documents/Projects/211117_divaseq_analysis/alberto/depths/aanava-3-glycerol-stock-10-C7_R1R2.bam.depth	['GA->[G]@POS2589', 'TTTCAA->[T]@POS2976', 'T->[C]@POS3028', 'AT->[A]@POS3034', 'C->[T]@POS4980', 'ATC->[A]@POS6277', 'C->[CGT]@POS6280', 'A->[G]@POS6606']	pPM021	[(991, 7836, 'FICUS-Kan')]	[]	[]	[]	TRUE	TRUE		TRUE
163	aanava-3-glycerol-stock-10-D7	1727	1443	1428	94.6771	100	JBx_203474	7954	373	2	0	2	glycerol-stock-10-D7	mountfolder//JBx_203474/aanava-3-glycerol-stock-10-D7_R1R2.bam	/Users/albertonava/Documents/Projects/211117_divaseq_analysis/alberto/mountfolder/JBx_203474/JBx_203474.fa	/Users/albertonava/Documents/Projects/211117_divaseq_analysis/alberto/mountfolder//JBx_203474/aanava-3-glycerol-stock-10-D7_R1R2.bam	/Users/albertonava/Documents/Projects/211117_divaseq_analysis/alberto/mountfolder//JBx_203474/aanava-3-glycerol-stock-10-D7_R1R2.vcf	/Users/albertonava/Documents/Projects/211117_divaseq_analysis/alberto/snapshots/JBx_203474_nava-3-glycerol-stock-10-D7_R1R2.jpg	/Users/albertonava/Documents/Projects/211117_divaseq_analysis/alberto/mountfolder/JBx_203474/JBx_203474.gff3	/Users/albertonava/Documents/Projects/211117_divaseq_analysis/alberto/depths/aanava-3-glycerol-stock-10-D7_R1R2.bam.depth	['GA->[G]@POS2589', 'T->[C]@POS3028', 'AT->[A]@POS3034', 'C->[T]@POS4980']	pPM021	[(991, 7836, 'FICUS-Kan')]	[]	[(2823, 2947), (2977, 2981), (3035, 3035)]	[]	TRUE	TRUE		TRUE
172	aanava-3-glycerol-stock-10-E7	12228	8310	8157	495.6539	100	JBx_203474	7954	304	2	0	3	glycerol-stock-10-E7	mountfolder//JBx_203474/aanava-3-glycerol-stock-10-E7_R1R2.bam	/Users/albertonava/Documents/Projects/211117_divaseq_analysis/alberto/mountfolder/JBx_203474/JBx_203474.fa	/Users/albertonava/Documents/Projects/211117_divaseq_analysis/alberto/mountfolder//JBx_203474/aanava-3-glycerol-stock-10-E7_R1R2.bam	/Users/albertonava/Documents/Projects/211117_divaseq_analysis/alberto/mountfolder//JBx_203474/aanava-3-glycerol-stock-10-E7_R1R2.vcf	/Users/albertonava/Documents/Projects/211117_divaseq_analysis/alberto/snapshots/JBx_203474_nava-3-glycerol-stock-10-E7_R1R2.jpg	/Users/albertonava/Documents/Projects/211117_divaseq_analysis/alberto/mountfolder/JBx_203474/JBx_203474.gff3	/Users/albertonava/Documents/Projects/211117_divaseq_analysis/alberto/depths/aanava-3-glycerol-stock-10-E7_R1R2.bam.depth	['GA->[G]@POS2589', 'TTTCAA->[T]@POS2976', 'T->[C]@POS3028', 'AT->[A]@POS3034', 'C->[T]@POS4980']	pPM021	[(991, 7836, 'FICUS-Kan')]	[]	[(2977, 2981), (3035, 3035)]	[]	TRUE	TRUE		TRUE
182	aanava-3-glycerol-stock-10-F7	8240	5839	5820	349.3859	100	JBx_203475	7889	270	2	0	4	glycerol-stock-10-F7	mountfolder//JBx_203475/aanava-3-glycerol-stock-10-F7_R1R2.bam	/Users/albertonava/Documents/Projects/211117_divaseq_analysis/alberto/mountfolder/JBx_203475/JBx_203475.fa	/Users/albertonava/Documents/Projects/211117_divaseq_analysis/alberto/mountfolder//JBx_203475/aanava-3-glycerol-stock-10-F7_R1R2.bam	/Users/albertonava/Documents/Projects/211117_divaseq_analysis/alberto/mountfolder//JBx_203475/aanava-3-glycerol-stock-10-F7_R1R2.vcf	/Users/albertonava/Documents/Projects/211117_divaseq_analysis/alberto/snapshots/JBx_203475_nava-3-glycerol-stock-10-F7_R1R2.jpg	/Users/albertonava/Documents/Projects/211117_divaseq_analysis/alberto/mountfolder/JBx_203475/JBx_203475.gff3	/Users/albertonava/Documents/Projects/211117_divaseq_analysis/alberto/depths/aanava-3-glycerol-stock-10-F7_R1R2.bam.depth	['GA->[G]@POS2589', 'TTTCAA->[T]@POS2976', 'AAT->[A]@POS2985', 'T->[C]@POS3028', 'AT->[A]@POS3034', 'C->[T]@POS4980']	pPM021	[(991, 7854, 'FICUS-Kan')]	[]	[(2977, 2981), (3035, 3035)]	[]	TRUE	TRUE		TRUE
189	aanava-3-glycerol-stock-10-G7	12396	7506	7469	456.0607	100	JBx_203475	7889	301	2	0	5	glycerol-stock-10-G7	mountfolder//JBx_203475/aanava-3-glycerol-stock-10-G7_R1R2.bam	/Users/albertonava/Documents/Projects/211117_divaseq_analysis/alberto/mountfolder/JBx_203475/JBx_203475.fa	/Users/albertonava/Documents/Projects/211117_divaseq_analysis/alberto/mountfolder//JBx_203475/aanava-3-glycerol-stock-10-G7_R1R2.bam	/Users/albertonava/Documents/Projects/211117_divaseq_analysis/alberto/mountfolder//JBx_203475/aanava-3-glycerol-stock-10-G7_R1R2.vcf	/Users/albertonava/Documents/Projects/211117_divaseq_analysis/alberto/snapshots/JBx_203475_nava-3-glycerol-stock-10-G7_R1R2.jpg	/Users/albertonava/Documents/Projects/211117_divaseq_analysis/alberto/mountfolder/JBx_203475/JBx_203475.gff3	/Users/albertonava/Documents/Projects/211117_divaseq_analysis/alberto/depths/aanava-3-glycerol-stock-10-G7_R1R2.bam.depth	['TTTCAA->[T]@POS2976', 'AAT->[A]@POS2985', 'ATCAT->[A]@POS2990', 'T->[C]@POS3028', 'AT->[A]@POS3034', 'C->[T]@POS4980']	pPM021	[(991, 7854, 'FICUS-Kan')]	[]	[(2908, 2933), (2977, 2981), (3035, 3035)]	[]	TRUE	TRUE		TRUE
196	aanava-3-glycerol-stock-10-H7	7670	6188	6158	376.2955	100	JBx_203475	7889	276	2	0	3	glycerol-stock-10-H7	mountfolder//JBx_203475/aanava-3-glycerol-stock-10-H7_R1R2.bam	/Users/albertonava/Documents/Projects/211117_divaseq_analysis/alberto/mountfolder/JBx_203475/JBx_203475.fa	/Users/albertonava/Documents/Projects/211117_divaseq_analysis/alberto/mountfolder//JBx_203475/aanava-3-glycerol-stock-10-H7_R1R2.bam	/Users/albertonava/Documents/Projects/211117_divaseq_analysis/alberto/mountfolder//JBx_203475/aanava-3-glycerol-stock-10-H7_R1R2.vcf	/Users/albertonava/Documents/Projects/211117_divaseq_analysis/alberto/snapshots/JBx_203475_nava-3-glycerol-stock-10-H7_R1R2.jpg	/Users/albertonava/Documents/Projects/211117_divaseq_analysis/alberto/mountfolder/JBx_203475/JBx_203475.gff3	/Users/albertonava/Documents/Projects/211117_divaseq_analysis/alberto/depths/aanava-3-glycerol-stock-10-H7_R1R2.bam.depth	['GA->[G]@POS2589', 'TTTCAA->[T]@POS2976', 'T->[C]@POS3028', 'AT->[A]@POS3034', 'C->[T]@POS4980']	pPM021	[(991, 7854, 'FICUS-Kan')]	[]	[(2977, 2981), (3035, 3035)]	[]	TRUE	TRUE		TRUE
143	aanava-3-glycerol-stock-10-B8	13814	8533	8430	501.4211	100	JBx_203476	7912	276	3	0	5	glycerol-stock-10-B8	mountfolder//JBx_203476/aanava-3-glycerol-stock-10-B8_R1R2.bam	/Users/albertonava/Documents/Projects/211117_divaseq_analysis/alberto/mountfolder/JBx_203476/JBx_203476.fa	/Users/albertonava/Documents/Projects/211117_divaseq_analysis/alberto/mountfolder//JBx_203476/aanava-3-glycerol-stock-10-B8_R1R2.bam	/Users/albertonava/Documents/Projects/211117_divaseq_analysis/alberto/mountfolder//JBx_203476/aanava-3-glycerol-stock-10-B8_R1R2.vcf	/Users/albertonava/Documents/Projects/211117_divaseq_analysis/alberto/snapshots/JBx_203476_nava-3-glycerol-stock-10-B8_R1R2.jpg	/Users/albertonava/Documents/Projects/211117_divaseq_analysis/alberto/mountfolder/JBx_203476/JBx_203476.gff3	/Users/albertonava/Documents/Projects/211117_divaseq_analysis/alberto/depths/aanava-3-glycerol-stock-10-B8_R1R2.bam.depth	['C->[A]@POS685', 'GA->[G]@POS2547', 'TTTCAA->[T]@POS2934', 'AAT->[A]@POS2943', 'ATCAT->[A]@POS2948', 'T->[C]@POS2986', 'AT->[A]@POS2992', 'C->[T]@POS4938']	pPM021	[(949, 7794, 'FICUS-Kan')]	['C->[A]@POS685']	[(2855, 2893), (2993, 2993)]	[]	FALSE	FALSE		FALSE
154	aanava-3-glycerol-stock-10-C8	12346	9613	9503	585.3789	100	JBx_203476	7912	303	3	0	3	glycerol-stock-10-C8	mountfolder//JBx_203476/aanava-3-glycerol-stock-10-C8_R1R2.bam	/Users/albertonava/Documents/Projects/211117_divaseq_analysis/alberto/mountfolder/JBx_203476/JBx_203476.fa	/Users/albertonava/Documents/Projects/211117_divaseq_analysis/alberto/mountfolder//JBx_203476/aanava-3-glycerol-stock-10-C8_R1R2.bam	/Users/albertonava/Documents/Projects/211117_divaseq_analysis/alberto/mountfolder//JBx_203476/aanava-3-glycerol-stock-10-C8_R1R2.vcf	/Users/albertonava/Documents/Projects/211117_divaseq_analysis/alberto/snapshots/JBx_203476_nava-3-glycerol-stock-10-C8_R1R2.jpg	/Users/albertonava/Documents/Projects/211117_divaseq_analysis/alberto/mountfolder/JBx_203476/JBx_203476.gff3	/Users/albertonava/Documents/Projects/211117_divaseq_analysis/alberto/depths/aanava-3-glycerol-stock-10-C8_R1R2.bam.depth	['C->[A]@POS685', 'GA->[G]@POS2547', 'TTTCAA->[T]@POS2934', 'T->[C]@POS2986', 'AT->[A]@POS2992', 'C->[T]@POS4938']	pPM021	[(949, 7794, 'FICUS-Kan')]	['C->[A]@POS685']	[(2935, 2939), (2993, 2993)]	[]	FALSE	FALSE		FALSE
164	aanava-3-glycerol-stock-10-D8	12868	9699	9582	585.0254	100	JBx_203476	7912	300	4	0	5	glycerol-stock-10-D8	mountfolder//JBx_203476/aanava-3-glycerol-stock-10-D8_R1R2.bam	/Users/albertonava/Documents/Projects/211117_divaseq_analysis/alberto/mountfolder/JBx_203476/JBx_203476.fa	/Users/albertonava/Documents/Projects/211117_divaseq_analysis/alberto/mountfolder//JBx_203476/aanava-3-glycerol-stock-10-D8_R1R2.bam	/Users/albertonava/Documents/Projects/211117_divaseq_analysis/alberto/mountfolder//JBx_203476/aanava-3-glycerol-stock-10-D8_R1R2.vcf	/Users/albertonava/Documents/Projects/211117_divaseq_analysis/alberto/snapshots/JBx_203476_nava-3-glycerol-stock-10-D8_R1R2.jpg	/Users/albertonava/Documents/Projects/211117_divaseq_analysis/alberto/mountfolder/JBx_203476/JBx_203476.gff3	/Users/albertonava/Documents/Projects/211117_divaseq_analysis/alberto/depths/aanava-3-glycerol-stock-10-D8_R1R2.bam.depth	['C->[A]@POS685', 'GA->[G]@POS2547', 'C->[T]@POS2902', 'TTTCAA->[T]@POS2934', 'AAT->[A]@POS2943', 'ATCAT->[A]@POS2948', 'T->[C]@POS2986', 'AT->[A]@POS2992', 'C->[T]@POS4938']	pPM021	[(949, 7794, 'FICUS-Kan')]	['C->[A]@POS685']	[(2861, 2883), (2935, 2939), (2993, 2993)]	[]	FALSE	FALSE		FALSE
173	aanava-3-glycerol-stock-10-E8	42362	39892	39842	1932.5747	100	JBx_203476	7912	185	5	4	7	glycerol-stock-10-E8	mountfolder//JBx_203476/aanava-3-glycerol-stock-10-E8_R1R2.bam	/Users/albertonava/Documents/Projects/211117_divaseq_analysis/alberto/mountfolder/JBx_203476/JBx_203476.fa	/Users/albertonava/Documents/Projects/211117_divaseq_analysis/alberto/mountfolder//JBx_203476/aanava-3-glycerol-stock-10-E8_R1R2.bam	/Users/albertonava/Documents/Projects/211117_divaseq_analysis/alberto/mountfolder//JBx_203476/aanava-3-glycerol-stock-10-E8_R1R2.vcf	/Users/albertonava/Documents/Projects/211117_divaseq_analysis/alberto/snapshots/JBx_203476_nava-3-glycerol-stock-10-E8_R1R2.jpg	/Users/albertonava/Documents/Projects/211117_divaseq_analysis/alberto/mountfolder/JBx_203476/JBx_203476.gff3	/Users/albertonava/Documents/Projects/211117_divaseq_analysis/alberto/depths/aanava-3-glycerol-stock-10-E8_R1R2.bam.depth	['GA->[G]@POS2547', 'TTTCAA->[T]@POS2934', 'T->[C]@POS2986', 'AT->[A]@POS2992', 'C->[T]@POS4938', 'C->[CGT]@POS6238']	pPM021	[(949, 7794, 'FICUS-Kan')]	[]	[]	[]	TRUE	TRUE		TRUE
133	aanava-3-glycerol-stock-10-A9	32045	23737	23780	1021.0194	100	JBx_203477	7847	156	3	1	5	glycerol-stock-10-A9	mountfolder//JBx_203477/aanava-3-glycerol-stock-10-A9_R1R2.bam	/Users/albertonava/Documents/Projects/211117_divaseq_analysis/alberto/mountfolder/JBx_203477/JBx_203477.fa	/Users/albertonava/Documents/Projects/211117_divaseq_analysis/alberto/mountfolder//JBx_203477/aanava-3-glycerol-stock-10-A9_R1R2.bam	/Users/albertonava/Documents/Projects/211117_divaseq_analysis/alberto/mountfolder//JBx_203477/aanava-3-glycerol-stock-10-A9_R1R2.vcf	/Users/albertonava/Documents/Projects/211117_divaseq_analysis/alberto/snapshots/JBx_203477_nava-3-glycerol-stock-10-A9_R1R2.jpg	/Users/albertonava/Documents/Projects/211117_divaseq_analysis/alberto/mountfolder/JBx_203477/JBx_203477.gff3	/Users/albertonava/Documents/Projects/211117_divaseq_analysis/alberto/depths/aanava-3-glycerol-stock-10-A9_R1R2.bam.depth	['GA->[G]@POS2547', 'TTTCAA->[T]@POS2934', 'T->[C]@POS2986', 'AT->[A]@POS2992', 'C->[T]@POS4938', 'ACG->[A]@POS6235', 'T->[TCC]@POS6238', 'G->[A]@POS6564']	pPM021	[(949, 7812, 'FICUS-Kan')]	[]	[]	[]	TRUE	TRUE		TRUE
183	aanava-3-glycerol-stock-10-F8	16097	9753	9742	594.9105	100	JBx_203477	7847	289	2	0	3	glycerol-stock-10-F8	mountfolder//JBx_203477/aanava-3-glycerol-stock-10-F8_R1R2.bam	/Users/albertonava/Documents/Projects/211117_divaseq_analysis/alberto/mountfolder/JBx_203477/JBx_203477.fa	/Users/albertonava/Documents/Projects/211117_divaseq_analysis/alberto/mountfolder//JBx_203477/aanava-3-glycerol-stock-10-F8_R1R2.bam	/Users/albertonava/Documents/Projects/211117_divaseq_analysis/alberto/mountfolder//JBx_203477/aanava-3-glycerol-stock-10-F8_R1R2.vcf	/Users/albertonava/Documents/Projects/211117_divaseq_analysis/alberto/snapshots/JBx_203477_nava-3-glycerol-stock-10-F8_R1R2.jpg	/Users/albertonava/Documents/Projects/211117_divaseq_analysis/alberto/mountfolder/JBx_203477/JBx_203477.gff3	/Users/albertonava/Documents/Projects/211117_divaseq_analysis/alberto/depths/aanava-3-glycerol-stock-10-F8_R1R2.bam.depth	['GA->[G]@POS2547', 'TTTCAA->[T]@POS2934', 'T->[C]@POS2986', 'AT->[A]@POS2992', 'C->[T]@POS4938']	pPM021	[(949, 7812, 'FICUS-Kan')]	[]	[(2796, 2887), (2935, 2938), (2993, 2993)]	[]	TRUE	TRUE		TRUE
190	aanava-3-glycerol-stock-10-G8	30898	21426	21444	1069.9197	100	JBx_203477	7847	191	3	0	6	glycerol-stock-10-G8	mountfolder//JBx_203477/aanava-3-glycerol-stock-10-G8_R1R2.bam	/Users/albertonava/Documents/Projects/211117_divaseq_analysis/alberto/mountfolder/JBx_203477/JBx_203477.fa	/Users/albertonava/Documents/Projects/211117_divaseq_analysis/alberto/mountfolder//JBx_203477/aanava-3-glycerol-stock-10-G8_R1R2.bam	/Users/albertonava/Documents/Projects/211117_divaseq_analysis/alberto/mountfolder//JBx_203477/aanava-3-glycerol-stock-10-G8_R1R2.vcf	/Users/albertonava/Documents/Projects/211117_divaseq_analysis/alberto/snapshots/JBx_203477_nava-3-glycerol-stock-10-G8_R1R2.jpg	/Users/albertonava/Documents/Projects/211117_divaseq_analysis/alberto/mountfolder/JBx_203477/JBx_203477.gff3	/Users/albertonava/Documents/Projects/211117_divaseq_analysis/alberto/depths/aanava-3-glycerol-stock-10-G8_R1R2.bam.depth	['CGAAA->[C]@POS979', 'G->[A]@POS989', 'GA->[G]@POS2547', 'TTTCAA->[T]@POS2934', 'AAT->[A]@POS2943', 'ATCAT->[A]@POS2948', 'T->[C]@POS2986', 'AT->[A]@POS2992', 'C->[T]@POS4938']	pPM021	[(949, 7812, 'FICUS-Kan')]	[]	[]	[]	TRUE	TRUE		TRUE
197	aanava-3-glycerol-stock-10-H8	42401	39595	39602	2185.6759	100	JBx_203477	7847	224	2	0	4	glycerol-stock-10-H8	mountfolder//JBx_203477/aanava-3-glycerol-stock-10-H8_R1R2.bam	/Users/albertonava/Documents/Projects/211117_divaseq_analysis/alberto/mountfolder/JBx_203477/JBx_203477.fa	/Users/albertonava/Documents/Projects/211117_divaseq_analysis/alberto/mountfolder//JBx_203477/aanava-3-glycerol-stock-10-H8_R1R2.bam	/Users/albertonava/Documents/Projects/211117_divaseq_analysis/alberto/mountfolder//JBx_203477/aanava-3-glycerol-stock-10-H8_R1R2.vcf	/Users/albertonava/Documents/Projects/211117_divaseq_analysis/alberto/snapshots/JBx_203477_nava-3-glycerol-stock-10-H8_R1R2.jpg	/Users/albertonava/Documents/Projects/211117_divaseq_analysis/alberto/mountfolder/JBx_203477/JBx_203477.gff3	/Users/albertonava/Documents/Projects/211117_divaseq_analysis/alberto/depths/aanava-3-glycerol-stock-10-H8_R1R2.bam.depth	['GA->[G]@POS2547', 'TTTCAA->[T]@POS2934', 'T->[C]@POS2986', 'AT->[A]@POS2992', 'C->[T]@POS4938']	pPM021	[(949, 7812, 'FICUS-Kan')]	[]	[]	[]	TRUE	TRUE		TRUE
144	aanava-3-glycerol-stock-10-B9	14407	10027	9772	604.9265	100	JBx_203484	7726	304	3	0	5	glycerol-stock-10-B9	mountfolder//JBx_203484/aanava-3-glycerol-stock-10-B9_R1R2.bam	/Users/albertonava/Documents/Projects/211117_divaseq_analysis/alberto/mountfolder/JBx_203484/JBx_203484.fa	/Users/albertonava/Documents/Projects/211117_divaseq_analysis/alberto/mountfolder//JBx_203484/aanava-3-glycerol-stock-10-B9_R1R2.bam	/Users/albertonava/Documents/Projects/211117_divaseq_analysis/alberto/mountfolder//JBx_203484/aanava-3-glycerol-stock-10-B9_R1R2.vcf	/Users/albertonava/Documents/Projects/211117_divaseq_analysis/alberto/snapshots/JBx_203484_nava-3-glycerol-stock-10-B9_R1R2.jpg	/Users/albertonava/Documents/Projects/211117_divaseq_analysis/alberto/mountfolder/JBx_203484/JBx_203484.gff3	/Users/albertonava/Documents/Projects/211117_divaseq_analysis/alberto/depths/aanava-3-glycerol-stock-10-B9_R1R2.bam.depth	['A->[C]@POS111', 'GA->[G]@POS2361', 'TTTCAA->[T]@POS2748', 'AAT->[A]@POS2757', 'ATCAT->[A]@POS2762', 'T->[C]@POS2800', 'AT->[A]@POS2806', 'C->[T]@POS4752']	pPM021	[(763, 7608, 'FICUS-Kan')]	['A->[C]@POS111']	[(2749, 2753), (2807, 2807)]	[]	FALSE	FALSE		FALSE
155	aanava-3-glycerol-stock-10-C9	10270	8327	8159	512.3717	100	JBx_203484	7726	314	5	0	5	glycerol-stock-10-C9	mountfolder//JBx_203484/aanava-3-glycerol-stock-10-C9_R1R2.bam	/Users/albertonava/Documents/Projects/211117_divaseq_analysis/alberto/mountfolder/JBx_203484/JBx_203484.fa	/Users/albertonava/Documents/Projects/211117_divaseq_analysis/alberto/mountfolder//JBx_203484/aanava-3-glycerol-stock-10-C9_R1R2.bam	/Users/albertonava/Documents/Projects/211117_divaseq_analysis/alberto/mountfolder//JBx_203484/aanava-3-glycerol-stock-10-C9_R1R2.vcf	/Users/albertonava/Documents/Projects/211117_divaseq_analysis/alberto/snapshots/JBx_203484_nava-3-glycerol-stock-10-C9_R1R2.jpg	/Users/albertonava/Documents/Projects/211117_divaseq_analysis/alberto/mountfolder/JBx_203484/JBx_203484.gff3	/Users/albertonava/Documents/Projects/211117_divaseq_analysis/alberto/depths/aanava-3-glycerol-stock-10-C9_R1R2.bam.depth	['A->[C]@POS111', 'GA->[G]@POS2361', 'TTTCAA->[T]@POS2748', 'AAT->[A]@POS2757', 'ATCAT->[A]@POS2762', 'T->[A]@POS2777', 'T->[C]@POS2800', 'T->[C]@POS2802', 'AT->[A]@POS2806', 'C->[T]@POS4752']	pPM021	[(763, 7608, 'FICUS-Kan')]	['A->[C]@POS111']	[(2609, 2704), (2716, 2716), (2749, 2753), (2807, 2807)]	[]	FALSE	FALSE		FALSE
165	aanava-3-glycerol-stock-10-D9	12048	7970	7820	493.3778	100	JBx_203484	7726	302	2	0	3	glycerol-stock-10-D9	mountfolder//JBx_203484/aanava-3-glycerol-stock-10-D9_R1R2.bam	/Users/albertonava/Documents/Projects/211117_divaseq_analysis/alberto/mountfolder/JBx_203484/JBx_203484.fa	/Users/albertonava/Documents/Projects/211117_divaseq_analysis/alberto/mountfolder//JBx_203484/aanava-3-glycerol-stock-10-D9_R1R2.bam	/Users/albertonava/Documents/Projects/211117_divaseq_analysis/alberto/mountfolder//JBx_203484/aanava-3-glycerol-stock-10-D9_R1R2.vcf	/Users/albertonava/Documents/Projects/211117_divaseq_analysis/alberto/snapshots/JBx_203484_nava-3-glycerol-stock-10-D9_R1R2.jpg	/Users/albertonava/Documents/Projects/211117_divaseq_analysis/alberto/mountfolder/JBx_203484/JBx_203484.gff3	/Users/albertonava/Documents/Projects/211117_divaseq_analysis/alberto/depths/aanava-3-glycerol-stock-10-D9_R1R2.bam.depth	['GA->[G]@POS2361', 'TTTCAA->[T]@POS2748', 'T->[C]@POS2800', 'AT->[A]@POS2806', 'C->[T]@POS4752']	pPM021	[(763, 7608, 'FICUS-Kan')]	[]	[(2625, 2701), (2749, 2753), (2807, 2807)]	[]	TRUE	TRUE		TRUE
174	aanava-3-glycerol-stock-10-E9	40805	37413	37351	1916.3259	100	JBx_203484	7726	197	4	1	5	glycerol-stock-10-E9	mountfolder//JBx_203484/aanava-3-glycerol-stock-10-E9_R1R2.bam	/Users/albertonava/Documents/Projects/211117_divaseq_analysis/alberto/mountfolder/JBx_203484/JBx_203484.fa	/Users/albertonava/Documents/Projects/211117_divaseq_analysis/alberto/mountfolder//JBx_203484/aanava-3-glycerol-stock-10-E9_R1R2.bam	/Users/albertonava/Documents/Projects/211117_divaseq_analysis/alberto/mountfolder//JBx_203484/aanava-3-glycerol-stock-10-E9_R1R2.vcf	/Users/albertonava/Documents/Projects/211117_divaseq_analysis/alberto/snapshots/JBx_203484_nava-3-glycerol-stock-10-E9_R1R2.jpg	/Users/albertonava/Documents/Projects/211117_divaseq_analysis/alberto/mountfolder/JBx_203484/JBx_203484.gff3	/Users/albertonava/Documents/Projects/211117_divaseq_analysis/alberto/depths/aanava-3-glycerol-stock-10-E9_R1R2.bam.depth	['A->[C]@POS111', 'GA->[G]@POS2361', 'TTTCAA->[T]@POS2748', 'T->[C]@POS2800', 'AT->[A]@POS2806', 'C->[T]@POS4752', 'ATC->[A]@POS6049', 'C->[CGT]@POS6052', 'A->[G]@POS6378']	pPM021	[(763, 7608, 'FICUS-Kan')]	['A->[C]@POS111']	[]	[]	FALSE	FALSE		FALSE
125	aanava-3-glycerol-stock-10-A10	12276	7278	7287	347.9888	100	JBx_203485	7661	176	8	7	12	glycerol-stock-10-A10	mountfolder//JBx_203485/aanava-3-glycerol-stock-10-A10_R1R2.bam	/Users/albertonava/Documents/Projects/211117_divaseq_analysis/alberto/mountfolder/JBx_203485/JBx_203485.fa	/Users/albertonava/Documents/Projects/211117_divaseq_analysis/alberto/mountfolder//JBx_203485/aanava-3-glycerol-stock-10-A10_R1R2.bam	/Users/albertonava/Documents/Projects/211117_divaseq_analysis/alberto/mountfolder//JBx_203485/aanava-3-glycerol-stock-10-A10_R1R2.vcf	/Users/albertonava/Documents/Projects/211117_divaseq_analysis/alberto/snapshots/JBx_203485_nava-3-glycerol-stock-10-A10_R1R2.jpg	/Users/albertonava/Documents/Projects/211117_divaseq_analysis/alberto/mountfolder/JBx_203485/JBx_203485.gff3	/Users/albertonava/Documents/Projects/211117_divaseq_analysis/alberto/depths/aanava-3-glycerol-stock-10-A10_R1R2.bam.depth	['GA->[G]@POS2361', 'TTTCAA->[T]@POS2748', 'T->[C]@POS2800', 'AT->[A]@POS2806', 'C->[T]@POS4752', 'ACG->[A]@POS6049', 'T->[TCC]@POS6052', 'G->[A]@POS6378']	pPM021	[(763, 7626, 'FICUS-Kan')]	[]	[(2749, 2750)]	[]	TRUE	TRUE		TRUE
184	aanava-3-glycerol-stock-10-F9	15613	8959	8905	558.7324	99.9739	JBx_203485	7661	294	3	1	3	glycerol-stock-10-F9	mountfolder//JBx_203485/aanava-3-glycerol-stock-10-F9_R1R2.bam	/Users/albertonava/Documents/Projects/211117_divaseq_analysis/alberto/mountfolder/JBx_203485/JBx_203485.fa	/Users/albertonava/Documents/Projects/211117_divaseq_analysis/alberto/mountfolder//JBx_203485/aanava-3-glycerol-stock-10-F9_R1R2.bam	/Users/albertonava/Documents/Projects/211117_divaseq_analysis/alberto/mountfolder//JBx_203485/aanava-3-glycerol-stock-10-F9_R1R2.vcf	/Users/albertonava/Documents/Projects/211117_divaseq_analysis/alberto/snapshots/JBx_203485_nava-3-glycerol-stock-10-F9_R1R2.jpg	/Users/albertonava/Documents/Projects/211117_divaseq_analysis/alberto/mountfolder/JBx_203485/JBx_203485.gff3	/Users/albertonava/Documents/Projects/211117_divaseq_analysis/alberto/depths/aanava-3-glycerol-stock-10-F9_R1R2.bam.depth	['GA->[G]@POS2361', 'TTTCAA->[T]@POS2748', 'T->[C]@POS2800', 'AT->[A]@POS2806', 'C->[T]@POS4752']	pPM021	[(763, 7626, 'FICUS-Kan')]	[]	[(2680, 2688), (2749, 2753), (2807, 2807), (7656, 7661)]	[(7656, 7661)]	FALSE	FALSE		FALSE
198	aanava-3-glycerol-stock-10-H9	26738	19926	19867	1181.2318	100	JBx_203485	7661	252	2	0	5	glycerol-stock-10-H9	mountfolder//JBx_203485/aanava-3-glycerol-stock-10-H9_R1R2.bam	/Users/albertonava/Documents/Projects/211117_divaseq_analysis/alberto/mountfolder/JBx_203485/JBx_203485.fa	/Users/albertonava/Documents/Projects/211117_divaseq_analysis/alberto/mountfolder//JBx_203485/aanava-3-glycerol-stock-10-H9_R1R2.bam	/Users/albertonava/Documents/Projects/211117_divaseq_analysis/alberto/mountfolder//JBx_203485/aanava-3-glycerol-stock-10-H9_R1R2.vcf	/Users/albertonava/Documents/Projects/211117_divaseq_analysis/alberto/snapshots/JBx_203485_nava-3-glycerol-stock-10-H9_R1R2.jpg	/Users/albertonava/Documents/Projects/211117_divaseq_analysis/alberto/mountfolder/JBx_203485/JBx_203485.gff3	/Users/albertonava/Documents/Projects/211117_divaseq_analysis/alberto/depths/aanava-3-glycerol-stock-10-H9_R1R2.bam.depth	['GA->[G]@POS2361', 'TTTCAA->[T]@POS2748', 'AAT->[A]@POS2757', 'T->[C]@POS2800', 'AT->[A]@POS2806', 'C->[T]@POS4752']	pPM021	[(763, 7626, 'FICUS-Kan')]	[]	[]	[]	TRUE	TRUE		TRUE
135	aanava-3-glycerol-stock-10-B10	12599	11340	11067	662.0047	100	JBx_203486	7885	291	2	0	3	glycerol-stock-10-B10	mountfolder//JBx_203486/aanava-3-glycerol-stock-10-B10_R1R2.bam	/Users/albertonava/Documents/Projects/211117_divaseq_analysis/alberto/mountfolder/JBx_203486/JBx_203486.fa	/Users/albertonava/Documents/Projects/211117_divaseq_analysis/alberto/mountfolder//JBx_203486/aanava-3-glycerol-stock-10-B10_R1R2.bam	/Users/albertonava/Documents/Projects/211117_divaseq_analysis/alberto/mountfolder//JBx_203486/aanava-3-glycerol-stock-10-B10_R1R2.vcf	/Users/albertonava/Documents/Projects/211117_divaseq_analysis/alberto/snapshots/JBx_203486_nava-3-glycerol-stock-10-B10_R1R2.jpg	/Users/albertonava/Documents/Projects/211117_divaseq_analysis/alberto/mountfolder/JBx_203486/JBx_203486.gff3	/Users/albertonava/Documents/Projects/211117_divaseq_analysis/alberto/depths/aanava-3-glycerol-stock-10-B10_R1R2.bam.depth	['GA->[G]@POS2520', 'TTTCAA->[T]@POS2907', 'T->[C]@POS2959', 'AT->[A]@POS2965', 'C->[T]@POS4911']	pPM021	[(922, 7767, 'FICUS-Kan')]	[]	[(2908, 2912), (2966, 2966)]	[]	TRUE	TRUE		TRUE
146	aanava-3-glycerol-stock-10-C10	1604	1390	1354	83.864	100	JBx_203486	7885	312	2	0	3	glycerol-stock-10-C10	mountfolder//JBx_203486/aanava-3-glycerol-stock-10-C10_R1R2.bam	/Users/albertonava/Documents/Projects/211117_divaseq_analysis/alberto/mountfolder/JBx_203486/JBx_203486.fa	/Users/albertonava/Documents/Projects/211117_divaseq_analysis/alberto/mountfolder//JBx_203486/aanava-3-glycerol-stock-10-C10_R1R2.bam	/Users/albertonava/Documents/Projects/211117_divaseq_analysis/alberto/mountfolder//JBx_203486/aanava-3-glycerol-stock-10-C10_R1R2.vcf	/Users/albertonava/Documents/Projects/211117_divaseq_analysis/alberto/snapshots/JBx_203486_nava-3-glycerol-stock-10-C10_R1R2.jpg	/Users/albertonava/Documents/Projects/211117_divaseq_analysis/alberto/mountfolder/JBx_203486/JBx_203486.gff3	/Users/albertonava/Documents/Projects/211117_divaseq_analysis/alberto/depths/aanava-3-glycerol-stock-10-C10_R1R2.bam.depth	['GA->[G]@POS2520', 'TTTCAA->[T]@POS2907', 'T->[C]@POS2959', 'AT->[A]@POS2965', 'C->[T]@POS4911']	pPM021	[(922, 7767, 'FICUS-Kan')]	[]	[(2745, 2878), (2908, 2912), (2966, 2966), (3026, 3029)]	[]	TRUE	TRUE		TRUE
157	aanava-3-glycerol-stock-10-D10	10318	7447	7351	435.2615	100	JBx_203486	7885	269	2	0	3	glycerol-stock-10-D10	mountfolder//JBx_203486/aanava-3-glycerol-stock-10-D10_R1R2.bam	/Users/albertonava/Documents/Projects/211117_divaseq_analysis/alberto/mountfolder/JBx_203486/JBx_203486.fa	/Users/albertonava/Documents/Projects/211117_divaseq_analysis/alberto/mountfolder//JBx_203486/aanava-3-glycerol-stock-10-D10_R1R2.bam	/Users/albertonava/Documents/Projects/211117_divaseq_analysis/alberto/mountfolder//JBx_203486/aanava-3-glycerol-stock-10-D10_R1R2.vcf	/Users/albertonava/Documents/Projects/211117_divaseq_analysis/alberto/snapshots/JBx_203486_nava-3-glycerol-stock-10-D10_R1R2.jpg	/Users/albertonava/Documents/Projects/211117_divaseq_analysis/alberto/mountfolder/JBx_203486/JBx_203486.gff3	/Users/albertonava/Documents/Projects/211117_divaseq_analysis/alberto/depths/aanava-3-glycerol-stock-10-D10_R1R2.bam.depth	['GA->[G]@POS2520', 'TTTCAA->[T]@POS2907', 'T->[C]@POS2959', 'AT->[A]@POS2965', 'C->[T]@POS4911']	pPM021	[(922, 7767, 'FICUS-Kan')]	[]	[(2789, 2827), (2908, 2912), (2966, 2966)]	[]	TRUE	TRUE		TRUE
167	aanava-3-glycerol-stock-10-E10	43141	35417	35467	1572.9693	100	JBx_203486	7885	164	3	1	6	glycerol-stock-10-E10	mountfolder//JBx_203486/aanava-3-glycerol-stock-10-E10_R1R2.bam	/Users/albertonava/Documents/Projects/211117_divaseq_analysis/alberto/mountfolder/JBx_203486/JBx_203486.fa	/Users/albertonava/Documents/Projects/211117_divaseq_analysis/alberto/mountfolder//JBx_203486/aanava-3-glycerol-stock-10-E10_R1R2.bam	/Users/albertonava/Documents/Projects/211117_divaseq_analysis/alberto/mountfolder//JBx_203486/aanava-3-glycerol-stock-10-E10_R1R2.vcf	/Users/albertonava/Documents/Projects/211117_divaseq_analysis/alberto/snapshots/JBx_203486_nava-3-glycerol-stock-10-E10_R1R2.jpg	/Users/albertonava/Documents/Projects/211117_divaseq_analysis/alberto/mountfolder/JBx_203486/JBx_203486.gff3	/Users/albertonava/Documents/Projects/211117_divaseq_analysis/alberto/depths/aanava-3-glycerol-stock-10-E10_R1R2.bam.depth	['GA->[G]@POS2520', 'TTTCAA->[T]@POS2907', 'AAT->[A]@POS2916', 'T->[C]@POS2959', 'AT->[A]@POS2965', 'C->[T]@POS4911', 'ATC->[A]@POS6208', 'C->[CGT]@POS6211', 'A->[G]@POS6537']	pPM021	[(922, 7767, 'FICUS-Kan')]	[]	[]	[]	TRUE	TRUE		TRUE
126	aanava-3-glycerol-stock-10-A11	3495	2545	2540	124.5174	100	JBx_203487	7820	191	3	1	4	glycerol-stock-10-A11	mountfolder//JBx_203487/aanava-3-glycerol-stock-10-A11_R1R2.bam	/Users/albertonava/Documents/Projects/211117_divaseq_analysis/alberto/mountfolder/JBx_203487/JBx_203487.fa	/Users/albertonava/Documents/Projects/211117_divaseq_analysis/alberto/mountfolder//JBx_203487/aanava-3-glycerol-stock-10-A11_R1R2.bam	/Users/albertonava/Documents/Projects/211117_divaseq_analysis/alberto/mountfolder//JBx_203487/aanava-3-glycerol-stock-10-A11_R1R2.vcf	/Users/albertonava/Documents/Projects/211117_divaseq_analysis/alberto/snapshots/JBx_203487_nava-3-glycerol-stock-10-A11_R1R2.jpg	/Users/albertonava/Documents/Projects/211117_divaseq_analysis/alberto/mountfolder/JBx_203487/JBx_203487.gff3	/Users/albertonava/Documents/Projects/211117_divaseq_analysis/alberto/depths/aanava-3-glycerol-stock-10-A11_R1R2.bam.depth	['GA->[G]@POS2520', 'TTTCAA->[T]@POS2907', 'T->[C]@POS2959', 'AT->[A]@POS2965', 'C->[T]@POS4911', 'ACG->[A]@POS6208', 'T->[TCC]@POS6211', 'G->[A]@POS6537']	pPM021	[(922, 7785, 'FICUS-Kan')]	[]	[(2908, 2912)]	[]	TRUE	TRUE		TRUE
176	aanava-3-glycerol-stock-10-F10	16232	9909	9830	593.7701	100	JBx_203487	7820	281	2	0	3	glycerol-stock-10-F10	mountfolder//JBx_203487/aanava-3-glycerol-stock-10-F10_R1R2.bam	/Users/albertonava/Documents/Projects/211117_divaseq_analysis/alberto/mountfolder/JBx_203487/JBx_203487.fa	/Users/albertonava/Documents/Projects/211117_divaseq_analysis/alberto/mountfolder//JBx_203487/aanava-3-glycerol-stock-10-F10_R1R2.bam	/Users/albertonava/Documents/Projects/211117_divaseq_analysis/alberto/mountfolder//JBx_203487/aanava-3-glycerol-stock-10-F10_R1R2.vcf	/Users/albertonava/Documents/Projects/211117_divaseq_analysis/alberto/snapshots/JBx_203487_nava-3-glycerol-stock-10-F10_R1R2.jpg	/Users/albertonava/Documents/Projects/211117_divaseq_analysis/alberto/mountfolder/JBx_203487/JBx_203487.gff3	/Users/albertonava/Documents/Projects/211117_divaseq_analysis/alberto/depths/aanava-3-glycerol-stock-10-F10_R1R2.bam.depth	['GA->[G]@POS2520', 'TTTCAA->[T]@POS2907', 'T->[C]@POS2959', 'AT->[A]@POS2965', 'C->[T]@POS4911']	pPM021	[(922, 7785, 'FICUS-Kan')]	[]	[(2908, 2912), (2966, 2966)]	[]	TRUE	TRUE		TRUE
136	aanava-3-glycerol-stock-10-B11	16970	12341	12050	689.7752	100	JBx_203488	7957	272	2	0	5	glycerol-stock-10-B11	mountfolder//JBx_203488/aanava-3-glycerol-stock-10-B11_R1R2.bam	/Users/albertonava/Documents/Projects/211117_divaseq_analysis/alberto/mountfolder/JBx_203488/JBx_203488.fa	/Users/albertonava/Documents/Projects/211117_divaseq_analysis/alberto/mountfolder//JBx_203488/aanava-3-glycerol-stock-10-B11_R1R2.bam	/Users/albertonava/Documents/Projects/211117_divaseq_analysis/alberto/mountfolder//JBx_203488/aanava-3-glycerol-stock-10-B11_R1R2.vcf	/Users/albertonava/Documents/Projects/211117_divaseq_analysis/alberto/snapshots/JBx_203488_nava-3-glycerol-stock-10-B11_R1R2.jpg	/Users/albertonava/Documents/Projects/211117_divaseq_analysis/alberto/mountfolder/JBx_203488/JBx_203488.gff3	/Users/albertonava/Documents/Projects/211117_divaseq_analysis/alberto/depths/aanava-3-glycerol-stock-10-B11_R1R2.bam.depth	['GA->[G]@POS2592', 'TTTCAA->[T]@POS2979', 'AAT->[A]@POS2988', 'ATCAT->[A]@POS2993', 'T->[C]@POS3031', 'AT->[A]@POS3037', 'C->[T]@POS4983']	pPM021	[(994, 7839, 'FICUS-Kan')]	[]	[(2980, 2984), (3038, 3038)]	[]	TRUE	TRUE		TRUE
147	aanava-3-glycerol-stock-10-C11	20820	16141	15877	861.1146	100	JBx_203488	7957	236	2	0	5	glycerol-stock-10-C11	mountfolder//JBx_203488/aanava-3-glycerol-stock-10-C11_R1R2.bam	/Users/albertonava/Documents/Projects/211117_divaseq_analysis/alberto/mountfolder/JBx_203488/JBx_203488.fa	/Users/albertonava/Documents/Projects/211117_divaseq_analysis/alberto/mountfolder//JBx_203488/aanava-3-glycerol-stock-10-C11_R1R2.bam	/Users/albertonava/Documents/Projects/211117_divaseq_analysis/alberto/mountfolder//JBx_203488/aanava-3-glycerol-stock-10-C11_R1R2.vcf	/Users/albertonava/Documents/Projects/211117_divaseq_analysis/alberto/snapshots/JBx_203488_nava-3-glycerol-stock-10-C11_R1R2.jpg	/Users/albertonava/Documents/Projects/211117_divaseq_analysis/alberto/mountfolder/JBx_203488/JBx_203488.gff3	/Users/albertonava/Documents/Projects/211117_divaseq_analysis/alberto/depths/aanava-3-glycerol-stock-10-C11_R1R2.bam.depth	['GA->[G]@POS2592', 'TTTCAA->[T]@POS2979', 'AAT->[A]@POS2988', 'ATCAT->[A]@POS2993', 'T->[C]@POS3031', 'AT->[A]@POS3037', 'C->[T]@POS4983']	pPM021	[(994, 7839, 'FICUS-Kan')]	[]	[(2844, 2904), (2980, 2983)]	[]	TRUE	TRUE		TRUE
158	aanava-3-glycerol-stock-10-D11	2564	1088	1016	62.5297	100	JBx_203488	7957	315	3	0	3	glycerol-stock-10-D11	mountfolder//JBx_203488/aanava-3-glycerol-stock-10-D11_R1R2.bam	/Users/albertonava/Documents/Projects/211117_divaseq_analysis/alberto/mountfolder/JBx_203488/JBx_203488.fa	/Users/albertonava/Documents/Projects/211117_divaseq_analysis/alberto/mountfolder//JBx_203488/aanava-3-glycerol-stock-10-D11_R1R2.bam	/Users/albertonava/Documents/Projects/211117_divaseq_analysis/alberto/mountfolder//JBx_203488/aanava-3-glycerol-stock-10-D11_R1R2.vcf	/Users/albertonava/Documents/Projects/211117_divaseq_analysis/alberto/snapshots/JBx_203488_nava-3-glycerol-stock-10-D11_R1R2.jpg	/Users/albertonava/Documents/Projects/211117_divaseq_analysis/alberto/mountfolder/JBx_203488/JBx_203488.gff3	/Users/albertonava/Documents/Projects/211117_divaseq_analysis/alberto/depths/aanava-3-glycerol-stock-10-D11_R1R2.bam.depth	['C->[T]@POS275', 'GA->[G]@POS2592', 'TTTCAA->[T]@POS2979', 'T->[C]@POS3031', 'AT->[A]@POS3037', 'C->[T]@POS4983']	pPM021	[(994, 7839, 'FICUS-Kan')]	['C->[T]@POS275']	[(2593, 2593), (2811, 2926), (2980, 2984), (3038, 3038)]	[]	FALSE	FALSE		FALSE
168	aanava-3-glycerol-stock-10-E11	17796	13993	13708	768.2402	100	JBx_203488	7957	259	2	0	3	glycerol-stock-10-E11	mountfolder//JBx_203488/aanava-3-glycerol-stock-10-E11_R1R2.bam	/Users/albertonava/Documents/Projects/211117_divaseq_analysis/alberto/mountfolder/JBx_203488/JBx_203488.fa	/Users/albertonava/Documents/Projects/211117_divaseq_analysis/alberto/mountfolder//JBx_203488/aanava-3-glycerol-stock-10-E11_R1R2.bam	/Users/albertonava/Documents/Projects/211117_divaseq_analysis/alberto/mountfolder//JBx_203488/aanava-3-glycerol-stock-10-E11_R1R2.vcf	/Users/albertonava/Documents/Projects/211117_divaseq_analysis/alberto/snapshots/JBx_203488_nava-3-glycerol-stock-10-E11_R1R2.jpg	/Users/albertonava/Documents/Projects/211117_divaseq_analysis/alberto/mountfolder/JBx_203488/JBx_203488.gff3	/Users/albertonava/Documents/Projects/211117_divaseq_analysis/alberto/depths/aanava-3-glycerol-stock-10-E11_R1R2.bam.depth	['GA->[G]@POS2592', 'TTTCAA->[T]@POS2979', 'T->[C]@POS3031', 'AT->[A]@POS3037', 'C->[T]@POS4983']	pPM021	[(994, 7839, 'FICUS-Kan')]	[]	[(2980, 2984), (3038, 3038)]	[]	TRUE	TRUE		TRUE
177	aanava-3-glycerol-stock-10-F11	22262	17548	17555	879.7122	100	JBx_203489	7892	197	2	0	4	glycerol-stock-10-F11	mountfolder//JBx_203489/aanava-3-glycerol-stock-10-F11_R1R2.bam	/Users/albertonava/Documents/Projects/211117_divaseq_analysis/alberto/mountfolder/JBx_203489/JBx_203489.fa	/Users/albertonava/Documents/Projects/211117_divaseq_analysis/alberto/mountfolder//JBx_203489/aanava-3-glycerol-stock-10-F11_R1R2.bam	/Users/albertonava/Documents/Projects/211117_divaseq_analysis/alberto/mountfolder//JBx_203489/aanava-3-glycerol-stock-10-F11_R1R2.vcf	/Users/albertonava/Documents/Projects/211117_divaseq_analysis/alberto/snapshots/JBx_203489_nava-3-glycerol-stock-10-F11_R1R2.jpg	/Users/albertonava/Documents/Projects/211117_divaseq_analysis/alberto/mountfolder/JBx_203489/JBx_203489.gff3	/Users/albertonava/Documents/Projects/211117_divaseq_analysis/alberto/depths/aanava-3-glycerol-stock-10-F11_R1R2.bam.depth	['GA->[G]@POS2592', 'TTTCAA->[T]@POS2979', 'T->[C]@POS3031', 'AT->[A]@POS3037', 'C->[T]@POS4983']	pPM021	[(994, 7857, 'FICUS-Kan')]	[]	[]	[]	TRUE	TRUE		TRUE
127	aanava-3-glycerol-stock-10-A12	19619	14689	14569	858.0406	100	JBx_203491	8003	285	2	0	3	glycerol-stock-10-A12	mountfolder//JBx_203491/aanava-3-glycerol-stock-10-A12_R1R2.bam	/Users/albertonava/Documents/Projects/211117_divaseq_analysis/alberto/mountfolder/JBx_203491/JBx_203491.fa	/Users/albertonava/Documents/Projects/211117_divaseq_analysis/alberto/mountfolder//JBx_203491/aanava-3-glycerol-stock-10-A12_R1R2.bam	/Users/albertonava/Documents/Projects/211117_divaseq_analysis/alberto/mountfolder//JBx_203491/aanava-3-glycerol-stock-10-A12_R1R2.vcf	/Users/albertonava/Documents/Projects/211117_divaseq_analysis/alberto/snapshots/JBx_203491_nava-3-glycerol-stock-10-A12_R1R2.jpg	/Users/albertonava/Documents/Projects/211117_divaseq_analysis/alberto/mountfolder/JBx_203491/JBx_203491.gff3	/Users/albertonava/Documents/Projects/211117_divaseq_analysis/alberto/depths/aanava-3-glycerol-stock-10-A12_R1R2.bam.depth	['GA->[G]@POS2703', 'TTTCAA->[T]@POS3090', 'T->[C]@POS3142', 'AT->[A]@POS3148', 'C->[T]@POS5094']	pPM021	[(1105, 7968, 'FICUS-Kan')]	[]	[(3091, 3094), (3149, 3149)]	[]	TRUE	TRUE		TRUE
137	aanava-3-glycerol-stock-10-B12	24031	21106	21089	1140.1892	100	JBx_203491	8003	236	3	1	5	glycerol-stock-10-B12	mountfolder//JBx_203491/aanava-3-glycerol-stock-10-B12_R1R2.bam	/Users/albertonava/Documents/Projects/211117_divaseq_analysis/alberto/mountfolder/JBx_203491/JBx_203491.fa	/Users/albertonava/Documents/Projects/211117_divaseq_analysis/alberto/mountfolder//JBx_203491/aanava-3-glycerol-stock-10-B12_R1R2.bam	/Users/albertonava/Documents/Projects/211117_divaseq_analysis/alberto/mountfolder//JBx_203491/aanava-3-glycerol-stock-10-B12_R1R2.vcf	/Users/albertonava/Documents/Projects/211117_divaseq_analysis/alberto/snapshots/JBx_203491_nava-3-glycerol-stock-10-B12_R1R2.jpg	/Users/albertonava/Documents/Projects/211117_divaseq_analysis/alberto/mountfolder/JBx_203491/JBx_203491.gff3	/Users/albertonava/Documents/Projects/211117_divaseq_analysis/alberto/depths/aanava-3-glycerol-stock-10-B12_R1R2.bam.depth	['GA->[G]@POS2703', 'TTTCAA->[T]@POS3090', 'AAT->[A]@POS3099', 'T->[C]@POS3142', 'AT->[A]@POS3148', 'C->[T]@POS5094', 'ACG->[A]@POS6391', 'T->[TCC]@POS6394', 'G->[A]@POS6720']	pPM021	[(1105, 7968, 'FICUS-Kan')]	[]	[]	[]	TRUE	TRUE		TRUE
148	aanava-3-glycerol-stock-10-C12	15339	10138	10133	501.6266	100	JBx_203492	7954	195	3	1	5	glycerol-stock-10-C12	mountfolder//JBx_203492/aanava-3-glycerol-stock-10-C12_R1R2.bam	/Users/albertonava/Documents/Projects/211117_divaseq_analysis/alberto/mountfolder/JBx_203492/JBx_203492.fa	/Users/albertonava/Documents/Projects/211117_divaseq_analysis/alberto/mountfolder//JBx_203492/aanava-3-glycerol-stock-10-C12_R1R2.bam	/Users/albertonava/Documents/Projects/211117_divaseq_analysis/alberto/mountfolder//JBx_203492/aanava-3-glycerol-stock-10-C12_R1R2.vcf	/Users/albertonava/Documents/Projects/211117_divaseq_analysis/alberto/snapshots/JBx_203492_nava-3-glycerol-stock-10-C12_R1R2.jpg	/Users/albertonava/Documents/Projects/211117_divaseq_analysis/alberto/mountfolder/JBx_203492/JBx_203492.gff3	/Users/albertonava/Documents/Projects/211117_divaseq_analysis/alberto/depths/aanava-3-glycerol-stock-10-C12_R1R2.bam.depth	['GA->[G]@POS2589', 'TTTCAA->[T]@POS2976', 'AAT->[A]@POS2985', 'ATCAT->[A]@POS2990', 'T->[C]@POS3028', 'AT->[A]@POS3034', 'C->[T]@POS4980']	pPM021	[(991, 7836, 'FICUS-Kan')]	[]	[]	[]	TRUE	TRUE		TRUE
159	aanava-3-glycerol-stock-10-D12	43974	37150	36854	1940.0414	100	JBx_203492	7954	214	2	0	4	glycerol-stock-10-D12	mountfolder//JBx_203492/aanava-3-glycerol-stock-10-D12_R1R2.bam	/Users/albertonava/Documents/Projects/211117_divaseq_analysis/alberto/mountfolder/JBx_203492/JBx_203492.fa	/Users/albertonava/Documents/Projects/211117_divaseq_analysis/alberto/mountfolder//JBx_203492/aanava-3-glycerol-stock-10-D12_R1R2.bam	/Users/albertonava/Documents/Projects/211117_divaseq_analysis/alberto/mountfolder//JBx_203492/aanava-3-glycerol-stock-10-D12_R1R2.vcf	/Users/albertonava/Documents/Projects/211117_divaseq_analysis/alberto/snapshots/JBx_203492_nava-3-glycerol-stock-10-D12_R1R2.jpg	/Users/albertonava/Documents/Projects/211117_divaseq_analysis/alberto/mountfolder/JBx_203492/JBx_203492.gff3	/Users/albertonava/Documents/Projects/211117_divaseq_analysis/alberto/depths/aanava-3-glycerol-stock-10-D12_R1R2.bam.depth	['GA->[G]@POS2589', 'TTTCAA->[T]@POS2976', 'T->[C]@POS3028', 'AT->[A]@POS3034', 'C->[T]@POS4980']	pPM021	[(991, 7836, 'FICUS-Kan')]	[]	[]	[]	TRUE	TRUE		TRUE
200	aanava-3-glycerol-stock-11-C1	12034	11488	11411	700.5607	100	JBx_203493	7889	298	3	0	4	glycerol-stock-11-C1	mountfolder//JBx_203493/aanava-3-glycerol-stock-11-C1_R1R2.bam	/Users/albertonava/Documents/Projects/211117_divaseq_analysis/alberto/mountfolder/JBx_203493/JBx_203493.fa	/Users/albertonava/Documents/Projects/211117_divaseq_analysis/alberto/mountfolder//JBx_203493/aanava-3-glycerol-stock-11-C1_R1R2.bam	/Users/albertonava/Documents/Projects/211117_divaseq_analysis/alberto/mountfolder//JBx_203493/aanava-3-glycerol-stock-11-C1_R1R2.vcf	/Users/albertonava/Documents/Projects/211117_divaseq_analysis/alberto/snapshots/JBx_203493_nava-3-glycerol-stock-11-C1_R1R2.jpg	/Users/albertonava/Documents/Projects/211117_divaseq_analysis/alberto/mountfolder/JBx_203493/JBx_203493.gff3	/Users/albertonava/Documents/Projects/211117_divaseq_analysis/alberto/depths/aanava-3-glycerol-stock-11-C1_R1R2.bam.depth	['G->[T]@POS803', 'GA->[G]@POS2589', 'TTTCAA->[T]@POS2976', 'AAT->[A]@POS2985', 'T->[C]@POS3028', 'AT->[A]@POS3034', 'C->[T]@POS4980']	pPM021	[(991, 7854, 'FICUS-Kan')]	['G->[T]@POS803']	[(3035, 3035)]	[]	FALSE	FALSE		FALSE
204	aanava-3-glycerol-stock-11-D1	10974	10687	10562	644.9488	99.6451	JBx_203493	7889	289	2	0	3	glycerol-stock-11-D1	mountfolder//JBx_203493/aanava-3-glycerol-stock-11-D1_R1R2.bam	/Users/albertonava/Documents/Projects/211117_divaseq_analysis/alberto/mountfolder/JBx_203493/JBx_203493.fa	/Users/albertonava/Documents/Projects/211117_divaseq_analysis/alberto/mountfolder//JBx_203493/aanava-3-glycerol-stock-11-D1_R1R2.bam	/Users/albertonava/Documents/Projects/211117_divaseq_analysis/alberto/mountfolder//JBx_203493/aanava-3-glycerol-stock-11-D1_R1R2.vcf	/Users/albertonava/Documents/Projects/211117_divaseq_analysis/alberto/snapshots/JBx_203493_nava-3-glycerol-stock-11-D1_R1R2.jpg	/Users/albertonava/Documents/Projects/211117_divaseq_analysis/alberto/mountfolder/JBx_203493/JBx_203493.gff3	/Users/albertonava/Documents/Projects/211117_divaseq_analysis/alberto/depths/aanava-3-glycerol-stock-11-D1_R1R2.bam.depth	['GA->[G]@POS2589', 'TTTCAA->[T]@POS2976', 'T->[C]@POS3028', 'AT->[A]@POS3034', 'C->[T]@POS4980']	pPM021	[(991, 7854, 'FICUS-Kan')]	[]	[(2845, 2940), (2977, 2981), (3035, 3035)]	[]	TRUE	TRUE		TRUE
207	aanava-3-glycerol-stock-11-E1	14756	14628	14323	869.1556	100	JBx_203494	7912	303	2	0	5	glycerol-stock-11-E1	mountfolder//JBx_203494/aanava-3-glycerol-stock-11-E1_R1R2.bam	/Users/albertonava/Documents/Projects/211117_divaseq_analysis/alberto/mountfolder/JBx_203494/JBx_203494.fa	/Users/albertonava/Documents/Projects/211117_divaseq_analysis/alberto/mountfolder//JBx_203494/aanava-3-glycerol-stock-11-E1_R1R2.bam	/Users/albertonava/Documents/Projects/211117_divaseq_analysis/alberto/mountfolder//JBx_203494/aanava-3-glycerol-stock-11-E1_R1R2.vcf	/Users/albertonava/Documents/Projects/211117_divaseq_analysis/alberto/snapshots/JBx_203494_nava-3-glycerol-stock-11-E1_R1R2.jpg	/Users/albertonava/Documents/Projects/211117_divaseq_analysis/alberto/mountfolder/JBx_203494/JBx_203494.gff3	/Users/albertonava/Documents/Projects/211117_divaseq_analysis/alberto/depths/aanava-3-glycerol-stock-11-E1_R1R2.bam.depth	['GA->[G]@POS2547', 'TTTCAA->[T]@POS2934', 'AAT->[A]@POS2943', 'T->[C]@POS2986', 'AT->[A]@POS2992', 'C->[T]@POS4938']	pPM021	[(949, 7794, 'FICUS-Kan')]	[]	[(2993, 2993)]	[]	TRUE	TRUE		TRUE
210	aanava-3-glycerol-stock-11-F1	14863	14665	14384	878.3539	100	JBx_203494	7912	299	2	0	4	glycerol-stock-11-F1	mountfolder//JBx_203494/aanava-3-glycerol-stock-11-F1_R1R2.bam	/Users/albertonava/Documents/Projects/211117_divaseq_analysis/alberto/mountfolder/JBx_203494/JBx_203494.fa	/Users/albertonava/Documents/Projects/211117_divaseq_analysis/alberto/mountfolder//JBx_203494/aanava-3-glycerol-stock-11-F1_R1R2.bam	/Users/albertonava/Documents/Projects/211117_divaseq_analysis/alberto/mountfolder//JBx_203494/aanava-3-glycerol-stock-11-F1_R1R2.vcf	/Users/albertonava/Documents/Projects/211117_divaseq_analysis/alberto/snapshots/JBx_203494_nava-3-glycerol-stock-11-F1_R1R2.jpg	/Users/albertonava/Documents/Projects/211117_divaseq_analysis/alberto/mountfolder/JBx_203494/JBx_203494.gff3	/Users/albertonava/Documents/Projects/211117_divaseq_analysis/alberto/depths/aanava-3-glycerol-stock-11-F1_R1R2.bam.depth	['GA->[G]@POS2547', 'CT->[C]@POS2831', 'TTTCAA->[T]@POS2934', 'T->[C]@POS2986', 'AT->[A]@POS2992', 'C->[T]@POS4938']	pPM021	[(949, 7794, 'FICUS-Kan')]	[]	[(2935, 2939), (2993, 2993)]	[]	TRUE	TRUE		TRUE
212	aanava-3-glycerol-stock-11-G1	4953	4891	4802	294.3277	99.7093	JBx_203494	7912	290	3	0	3	glycerol-stock-11-G1	mountfolder//JBx_203494/aanava-3-glycerol-stock-11-G1_R1R2.bam	/Users/albertonava/Documents/Projects/211117_divaseq_analysis/alberto/mountfolder/JBx_203494/JBx_203494.fa	/Users/albertonava/Documents/Projects/211117_divaseq_analysis/alberto/mountfolder//JBx_203494/aanava-3-glycerol-stock-11-G1_R1R2.bam	/Users/albertonava/Documents/Projects/211117_divaseq_analysis/alberto/mountfolder//JBx_203494/aanava-3-glycerol-stock-11-G1_R1R2.vcf	/Users/albertonava/Documents/Projects/211117_divaseq_analysis/alberto/snapshots/JBx_203494_nava-3-glycerol-stock-11-G1_R1R2.jpg	/Users/albertonava/Documents/Projects/211117_divaseq_analysis/alberto/mountfolder/JBx_203494/JBx_203494.gff3	/Users/albertonava/Documents/Projects/211117_divaseq_analysis/alberto/depths/aanava-3-glycerol-stock-11-G1_R1R2.bam.depth	['GA->[G]@POS2547', 'TTTCAA->[T]@POS2934', 'C->[G]@POS2947', 'T->[C]@POS2986', 'AT->[A]@POS2992', 'C->[T]@POS4938']	pPM021	[(949, 7794, 'FICUS-Kan')]	[]	[(2795, 2894), (2935, 2939), (2993, 2993)]	[]	TRUE	TRUE		TRUE
205	aanava-3-glycerol-stock-11-D2	12299	12006	11879	749.7139	100	JBx_203495	7847	319	2	0	3	glycerol-stock-11-D2	mountfolder//JBx_203495/aanava-3-glycerol-stock-11-D2_R1R2.bam	/Users/albertonava/Documents/Projects/211117_divaseq_analysis/alberto/mountfolder/JBx_203495/JBx_203495.fa	/Users/albertonava/Documents/Projects/211117_divaseq_analysis/alberto/mountfolder//JBx_203495/aanava-3-glycerol-stock-11-D2_R1R2.bam	/Users/albertonava/Documents/Projects/211117_divaseq_analysis/alberto/mountfolder//JBx_203495/aanava-3-glycerol-stock-11-D2_R1R2.vcf	/Users/albertonava/Documents/Projects/211117_divaseq_analysis/alberto/snapshots/JBx_203495_nava-3-glycerol-stock-11-D2_R1R2.jpg	/Users/albertonava/Documents/Projects/211117_divaseq_analysis/alberto/mountfolder/JBx_203495/JBx_203495.gff3	/Users/albertonava/Documents/Projects/211117_divaseq_analysis/alberto/depths/aanava-3-glycerol-stock-11-D2_R1R2.bam.depth	['GA->[G]@POS2547', 'TTTCAA->[T]@POS2934', 'T->[C]@POS2986', 'AT->[A]@POS2992', 'C->[T]@POS4938']	pPM021	[(949, 7812, 'FICUS-Kan')]	[]	[(2935, 2939), (2993, 2993)]	[]	TRUE	TRUE		TRUE
208	aanava-3-glycerol-stock-11-E2	10605	9598	9439	555.9269	88.8569	JBx_203498	7978	293	3	1	5	glycerol-stock-11-E2	mountfolder//JBx_203498/aanava-3-glycerol-stock-11-E2_R1R2.bam	/Users/albertonava/Documents/Projects/211117_divaseq_analysis/alberto/mountfolder/JBx_203498/JBx_203498.fa	/Users/albertonava/Documents/Projects/211117_divaseq_analysis/alberto/mountfolder//JBx_203498/aanava-3-glycerol-stock-11-E2_R1R2.bam	/Users/albertonava/Documents/Projects/211117_divaseq_analysis/alberto/mountfolder//JBx_203498/aanava-3-glycerol-stock-11-E2_R1R2.vcf	/Users/albertonava/Documents/Projects/211117_divaseq_analysis/alberto/snapshots/JBx_203498_nava-3-glycerol-stock-11-E2_R1R2.jpg	/Users/albertonava/Documents/Projects/211117_divaseq_analysis/alberto/mountfolder/JBx_203498/JBx_203498.gff3	/Users/albertonava/Documents/Projects/211117_divaseq_analysis/alberto/depths/aanava-3-glycerol-stock-11-E2_R1R2.bam.depth	['GA->[G]@POS2613', 'TTTCAA->[T]@POS3000', 'T->[C]@POS3052', 'AT->[A]@POS3058', 'C->[T]@POS5004', 'ATC->[A]@POS6301', 'C->[CGT]@POS6304', 'A->[G]@POS6630', 'CCAT->[C]@POS7915']	pPM021	[(1015, 7860, 'FICUS-Kan')]	['CCAT->[C]@POS7915']	[(107, 996), (3059, 3059)]	[(107, 996)]	FALSE	FALSE		FALSE
211	aanava-3-glycerol-stock-11-F2	12050	10879	10793	654.4165	88.7653	JBx_203499	7913	290	8	4	12	glycerol-stock-11-F2	mountfolder//JBx_203499/aanava-3-glycerol-stock-11-F2_R1R2.bam	/Users/albertonava/Documents/Projects/211117_divaseq_analysis/alberto/mountfolder/JBx_203499/JBx_203499.fa	/Users/albertonava/Documents/Projects/211117_divaseq_analysis/alberto/mountfolder//JBx_203499/aanava-3-glycerol-stock-11-F2_R1R2.bam	/Users/albertonava/Documents/Projects/211117_divaseq_analysis/alberto/mountfolder//JBx_203499/aanava-3-glycerol-stock-11-F2_R1R2.vcf	/Users/albertonava/Documents/Projects/211117_divaseq_analysis/alberto/snapshots/JBx_203499_nava-3-glycerol-stock-11-F2_R1R2.jpg	/Users/albertonava/Documents/Projects/211117_divaseq_analysis/alberto/mountfolder/JBx_203499/JBx_203499.gff3	/Users/albertonava/Documents/Projects/211117_divaseq_analysis/alberto/depths/aanava-3-glycerol-stock-11-F2_R1R2.bam.depth	['GA->[G]@POS2613', 'TTTCAA->[T]@POS3000', 'AAT->[A]@POS3009', 'TCA->[T]@POS3015', 'T->[C]@POS3052', 'AT->[A]@POS3058', 'C->[T]@POS5004', 'ACG->[A]@POS6301', 'T->[TCC]@POS6304', 'G->[A]@POS6630', 'CGTT->[C]@POS7801', 'A->[G]@POS7888']	pPM021	[(1015, 7878, 'FICUS-Kan')]	['A->[G]@POS7888']	[(108, 996), (2935, 2950), (3059, 3059), (7890, 7913)]	[(108, 996), (7890, 7913)]	FALSE	FALSE		FALSE
206	aanava-3-glycerol-stock-11-D3	12040	12118	11772	741.7332	100	JBx_203502	7726	316	2	0	5	glycerol-stock-11-D3	mountfolder//JBx_203502/aanava-3-glycerol-stock-11-D3_R1R2.bam	/Users/albertonava/Documents/Projects/211117_divaseq_analysis/alberto/mountfolder/JBx_203502/JBx_203502.fa	/Users/albertonava/Documents/Projects/211117_divaseq_analysis/alberto/mountfolder//JBx_203502/aanava-3-glycerol-stock-11-D3_R1R2.bam	/Users/albertonava/Documents/Projects/211117_divaseq_analysis/alberto/mountfolder//JBx_203502/aanava-3-glycerol-stock-11-D3_R1R2.vcf	/Users/albertonava/Documents/Projects/211117_divaseq_analysis/alberto/snapshots/JBx_203502_nava-3-glycerol-stock-11-D3_R1R2.jpg	/Users/albertonava/Documents/Projects/211117_divaseq_analysis/alberto/mountfolder/JBx_203502/JBx_203502.gff3	/Users/albertonava/Documents/Projects/211117_divaseq_analysis/alberto/depths/aanava-3-glycerol-stock-11-D3_R1R2.bam.depth	['TTTCAA->[T]@POS2748', 'AAT->[A]@POS2757', 'ATCAT->[A]@POS2762', 'T->[C]@POS2800', 'AT->[A]@POS2806', 'C->[T]@POS4752']	pPM021	[(763, 7608, 'FICUS-Kan')]	[]	[(2807, 2807)]	[]	TRUE	TRUE		TRUE
209	aanava-3-glycerol-stock-11-E3	14874	14770	14322	902.8491	100	JBx_203502	7726	311	2	0	5	glycerol-stock-11-E3	mountfolder//JBx_203502/aanava-3-glycerol-stock-11-E3_R1R2.bam	/Users/albertonava/Documents/Projects/211117_divaseq_analysis/alberto/mountfolder/JBx_203502/JBx_203502.fa	/Users/albertonava/Documents/Projects/211117_divaseq_analysis/alberto/mountfolder//JBx_203502/aanava-3-glycerol-stock-11-E3_R1R2.bam	/Users/albertonava/Documents/Projects/211117_divaseq_analysis/alberto/mountfolder//JBx_203502/aanava-3-glycerol-stock-11-E3_R1R2.vcf	/Users/albertonava/Documents/Projects/211117_divaseq_analysis/alberto/snapshots/JBx_203502_nava-3-glycerol-stock-11-E3_R1R2.jpg	/Users/albertonava/Documents/Projects/211117_divaseq_analysis/alberto/mountfolder/JBx_203502/JBx_203502.gff3	/Users/albertonava/Documents/Projects/211117_divaseq_analysis/alberto/depths/aanava-3-glycerol-stock-11-E3_R1R2.bam.depth	['GA->[G]@POS2361', 'TTTCAA->[T]@POS2748', 'AAT->[A]@POS2757', 'ATCAT->[A]@POS2762', 'T->[C]@POS2800', 'AT->[A]@POS2806', 'C->[T]@POS4752']	pPM021	[(763, 7608, 'FICUS-Kan')]	[]	[(2807, 2807)]	[]	TRUE	TRUE		TRUE
199	aanava-3-glycerol-stock-11-B4	10943	10804	10601	683.7354	100	JBx_203503	7661	329	2	0	5	glycerol-stock-11-B4	mountfolder//JBx_203503/aanava-3-glycerol-stock-11-B4_R1R2.bam	/Users/albertonava/Documents/Projects/211117_divaseq_analysis/alberto/mountfolder/JBx_203503/JBx_203503.fa	/Users/albertonava/Documents/Projects/211117_divaseq_analysis/alberto/mountfolder//JBx_203503/aanava-3-glycerol-stock-11-B4_R1R2.bam	/Users/albertonava/Documents/Projects/211117_divaseq_analysis/alberto/mountfolder//JBx_203503/aanava-3-glycerol-stock-11-B4_R1R2.vcf	/Users/albertonava/Documents/Projects/211117_divaseq_analysis/alberto/snapshots/JBx_203503_nava-3-glycerol-stock-11-B4_R1R2.jpg	/Users/albertonava/Documents/Projects/211117_divaseq_analysis/alberto/mountfolder/JBx_203503/JBx_203503.gff3	/Users/albertonava/Documents/Projects/211117_divaseq_analysis/alberto/depths/aanava-3-glycerol-stock-11-B4_R1R2.bam.depth	['GA->[G]@POS2361', 'TTTCAA->[T]@POS2748', 'AAT->[A]@POS2757', 'ATCAT->[A]@POS2762', 'T->[C]@POS2800', 'AT->[A]@POS2806', 'C->[T]@POS4752']	pPM021	[(763, 7626, 'FICUS-Kan')]	[]	[(2612, 2673), (2678, 2704), (2749, 2753), (2807, 2807)]	[]	TRUE	TRUE		TRUE
202	aanava-3-glycerol-stock-11-C8	6217	6172	5929	255.2076	99.1974	JBx_203514	11587	327	3	0	2	glycerol-stock-11-C8	mountfolder//JBx_203514/aanava-3-glycerol-stock-11-C8_R1R2.bam	/Users/albertonava/Documents/Projects/211117_divaseq_analysis/alberto/mountfolder/JBx_203514/JBx_203514.fa	/Users/albertonava/Documents/Projects/211117_divaseq_analysis/alberto/mountfolder//JBx_203514/aanava-3-glycerol-stock-11-C8_R1R2.bam	/Users/albertonava/Documents/Projects/211117_divaseq_analysis/alberto/mountfolder//JBx_203514/aanava-3-glycerol-stock-11-C8_R1R2.vcf	/Users/albertonava/Documents/Projects/211117_divaseq_analysis/alberto/snapshots/JBx_203514_nava-3-glycerol-stock-11-C8_R1R2.jpg	/Users/albertonava/Documents/Projects/211117_divaseq_analysis/alberto/mountfolder/JBx_203514/JBx_203514.gff3	/Users/albertonava/Documents/Projects/211117_divaseq_analysis/alberto/depths/aanava-3-glycerol-stock-11-C8_R1R2.bam.depth	['G->[T]@POS1276', 'GA->[G]@POS6222', 'T->[C]@POS6661', 'AT->[A]@POS6667', 'C->[T]@POS8613']	pPM021	[(4624, 11469, 'FICUS-Kan')]	['G->[T]@POS1276']	[(6472, 6673)]	[]	FALSE	FALSE	maybe, consistent mutations between colonies: gat -> tat = D -> Y	TRUE
213	aanava-3-glycerol-stock-11-G8	11338	10808	10665	453.28	100	JBx_203515	11522	311	4	0	3	glycerol-stock-11-G8	mountfolder//JBx_203515/aanava-3-glycerol-stock-11-G8_R1R2.bam	/Users/albertonava/Documents/Projects/211117_divaseq_analysis/alberto/mountfolder/JBx_203515/JBx_203515.fa	/Users/albertonava/Documents/Projects/211117_divaseq_analysis/alberto/mountfolder//JBx_203515/aanava-3-glycerol-stock-11-G8_R1R2.bam	/Users/albertonava/Documents/Projects/211117_divaseq_analysis/alberto/mountfolder//JBx_203515/aanava-3-glycerol-stock-11-G8_R1R2.vcf	/Users/albertonava/Documents/Projects/211117_divaseq_analysis/alberto/snapshots/JBx_203515_nava-3-glycerol-stock-11-G8_R1R2.jpg	/Users/albertonava/Documents/Projects/211117_divaseq_analysis/alberto/mountfolder/JBx_203515/JBx_203515.gff3	/Users/albertonava/Documents/Projects/211117_divaseq_analysis/alberto/depths/aanava-3-glycerol-stock-11-G8_R1R2.bam.depth	['GA->[G]@POS6222', 'T->[G]@POS6473', 'A->[T]@POS6486', 'TTTCAA->[T]@POS6609', 'T->[C]@POS6661', 'AT->[A]@POS6667', 'C->[T]@POS8613']	pPM021	[(4624, 11487, 'FICUS-Kan')]	[]	[(6498, 6541), (6610, 6614), (6668, 6668)]	[]	TRUE	TRUE		TRUE
203	aanava-3-glycerol-stock-11-C9	9453	9656	9401	392.3348	100	JBx_203516	11755	338	2	0	3	glycerol-stock-11-C9	mountfolder//JBx_203516/aanava-3-glycerol-stock-11-C9_R1R2.bam	/Users/albertonava/Documents/Projects/211117_divaseq_analysis/alberto/mountfolder/JBx_203516/JBx_203516.fa	/Users/albertonava/Documents/Projects/211117_divaseq_analysis/alberto/mountfolder//JBx_203516/aanava-3-glycerol-stock-11-C9_R1R2.bam	/Users/albertonava/Documents/Projects/211117_divaseq_analysis/alberto/mountfolder//JBx_203516/aanava-3-glycerol-stock-11-C9_R1R2.vcf	/Users/albertonava/Documents/Projects/211117_divaseq_analysis/alberto/snapshots/JBx_203516_nava-3-glycerol-stock-11-C9_R1R2.jpg	/Users/albertonava/Documents/Projects/211117_divaseq_analysis/alberto/mountfolder/JBx_203516/JBx_203516.gff3	/Users/albertonava/Documents/Projects/211117_divaseq_analysis/alberto/depths/aanava-3-glycerol-stock-11-C9_R1R2.bam.depth	['GA->[G]@POS6390', 'TTTCAA->[T]@POS6777', 'T->[C]@POS6829', 'AT->[A]@POS6835', 'C->[T]@POS8781']	pPM021	[(4792, 11637, 'FICUS-Kan')]	[]	[(6691, 6733), (6778, 6782), (6836, 6836)]	[]	TRUE	TRUE		TRUE
201	aanava-3-glycerol-stock-11-C10	13419	10885	10940	439.3664	72.7706	JBx_203518	11965	307	4	1	3	glycerol-stock-11-C10	mountfolder//JBx_203518/aanava-3-glycerol-stock-11-C10_R1R2.bam	/Users/albertonava/Documents/Projects/211117_divaseq_analysis/alberto/mountfolder/JBx_203518/JBx_203518.fa	/Users/albertonava/Documents/Projects/211117_divaseq_analysis/alberto/mountfolder//JBx_203518/aanava-3-glycerol-stock-11-C10_R1R2.bam	/Users/albertonava/Documents/Projects/211117_divaseq_analysis/alberto/mountfolder//JBx_203518/aanava-3-glycerol-stock-11-C10_R1R2.vcf	/Users/albertonava/Documents/Projects/211117_divaseq_analysis/alberto/snapshots/JBx_203518_nava-3-glycerol-stock-11-C10_R1R2.jpg	/Users/albertonava/Documents/Projects/211117_divaseq_analysis/alberto/mountfolder/JBx_203518/JBx_203518.gff3	/Users/albertonava/Documents/Projects/211117_divaseq_analysis/alberto/depths/aanava-3-glycerol-stock-11-C10_R1R2.bam.depth	['C->[A]@POS4936', 'GA->[G]@POS6600', 'TTTCAA->[T]@POS6987', 'T->[C]@POS7039', 'AT->[A]@POS7045', 'C->[T]@POS8991']	pPM021	[(5002, 11847, 'FICUS-Kan')]	['C->[A]@POS4936']	[(1390, 4649), (6988, 6992), (7046, 7046)]	[(1390, 4649)]	FALSE	FALSE		FALSE
215	aanava-3-glycerol-stock-12-B1	11220	11300	11083	450.3461	85.3121	JBx_203520	11758	308	3	0	3	glycerol-stock-12-B1	mountfolder//JBx_203520/aanava-3-glycerol-stock-12-B1_R1R2.bam	/Users/albertonava/Documents/Projects/211117_divaseq_analysis/alberto/mountfolder/JBx_203520/JBx_203520.fa	/Users/albertonava/Documents/Projects/211117_divaseq_analysis/alberto/mountfolder//JBx_203520/aanava-3-glycerol-stock-12-B1_R1R2.bam	/Users/albertonava/Documents/Projects/211117_divaseq_analysis/alberto/mountfolder//JBx_203520/aanava-3-glycerol-stock-12-B1_R1R2.vcf	/Users/albertonava/Documents/Projects/211117_divaseq_analysis/alberto/snapshots/JBx_203520_nava-3-glycerol-stock-12-B1_R1R2.jpg	/Users/albertonava/Documents/Projects/211117_divaseq_analysis/alberto/mountfolder/JBx_203520/JBx_203520.gff3	/Users/albertonava/Documents/Projects/211117_divaseq_analysis/alberto/depths/aanava-3-glycerol-stock-12-B1_R1R2.bam.depth	['G->[T]@POS480', 'GA->[G]@POS6393', 'TTTCAA->[T]@POS6780', 'T->[C]@POS6832', 'AT->[A]@POS6838', 'C->[T]@POS8784']	pPM021	[(4795, 11640, 'FICUS-Kan')]	['G->[T]@POS480']	[(2695, 4421), (6702, 6736), (6781, 6785), (6839, 6839)]	[(2695, 4421)]	FALSE	FALSE		FALSE
216	aanava-3-glycerol-stock-12-C1	10169	10344	10111	416.613	84.5467	JBx_203520	11758	317	3	0	3	glycerol-stock-12-C1	mountfolder//JBx_203520/aanava-3-glycerol-stock-12-C1_R1R2.bam	/Users/albertonava/Documents/Projects/211117_divaseq_analysis/alberto/mountfolder/JBx_203520/JBx_203520.fa	/Users/albertonava/Documents/Projects/211117_divaseq_analysis/alberto/mountfolder//JBx_203520/aanava-3-glycerol-stock-12-C1_R1R2.bam	/Users/albertonava/Documents/Projects/211117_divaseq_analysis/alberto/mountfolder//JBx_203520/aanava-3-glycerol-stock-12-C1_R1R2.vcf	/Users/albertonava/Documents/Projects/211117_divaseq_analysis/alberto/snapshots/JBx_203520_nava-3-glycerol-stock-12-C1_R1R2.jpg	/Users/albertonava/Documents/Projects/211117_divaseq_analysis/alberto/mountfolder/JBx_203520/JBx_203520.gff3	/Users/albertonava/Documents/Projects/211117_divaseq_analysis/alberto/depths/aanava-3-glycerol-stock-12-C1_R1R2.bam.depth	['G->[T]@POS480', 'TTTCAA->[T]@POS6780', 'T->[C]@POS6832', 'AT->[A]@POS6838', 'C->[T]@POS8784']	pPM021	[(4795, 11640, 'FICUS-Kan')]	['G->[T]@POS480']	[(2695, 4421), (6641, 6747), (6781, 6785), (6839, 6839)]	[(2695, 4421)]	FALSE	FALSE		FALSE
218	aanava-3-glycerol-stock-12-D1	11173	11593	11283	462.9109	99.5663	JBx_203520	11758	325	3	0	3	glycerol-stock-12-D1	mountfolder//JBx_203520/aanava-3-glycerol-stock-12-D1_R1R2.bam	/Users/albertonava/Documents/Projects/211117_divaseq_analysis/alberto/mountfolder/JBx_203520/JBx_203520.fa	/Users/albertonava/Documents/Projects/211117_divaseq_analysis/alberto/mountfolder//JBx_203520/aanava-3-glycerol-stock-12-D1_R1R2.bam	/Users/albertonava/Documents/Projects/211117_divaseq_analysis/alberto/mountfolder//JBx_203520/aanava-3-glycerol-stock-12-D1_R1R2.vcf	/Users/albertonava/Documents/Projects/211117_divaseq_analysis/alberto/snapshots/JBx_203520_nava-3-glycerol-stock-12-D1_R1R2.jpg	/Users/albertonava/Documents/Projects/211117_divaseq_analysis/alberto/mountfolder/JBx_203520/JBx_203520.gff3	/Users/albertonava/Documents/Projects/211117_divaseq_analysis/alberto/depths/aanava-3-glycerol-stock-12-D1_R1R2.bam.depth	['G->[T]@POS480', 'GA->[G]@POS6393', 'TTTCAA->[T]@POS6780', 'T->[C]@POS6832', 'AT->[A]@POS6838', 'C->[T]@POS8784']	pPM021	[(4795, 11640, 'FICUS-Kan')]	['G->[T]@POS480']	[(6652, 6758), (6781, 6785), (6839, 6839)]	[]	FALSE	FALSE	maybe, consistent mutations between colonies: cag -> cat = Q -> H	TRUE
217	aanava-3-glycerol-stock-12-C5	7118	7096	7013	293.3817	84.994	JBx_203532	11722	323	3	0	3	glycerol-stock-12-C5	mountfolder//JBx_203532/aanava-3-glycerol-stock-12-C5_R1R2.bam	/Users/albertonava/Documents/Projects/211117_divaseq_analysis/alberto/mountfolder/JBx_203532/JBx_203532.fa	/Users/albertonava/Documents/Projects/211117_divaseq_analysis/alberto/mountfolder//JBx_203532/aanava-3-glycerol-stock-12-C5_R1R2.bam	/Users/albertonava/Documents/Projects/211117_divaseq_analysis/alberto/mountfolder//JBx_203532/aanava-3-glycerol-stock-12-C5_R1R2.vcf	/Users/albertonava/Documents/Projects/211117_divaseq_analysis/alberto/snapshots/JBx_203532_nava-3-glycerol-stock-12-C5_R1R2.jpg	/Users/albertonava/Documents/Projects/211117_divaseq_analysis/alberto/mountfolder/JBx_203532/JBx_203532.gff3	/Users/albertonava/Documents/Projects/211117_divaseq_analysis/alberto/depths/aanava-3-glycerol-stock-12-C5_R1R2.bam.depth	['G->[A]@POS121', 'TTTCAA->[T]@POS6744', 'T->[C]@POS6796', 'AT->[A]@POS6802', 'C->[T]@POS8748']	pPM021	[(4759, 11604, 'FICUS-Kan')]	['G->[A]@POS121']	[(2659, 4385), (6607, 6722), (6745, 6749), (6803, 6803)]	[(2659, 4385)]	FALSE	FALSE		FALSE
214	aanava-3-glycerol-stock-12-A9	11130	11177	11024	451.2147	100	JBx_203546	11944	317	2	0	3	glycerol-stock-12-A9	mountfolder//JBx_203546/aanava-3-glycerol-stock-12-A9_R1R2.bam	/Users/albertonava/Documents/Projects/211117_divaseq_analysis/alberto/mountfolder/JBx_203546/JBx_203546.fa	/Users/albertonava/Documents/Projects/211117_divaseq_analysis/alberto/mountfolder//JBx_203546/aanava-3-glycerol-stock-12-A9_R1R2.bam	/Users/albertonava/Documents/Projects/211117_divaseq_analysis/alberto/mountfolder//JBx_203546/aanava-3-glycerol-stock-12-A9_R1R2.vcf	/Users/albertonava/Documents/Projects/211117_divaseq_analysis/alberto/snapshots/JBx_203546_nava-3-glycerol-stock-12-A9_R1R2.jpg	/Users/albertonava/Documents/Projects/211117_divaseq_analysis/alberto/mountfolder/JBx_203546/JBx_203546.gff3	/Users/albertonava/Documents/Projects/211117_divaseq_analysis/alberto/depths/aanava-3-glycerol-stock-12-A9_R1R2.bam.depth	['TTTCAA->[T]@POS6966', 'T->[C]@POS7018', 'AT->[A]@POS7024', 'C->[T]@POS8970']	pPM021	[(4981, 11826, 'FICUS-Kan')]	[]	[(6967, 6971)]	[]	TRUE	TRUE		TRUE
297	aanava-4-glycerol-stock-13-F5	11321	11015	10948	469.3336	100	JBx_203599	11480	306	2	0	3	glycerol-stock-13-F5	mountfolder//JBx_203599/aanava-4-glycerol-stock-13-F5_R1R2.bam	/Users/albertonava/Documents/Projects/211117_divaseq_analysis/alberto/mountfolder/JBx_203599/JBx_203599.fa	/Users/albertonava/Documents/Projects/211117_divaseq_analysis/alberto/mountfolder//JBx_203599/aanava-4-glycerol-stock-13-F5_R1R2.bam	/Users/albertonava/Documents/Projects/211117_divaseq_analysis/alberto/mountfolder//JBx_203599/aanava-4-glycerol-stock-13-F5_R1R2.vcf	/Users/albertonava/Documents/Projects/211117_divaseq_analysis/alberto/snapshots/JBx_203599_nava-4-glycerol-stock-13-F5_R1R2.jpg	/Users/albertonava/Documents/Projects/211117_divaseq_analysis/alberto/mountfolder/JBx_203599/JBx_203599.gff3	/Users/albertonava/Documents/Projects/211117_divaseq_analysis/alberto/depths/aanava-4-glycerol-stock-13-F5_R1R2.bam.depth	['GA->[G]@POS6180', 'TTTCAA->[T]@POS6567', 'T->[C]@POS6619', 'AT->[A]@POS6625', 'C->[T]@POS8571']	pPM021	[(4582, 11445, 'FICUS-Kan')]	[]	[(6484, 6523), (6568, 6572), (6626, 6626)]	[]	TRUE	TRUE		TRUE
298	aanava-4-glycerol-stock-13-G5	11572	11234	11187	481.1202	99.6603	JBx_203599	11480	306	2	0	5	glycerol-stock-13-G5	mountfolder//JBx_203599/aanava-4-glycerol-stock-13-G5_R1R2.bam	/Users/albertonava/Documents/Projects/211117_divaseq_analysis/alberto/mountfolder/JBx_203599/JBx_203599.fa	/Users/albertonava/Documents/Projects/211117_divaseq_analysis/alberto/mountfolder//JBx_203599/aanava-4-glycerol-stock-13-G5_R1R2.bam	/Users/albertonava/Documents/Projects/211117_divaseq_analysis/alberto/mountfolder//JBx_203599/aanava-4-glycerol-stock-13-G5_R1R2.vcf	/Users/albertonava/Documents/Projects/211117_divaseq_analysis/alberto/snapshots/JBx_203599_nava-4-glycerol-stock-13-G5_R1R2.jpg	/Users/albertonava/Documents/Projects/211117_divaseq_analysis/alberto/mountfolder/JBx_203599/JBx_203599.gff3	/Users/albertonava/Documents/Projects/211117_divaseq_analysis/alberto/depths/aanava-4-glycerol-stock-13-G5_R1R2.bam.depth	['GA->[G]@POS6180', 'TTTCAA->[T]@POS6567', 'AAT->[A]@POS6576', 'ATCAT->[A]@POS6581', 'T->[C]@POS6619', 'AT->[A]@POS6625', 'C->[T]@POS8571']	pPM021	[(4582, 11445, 'FICUS-Kan')]	[]	[(6432, 6523), (6568, 6572), (6626, 6626)]	[]	TRUE	TRUE		TRUE
296	aanava-4-glycerol-stock-13-E10	9234	9031	9034	374.7554	100	JBx_203615	11834	304	4	0	5	glycerol-stock-13-E10	mountfolder//JBx_203615/aanava-4-glycerol-stock-13-E10_R1R2.bam	/Users/albertonava/Documents/Projects/211117_divaseq_analysis/alberto/mountfolder/JBx_203615/JBx_203615.fa	/Users/albertonava/Documents/Projects/211117_divaseq_analysis/alberto/mountfolder//JBx_203615/aanava-4-glycerol-stock-13-E10_R1R2.bam	/Users/albertonava/Documents/Projects/211117_divaseq_analysis/alberto/mountfolder//JBx_203615/aanava-4-glycerol-stock-13-E10_R1R2.vcf	/Users/albertonava/Documents/Projects/211117_divaseq_analysis/alberto/snapshots/JBx_203615_nava-4-glycerol-stock-13-E10_R1R2.jpg	/Users/albertonava/Documents/Projects/211117_divaseq_analysis/alberto/mountfolder/JBx_203615/JBx_203615.gff3	/Users/albertonava/Documents/Projects/211117_divaseq_analysis/alberto/depths/aanava-4-glycerol-stock-13-E10_R1R2.bam.depth	['C->[A]@POS3332', 'GA->[G]@POS6534', 'TTTCAA->[T]@POS6921', 'AAT->[A]@POS6930', 'TCA->[T]@POS6936', 'T->[A]@POS6955', 'T->[C]@POS6973', 'AT->[A]@POS6979', 'C->[T]@POS8925']	pPM021	[(4936, 11799, 'FICUS-Kan')]	['C->[A]@POS3332']	[(6795, 6874), (6922, 6926), (6980, 6980)]	[]	FALSE	FALSE	maybe, consistent mutations between colonies: ccg -> cag = P -> Q	TRUE
299	aanava-4-glycerol-stock-13-H10	12388	11923	11840	488.4276	100	JBx_203616	11680	294	4	0	5	glycerol-stock-13-H10	mountfolder//JBx_203616/aanava-4-glycerol-stock-13-H10_R1R2.bam	/Users/albertonava/Documents/Projects/211117_divaseq_analysis/alberto/mountfolder/JBx_203616/JBx_203616.fa	/Users/albertonava/Documents/Projects/211117_divaseq_analysis/alberto/mountfolder//JBx_203616/aanava-4-glycerol-stock-13-H10_R1R2.bam	/Users/albertonava/Documents/Projects/211117_divaseq_analysis/alberto/mountfolder//JBx_203616/aanava-4-glycerol-stock-13-H10_R1R2.vcf	/Users/albertonava/Documents/Projects/211117_divaseq_analysis/alberto/snapshots/JBx_203616_nava-4-glycerol-stock-13-H10_R1R2.jpg	/Users/albertonava/Documents/Projects/211117_divaseq_analysis/alberto/mountfolder/JBx_203616/JBx_203616.gff3	/Users/albertonava/Documents/Projects/211117_divaseq_analysis/alberto/depths/aanava-4-glycerol-stock-13-H10_R1R2.bam.depth	['C->[T]@POS626', 'C->[A]@POS928', 'GA->[G]@POS6315', 'TTTCAA->[T]@POS6702', 'AAT->[A]@POS6711', 'ATCAT->[A]@POS6716', 'T->[C]@POS6754', 'AT->[A]@POS6760', 'C->[T]@POS8706']	pPM021	[(4717, 11562, 'FICUS-Kan')]	['C->[T]@POS626', 'C->[A]@POS928']	[(6703, 6707), (6761, 6761)]	[]	FALSE	FALSE	maybe, consistent mutations between colonies: gcg -> gtg = A -> V, cag -> aag = Q -> K	FALSE
295	aanava-4-glycerol-stock-13-C11	13685	13568	13455	555.0153	92.217	JBx_203617	11615	299	3	0	5	glycerol-stock-13-C11	mountfolder//JBx_203617/aanava-4-glycerol-stock-13-C11_R1R2.bam	/Users/albertonava/Documents/Projects/211117_divaseq_analysis/alberto/mountfolder/JBx_203617/JBx_203617.fa	/Users/albertonava/Documents/Projects/211117_divaseq_analysis/alberto/mountfolder//JBx_203617/aanava-4-glycerol-stock-13-C11_R1R2.bam	/Users/albertonava/Documents/Projects/211117_divaseq_analysis/alberto/mountfolder//JBx_203617/aanava-4-glycerol-stock-13-C11_R1R2.vcf	/Users/albertonava/Documents/Projects/211117_divaseq_analysis/alberto/snapshots/JBx_203617_nava-4-glycerol-stock-13-C11_R1R2.jpg	/Users/albertonava/Documents/Projects/211117_divaseq_analysis/alberto/mountfolder/JBx_203617/JBx_203617.gff3	/Users/albertonava/Documents/Projects/211117_divaseq_analysis/alberto/depths/aanava-4-glycerol-stock-13-C11_R1R2.bam.depth	['G->[A]@POS84', 'GA->[G]@POS6315', 'TTTCAA->[T]@POS6702', 'AAT->[A]@POS6711', 'ATCAT->[A]@POS6716', 'T->[C]@POS6754', 'AT->[A]@POS6760', 'C->[T]@POS8706']	pPM021	[(4717, 11580, 'FICUS-Kan')]	['G->[A]@POS84']	[(2659, 4385), (6703, 6706), (6761, 6761)]	[(2659, 4385)]	FALSE	FALSE		FALSE
300	aanava-4-glycerol-stock-14-C3	12316	11794	11747	484.0963	99.8368	JBx_203625	11645	303	4	0	3	glycerol-stock-14-C3	mountfolder//JBx_203625/aanava-4-glycerol-stock-14-C3_R1R2.bam	/Users/albertonava/Documents/Projects/211117_divaseq_analysis/alberto/mountfolder/JBx_203625/JBx_203625.fa	/Users/albertonava/Documents/Projects/211117_divaseq_analysis/alberto/mountfolder//JBx_203625/aanava-4-glycerol-stock-14-C3_R1R2.bam	/Users/albertonava/Documents/Projects/211117_divaseq_analysis/alberto/mountfolder//JBx_203625/aanava-4-glycerol-stock-14-C3_R1R2.vcf	/Users/albertonava/Documents/Projects/211117_divaseq_analysis/alberto/snapshots/JBx_203625_nava-4-glycerol-stock-14-C3_R1R2.jpg	/Users/albertonava/Documents/Projects/211117_divaseq_analysis/alberto/mountfolder/JBx_203625/JBx_203625.gff3	/Users/albertonava/Documents/Projects/211117_divaseq_analysis/alberto/depths/aanava-4-glycerol-stock-14-C3_R1R2.bam.depth	['C->[T]@POS4431', 'GA->[G]@POS6345', 'TTTCAA->[T]@POS6732', 'T->[C]@POS6784', 'AT->[A]@POS6790', 'C->[T]@POS8736', 'G->[T]@POS10035']	pPM021	[(4747, 11610, 'FICUS-Kan')]	['C->[T]@POS4431']	[(6606, 6700), (6733, 6737), (6791, 6791)]	[]	FALSE	FALSE		FALSE
306	aanava-4-glycerol-stock-15-B4	11613	11044	11032	471.1574	100	JBx_203637	11630	314	2	0	5	glycerol-stock-15-B4	mountfolder//JBx_203637/aanava-4-glycerol-stock-15-B4_R1R2.bam	/Users/albertonava/Documents/Projects/211117_divaseq_analysis/alberto/mountfolder/JBx_203637/JBx_203637.fa	/Users/albertonava/Documents/Projects/211117_divaseq_analysis/alberto/mountfolder//JBx_203637/aanava-4-glycerol-stock-15-B4_R1R2.bam	/Users/albertonava/Documents/Projects/211117_divaseq_analysis/alberto/mountfolder//JBx_203637/aanava-4-glycerol-stock-15-B4_R1R2.vcf	/Users/albertonava/Documents/Projects/211117_divaseq_analysis/alberto/snapshots/JBx_203637_nava-4-glycerol-stock-15-B4_R1R2.jpg	/Users/albertonava/Documents/Projects/211117_divaseq_analysis/alberto/mountfolder/JBx_203637/JBx_203637.gff3	/Users/albertonava/Documents/Projects/211117_divaseq_analysis/alberto/depths/aanava-4-glycerol-stock-15-B4_R1R2.bam.depth	['TTTCAA->[T]@POS6717', 'AAT->[A]@POS6726', 'ATCAT->[A]@POS6731', 'T->[C]@POS6769', 'AT->[A]@POS6775', 'C->[T]@POS8721']	pPM021	[(4732, 11595, 'FICUS-Kan')]	[]	[(6581, 6595), (6597, 6639), (6718, 6722), (6776, 6776)]	[]	TRUE	TRUE		TRUE
302	aanava-4-glycerol-stock-15-A5	12299	11960	11936	484.0972	100	JBx_203639	11852	296	3	0	5	glycerol-stock-15-A5	mountfolder//JBx_203639/aanava-4-glycerol-stock-15-A5_R1R2.bam	/Users/albertonava/Documents/Projects/211117_divaseq_analysis/alberto/mountfolder/JBx_203639/JBx_203639.fa	/Users/albertonava/Documents/Projects/211117_divaseq_analysis/alberto/mountfolder//JBx_203639/aanava-4-glycerol-stock-15-A5_R1R2.bam	/Users/albertonava/Documents/Projects/211117_divaseq_analysis/alberto/mountfolder//JBx_203639/aanava-4-glycerol-stock-15-A5_R1R2.vcf	/Users/albertonava/Documents/Projects/211117_divaseq_analysis/alberto/snapshots/JBx_203639_nava-4-glycerol-stock-15-A5_R1R2.jpg	/Users/albertonava/Documents/Projects/211117_divaseq_analysis/alberto/mountfolder/JBx_203639/JBx_203639.gff3	/Users/albertonava/Documents/Projects/211117_divaseq_analysis/alberto/depths/aanava-4-glycerol-stock-15-A5_R1R2.bam.depth	['GA->[G]@POS6552', 'TTTCAA->[T]@POS6939', 'AAT->[A]@POS6948', 'A->[T]@POS6953', 'TCA->[T]@POS6954', 'T->[C]@POS6991', 'AT->[A]@POS6997', 'C->[T]@POS8943']	pPM021	[(4954, 11817, 'FICUS-Kan')]	[]	[(6940, 6944), (6998, 6998)]	[]	TRUE	TRUE		TRUE
307	aanava-4-glycerol-stock-15-C5	13349	13003	12917	545.0638	100	JBx_203642	11698	314	2	0	3	glycerol-stock-15-C5	mountfolder//JBx_203642/aanava-4-glycerol-stock-15-C5_R1R2.bam	/Users/albertonava/Documents/Projects/211117_divaseq_analysis/alberto/mountfolder/JBx_203642/JBx_203642.fa	/Users/albertonava/Documents/Projects/211117_divaseq_analysis/alberto/mountfolder//JBx_203642/aanava-4-glycerol-stock-15-C5_R1R2.bam	/Users/albertonava/Documents/Projects/211117_divaseq_analysis/alberto/mountfolder//JBx_203642/aanava-4-glycerol-stock-15-C5_R1R2.vcf	/Users/albertonava/Documents/Projects/211117_divaseq_analysis/alberto/snapshots/JBx_203642_nava-4-glycerol-stock-15-C5_R1R2.jpg	/Users/albertonava/Documents/Projects/211117_divaseq_analysis/alberto/mountfolder/JBx_203642/JBx_203642.gff3	/Users/albertonava/Documents/Projects/211117_divaseq_analysis/alberto/depths/aanava-4-glycerol-stock-15-C5_R1R2.bam.depth	['GA->[G]@POS6333', 'TTTCAA->[T]@POS6720', 'T->[C]@POS6772', 'AT->[A]@POS6778', 'C->[T]@POS8724']	pPM021	[(4735, 11580, 'FICUS-Kan')]	[]	[(6627, 6676), (6721, 6725), (6779, 6779)]	[]	TRUE	TRUE		TRUE
310	aanava-4-glycerol-stock-15-E5	17608	17179	17065	698.0811	100	JBx_203642	11698	293	2	0	4	glycerol-stock-15-E5	mountfolder//JBx_203642/aanava-4-glycerol-stock-15-E5_R1R2.bam	/Users/albertonava/Documents/Projects/211117_divaseq_analysis/alberto/mountfolder/JBx_203642/JBx_203642.fa	/Users/albertonava/Documents/Projects/211117_divaseq_analysis/alberto/mountfolder//JBx_203642/aanava-4-glycerol-stock-15-E5_R1R2.bam	/Users/albertonava/Documents/Projects/211117_divaseq_analysis/alberto/mountfolder//JBx_203642/aanava-4-glycerol-stock-15-E5_R1R2.vcf	/Users/albertonava/Documents/Projects/211117_divaseq_analysis/alberto/snapshots/JBx_203642_nava-4-glycerol-stock-15-E5_R1R2.jpg	/Users/albertonava/Documents/Projects/211117_divaseq_analysis/alberto/mountfolder/JBx_203642/JBx_203642.gff3	/Users/albertonava/Documents/Projects/211117_divaseq_analysis/alberto/depths/aanava-4-glycerol-stock-15-E5_R1R2.bam.depth	['GA->[G]@POS6333', 'TTTCAA->[T]@POS6720', 'T->[C]@POS6772', 'AT->[A]@POS6778', 'C->[T]@POS8724']	pPM021	[(4735, 11580, 'FICUS-Kan')]	[]	[(6584, 6665), (6721, 6725), (6779, 6779)]	[]	TRUE	TRUE		TRUE
303	aanava-4-glycerol-stock-15-A6	13112	12561	12560	520.606	99.8711	JBx_203643	11633	296	2	0	3	glycerol-stock-15-A6	mountfolder//JBx_203643/aanava-4-glycerol-stock-15-A6_R1R2.bam	/Users/albertonava/Documents/Projects/211117_divaseq_analysis/alberto/mountfolder/JBx_203643/JBx_203643.fa	/Users/albertonava/Documents/Projects/211117_divaseq_analysis/alberto/mountfolder//JBx_203643/aanava-4-glycerol-stock-15-A6_R1R2.bam	/Users/albertonava/Documents/Projects/211117_divaseq_analysis/alberto/mountfolder//JBx_203643/aanava-4-glycerol-stock-15-A6_R1R2.vcf	/Users/albertonava/Documents/Projects/211117_divaseq_analysis/alberto/snapshots/JBx_203643_nava-4-glycerol-stock-15-A6_R1R2.jpg	/Users/albertonava/Documents/Projects/211117_divaseq_analysis/alberto/mountfolder/JBx_203643/JBx_203643.gff3	/Users/albertonava/Documents/Projects/211117_divaseq_analysis/alberto/depths/aanava-4-glycerol-stock-15-A6_R1R2.bam.depth	['GA->[G]@POS6333', 'TTTCAA->[T]@POS6720', 'T->[C]@POS6772', 'AT->[A]@POS6778', 'C->[T]@POS8724']	pPM021	[(4735, 11598, 'FICUS-Kan')]	[]	[(6609, 6676), (6721, 6725), (6779, 6779)]	[]	TRUE	TRUE		TRUE
312	aanava-4-glycerol-stock-15-H5	7500	7394	7391	313.4144	99.3209	JBx_203643	11633	320	3	0	4	glycerol-stock-15-H5	mountfolder//JBx_203643/aanava-4-glycerol-stock-15-H5_R1R2.bam	/Users/albertonava/Documents/Projects/211117_divaseq_analysis/alberto/mountfolder/JBx_203643/JBx_203643.fa	/Users/albertonava/Documents/Projects/211117_divaseq_analysis/alberto/mountfolder//JBx_203643/aanava-4-glycerol-stock-15-H5_R1R2.bam	/Users/albertonava/Documents/Projects/211117_divaseq_analysis/alberto/mountfolder//JBx_203643/aanava-4-glycerol-stock-15-H5_R1R2.vcf	/Users/albertonava/Documents/Projects/211117_divaseq_analysis/alberto/snapshots/JBx_203643_nava-4-glycerol-stock-15-H5_R1R2.jpg	/Users/albertonava/Documents/Projects/211117_divaseq_analysis/alberto/mountfolder/JBx_203643/JBx_203643.gff3	/Users/albertonava/Documents/Projects/211117_divaseq_analysis/alberto/depths/aanava-4-glycerol-stock-15-H5_R1R2.bam.depth	['CG->[C]@POS73', 'G->[A]@POS1206', 'TTTCAA->[T]@POS6720', 'T->[C]@POS6772', 'AT->[A]@POS6778', 'C->[T]@POS8724']	pPM021	[(4735, 11598, 'FICUS-Kan')]	['CG->[C]@POS73', 'G->[A]@POS1206']	[(6574, 6693), (6721, 6725), (6779, 6779)]	[]	FALSE	FALSE		FALSE
313	aanava-4-glycerol-stock-15-H6	15381	14997	14955	652.5667	99.4186	JBx_203648	11695	325	3	0	3	glycerol-stock-15-H6	mountfolder//JBx_203648/aanava-4-glycerol-stock-15-H6_R1R2.bam	/Users/albertonava/Documents/Projects/211117_divaseq_analysis/alberto/mountfolder/JBx_203648/JBx_203648.fa	/Users/albertonava/Documents/Projects/211117_divaseq_analysis/alberto/mountfolder//JBx_203648/aanava-4-glycerol-stock-15-H6_R1R2.bam	/Users/albertonava/Documents/Projects/211117_divaseq_analysis/alberto/mountfolder//JBx_203648/aanava-4-glycerol-stock-15-H6_R1R2.vcf	/Users/albertonava/Documents/Projects/211117_divaseq_analysis/alberto/snapshots/JBx_203648_nava-4-glycerol-stock-15-H6_R1R2.jpg	/Users/albertonava/Documents/Projects/211117_divaseq_analysis/alberto/mountfolder/JBx_203648/JBx_203648.gff3	/Users/albertonava/Documents/Projects/211117_divaseq_analysis/alberto/depths/aanava-4-glycerol-stock-15-H6_R1R2.bam.depth	['GA->[G]@POS6330', 'TTTCAA->[T]@POS6717', 'T->[C]@POS6769', 'AT->[A]@POS6775', 'C->[A]@POS7087', 'C->[T]@POS8721']	pPM021	[(4732, 11577, 'FICUS-Kan')]	[]	[(6578, 6671), (6718, 6722), (6776, 6776)]	[]	TRUE	TRUE		TRUE
308	aanava-4-glycerol-stock-15-C7	9754	8575	8536	346.0801	99.4126	JBx_203650	11917	316	38	10	19	glycerol-stock-15-C7	mountfolder//JBx_203650/aanava-4-glycerol-stock-15-C7_R1R2.bam	/Users/albertonava/Documents/Projects/211117_divaseq_analysis/alberto/mountfolder/JBx_203650/JBx_203650.fa	/Users/albertonava/Documents/Projects/211117_divaseq_analysis/alberto/mountfolder//JBx_203650/aanava-4-glycerol-stock-15-C7_R1R2.bam	/Users/albertonava/Documents/Projects/211117_divaseq_analysis/alberto/mountfolder//JBx_203650/aanava-4-glycerol-stock-15-C7_R1R2.vcf	/Users/albertonava/Documents/Projects/211117_divaseq_analysis/alberto/snapshots/JBx_203650_nava-4-glycerol-stock-15-C7_R1R2.jpg	/Users/albertonava/Documents/Projects/211117_divaseq_analysis/alberto/mountfolder/JBx_203650/JBx_203650.gff3	/Users/albertonava/Documents/Projects/211117_divaseq_analysis/alberto/depths/aanava-4-glycerol-stock-15-C7_R1R2.bam.depth	['T->[A]@POS244', 'T->[C]@POS1239', 'G->[A]@POS1240', 'G->[C]@POS1242', 'G->[GA]@POS1248', 'T->[G]@POS1249', 'G->[A]@POS1251', 'G->[GCACC]@POS1255', 'G->[T]@POS1257', 'CGGTGGA->[C]@POS1259', 'T->[TC]@POS1267', 'T->[C]@POS1270', 'C->[A]@POS1277', 'G->[A]@POS1278', 'CGCGGGT->[C]@POS1280', 'G->[GATTCAA]@POS1287', 'CTGCTGGT->[C]@POS1292', 'G->[GAA]@POS1300', 'T->[A]@POS1302', 'G->[C]@POS1304', 'A->[A…	pPM021	[(4954, 11799, 'FICUS-Kan')]	['T->[A]@POS244', 'T->[C]@POS1239', 'G->[A]@POS1240', 'G->[C]@POS1242', 'G->[GA]@POS1248', 'T->[G]@POS1249', 'G->[A]@POS1251', 'G->[GCACC]@POS1255', 'G->[T]@POS1257', 'CGGTGGA->[C]@POS1259', 'T->[TC]@POS1267', 'T->[C]@POS1270', 'C->[A]@POS1277', 'G->[A]@POS1278', 'CGCGGGT->[C]@POS1280', 'G->[GATTCAA]@POS1287', 'CTGCTGGT->[C]@POS1292', 'G->[GAA]@POS1300', 'T->[A]@POS1302', 'G->[C]@POS1304', 'A->[A…	[(127, 718), (730, 1066), (1224, 1365), (6802, 6895), (6940, 6944), (6998, 6998), (11873, 11917)]	[(127, 718), (730, 1066), (1224, 1365), (11873, 11917)]	FALSE	FALSE		FALSE
309	aanava-4-glycerol-stock-15-D7	7209	6820	6802	278.9015	100	JBx_203651	11852	332	22	11	11	glycerol-stock-15-D7	mountfolder//JBx_203651/aanava-4-glycerol-stock-15-D7_R1R2.bam	/Users/albertonava/Documents/Projects/211117_divaseq_analysis/alberto/mountfolder/JBx_203651/JBx_203651.fa	/Users/albertonava/Documents/Projects/211117_divaseq_analysis/alberto/mountfolder//JBx_203651/aanava-4-glycerol-stock-15-D7_R1R2.bam	/Users/albertonava/Documents/Projects/211117_divaseq_analysis/alberto/mountfolder//JBx_203651/aanava-4-glycerol-stock-15-D7_R1R2.vcf	/Users/albertonava/Documents/Projects/211117_divaseq_analysis/alberto/snapshots/JBx_203651_nava-4-glycerol-stock-15-D7_R1R2.jpg	/Users/albertonava/Documents/Projects/211117_divaseq_analysis/alberto/mountfolder/JBx_203651/JBx_203651.gff3	/Users/albertonava/Documents/Projects/211117_divaseq_analysis/alberto/depths/aanava-4-glycerol-stock-15-D7_R1R2.bam.depth	['T->[G]@POS127', 'C->[G]@POS469', 'C->[A]@POS471', 'TC->[T]@POS473', 'T->[A]@POS476', 'CG->[C]@POS477', 'C->[CAA]@POS480', 'A->[C]@POS489', 'T->[TC]@POS494', 'G->[GCC]@POS495', 'G->[C]@POS502', 'A->[C]@POS503', 'A->[G]@POS505', 'C->[A]@POS507', 'G->[A]@POS510', 'A->[T]@POS515', 'GGATGA->[G]@POS527', 'C->[CAATTG]@POS534', 'C->[T]@POS633', 'A->[AC]@POS705', 'CG->[C]@POS710', 'G->[A]@POS712', 'CAGG…	pPM021	[(4954, 11817, 'FICUS-Kan')]	['T->[G]@POS127', 'C->[G]@POS469', 'C->[A]@POS471', 'TC->[T]@POS473', 'T->[A]@POS476', 'CG->[C]@POS477', 'C->[CAA]@POS480', 'A->[C]@POS489', 'T->[TC]@POS494', 'G->[GCC]@POS495', 'G->[C]@POS502', 'A->[C]@POS503', 'A->[G]@POS505', 'C->[A]@POS507', 'G->[A]@POS510', 'A->[T]@POS515', 'GGATGA->[G]@POS527', 'C->[CAATTG]@POS534', 'C->[T]@POS633', 'A->[AC]@POS705', 'CG->[C]@POS710', 'G->[A]@POS712', 'CAGG…	[(141, 141), (146, 346), (351, 355), (474, 474), (529, 532), (711, 711), (730, 739), (6803, 6917), (6940, 6944), (6998, 6998)]	[(141, 141), (146, 346), (351, 355), (474, 474), (529, 532), (711, 711), (730, 739)]	FALSE	FALSE		FALSE
304	aanava-4-glycerol-stock-15-A8	9590	9348	9307	395.7201	99.4275	JBx_203660	11704	303	2	0	3	glycerol-stock-15-A8	mountfolder//JBx_203660/aanava-4-glycerol-stock-15-A8_R1R2.bam	/Users/albertonava/Documents/Projects/211117_divaseq_analysis/alberto/mountfolder/JBx_203660/JBx_203660.fa	/Users/albertonava/Documents/Projects/211117_divaseq_analysis/alberto/mountfolder//JBx_203660/aanava-4-glycerol-stock-15-A8_R1R2.bam	/Users/albertonava/Documents/Projects/211117_divaseq_analysis/alberto/mountfolder//JBx_203660/aanava-4-glycerol-stock-15-A8_R1R2.vcf	/Users/albertonava/Documents/Projects/211117_divaseq_analysis/alberto/snapshots/JBx_203660_nava-4-glycerol-stock-15-A8_R1R2.jpg	/Users/albertonava/Documents/Projects/211117_divaseq_analysis/alberto/mountfolder/JBx_203660/JBx_203660.gff3	/Users/albertonava/Documents/Projects/211117_divaseq_analysis/alberto/depths/aanava-4-glycerol-stock-15-A8_R1R2.bam.depth	['GA->[G]@POS6339', 'TTTCAA->[T]@POS6726', 'T->[C]@POS6778', 'AT->[A]@POS6784', 'C->[T]@POS8730']	pPM021	[(4741, 11586, 'FICUS-Kan')]	[]	[(6582, 6681), (6727, 6731), (6785, 6785)]	[]	TRUE	TRUE		TRUE
314	aanava-4-glycerol-stock-15-H7	11274	11193	11042	460.2623	100	JBx_203660	11704	313	3	0	3	glycerol-stock-15-H7	mountfolder//JBx_203660/aanava-4-glycerol-stock-15-H7_R1R2.bam	/Users/albertonava/Documents/Projects/211117_divaseq_analysis/alberto/mountfolder/JBx_203660/JBx_203660.fa	/Users/albertonava/Documents/Projects/211117_divaseq_analysis/alberto/mountfolder//JBx_203660/aanava-4-glycerol-stock-15-H7_R1R2.bam	/Users/albertonava/Documents/Projects/211117_divaseq_analysis/alberto/mountfolder//JBx_203660/aanava-4-glycerol-stock-15-H7_R1R2.vcf	/Users/albertonava/Documents/Projects/211117_divaseq_analysis/alberto/snapshots/JBx_203660_nava-4-glycerol-stock-15-H7_R1R2.jpg	/Users/albertonava/Documents/Projects/211117_divaseq_analysis/alberto/mountfolder/JBx_203660/JBx_203660.gff3	/Users/albertonava/Documents/Projects/211117_divaseq_analysis/alberto/depths/aanava-4-glycerol-stock-15-H7_R1R2.bam.depth	['G->[T]@POS1418', 'GA->[G]@POS6339', 'TTTCAA->[T]@POS6726', 'T->[C]@POS6778', 'AT->[A]@POS6784', 'C->[T]@POS8730']	pPM021	[(4741, 11586, 'FICUS-Kan')]	['G->[T]@POS1418']	[(6590, 6682), (6727, 6731)]	[]	FALSE	FALSE		FALSE
305	aanava-4-glycerol-stock-15-A9	2568	2371	2354	103.3347	99.6059	JBx_203662	11926	357	1	0	1	glycerol-stock-15-A9	mountfolder//JBx_203662/aanava-4-glycerol-stock-15-A9_R1R2.bam	/Users/albertonava/Documents/Projects/211117_divaseq_analysis/alberto/mountfolder/JBx_203662/JBx_203662.fa	/Users/albertonava/Documents/Projects/211117_divaseq_analysis/alberto/mountfolder//JBx_203662/aanava-4-glycerol-stock-15-A9_R1R2.bam	/Users/albertonava/Documents/Projects/211117_divaseq_analysis/alberto/mountfolder//JBx_203662/aanava-4-glycerol-stock-15-A9_R1R2.vcf	/Users/albertonava/Documents/Projects/211117_divaseq_analysis/alberto/snapshots/JBx_203662_nava-4-glycerol-stock-15-A9_R1R2.jpg	/Users/albertonava/Documents/Projects/211117_divaseq_analysis/alberto/mountfolder/JBx_203662/JBx_203662.gff3	/Users/albertonava/Documents/Projects/211117_divaseq_analysis/alberto/depths/aanava-4-glycerol-stock-15-A9_R1R2.bam.depth	['C->[T]@POS8952']	pPM021	[(4963, 11808, 'FICUS-Kan')]	[]	[(6809, 6934), (6949, 6953), (7007, 7008)]	[]	TRUE	TRUE		TRUE
311	aanava-4-glycerol-stock-15-G8	13666	13210	13074	552.5555	100	JBx_203662	11926	327	2	0	3	glycerol-stock-15-G8	mountfolder//JBx_203662/aanava-4-glycerol-stock-15-G8_R1R2.bam	/Users/albertonava/Documents/Projects/211117_divaseq_analysis/alberto/mountfolder/JBx_203662/JBx_203662.fa	/Users/albertonava/Documents/Projects/211117_divaseq_analysis/alberto/mountfolder//JBx_203662/aanava-4-glycerol-stock-15-G8_R1R2.bam	/Users/albertonava/Documents/Projects/211117_divaseq_analysis/alberto/mountfolder//JBx_203662/aanava-4-glycerol-stock-15-G8_R1R2.vcf	/Users/albertonava/Documents/Projects/211117_divaseq_analysis/alberto/snapshots/JBx_203662_nava-4-glycerol-stock-15-G8_R1R2.jpg	/Users/albertonava/Documents/Projects/211117_divaseq_analysis/alberto/mountfolder/JBx_203662/JBx_203662.gff3	/Users/albertonava/Documents/Projects/211117_divaseq_analysis/alberto/depths/aanava-4-glycerol-stock-15-G8_R1R2.bam.depth	['GA->[G]@POS6561', 'TTTCAA->[T]@POS6948', 'T->[C]@POS7000', 'AT->[A]@POS7006', 'C->[T]@POS8952']	pPM021	[(4963, 11808, 'FICUS-Kan')]	[]	[(6869, 6904), (6949, 6953), (7007, 7007)]	[]	TRUE	TRUE		TRUE
301	aanava-4-glycerol-stock-15-A10	16300	12414	12363	468.3927	72.8732	JBx_203668	11896	293	25	9	17	glycerol-stock-15-A10	mountfolder//JBx_203668/aanava-4-glycerol-stock-15-A10_R1R2.bam	/Users/albertonava/Documents/Projects/211117_divaseq_analysis/alberto/mountfolder/JBx_203668/JBx_203668.fa	/Users/albertonava/Documents/Projects/211117_divaseq_analysis/alberto/mountfolder//JBx_203668/aanava-4-glycerol-stock-15-A10_R1R2.bam	/Users/albertonava/Documents/Projects/211117_divaseq_analysis/alberto/mountfolder//JBx_203668/aanava-4-glycerol-stock-15-A10_R1R2.vcf	/Users/albertonava/Documents/Projects/211117_divaseq_analysis/alberto/snapshots/JBx_203668_nava-4-glycerol-stock-15-A10_R1R2.jpg	/Users/albertonava/Documents/Projects/211117_divaseq_analysis/alberto/mountfolder/JBx_203668/JBx_203668.gff3	/Users/albertonava/Documents/Projects/211117_divaseq_analysis/alberto/depths/aanava-4-glycerol-stock-15-A10_R1R2.bam.depth	['A->[G]@POS109', 'T->[G]@POS111', 'A->[G]@POS115', 'T->[G]@POS117', 'G->[T]@POS120', 'C->[G]@POS129', 'A->[C]@POS2069', 'A->[C]@POS2070', 'G->[C]@POS2078', 'C->[CA]@POS2079', 'CG->[C]@POS2081', 'G->[C]@POS2121', 'G->[C]@POS2125', 'CG->[C]@POS2129', 'T->[C]@POS2132', 'C->[CA]@POS2135', 'CCAGCAT->[C]@POS2142', 'C->[CGGCACCCTG]@POS3642', 'G->[T]@POS3652', 'G->[T]@POS3653', 'C->[CGGA]@POS3656', 'G->…	pPM021	[(4933, 11778, 'FICUS-Kan')]	['A->[G]@POS109', 'T->[G]@POS111', 'A->[G]@POS115', 'T->[G]@POS117', 'G->[T]@POS120', 'C->[G]@POS129', 'A->[C]@POS2069', 'A->[C]@POS2070', 'G->[C]@POS2078', 'C->[CA]@POS2079', 'CG->[C]@POS2081', 'G->[C]@POS2121', 'G->[C]@POS2125', 'CG->[C]@POS2129', 'T->[C]@POS2132', 'C->[CA]@POS2135', 'CCAGCAT->[C]@POS2142', 'C->[CGGCACCCTG]@POS3642', 'G->[T]@POS3652', 'G->[T]@POS3653', 'C->[CGGA]@POS3656', 'G->…	[(108, 510), (1393, 2037), (2100, 2726), (2767, 3615), (3659, 3697), (3723, 4098), (4131, 4527), (4588, 4590), (6805, 6873), (6919, 6923), (6977, 6977)]	[(108, 510), (1393, 2037), (2100, 2726), (2767, 3615), (3659, 3697), (3723, 4098), (4131, 4527), (4588, 4590)]	FALSE	FALSE		FALSE
