# Supplementary material for: Automated Platform for the Plasmid Construction Process
Source: ACS Synth Biol. 2023 Nov 10;12(12):3506–13. doi: 10.1021/acssynbio.3c00292 (PMC10729297; doi:10.1021/acssynbio.3c00292)
Supplement: Supplementary file 2 — sb3c00292_si_002.zip [file sb3c00292_si_002.zip › dnada_supplementary_material_pks_library_build/divaseq/analysis/211222_DiVa_Summary_manual_round2.csv]

	Sample_Name	#_Reads_(PF)	#_R1_Reads_Aligned	#_R2_Reads_Aligned	Average_Coverage	%_Complete	Reference_ID	Reference_Length	Median_Insert_Length	SNPs	Insertions	Deletions	id	bamname	jbxfile	bamfile	vcffile	snapshotfile	gfffile	depthfile	ALL_MISTAKES	backbone	WHITE_LISTED_REGIONS	BAD_MISTAKES	LOW_COVERAGE_REGIONS	BAD_LOW_COVERAGE_REGIONS	IS_CLEAN	MANUAL	NOTES	MANUAL_CLEAN
0	aanava-1-glycerol-stock-5-A1	7779	7635	7687	294.1001	100	JBx_203291	13643	388	1	0	1	glycerol-stock-5-A1	mountfolder//JBx_203291/aanava-1-glycerol-stock-5-A1_R1R2.bam	/Users/albertonava/Documents/Projects/211221_divaseq_analysis/alberto/mountfolder/JBx_203291/JBx_203291.fa	/Users/albertonava/Documents/Projects/211221_divaseq_analysis/alberto/mountfolder//JBx_203291/aanava-1-glycerol-stock-5-A1_R1R2.bam	/Users/albertonava/Documents/Projects/211221_divaseq_analysis/alberto/mountfolder//JBx_203291/aanava-1-glycerol-stock-5-A1_R1R2.vcf	/Users/albertonava/Documents/Projects/211221_divaseq_analysis/alberto/snapshots/JBx_203291_nava-1-glycerol-stock-5-A1_R1R2.jpg	/Users/albertonava/Documents/Projects/211221_divaseq_analysis/alberto/mountfolder/JBx_203291/JBx_203291.gff3	/Users/albertonava/Documents/Projects/211221_divaseq_analysis/alberto/depths/aanava-1-glycerol-stock-5-A1_R1R2.bam.depth	['C->[T]@POS10734']	pPM021	[(6745, 13608, 'FICUS-Kan')]	[]	[(8594, 8703), (8731, 8735), (8739, 8744), (8748, 8748), (8789, 8789), (8851, 8862)]	[]	TRUE	TRUE		TRUE
3	aanava-1-glycerol-stock-5-B1	55906	56111	56265	2092.2666	100	JBx_203291	13643	335	2	0	3	glycerol-stock-5-B1	mountfolder//JBx_203291/aanava-1-glycerol-stock-5-B1_R1R2.bam	/Users/albertonava/Documents/Projects/211221_divaseq_analysis/alberto/mountfolder/JBx_203291/JBx_203291.fa	/Users/albertonava/Documents/Projects/211221_divaseq_analysis/alberto/mountfolder//JBx_203291/aanava-1-glycerol-stock-5-B1_R1R2.bam	/Users/albertonava/Documents/Projects/211221_divaseq_analysis/alberto/mountfolder//JBx_203291/aanava-1-glycerol-stock-5-B1_R1R2.vcf	/Users/albertonava/Documents/Projects/211221_divaseq_analysis/alberto/snapshots/JBx_203291_nava-1-glycerol-stock-5-B1_R1R2.jpg	/Users/albertonava/Documents/Projects/211221_divaseq_analysis/alberto/mountfolder/JBx_203291/JBx_203291.gff3	/Users/albertonava/Documents/Projects/211221_divaseq_analysis/alberto/depths/aanava-1-glycerol-stock-5-B1_R1R2.bam.depth	['TTTCAA->[T]@POS8730', 'T->[C]@POS8782', 'AT->[A]@POS8788', 'C->[T]@POS10734']	pPM021	[(6745, 13608, 'FICUS-Kan')]	[]	[(8594, 8694), (8731, 8735), (8789, 8789)]	[]	TRUE	TRUE		TRUE
5	aanava-1-glycerol-stock-5-C1	36741	37083	37211	1396.38	99.7068	JBx_203291	13643	344	2	0	3	glycerol-stock-5-C1	mountfolder//JBx_203291/aanava-1-glycerol-stock-5-C1_R1R2.bam	/Users/albertonava/Documents/Projects/211221_divaseq_analysis/alberto/mountfolder/JBx_203291/JBx_203291.fa	/Users/albertonava/Documents/Projects/211221_divaseq_analysis/alberto/mountfolder//JBx_203291/aanava-1-glycerol-stock-5-C1_R1R2.bam	/Users/albertonava/Documents/Projects/211221_divaseq_analysis/alberto/mountfolder//JBx_203291/aanava-1-glycerol-stock-5-C1_R1R2.vcf	/Users/albertonava/Documents/Projects/211221_divaseq_analysis/alberto/snapshots/JBx_203291_nava-1-glycerol-stock-5-C1_R1R2.jpg	/Users/albertonava/Documents/Projects/211221_divaseq_analysis/alberto/mountfolder/JBx_203291/JBx_203291.gff3	/Users/albertonava/Documents/Projects/211221_divaseq_analysis/alberto/depths/aanava-1-glycerol-stock-5-C1_R1R2.bam.depth	['GA->[G]@POS8343', 'TTTCAA->[T]@POS8730', 'T->[C]@POS8782', 'AT->[A]@POS8788', 'C->[T]@POS10734']	pPM021	[(6745, 13608, 'FICUS-Kan')]	[]	[(8592, 8698), (8731, 8735), (8789, 8789)]	[]	TRUE	TRUE		TRUE
7	aanava-1-glycerol-stock-5-D1	53182	53505	53582	1980.0215	100	JBx_203291	13643	354	2	0	3	glycerol-stock-5-D1	mountfolder//JBx_203291/aanava-1-glycerol-stock-5-D1_R1R2.bam	/Users/albertonava/Documents/Projects/211221_divaseq_analysis/alberto/mountfolder/JBx_203291/JBx_203291.fa	/Users/albertonava/Documents/Projects/211221_divaseq_analysis/alberto/mountfolder//JBx_203291/aanava-1-glycerol-stock-5-D1_R1R2.bam	/Users/albertonava/Documents/Projects/211221_divaseq_analysis/alberto/mountfolder//JBx_203291/aanava-1-glycerol-stock-5-D1_R1R2.vcf	/Users/albertonava/Documents/Projects/211221_divaseq_analysis/alberto/snapshots/JBx_203291_nava-1-glycerol-stock-5-D1_R1R2.jpg	/Users/albertonava/Documents/Projects/211221_divaseq_analysis/alberto/mountfolder/JBx_203291/JBx_203291.gff3	/Users/albertonava/Documents/Projects/211221_divaseq_analysis/alberto/depths/aanava-1-glycerol-stock-5-D1_R1R2.bam.depth	['TTTCAA->[T]@POS8730', 'T->[C]@POS8782', 'AT->[A]@POS8788', 'C->[T]@POS10734']	pPM021	[(6745, 13608, 'FICUS-Kan')]	[]	[(8604, 8686), (8731, 8735), (8789, 8789)]	[]	TRUE	TRUE		TRUE
1	aanava-1-glycerol-stock-5-A2	32326	32911	32700	1409.7637	100	JBx_203294	11962	359	4	1	4	glycerol-stock-5-A2	mountfolder//JBx_203294/aanava-1-glycerol-stock-5-A2_R1R2.bam	/Users/albertonava/Documents/Projects/211221_divaseq_analysis/alberto/mountfolder/JBx_203294/JBx_203294.fa	/Users/albertonava/Documents/Projects/211221_divaseq_analysis/alberto/mountfolder//JBx_203294/aanava-1-glycerol-stock-5-A2_R1R2.bam	/Users/albertonava/Documents/Projects/211221_divaseq_analysis/alberto/mountfolder//JBx_203294/aanava-1-glycerol-stock-5-A2_R1R2.vcf	/Users/albertonava/Documents/Projects/211221_divaseq_analysis/alberto/snapshots/JBx_203294_nava-1-glycerol-stock-5-A2_R1R2.jpg	/Users/albertonava/Documents/Projects/211221_divaseq_analysis/alberto/mountfolder/JBx_203294/JBx_203294.gff3	/Users/albertonava/Documents/Projects/211221_divaseq_analysis/alberto/depths/aanava-1-glycerol-stock-5-A2_R1R2.bam.depth	['G->[T]@POS122', 'G->[T]@POS4063', 'GA->[G]@POS6597', 'TTTCAA->[T]@POS6984', 'T->[C]@POS7036', 'AT->[A]@POS7042', 'C->[T]@POS8988', 'ATC->[A]@POS10285', 'C->[CGT]@POS10288']	pPM021	[(4999, 11844, 'FICUS-Kan')]	['G->[T]@POS122', 'G->[T]@POS4063']	[(6849, 7006), (7043, 7043)]	[]	FALSE	maybe, check	ggt->gtt=G->V ; gat->tat=D->Y	TRUE
4	aanava-1-glycerol-stock-5-B2	38716	39276	39012	1665.4559	99.6982	JBx_203296	11929	337	3	0	5	glycerol-stock-5-B2	mountfolder//JBx_203296/aanava-1-glycerol-stock-5-B2_R1R2.bam	/Users/albertonava/Documents/Projects/211221_divaseq_analysis/alberto/mountfolder/JBx_203296/JBx_203296.fa	/Users/albertonava/Documents/Projects/211221_divaseq_analysis/alberto/mountfolder//JBx_203296/aanava-1-glycerol-stock-5-B2_R1R2.bam	/Users/albertonava/Documents/Projects/211221_divaseq_analysis/alberto/mountfolder//JBx_203296/aanava-1-glycerol-stock-5-B2_R1R2.vcf	/Users/albertonava/Documents/Projects/211221_divaseq_analysis/alberto/snapshots/JBx_203296_nava-1-glycerol-stock-5-B2_R1R2.jpg	/Users/albertonava/Documents/Projects/211221_divaseq_analysis/alberto/mountfolder/JBx_203296/JBx_203296.gff3	/Users/albertonava/Documents/Projects/211221_divaseq_analysis/alberto/depths/aanava-1-glycerol-stock-5-B2_R1R2.bam.depth	['C->[A]@POS1494', 'GA->[G]@POS6564', 'TTTCAA->[T]@POS6951', 'AAT->[A]@POS6960', 'ATCAT->[A]@POS6965', 'T->[C]@POS7003', 'AT->[A]@POS7009', 'C->[T]@POS8955']	pPM021	[(4966, 11811, 'FICUS-Kan')]	['C->[A]@POS1494']	[(6879, 6929), (6952, 6956), (7010, 7010)]	[]	FALSE	maybe, check	agc->aga=S->R	TRUE
6	aanava-1-glycerol-stock-5-C2	48299	48767	48460	2060.8936	100	JBx_203296	11929	332	3	0	5	glycerol-stock-5-C2	mountfolder//JBx_203296/aanava-1-glycerol-stock-5-C2_R1R2.bam	/Users/albertonava/Documents/Projects/211221_divaseq_analysis/alberto/mountfolder/JBx_203296/JBx_203296.fa	/Users/albertonava/Documents/Projects/211221_divaseq_analysis/alberto/mountfolder//JBx_203296/aanava-1-glycerol-stock-5-C2_R1R2.bam	/Users/albertonava/Documents/Projects/211221_divaseq_analysis/alberto/mountfolder//JBx_203296/aanava-1-glycerol-stock-5-C2_R1R2.vcf	/Users/albertonava/Documents/Projects/211221_divaseq_analysis/alberto/snapshots/JBx_203296_nava-1-glycerol-stock-5-C2_R1R2.jpg	/Users/albertonava/Documents/Projects/211221_divaseq_analysis/alberto/mountfolder/JBx_203296/JBx_203296.gff3	/Users/albertonava/Documents/Projects/211221_divaseq_analysis/alberto/depths/aanava-1-glycerol-stock-5-C2_R1R2.bam.depth	['C->[A]@POS1494', 'TTTCAA->[T]@POS6951', 'AAT->[A]@POS6960', 'ATCAT->[A]@POS6965', 'T->[C]@POS7003', 'AT->[A]@POS7009', 'C->[T]@POS8955']	pPM021	[(4966, 11811, 'FICUS-Kan')]	['C->[A]@POS1494']	[(6952, 6956), (7010, 7010)]	[]	FALSE	FALSE		TRUE
8	aanava-1-glycerol-stock-5-D2	77691	55030	55001	2217.0045	100	JBx_203296	11929	279	3	0	4	glycerol-stock-5-D2	mountfolder//JBx_203296/aanava-1-glycerol-stock-5-D2_R1R2.bam	/Users/albertonava/Documents/Projects/211221_divaseq_analysis/alberto/mountfolder/JBx_203296/JBx_203296.fa	/Users/albertonava/Documents/Projects/211221_divaseq_analysis/alberto/mountfolder//JBx_203296/aanava-1-glycerol-stock-5-D2_R1R2.bam	/Users/albertonava/Documents/Projects/211221_divaseq_analysis/alberto/mountfolder//JBx_203296/aanava-1-glycerol-stock-5-D2_R1R2.vcf	/Users/albertonava/Documents/Projects/211221_divaseq_analysis/alberto/snapshots/JBx_203296_nava-1-glycerol-stock-5-D2_R1R2.jpg	/Users/albertonava/Documents/Projects/211221_divaseq_analysis/alberto/mountfolder/JBx_203296/JBx_203296.gff3	/Users/albertonava/Documents/Projects/211221_divaseq_analysis/alberto/depths/aanava-1-glycerol-stock-5-D2_R1R2.bam.depth	['C->[A]@POS1494', 'GA->[G]@POS6564', 'TTTCAA->[T]@POS6951', 'T->[C]@POS7003', 'AT->[A]@POS7009', 'C->[T]@POS8955']	pPM021	[(4966, 11811, 'FICUS-Kan')]	['C->[A]@POS1494']	[]	[]	FALSE	FALSE		TRUE
2	aanava-1-glycerol-stock-5-A3	38660	24565	23862	975.2757	72.4461	JBx_203297	11864	340	36	7	9	glycerol-stock-5-A3	mountfolder//JBx_203297/aanava-1-glycerol-stock-5-A3_R1R2.bam	/Users/albertonava/Documents/Projects/211221_divaseq_analysis/alberto/mountfolder/JBx_203297/JBx_203297.fa	/Users/albertonava/Documents/Projects/211221_divaseq_analysis/alberto/mountfolder//JBx_203297/aanava-1-glycerol-stock-5-A3_R1R2.bam	/Users/albertonava/Documents/Projects/211221_divaseq_analysis/alberto/mountfolder//JBx_203297/aanava-1-glycerol-stock-5-A3_R1R2.vcf	/Users/albertonava/Documents/Projects/211221_divaseq_analysis/alberto/snapshots/JBx_203297_nava-1-glycerol-stock-5-A3_R1R2.jpg	/Users/albertonava/Documents/Projects/211221_divaseq_analysis/alberto/mountfolder/JBx_203297/JBx_203297.gff3	/Users/albertonava/Documents/Projects/211221_divaseq_analysis/alberto/depths/aanava-1-glycerol-stock-5-A3_R1R2.bam.depth	['A->[G]@POS582', 'C->[T]@POS585', 'G->[A]@POS588', 'G->[T]@POS591', 'A->[G]@POS592', 'T->[G]@POS600', 'T->[C]@POS603', 'G->[A]@POS609', 'CA->[C]@POS618', 'C->[CA]@POS621', 'G->[T]@POS627', 'G->[T]@POS630', 'A->[C]@POS631', 'T->[G]@POS633', 'GA->[G]@POS6564', 'TTTCAA->[T]@POS6951', 'G->[A]@POS6998', 'T->[C]@POS7003', 'AT->[A]@POS7009', 'C->[T]@POS8955']	pPM021	[(4966, 11829, 'FICUS-Kan')]	['A->[G]@POS582', 'C->[T]@POS585', 'G->[A]@POS588', 'G->[T]@POS591', 'A->[G]@POS592', 'T->[G]@POS600', 'T->[C]@POS603', 'G->[A]@POS609', 'CA->[C]@POS618', 'C->[CA]@POS621', 'G->[T]@POS627', 'G->[T]@POS630', 'A->[C]@POS631', 'T->[G]@POS633']	[(144, 216), (260, 336), (391, 690), (716, 996), (1047, 1098), (1149, 1323), (1369, 4611), (4649, 4679), (6820, 6914), (6952, 6956), (7010, 7010)]	[(144, 216), (260, 336), (391, 690), (716, 996), (1047, 1098), (1149, 1323), (1369, 4611), (4649, 4679)]	FALSE	FALSE		FALSE
9	aanava-1-glycerol-stock-5-F2	80882	78652	78426	3333.9779	100	JBx_203297	11864	324	2	0	4	glycerol-stock-5-F2	mountfolder//JBx_203297/aanava-1-glycerol-stock-5-F2_R1R2.bam	/Users/albertonava/Documents/Projects/211221_divaseq_analysis/alberto/mountfolder/JBx_203297/JBx_203297.fa	/Users/albertonava/Documents/Projects/211221_divaseq_analysis/alberto/mountfolder//JBx_203297/aanava-1-glycerol-stock-5-F2_R1R2.bam	/Users/albertonava/Documents/Projects/211221_divaseq_analysis/alberto/mountfolder//JBx_203297/aanava-1-glycerol-stock-5-F2_R1R2.vcf	/Users/albertonava/Documents/Projects/211221_divaseq_analysis/alberto/snapshots/JBx_203297_nava-1-glycerol-stock-5-F2_R1R2.jpg	/Users/albertonava/Documents/Projects/211221_divaseq_analysis/alberto/mountfolder/JBx_203297/JBx_203297.gff3	/Users/albertonava/Documents/Projects/211221_divaseq_analysis/alberto/depths/aanava-1-glycerol-stock-5-F2_R1R2.bam.depth	['GA->[G]@POS6564', 'TTTCAA->[T]@POS6951', 'T->[C]@POS7003', 'AT->[A]@POS7009', 'C->[T]@POS8955']	pPM021	[(4966, 11829, 'FICUS-Kan')]	[]	[]	[]	TRUE	TRUE		TRUE
10	aanava-1-glycerol-stock-5-G2	36507	36422	36318	1561.7365	99.6713	JBx_203297	11864	334	2	0	5	glycerol-stock-5-G2	mountfolder//JBx_203297/aanava-1-glycerol-stock-5-G2_R1R2.bam	/Users/albertonava/Documents/Projects/211221_divaseq_analysis/alberto/mountfolder/JBx_203297/JBx_203297.fa	/Users/albertonava/Documents/Projects/211221_divaseq_analysis/alberto/mountfolder//JBx_203297/aanava-1-glycerol-stock-5-G2_R1R2.bam	/Users/albertonava/Documents/Projects/211221_divaseq_analysis/alberto/mountfolder//JBx_203297/aanava-1-glycerol-stock-5-G2_R1R2.vcf	/Users/albertonava/Documents/Projects/211221_divaseq_analysis/alberto/snapshots/JBx_203297_nava-1-glycerol-stock-5-G2_R1R2.jpg	/Users/albertonava/Documents/Projects/211221_divaseq_analysis/alberto/mountfolder/JBx_203297/JBx_203297.gff3	/Users/albertonava/Documents/Projects/211221_divaseq_analysis/alberto/depths/aanava-1-glycerol-stock-5-G2_R1R2.bam.depth	['TTTCAA->[T]@POS6951', 'AAT->[A]@POS6960', 'ATCATT->[A]@POS6965', 'T->[C]@POS7003', 'AT->[A]@POS7009', 'C->[T]@POS8955']	pPM021	[(4966, 11829, 'FICUS-Kan')]	[]	[(6878, 6924), (6952, 6956), (7010, 7010)]	[]	TRUE	TRUE		TRUE
11	aanava-1-glycerol-stock-5-H2	42505	35144	34676	1446.7744	100	JBx_203297	11864	337	4	0	4	glycerol-stock-5-H2	mountfolder//JBx_203297/aanava-1-glycerol-stock-5-H2_R1R2.bam	/Users/albertonava/Documents/Projects/211221_divaseq_analysis/alberto/mountfolder/JBx_203297/JBx_203297.fa	/Users/albertonava/Documents/Projects/211221_divaseq_analysis/alberto/mountfolder//JBx_203297/aanava-1-glycerol-stock-5-H2_R1R2.bam	/Users/albertonava/Documents/Projects/211221_divaseq_analysis/alberto/mountfolder//JBx_203297/aanava-1-glycerol-stock-5-H2_R1R2.vcf	/Users/albertonava/Documents/Projects/211221_divaseq_analysis/alberto/snapshots/JBx_203297_nava-1-glycerol-stock-5-H2_R1R2.jpg	/Users/albertonava/Documents/Projects/211221_divaseq_analysis/alberto/mountfolder/JBx_203297/JBx_203297.gff3	/Users/albertonava/Documents/Projects/211221_divaseq_analysis/alberto/depths/aanava-1-glycerol-stock-5-H2_R1R2.bam.depth	['C->[A]@POS937', 'GA->[G]@POS6564', 'TTTCAA->[T]@POS6951', 'CT->[C]@POS6982', 'T->[G]@POS6985', 'T->[C]@POS7003', 'AT->[A]@POS7009', 'C->[T]@POS8955']	pPM021	[(4966, 11829, 'FICUS-Kan')]	['C->[A]@POS937']	[(6856, 6917), (6952, 6956), (7010, 7010)]	[]	FALSE	FALSE		FALSE
12	aanava-1-glycerol-stock-6-A1	56910	43911	42627	1486.4055	61.6222	JBx_203298	13414	288	21	3	6	glycerol-stock-6-A1	mountfolder//JBx_203298/aanava-1-glycerol-stock-6-A1_R1R2.bam	/Users/albertonava/Documents/Projects/211221_divaseq_analysis/alberto/mountfolder/JBx_203298/JBx_203298.fa	/Users/albertonava/Documents/Projects/211221_divaseq_analysis/alberto/mountfolder//JBx_203298/aanava-1-glycerol-stock-6-A1_R1R2.bam	/Users/albertonava/Documents/Projects/211221_divaseq_analysis/alberto/mountfolder//JBx_203298/aanava-1-glycerol-stock-6-A1_R1R2.vcf	/Users/albertonava/Documents/Projects/211221_divaseq_analysis/alberto/snapshots/JBx_203298_nava-1-glycerol-stock-6-A1_R1R2.jpg	/Users/albertonava/Documents/Projects/211221_divaseq_analysis/alberto/mountfolder/JBx_203298/JBx_203298.gff3	/Users/albertonava/Documents/Projects/211221_divaseq_analysis/alberto/depths/aanava-1-glycerol-stock-6-A1_R1R2.bam.depth	['G->[A]@POS103', 'G->[A]@POS108', 'C->[T]@POS111', 'G->[A]@POS4517', 'T->[C]@POS4962', 'A->[G]@POS5205', 'G->[A]@POS5230', 'C->[G]@POS5247', 'G->[C]@POS6003', 'G->[C]@POS6004', 'C->[T]@POS6006', 'A->[C]@POS6010', 'T->[C]@POS6015', 'A->[AAC]@POS6016', 'CGG->[C]@POS6019', 'A->[ACCCAC]@POS6025', 'ATCCGC->[A]@POS6027', 'T->[TGGA]@POS6041', 'TTCA->[T]@POS6042', 'T->[G]@POS6048', 'T->[C]@POS6049', 'A-…	pPM021	[(6451, 13296, 'FICUS-Kan')]	['G->[A]@POS103', 'G->[A]@POS108', 'C->[T]@POS111', 'G->[A]@POS4517', 'T->[C]@POS4962', 'A->[G]@POS5205', 'G->[A]@POS5230', 'C->[G]@POS5247', 'G->[C]@POS6003', 'G->[C]@POS6004', 'C->[T]@POS6006', 'A->[C]@POS6010', 'T->[C]@POS6015', 'A->[AAC]@POS6016', 'CGG->[C]@POS6019', 'A->[ACCCAC]@POS6025', 'ATCCGC->[A]@POS6027', 'T->[TGGA]@POS6041', 'TTCA->[T]@POS6042', 'T->[G]@POS6048', 'T->[C]@POS6049', 'A-…	[(135, 6051), (6415, 6422), (8352, 8392), (8437, 8441), (8495, 8495)]	[(135, 6051), (6415, 6422)]	FALSE	FALSE		FALSE
17	aanava-1-glycerol-stock-6-C1	83006	58148	56531	1956.1712	68.2347	JBx_203298	13414	279	22	6	8	glycerol-stock-6-C1	mountfolder//JBx_203298/aanava-1-glycerol-stock-6-C1_R1R2.bam	/Users/albertonava/Documents/Projects/211221_divaseq_analysis/alberto/mountfolder/JBx_203298/JBx_203298.fa	/Users/albertonava/Documents/Projects/211221_divaseq_analysis/alberto/mountfolder//JBx_203298/aanava-1-glycerol-stock-6-C1_R1R2.bam	/Users/albertonava/Documents/Projects/211221_divaseq_analysis/alberto/mountfolder//JBx_203298/aanava-1-glycerol-stock-6-C1_R1R2.vcf	/Users/albertonava/Documents/Projects/211221_divaseq_analysis/alberto/snapshots/JBx_203298_nava-1-glycerol-stock-6-C1_R1R2.jpg	/Users/albertonava/Documents/Projects/211221_divaseq_analysis/alberto/mountfolder/JBx_203298/JBx_203298.gff3	/Users/albertonava/Documents/Projects/211221_divaseq_analysis/alberto/depths/aanava-1-glycerol-stock-6-C1_R1R2.bam.depth	['A->[C]@POS634', 'GGT->[G]@POS639', 'G->[GCA]@POS644', 'T->[G]@POS646', 'G->[A]@POS648', 'T->[G]@POS655', 'G->[C]@POS657', 'A->[G]@POS5205', 'GA->[G]@POS5602', 'C->[A]@POS5606', 'G->[A]@POS5611', 'C->[CG]@POS5613', 'C->[CT]@POS5614', 'G->[C]@POS5616', 'CG->[C]@POS5620', 'CT->[C]@POS5623', 'G->[GAC]@POS5625', 'G->[GCA]@POS5627', 'GTGAAGGGGTGC->[G]@POS5630', 'C->[A]@POS5647', 'C->[G]@POS5652', 'A-…	pPM021	[(6451, 13296, 'FICUS-Kan')]	['A->[C]@POS634', 'GGT->[G]@POS639', 'G->[GCA]@POS644', 'T->[G]@POS646', 'G->[A]@POS648', 'T->[G]@POS655', 'G->[C]@POS657', 'A->[G]@POS5205', 'GA->[G]@POS5602', 'C->[A]@POS5606', 'G->[A]@POS5611', 'C->[CG]@POS5613', 'C->[CT]@POS5614', 'G->[C]@POS5616', 'CG->[C]@POS5620', 'CT->[C]@POS5623', 'G->[GAC]@POS5625', 'G->[GCA]@POS5627', 'GTGAAGGGGTGC->[G]@POS5630', 'C->[A]@POS5647', 'C->[G]@POS5652', 'A-…	[(188, 570), (641, 1035), (1056, 4459), (5603, 5671), (5707, 5865)]	[(188, 570), (641, 1035), (1056, 4459), (5603, 5671), (5707, 5865)]	FALSE	FALSE		FALSE
20	aanava-1-glycerol-stock-6-D1	60603	61999	61365	2161.5399	67.271	JBx_203299	13349	306	17	5	7	glycerol-stock-6-D1	mountfolder//JBx_203299/aanava-1-glycerol-stock-6-D1_R1R2.bam	/Users/albertonava/Documents/Projects/211221_divaseq_analysis/alberto/mountfolder/JBx_203299/JBx_203299.fa	/Users/albertonava/Documents/Projects/211221_divaseq_analysis/alberto/mountfolder//JBx_203299/aanava-1-glycerol-stock-6-D1_R1R2.bam	/Users/albertonava/Documents/Projects/211221_divaseq_analysis/alberto/mountfolder//JBx_203299/aanava-1-glycerol-stock-6-D1_R1R2.vcf	/Users/albertonava/Documents/Projects/211221_divaseq_analysis/alberto/snapshots/JBx_203299_nava-1-glycerol-stock-6-D1_R1R2.jpg	/Users/albertonava/Documents/Projects/211221_divaseq_analysis/alberto/mountfolder/JBx_203299/JBx_203299.gff3	/Users/albertonava/Documents/Projects/211221_divaseq_analysis/alberto/depths/aanava-1-glycerol-stock-6-D1_R1R2.bam.depth	['A->[G]@POS5205', 'GA->[G]@POS5602', 'C->[A]@POS5606', 'G->[GGTGGACTT]@POS5608', 'G->[A]@POS5611', 'C->[CG]@POS5613', 'C->[CT]@POS5614', 'G->[C]@POS5616', 'CG->[C]@POS5620', 'CT->[C]@POS5623', 'G->[GAC]@POS5625', 'G->[GCA]@POS5627', 'GTGAAGGGGTGC->[G]@POS5630', 'C->[A]@POS5647', 'C->[G]@POS5652', 'A->[T]@POS5653', 'C->[T]@POS5655', 'G->[C]@POS5661', 'G->[C]@POS5664', 'G->[C]@POS5668', 'C->[T]@PO…	pPM021	[(6451, 13314, 'FICUS-Kan')]	['A->[G]@POS5205', 'GA->[G]@POS5602', 'C->[A]@POS5606', 'G->[GGTGGACTT]@POS5608', 'G->[A]@POS5611', 'C->[CG]@POS5613', 'C->[CT]@POS5614', 'G->[C]@POS5616', 'CG->[C]@POS5620', 'CT->[C]@POS5623', 'G->[GAC]@POS5625', 'G->[GCA]@POS5627', 'GTGAAGGGGTGC->[G]@POS5630', 'C->[A]@POS5647', 'C->[G]@POS5652', 'A->[T]@POS5653', 'C->[T]@POS5655', 'G->[C]@POS5661', 'G->[C]@POS5664', 'G->[C]@POS5668', 'C->[T]@PO…	[(189, 4458), (5603, 5655), (5728, 5850), (8437, 8441), (8495, 8495)]	[(189, 4458), (5603, 5655), (5728, 5850)]	FALSE	FALSE		FALSE
24	aanava-1-glycerol-stock-6-D3	38372	27752	27380	966.0751	63.3435	JBx_203304	13411	303	33	6	9	glycerol-stock-6-D3	mountfolder//JBx_203304/aanava-1-glycerol-stock-6-D3_R1R2.bam	/Users/albertonava/Documents/Projects/211221_divaseq_analysis/alberto/mountfolder/JBx_203304/JBx_203304.fa	/Users/albertonava/Documents/Projects/211221_divaseq_analysis/alberto/mountfolder//JBx_203304/aanava-1-glycerol-stock-6-D3_R1R2.bam	/Users/albertonava/Documents/Projects/211221_divaseq_analysis/alberto/mountfolder//JBx_203304/aanava-1-glycerol-stock-6-D3_R1R2.vcf	/Users/albertonava/Documents/Projects/211221_divaseq_analysis/alberto/snapshots/JBx_203304_nava-1-glycerol-stock-6-D3_R1R2.jpg	/Users/albertonava/Documents/Projects/211221_divaseq_analysis/alberto/mountfolder/JBx_203304/JBx_203304.gff3	/Users/albertonava/Documents/Projects/211221_divaseq_analysis/alberto/depths/aanava-1-glycerol-stock-6-D3_R1R2.bam.depth	['G->[T]@POS108', 'C->[CCGT]@POS113', 'CATGGCG->[C]@POS123', 'C->[T]@POS132', 'C->[G]@POS135', 'A->[T]@POS137', 'C->[G]@POS141', 'C->[T]@POS144', 'GAAT->[G]@POS150', 'C->[CTCG]@POS156', 'G->[C]@POS159', 'C->[G]@POS162', 'C->[G]@POS165', 'A->[T]@POS166', 'GGA->[G]@POS171', 'G->[C]@POS846', 'G->[GA]@POS852', 'T->[A]@POS853', 'GT->[G]@POS857', 'C->[G]@POS862', 'C->[A]@POS863', 'T->[C]@POS868', 'TGG-…	pPM021	[(6448, 13293, 'FICUS-Kan')]	['G->[T]@POS108', 'C->[CCGT]@POS113', 'CATGGCG->[C]@POS123', 'C->[T]@POS132', 'C->[G]@POS135', 'A->[T]@POS137', 'C->[G]@POS141', 'C->[T]@POS144', 'GAAT->[G]@POS150', 'C->[CTCG]@POS156', 'G->[C]@POS159', 'C->[G]@POS162', 'C->[G]@POS165', 'A->[T]@POS166', 'GGA->[G]@POS171', 'G->[C]@POS846', 'G->[GA]@POS852', 'T->[A]@POS853', 'GT->[G]@POS857', 'C->[G]@POS862', 'C->[A]@POS863', 'T->[C]@POS868', 'TGG-…	[(127, 357), (390, 571), (643, 887), (955, 1104), (1194, 1242), (1262, 1319), (1359, 4498), (4608, 6093), (8368, 8389), (8434, 8437), (8492, 8492)]	[(127, 357), (390, 571), (643, 887), (955, 1104), (1194, 1242), (1262, 1319), (1359, 4498), (4608, 6093)]	FALSE	FALSE		FALSE
30	aanava-1-glycerol-stock-6-E3	73242	50661	50157	1682.2936	59.3468	JBx_203304	13411	275	18	3	5	glycerol-stock-6-E3	mountfolder//JBx_203304/aanava-1-glycerol-stock-6-E3_R1R2.bam	/Users/albertonava/Documents/Projects/211221_divaseq_analysis/alberto/mountfolder/JBx_203304/JBx_203304.fa	/Users/albertonava/Documents/Projects/211221_divaseq_analysis/alberto/mountfolder//JBx_203304/aanava-1-glycerol-stock-6-E3_R1R2.bam	/Users/albertonava/Documents/Projects/211221_divaseq_analysis/alberto/mountfolder//JBx_203304/aanava-1-glycerol-stock-6-E3_R1R2.vcf	/Users/albertonava/Documents/Projects/211221_divaseq_analysis/alberto/snapshots/JBx_203304_nava-1-glycerol-stock-6-E3_R1R2.jpg	/Users/albertonava/Documents/Projects/211221_divaseq_analysis/alberto/mountfolder/JBx_203304/JBx_203304.gff3	/Users/albertonava/Documents/Projects/211221_divaseq_analysis/alberto/depths/aanava-1-glycerol-stock-6-E3_R1R2.bam.depth	['C->[T]@POS117', 'T->[C]@POS903', 'G->[T]@POS906', 'T->[G]@POS930', 'C->[T]@POS937', 'T->[G]@POS939', 'C->[A]@POS5844', 'GA->[G]@POS8046', 'TTTCAA->[T]@POS8433', 'T->[C]@POS8485', 'AT->[A]@POS8491', 'C->[T]@POS10437']	pPM021	[(6448, 13293, 'FICUS-Kan')]	['C->[T]@POS117', 'T->[C]@POS903', 'G->[T]@POS906', 'T->[G]@POS930', 'C->[T]@POS937', 'T->[G]@POS939', 'C->[A]@POS5844']	[(129, 572), (643, 888), (955, 1104), (1194, 1242), (1266, 1319), (1359, 6093), (8492, 8492)]	[(129, 572), (643, 888), (955, 1104), (1194, 1242), (1266, 1319), (1359, 6093)]	FALSE	FALSE		FALSE
36	aanava-1-glycerol-stock-6-G3	53471	37118	37033	1322.7448	58.5042	JBx_203304	13411	312	44	11	13	glycerol-stock-6-G3	mountfolder//JBx_203304/aanava-1-glycerol-stock-6-G3_R1R2.bam	/Users/albertonava/Documents/Projects/211221_divaseq_analysis/alberto/mountfolder/JBx_203304/JBx_203304.fa	/Users/albertonava/Documents/Projects/211221_divaseq_analysis/alberto/mountfolder//JBx_203304/aanava-1-glycerol-stock-6-G3_R1R2.bam	/Users/albertonava/Documents/Projects/211221_divaseq_analysis/alberto/mountfolder//JBx_203304/aanava-1-glycerol-stock-6-G3_R1R2.vcf	/Users/albertonava/Documents/Projects/211221_divaseq_analysis/alberto/snapshots/JBx_203304_nava-1-glycerol-stock-6-G3_R1R2.jpg	/Users/albertonava/Documents/Projects/211221_divaseq_analysis/alberto/mountfolder/JBx_203304/JBx_203304.gff3	/Users/albertonava/Documents/Projects/211221_divaseq_analysis/alberto/depths/aanava-1-glycerol-stock-6-G3_R1R2.bam.depth	['G->[C]@POS108', 'G->[C]@POS122', 'C->[G, A]@POS123', 'G->[A]@POS127', 'C->[G, CCTGTAGACTGCCTGGTGAGGTGGACAGTCCAGAACGGTT]@POS128', 'G->[T]@POS129', 'C->[T]@POS132', 'C->[T]@POS135', 'G->[GT]@POS143', 'G->[A]@POS145', 'GGTGAA->[G]@POS147', 'T->[TC]@POS153', 'C->[CTCG]@POS156', 'C->[G]@POS162', 'A->[C]@POS166', 'GA->[G]@POS8046', 'T->[C]@POS8432', 'TTTCAA->[T]@POS8433', 'AAT->[A]@POS8442', 'ATCAT->…	pPM021	[(6448, 13293, 'FICUS-Kan')]	['G->[C]@POS108', 'G->[C]@POS122', 'C->[G, A]@POS123', 'G->[A]@POS127', 'C->[G, CCTGTAGACTGCCTGGTGAGGTGGACAGTCCAGAACGGTT]@POS128', 'G->[T]@POS129', 'C->[T]@POS132', 'C->[T]@POS135', 'G->[GT]@POS143', 'G->[A]@POS145', 'GGTGAA->[G]@POS147', 'T->[TC]@POS153', 'C->[CTCG]@POS156', 'C->[G]@POS162', 'A->[C]@POS166']	[(129, 572), (643, 888), (955, 1104), (1194, 6093), (8434, 8438), (8492, 8492)]	[(129, 572), (643, 888), (955, 1104), (1194, 6093)]	FALSE	FALSE		FALSE
25	aanava-1-glycerol-stock-6-D4	69314	67775	66989	2520.0551	100	JBx_203306	12607	287	2	0	4	glycerol-stock-6-D4	mountfolder//JBx_203306/aanava-1-glycerol-stock-6-D4_R1R2.bam	/Users/albertonava/Documents/Projects/211221_divaseq_analysis/alberto/mountfolder/JBx_203306/JBx_203306.fa	/Users/albertonava/Documents/Projects/211221_divaseq_analysis/alberto/mountfolder//JBx_203306/aanava-1-glycerol-stock-6-D4_R1R2.bam	/Users/albertonava/Documents/Projects/211221_divaseq_analysis/alberto/mountfolder//JBx_203306/aanava-1-glycerol-stock-6-D4_R1R2.vcf	/Users/albertonava/Documents/Projects/211221_divaseq_analysis/alberto/snapshots/JBx_203306_nava-1-glycerol-stock-6-D4_R1R2.jpg	/Users/albertonava/Documents/Projects/211221_divaseq_analysis/alberto/mountfolder/JBx_203306/JBx_203306.gff3	/Users/albertonava/Documents/Projects/211221_divaseq_analysis/alberto/depths/aanava-1-glycerol-stock-6-D4_R1R2.bam.depth	['TTTCAA->[T]@POS7629', 'T->[C]@POS7681', 'AT->[A]@POS7687', 'C->[T]@POS9633']	pPM021	[(5644, 12489, 'FICUS-Kan')]	[]	[(7630, 7634), (7688, 7688)]	[]	TRUE	TRUE		TRUE
31	aanava-1-glycerol-stock-6-E4	66509	64569	63751	2418.1709	100	JBx_203306	12607	288	2	0	3	glycerol-stock-6-E4	mountfolder//JBx_203306/aanava-1-glycerol-stock-6-E4_R1R2.bam	/Users/albertonava/Documents/Projects/211221_divaseq_analysis/alberto/mountfolder/JBx_203306/JBx_203306.fa	/Users/albertonava/Documents/Projects/211221_divaseq_analysis/alberto/mountfolder//JBx_203306/aanava-1-glycerol-stock-6-E4_R1R2.bam	/Users/albertonava/Documents/Projects/211221_divaseq_analysis/alberto/mountfolder//JBx_203306/aanava-1-glycerol-stock-6-E4_R1R2.vcf	/Users/albertonava/Documents/Projects/211221_divaseq_analysis/alberto/snapshots/JBx_203306_nava-1-glycerol-stock-6-E4_R1R2.jpg	/Users/albertonava/Documents/Projects/211221_divaseq_analysis/alberto/mountfolder/JBx_203306/JBx_203306.gff3	/Users/albertonava/Documents/Projects/211221_divaseq_analysis/alberto/depths/aanava-1-glycerol-stock-6-E4_R1R2.bam.depth	['GA->[G]@POS7242', 'TTTCAA->[T]@POS7629', 'T->[C]@POS7681', 'AT->[A]@POS7687', 'C->[T]@POS9633']	pPM021	[(5644, 12489, 'FICUS-Kan')]	[]	[(7630, 7634)]	[]	TRUE	TRUE		TRUE
37	aanava-1-glycerol-stock-6-G4	49988	48612	48098	1841.7915	100	JBx_203306	12607	293	3	0	4	glycerol-stock-6-G4	mountfolder//JBx_203306/aanava-1-glycerol-stock-6-G4_R1R2.bam	/Users/albertonava/Documents/Projects/211221_divaseq_analysis/alberto/mountfolder/JBx_203306/JBx_203306.fa	/Users/albertonava/Documents/Projects/211221_divaseq_analysis/alberto/mountfolder//JBx_203306/aanava-1-glycerol-stock-6-G4_R1R2.bam	/Users/albertonava/Documents/Projects/211221_divaseq_analysis/alberto/mountfolder//JBx_203306/aanava-1-glycerol-stock-6-G4_R1R2.vcf	/Users/albertonava/Documents/Projects/211221_divaseq_analysis/alberto/snapshots/JBx_203306_nava-1-glycerol-stock-6-G4_R1R2.jpg	/Users/albertonava/Documents/Projects/211221_divaseq_analysis/alberto/mountfolder/JBx_203306/JBx_203306.gff3	/Users/albertonava/Documents/Projects/211221_divaseq_analysis/alberto/depths/aanava-1-glycerol-stock-6-G4_R1R2.bam.depth	['TTTCAA->[T]@POS7629', 'A->[G]@POS7646', 'CT->[C]@POS7660', 'T->[C]@POS7681', 'AT->[A]@POS7687', 'C->[T]@POS9633']	pPM021	[(5644, 12489, 'FICUS-Kan')]	[]	[(7543, 7596), (7630, 7634), (7688, 7688)]	[]	TRUE	TRUE		TRUE
16	aanava-1-glycerol-stock-6-B7	36619	36207	36057	1557.8094	99.9487	JBx_203317	11699	319	3	0	3	glycerol-stock-6-B7	mountfolder//JBx_203317/aanava-1-glycerol-stock-6-B7_R1R2.bam	/Users/albertonava/Documents/Projects/211221_divaseq_analysis/alberto/mountfolder/JBx_203317/JBx_203317.fa	/Users/albertonava/Documents/Projects/211221_divaseq_analysis/alberto/mountfolder//JBx_203317/aanava-1-glycerol-stock-6-B7_R1R2.bam	/Users/albertonava/Documents/Projects/211221_divaseq_analysis/alberto/mountfolder//JBx_203317/aanava-1-glycerol-stock-6-B7_R1R2.vcf	/Users/albertonava/Documents/Projects/211221_divaseq_analysis/alberto/snapshots/JBx_203317_nava-1-glycerol-stock-6-B7_R1R2.jpg	/Users/albertonava/Documents/Projects/211221_divaseq_analysis/alberto/mountfolder/JBx_203317/JBx_203317.gff3	/Users/albertonava/Documents/Projects/211221_divaseq_analysis/alberto/depths/aanava-1-glycerol-stock-6-B7_R1R2.bam.depth	['C->[T]@POS1569', 'GA->[G]@POS6399', 'TTTCAA->[T]@POS6786', 'T->[C]@POS6838', 'AT->[A]@POS6844', 'C->[T]@POS8790']	pPM021	[(4801, 11664, 'FICUS-Kan')]	['C->[T]@POS1569']	[(6700, 6735), (6787, 6791), (6845, 6845)]	[]	FALSE	maybe, check	ggc->ggt=G->G	TRUE
19	aanava-1-glycerol-stock-6-C7	79110	37911	37865	1469.4781	71.3264	JBx_203320	11746	264	65	2	9	glycerol-stock-6-C7	mountfolder//JBx_203320/aanava-1-glycerol-stock-6-C7_R1R2.bam	/Users/albertonava/Documents/Projects/211221_divaseq_analysis/alberto/mountfolder/JBx_203320/JBx_203320.fa	/Users/albertonava/Documents/Projects/211221_divaseq_analysis/alberto/mountfolder//JBx_203320/aanava-1-glycerol-stock-6-C7_R1R2.bam	/Users/albertonava/Documents/Projects/211221_divaseq_analysis/alberto/mountfolder//JBx_203320/aanava-1-glycerol-stock-6-C7_R1R2.vcf	/Users/albertonava/Documents/Projects/211221_divaseq_analysis/alberto/snapshots/JBx_203320_nava-1-glycerol-stock-6-C7_R1R2.jpg	/Users/albertonava/Documents/Projects/211221_divaseq_analysis/alberto/mountfolder/JBx_203320/JBx_203320.gff3	/Users/albertonava/Documents/Projects/211221_divaseq_analysis/alberto/depths/aanava-1-glycerol-stock-6-C7_R1R2.bam.depth	['C->[G]@POS108', 'G->[T]@POS111', 'C->[G]@POS117', 'G->[T]@POS120', 'T->[C]@POS123', 'T->[C]@POS135', 'G->[A]@POS144', 'A->[G]@POS145', 'C->[T]@POS147', 'GAC->[G]@POS150', 'G->[GAT]@POS153', 'C->[A]@POS156', 'C->[A]@POS159', 'C->[G]@POS162', 'C->[T]@POS165', 'C->[T]@POS175', 'G->[T]@POS177', 'T->[C]@POS178', 'A->[C]@POS185', 'A->[G]@POS186', 'G->[A]@POS190', 'C->[G]@POS192', 'A->[T]@POS300', 'A-…	pPM021	[(4783, 11628, 'FICUS-Kan')]	['C->[G]@POS108', 'G->[T]@POS111', 'C->[G]@POS117', 'G->[T]@POS120', 'T->[C]@POS123', 'T->[C]@POS135', 'G->[A]@POS144', 'A->[G]@POS145', 'C->[T]@POS147', 'GAC->[G]@POS150', 'G->[GAT]@POS153', 'C->[A]@POS156', 'C->[A]@POS159', 'C->[G]@POS162', 'C->[T]@POS165', 'C->[T]@POS175', 'G->[T]@POS177', 'T->[C]@POS178', 'A->[C]@POS185', 'A->[G]@POS186', 'G->[A]@POS190', 'C->[G]@POS192', 'A->[T]@POS300', 'A-…	[(144, 312), (479, 873), (969, 1911), (2004, 2346), (2367, 4332)]	[(144, 312), (479, 873), (969, 1911), (2004, 2346), (2367, 4332)]	FALSE	FALSE		FALSE
26	aanava-1-glycerol-stock-6-D7	63775	53967	53746	2209.0504	63.5876	JBx_203320	11746	285	2	0	3	glycerol-stock-6-D7	mountfolder//JBx_203320/aanava-1-glycerol-stock-6-D7_R1R2.bam	/Users/albertonava/Documents/Projects/211221_divaseq_analysis/alberto/mountfolder/JBx_203320/JBx_203320.fa	/Users/albertonava/Documents/Projects/211221_divaseq_analysis/alberto/mountfolder//JBx_203320/aanava-1-glycerol-stock-6-D7_R1R2.bam	/Users/albertonava/Documents/Projects/211221_divaseq_analysis/alberto/mountfolder//JBx_203320/aanava-1-glycerol-stock-6-D7_R1R2.vcf	/Users/albertonava/Documents/Projects/211221_divaseq_analysis/alberto/snapshots/JBx_203320_nava-1-glycerol-stock-6-D7_R1R2.jpg	/Users/albertonava/Documents/Projects/211221_divaseq_analysis/alberto/mountfolder/JBx_203320/JBx_203320.gff3	/Users/albertonava/Documents/Projects/211221_divaseq_analysis/alberto/depths/aanava-1-glycerol-stock-6-D7_R1R2.bam.depth	['GA->[G]@POS6381', 'TTTCAA->[T]@POS6768', 'T->[C]@POS6820', 'AT->[A]@POS6826', 'C->[T]@POS8772']	pPM021	[(4783, 11628, 'FICUS-Kan')]	[]	[(135, 4428), (6700, 6707), (6769, 6773)]	[(135, 4428)]	FALSE	FALSE		FALSE
21	aanava-1-glycerol-stock-6-D10	62995	54343	54081	2267.8766	95.8767	JBx_203341	10283	262	211	8	11	glycerol-stock-6-D10	mountfolder//JBx_203341/aanava-1-glycerol-stock-6-D10_R1R2.bam	/Users/albertonava/Documents/Projects/211221_divaseq_analysis/alberto/mountfolder/JBx_203341/JBx_203341.fa	/Users/albertonava/Documents/Projects/211221_divaseq_analysis/alberto/mountfolder//JBx_203341/aanava-1-glycerol-stock-6-D10_R1R2.bam	/Users/albertonava/Documents/Projects/211221_divaseq_analysis/alberto/mountfolder//JBx_203341/aanava-1-glycerol-stock-6-D10_R1R2.vcf	/Users/albertonava/Documents/Projects/211221_divaseq_analysis/alberto/snapshots/JBx_203341_nava-1-glycerol-stock-6-D10_R1R2.jpg	/Users/albertonava/Documents/Projects/211221_divaseq_analysis/alberto/mountfolder/JBx_203341/JBx_203341.gff3	/Users/albertonava/Documents/Projects/211221_divaseq_analysis/alberto/depths/aanava-1-glycerol-stock-6-D10_R1R2.bam.depth	['G->[A]@POS80', 'C->[G]@POS117', 'A->[C]@POS133', 'A->[G]@POS134', 'C->[T]@POS138', 'T->[G]@POS141', 'A->[G]@POS160', 'C->[G]@POS162', 'T->[C]@POS165', 'T->[C]@POS174', 'G->[T]@POS177', 'G->[C]@POS183', 'C->[T]@POS186', 'A->[G]@POS192', 'G->[C]@POS204', 'G->[C]@POS214', 'A->[G]@POS219', 'A->[C]@POS228', 'A->[G]@POS314', 'T->[C]@POS315', 'A->[G]@POS330', 'G->[C]@POS339', 'C->[G]@POS348', 'C->[T]@…	pPM021	[(3385, 10248, 'FICUS-Kan')]	['G->[A]@POS80', 'C->[G]@POS117', 'A->[C]@POS133', 'A->[G]@POS134', 'C->[T]@POS138', 'T->[G]@POS141', 'A->[G]@POS160', 'C->[G]@POS162', 'T->[C]@POS165', 'T->[C]@POS174', 'G->[T]@POS177', 'G->[C]@POS183', 'C->[T]@POS186', 'A->[G]@POS192', 'G->[C]@POS204', 'G->[C]@POS214', 'A->[G]@POS219', 'A->[C]@POS228', 'A->[G]@POS314', 'T->[C]@POS315', 'A->[G]@POS330', 'G->[C]@POS339', 'C->[G]@POS348', 'C->[T]@…	[(1404, 1416), (1505, 1532), (1600, 1710), (2298, 2355), (2382, 2514), (2560, 2610), (2754, 2884), (5297, 5315), (5371, 5375), (5429, 5429)]	[(1404, 1416), (1505, 1532), (1600, 1710), (2298, 2355), (2382, 2514), (2560, 2610), (2754, 2884)]	FALSE	FALSE		FALSE
27	aanava-1-glycerol-stock-6-E10	46342	40383	40066	1783.8893	95.546	JBx_203341	10283	296	216	8	9	glycerol-stock-6-E10	mountfolder//JBx_203341/aanava-1-glycerol-stock-6-E10_R1R2.bam	/Users/albertonava/Documents/Projects/211221_divaseq_analysis/alberto/mountfolder/JBx_203341/JBx_203341.fa	/Users/albertonava/Documents/Projects/211221_divaseq_analysis/alberto/mountfolder//JBx_203341/aanava-1-glycerol-stock-6-E10_R1R2.bam	/Users/albertonava/Documents/Projects/211221_divaseq_analysis/alberto/mountfolder//JBx_203341/aanava-1-glycerol-stock-6-E10_R1R2.vcf	/Users/albertonava/Documents/Projects/211221_divaseq_analysis/alberto/snapshots/JBx_203341_nava-1-glycerol-stock-6-E10_R1R2.jpg	/Users/albertonava/Documents/Projects/211221_divaseq_analysis/alberto/mountfolder/JBx_203341/JBx_203341.gff3	/Users/albertonava/Documents/Projects/211221_divaseq_analysis/alberto/depths/aanava-1-glycerol-stock-6-E10_R1R2.bam.depth	['A->[C]@POS133', 'A->[G]@POS134', 'C->[T]@POS138', 'T->[G]@POS141', 'A->[G]@POS160', 'C->[G]@POS162', 'T->[C]@POS165', 'T->[C]@POS174', 'G->[T]@POS177', 'G->[C]@POS183', 'C->[T]@POS186', 'A->[G]@POS192', 'G->[C]@POS204', 'G->[C]@POS214', 'A->[G]@POS219', 'A->[C]@POS228', 'A->[C]@POS234', 'A->[G]@POS314', 'T->[C]@POS315', 'A->[G]@POS330', 'G->[C]@POS339', 'C->[G]@POS348', 'C->[T]@POS354', 'G->[C]…	pPM021	[(3385, 10248, 'FICUS-Kan')]	['A->[C]@POS133', 'A->[G]@POS134', 'C->[T]@POS138', 'T->[G]@POS141', 'A->[G]@POS160', 'C->[G]@POS162', 'T->[C]@POS165', 'T->[C]@POS174', 'G->[T]@POS177', 'G->[C]@POS183', 'C->[T]@POS186', 'A->[G]@POS192', 'G->[C]@POS204', 'G->[C]@POS214', 'A->[G]@POS219', 'A->[C]@POS228', 'A->[C]@POS234', 'A->[G]@POS314', 'T->[C]@POS315', 'A->[G]@POS330', 'G->[C]@POS339', 'C->[G]@POS348', 'C->[T]@POS354', 'G->[C]…	[(1404, 1416), (1505, 1532), (1600, 1704), (2298, 2514), (2560, 2610), (2754, 2884), (5259, 5306), (5371, 5375), (5429, 5429)]	[(1404, 1416), (1505, 1532), (1600, 1704), (2298, 2514), (2560, 2610), (2754, 2884)]	FALSE	FALSE		FALSE
32	aanava-1-glycerol-stock-6-F10	26272	22685	22517	954.8046	95.1473	JBx_203341	10283	281	152	6	9	glycerol-stock-6-F10	mountfolder//JBx_203341/aanava-1-glycerol-stock-6-F10_R1R2.bam	/Users/albertonava/Documents/Projects/211221_divaseq_analysis/alberto/mountfolder/JBx_203341/JBx_203341.fa	/Users/albertonava/Documents/Projects/211221_divaseq_analysis/alberto/mountfolder//JBx_203341/aanava-1-glycerol-stock-6-F10_R1R2.bam	/Users/albertonava/Documents/Projects/211221_divaseq_analysis/alberto/mountfolder//JBx_203341/aanava-1-glycerol-stock-6-F10_R1R2.vcf	/Users/albertonava/Documents/Projects/211221_divaseq_analysis/alberto/snapshots/JBx_203341_nava-1-glycerol-stock-6-F10_R1R2.jpg	/Users/albertonava/Documents/Projects/211221_divaseq_analysis/alberto/mountfolder/JBx_203341/JBx_203341.gff3	/Users/albertonava/Documents/Projects/211221_divaseq_analysis/alberto/depths/aanava-1-glycerol-stock-6-F10_R1R2.bam.depth	['A->[C]@POS133', 'A->[G]@POS134', 'C->[T]@POS138', 'T->[G]@POS141', 'A->[G]@POS160', 'C->[G]@POS162', 'T->[C]@POS165', 'T->[C]@POS174', 'G->[T]@POS177', 'G->[C]@POS183', 'C->[T]@POS186', 'A->[G]@POS192', 'G->[C]@POS204', 'G->[C]@POS214', 'A->[G]@POS219', 'A->[C]@POS228', 'A->[C]@POS234', 'T->[C]@POS927', 'A->[G]@POS942', 'T->[G]@POS948', 'A->[G]@POS957', 'T->[C]@POS960', 'C->[G]@POS966', 'C->[T]…	pPM021	[(3385, 10248, 'FICUS-Kan')]	['A->[C]@POS133', 'A->[G]@POS134', 'C->[T]@POS138', 'T->[G]@POS141', 'A->[G]@POS160', 'C->[G]@POS162', 'T->[C]@POS165', 'T->[C]@POS174', 'G->[T]@POS177', 'G->[C]@POS183', 'C->[T]@POS186', 'A->[G]@POS192', 'G->[C]@POS204', 'G->[C]@POS214', 'A->[G]@POS219', 'A->[C]@POS228', 'A->[C]@POS234', 'T->[C]@POS927', 'A->[G]@POS942', 'T->[G]@POS948', 'A->[G]@POS957', 'T->[C]@POS960', 'C->[G]@POS966', 'C->[T]…	[(1404, 1416), (1505, 1532), (1600, 1710), (2298, 2514), (2560, 2610), (2754, 2884), (5371, 5375), (5429, 5429)]	[(1404, 1416), (1505, 1532), (1600, 1710), (2298, 2514), (2560, 2610), (2754, 2884)]	FALSE	FALSE		FALSE
35	aanava-1-glycerol-stock-6-G10	29669	26194	26018	1161.1742	95.2057	JBx_203341	10283	281	234	9	14	glycerol-stock-6-G10	mountfolder//JBx_203341/aanava-1-glycerol-stock-6-G10_R1R2.bam	/Users/albertonava/Documents/Projects/211221_divaseq_analysis/alberto/mountfolder/JBx_203341/JBx_203341.fa	/Users/albertonava/Documents/Projects/211221_divaseq_analysis/alberto/mountfolder//JBx_203341/aanava-1-glycerol-stock-6-G10_R1R2.bam	/Users/albertonava/Documents/Projects/211221_divaseq_analysis/alberto/mountfolder//JBx_203341/aanava-1-glycerol-stock-6-G10_R1R2.vcf	/Users/albertonava/Documents/Projects/211221_divaseq_analysis/alberto/snapshots/JBx_203341_nava-1-glycerol-stock-6-G10_R1R2.jpg	/Users/albertonava/Documents/Projects/211221_divaseq_analysis/alberto/mountfolder/JBx_203341/JBx_203341.gff3	/Users/albertonava/Documents/Projects/211221_divaseq_analysis/alberto/depths/aanava-1-glycerol-stock-6-G10_R1R2.bam.depth	['G->[A]@POS80', 'C->[G]@POS117', 'A->[C]@POS133', 'A->[G]@POS134', 'C->[T]@POS138', 'T->[G]@POS141', 'A->[G]@POS160', 'C->[G]@POS162', 'T->[C]@POS165', 'T->[C]@POS174', 'G->[T]@POS177', 'G->[C]@POS183', 'C->[T]@POS186', 'A->[G]@POS192', 'G->[C]@POS204', 'G->[C]@POS214', 'A->[G]@POS219', 'A->[C]@POS228', 'A->[C]@POS234', 'A->[G]@POS314', 'T->[C]@POS315', 'A->[G]@POS330', 'G->[C]@POS339', 'C->[G]@…	pPM021	[(3385, 10248, 'FICUS-Kan')]	['G->[A]@POS80', 'C->[G]@POS117', 'A->[C]@POS133', 'A->[G]@POS134', 'C->[T]@POS138', 'T->[G]@POS141', 'A->[G]@POS160', 'C->[G]@POS162', 'T->[C]@POS165', 'T->[C]@POS174', 'G->[T]@POS177', 'G->[C]@POS183', 'C->[T]@POS186', 'A->[G]@POS192', 'G->[C]@POS204', 'G->[C]@POS214', 'A->[G]@POS219', 'A->[C]@POS228', 'A->[C]@POS234', 'A->[G]@POS314', 'T->[C]@POS315', 'A->[G]@POS330', 'G->[C]@POS339', 'C->[G]@…	[(1404, 1416), (1479, 1480), (1505, 1533), (1599, 1710), (2298, 2511), (2540, 2610), (2754, 2884), (5371, 5374), (5429, 5429)]	[(1404, 1416), (1479, 1480), (1505, 1533), (1599, 1710), (2298, 2511), (2540, 2610), (2754, 2884)]	FALSE	FALSE		FALSE
13	aanava-1-glycerol-stock-6-A11	53843	30597	30468	1417.7468	71.9295	JBx_203342	10381	283	2	0	3	glycerol-stock-6-A11	mountfolder//JBx_203342/aanava-1-glycerol-stock-6-A11_R1R2.bam	/Users/albertonava/Documents/Projects/211221_divaseq_analysis/alberto/mountfolder/JBx_203342/JBx_203342.fa	/Users/albertonava/Documents/Projects/211221_divaseq_analysis/alberto/mountfolder//JBx_203342/aanava-1-glycerol-stock-6-A11_R1R2.bam	/Users/albertonava/Documents/Projects/211221_divaseq_analysis/alberto/mountfolder//JBx_203342/aanava-1-glycerol-stock-6-A11_R1R2.vcf	/Users/albertonava/Documents/Projects/211221_divaseq_analysis/alberto/snapshots/JBx_203342_nava-1-glycerol-stock-6-A11_R1R2.jpg	/Users/albertonava/Documents/Projects/211221_divaseq_analysis/alberto/mountfolder/JBx_203342/JBx_203342.gff3	/Users/albertonava/Documents/Projects/211221_divaseq_analysis/alberto/depths/aanava-1-glycerol-stock-6-A11_R1R2.bam.depth	['GA->[G]@POS5016', 'TTTCAA->[T]@POS5403', 'T->[C]@POS5455', 'AT->[A]@POS5461', 'C->[T]@POS7407']	pPM021	[(3418, 10263, 'FICUS-Kan')]	[]	[(114, 3033), (5404, 5408), (5462, 5462)]	[(114, 3033)]	FALSE	FALSE		FALSE
15	aanava-1-glycerol-stock-6-B11	14080	4078	4046	180.3038	79.1446	JBx_203342	10381	258	6	0	5	glycerol-stock-6-B11	mountfolder//JBx_203342/aanava-1-glycerol-stock-6-B11_R1R2.bam	/Users/albertonava/Documents/Projects/211221_divaseq_analysis/alberto/mountfolder/JBx_203342/JBx_203342.fa	/Users/albertonava/Documents/Projects/211221_divaseq_analysis/alberto/mountfolder//JBx_203342/aanava-1-glycerol-stock-6-B11_R1R2.bam	/Users/albertonava/Documents/Projects/211221_divaseq_analysis/alberto/mountfolder//JBx_203342/aanava-1-glycerol-stock-6-B11_R1R2.vcf	/Users/albertonava/Documents/Projects/211221_divaseq_analysis/alberto/snapshots/JBx_203342_nava-1-glycerol-stock-6-B11_R1R2.jpg	/Users/albertonava/Documents/Projects/211221_divaseq_analysis/alberto/mountfolder/JBx_203342/JBx_203342.gff3	/Users/albertonava/Documents/Projects/211221_divaseq_analysis/alberto/depths/aanava-1-glycerol-stock-6-B11_R1R2.bam.depth	['C->[T]@POS1182', 'G->[C]@POS1188', 'A->[G]@POS2989', 'G->[C]@POS2990', 'GA->[G]@POS5016', 'TTTCAA->[T]@POS5403', 'AAT->[A]@POS5412', 'ATCAT->[A]@POS5417', 'T->[C]@POS5455', 'AT->[A]@POS5461', 'C->[T]@POS7407']	pPM021	[(3418, 10263, 'FICUS-Kan')]	['C->[T]@POS1182', 'G->[C]@POS1188', 'A->[G]@POS2989', 'G->[C]@POS2990']	[(124, 966), (1065, 3033), (3287, 3400), (5404, 5408), (5462, 5462)]	[(124, 966), (1065, 3033), (3287, 3400)]	FALSE	FALSE		FALSE
22	aanava-1-glycerol-stock-6-D11	88300	58162	57436	2434.1184	95.4484	JBx_203344	10348	270	168	7	10	glycerol-stock-6-D11	mountfolder//JBx_203344/aanava-1-glycerol-stock-6-D11_R1R2.bam	/Users/albertonava/Documents/Projects/211221_divaseq_analysis/alberto/mountfolder/JBx_203344/JBx_203344.fa	/Users/albertonava/Documents/Projects/211221_divaseq_analysis/alberto/mountfolder//JBx_203344/aanava-1-glycerol-stock-6-D11_R1R2.bam	/Users/albertonava/Documents/Projects/211221_divaseq_analysis/alberto/mountfolder//JBx_203344/aanava-1-glycerol-stock-6-D11_R1R2.vcf	/Users/albertonava/Documents/Projects/211221_divaseq_analysis/alberto/snapshots/JBx_203344_nava-1-glycerol-stock-6-D11_R1R2.jpg	/Users/albertonava/Documents/Projects/211221_divaseq_analysis/alberto/mountfolder/JBx_203344/JBx_203344.gff3	/Users/albertonava/Documents/Projects/211221_divaseq_analysis/alberto/depths/aanava-1-glycerol-stock-6-D11_R1R2.bam.depth	['G->[C]@POS108', 'A->[C]@POS133', 'A->[G]@POS134', 'C->[T]@POS138', 'T->[G]@POS141', 'A->[G]@POS160', 'C->[G]@POS162', 'T->[C]@POS165', 'T->[C]@POS174', 'G->[T]@POS177', 'G->[C]@POS183', 'C->[T]@POS186', 'A->[G]@POS192', 'G->[C]@POS204', 'G->[C]@POS214', 'A->[G]@POS219', 'A->[C]@POS228', 'A->[C]@POS234', 'C->[T]@POS258', 'T->[G]@POS262', 'C->[G]@POS264', 'T->[C]@POS279', 'C->[G]@POS282', 'TGG->[…	pPM021	[(3385, 10230, 'FICUS-Kan')]	['G->[C]@POS108', 'A->[C]@POS133', 'A->[G]@POS134', 'C->[T]@POS138', 'T->[G]@POS141', 'A->[G]@POS160', 'C->[G]@POS162', 'T->[C]@POS165', 'T->[C]@POS174', 'G->[T]@POS177', 'G->[C]@POS183', 'C->[T]@POS186', 'A->[G]@POS192', 'G->[C]@POS204', 'G->[C]@POS214', 'A->[G]@POS219', 'A->[C]@POS228', 'A->[C]@POS234', 'C->[T]@POS258', 'T->[G]@POS262', 'C->[G]@POS264', 'T->[C]@POS279', 'C->[G]@POS282', 'TGG->[…	[(1404, 1416), (1479, 1480), (1505, 1532), (1600, 1709), (2298, 2355), (2382, 2514), (2560, 2610), (2754, 2884), (5299, 5326), (5371, 5375), (5429, 5429)]	[(1404, 1416), (1479, 1480), (1505, 1532), (1600, 1709), (2298, 2355), (2382, 2514), (2560, 2610), (2754, 2884)]	FALSE	FALSE		FALSE
28	aanava-1-glycerol-stock-6-E11	69921	48640	48430	1935.2272	95.4774	JBx_203344	10348	248	184	16	17	glycerol-stock-6-E11	mountfolder//JBx_203344/aanava-1-glycerol-stock-6-E11_R1R2.bam	/Users/albertonava/Documents/Projects/211221_divaseq_analysis/alberto/mountfolder/JBx_203344/JBx_203344.fa	/Users/albertonava/Documents/Projects/211221_divaseq_analysis/alberto/mountfolder//JBx_203344/aanava-1-glycerol-stock-6-E11_R1R2.bam	/Users/albertonava/Documents/Projects/211221_divaseq_analysis/alberto/mountfolder//JBx_203344/aanava-1-glycerol-stock-6-E11_R1R2.vcf	/Users/albertonava/Documents/Projects/211221_divaseq_analysis/alberto/snapshots/JBx_203344_nava-1-glycerol-stock-6-E11_R1R2.jpg	/Users/albertonava/Documents/Projects/211221_divaseq_analysis/alberto/mountfolder/JBx_203344/JBx_203344.gff3	/Users/albertonava/Documents/Projects/211221_divaseq_analysis/alberto/depths/aanava-1-glycerol-stock-6-E11_R1R2.bam.depth	['A->[C]@POS133', 'A->[G]@POS134', 'C->[T]@POS138', 'T->[G]@POS141', 'A->[G]@POS160', 'C->[G]@POS162', 'T->[C]@POS165', 'T->[C]@POS174', 'G->[T]@POS177', 'G->[C]@POS183', 'C->[T]@POS186', 'A->[G]@POS192', 'G->[C]@POS204', 'G->[C]@POS214', 'A->[G]@POS219', 'A->[C]@POS228', 'A->[C]@POS234', 'C->[T]@POS258', 'T->[G]@POS262', 'C->[G]@POS264', 'T->[C]@POS279', 'C->[G]@POS282', 'TGG->[T]@POS284', 'C->[…	pPM021	[(3385, 10230, 'FICUS-Kan')]	['A->[C]@POS133', 'A->[G]@POS134', 'C->[T]@POS138', 'T->[G]@POS141', 'A->[G]@POS160', 'C->[G]@POS162', 'T->[C]@POS165', 'T->[C]@POS174', 'G->[T]@POS177', 'G->[C]@POS183', 'C->[T]@POS186', 'A->[G]@POS192', 'G->[C]@POS204', 'G->[C]@POS214', 'A->[G]@POS219', 'A->[C]@POS228', 'A->[C]@POS234', 'C->[T]@POS258', 'T->[G]@POS262', 'C->[G]@POS264', 'T->[C]@POS279', 'C->[G]@POS282', 'TGG->[T]@POS284', 'C->[…	[(1404, 1416), (1506, 1532), (1600, 1708), (2298, 2514), (2560, 2610), (2754, 2884)]	[(1404, 1416), (1506, 1532), (1600, 1708), (2298, 2514), (2560, 2610), (2754, 2884)]	FALSE	FALSE		FALSE
33	aanava-1-glycerol-stock-6-F11	79656	55416	55140	2144.1804	95.5644	JBx_203344	10348	240	248	9	15	glycerol-stock-6-F11	mountfolder//JBx_203344/aanava-1-glycerol-stock-6-F11_R1R2.bam	/Users/albertonava/Documents/Projects/211221_divaseq_analysis/alberto/mountfolder/JBx_203344/JBx_203344.fa	/Users/albertonava/Documents/Projects/211221_divaseq_analysis/alberto/mountfolder//JBx_203344/aanava-1-glycerol-stock-6-F11_R1R2.bam	/Users/albertonava/Documents/Projects/211221_divaseq_analysis/alberto/mountfolder//JBx_203344/aanava-1-glycerol-stock-6-F11_R1R2.vcf	/Users/albertonava/Documents/Projects/211221_divaseq_analysis/alberto/snapshots/JBx_203344_nava-1-glycerol-stock-6-F11_R1R2.jpg	/Users/albertonava/Documents/Projects/211221_divaseq_analysis/alberto/mountfolder/JBx_203344/JBx_203344.gff3	/Users/albertonava/Documents/Projects/211221_divaseq_analysis/alberto/depths/aanava-1-glycerol-stock-6-F11_R1R2.bam.depth	['A->[C]@POS133', 'A->[G]@POS134', 'C->[T]@POS138', 'T->[G]@POS141', 'A->[G]@POS160', 'C->[G]@POS162', 'T->[C]@POS165', 'T->[C]@POS174', 'G->[T]@POS177', 'G->[C]@POS183', 'C->[T]@POS186', 'A->[G]@POS192', 'G->[C]@POS204', 'G->[C]@POS214', 'A->[G]@POS219', 'A->[C]@POS228', 'A->[C]@POS234', 'T->[G]@POS262', 'C->[G]@POS264', 'T->[C]@POS279', 'C->[G]@POS282', 'TGG->[T]@POS284', 'C->[CTT]@POS288', 'A-…	pPM021	[(3385, 10230, 'FICUS-Kan')]	['A->[C]@POS133', 'A->[G]@POS134', 'C->[T]@POS138', 'T->[G]@POS141', 'A->[G]@POS160', 'C->[G]@POS162', 'T->[C]@POS165', 'T->[C]@POS174', 'G->[T]@POS177', 'G->[C]@POS183', 'C->[T]@POS186', 'A->[G]@POS192', 'G->[C]@POS204', 'G->[C]@POS214', 'A->[G]@POS219', 'A->[C]@POS228', 'A->[C]@POS234', 'T->[G]@POS262', 'C->[G]@POS264', 'T->[C]@POS279', 'C->[G]@POS282', 'TGG->[T]@POS284', 'C->[CTT]@POS288', 'A-…	[(1404, 1416), (1505, 1532), (1600, 1710), (2298, 2355), (2382, 2511), (2560, 2610), (2751, 2885)]	[(1404, 1416), (1505, 1532), (1600, 1710), (2298, 2355), (2382, 2511), (2560, 2610), (2751, 2885)]	FALSE	FALSE		FALSE
14	aanava-1-glycerol-stock-6-A12	63393	50605	49801	2230.4074	75.7635	JBx_203348	10249	275	32	3	6	glycerol-stock-6-A12	mountfolder//JBx_203348/aanava-1-glycerol-stock-6-A12_R1R2.bam	/Users/albertonava/Documents/Projects/211221_divaseq_analysis/alberto/mountfolder/JBx_203348/JBx_203348.fa	/Users/albertonava/Documents/Projects/211221_divaseq_analysis/alberto/mountfolder//JBx_203348/aanava-1-glycerol-stock-6-A12_R1R2.bam	/Users/albertonava/Documents/Projects/211221_divaseq_analysis/alberto/mountfolder//JBx_203348/aanava-1-glycerol-stock-6-A12_R1R2.vcf	/Users/albertonava/Documents/Projects/211221_divaseq_analysis/alberto/snapshots/JBx_203348_nava-1-glycerol-stock-6-A12_R1R2.jpg	/Users/albertonava/Documents/Projects/211221_divaseq_analysis/alberto/mountfolder/JBx_203348/JBx_203348.gff3	/Users/albertonava/Documents/Projects/211221_divaseq_analysis/alberto/depths/aanava-1-glycerol-stock-6-A12_R1R2.bam.depth	['C->[T]@POS240', 'A->[T]@POS245', 'C->[G]@POS247', 'A->[ATC]@POS248', 'GAA->[G]@POS250', 'A->[G]@POS258', 'C->[G]@POS262', 'A->[C]@POS263', 'C->[G]@POS264', 'A->[T]@POS266', 'C->[A]@POS272', 'C->[A]@POS273', 'A->[ACACC]@POS278', 'TCGTC->[T]@POS282', 'C->[T]@POS288', 'A->[G]@POS309', 'T->[G]@POS312', 'C->[T]@POS315', 'C->[T]@POS318', 'C->[T]@POS321', 'A->[G]@POS324', 'C->[G]@POS326', 'T->[G]@POS3…	pPM021	[(3286, 10131, 'FICUS-Kan')]	['C->[T]@POS240', 'A->[T]@POS245', 'C->[G]@POS247', 'A->[ATC]@POS248', 'GAA->[G]@POS250', 'A->[G]@POS258', 'C->[G]@POS262', 'A->[C]@POS263', 'C->[G]@POS264', 'A->[T]@POS266', 'C->[A]@POS272', 'C->[A]@POS273', 'A->[ACACC]@POS278', 'TCGTC->[T]@POS282', 'C->[T]@POS288', 'A->[G]@POS309', 'T->[G]@POS312', 'C->[T]@POS315', 'C->[T]@POS318', 'C->[T]@POS321', 'A->[G]@POS324', 'C->[G]@POS326', 'T->[G]@POS3…	[(109, 741), (777, 1027), (1050, 1332), (1353, 2931), (5200, 5227), (5272, 5273), (5330, 5330)]	[(109, 741), (777, 1027), (1050, 1332), (1353, 2931)]	FALSE	FALSE		FALSE
18	aanava-1-glycerol-stock-6-C12	64041	64969	63801	2526.1465	100	JBx_203350	11962	305	3	0	3	glycerol-stock-6-C12	mountfolder//JBx_203350/aanava-1-glycerol-stock-6-C12_R1R2.bam	/Users/albertonava/Documents/Projects/211221_divaseq_analysis/alberto/mountfolder/JBx_203350/JBx_203350.fa	/Users/albertonava/Documents/Projects/211221_divaseq_analysis/alberto/mountfolder//JBx_203350/aanava-1-glycerol-stock-6-C12_R1R2.bam	/Users/albertonava/Documents/Projects/211221_divaseq_analysis/alberto/mountfolder//JBx_203350/aanava-1-glycerol-stock-6-C12_R1R2.vcf	/Users/albertonava/Documents/Projects/211221_divaseq_analysis/alberto/snapshots/JBx_203350_nava-1-glycerol-stock-6-C12_R1R2.jpg	/Users/albertonava/Documents/Projects/211221_divaseq_analysis/alberto/mountfolder/JBx_203350/JBx_203350.gff3	/Users/albertonava/Documents/Projects/211221_divaseq_analysis/alberto/depths/aanava-1-glycerol-stock-6-C12_R1R2.bam.depth	['C->[A]@POS1726', 'GA->[G]@POS6597', 'TTTCAA->[T]@POS6984', 'T->[C]@POS7036', 'AT->[A]@POS7042', 'C->[T]@POS8988']	pPM021	[(4999, 11844, 'FICUS-Kan')]	['C->[A]@POS1726']	[(239, 407), (1001, 1029), (1709, 1721), (2048, 2130), (6985, 6989), (7043, 7043)]	[(239, 407), (1001, 1029), (1709, 1721), (2048, 2130)]	FALSE	FALSE		FALSE
23	aanava-1-glycerol-stock-6-D12	122135	117275	117144	3640.5615	100	JBx_203350	11962	178	3	0	4	glycerol-stock-6-D12	mountfolder//JBx_203350/aanava-1-glycerol-stock-6-D12_R1R2.bam	/Users/albertonava/Documents/Projects/211221_divaseq_analysis/alberto/mountfolder/JBx_203350/JBx_203350.fa	/Users/albertonava/Documents/Projects/211221_divaseq_analysis/alberto/mountfolder//JBx_203350/aanava-1-glycerol-stock-6-D12_R1R2.bam	/Users/albertonava/Documents/Projects/211221_divaseq_analysis/alberto/mountfolder//JBx_203350/aanava-1-glycerol-stock-6-D12_R1R2.vcf	/Users/albertonava/Documents/Projects/211221_divaseq_analysis/alberto/snapshots/JBx_203350_nava-1-glycerol-stock-6-D12_R1R2.jpg	/Users/albertonava/Documents/Projects/211221_divaseq_analysis/alberto/mountfolder/JBx_203350/JBx_203350.gff3	/Users/albertonava/Documents/Projects/211221_divaseq_analysis/alberto/depths/aanava-1-glycerol-stock-6-D12_R1R2.bam.depth	['C->[A]@POS1726', 'GA->[G]@POS6597', 'TTTCAA->[T]@POS6984', 'T->[C]@POS7036', 'AT->[A]@POS7042', 'C->[T]@POS8988']	pPM021	[(4999, 11844, 'FICUS-Kan')]	['C->[A]@POS1726']	[]	[]	FALSE	maybe, check	cgg->agg=R->R	TRUE
29	aanava-1-glycerol-stock-6-E12	48368	50108	49466	1947.7032	92.9025	JBx_203350	11962	287	47	4	7	glycerol-stock-6-E12	mountfolder//JBx_203350/aanava-1-glycerol-stock-6-E12_R1R2.bam	/Users/albertonava/Documents/Projects/211221_divaseq_analysis/alberto/mountfolder/JBx_203350/JBx_203350.fa	/Users/albertonava/Documents/Projects/211221_divaseq_analysis/alberto/mountfolder//JBx_203350/aanava-1-glycerol-stock-6-E12_R1R2.bam	/Users/albertonava/Documents/Projects/211221_divaseq_analysis/alberto/mountfolder//JBx_203350/aanava-1-glycerol-stock-6-E12_R1R2.vcf	/Users/albertonava/Documents/Projects/211221_divaseq_analysis/alberto/snapshots/JBx_203350_nava-1-glycerol-stock-6-E12_R1R2.jpg	/Users/albertonava/Documents/Projects/211221_divaseq_analysis/alberto/mountfolder/JBx_203350/JBx_203350.gff3	/Users/albertonava/Documents/Projects/211221_divaseq_analysis/alberto/depths/aanava-1-glycerol-stock-6-E12_R1R2.bam.depth	['T->[C]@POS331', 'C->[T]@POS570', 'C->[G]@POS615', 'C->[T]@POS616', 'T->[C]@POS621', 'T->[C]@POS622', 'T->[C]@POS654', 'T->[C]@POS657', 'G->[T]@POS660', 'G->[C]@POS663', 'T->[C]@POS664', 'G->[T]@POS688', 'C->[G]@POS690', 'G->[GAA]@POS696', 'GGA->[G]@POS698', 'G->[C]@POS706', 'T->[C]@POS714', 'G->[C]@POS717', 'G->[C]@POS720', 'G->[A]@POS723', 'T->[G]@POS726', 'T->[C]@POS730', 'G->[C]@POS732', 'C-…	pPM021	[(4999, 11844, 'FICUS-Kan')]	['T->[C]@POS331', 'C->[T]@POS570', 'C->[G]@POS615', 'C->[T]@POS616', 'T->[C]@POS621', 'T->[C]@POS622', 'T->[C]@POS654', 'T->[C]@POS657', 'G->[T]@POS660', 'G->[C]@POS663', 'T->[C]@POS664', 'G->[T]@POS688', 'C->[G]@POS690', 'G->[GAA]@POS696', 'GGA->[G]@POS698', 'G->[C]@POS706', 'T->[C]@POS714', 'G->[C]@POS717', 'G->[C]@POS720', 'G->[A]@POS723', 'T->[G]@POS726', 'T->[C]@POS730', 'G->[C]@POS732', 'C-…	[(131, 303), (378, 534), (615, 732), (764, 1874), (1950, 1950), (1962, 1989), (2176, 2177), (6985, 6989)]	[(131, 303), (378, 534), (615, 732), (764, 1874), (1950, 1950), (1962, 1989), (2176, 2177)]	FALSE	FALSE		FALSE
34	aanava-1-glycerol-stock-6-F12	131242	123546	123158	3709.4388	92.6517	JBx_203350	11962	176	4	0	4	glycerol-stock-6-F12	mountfolder//JBx_203350/aanava-1-glycerol-stock-6-F12_R1R2.bam	/Users/albertonava/Documents/Projects/211221_divaseq_analysis/alberto/mountfolder/JBx_203350/JBx_203350.fa	/Users/albertonava/Documents/Projects/211221_divaseq_analysis/alberto/mountfolder//JBx_203350/aanava-1-glycerol-stock-6-F12_R1R2.bam	/Users/albertonava/Documents/Projects/211221_divaseq_analysis/alberto/mountfolder//JBx_203350/aanava-1-glycerol-stock-6-F12_R1R2.vcf	/Users/albertonava/Documents/Projects/211221_divaseq_analysis/alberto/snapshots/JBx_203350_nava-1-glycerol-stock-6-F12_R1R2.jpg	/Users/albertonava/Documents/Projects/211221_divaseq_analysis/alberto/mountfolder/JBx_203350/JBx_203350.gff3	/Users/albertonava/Documents/Projects/211221_divaseq_analysis/alberto/depths/aanava-1-glycerol-stock-6-F12_R1R2.bam.depth	['G->[A]@POS1033', 'G->[T]@POS3239', 'GA->[G]@POS6597', 'TTTCAA->[T]@POS6984', 'T->[C]@POS7036', 'AT->[A]@POS7042', 'C->[T]@POS8988']	pPM021	[(4999, 11844, 'FICUS-Kan')]	['G->[A]@POS1033', 'G->[T]@POS3239']	[(131, 303), (378, 549), (615, 681), (764, 976), (1044, 2178)]	[(131, 303), (378, 549), (615, 681), (764, 976), (1044, 2178)]	FALSE	FALSE		FALSE
57	aanava-1-glycerol-stock-7-F1	107247	92003	91856	3165.3073	100	JBx_203355	13451	264	4	0	3	glycerol-stock-7-F1	mountfolder//JBx_203355/aanava-1-glycerol-stock-7-F1_R1R2.bam	/Users/albertonava/Documents/Projects/211221_divaseq_analysis/alberto/mountfolder/JBx_203355/JBx_203355.fa	/Users/albertonava/Documents/Projects/211221_divaseq_analysis/alberto/mountfolder//JBx_203355/aanava-1-glycerol-stock-7-F1_R1R2.bam	/Users/albertonava/Documents/Projects/211221_divaseq_analysis/alberto/mountfolder//JBx_203355/aanava-1-glycerol-stock-7-F1_R1R2.vcf	/Users/albertonava/Documents/Projects/211221_divaseq_analysis/alberto/snapshots/JBx_203355_nava-1-glycerol-stock-7-F1_R1R2.jpg	/Users/albertonava/Documents/Projects/211221_divaseq_analysis/alberto/mountfolder/JBx_203355/JBx_203355.gff3	/Users/albertonava/Documents/Projects/211221_divaseq_analysis/alberto/depths/aanava-1-glycerol-stock-7-F1_R1R2.bam.depth	['G->[T]@POS1752', 'G->[T]@POS2593', 'GA->[G]@POS8151', 'TTTCAA->[T]@POS8538', 'T->[C]@POS8590', 'AT->[A]@POS8596', 'C->[T]@POS10542']	pPM021	[(6553, 13416, 'FICUS-Kan')]	['G->[T]@POS1752', 'G->[T]@POS2593']	[]	[]	FALSE	maybe, check	cgg->cgt=R->R ; gtc->ggc=V->G	TRUE
66	aanava-1-glycerol-stock-7-H1	61964	40038	39829	1336.0869	96.6699	JBx_203356	13483	279	25	2	6	glycerol-stock-7-H1	mountfolder//JBx_203356/aanava-1-glycerol-stock-7-H1_R1R2.bam	/Users/albertonava/Documents/Projects/211221_divaseq_analysis/alberto/mountfolder/JBx_203356/JBx_203356.fa	/Users/albertonava/Documents/Projects/211221_divaseq_analysis/alberto/mountfolder//JBx_203356/aanava-1-glycerol-stock-7-H1_R1R2.bam	/Users/albertonava/Documents/Projects/211221_divaseq_analysis/alberto/mountfolder//JBx_203356/aanava-1-glycerol-stock-7-H1_R1R2.vcf	/Users/albertonava/Documents/Projects/211221_divaseq_analysis/alberto/snapshots/JBx_203356_nava-1-glycerol-stock-7-H1_R1R2.jpg	/Users/albertonava/Documents/Projects/211221_divaseq_analysis/alberto/mountfolder/JBx_203356/JBx_203356.gff3	/Users/albertonava/Documents/Projects/211221_divaseq_analysis/alberto/depths/aanava-1-glycerol-stock-7-H1_R1R2.bam.depth	['C->[T]@POS450', 'A->[T]@POS604', 'C->[T]@POS1137', 'C->[G]@POS1140', 'A->[G]@POS1152', 'G->[C]@POS1155', 'C->[T]@POS1341', 'C->[T]@POS1347', 'T->[C]@POS1353', 'C->[T]@POS1359', 'C->[T]@POS1365', 'C->[G]@POS1368', 'T->[C]@POS1422', 'G->[T]@POS1753', 'A->[G]@POS1818', 'T->[C]@POS2505', 'C->[T]@POS3474', 'C->[T]@POS5198', 'T->[C]@POS5948', 'GA->[G]@POS8118', 'TTTCAA->[T]@POS8505', 'AAT->[A]@POS851…	pPM021	[(6520, 13365, 'FICUS-Kan')]	['C->[T]@POS450', 'A->[T]@POS604', 'C->[T]@POS1137', 'C->[G]@POS1140', 'A->[G]@POS1152', 'G->[C]@POS1155', 'C->[T]@POS1341', 'C->[T]@POS1347', 'T->[C]@POS1353', 'C->[T]@POS1359', 'C->[T]@POS1365', 'C->[G]@POS1368', 'T->[C]@POS1422', 'G->[T]@POS1753', 'A->[G]@POS1818', 'T->[C]@POS2505', 'C->[T]@POS3474', 'C->[T]@POS5198', 'T->[C]@POS5948']	[(236, 343), (371, 402), (429, 458), (479, 566), (653, 678), (843, 897), (964, 1107), (1200, 1246), (1272, 1325), (2761, 3112), (3233, 3261), (3472, 4260), (4354, 4736), (4834, 5163), (5333, 5360), (5505, 5708), (5973, 5979), (6041, 6041), (6058, 6153), (8403, 8403), (8437, 8445), (8506, 8510), (8564, 8564)]	[(236, 343), (371, 402), (429, 458), (479, 566), (653, 678), (843, 897), (964, 1107), (1200, 1246), (1272, 1325), (2761, 3112), (3233, 3261), (3472, 4260), (4354, 4736), (4834, 5163), (5333, 5360), (5505, 5708), (5973, 5979), (6041, 6041), (6058, 6153)]	FALSE	FALSE		FALSE
38	aanava-1-glycerol-stock-7-A2	51136	34279	33955	1195.3043	56.0143	JBx_203357	13418	306	2	0	3	glycerol-stock-7-A2	mountfolder//JBx_203357/aanava-1-glycerol-stock-7-A2_R1R2.bam	/Users/albertonava/Documents/Projects/211221_divaseq_analysis/alberto/mountfolder/JBx_203357/JBx_203357.fa	/Users/albertonava/Documents/Projects/211221_divaseq_analysis/alberto/mountfolder//JBx_203357/aanava-1-glycerol-stock-7-A2_R1R2.bam	/Users/albertonava/Documents/Projects/211221_divaseq_analysis/alberto/mountfolder//JBx_203357/aanava-1-glycerol-stock-7-A2_R1R2.vcf	/Users/albertonava/Documents/Projects/211221_divaseq_analysis/alberto/snapshots/JBx_203357_nava-1-glycerol-stock-7-A2_R1R2.jpg	/Users/albertonava/Documents/Projects/211221_divaseq_analysis/alberto/mountfolder/JBx_203357/JBx_203357.gff3	/Users/albertonava/Documents/Projects/211221_divaseq_analysis/alberto/depths/aanava-1-glycerol-stock-7-A2_R1R2.bam.depth	['GA->[G]@POS8118', 'TTTCAA->[T]@POS8505', 'T->[C]@POS8557', 'AT->[A]@POS8563', 'C->[T]@POS10509']	pPM021	[(6520, 13383, 'FICUS-Kan')]	[]	[(119, 342), (375, 631), (666, 1044), (1088, 6147), (8385, 8461), (8506, 8510), (8564, 8564)]	[(119, 342), (375, 631), (666, 1044), (1088, 6147)]	FALSE	FALSE		FALSE
46	aanava-1-glycerol-stock-7-C2	51201	41405	41201	1441.5768	99.7928	JBx_203358	13516	292	8	7	10	glycerol-stock-7-C2	mountfolder//JBx_203358/aanava-1-glycerol-stock-7-C2_R1R2.bam	/Users/albertonava/Documents/Projects/211221_divaseq_analysis/alberto/mountfolder/JBx_203358/JBx_203358.fa	/Users/albertonava/Documents/Projects/211221_divaseq_analysis/alberto/mountfolder//JBx_203358/aanava-1-glycerol-stock-7-C2_R1R2.bam	/Users/albertonava/Documents/Projects/211221_divaseq_analysis/alberto/mountfolder//JBx_203358/aanava-1-glycerol-stock-7-C2_R1R2.vcf	/Users/albertonava/Documents/Projects/211221_divaseq_analysis/alberto/snapshots/JBx_203358_nava-1-glycerol-stock-7-C2_R1R2.jpg	/Users/albertonava/Documents/Projects/211221_divaseq_analysis/alberto/mountfolder/JBx_203358/JBx_203358.gff3	/Users/albertonava/Documents/Projects/211221_divaseq_analysis/alberto/depths/aanava-1-glycerol-stock-7-C2_R1R2.bam.depth	['GA->[G]@POS8151', 'TTTCAA->[T]@POS8538', 'AAT->[A]@POS8547', 'ATCAT->[A]@POS8552', 'CT->[C]@POS8589', 'T->[*, C]@POS8590', 'AT->[A]@POS8596', 'C->[T]@POS10542', 'ATC->[A]@POS11839', 'C->[CGT]@POS11842', 'A->[G]@POS12168', 'G->[T]@POS13373']	pPM021	[(6553, 13398, 'FICUS-Kan')]	[]	[(8445, 8506), (8539, 8543), (8597, 8597)]	[]	TRUE	TRUE		TRUE
68	aanava-1-glycerol-stock-7-H2	62253	39391	38891	1276.5721	99.9926	JBx_203360	13483	253	9	0	7	glycerol-stock-7-H2	mountfolder//JBx_203360/aanava-1-glycerol-stock-7-H2_R1R2.bam	/Users/albertonava/Documents/Projects/211221_divaseq_analysis/alberto/mountfolder/JBx_203360/JBx_203360.fa	/Users/albertonava/Documents/Projects/211221_divaseq_analysis/alberto/mountfolder//JBx_203360/aanava-1-glycerol-stock-7-H2_R1R2.bam	/Users/albertonava/Documents/Projects/211221_divaseq_analysis/alberto/mountfolder//JBx_203360/aanava-1-glycerol-stock-7-H2_R1R2.vcf	/Users/albertonava/Documents/Projects/211221_divaseq_analysis/alberto/snapshots/JBx_203360_nava-1-glycerol-stock-7-H2_R1R2.jpg	/Users/albertonava/Documents/Projects/211221_divaseq_analysis/alberto/mountfolder/JBx_203360/JBx_203360.gff3	/Users/albertonava/Documents/Projects/211221_divaseq_analysis/alberto/depths/aanava-1-glycerol-stock-7-H2_R1R2.bam.depth	['G->[T]@POS1278', 'G->[T]@POS1300', 'C->[A]@POS3618', 'AC->[A]@POS4898', 'CG->[C]@POS5157', 'G->[T]@POS5616', 'C->[T]@POS5623', 'GA->[G]@POS8118', 'TTTCAA->[T]@POS8505', 'AAT->[A]@POS8514', 'ATCAT->[A]@POS8519', 'T->[C]@POS8557', 'AT->[A]@POS8563', 'C->[T]@POS10509']	pPM021	[(6520, 13365, 'FICUS-Kan')]	['G->[T]@POS1278', 'G->[T]@POS1300', 'C->[A]@POS3618', 'AC->[A]@POS4898', 'CG->[C]@POS5157', 'G->[T]@POS5616', 'C->[T]@POS5623']	[(413, 441), (698, 753), (3493, 3575), (4938, 5017), (5203, 5216), (8564, 8564)]	[(413, 441), (698, 753), (3493, 3575), (4938, 5017), (5203, 5216)]	FALSE	FALSE		FALSE
51	aanava-1-glycerol-stock-7-D3	32935	21665	21087	1026.1678	72.0538	JBx_203364	10327	336	8	3	10	glycerol-stock-7-D3	mountfolder//JBx_203364/aanava-1-glycerol-stock-7-D3_R1R2.bam	/Users/albertonava/Documents/Projects/211221_divaseq_analysis/alberto/mountfolder/JBx_203364/JBx_203364.fa	/Users/albertonava/Documents/Projects/211221_divaseq_analysis/alberto/mountfolder//JBx_203364/aanava-1-glycerol-stock-7-D3_R1R2.bam	/Users/albertonava/Documents/Projects/211221_divaseq_analysis/alberto/mountfolder//JBx_203364/aanava-1-glycerol-stock-7-D3_R1R2.vcf	/Users/albertonava/Documents/Projects/211221_divaseq_analysis/alberto/snapshots/JBx_203364_nava-1-glycerol-stock-7-D3_R1R2.jpg	/Users/albertonava/Documents/Projects/211221_divaseq_analysis/alberto/mountfolder/JBx_203364/JBx_203364.gff3	/Users/albertonava/Documents/Projects/211221_divaseq_analysis/alberto/depths/aanava-1-glycerol-stock-7-D3_R1R2.bam.depth	['TA->[T]@POS1897', 'G->[GC]@POS1901', 'CTCA->[C]@POS1906', 'GT->[G]@POS1911', 'G->[GTTTT]@POS1914', 'G->[C]@POS1920', 'TGC->[T]@POS1922', 'G->[GTT]@POS1926', 'G->[A]@POS1931', 'T->[A]@POS1934', 'G->[C]@POS1935', 'C->[A]@POS1939', 'G->[C]@POS1941', 'ATT->[A]@POS1946', 'GA->[G]@POS4962', 'TTTCAA->[T]@POS5349', 'AAT->[A]@POS5358', 'TCA->[T]@POS5364', 'T->[C]@POS5401', 'AT->[A]@POS5407', 'C->[T]@POS…	pPM021	[(3364, 10209, 'FICUS-Kan')]	['TA->[T]@POS1897', 'G->[GC]@POS1901', 'CTCA->[C]@POS1906', 'GT->[G]@POS1911', 'G->[GTTTT]@POS1914', 'G->[C]@POS1920', 'TGC->[T]@POS1922', 'G->[GTT]@POS1926', 'G->[A]@POS1931', 'T->[A]@POS1934', 'G->[C]@POS1935', 'C->[A]@POS1939', 'G->[C]@POS1941', 'ATT->[A]@POS1946']	[(115, 1874), (1895, 2999), (5263, 5322), (5350, 5354), (5408, 5408)]	[(115, 1874), (1895, 2999)]	FALSE	FALSE		FALSE
39	aanava-1-glycerol-stock-7-A4	30181	26788	26071	1193.8315	99.8733	JBx_203365	10262	316	3	1	6	glycerol-stock-7-A4	mountfolder//JBx_203365/aanava-1-glycerol-stock-7-A4_R1R2.bam	/Users/albertonava/Documents/Projects/211221_divaseq_analysis/alberto/mountfolder/JBx_203365/JBx_203365.fa	/Users/albertonava/Documents/Projects/211221_divaseq_analysis/alberto/mountfolder//JBx_203365/aanava-1-glycerol-stock-7-A4_R1R2.bam	/Users/albertonava/Documents/Projects/211221_divaseq_analysis/alberto/mountfolder//JBx_203365/aanava-1-glycerol-stock-7-A4_R1R2.vcf	/Users/albertonava/Documents/Projects/211221_divaseq_analysis/alberto/snapshots/JBx_203365_nava-1-glycerol-stock-7-A4_R1R2.jpg	/Users/albertonava/Documents/Projects/211221_divaseq_analysis/alberto/mountfolder/JBx_203365/JBx_203365.gff3	/Users/albertonava/Documents/Projects/211221_divaseq_analysis/alberto/depths/aanava-1-glycerol-stock-7-A4_R1R2.bam.depth	['TTTCAA->[T]@POS5349', 'AAT->[A]@POS5358', 'TCA->[T]@POS5364', 'T->[C]@POS5401', 'AT->[A]@POS5407', 'C->[T]@POS7353', 'ACG->[A]@POS8650', 'T->[TCC]@POS8653']	pPM021	[(3364, 10227, 'FICUS-Kan')]	[]	[(5226, 5313), (5350, 5354), (5408, 5408)]	[]	TRUE	TRUE		TRUE
69	aanava-1-glycerol-stock-7-H4	43574	31723	32035	1558.5774	75.7885	JBx_203369	9512	260	5	1	5	glycerol-stock-7-H4	mountfolder//JBx_203369/aanava-1-glycerol-stock-7-H4_R1R2.bam	/Users/albertonava/Documents/Projects/211221_divaseq_analysis/alberto/mountfolder/JBx_203369/JBx_203369.fa	/Users/albertonava/Documents/Projects/211221_divaseq_analysis/alberto/mountfolder//JBx_203369/aanava-1-glycerol-stock-7-H4_R1R2.bam	/Users/albertonava/Documents/Projects/211221_divaseq_analysis/alberto/mountfolder//JBx_203369/aanava-1-glycerol-stock-7-H4_R1R2.vcf	/Users/albertonava/Documents/Projects/211221_divaseq_analysis/alberto/snapshots/JBx_203369_nava-1-glycerol-stock-7-H4_R1R2.jpg	/Users/albertonava/Documents/Projects/211221_divaseq_analysis/alberto/mountfolder/JBx_203369/JBx_203369.gff3	/Users/albertonava/Documents/Projects/211221_divaseq_analysis/alberto/depths/aanava-1-glycerol-stock-7-H4_R1R2.bam.depth	['GA->[G]@POS4212', 'TTTCAA->[T]@POS4599', 'AAT->[A]@POS4608', 'T->[C]@POS4651', 'AT->[A]@POS4657', 'C->[T]@POS6603', 'ACG->[A]@POS7900', 'T->[TCC]@POS7903', 'G->[A]@POS8229', 'A->[G]@POS9445', 'A->[T]@POS9446']	pPM021	[(2614, 9477, 'FICUS-Kan')]	[]	[(1, 2261), (4534, 4535), (4600, 4604), (4658, 4658), (9402, 9449), (9475, 9512)]	[(1, 2261), (9475, 9512)]	FALSE	FALSE		FALSE
40	aanava-1-glycerol-stock-7-A5	92057	17146	17171	848.4618	100	JBx_203374	8941	253	3	1	5	glycerol-stock-7-A5	mountfolder//JBx_203374/aanava-1-glycerol-stock-7-A5_R1R2.bam	/Users/albertonava/Documents/Projects/211221_divaseq_analysis/alberto/mountfolder/JBx_203374/JBx_203374.fa	/Users/albertonava/Documents/Projects/211221_divaseq_analysis/alberto/mountfolder//JBx_203374/aanava-1-glycerol-stock-7-A5_R1R2.bam	/Users/albertonava/Documents/Projects/211221_divaseq_analysis/alberto/mountfolder//JBx_203374/aanava-1-glycerol-stock-7-A5_R1R2.vcf	/Users/albertonava/Documents/Projects/211221_divaseq_analysis/alberto/snapshots/JBx_203374_nava-1-glycerol-stock-7-A5_R1R2.jpg	/Users/albertonava/Documents/Projects/211221_divaseq_analysis/alberto/mountfolder/JBx_203374/JBx_203374.gff3	/Users/albertonava/Documents/Projects/211221_divaseq_analysis/alberto/depths/aanava-1-glycerol-stock-7-A5_R1R2.bam.depth	['GA->[G]@POS3576', 'TTTCAA->[T]@POS3963', 'T->[C]@POS4015', 'AT->[A]@POS4021', 'C->[T]@POS5967', 'ATC->[A]@POS7264', 'C->[CGT]@POS7267']	pPM021	[(1978, 8823, 'FICUS-Kan')]	[]	[]	[]	TRUE	TRUE		TRUE
52	aanava-1-glycerol-stock-7-D5	30328	29364	29027	1627.447	100	JBx_203374	8941	329	2	0	3	glycerol-stock-7-D5	mountfolder//JBx_203374/aanava-1-glycerol-stock-7-D5_R1R2.bam	/Users/albertonava/Documents/Projects/211221_divaseq_analysis/alberto/mountfolder/JBx_203374/JBx_203374.fa	/Users/albertonava/Documents/Projects/211221_divaseq_analysis/alberto/mountfolder//JBx_203374/aanava-1-glycerol-stock-7-D5_R1R2.bam	/Users/albertonava/Documents/Projects/211221_divaseq_analysis/alberto/mountfolder//JBx_203374/aanava-1-glycerol-stock-7-D5_R1R2.vcf	/Users/albertonava/Documents/Projects/211221_divaseq_analysis/alberto/snapshots/JBx_203374_nava-1-glycerol-stock-7-D5_R1R2.jpg	/Users/albertonava/Documents/Projects/211221_divaseq_analysis/alberto/mountfolder/JBx_203374/JBx_203374.gff3	/Users/albertonava/Documents/Projects/211221_divaseq_analysis/alberto/depths/aanava-1-glycerol-stock-7-D5_R1R2.bam.depth	['TTTCAA->[T]@POS3963', 'T->[C]@POS4015', 'AT->[A]@POS4021', 'C->[T]@POS5967']	pPM021	[(1978, 8823, 'FICUS-Kan')]	[]	[(3885, 3919), (3964, 3968), (4022, 4022)]	[]	TRUE	TRUE		TRUE
55	aanava-1-glycerol-stock-7-E5	21245	19117	19017	1054.8289	99.7071	JBx_203375	8876	307	3	0	3	glycerol-stock-7-E5	mountfolder//JBx_203375/aanava-1-glycerol-stock-7-E5_R1R2.bam	/Users/albertonava/Documents/Projects/211221_divaseq_analysis/alberto/mountfolder/JBx_203375/JBx_203375.fa	/Users/albertonava/Documents/Projects/211221_divaseq_analysis/alberto/mountfolder//JBx_203375/aanava-1-glycerol-stock-7-E5_R1R2.bam	/Users/albertonava/Documents/Projects/211221_divaseq_analysis/alberto/mountfolder//JBx_203375/aanava-1-glycerol-stock-7-E5_R1R2.vcf	/Users/albertonava/Documents/Projects/211221_divaseq_analysis/alberto/snapshots/JBx_203375_nava-1-glycerol-stock-7-E5_R1R2.jpg	/Users/albertonava/Documents/Projects/211221_divaseq_analysis/alberto/mountfolder/JBx_203375/JBx_203375.gff3	/Users/albertonava/Documents/Projects/211221_divaseq_analysis/alberto/depths/aanava-1-glycerol-stock-7-E5_R1R2.bam.depth	['C->[T]@POS1947', 'TTTCAA->[T]@POS3963', 'T->[C]@POS4015', 'AT->[A]@POS4021', 'C->[T]@POS5967']	pPM021	[(1978, 8841, 'FICUS-Kan')]	['C->[T]@POS1947']	[(3824, 3932), (3964, 3968), (4022, 4022)]	[]	FALSE	maybe, check	ggc->ggt=G->G	TRUE
60	aanava-1-glycerol-stock-7-F5	34848	30789	30669	1675.2605	100	JBx_203375	8876	296	4	0	5	glycerol-stock-7-F5	mountfolder//JBx_203375/aanava-1-glycerol-stock-7-F5_R1R2.bam	/Users/albertonava/Documents/Projects/211221_divaseq_analysis/alberto/mountfolder/JBx_203375/JBx_203375.fa	/Users/albertonava/Documents/Projects/211221_divaseq_analysis/alberto/mountfolder//JBx_203375/aanava-1-glycerol-stock-7-F5_R1R2.bam	/Users/albertonava/Documents/Projects/211221_divaseq_analysis/alberto/mountfolder//JBx_203375/aanava-1-glycerol-stock-7-F5_R1R2.vcf	/Users/albertonava/Documents/Projects/211221_divaseq_analysis/alberto/snapshots/JBx_203375_nava-1-glycerol-stock-7-F5_R1R2.jpg	/Users/albertonava/Documents/Projects/211221_divaseq_analysis/alberto/mountfolder/JBx_203375/JBx_203375.gff3	/Users/albertonava/Documents/Projects/211221_divaseq_analysis/alberto/depths/aanava-1-glycerol-stock-7-F5_R1R2.bam.depth	['C->[T]@POS1947', 'TTTCAA->[T]@POS3963', 'T->[C]@POS4015', 'AT->[A]@POS4021', 'A->[T]@POS4757', 'C->[T]@POS5967']	pPM021	[(1978, 8841, 'FICUS-Kan')]	['C->[T]@POS1947']	[(3964, 3968)]	[]	FALSE	maybe, check	ggc->ggt=G->G	TRUE
64	aanava-1-glycerol-stock-7-G5	13854	12018	12007	694.9099	99.8535	JBx_203375	8876	319	3	0	3	glycerol-stock-7-G5	mountfolder//JBx_203375/aanava-1-glycerol-stock-7-G5_R1R2.bam	/Users/albertonava/Documents/Projects/211221_divaseq_analysis/alberto/mountfolder/JBx_203375/JBx_203375.fa	/Users/albertonava/Documents/Projects/211221_divaseq_analysis/alberto/mountfolder//JBx_203375/aanava-1-glycerol-stock-7-G5_R1R2.bam	/Users/albertonava/Documents/Projects/211221_divaseq_analysis/alberto/mountfolder//JBx_203375/aanava-1-glycerol-stock-7-G5_R1R2.vcf	/Users/albertonava/Documents/Projects/211221_divaseq_analysis/alberto/snapshots/JBx_203375_nava-1-glycerol-stock-7-G5_R1R2.jpg	/Users/albertonava/Documents/Projects/211221_divaseq_analysis/alberto/mountfolder/JBx_203375/JBx_203375.gff3	/Users/albertonava/Documents/Projects/211221_divaseq_analysis/alberto/depths/aanava-1-glycerol-stock-7-G5_R1R2.bam.depth	['C->[T]@POS1947', 'TTTCAA->[T]@POS3963', 'T->[C]@POS4015', 'AT->[A]@POS4021', 'C->[T]@POS5967']	pPM021	[(1978, 8841, 'FICUS-Kan')]	['C->[T]@POS1947']	[(3837, 3919), (3964, 3968), (4022, 4022)]	[]	FALSE	maybe, check	ggc->ggt=G->G	TRUE
70	aanava-1-glycerol-stock-7-H5	25242	24945	24975	1376.7774	100	JBx_203375	8876	286	3	0	5	glycerol-stock-7-H5	mountfolder//JBx_203375/aanava-1-glycerol-stock-7-H5_R1R2.bam	/Users/albertonava/Documents/Projects/211221_divaseq_analysis/alberto/mountfolder/JBx_203375/JBx_203375.fa	/Users/albertonava/Documents/Projects/211221_divaseq_analysis/alberto/mountfolder//JBx_203375/aanava-1-glycerol-stock-7-H5_R1R2.bam	/Users/albertonava/Documents/Projects/211221_divaseq_analysis/alberto/mountfolder//JBx_203375/aanava-1-glycerol-stock-7-H5_R1R2.vcf	/Users/albertonava/Documents/Projects/211221_divaseq_analysis/alberto/snapshots/JBx_203375_nava-1-glycerol-stock-7-H5_R1R2.jpg	/Users/albertonava/Documents/Projects/211221_divaseq_analysis/alberto/mountfolder/JBx_203375/JBx_203375.gff3	/Users/albertonava/Documents/Projects/211221_divaseq_analysis/alberto/depths/aanava-1-glycerol-stock-7-H5_R1R2.bam.depth	['C->[T]@POS1947', 'GA->[G]@POS3576', 'TTTCAA->[T]@POS3963', 'AAT->[A]@POS3972', 'ATCAT->[A]@POS3977', 'T->[C]@POS4015', 'AT->[A]@POS4021', 'C->[T]@POS5967']	pPM021	[(1978, 8841, 'FICUS-Kan')]	['C->[T]@POS1947']	[(4022, 4022)]	[]	FALSE	maybe, check	ggc->ggt=G->G	TRUE
41	aanava-1-glycerol-stock-7-A6	37005	28112	27869	1507.623	96.8761	JBx_203376	8899	295	2	0	5	glycerol-stock-7-A6	mountfolder//JBx_203376/aanava-1-glycerol-stock-7-A6_R1R2.bam	/Users/albertonava/Documents/Projects/211221_divaseq_analysis/alberto/mountfolder/JBx_203376/JBx_203376.fa	/Users/albertonava/Documents/Projects/211221_divaseq_analysis/alberto/mountfolder//JBx_203376/aanava-1-glycerol-stock-7-A6_R1R2.bam	/Users/albertonava/Documents/Projects/211221_divaseq_analysis/alberto/mountfolder//JBx_203376/aanava-1-glycerol-stock-7-A6_R1R2.vcf	/Users/albertonava/Documents/Projects/211221_divaseq_analysis/alberto/snapshots/JBx_203376_nava-1-glycerol-stock-7-A6_R1R2.jpg	/Users/albertonava/Documents/Projects/211221_divaseq_analysis/alberto/mountfolder/JBx_203376/JBx_203376.gff3	/Users/albertonava/Documents/Projects/211221_divaseq_analysis/alberto/depths/aanava-1-glycerol-stock-7-A6_R1R2.bam.depth	['GA->[G]@POS3534', 'TTTCAA->[T]@POS3921', 'AAT->[A]@POS3930', 'ATCAT->[A]@POS3935', 'T->[C]@POS3973', 'AT->[A]@POS3979', 'C->[T]@POS5925']	pPM021	[(1936, 8781, 'FICUS-Kan')]	[]	[(1637, 1914), (3922, 3926), (3980, 3980)]	[(1637, 1914)]	FALSE	FALSE		FALSE
43	aanava-1-glycerol-stock-7-B6	33311	23068	22974	1265.582	93.2127	JBx_203376	8899	307	2	0	3	glycerol-stock-7-B6	mountfolder//JBx_203376/aanava-1-glycerol-stock-7-B6_R1R2.bam	/Users/albertonava/Documents/Projects/211221_divaseq_analysis/alberto/mountfolder/JBx_203376/JBx_203376.fa	/Users/albertonava/Documents/Projects/211221_divaseq_analysis/alberto/mountfolder//JBx_203376/aanava-1-glycerol-stock-7-B6_R1R2.bam	/Users/albertonava/Documents/Projects/211221_divaseq_analysis/alberto/mountfolder//JBx_203376/aanava-1-glycerol-stock-7-B6_R1R2.vcf	/Users/albertonava/Documents/Projects/211221_divaseq_analysis/alberto/snapshots/JBx_203376_nava-1-glycerol-stock-7-B6_R1R2.jpg	/Users/albertonava/Documents/Projects/211221_divaseq_analysis/alberto/mountfolder/JBx_203376/JBx_203376.gff3	/Users/albertonava/Documents/Projects/211221_divaseq_analysis/alberto/depths/aanava-1-glycerol-stock-7-B6_R1R2.bam.depth	['TTTCAA->[T]@POS3921', 'T->[C]@POS3973', 'AT->[A]@POS3979', 'C->[T]@POS5925']	pPM021	[(1936, 8781, 'FICUS-Kan')]	[]	[(1, 41), (151, 614), (916, 933), (949, 959), (1261, 1917), (3784, 3886), (3922, 3926), (3980, 3980)]	[(1, 41), (151, 614), (916, 933), (949, 959), (1261, 1917)]	FALSE	FALSE		FALSE
47	aanava-1-glycerol-stock-7-C6	16229	13264	13178	775.8331	98.1571	JBx_203376	8899	337	3	0	5	glycerol-stock-7-C6	mountfolder//JBx_203376/aanava-1-glycerol-stock-7-C6_R1R2.bam	/Users/albertonava/Documents/Projects/211221_divaseq_analysis/alberto/mountfolder/JBx_203376/JBx_203376.fa	/Users/albertonava/Documents/Projects/211221_divaseq_analysis/alberto/mountfolder//JBx_203376/aanava-1-glycerol-stock-7-C6_R1R2.bam	/Users/albertonava/Documents/Projects/211221_divaseq_analysis/alberto/mountfolder//JBx_203376/aanava-1-glycerol-stock-7-C6_R1R2.vcf	/Users/albertonava/Documents/Projects/211221_divaseq_analysis/alberto/snapshots/JBx_203376_nava-1-glycerol-stock-7-C6_R1R2.jpg	/Users/albertonava/Documents/Projects/211221_divaseq_analysis/alberto/mountfolder/JBx_203376/JBx_203376.gff3	/Users/albertonava/Documents/Projects/211221_divaseq_analysis/alberto/depths/aanava-1-glycerol-stock-7-C6_R1R2.bam.depth	['G->[T]@POS403', 'AC->[A]@POS1829', 'GA->[G]@POS3534', 'GA->[G]@POS3789', 'TTTCAA->[T]@POS3921', 'T->[C]@POS3973', 'AT->[A]@POS3979', 'C->[T]@POS5925']	pPM021	[(1936, 8781, 'FICUS-Kan')]	['G->[T]@POS403', 'AC->[A]@POS1829']	[(344, 500), (716, 832), (857, 857), (1182, 1283), (1362, 1396), (1439, 1452), (1637, 1917), (3784, 3913), (3922, 3926), (3980, 3980)]	[(344, 500), (716, 832), (857, 857), (1182, 1283), (1362, 1396), (1439, 1452), (1637, 1917)]	FALSE	FALSE		FALSE
56	aanava-1-glycerol-stock-7-E6	38461	28681	29063	1554.2516	96.8191	JBx_203377	8834	283	7	4	10	glycerol-stock-7-E6	mountfolder//JBx_203377/aanava-1-glycerol-stock-7-E6_R1R2.bam	/Users/albertonava/Documents/Projects/211221_divaseq_analysis/alberto/mountfolder/JBx_203377/JBx_203377.fa	/Users/albertonava/Documents/Projects/211221_divaseq_analysis/alberto/mountfolder//JBx_203377/aanava-1-glycerol-stock-7-E6_R1R2.bam	/Users/albertonava/Documents/Projects/211221_divaseq_analysis/alberto/mountfolder//JBx_203377/aanava-1-glycerol-stock-7-E6_R1R2.vcf	/Users/albertonava/Documents/Projects/211221_divaseq_analysis/alberto/snapshots/JBx_203377_nava-1-glycerol-stock-7-E6_R1R2.jpg	/Users/albertonava/Documents/Projects/211221_divaseq_analysis/alberto/mountfolder/JBx_203377/JBx_203377.gff3	/Users/albertonava/Documents/Projects/211221_divaseq_analysis/alberto/depths/aanava-1-glycerol-stock-7-E6_R1R2.bam.depth	['GA->[G]@POS3534', 'TTTCAA->[T]@POS3921', 'T->[C]@POS3973', 'AT->[A]@POS3979', 'C->[T]@POS5925', 'ACG->[A]@POS7222', 'T->[TCC]@POS7225', 'G->[A]@POS7551', 'CGTT->[C]@POS8722']	pPM021	[(1936, 8799, 'FICUS-Kan')]	[]	[(1637, 1917), (3922, 3926), (3980, 3980)]	[(1637, 1917)]	FALSE	FALSE		FALSE
61	aanava-1-glycerol-stock-7-F6	37977	27435	27798	1488.0482	96.8304	JBx_203377	8834	287	4	1	4	glycerol-stock-7-F6	mountfolder//JBx_203377/aanava-1-glycerol-stock-7-F6_R1R2.bam	/Users/albertonava/Documents/Projects/211221_divaseq_analysis/alberto/mountfolder/JBx_203377/JBx_203377.fa	/Users/albertonava/Documents/Projects/211221_divaseq_analysis/alberto/mountfolder//JBx_203377/aanava-1-glycerol-stock-7-F6_R1R2.bam	/Users/albertonava/Documents/Projects/211221_divaseq_analysis/alberto/mountfolder//JBx_203377/aanava-1-glycerol-stock-7-F6_R1R2.vcf	/Users/albertonava/Documents/Projects/211221_divaseq_analysis/alberto/snapshots/JBx_203377_nava-1-glycerol-stock-7-F6_R1R2.jpg	/Users/albertonava/Documents/Projects/211221_divaseq_analysis/alberto/mountfolder/JBx_203377/JBx_203377.gff3	/Users/albertonava/Documents/Projects/211221_divaseq_analysis/alberto/depths/aanava-1-glycerol-stock-7-F6_R1R2.bam.depth	['T->[A]@POS1578', 'GA->[G]@POS3534', 'TTTCAA->[T]@POS3921', 'T->[C]@POS3973', 'AT->[A]@POS3979', 'C->[T]@POS5925', 'ACG->[A]@POS7222', 'T->[TCC]@POS7225', 'G->[A]@POS7551']	pPM021	[(1936, 8799, 'FICUS-Kan')]	['T->[A]@POS1578']	[(539, 761), (1021, 1033), (1063, 1119), (1320, 1562), (1575, 1917), (3922, 3926), (3980, 3980), (8834, 8834)]	[(539, 761), (1021, 1033), (1063, 1119), (1320, 1562), (1575, 1917), (8834, 8834)]	FALSE	FALSE		FALSE
65	aanava-1-glycerol-stock-7-G6	3494	1601	1745	93.8087	90.5252	JBx_203377	8834	357	9	7	12	glycerol-stock-7-G6	mountfolder//JBx_203377/aanava-1-glycerol-stock-7-G6_R1R2.bam	/Users/albertonava/Documents/Projects/211221_divaseq_analysis/alberto/mountfolder/JBx_203377/JBx_203377.fa	/Users/albertonava/Documents/Projects/211221_divaseq_analysis/alberto/mountfolder//JBx_203377/aanava-1-glycerol-stock-7-G6_R1R2.bam	/Users/albertonava/Documents/Projects/211221_divaseq_analysis/alberto/mountfolder//JBx_203377/aanava-1-glycerol-stock-7-G6_R1R2.vcf	/Users/albertonava/Documents/Projects/211221_divaseq_analysis/alberto/snapshots/JBx_203377_nava-1-glycerol-stock-7-G6_R1R2.jpg	/Users/albertonava/Documents/Projects/211221_divaseq_analysis/alberto/mountfolder/JBx_203377/JBx_203377.gff3	/Users/albertonava/Documents/Projects/211221_divaseq_analysis/alberto/depths/aanava-1-glycerol-stock-7-G6_R1R2.bam.depth	['G->[A]@POS150', 'GA->[G]@POS3534', 'TTTCAA->[T]@POS3921', 'T->[C]@POS3973', 'AT->[A]@POS3979', 'C->[T]@POS5925', 'ACG->[A]@POS7222', 'T->[TCC]@POS7225', 'G->[A]@POS7551']	pPM021	[(1936, 8799, 'FICUS-Kan')]	['G->[A]@POS150']	[(1, 1920), (3535, 3535), (3750, 3892), (3922, 3926), (3980, 3980), (3987, 3987), (8724, 8732)]	[(1, 1920)]	FALSE	FALSE		FALSE
71	aanava-1-glycerol-stock-7-H6	50901	30938	31139	1647.7181	91.5667	JBx_203377	8834	266	3	2	6	glycerol-stock-7-H6	mountfolder//JBx_203377/aanava-1-glycerol-stock-7-H6_R1R2.bam	/Users/albertonava/Documents/Projects/211221_divaseq_analysis/alberto/mountfolder/JBx_203377/JBx_203377.fa	/Users/albertonava/Documents/Projects/211221_divaseq_analysis/alberto/mountfolder//JBx_203377/aanava-1-glycerol-stock-7-H6_R1R2.bam	/Users/albertonava/Documents/Projects/211221_divaseq_analysis/alberto/mountfolder//JBx_203377/aanava-1-glycerol-stock-7-H6_R1R2.vcf	/Users/albertonava/Documents/Projects/211221_divaseq_analysis/alberto/snapshots/JBx_203377_nava-1-glycerol-stock-7-H6_R1R2.jpg	/Users/albertonava/Documents/Projects/211221_divaseq_analysis/alberto/mountfolder/JBx_203377/JBx_203377.gff3	/Users/albertonava/Documents/Projects/211221_divaseq_analysis/alberto/depths/aanava-1-glycerol-stock-7-H6_R1R2.bam.depth	['GA->[G]@POS3534', 'TTTCAA->[T]@POS3921', 'T->[C]@POS3973', 'AT->[A]@POS3979', 'C->[T]@POS5925', 'ACG->[A]@POS7222', 'T->[TCC]@POS7225', 'CT->[C]@POS7232', 'G->[A]@POS7551', 'A->[AGGATCGAGATCTCGATCCCGCGAAATTAATACGACTCACTATAGGGGAATTGTTATCCGCTCACAATTCCCCTATAGTGAGTCATATTAATTTCGCG]@POS8711']	pPM021	[(1936, 8799, 'FICUS-Kan')]	[]	[(1, 30), (236, 1917)]	[(1, 30), (236, 1917)]	FALSE	FALSE		FALSE
42	aanava-1-glycerol-stock-7-A7	28553	17587	17760	944.1876	78.9373	JBx_203382	8845	291	4	2	6	glycerol-stock-7-A7	mountfolder//JBx_203382/aanava-1-glycerol-stock-7-A7_R1R2.bam	/Users/albertonava/Documents/Projects/211221_divaseq_analysis/alberto/mountfolder/JBx_203382/JBx_203382.fa	/Users/albertonava/Documents/Projects/211221_divaseq_analysis/alberto/mountfolder//JBx_203382/aanava-1-glycerol-stock-7-A7_R1R2.bam	/Users/albertonava/Documents/Projects/211221_divaseq_analysis/alberto/mountfolder//JBx_203382/aanava-1-glycerol-stock-7-A7_R1R2.vcf	/Users/albertonava/Documents/Projects/211221_divaseq_analysis/alberto/snapshots/JBx_203382_nava-1-glycerol-stock-7-A7_R1R2.jpg	/Users/albertonava/Documents/Projects/211221_divaseq_analysis/alberto/mountfolder/JBx_203382/JBx_203382.gff3	/Users/albertonava/Documents/Projects/211221_divaseq_analysis/alberto/depths/aanava-1-glycerol-stock-7-A7_R1R2.bam.depth	['TTTCAA->[T]@POS3867', 'AAT->[A]@POS3876', 'ATCAT->[A]@POS3881', 'T->[C]@POS3919', 'AT->[A]@POS3925', 'C->[T]@POS5871', 'ATC->[A]@POS7168', 'C->[CGT]@POS7171', 'A->[G]@POS7497']	pPM021	[(1882, 8727, 'FICUS-Kan')]	[]	[(1, 1863), (3787, 3812), (3868, 3872), (3926, 3926)]	[(1, 1863)]	FALSE	FALSE		FALSE
44	aanava-1-glycerol-stock-7-B7	35661	25739	25987	1430.7102	81.922	JBx_203382	8845	307	4	2	6	glycerol-stock-7-B7	mountfolder//JBx_203382/aanava-1-glycerol-stock-7-B7_R1R2.bam	/Users/albertonava/Documents/Projects/211221_divaseq_analysis/alberto/mountfolder/JBx_203382/JBx_203382.fa	/Users/albertonava/Documents/Projects/211221_divaseq_analysis/alberto/mountfolder//JBx_203382/aanava-1-glycerol-stock-7-B7_R1R2.bam	/Users/albertonava/Documents/Projects/211221_divaseq_analysis/alberto/mountfolder//JBx_203382/aanava-1-glycerol-stock-7-B7_R1R2.vcf	/Users/albertonava/Documents/Projects/211221_divaseq_analysis/alberto/snapshots/JBx_203382_nava-1-glycerol-stock-7-B7_R1R2.jpg	/Users/albertonava/Documents/Projects/211221_divaseq_analysis/alberto/mountfolder/JBx_203382/JBx_203382.gff3	/Users/albertonava/Documents/Projects/211221_divaseq_analysis/alberto/depths/aanava-1-glycerol-stock-7-B7_R1R2.bam.depth	['GA->[G]@POS3480', 'CA->[C]@POS3740', 'TTTCAA->[T]@POS3867', 'T->[C]@POS3919', 'AT->[A]@POS3925', 'C->[T]@POS5871', 'ATC->[A]@POS7168', 'C->[CGT]@POS7171', 'A->[G]@POS7497', 'GA->[G]@POS8757']	pPM021	[(1882, 8727, 'FICUS-Kan')]	['GA->[G]@POS8757']	[(1, 1624), (1827, 1863), (3741, 3741), (3749, 3834), (3868, 3872), (3926, 3926)]	[(1, 1624), (1827, 1863)]	FALSE	FALSE		FALSE
62	aanava-1-glycerol-stock-7-F8	33362	31211	31106	1447.2884	100	JBx_203393	10457	294	3	0	4	glycerol-stock-7-F8	mountfolder//JBx_203393/aanava-1-glycerol-stock-7-F8_R1R2.bam	/Users/albertonava/Documents/Projects/211221_divaseq_analysis/alberto/mountfolder/JBx_203393/JBx_203393.fa	/Users/albertonava/Documents/Projects/211221_divaseq_analysis/alberto/mountfolder//JBx_203393/aanava-1-glycerol-stock-7-F8_R1R2.bam	/Users/albertonava/Documents/Projects/211221_divaseq_analysis/alberto/mountfolder//JBx_203393/aanava-1-glycerol-stock-7-F8_R1R2.vcf	/Users/albertonava/Documents/Projects/211221_divaseq_analysis/alberto/snapshots/JBx_203393_nava-1-glycerol-stock-7-F8_R1R2.jpg	/Users/albertonava/Documents/Projects/211221_divaseq_analysis/alberto/mountfolder/JBx_203393/JBx_203393.gff3	/Users/albertonava/Documents/Projects/211221_divaseq_analysis/alberto/depths/aanava-1-glycerol-stock-7-F8_R1R2.bam.depth	['G->[T]@POS2373', 'CG->[C]@POS3250', 'TTTCAA->[T]@POS5544', 'T->[C]@POS5596', 'AT->[A]@POS5602', 'C->[T]@POS7548']	pPM021	[(3559, 10422, 'FICUS-Kan')]	['G->[T]@POS2373', 'CG->[C]@POS3250']	[(5408, 5484), (5545, 5549), (5603, 5603)]	[]	FALSE	FALSE		FALSE
45	aanava-1-glycerol-stock-7-B9	39131	23215	23173	1095.4732	66.8511	JBx_203394	10480	309	2	0	3	glycerol-stock-7-B9	mountfolder//JBx_203394/aanava-1-glycerol-stock-7-B9_R1R2.bam	/Users/albertonava/Documents/Projects/211221_divaseq_analysis/alberto/mountfolder/JBx_203394/JBx_203394.fa	/Users/albertonava/Documents/Projects/211221_divaseq_analysis/alberto/mountfolder//JBx_203394/aanava-1-glycerol-stock-7-B9_R1R2.bam	/Users/albertonava/Documents/Projects/211221_divaseq_analysis/alberto/mountfolder//JBx_203394/aanava-1-glycerol-stock-7-B9_R1R2.vcf	/Users/albertonava/Documents/Projects/211221_divaseq_analysis/alberto/snapshots/JBx_203394_nava-1-glycerol-stock-7-B9_R1R2.jpg	/Users/albertonava/Documents/Projects/211221_divaseq_analysis/alberto/mountfolder/JBx_203394/JBx_203394.gff3	/Users/albertonava/Documents/Projects/211221_divaseq_analysis/alberto/depths/aanava-1-glycerol-stock-7-B9_R1R2.bam.depth	['GA->[G]@POS5115', 'TTTCAA->[T]@POS5502', 'T->[C]@POS5554', 'AT->[A]@POS5560', 'C->[T]@POS7506']	pPM021	[(3517, 10362, 'FICUS-Kan')]	[]	[(1, 3498), (5401, 5451), (5503, 5507), (5561, 5561)]	[(1, 3498)]	FALSE	FALSE		FALSE
48	aanava-1-glycerol-stock-7-C9	17478	10869	10765	535.8201	69.3989	JBx_203394	10480	339	2	0	3	glycerol-stock-7-C9	mountfolder//JBx_203394/aanava-1-glycerol-stock-7-C9_R1R2.bam	/Users/albertonava/Documents/Projects/211221_divaseq_analysis/alberto/mountfolder/JBx_203394/JBx_203394.fa	/Users/albertonava/Documents/Projects/211221_divaseq_analysis/alberto/mountfolder//JBx_203394/aanava-1-glycerol-stock-7-C9_R1R2.bam	/Users/albertonava/Documents/Projects/211221_divaseq_analysis/alberto/mountfolder//JBx_203394/aanava-1-glycerol-stock-7-C9_R1R2.vcf	/Users/albertonava/Documents/Projects/211221_divaseq_analysis/alberto/snapshots/JBx_203394_nava-1-glycerol-stock-7-C9_R1R2.jpg	/Users/albertonava/Documents/Projects/211221_divaseq_analysis/alberto/mountfolder/JBx_203394/JBx_203394.gff3	/Users/albertonava/Documents/Projects/211221_divaseq_analysis/alberto/depths/aanava-1-glycerol-stock-7-C9_R1R2.bam.depth	['TTTCAA->[T]@POS5502', 'T->[C]@POS5554', 'AT->[A]@POS5560', 'C->[T]@POS7506']	pPM021	[(3517, 10362, 'FICUS-Kan')]	[]	[(1, 3313), (5434, 5475), (5503, 5507), (5561, 5561), (5580, 5585)]	[(1, 3313)]	FALSE	FALSE		FALSE
49	aanava-1-glycerol-stock-7-D11	30345	28691	28385	1495.0088	100	JBx_203402	9406	305	3	0	3	glycerol-stock-7-D11	mountfolder//JBx_203402/aanava-1-glycerol-stock-7-D11_R1R2.bam	/Users/albertonava/Documents/Projects/211221_divaseq_analysis/alberto/mountfolder/JBx_203402/JBx_203402.fa	/Users/albertonava/Documents/Projects/211221_divaseq_analysis/alberto/mountfolder//JBx_203402/aanava-1-glycerol-stock-7-D11_R1R2.bam	/Users/albertonava/Documents/Projects/211221_divaseq_analysis/alberto/mountfolder//JBx_203402/aanava-1-glycerol-stock-7-D11_R1R2.vcf	/Users/albertonava/Documents/Projects/211221_divaseq_analysis/alberto/snapshots/JBx_203402_nava-1-glycerol-stock-7-D11_R1R2.jpg	/Users/albertonava/Documents/Projects/211221_divaseq_analysis/alberto/mountfolder/JBx_203402/JBx_203402.gff3	/Users/albertonava/Documents/Projects/211221_divaseq_analysis/alberto/depths/aanava-1-glycerol-stock-7-D11_R1R2.bam.depth	['C->[A]@POS385', 'GA->[G]@POS4041', 'TTTCAA->[T]@POS4428', 'T->[C]@POS4480', 'AT->[A]@POS4486', 'C->[T]@POS6432']	pPM021	[(2443, 9288, 'FICUS-Kan')]	['C->[A]@POS385']	[(4348, 4384), (4429, 4433), (4487, 4487)]	[]	FALSE	FALSE		FALSE
53	aanava-1-glycerol-stock-7-E11	42040	38454	37904	1983.5521	100	JBx_203402	9406	312	2	0	4	glycerol-stock-7-E11	mountfolder//JBx_203402/aanava-1-glycerol-stock-7-E11_R1R2.bam	/Users/albertonava/Documents/Projects/211221_divaseq_analysis/alberto/mountfolder/JBx_203402/JBx_203402.fa	/Users/albertonava/Documents/Projects/211221_divaseq_analysis/alberto/mountfolder//JBx_203402/aanava-1-glycerol-stock-7-E11_R1R2.bam	/Users/albertonava/Documents/Projects/211221_divaseq_analysis/alberto/mountfolder//JBx_203402/aanava-1-glycerol-stock-7-E11_R1R2.vcf	/Users/albertonava/Documents/Projects/211221_divaseq_analysis/alberto/snapshots/JBx_203402_nava-1-glycerol-stock-7-E11_R1R2.jpg	/Users/albertonava/Documents/Projects/211221_divaseq_analysis/alberto/mountfolder/JBx_203402/JBx_203402.gff3	/Users/albertonava/Documents/Projects/211221_divaseq_analysis/alberto/depths/aanava-1-glycerol-stock-7-E11_R1R2.bam.depth	['GA->[G]@POS4041', 'TTTCAA->[T]@POS4428', 'AAT->[A]@POS4437', 'T->[C]@POS4480', 'AT->[A]@POS4486', 'C->[T]@POS6432']	pPM021	[(2443, 9288, 'FICUS-Kan')]	[]	[(4302, 4391), (4429, 4433), (4487, 4487)]	[]	TRUE	TRUE		TRUE
58	aanava-1-glycerol-stock-7-F11	31197	27305	27003	1420.9702	99.4684	JBx_203402	9406	304	2	0	5	glycerol-stock-7-F11	mountfolder//JBx_203402/aanava-1-glycerol-stock-7-F11_R1R2.bam	/Users/albertonava/Documents/Projects/211221_divaseq_analysis/alberto/mountfolder/JBx_203402/JBx_203402.fa	/Users/albertonava/Documents/Projects/211221_divaseq_analysis/alberto/mountfolder//JBx_203402/aanava-1-glycerol-stock-7-F11_R1R2.bam	/Users/albertonava/Documents/Projects/211221_divaseq_analysis/alberto/mountfolder//JBx_203402/aanava-1-glycerol-stock-7-F11_R1R2.vcf	/Users/albertonava/Documents/Projects/211221_divaseq_analysis/alberto/snapshots/JBx_203402_nava-1-glycerol-stock-7-F11_R1R2.jpg	/Users/albertonava/Documents/Projects/211221_divaseq_analysis/alberto/mountfolder/JBx_203402/JBx_203402.gff3	/Users/albertonava/Documents/Projects/211221_divaseq_analysis/alberto/depths/aanava-1-glycerol-stock-7-F11_R1R2.bam.depth	['TTTCAA->[T]@POS4428', 'AAT->[A]@POS4437', 'ATCAT->[A]@POS4442', 'T->[C]@POS4480', 'AT->[A]@POS4486', 'C->[T]@POS6432']	pPM021	[(2443, 9288, 'FICUS-Kan')]	[]	[(4291, 4396), (4429, 4433), (4487, 4487)]	[]	TRUE	TRUE		TRUE
63	aanava-1-glycerol-stock-7-G11	25350	23455	23201	1278.3966	100	JBx_203402	9406	337	2	0	3	glycerol-stock-7-G11	mountfolder//JBx_203402/aanava-1-glycerol-stock-7-G11_R1R2.bam	/Users/albertonava/Documents/Projects/211221_divaseq_analysis/alberto/mountfolder/JBx_203402/JBx_203402.fa	/Users/albertonava/Documents/Projects/211221_divaseq_analysis/alberto/mountfolder//JBx_203402/aanava-1-glycerol-stock-7-G11_R1R2.bam	/Users/albertonava/Documents/Projects/211221_divaseq_analysis/alberto/mountfolder//JBx_203402/aanava-1-glycerol-stock-7-G11_R1R2.vcf	/Users/albertonava/Documents/Projects/211221_divaseq_analysis/alberto/snapshots/JBx_203402_nava-1-glycerol-stock-7-G11_R1R2.jpg	/Users/albertonava/Documents/Projects/211221_divaseq_analysis/alberto/mountfolder/JBx_203402/JBx_203402.gff3	/Users/albertonava/Documents/Projects/211221_divaseq_analysis/alberto/depths/aanava-1-glycerol-stock-7-G11_R1R2.bam.depth	['GA->[G]@POS4041', 'TTTCAA->[T]@POS4428', 'T->[C]@POS4480', 'AT->[A]@POS4486', 'C->[T]@POS6432']	pPM021	[(2443, 9288, 'FICUS-Kan')]	[]	[(4429, 4433), (4487, 4487)]	[]	TRUE	TRUE		TRUE
67	aanava-1-glycerol-stock-7-H11	44874	41985	41932	2219.3463	100	JBx_203403	9341	292	2	0	4	glycerol-stock-7-H11	mountfolder//JBx_203403/aanava-1-glycerol-stock-7-H11_R1R2.bam	/Users/albertonava/Documents/Projects/211221_divaseq_analysis/alberto/mountfolder/JBx_203403/JBx_203403.fa	/Users/albertonava/Documents/Projects/211221_divaseq_analysis/alberto/mountfolder//JBx_203403/aanava-1-glycerol-stock-7-H11_R1R2.bam	/Users/albertonava/Documents/Projects/211221_divaseq_analysis/alberto/mountfolder//JBx_203403/aanava-1-glycerol-stock-7-H11_R1R2.vcf	/Users/albertonava/Documents/Projects/211221_divaseq_analysis/alberto/snapshots/JBx_203403_nava-1-glycerol-stock-7-H11_R1R2.jpg	/Users/albertonava/Documents/Projects/211221_divaseq_analysis/alberto/mountfolder/JBx_203403/JBx_203403.gff3	/Users/albertonava/Documents/Projects/211221_divaseq_analysis/alberto/depths/aanava-1-glycerol-stock-7-H11_R1R2.bam.depth	['GA->[G]@POS4041', 'TTTCAA->[T]@POS4428', 'AAT->[A]@POS4437', 'T->[C]@POS4480', 'AT->[A]@POS4486', 'C->[T]@POS6432']	pPM021	[(2443, 9306, 'FICUS-Kan')]	[]	[(4329, 4384), (4429, 4433), (4487, 4487)]	[]	TRUE	TRUE		TRUE
50	aanava-1-glycerol-stock-7-D12	32585	29456	29131	1529.2571	100	JBx_203404	9373	300	3	0	6	glycerol-stock-7-D12	mountfolder//JBx_203404/aanava-1-glycerol-stock-7-D12_R1R2.bam	/Users/albertonava/Documents/Projects/211221_divaseq_analysis/alberto/mountfolder/JBx_203404/JBx_203404.fa	/Users/albertonava/Documents/Projects/211221_divaseq_analysis/alberto/mountfolder//JBx_203404/aanava-1-glycerol-stock-7-D12_R1R2.bam	/Users/albertonava/Documents/Projects/211221_divaseq_analysis/alberto/mountfolder//JBx_203404/aanava-1-glycerol-stock-7-D12_R1R2.vcf	/Users/albertonava/Documents/Projects/211221_divaseq_analysis/alberto/snapshots/JBx_203404_nava-1-glycerol-stock-7-D12_R1R2.jpg	/Users/albertonava/Documents/Projects/211221_divaseq_analysis/alberto/mountfolder/JBx_203404/JBx_203404.gff3	/Users/albertonava/Documents/Projects/211221_divaseq_analysis/alberto/depths/aanava-1-glycerol-stock-7-D12_R1R2.bam.depth	['C->[T]@POS17', 'GA->[G]@POS4008', 'CA->[C]@POS4268', 'TTTCAA->[T]@POS4395', 'AAT->[A]@POS4404', 'ATCAT->[A]@POS4409', 'T->[C]@POS4447', 'AT->[A]@POS4453', 'C->[T]@POS6399']	pPM021	[(2410, 9255, 'FICUS-Kan')]	['C->[T]@POS17']	[(4331, 4350), (4454, 4454)]	[]	FALSE	FALSE		FALSE
54	aanava-1-glycerol-stock-7-E12	36385	34138	33762	1769.3143	99.0291	JBx_203404	9373	302	4	0	3	glycerol-stock-7-E12	mountfolder//JBx_203404/aanava-1-glycerol-stock-7-E12_R1R2.bam	/Users/albertonava/Documents/Projects/211221_divaseq_analysis/alberto/mountfolder/JBx_203404/JBx_203404.fa	/Users/albertonava/Documents/Projects/211221_divaseq_analysis/alberto/mountfolder//JBx_203404/aanava-1-glycerol-stock-7-E12_R1R2.bam	/Users/albertonava/Documents/Projects/211221_divaseq_analysis/alberto/mountfolder//JBx_203404/aanava-1-glycerol-stock-7-E12_R1R2.vcf	/Users/albertonava/Documents/Projects/211221_divaseq_analysis/alberto/snapshots/JBx_203404_nava-1-glycerol-stock-7-E12_R1R2.jpg	/Users/albertonava/Documents/Projects/211221_divaseq_analysis/alberto/mountfolder/JBx_203404/JBx_203404.gff3	/Users/albertonava/Documents/Projects/211221_divaseq_analysis/alberto/depths/aanava-1-glycerol-stock-7-E12_R1R2.bam.depth	['GA->[G]@POS4008', 'G->[A]@POS4388', 'T->[G]@POS4390', 'TTTCAA->[T]@POS4395', 'T->[C]@POS4447', 'AT->[A]@POS4453', 'C->[T]@POS6399']	pPM021	[(2410, 9255, 'FICUS-Kan')]	[]	[(4256, 4360), (4396, 4400), (4454, 4454)]	[]	TRUE	TRUE		TRUE
59	aanava-1-glycerol-stock-7-F12	41918	39218	38941	2094.6566	100	JBx_203404	9373	304	2	0	3	glycerol-stock-7-F12	mountfolder//JBx_203404/aanava-1-glycerol-stock-7-F12_R1R2.bam	/Users/albertonava/Documents/Projects/211221_divaseq_analysis/alberto/mountfolder/JBx_203404/JBx_203404.fa	/Users/albertonava/Documents/Projects/211221_divaseq_analysis/alberto/mountfolder//JBx_203404/aanava-1-glycerol-stock-7-F12_R1R2.bam	/Users/albertonava/Documents/Projects/211221_divaseq_analysis/alberto/mountfolder//JBx_203404/aanava-1-glycerol-stock-7-F12_R1R2.vcf	/Users/albertonava/Documents/Projects/211221_divaseq_analysis/alberto/snapshots/JBx_203404_nava-1-glycerol-stock-7-F12_R1R2.jpg	/Users/albertonava/Documents/Projects/211221_divaseq_analysis/alberto/mountfolder/JBx_203404/JBx_203404.gff3	/Users/albertonava/Documents/Projects/211221_divaseq_analysis/alberto/depths/aanava-1-glycerol-stock-7-F12_R1R2.bam.depth	['GA->[G]@POS4008', 'TTTCAA->[T]@POS4395', 'T->[C]@POS4447', 'AT->[A]@POS4453', 'C->[T]@POS6399']	pPM021	[(2410, 9255, 'FICUS-Kan')]	[]	[(4302, 4351), (4396, 4400), (4454, 4454)]	[]	TRUE	TRUE		TRUE
72	aanava-1-glycerol-stock-8-A1	27049	26590	26484	1383.0603	99.6132	JBx_203405	9308	303	3	0	3	glycerol-stock-8-A1	mountfolder//JBx_203405/aanava-1-glycerol-stock-8-A1_R1R2.bam	/Users/albertonava/Documents/Projects/211221_divaseq_analysis/alberto/mountfolder/JBx_203405/JBx_203405.fa	/Users/albertonava/Documents/Projects/211221_divaseq_analysis/alberto/mountfolder//JBx_203405/aanava-1-glycerol-stock-8-A1_R1R2.bam	/Users/albertonava/Documents/Projects/211221_divaseq_analysis/alberto/mountfolder//JBx_203405/aanava-1-glycerol-stock-8-A1_R1R2.vcf	/Users/albertonava/Documents/Projects/211221_divaseq_analysis/alberto/snapshots/JBx_203405_nava-1-glycerol-stock-8-A1_R1R2.jpg	/Users/albertonava/Documents/Projects/211221_divaseq_analysis/alberto/mountfolder/JBx_203405/JBx_203405.gff3	/Users/albertonava/Documents/Projects/211221_divaseq_analysis/alberto/depths/aanava-1-glycerol-stock-8-A1_R1R2.bam.depth	['GA->[G]@POS4008', 'T->[C]@POS4250', 'TTTCAA->[T]@POS4395', 'T->[C]@POS4447', 'AT->[A]@POS4453', 'C->[T]@POS6399']	pPM021	[(2410, 9273, 'FICUS-Kan')]	[]	[(4302, 4358), (4396, 4400), (4454, 4454)]	[]	TRUE	TRUE		TRUE
75	aanava-1-glycerol-stock-8-B1	31369	29759	29636	1524.1974	100	JBx_203405	9308	295	2	0	3	glycerol-stock-8-B1	mountfolder//JBx_203405/aanava-1-glycerol-stock-8-B1_R1R2.bam	/Users/albertonava/Documents/Projects/211221_divaseq_analysis/alberto/mountfolder/JBx_203405/JBx_203405.fa	/Users/albertonava/Documents/Projects/211221_divaseq_analysis/alberto/mountfolder//JBx_203405/aanava-1-glycerol-stock-8-B1_R1R2.bam	/Users/albertonava/Documents/Projects/211221_divaseq_analysis/alberto/mountfolder//JBx_203405/aanava-1-glycerol-stock-8-B1_R1R2.vcf	/Users/albertonava/Documents/Projects/211221_divaseq_analysis/alberto/snapshots/JBx_203405_nava-1-glycerol-stock-8-B1_R1R2.jpg	/Users/albertonava/Documents/Projects/211221_divaseq_analysis/alberto/mountfolder/JBx_203405/JBx_203405.gff3	/Users/albertonava/Documents/Projects/211221_divaseq_analysis/alberto/depths/aanava-1-glycerol-stock-8-B1_R1R2.bam.depth	['GA->[G]@POS4008', 'TTTCAA->[T]@POS4395', 'T->[C]@POS4447', 'AT->[A]@POS4453', 'C->[T]@POS6399']	pPM021	[(2410, 9273, 'FICUS-Kan')]	[]	[(4316, 4344), (4396, 4400), (4454, 4454)]	[]	TRUE	TRUE		TRUE
79	aanava-1-glycerol-stock-8-C1	11559	10860	10802	591.4099	99.3876	JBx_203405	9308	324	2	0	3	glycerol-stock-8-C1	mountfolder//JBx_203405/aanava-1-glycerol-stock-8-C1_R1R2.bam	/Users/albertonava/Documents/Projects/211221_divaseq_analysis/alberto/mountfolder/JBx_203405/JBx_203405.fa	/Users/albertonava/Documents/Projects/211221_divaseq_analysis/alberto/mountfolder//JBx_203405/aanava-1-glycerol-stock-8-C1_R1R2.bam	/Users/albertonava/Documents/Projects/211221_divaseq_analysis/alberto/mountfolder//JBx_203405/aanava-1-glycerol-stock-8-C1_R1R2.vcf	/Users/albertonava/Documents/Projects/211221_divaseq_analysis/alberto/snapshots/JBx_203405_nava-1-glycerol-stock-8-C1_R1R2.jpg	/Users/albertonava/Documents/Projects/211221_divaseq_analysis/alberto/mountfolder/JBx_203405/JBx_203405.gff3	/Users/albertonava/Documents/Projects/211221_divaseq_analysis/alberto/depths/aanava-1-glycerol-stock-8-C1_R1R2.bam.depth	['TTTCAA->[T]@POS4395', 'T->[C]@POS4447', 'AT->[A]@POS4453', 'C->[T]@POS6399']	pPM021	[(2410, 9273, 'FICUS-Kan')]	[]	[(4264, 4363), (4396, 4400), (4454, 4454)]	[]	TRUE	TRUE		TRUE
82	aanava-1-glycerol-stock-8-D1	29559	29211	29131	1565.676	99.8057	JBx_203407	9266	314	2	0	5	glycerol-stock-8-D1	mountfolder//JBx_203407/aanava-1-glycerol-stock-8-D1_R1R2.bam	/Users/albertonava/Documents/Projects/211221_divaseq_analysis/alberto/mountfolder/JBx_203407/JBx_203407.fa	/Users/albertonava/Documents/Projects/211221_divaseq_analysis/alberto/mountfolder//JBx_203407/aanava-1-glycerol-stock-8-D1_R1R2.bam	/Users/albertonava/Documents/Projects/211221_divaseq_analysis/alberto/mountfolder//JBx_203407/aanava-1-glycerol-stock-8-D1_R1R2.vcf	/Users/albertonava/Documents/Projects/211221_divaseq_analysis/alberto/snapshots/JBx_203407_nava-1-glycerol-stock-8-D1_R1R2.jpg	/Users/albertonava/Documents/Projects/211221_divaseq_analysis/alberto/mountfolder/JBx_203407/JBx_203407.gff3	/Users/albertonava/Documents/Projects/211221_divaseq_analysis/alberto/depths/aanava-1-glycerol-stock-8-D1_R1R2.bam.depth	['TTTCAA->[T]@POS4353', 'AAT->[A]@POS4362', 'ATCAT->[A]@POS4367', 'T->[C]@POS4405', 'AT->[A]@POS4411', 'C->[T]@POS6357']	pPM021	[(2368, 9231, 'FICUS-Kan')]	[]	[(4267, 4305), (4354, 4358), (4412, 4412)]	[]	TRUE	TRUE		TRUE
86	aanava-1-glycerol-stock-8-E1	25107	23805	23753	1248.1179	100	JBx_203407	9266	304	2	0	5	glycerol-stock-8-E1	mountfolder//JBx_203407/aanava-1-glycerol-stock-8-E1_R1R2.bam	/Users/albertonava/Documents/Projects/211221_divaseq_analysis/alberto/mountfolder/JBx_203407/JBx_203407.fa	/Users/albertonava/Documents/Projects/211221_divaseq_analysis/alberto/mountfolder//JBx_203407/aanava-1-glycerol-stock-8-E1_R1R2.bam	/Users/albertonava/Documents/Projects/211221_divaseq_analysis/alberto/mountfolder//JBx_203407/aanava-1-glycerol-stock-8-E1_R1R2.vcf	/Users/albertonava/Documents/Projects/211221_divaseq_analysis/alberto/snapshots/JBx_203407_nava-1-glycerol-stock-8-E1_R1R2.jpg	/Users/albertonava/Documents/Projects/211221_divaseq_analysis/alberto/mountfolder/JBx_203407/JBx_203407.gff3	/Users/albertonava/Documents/Projects/211221_divaseq_analysis/alberto/depths/aanava-1-glycerol-stock-8-E1_R1R2.bam.depth	['GA->[G]@POS3966', 'TTTCAA->[T]@POS4353', 'AAT->[A]@POS4362', 'ATCAT->[A]@POS4367', 'T->[C]@POS4405', 'AT->[A]@POS4411', 'C->[T]@POS6357']	pPM021	[(2368, 9231, 'FICUS-Kan')]	[]	[(4227, 4311), (4354, 4358), (4412, 4412)]	[]	TRUE	TRUE		TRUE
90	aanava-1-glycerol-stock-8-F1	23523	21749	21671	1143.4319	99.8273	JBx_203407	9266	310	2	0	3	glycerol-stock-8-F1	mountfolder//JBx_203407/aanava-1-glycerol-stock-8-F1_R1R2.bam	/Users/albertonava/Documents/Projects/211221_divaseq_analysis/alberto/mountfolder/JBx_203407/JBx_203407.fa	/Users/albertonava/Documents/Projects/211221_divaseq_analysis/alberto/mountfolder//JBx_203407/aanava-1-glycerol-stock-8-F1_R1R2.bam	/Users/albertonava/Documents/Projects/211221_divaseq_analysis/alberto/mountfolder//JBx_203407/aanava-1-glycerol-stock-8-F1_R1R2.vcf	/Users/albertonava/Documents/Projects/211221_divaseq_analysis/alberto/snapshots/JBx_203407_nava-1-glycerol-stock-8-F1_R1R2.jpg	/Users/albertonava/Documents/Projects/211221_divaseq_analysis/alberto/mountfolder/JBx_203407/JBx_203407.gff3	/Users/albertonava/Documents/Projects/211221_divaseq_analysis/alberto/depths/aanava-1-glycerol-stock-8-F1_R1R2.bam.depth	['TTTCAA->[T]@POS4353', 'T->[C]@POS4405', 'AT->[A]@POS4411', 'C->[T]@POS6357']	pPM021	[(2368, 9231, 'FICUS-Kan')]	[]	[(4216, 4307), (4354, 4358), (4412, 4412)]	[]	TRUE	TRUE		TRUE
94	aanava-1-glycerol-stock-8-G1	32184	29715	29573	1611.1364	99.7734	JBx_203407	9266	321	2	0	5	glycerol-stock-8-G1	mountfolder//JBx_203407/aanava-1-glycerol-stock-8-G1_R1R2.bam	/Users/albertonava/Documents/Projects/211221_divaseq_analysis/alberto/mountfolder/JBx_203407/JBx_203407.fa	/Users/albertonava/Documents/Projects/211221_divaseq_analysis/alberto/mountfolder//JBx_203407/aanava-1-glycerol-stock-8-G1_R1R2.bam	/Users/albertonava/Documents/Projects/211221_divaseq_analysis/alberto/mountfolder//JBx_203407/aanava-1-glycerol-stock-8-G1_R1R2.vcf	/Users/albertonava/Documents/Projects/211221_divaseq_analysis/alberto/snapshots/JBx_203407_nava-1-glycerol-stock-8-G1_R1R2.jpg	/Users/albertonava/Documents/Projects/211221_divaseq_analysis/alberto/mountfolder/JBx_203407/JBx_203407.gff3	/Users/albertonava/Documents/Projects/211221_divaseq_analysis/alberto/depths/aanava-1-glycerol-stock-8-G1_R1R2.bam.depth	['GA->[G]@POS3966', 'TTTCAA->[T]@POS4353', 'AAT->[A]@POS4362', 'ATCAT->[A]@POS4367', 'T->[C]@POS4405', 'AT->[A]@POS4411', 'C->[T]@POS6357']	pPM021	[(2368, 9231, 'FICUS-Kan')]	[]	[(4234, 4308), (4354, 4358), (4412, 4412)]	[]	TRUE	TRUE		TRUE
83	aanava-1-glycerol-stock-8-D2	24195	23062	23362	1503.5312	99.39	JBx_203409	7541	313	2	0	3	glycerol-stock-8-D2	mountfolder//JBx_203409/aanava-1-glycerol-stock-8-D2_R1R2.bam	/Users/albertonava/Documents/Projects/211221_divaseq_analysis/alberto/mountfolder/JBx_203409/JBx_203409.fa	/Users/albertonava/Documents/Projects/211221_divaseq_analysis/alberto/mountfolder//JBx_203409/aanava-1-glycerol-stock-8-D2_R1R2.bam	/Users/albertonava/Documents/Projects/211221_divaseq_analysis/alberto/mountfolder//JBx_203409/aanava-1-glycerol-stock-8-D2_R1R2.vcf	/Users/albertonava/Documents/Projects/211221_divaseq_analysis/alberto/snapshots/JBx_203409_nava-1-glycerol-stock-8-D2_R1R2.jpg	/Users/albertonava/Documents/Projects/211221_divaseq_analysis/alberto/mountfolder/JBx_203409/JBx_203409.gff3	/Users/albertonava/Documents/Projects/211221_divaseq_analysis/alberto/depths/aanava-1-glycerol-stock-8-D2_R1R2.bam.depth	['TTTCAA->[T]@POS2628', 'T->[C]@POS2680', 'AT->[A]@POS2686', 'C->[T]@POS4632']	pPM021	[(643, 7506, 'FICUS-Kan')]	[]	[(2491, 2586), (2629, 2633), (2687, 2687)]	[]	TRUE	TRUE		TRUE
87	aanava-1-glycerol-stock-8-E2	27632	26591	27005	1729.2638	100	JBx_203409	7541	314	2	0	6	glycerol-stock-8-E2	mountfolder//JBx_203409/aanava-1-glycerol-stock-8-E2_R1R2.bam	/Users/albertonava/Documents/Projects/211221_divaseq_analysis/alberto/mountfolder/JBx_203409/JBx_203409.fa	/Users/albertonava/Documents/Projects/211221_divaseq_analysis/alberto/mountfolder//JBx_203409/aanava-1-glycerol-stock-8-E2_R1R2.bam	/Users/albertonava/Documents/Projects/211221_divaseq_analysis/alberto/mountfolder//JBx_203409/aanava-1-glycerol-stock-8-E2_R1R2.vcf	/Users/albertonava/Documents/Projects/211221_divaseq_analysis/alberto/snapshots/JBx_203409_nava-1-glycerol-stock-8-E2_R1R2.jpg	/Users/albertonava/Documents/Projects/211221_divaseq_analysis/alberto/mountfolder/JBx_203409/JBx_203409.gff3	/Users/albertonava/Documents/Projects/211221_divaseq_analysis/alberto/depths/aanava-1-glycerol-stock-8-E2_R1R2.bam.depth	['GA->[G]@POS2241', 'TTTCAA->[T]@POS2628', 'AAT->[A]@POS2637', 'ATCAT->[A]@POS2642', 'T->[C]@POS2680', 'AT->[A]@POS2686', 'C->[T]@POS4632']	pPM021	[(643, 7506, 'FICUS-Kan')]	[]	[(2517, 2582), (2629, 2633), (2687, 2687)]	[]	TRUE	TRUE		TRUE
91	aanava-1-glycerol-stock-8-F2	29368	28120	28557	1799.0407	100	JBx_203409	7541	306	2	0	4	glycerol-stock-8-F2	mountfolder//JBx_203409/aanava-1-glycerol-stock-8-F2_R1R2.bam	/Users/albertonava/Documents/Projects/211221_divaseq_analysis/alberto/mountfolder/JBx_203409/JBx_203409.fa	/Users/albertonava/Documents/Projects/211221_divaseq_analysis/alberto/mountfolder//JBx_203409/aanava-1-glycerol-stock-8-F2_R1R2.bam	/Users/albertonava/Documents/Projects/211221_divaseq_analysis/alberto/mountfolder//JBx_203409/aanava-1-glycerol-stock-8-F2_R1R2.vcf	/Users/albertonava/Documents/Projects/211221_divaseq_analysis/alberto/snapshots/JBx_203409_nava-1-glycerol-stock-8-F2_R1R2.jpg	/Users/albertonava/Documents/Projects/211221_divaseq_analysis/alberto/mountfolder/JBx_203409/JBx_203409.gff3	/Users/albertonava/Documents/Projects/211221_divaseq_analysis/alberto/depths/aanava-1-glycerol-stock-8-F2_R1R2.bam.depth	['GA->[G]@POS2241', 'TTTCAA->[T]@POS2628', 'T->[C]@POS2680', 'AT->[A]@POS2686', 'C->[T]@POS4632']	pPM021	[(643, 7506, 'FICUS-Kan')]	[]	[(2548, 2589), (2629, 2633), (2687, 2687)]	[]	TRUE	TRUE		TRUE
73	aanava-1-glycerol-stock-8-A3	29186	26419	26700	1748.3427	100	JBx_203410	7573	321	2	0	5	glycerol-stock-8-A3	mountfolder//JBx_203410/aanava-1-glycerol-stock-8-A3_R1R2.bam	/Users/albertonava/Documents/Projects/211221_divaseq_analysis/alberto/mountfolder/JBx_203410/JBx_203410.fa	/Users/albertonava/Documents/Projects/211221_divaseq_analysis/alberto/mountfolder//JBx_203410/aanava-1-glycerol-stock-8-A3_R1R2.bam	/Users/albertonava/Documents/Projects/211221_divaseq_analysis/alberto/mountfolder//JBx_203410/aanava-1-glycerol-stock-8-A3_R1R2.vcf	/Users/albertonava/Documents/Projects/211221_divaseq_analysis/alberto/snapshots/JBx_203410_nava-1-glycerol-stock-8-A3_R1R2.jpg	/Users/albertonava/Documents/Projects/211221_divaseq_analysis/alberto/mountfolder/JBx_203410/JBx_203410.gff3	/Users/albertonava/Documents/Projects/211221_divaseq_analysis/alberto/depths/aanava-1-glycerol-stock-8-A3_R1R2.bam.depth	['GA->[G]@POS2208', 'TTTCAA->[T]@POS2595', 'AAT->[A]@POS2604', 'ATCAT->[A]@POS2609', 'T->[C]@POS2647', 'AT->[A]@POS2653', 'C->[T]@POS4599']	pPM021	[(610, 7455, 'FICUS-Kan')]	[]	[(2516, 2542), (2596, 2600), (2654, 2654)]	[]	TRUE	TRUE		TRUE
76	aanava-1-glycerol-stock-8-B3	24252	23296	23520	1520.0498	99.9472	JBx_203410	7573	313	3	1	4	glycerol-stock-8-B3	mountfolder//JBx_203410/aanava-1-glycerol-stock-8-B3_R1R2.bam	/Users/albertonava/Documents/Projects/211221_divaseq_analysis/alberto/mountfolder/JBx_203410/JBx_203410.fa	/Users/albertonava/Documents/Projects/211221_divaseq_analysis/alberto/mountfolder//JBx_203410/aanava-1-glycerol-stock-8-B3_R1R2.bam	/Users/albertonava/Documents/Projects/211221_divaseq_analysis/alberto/mountfolder//JBx_203410/aanava-1-glycerol-stock-8-B3_R1R2.vcf	/Users/albertonava/Documents/Projects/211221_divaseq_analysis/alberto/snapshots/JBx_203410_nava-1-glycerol-stock-8-B3_R1R2.jpg	/Users/albertonava/Documents/Projects/211221_divaseq_analysis/alberto/mountfolder/JBx_203410/JBx_203410.gff3	/Users/albertonava/Documents/Projects/211221_divaseq_analysis/alberto/depths/aanava-1-glycerol-stock-8-B3_R1R2.bam.depth	['TTTCAA->[T]@POS2595', 'T->[C]@POS2647', 'AT->[A]@POS2653', 'C->[T]@POS4599', 'ATC->[A]@POS5896', 'C->[CGT]@POS5899', 'A->[G]@POS6225']	pPM021	[(610, 7455, 'FICUS-Kan')]	[]	[(2527, 2563), (2596, 2600), (2654, 2654)]	[]	TRUE	TRUE		TRUE
95	aanava-1-glycerol-stock-8-G2	13621	13541	13635	910.2743	100	JBx_203410	7573	334	2	1	3	glycerol-stock-8-G2	mountfolder//JBx_203410/aanava-1-glycerol-stock-8-G2_R1R2.bam	/Users/albertonava/Documents/Projects/211221_divaseq_analysis/alberto/mountfolder/JBx_203410/JBx_203410.fa	/Users/albertonava/Documents/Projects/211221_divaseq_analysis/alberto/mountfolder//JBx_203410/aanava-1-glycerol-stock-8-G2_R1R2.bam	/Users/albertonava/Documents/Projects/211221_divaseq_analysis/alberto/mountfolder//JBx_203410/aanava-1-glycerol-stock-8-G2_R1R2.vcf	/Users/albertonava/Documents/Projects/211221_divaseq_analysis/alberto/snapshots/JBx_203410_nava-1-glycerol-stock-8-G2_R1R2.jpg	/Users/albertonava/Documents/Projects/211221_divaseq_analysis/alberto/mountfolder/JBx_203410/JBx_203410.gff3	/Users/albertonava/Documents/Projects/211221_divaseq_analysis/alberto/depths/aanava-1-glycerol-stock-8-G2_R1R2.bam.depth	['T->[TGATCATCCGACCCCGACCGCGCTGACCCGCACCGAGCGTCGTTTTC]@POS258', 'TTTCAA->[T]@POS2595', 'T->[C]@POS2647', 'AT->[A]@POS2653', 'C->[T]@POS4599']	pPM021	[(610, 7455, 'FICUS-Kan')]	['T->[TGATCATCCGACCCCGACCGCGCTGACCCGCACCGAGCGTCGTTTTC]@POS258']	[(2596, 2600), (2654, 2654)]	[]	FALSE	FALSE		FALSE
99	aanava-1-glycerol-stock-8-H2	31463	31600	31506	2072.4462	100	JBx_203410	7573	321	2	1	3	glycerol-stock-8-H2	mountfolder//JBx_203410/aanava-1-glycerol-stock-8-H2_R1R2.bam	/Users/albertonava/Documents/Projects/211221_divaseq_analysis/alberto/mountfolder/JBx_203410/JBx_203410.fa	/Users/albertonava/Documents/Projects/211221_divaseq_analysis/alberto/mountfolder//JBx_203410/aanava-1-glycerol-stock-8-H2_R1R2.bam	/Users/albertonava/Documents/Projects/211221_divaseq_analysis/alberto/mountfolder//JBx_203410/aanava-1-glycerol-stock-8-H2_R1R2.vcf	/Users/albertonava/Documents/Projects/211221_divaseq_analysis/alberto/snapshots/JBx_203410_nava-1-glycerol-stock-8-H2_R1R2.jpg	/Users/albertonava/Documents/Projects/211221_divaseq_analysis/alberto/mountfolder/JBx_203410/JBx_203410.gff3	/Users/albertonava/Documents/Projects/211221_divaseq_analysis/alberto/depths/aanava-1-glycerol-stock-8-H2_R1R2.bam.depth	['T->[TGATCATCCGACCCCGACCGCGCTGACCCGCACCGAGCGTCGTTTTC]@POS258', 'TTTCAA->[T]@POS2595', 'T->[C]@POS2647', 'AT->[A]@POS2653', 'C->[T]@POS4599']	pPM021	[(610, 7455, 'FICUS-Kan')]	['T->[TGATCATCCGACCCCGACCGCGCTGACCCGCACCGAGCGTCGTTTTC]@POS258']	[(2596, 2600), (2654, 2654)]	[]	FALSE	FALSE		FALSE
80	aanava-1-glycerol-stock-8-C3	7071	6734	7120	486.0681	100	JBx_203411	7508	390	2	0	3	glycerol-stock-8-C3	mountfolder//JBx_203411/aanava-1-glycerol-stock-8-C3_R1R2.bam	/Users/albertonava/Documents/Projects/211221_divaseq_analysis/alberto/mountfolder/JBx_203411/JBx_203411.fa	/Users/albertonava/Documents/Projects/211221_divaseq_analysis/alberto/mountfolder//JBx_203411/aanava-1-glycerol-stock-8-C3_R1R2.bam	/Users/albertonava/Documents/Projects/211221_divaseq_analysis/alberto/mountfolder//JBx_203411/aanava-1-glycerol-stock-8-C3_R1R2.vcf	/Users/albertonava/Documents/Projects/211221_divaseq_analysis/alberto/snapshots/JBx_203411_nava-1-glycerol-stock-8-C3_R1R2.jpg	/Users/albertonava/Documents/Projects/211221_divaseq_analysis/alberto/mountfolder/JBx_203411/JBx_203411.gff3	/Users/albertonava/Documents/Projects/211221_divaseq_analysis/alberto/depths/aanava-1-glycerol-stock-8-C3_R1R2.bam.depth	['GA->[G]@POS2208', 'TTTCAA->[T]@POS2595', 'T->[C]@POS2647', 'AT->[A]@POS2653', 'C->[T]@POS4599']	pPM021	[(610, 7473, 'FICUS-Kan')]	[]	[(2464, 2563), (2596, 2600), (2654, 2654)]	[]	TRUE	TRUE		TRUE
84	aanava-1-glycerol-stock-8-D3	25896	23781	24245	1626.5089	100	JBx_203411	7508	330	2	0	3	glycerol-stock-8-D3	mountfolder//JBx_203411/aanava-1-glycerol-stock-8-D3_R1R2.bam	/Users/albertonava/Documents/Projects/211221_divaseq_analysis/alberto/mountfolder/JBx_203411/JBx_203411.fa	/Users/albertonava/Documents/Projects/211221_divaseq_analysis/alberto/mountfolder//JBx_203411/aanava-1-glycerol-stock-8-D3_R1R2.bam	/Users/albertonava/Documents/Projects/211221_divaseq_analysis/alberto/mountfolder//JBx_203411/aanava-1-glycerol-stock-8-D3_R1R2.vcf	/Users/albertonava/Documents/Projects/211221_divaseq_analysis/alberto/snapshots/JBx_203411_nava-1-glycerol-stock-8-D3_R1R2.jpg	/Users/albertonava/Documents/Projects/211221_divaseq_analysis/alberto/mountfolder/JBx_203411/JBx_203411.gff3	/Users/albertonava/Documents/Projects/211221_divaseq_analysis/alberto/depths/aanava-1-glycerol-stock-8-D3_R1R2.bam.depth	['TTTCAA->[T]@POS2595', 'T->[C]@POS2647', 'AT->[A]@POS2653', 'C->[T]@POS4599']	pPM021	[(610, 7473, 'FICUS-Kan')]	[]	[(2596, 2600), (2654, 2654)]	[]	TRUE	TRUE		TRUE
88	aanava-1-glycerol-stock-8-E3	36595	35302	35838	2262.6849	99.9334	JBx_203411	7508	298	2	0	3	glycerol-stock-8-E3	mountfolder//JBx_203411/aanava-1-glycerol-stock-8-E3_R1R2.bam	/Users/albertonava/Documents/Projects/211221_divaseq_analysis/alberto/mountfolder/JBx_203411/JBx_203411.fa	/Users/albertonava/Documents/Projects/211221_divaseq_analysis/alberto/mountfolder//JBx_203411/aanava-1-glycerol-stock-8-E3_R1R2.bam	/Users/albertonava/Documents/Projects/211221_divaseq_analysis/alberto/mountfolder//JBx_203411/aanava-1-glycerol-stock-8-E3_R1R2.vcf	/Users/albertonava/Documents/Projects/211221_divaseq_analysis/alberto/snapshots/JBx_203411_nava-1-glycerol-stock-8-E3_R1R2.jpg	/Users/albertonava/Documents/Projects/211221_divaseq_analysis/alberto/mountfolder/JBx_203411/JBx_203411.gff3	/Users/albertonava/Documents/Projects/211221_divaseq_analysis/alberto/depths/aanava-1-glycerol-stock-8-E3_R1R2.bam.depth	['GA->[G]@POS2208', 'TTTCAA->[T]@POS2595', 'T->[C]@POS2647', 'AT->[A]@POS2653', 'C->[T]@POS4599']	pPM021	[(610, 7473, 'FICUS-Kan')]	[]	[(2502, 2541), (2596, 2600), (2654, 2654)]	[]	TRUE	TRUE		TRUE
92	aanava-1-glycerol-stock-8-F3	25868	24585	24932	1570.8134	100	JBx_203411	7508	298	2	0	4	glycerol-stock-8-F3	mountfolder//JBx_203411/aanava-1-glycerol-stock-8-F3_R1R2.bam	/Users/albertonava/Documents/Projects/211221_divaseq_analysis/alberto/mountfolder/JBx_203411/JBx_203411.fa	/Users/albertonava/Documents/Projects/211221_divaseq_analysis/alberto/mountfolder//JBx_203411/aanava-1-glycerol-stock-8-F3_R1R2.bam	/Users/albertonava/Documents/Projects/211221_divaseq_analysis/alberto/mountfolder//JBx_203411/aanava-1-glycerol-stock-8-F3_R1R2.vcf	/Users/albertonava/Documents/Projects/211221_divaseq_analysis/alberto/snapshots/JBx_203411_nava-1-glycerol-stock-8-F3_R1R2.jpg	/Users/albertonava/Documents/Projects/211221_divaseq_analysis/alberto/mountfolder/JBx_203411/JBx_203411.gff3	/Users/albertonava/Documents/Projects/211221_divaseq_analysis/alberto/depths/aanava-1-glycerol-stock-8-F3_R1R2.bam.depth	['GA->[G]@POS2208', 'TTTCAA->[T]@POS2595', 'T->[C]@POS2647', 'AT->[A]@POS2653', 'C->[T]@POS4599']	pPM021	[(610, 7473, 'FICUS-Kan')]	[]	[(2597, 2600), (2654, 2654)]	[]	TRUE	TRUE		TRUE
74	aanava-1-glycerol-stock-8-A4	8848	7730	7846	536.7238	99.668	JBx_203412	7531	354	2	0	5	glycerol-stock-8-A4	mountfolder//JBx_203412/aanava-1-glycerol-stock-8-A4_R1R2.bam	/Users/albertonava/Documents/Projects/211221_divaseq_analysis/alberto/mountfolder/JBx_203412/JBx_203412.fa	/Users/albertonava/Documents/Projects/211221_divaseq_analysis/alberto/mountfolder//JBx_203412/aanava-1-glycerol-stock-8-A4_R1R2.bam	/Users/albertonava/Documents/Projects/211221_divaseq_analysis/alberto/mountfolder//JBx_203412/aanava-1-glycerol-stock-8-A4_R1R2.vcf	/Users/albertonava/Documents/Projects/211221_divaseq_analysis/alberto/snapshots/JBx_203412_nava-1-glycerol-stock-8-A4_R1R2.jpg	/Users/albertonava/Documents/Projects/211221_divaseq_analysis/alberto/mountfolder/JBx_203412/JBx_203412.gff3	/Users/albertonava/Documents/Projects/211221_divaseq_analysis/alberto/depths/aanava-1-glycerol-stock-8-A4_R1R2.bam.depth	['GA->[G]@POS2166', 'TTTCAA->[T]@POS2553', 'AAT->[A]@POS2562', 'ATCAT->[A]@POS2567', 'T->[C]@POS2605', 'AT->[A]@POS2611', 'C->[T]@POS4557']	pPM021	[(568, 7413, 'FICUS-Kan')]	[]	[(2481, 2512), (2612, 2612)]	[]	TRUE	TRUE		TRUE
77	aanava-1-glycerol-stock-8-B4	26713	26017	26167	1666.4066	100	JBx_203412	7531	302	2	0	4	glycerol-stock-8-B4	mountfolder//JBx_203412/aanava-1-glycerol-stock-8-B4_R1R2.bam	/Users/albertonava/Documents/Projects/211221_divaseq_analysis/alberto/mountfolder/JBx_203412/JBx_203412.fa	/Users/albertonava/Documents/Projects/211221_divaseq_analysis/alberto/mountfolder//JBx_203412/aanava-1-glycerol-stock-8-B4_R1R2.bam	/Users/albertonava/Documents/Projects/211221_divaseq_analysis/alberto/mountfolder//JBx_203412/aanava-1-glycerol-stock-8-B4_R1R2.vcf	/Users/albertonava/Documents/Projects/211221_divaseq_analysis/alberto/snapshots/JBx_203412_nava-1-glycerol-stock-8-B4_R1R2.jpg	/Users/albertonava/Documents/Projects/211221_divaseq_analysis/alberto/mountfolder/JBx_203412/JBx_203412.gff3	/Users/albertonava/Documents/Projects/211221_divaseq_analysis/alberto/depths/aanava-1-glycerol-stock-8-B4_R1R2.bam.depth	['TTTCAA->[T]@POS2553', 'T->[C]@POS2605', 'AT->[A]@POS2611', 'C->[T]@POS4557', 'TG->[T]@POS5823']	pPM021	[(568, 7413, 'FICUS-Kan')]	[]	[(2433, 2506), (2554, 2558), (2612, 2612)]	[]	TRUE	TRUE		TRUE
96	aanava-1-glycerol-stock-8-G3	9678	9017	9148	635.9983	100	JBx_203412	7531	357	2	0	3	glycerol-stock-8-G3	mountfolder//JBx_203412/aanava-1-glycerol-stock-8-G3_R1R2.bam	/Users/albertonava/Documents/Projects/211221_divaseq_analysis/alberto/mountfolder/JBx_203412/JBx_203412.fa	/Users/albertonava/Documents/Projects/211221_divaseq_analysis/alberto/mountfolder//JBx_203412/aanava-1-glycerol-stock-8-G3_R1R2.bam	/Users/albertonava/Documents/Projects/211221_divaseq_analysis/alberto/mountfolder//JBx_203412/aanava-1-glycerol-stock-8-G3_R1R2.vcf	/Users/albertonava/Documents/Projects/211221_divaseq_analysis/alberto/snapshots/JBx_203412_nava-1-glycerol-stock-8-G3_R1R2.jpg	/Users/albertonava/Documents/Projects/211221_divaseq_analysis/alberto/mountfolder/JBx_203412/JBx_203412.gff3	/Users/albertonava/Documents/Projects/211221_divaseq_analysis/alberto/depths/aanava-1-glycerol-stock-8-G3_R1R2.bam.depth	['TTTCAA->[T]@POS2553', 'T->[C]@POS2605', 'AT->[A]@POS2611', 'C->[T]@POS4557']	pPM021	[(568, 7413, 'FICUS-Kan')]	[]	[(2484, 2506), (2554, 2558), (2612, 2612)]	[]	TRUE	TRUE		TRUE
100	aanava-1-glycerol-stock-8-H3	30890	29391	29533	1985.5597	100	JBx_203412	7531	318	2	0	3	glycerol-stock-8-H3	mountfolder//JBx_203412/aanava-1-glycerol-stock-8-H3_R1R2.bam	/Users/albertonava/Documents/Projects/211221_divaseq_analysis/alberto/mountfolder/JBx_203412/JBx_203412.fa	/Users/albertonava/Documents/Projects/211221_divaseq_analysis/alberto/mountfolder//JBx_203412/aanava-1-glycerol-stock-8-H3_R1R2.bam	/Users/albertonava/Documents/Projects/211221_divaseq_analysis/alberto/mountfolder//JBx_203412/aanava-1-glycerol-stock-8-H3_R1R2.vcf	/Users/albertonava/Documents/Projects/211221_divaseq_analysis/alberto/snapshots/JBx_203412_nava-1-glycerol-stock-8-H3_R1R2.jpg	/Users/albertonava/Documents/Projects/211221_divaseq_analysis/alberto/mountfolder/JBx_203412/JBx_203412.gff3	/Users/albertonava/Documents/Projects/211221_divaseq_analysis/alberto/depths/aanava-1-glycerol-stock-8-H3_R1R2.bam.depth	['TTTCAA->[T]@POS2553', 'T->[C]@POS2605', 'AT->[A]@POS2611', 'C->[T]@POS4557']	pPM021	[(568, 7413, 'FICUS-Kan')]	[]	[(2460, 2489), (2554, 2558), (2612, 2612)]	[]	TRUE	TRUE		TRUE
81	aanava-1-glycerol-stock-8-C4	26856	25671	26098	1761.151	100	JBx_203413	7466	333	2	0	4	glycerol-stock-8-C4	mountfolder//JBx_203413/aanava-1-glycerol-stock-8-C4_R1R2.bam	/Users/albertonava/Documents/Projects/211221_divaseq_analysis/alberto/mountfolder/JBx_203413/JBx_203413.fa	/Users/albertonava/Documents/Projects/211221_divaseq_analysis/alberto/mountfolder//JBx_203413/aanava-1-glycerol-stock-8-C4_R1R2.bam	/Users/albertonava/Documents/Projects/211221_divaseq_analysis/alberto/mountfolder//JBx_203413/aanava-1-glycerol-stock-8-C4_R1R2.vcf	/Users/albertonava/Documents/Projects/211221_divaseq_analysis/alberto/snapshots/JBx_203413_nava-1-glycerol-stock-8-C4_R1R2.jpg	/Users/albertonava/Documents/Projects/211221_divaseq_analysis/alberto/mountfolder/JBx_203413/JBx_203413.gff3	/Users/albertonava/Documents/Projects/211221_divaseq_analysis/alberto/depths/aanava-1-glycerol-stock-8-C4_R1R2.bam.depth	['GT->[G]@POS296', 'TTTCAA->[T]@POS2553', 'T->[C]@POS2605', 'AT->[A]@POS2611', 'C->[T]@POS4557']	pPM021	[(568, 7431, 'FICUS-Kan')]	['GT->[G]@POS296']	[(2484, 2509), (2554, 2558), (2612, 2612)]	[]	FALSE	FALSE		FALSE
85	aanava-1-glycerol-stock-8-D4	20949	19467	19832	1289.21	99.5982	JBx_203413	7466	310	2	0	6	glycerol-stock-8-D4	mountfolder//JBx_203413/aanava-1-glycerol-stock-8-D4_R1R2.bam	/Users/albertonava/Documents/Projects/211221_divaseq_analysis/alberto/mountfolder/JBx_203413/JBx_203413.fa	/Users/albertonava/Documents/Projects/211221_divaseq_analysis/alberto/mountfolder//JBx_203413/aanava-1-glycerol-stock-8-D4_R1R2.bam	/Users/albertonava/Documents/Projects/211221_divaseq_analysis/alberto/mountfolder//JBx_203413/aanava-1-glycerol-stock-8-D4_R1R2.vcf	/Users/albertonava/Documents/Projects/211221_divaseq_analysis/alberto/snapshots/JBx_203413_nava-1-glycerol-stock-8-D4_R1R2.jpg	/Users/albertonava/Documents/Projects/211221_divaseq_analysis/alberto/mountfolder/JBx_203413/JBx_203413.gff3	/Users/albertonava/Documents/Projects/211221_divaseq_analysis/alberto/depths/aanava-1-glycerol-stock-8-D4_R1R2.bam.depth	['GT->[G]@POS296', 'GA->[G]@POS2166', 'TTTCAA->[T]@POS2553', 'AAT->[A]@POS2562', 'TCA->[T]@POS2568', 'T->[C]@POS2605', 'AT->[A]@POS2611', 'C->[T]@POS4557']	pPM021	[(568, 7431, 'FICUS-Kan')]	['GT->[G]@POS296']	[(2460, 2509)]	[]	FALSE	FALSE		FALSE
89	aanava-1-glycerol-stock-8-E4	27557	23422	23811	1525.4344	99.7589	JBx_203413	7466	310	2	0	4	glycerol-stock-8-E4	mountfolder//JBx_203413/aanava-1-glycerol-stock-8-E4_R1R2.bam	/Users/albertonava/Documents/Projects/211221_divaseq_analysis/alberto/mountfolder/JBx_203413/JBx_203413.fa	/Users/albertonava/Documents/Projects/211221_divaseq_analysis/alberto/mountfolder//JBx_203413/aanava-1-glycerol-stock-8-E4_R1R2.bam	/Users/albertonava/Documents/Projects/211221_divaseq_analysis/alberto/mountfolder//JBx_203413/aanava-1-glycerol-stock-8-E4_R1R2.vcf	/Users/albertonava/Documents/Projects/211221_divaseq_analysis/alberto/snapshots/JBx_203413_nava-1-glycerol-stock-8-E4_R1R2.jpg	/Users/albertonava/Documents/Projects/211221_divaseq_analysis/alberto/mountfolder/JBx_203413/JBx_203413.gff3	/Users/albertonava/Documents/Projects/211221_divaseq_analysis/alberto/depths/aanava-1-glycerol-stock-8-E4_R1R2.bam.depth	['GT->[G]@POS296', 'GA->[G]@POS2166', 'TTTCAA->[T]@POS2553', 'T->[C]@POS2605', 'AT->[A]@POS2611', 'C->[T]@POS4557']	pPM021	[(568, 7431, 'FICUS-Kan')]	['GT->[G]@POS296']	[(2434, 2509), (2554, 2558), (2612, 2612)]	[]	FALSE	FALSE		FALSE
93	aanava-1-glycerol-stock-8-F4	23404	22506	22997	1507.006	100	JBx_203413	7466	328	2	0	5	glycerol-stock-8-F4	mountfolder//JBx_203413/aanava-1-glycerol-stock-8-F4_R1R2.bam	/Users/albertonava/Documents/Projects/211221_divaseq_analysis/alberto/mountfolder/JBx_203413/JBx_203413.fa	/Users/albertonava/Documents/Projects/211221_divaseq_analysis/alberto/mountfolder//JBx_203413/aanava-1-glycerol-stock-8-F4_R1R2.bam	/Users/albertonava/Documents/Projects/211221_divaseq_analysis/alberto/mountfolder//JBx_203413/aanava-1-glycerol-stock-8-F4_R1R2.vcf	/Users/albertonava/Documents/Projects/211221_divaseq_analysis/alberto/snapshots/JBx_203413_nava-1-glycerol-stock-8-F4_R1R2.jpg	/Users/albertonava/Documents/Projects/211221_divaseq_analysis/alberto/mountfolder/JBx_203413/JBx_203413.gff3	/Users/albertonava/Documents/Projects/211221_divaseq_analysis/alberto/depths/aanava-1-glycerol-stock-8-F4_R1R2.bam.depth	['GT->[G]@POS296', 'TTTCAA->[T]@POS2553', 'AAT->[A]@POS2562', 'T->[C]@POS2605', 'AT->[A]@POS2611', 'C->[T]@POS4557']	pPM021	[(568, 7431, 'FICUS-Kan')]	['GT->[G]@POS296']	[(2554, 2558), (2612, 2612)]	[]	FALSE	FALSE		FALSE
78	aanava-1-glycerol-stock-8-B5	23570	21294	21477	1164.4091	100	JBx_203414	9259	330	3	0	3	glycerol-stock-8-B5	mountfolder//JBx_203414/aanava-1-glycerol-stock-8-B5_R1R2.bam	/Users/albertonava/Documents/Projects/211221_divaseq_analysis/alberto/mountfolder/JBx_203414/JBx_203414.fa	/Users/albertonava/Documents/Projects/211221_divaseq_analysis/alberto/mountfolder//JBx_203414/aanava-1-glycerol-stock-8-B5_R1R2.bam	/Users/albertonava/Documents/Projects/211221_divaseq_analysis/alberto/mountfolder//JBx_203414/aanava-1-glycerol-stock-8-B5_R1R2.vcf	/Users/albertonava/Documents/Projects/211221_divaseq_analysis/alberto/snapshots/JBx_203414_nava-1-glycerol-stock-8-B5_R1R2.jpg	/Users/albertonava/Documents/Projects/211221_divaseq_analysis/alberto/mountfolder/JBx_203414/JBx_203414.gff3	/Users/albertonava/Documents/Projects/211221_divaseq_analysis/alberto/depths/aanava-1-glycerol-stock-8-B5_R1R2.bam.depth	['C->[A]@POS1246', 'GA->[G]@POS3894', 'TTTCAA->[T]@POS4281', 'T->[C]@POS4333', 'AT->[A]@POS4339', 'C->[T]@POS6285']	pPM021	[(2296, 9141, 'FICUS-Kan')]	['C->[A]@POS1246']	[(4212, 4236), (4282, 4286), (4340, 4340)]	[]	FALSE	maybe, check	ccc->acc=P->T	TRUE
97	aanava-1-glycerol-stock-8-G4	28603	25754	26109	1480.5684	99.6652	JBx_203414	9259	362	3	0	5	glycerol-stock-8-G4	mountfolder//JBx_203414/aanava-1-glycerol-stock-8-G4_R1R2.bam	/Users/albertonava/Documents/Projects/211221_divaseq_analysis/alberto/mountfolder/JBx_203414/JBx_203414.fa	/Users/albertonava/Documents/Projects/211221_divaseq_analysis/alberto/mountfolder//JBx_203414/aanava-1-glycerol-stock-8-G4_R1R2.bam	/Users/albertonava/Documents/Projects/211221_divaseq_analysis/alberto/mountfolder//JBx_203414/aanava-1-glycerol-stock-8-G4_R1R2.vcf	/Users/albertonava/Documents/Projects/211221_divaseq_analysis/alberto/snapshots/JBx_203414_nava-1-glycerol-stock-8-G4_R1R2.jpg	/Users/albertonava/Documents/Projects/211221_divaseq_analysis/alberto/mountfolder/JBx_203414/JBx_203414.gff3	/Users/albertonava/Documents/Projects/211221_divaseq_analysis/alberto/depths/aanava-1-glycerol-stock-8-G4_R1R2.bam.depth	['C->[A]@POS1246', 'TTTCAA->[T]@POS4281', 'AAT->[A]@POS4290', 'ATCAT->[A]@POS4295', 'T->[C]@POS4333', 'AT->[A]@POS4339', 'C->[T]@POS6285']	pPM021	[(2296, 9141, 'FICUS-Kan')]	['C->[A]@POS1246']	[(4188, 4254), (4282, 4283), (4340, 4340)]	[]	FALSE	FALSE		TRUE
101	aanava-1-glycerol-stock-8-H4	15275	14199	14350	803.6605	99.136	JBx_203414	9259	334	3	0	3	glycerol-stock-8-H4	mountfolder//JBx_203414/aanava-1-glycerol-stock-8-H4_R1R2.bam	/Users/albertonava/Documents/Projects/211221_divaseq_analysis/alberto/mountfolder/JBx_203414/JBx_203414.fa	/Users/albertonava/Documents/Projects/211221_divaseq_analysis/alberto/mountfolder//JBx_203414/aanava-1-glycerol-stock-8-H4_R1R2.bam	/Users/albertonava/Documents/Projects/211221_divaseq_analysis/alberto/mountfolder//JBx_203414/aanava-1-glycerol-stock-8-H4_R1R2.vcf	/Users/albertonava/Documents/Projects/211221_divaseq_analysis/alberto/snapshots/JBx_203414_nava-1-glycerol-stock-8-H4_R1R2.jpg	/Users/albertonava/Documents/Projects/211221_divaseq_analysis/alberto/mountfolder/JBx_203414/JBx_203414.gff3	/Users/albertonava/Documents/Projects/211221_divaseq_analysis/alberto/depths/aanava-1-glycerol-stock-8-H4_R1R2.bam.depth	['C->[A]@POS1246', 'TTTCAA->[T]@POS4281', 'T->[C]@POS4333', 'AT->[A]@POS4339', 'C->[T]@POS6285']	pPM021	[(2296, 9141, 'FICUS-Kan')]	['C->[A]@POS1246']	[(4143, 4249), (4282, 4286), (4340, 4340)]	[]	FALSE	FALSE		TRUE
98	aanava-1-glycerol-stock-8-G5	35374	32012	32289	1759.7969	99.5664	JBx_203416	9226	320	3	0	5	glycerol-stock-8-G5	mountfolder//JBx_203416/aanava-1-glycerol-stock-8-G5_R1R2.bam	/Users/albertonava/Documents/Projects/211221_divaseq_analysis/alberto/mountfolder/JBx_203416/JBx_203416.fa	/Users/albertonava/Documents/Projects/211221_divaseq_analysis/alberto/mountfolder//JBx_203416/aanava-1-glycerol-stock-8-G5_R1R2.bam	/Users/albertonava/Documents/Projects/211221_divaseq_analysis/alberto/mountfolder//JBx_203416/aanava-1-glycerol-stock-8-G5_R1R2.vcf	/Users/albertonava/Documents/Projects/211221_divaseq_analysis/alberto/snapshots/JBx_203416_nava-1-glycerol-stock-8-G5_R1R2.jpg	/Users/albertonava/Documents/Projects/211221_divaseq_analysis/alberto/mountfolder/JBx_203416/JBx_203416.gff3	/Users/albertonava/Documents/Projects/211221_divaseq_analysis/alberto/depths/aanava-1-glycerol-stock-8-G5_R1R2.bam.depth	['C->[A]@POS489', 'TTTCAA->[T]@POS4248', 'T->[C]@POS4300', 'AT->[A]@POS4306', 'C->[T]@POS6252']	pPM021	[(2263, 9108, 'FICUS-Kan')]	['C->[A]@POS489']	[(4149, 4207), (4249, 4253), (4307, 4307)]	[]	FALSE	maybe, check	gcc->gca=A->A	TRUE
