# Supplementary material for: Automated Platform for the Plasmid Construction Process
Source: ACS Synth Biol. 2023 Nov 10;12(12):3506–13. doi: 10.1021/acssynbio.3c00292 (PMC10729297; doi:10.1021/acssynbio.3c00292)
Supplement: Supplementary file 2 — sb3c00292_si_002.zip [file sb3c00292_si_002.zip › dnada_supplementary_material_pks_library_build/divaseq/analysis/211028_diva_sheet.csv]

	j5_construct_id	name	parts	assembly_method	TRANSFORMATION_PLATE	TRANSFORMATION_WELL	QPLATE	QWELL	GLYCEROL_PLATE	GLYCEROL_WELL	DIVA_PLATE	DIVA_WELL	DIVA_VOLUME	PRIMER1_SEQ	PRIMER1_PLATE	PRIMER1_WELL	PRIMER1_VOLUME	PRIMER2_SEQ	PRIMER2_PLATE	PRIMER2_WELL	PRIMER2_VOLUME	PCR_LENGTH	COLONY_PCR_PLATE	COLONY_PCR_WELL	OUTPUT_LOCATION	BAND_SIZE	BAND_%_OF_TOTAL	BAND_CONC_ng/ul	BAND_CONC_nmole/L	GOOD_computer	GOOD	POLYMERASE	Part ID	Sample_Name
0	0.0	pAN_00004	borA2_Ncom + borM1 + mlsA8_Ccom + pPM021_MfeI_XhoI + lacI_T7_6xHis_TEV	SLIC/Gibson/CPEC	consolidated_gibson_plate_1	A1	consolidated_gibson_plate_1_QPLATE_1	A1	glycerol_stock_1	A1	aanava 1 211019	A1	50	ggaattgtgagcggataaca	colony_pcr_primer_plate	O22	40	tcgttttatttgatgcctgg	colony_pcr_primer_plate	O24	40	4942	colony_pcr_plate_1	A1	colony_pcr_plate_1#A01	692.0	100.0973197	13.6796	32.7225	False	False		JBx_202790	glycerol_stock_1-A1
1	0.0	pAN_00004	borA2_Ncom + borM1 + mlsA8_Ccom + pPM021_MfeI_XhoI + lacI_T7_6xHis_TEV	SLIC/Gibson/CPEC	consolidated_gibson_plate_1	A1	consolidated_gibson_plate_1_QPLATE_1	A1	glycerol_stock_1	B1	aanava 1 211019	C1	50	ggaattgtgagcggataaca	colony_pcr_primer_plate	O22	40	tcgttttatttgatgcctgg	colony_pcr_primer_plate	O24	40	4942	colony_pcr_plate_1	B1	colony_pcr_plate_1#B01	4380.0	45.54733004	11.0808	4.1271	True	True		JBx_202790	glycerol_stock_1-B1
2	0.0	pAN_00004	borA2_Ncom + borM1 + mlsA8_Ccom + pPM021_MfeI_XhoI + lacI_T7_6xHis_TEV	SLIC/Gibson/CPEC	consolidated_gibson_plate_1	A1	consolidated_gibson_plate_1_QPLATE_1	A1	glycerol_stock_1	C1	aanava 1 211019	E1	50	ggaattgtgagcggataaca	colony_pcr_primer_plate	O22	40	tcgttttatttgatgcctgg	colony_pcr_primer_plate	O24	40	4942	colony_pcr_plate_1	C1	colony_pcr_plate_1#C01					False	False		JBx_202790	glycerol_stock_1-C1
3	1.0	pAN_00005	borA2_Ncom + borM1 + mlsA8_Ccom + pPM021_MfeI_XhoI + lacI_lacUV5	SLIC/Gibson/CPEC	consolidated_gibson_plate_1	B1	consolidated_gibson_plate_1_QPLATE_1	A2	glycerol_stock_1	D1	aanava 1 211019	G1	50	ggaattgtgagcggataaca	colony_pcr_primer_plate	O22	40	tcgttttatttgatgcctgg	colony_pcr_primer_plate	O24	40	4860	colony_pcr_plate_1	D1	colony_pcr_plate_1#D01	4242.0	80.55043379	12.4506	4.7568	True	True		JBx_202791	glycerol_stock_1-D1
4	1.0	pAN_00005	borA2_Ncom + borM1 + mlsA8_Ccom + pPM021_MfeI_XhoI + lacI_lacUV5	SLIC/Gibson/CPEC	consolidated_gibson_plate_1	B1	consolidated_gibson_plate_1_QPLATE_1	A2	glycerol_stock_1	E1	aanava 1 211019	I1	50	ggaattgtgagcggataaca	colony_pcr_primer_plate	O22	40	tcgttttatttgatgcctgg	colony_pcr_primer_plate	O24	40	4860	colony_pcr_plate_1	E1	colony_pcr_plate_1#E01	441.0	99.66134344	12.8308	47.981	False	False		JBx_202791	glycerol_stock_1-E1
5	1.0	pAN_00005	borA2_Ncom + borM1 + mlsA8_Ccom + pPM021_MfeI_XhoI + lacI_lacUV5	SLIC/Gibson/CPEC	consolidated_gibson_plate_1	B1	consolidated_gibson_plate_1_QPLATE_1	A2	glycerol_stock_1	F1	aanava 1 211019	K1	50	ggaattgtgagcggataaca	colony_pcr_primer_plate	O22	40	tcgttttatttgatgcctgg	colony_pcr_primer_plate	O24	40	4860	colony_pcr_plate_1	F1	colony_pcr_plate_1#F01	905.0	90.90592537	10.9648	20.052	False	False		JBx_202791	glycerol_stock_1-F1
6	1.0	pAN_00005	borA2_Ncom + borM1 + mlsA8_Ccom + pPM021_MfeI_XhoI + lacI_lacUV5	SLIC/Gibson/CPEC	consolidated_gibson_plate_1	B1	consolidated_gibson_plate_1_QPLATE_1	A2	glycerol_stock_1	G1	aanava 1 211019	M1	50	ggaattgtgagcggataaca	colony_pcr_primer_plate	O22	40	tcgttttatttgatgcctgg	colony_pcr_primer_plate	O24	40	4860	colony_pcr_plate_1	G1	colony_pcr_plate_1#G01	4311.0	40.27466329	5.7832	2.2126	True	True		JBx_202791	glycerol_stock_1-G1
7	39.0	pAN_00043	borA2_Ncom + eryM6_epoAT + pks12_Ccom + pPM021_MfeI_XhoI + lacI_lacUV5	SLIC/Gibson/CPEC	consolidated_gibson_plate_1	H3	consolidated_gibson_plate_1_QPLATE_1	C8	glycerol_stock_1	H1	aanava 1 211019	O1	50	ggaattgtgagcggataaca	colony_pcr_primer_plate	O22	40	tcgttttatttgatgcctgg	colony_pcr_primer_plate	O24	40	4683	colony_pcr_plate_1	H1	colony_pcr_plate_1#H01	4208.0	61.62627747	5.409	2.1136	True	True		JBx_202829	glycerol_stock_1-H1
8	40.0	pAN_00044	borA2_Ncom + lipM1 + mlsA8_Ccom + pPM021_MfeI_XhoI + lacI_T7_6xHis_TEV	SLIC/Gibson/CPEC	consolidated_gibson_plate_1	A4	consolidated_gibson_plate_1_QPLATE_1	D1	glycerol_stock_1	A2	aanava 1 211019	A3	50	ggaattgtgagcggataaca	colony_pcr_primer_plate	O22	40	tcgttttatttgatgcctgg	colony_pcr_primer_plate	O24	40	5173	colony_pcr_plate_1	A2	colony_pcr_plate_1#A02					False	False		JBx_202830	glycerol_stock_1-A2
9	40.0	pAN_00044	borA2_Ncom + lipM1 + mlsA8_Ccom + pPM021_MfeI_XhoI + lacI_T7_6xHis_TEV	SLIC/Gibson/CPEC	consolidated_gibson_plate_1	A4	consolidated_gibson_plate_1_QPLATE_1	D1	glycerol_stock_1	B2	aanava 1 211019	C3	50	ggaattgtgagcggataaca	colony_pcr_primer_plate	O22	40	tcgttttatttgatgcctgg	colony_pcr_primer_plate	O24	40	5173	colony_pcr_plate_1	B2	colony_pcr_plate_1#B02	3215.0	91.36324151	6.2053	3.1784	True	True		JBx_202830	glycerol_stock_1-B2
10	56.0	pAN_00060	borA2_Ncom + pikM2 + mlsA8_Ccom + pPM021_MfeI_XhoI + lacI_T7_6xHis_TEV	SLIC/Gibson/CPEC	consolidated_gibson_plate_1	A6	consolidated_gibson_plate_1_QPLATE_1	F1	glycerol_stock_1	C2	aanava 1 211019	E3	50	ggaattgtgagcggataaca	colony_pcr_primer_plate	O22	40	tcgttttatttgatgcctgg	colony_pcr_primer_plate	O24	40	6202	colony_pcr_plate_1	C2	colony_pcr_plate_1#C02					False	False		JBx_202846	glycerol_stock_1-C2
11	64.0	pAN_00068	borA2_Ncom + fosM4 + mlsA8_Ccom + pPM021_MfeI_XhoI + lacI_T7_6xHis_TEV	SLIC/Gibson/CPEC	consolidated_gibson_plate_1	G6	consolidated_gibson_plate_1_QPLATE_1	F7	glycerol_stock_1	D2	aanava 1 211019	G3	50	ggaattgtgagcggataaca	colony_pcr_primer_plate	O22	40	tcgttttatttgatgcctgg	colony_pcr_primer_plate	O24	40	5230	colony_pcr_plate_1	D2	colony_pcr_plate_1#D02					False	False		JBx_202854	glycerol_stock_1-D2
12	66.0	pAN_00070	borA2_Ncom + fosM4 + pks12_Ccom + pPM021_MfeI_XhoI + lacI_T7_6xHis_TEV	SLIC/Gibson/CPEC	consolidated_gibson_plate_1	A7	consolidated_gibson_plate_1_QPLATE_2	A1	glycerol_stock_1	E2	aanava 1 211019	I3	50	ggaattgtgagcggataaca	colony_pcr_primer_plate	O22	40	tcgttttatttgatgcctgg	colony_pcr_primer_plate	O24	40	5188	colony_pcr_plate_1	E2	colony_pcr_plate_1#E02	552.0	96.28920287	23.5793	70.5487	False	False		JBx_202856	glycerol_stock_1-E2
13	66.0	pAN_00070	borA2_Ncom + fosM4 + pks12_Ccom + pPM021_MfeI_XhoI + lacI_T7_6xHis_TEV	SLIC/Gibson/CPEC	consolidated_gibson_plate_1	A7	consolidated_gibson_plate_1_QPLATE_2	A1	glycerol_stock_1	F2	aanava 1 211019	K3	50	ggaattgtgagcggataaca	colony_pcr_primer_plate	O22	40	tcgttttatttgatgcctgg	colony_pcr_primer_plate	O24	40	5188	colony_pcr_plate_1	F2	colony_pcr_plate_1#F02	552.0	97.19116051	21.5812	64.688	False	False		JBx_202856	glycerol_stock_1-F2
14	92.0	pAN_00096	borA2_Ncom + hisM2 + mlsA8_Ccom + pPM021_MfeI_XhoI + lacI_T7_6xHis_TEV	SLIC/Gibson/CPEC	consolidated_gibson_plate_1	A9	consolidated_gibson_plate_1_QPLATE_2	C1	glycerol_stock_1	G2	aanava 1 211019	M3	50	ggaattgtgagcggataaca	colony_pcr_primer_plate	O22	40	tcgttttatttgatgcctgg	colony_pcr_primer_plate	O24	40	5191	colony_pcr_plate_1	G2	colony_pcr_plate_1#G02					False	True		JBx_202882	glycerol_stock_1-G2
15	92.0	pAN_00096	borA2_Ncom + hisM2 + mlsA8_Ccom + pPM021_MfeI_XhoI + lacI_T7_6xHis_TEV	SLIC/Gibson/CPEC	consolidated_gibson_plate_1	A9	consolidated_gibson_plate_1_QPLATE_2	C1	glycerol_stock_1	H2	aanava 1 211019	O3	50	ggaattgtgagcggataaca	colony_pcr_primer_plate	O22	40	tcgttttatttgatgcctgg	colony_pcr_primer_plate	O24	40	5191	colony_pcr_plate_1	H2	colony_pcr_plate_1#H02	4621.0	48.50205036	2.8623	1.0064	True	True		JBx_202882	glycerol_stock_1-H2
16	96.0	pAN_00100	borA2_Ncom + blv75M2 + mlsA8_Ccom + pPM021_MfeI_XhoI + lacI_T7_6xHis_TEV	SLIC/Gibson/CPEC	consolidated_gibson_plate_1	E9	consolidated_gibson_plate_1_QPLATE_2	C5	glycerol_stock_1	A3	aanava 1 211019	A5	50	ggaattgtgagcggataaca	colony_pcr_primer_plate	O22	40	tcgttttatttgatgcctgg	colony_pcr_primer_plate	O24	40	3601	colony_pcr_plate_1	A3	colony_pcr_plate_1#A03					False	False		JBx_202886	glycerol_stock_1-A3
17	102.0	pAN_00106	borA2_Ncom + ctgM2 + pks12_Ccom + pPM021_MfeI_XhoI + lacI_T7_6xHis_TEV	SLIC/Gibson/CPEC	consolidated_gibson_plate_1	C10	consolidated_gibson_plate_1_QPLATE_2	D3	glycerol_stock_1	B3	aanava 1 211019	C5	50	ggaattgtgagcggataaca	colony_pcr_primer_plate	O22	40	tcgttttatttgatgcctgg	colony_pcr_primer_plate	O24	40	3583	colony_pcr_plate_1	B3	colony_pcr_plate_1#B03					False	False		JBx_202892	glycerol_stock_1-B3
18	108.0	pAN_00112	borA2_Ncom + MASmm + mlsA8_Ccom + pPM021_MfeI_XhoI + lacI_T7_6xHis_TEV	SLIC/Gibson/CPEC	consolidated_gibson_plate_1	A11	consolidated_gibson_plate_1_QPLATE_2	E1	glycerol_stock_1	C3	aanava 1 211019	E5	50	ggaattgtgagcggataaca	colony_pcr_primer_plate	O22	40	tcgttttatttgatgcctgg	colony_pcr_primer_plate	O24	40	6817	colony_pcr_plate_1	C3	colony_pcr_plate_1#C03					False	True		JBx_202898	glycerol_stock_1-C3
19	109.0	pAN_00113	borA2_Ncom + MASmm + mlsA8_Ccom + pPM021_MfeI_XhoI + lacI_lacUV5	SLIC/Gibson/CPEC	consolidated_gibson_plate_1	B11	consolidated_gibson_plate_1_QPLATE_2	E2	glycerol_stock_1	D3	aanava 1 211019	G5	50	ggaattgtgagcggataaca	colony_pcr_primer_plate	O22	40	tcgttttatttgatgcctgg	colony_pcr_primer_plate	O24	40	6735	colony_pcr_plate_1	D3	colony_pcr_plate_1#D03	641.0	91.87104275	23.39	60.3333	False	False		JBx_202899	glycerol_stock_1-D3
20	117.0	pAN_00121	borA2_Ncom + mlsA9 + mlsA8_Ccom + pPM021_MfeI_XhoI + lacI_lacUV5	SLIC/Gibson/CPEC	consolidated_gibson_plate_1	B12	consolidated_gibson_plate_1_QPLATE_2	F2	glycerol_stock_1	E3	aanava 1 211019	I5	50	ggaattgtgagcggataaca	colony_pcr_primer_plate	O22	40	tcgttttatttgatgcctgg	colony_pcr_primer_plate	O24	40	6789	colony_pcr_plate_1	E3	colony_pcr_plate_1#E03	5889.0	77.36292016	13.7084	3.7143	True	True		JBx_202907	glycerol_stock_1-E3
21	119.0	pAN_00123	borA2_Ncom + mlsA9 + pks12_Ccom + pPM021_MfeI_XhoI + lacI_lacUV5	SLIC/Gibson/CPEC	consolidated_gibson_plate_1	D12	consolidated_gibson_plate_1_QPLATE_2	F4	glycerol_stock_1	F3	aanava 1 211019	K5	50	ggaattgtgagcggataaca	colony_pcr_primer_plate	O22	40	tcgttttatttgatgcctgg	colony_pcr_primer_plate	O24	40	6747	colony_pcr_plate_1	F3	colony_pcr_plate_1#F03	3001.0	86.36661436	5.6685	3.0666	False	False		JBx_202909	glycerol_stock_1-F3
22	122.0	pAN_00126	borA2_Ncom + mlsB1 + pks12_Ccom + pPM021_MfeI_XhoI + lacI_T7_6xHis_TEV	SLIC/Gibson/CPEC	consolidated_gibson_plate_1	G12	consolidated_gibson_plate_1_QPLATE_2	F7	glycerol_stock_1	G3	aanava 1 211019	M5	50	ggaattgtgagcggataaca	colony_pcr_primer_plate	O22	40	tcgttttatttgatgcctgg	colony_pcr_primer_plate	O24	40	5083	colony_pcr_plate_1	G3	colony_pcr_plate_1#G03					False	False		JBx_202912	glycerol_stock_1-G3
23	124.0	pAN_00128	borA2_Ncom + pks12M1 + mlsA8_Ccom + pPM021_MfeI_XhoI + lacI_T7_6xHis_TEV	SLIC/Gibson/CPEC	consolidated_gibson_plate_2	A1	consolidated_gibson_plate_2_QPLATE_1	A1	glycerol_stock_2	A1	aanava 1 211019	A2	50	ggaattgtgagcggataaca	colony_pcr_primer_plate	O22	40	tcgttttatttgatgcctgg	colony_pcr_primer_plate	O24	40	6577	colony_pcr_plate_1	H3	colony_pcr_plate_1#H03	690.0	96.81891946	16.3471	39.1602	False	False		JBx_202914	glycerol_stock_2-A1
24	125.0	pAN_00129	borA2_Ncom + pks12M1 + mlsA8_Ccom + pPM021_MfeI_XhoI + lacI_lacUV5	SLIC/Gibson/CPEC	consolidated_gibson_plate_2	B1	consolidated_gibson_plate_2_QPLATE_1	A2	glycerol_stock_2	B1	aanava 1 211019	C2	50	ggaattgtgagcggataaca	colony_pcr_primer_plate	O22	40	tcgttttatttgatgcctgg	colony_pcr_primer_plate	O24	40	6495	colony_pcr_plate_1	A4	colony_pcr_plate_1#A04	1559.0	70.33027071	19.6955	20.9705	False	True		JBx_202915	glycerol_stock_2-B1
25	125.0	pAN_00129	borA2_Ncom + pks12M1 + mlsA8_Ccom + pPM021_MfeI_XhoI + lacI_lacUV5	SLIC/Gibson/CPEC	consolidated_gibson_plate_2	B1	consolidated_gibson_plate_2_QPLATE_1	A2	glycerol_stock_2	C1	aanava 1 211019	E2	50	ggaattgtgagcggataaca	colony_pcr_primer_plate	O22	40	tcgttttatttgatgcctgg	colony_pcr_primer_plate	O24	40	6495	colony_pcr_plate_1	B4	colony_pcr_plate_1#B04	1478.0	95.89177986	20.7272	23.0375	False	False		JBx_202915	glycerol_stock_2-C1
26	125.0	pAN_00129	borA2_Ncom + pks12M1 + mlsA8_Ccom + pPM021_MfeI_XhoI + lacI_lacUV5	SLIC/Gibson/CPEC	consolidated_gibson_plate_2	B1	consolidated_gibson_plate_2_QPLATE_1	A2	glycerol_stock_2	D1	aanava 1 211019	G2	50	ggaattgtgagcggataaca	colony_pcr_primer_plate	O22	40	tcgttttatttgatgcctgg	colony_pcr_primer_plate	O24	40	6495	colony_pcr_plate_1	C4	colony_pcr_plate_1#C04					False	True		JBx_202915	glycerol_stock_2-D1
27	131.0	pAN_00135	borA2_Ncom + pks12M2 + pks12_Ccom + pPM021_MfeI_XhoI + lacI_lacUV5	SLIC/Gibson/CPEC	consolidated_gibson_plate_2	H1	consolidated_gibson_plate_2_QPLATE_1	A8	glycerol_stock_2	E1	aanava 1 211019	I2	50	ggaattgtgagcggataaca	colony_pcr_primer_plate	O22	40	tcgttttatttgatgcctgg	colony_pcr_primer_plate	O24	40	6483	colony_pcr_plate_1	D4	colony_pcr_plate_1#D04	644.0	80.15386473	23.9006	61.1713	False	False		JBx_202921	glycerol_stock_2-E1
28	131.0	pAN_00135	borA2_Ncom + pks12M2 + pks12_Ccom + pPM021_MfeI_XhoI + lacI_lacUV5	SLIC/Gibson/CPEC	consolidated_gibson_plate_2	H1	consolidated_gibson_plate_2_QPLATE_1	A8	glycerol_stock_2	F1	aanava 1 211019	K2	50	ggaattgtgagcggataaca	colony_pcr_primer_plate	O22	40	tcgttttatttgatgcctgg	colony_pcr_primer_plate	O24	40	6483	colony_pcr_plate_1	E4	colony_pcr_plate_1#E04	649.0	80.32599238	17.2631	43.8423	False	False		JBx_202921	glycerol_stock_2-F1
29	131.0	pAN_00135	borA2_Ncom + pks12M2 + pks12_Ccom + pPM021_MfeI_XhoI + lacI_lacUV5	SLIC/Gibson/CPEC	consolidated_gibson_plate_2	H1	consolidated_gibson_plate_2_QPLATE_1	A8	glycerol_stock_2	G1	aanava 1 211019	M2	50	ggaattgtgagcggataaca	colony_pcr_primer_plate	O22	40	tcgttttatttgatgcctgg	colony_pcr_primer_plate	O24	40	6483	colony_pcr_plate_1	F4	colony_pcr_plate_1#F04	646.0	95.69498352	13.7329	35.0391	False	True		JBx_202921	glycerol_stock_2-G1
30	131.0	pAN_00135	borA2_Ncom + pks12M2 + pks12_Ccom + pPM021_MfeI_XhoI + lacI_lacUV5	SLIC/Gibson/CPEC	consolidated_gibson_plate_2	H1	consolidated_gibson_plate_2_QPLATE_1	A8	glycerol_stock_2	H1	aanava 1 211019	O2	50	ggaattgtgagcggataaca	colony_pcr_primer_plate	O22	40	tcgttttatttgatgcctgg	colony_pcr_primer_plate	O24	40	6483	colony_pcr_plate_1	G4	colony_pcr_plate_1#G04	644.0	97.93074125	18.6561	47.8228	False	False		JBx_202921	glycerol_stock_2-H1
31	140.0	pAN_00144	borA2_Ncom + ppsBtb + mlsA8_Ccom + pPM021_MfeI_XhoI + lacI_T7_6xHis_TEV	SLIC/Gibson/CPEC	consolidated_gibson_plate_2	A2	consolidated_gibson_plate_2_QPLATE_1	B1	glycerol_stock_2	A2	aanava 1 211019	A4	50	ggaattgtgagcggataaca	colony_pcr_primer_plate	O22	40	tcgttttatttgatgcctgg	colony_pcr_primer_plate	O24	40	4960	colony_pcr_plate_1	H4	colony_pcr_plate_1#H04	646.0	81.84734929	6.5306	16.6885	False	True		JBx_202930	glycerol_stock_2-A2
32	140.0	pAN_00144	borA2_Ncom + ppsBtb + mlsA8_Ccom + pPM021_MfeI_XhoI + lacI_T7_6xHis_TEV	SLIC/Gibson/CPEC	consolidated_gibson_plate_2	A2	consolidated_gibson_plate_2_QPLATE_1	B1	glycerol_stock_2	B2	aanava 1 211019	C4	50	ggaattgtgagcggataaca	colony_pcr_primer_plate	O22	40	tcgttttatttgatgcctgg	colony_pcr_primer_plate	O24	40	4960	colony_pcr_plate_1	A5	colony_pcr_plate_1#A05					False	True		JBx_202930	glycerol_stock_2-B2
33	140.0	pAN_00144	borA2_Ncom + ppsBtb + mlsA8_Ccom + pPM021_MfeI_XhoI + lacI_T7_6xHis_TEV	SLIC/Gibson/CPEC	consolidated_gibson_plate_2	A2	consolidated_gibson_plate_2_QPLATE_1	B1	glycerol_stock_2	C2	aanava 1 211019	E4	50	ggaattgtgagcggataaca	colony_pcr_primer_plate	O22	40	tcgttttatttgatgcctgg	colony_pcr_primer_plate	O24	40	4960	colony_pcr_plate_1	B5	colony_pcr_plate_1#B05	595.0	95.72824469	9.7773	27.1331	False	False		JBx_202930	glycerol_stock_2-C2
34	141.0	pAN_00145	borA2_Ncom + ppsBtb + mlsA8_Ccom + pPM021_MfeI_XhoI + lacI_lacUV5	SLIC/Gibson/CPEC	consolidated_gibson_plate_2	B2	consolidated_gibson_plate_2_QPLATE_1	B2	glycerol_stock_2	D2	aanava 1 211019	G4	50	ggaattgtgagcggataaca	colony_pcr_primer_plate	O22	40	tcgttttatttgatgcctgg	colony_pcr_primer_plate	O24	40	4878	colony_pcr_plate_1	C5	colony_pcr_plate_1#C05	4345.0	88.24057634	4.3237	1.6375	True	True		JBx_202931	glycerol_stock_2-D2
35	152.0	pAN_00156	borA2_Ncom + ppsCmm + mlsA8_Ccom + pPM021_MfeI_XhoI + lacI_T7_6xHis_TEV	SLIC/Gibson/CPEC	consolidated_gibson_plate_2	A3	consolidated_gibson_plate_2_QPLATE_1	C1	glycerol_stock_2	E2	aanava 1 211019	I4	50	ggaattgtgagcggataaca	colony_pcr_primer_plate	O22	40	tcgttttatttgatgcctgg	colony_pcr_primer_plate	O24	40	6940	colony_pcr_plate_1	D5	colony_pcr_plate_1#D05	4552.0	46.54174039	2.3148	0.8363	True	True		JBx_202942	glycerol_stock_2-E2
36	152.0	pAN_00156	borA2_Ncom + ppsCmm + mlsA8_Ccom + pPM021_MfeI_XhoI + lacI_T7_6xHis_TEV	SLIC/Gibson/CPEC	consolidated_gibson_plate_2	A3	consolidated_gibson_plate_2_QPLATE_1	C1	glycerol_stock_2	F2	aanava 1 211019	K4	50	ggaattgtgagcggataaca	colony_pcr_primer_plate	O22	40	tcgttttatttgatgcctgg	colony_pcr_primer_plate	O24	40	6940	colony_pcr_plate_1	E5	colony_pcr_plate_1#E05	4414.0	51.23662994	11.0894	4.135	True	True		JBx_202942	glycerol_stock_2-F2
37	163.0	pAN_00167	borA2_Ncom + ppsDmm + pks12_Ccom + pPM021_MfeI_XhoI + lacI_lacUV5	SLIC/Gibson/CPEC	consolidated_gibson_plate_2	H3	consolidated_gibson_plate_2_QPLATE_1	C8	glycerol_stock_2	G2	aanava 1 211019	M4	50	ggaattgtgagcggataaca	colony_pcr_primer_plate	O22	40	tcgttttatttgatgcctgg	colony_pcr_primer_plate	O24	40	5646	colony_pcr_plate_1	F5	colony_pcr_plate_1#F05	654.0	99.78134293	7.9859	20.1263	False	False		JBx_202953	glycerol_stock_2-G2
38	163.0	pAN_00167	borA2_Ncom + ppsDmm + pks12_Ccom + pPM021_MfeI_XhoI + lacI_lacUV5	SLIC/Gibson/CPEC	consolidated_gibson_plate_2	H3	consolidated_gibson_plate_2_QPLATE_1	C8	glycerol_stock_2	H2	aanava 1 211019	O4	50	ggaattgtgagcggataaca	colony_pcr_primer_plate	O22	40	tcgttttatttgatgcctgg	colony_pcr_primer_plate	O24	40	5646	colony_pcr_plate_1	G5	colony_pcr_plate_1#G05	4277.0	56.76002352	5.2125	1.9841	True	True		JBx_202953	glycerol_stock_2-H2
39	163.0	pAN_00167	borA2_Ncom + ppsDmm + pks12_Ccom + pPM021_MfeI_XhoI + lacI_lacUV5	SLIC/Gibson/CPEC	consolidated_gibson_plate_2	H3	consolidated_gibson_plate_2_QPLATE_1	C8	glycerol_stock_2	A3	aanava 1 211019	A6	50	ggaattgtgagcggataaca	colony_pcr_primer_plate	O22	40	tcgttttatttgatgcctgg	colony_pcr_primer_plate	O24	40	5646	colony_pcr_plate_1	H5	colony_pcr_plate_1#H05	644.0	96.99521689	27.0315	69.1844	False	False		JBx_202953	glycerol_stock_2-A3
40	164.0	pAN_00168	borA2_Ncom + ppsEtb + mlsA8_Ccom + pPM021_MfeI_XhoI + lacI_T7_6xHis_TEV	SLIC/Gibson/CPEC	consolidated_gibson_plate_2	A4	consolidated_gibson_plate_2_QPLATE_1	D1	glycerol_stock_2	B3	aanava 1 211019	C6	50	ggaattgtgagcggataaca	colony_pcr_primer_plate	O22	40	tcgttttatttgatgcctgg	colony_pcr_primer_plate	O24	40	3544	colony_pcr_plate_1	A6	colony_pcr_plate_1#A06	3179.0	91.73324698	14.7308	7.5901	True	True		JBx_202954	glycerol_stock_2-B3
41	164.0	pAN_00168	borA2_Ncom + ppsEtb + mlsA8_Ccom + pPM021_MfeI_XhoI + lacI_T7_6xHis_TEV	SLIC/Gibson/CPEC	consolidated_gibson_plate_2	A4	consolidated_gibson_plate_2_QPLATE_1	D1	glycerol_stock_2	C3	aanava 1 211019	E6	50	ggaattgtgagcggataaca	colony_pcr_primer_plate	O22	40	tcgttttatttgatgcctgg	colony_pcr_primer_plate	O24	40	3544	colony_pcr_plate_1	B6	colony_pcr_plate_1#B06	3144.0	91.93888147	9.2964	4.8538	True	True		JBx_202954	glycerol_stock_2-C3
42	179.0	pAN_00183	borA2_Ncom + spnM1 + pks12_Ccom + pPM021_MfeI_XhoI + lacI_lacUV5	SLIC/Gibson/CPEC	consolidated_gibson_plate_2	H5	consolidated_gibson_plate_2_QPLATE_1	E8	glycerol_stock_2	D3	aanava 1 211019	G6	50	ggaattgtgagcggataaca	colony_pcr_primer_plate	O22	40	tcgttttatttgatgcctgg	colony_pcr_primer_plate	O24	40	5001	colony_pcr_plate_1	C6	colony_pcr_plate_1#C06	866.0	77.49034286	8.4053	16.0301	False	True		JBx_202969	glycerol_stock_2-D3
43	179.0	pAN_00183	borA2_Ncom + spnM1 + pks12_Ccom + pPM021_MfeI_XhoI + lacI_lacUV5	SLIC/Gibson/CPEC	consolidated_gibson_plate_2	H5	consolidated_gibson_plate_2_QPLATE_1	E8	glycerol_stock_2	E3	aanava 1 211019	I6	50	ggaattgtgagcggataaca	colony_pcr_primer_plate	O22	40	tcgttttatttgatgcctgg	colony_pcr_primer_plate	O24	40	5001	colony_pcr_plate_1	D6	colony_pcr_plate_1#D06	866.0	97.31384546	21.965	41.8904	False	False		JBx_202969	glycerol_stock_2-E3
44	189.0	pAN_00193	borA2_Ncom + pks6tb + mlsA8_Ccom + pPM021_MfeI_XhoI + lacI_lacUV5	SLIC/Gibson/CPEC	consolidated_gibson_plate_2	B7	consolidated_gibson_plate_2_QPLATE_2	A2	glycerol_stock_2	F3	aanava 1 211019	K6	50	ggaattgtgagcggataaca	colony_pcr_primer_plate	O22	40	tcgttttatttgatgcctgg	colony_pcr_primer_plate	O24	40	3441	colony_pcr_plate_1	E6	colony_pcr_plate_1#E06	3322.0	96.28737276	13.8675	6.8762	True	True		JBx_202979	glycerol_stock_2-F3
45	217.0	pAN_00221	mlsA9_Ncom + eryM1 + borA1_Ccom + pPM021_MfeI_XhoI + lacI_lacUV5	SLIC/Gibson/CPEC	consolidated_gibson_plate_2	H7	consolidated_gibson_plate_2_QPLATE_2	A8	glycerol_stock_2	G3	aanava 1 211019	M6	50	ggaattgtgagcggataaca	colony_pcr_primer_plate	O22	40	tcgttttatttgatgcctgg	colony_pcr_primer_plate	O24	40	4890	colony_pcr_plate_1	F6	colony_pcr_plate_1#F06	409.0	98.49431156	11.4018	46.2055	False	False		JBx_203007	glycerol_stock_2-G3
46	217.0	pAN_00221	mlsA9_Ncom + eryM1 + borA1_Ccom + pPM021_MfeI_XhoI + lacI_lacUV5	SLIC/Gibson/CPEC	consolidated_gibson_plate_2	H7	consolidated_gibson_plate_2_QPLATE_2	A8	glycerol_stock_2	H3	aanava 1 211019	O6	50	ggaattgtgagcggataaca	colony_pcr_primer_plate	O22	40	tcgttttatttgatgcctgg	colony_pcr_primer_plate	O24	40	4890	colony_pcr_plate_1	G6	colony_pcr_plate_1#G06	403.0	97.20876572	16.0933	65.7029	False	False		JBx_203007	glycerol_stock_2-H3
47	217.0	pAN_00221	mlsA9_Ncom + eryM1 + borA1_Ccom + pPM021_MfeI_XhoI + lacI_lacUV5	SLIC/Gibson/CPEC	consolidated_gibson_plate_2	H7	consolidated_gibson_plate_2_QPLATE_2	A8	glycerol_stock_2	A4	aanava 1 211019	A8	50	ggaattgtgagcggataaca	colony_pcr_primer_plate	O22	40	tcgttttatttgatgcctgg	colony_pcr_primer_plate	O24	40	4890	colony_pcr_plate_1	H6	colony_pcr_plate_1#H06	405.0	96.86659402	12.7119	51.7697	False	False		JBx_203007	glycerol_stock_2-A4
48	217.0	pAN_00221	mlsA9_Ncom + eryM1 + borA1_Ccom + pPM021_MfeI_XhoI + lacI_lacUV5	SLIC/Gibson/CPEC	consolidated_gibson_plate_2	H7	consolidated_gibson_plate_2_QPLATE_2	A8	glycerol_stock_2	B4	aanava 1 211019	C8	50	ggaattgtgagcggataaca	colony_pcr_primer_plate	O22	40	tcgttttatttgatgcctgg	colony_pcr_primer_plate	O24	40	4890	colony_pcr_plate_1	A7	colony_pcr_plate_1#A07	401.0	97.5602443	14.9674	61.4109	False	False		JBx_203007	glycerol_stock_2-B4
49	233.0	pAN_00237	mlsA9_Ncom + lipM1 + borA1_Ccom + pPM021_MfeI_XhoI + lacI_lacUV5	SLIC/Gibson/CPEC	consolidated_gibson_plate_2	H9	consolidated_gibson_plate_2_QPLATE_2	C8	glycerol_stock_2	C4	aanava 1 211019	E8	50	ggaattgtgagcggataaca	colony_pcr_primer_plate	O22	40	tcgttttatttgatgcctgg	colony_pcr_primer_plate	O24	40	5127	colony_pcr_plate_1	B7	colony_pcr_plate_1#B07	1478.0	93.15605648	17.39	19.3937	False	False		JBx_203023	glycerol_stock_2-C4
50	234.0	pAN_00238	mlsA9_Ncom + lipM1 + pks12_Ccom + pPM021_MfeI_XhoI + lacI_T7_6xHis_TEV	SLIC/Gibson/CPEC	consolidated_gibson_plate_2	A10	consolidated_gibson_plate_2_QPLATE_2	D1	glycerol_stock_2	D4	aanava 1 211019	G8	50	ggaattgtgagcggataaca	colony_pcr_primer_plate	O22	40	tcgttttatttgatgcctgg	colony_pcr_primer_plate	O24	40	5134	colony_pcr_plate_1	C7	colony_pcr_plate_1#C07	2971.0	77.59590406	9.2298	5.0851	True	True		JBx_203024	glycerol_stock_2-D4
51	234.0	pAN_00238	mlsA9_Ncom + lipM1 + pks12_Ccom + pPM021_MfeI_XhoI + lacI_T7_6xHis_TEV	SLIC/Gibson/CPEC	consolidated_gibson_plate_2	A10	consolidated_gibson_plate_2_QPLATE_2	D1	glycerol_stock_2	E4	aanava 1 211019	I8	50	ggaattgtgagcggataaca	colony_pcr_primer_plate	O22	40	tcgttttatttgatgcctgg	colony_pcr_primer_plate	O24	40	5134	colony_pcr_plate_1	D7	colony_pcr_plate_1#D07	2971.0	83.93004742	9.6465	5.3541	True	True		JBx_203024	glycerol_stock_2-E4
52	235.0	pAN_00239	mlsA9_Ncom + lipM1 + pks12_Ccom + pPM021_MfeI_XhoI + lacI_lacUV5	SLIC/Gibson/CPEC	consolidated_gibson_plate_2	B10	consolidated_gibson_plate_2_QPLATE_2	D2	glycerol_stock_2	F4	aanava 1 211019	K8	50	ggaattgtgagcggataaca	colony_pcr_primer_plate	O22	40	tcgttttatttgatgcctgg	colony_pcr_primer_plate	O24	40	5052	colony_pcr_plate_1	E7	colony_pcr_plate_1#E07	2971.0	78.0950773	3.2379	1.7679	True	True		JBx_203025	glycerol_stock_2-F4
53	241.0	pAN_00245	mlsA9_Ncom + lipM1_YtoF_borAT + borA1_Ccom + pPM021_MfeI_XhoI + lacI_lacUV5	SLIC/Gibson/CPEC	consolidated_gibson_plate_2	H10	consolidated_gibson_plate_2_QPLATE_2	D8	glycerol_stock_2	G4	aanava 1 211019	M8	50	ggaattgtgagcggataaca	colony_pcr_primer_plate	O22	40	tcgttttatttgatgcctgg	colony_pcr_primer_plate	O24	40	5058	colony_pcr_plate_1	F7	colony_pcr_plate_1#F07	731.0	92.99730617	14.5684	32.9798	False	False		JBx_203031	glycerol_stock_2-G4
54	241.0	pAN_00245	mlsA9_Ncom + lipM1_YtoF_borAT + borA1_Ccom + pPM021_MfeI_XhoI + lacI_lacUV5	SLIC/Gibson/CPEC	consolidated_gibson_plate_2	H10	consolidated_gibson_plate_2_QPLATE_2	D8	glycerol_stock_2	H4	aanava 1 211019	O8	50	ggaattgtgagcggataaca	colony_pcr_primer_plate	O22	40	tcgttttatttgatgcctgg	colony_pcr_primer_plate	O24	40	5058	colony_pcr_plate_1	G7	colony_pcr_plate_1#G07	727.0	59.19430568	2.761	6.2675	False	True		JBx_203031	glycerol_stock_2-H4
55	249.0	pAN_00253	mlsA9_Ncom + pikM2 + borA1_Ccom + pPM021_MfeI_XhoI + lacI_lacUV5	SLIC/Gibson/CPEC	consolidated_gibson_plate_2	H11	consolidated_gibson_plate_2_QPLATE_2	E8	glycerol_stock_2	A5	aanava 1 211019	A10	50	ggaattgtgagcggataaca	colony_pcr_primer_plate	O22	40	tcgttttatttgatgcctgg	colony_pcr_primer_plate	O24	40	6156	colony_pcr_plate_1	H7	colony_pcr_plate_1#H07	687.0	99.60068922	10.9251	26.1715	False	False		JBx_203039	glycerol_stock_2-A5
56	249.0	pAN_00253	mlsA9_Ncom + pikM2 + borA1_Ccom + pPM021_MfeI_XhoI + lacI_lacUV5	SLIC/Gibson/CPEC	consolidated_gibson_plate_2	H11	consolidated_gibson_plate_2_QPLATE_2	E8	glycerol_stock_2	B5	aanava 1 211019	C10	50	ggaattgtgagcggataaca	colony_pcr_primer_plate	O22	40	tcgttttatttgatgcctgg	colony_pcr_primer_plate	O24	40	6156	colony_pcr_plate_1	A8	colony_pcr_plate_1#A08	682.0	98.64896996	11.6171	28.1571	False	False		JBx_203039	glycerol_stock_2-B5
57	249.0	pAN_00253	mlsA9_Ncom + pikM2 + borA1_Ccom + pPM021_MfeI_XhoI + lacI_lacUV5	SLIC/Gibson/CPEC	consolidated_gibson_plate_2	H11	consolidated_gibson_plate_2_QPLATE_2	E8	glycerol_stock_2	C5	aanava 1 211019	E10	50	ggaattgtgagcggataaca	colony_pcr_primer_plate	O22	40	tcgttttatttgatgcctgg	colony_pcr_primer_plate	O24	40	6156	colony_pcr_plate_1	B8	colony_pcr_plate_1#B08	690.0	98.41109103	17.5899	42.0762	False	False		JBx_203039	glycerol_stock_2-C5
58	253.0	pAN_00257	mlsA9_Ncom + pikM6 + borA1_Ccom + pPM021_MfeI_XhoI + lacI_lacUV5	SLIC/Gibson/CPEC	consolidated_gibson_plate_2	D12	consolidated_gibson_plate_2_QPLATE_2	F4	glycerol_stock_2	D5	aanava 1 211019	G10	50	ggaattgtgagcggataaca	colony_pcr_primer_plate	O22	40	tcgttttatttgatgcctgg	colony_pcr_primer_plate	O24	40	3477	colony_pcr_plate_1	C8	colony_pcr_plate_1#C08	2943.0	76.12396061	13.4119	7.4971	True	True		JBx_203043	glycerol_stock_2-D5
59	257.0	pAN_00261	mlsA9_Ncom + fosM4 + borA1_Ccom + pPM021_MfeI_XhoI + lacI_lacUV5	SLIC/Gibson/CPEC	consolidated_gibson_plate_2	H12	consolidated_gibson_plate_2_QPLATE_2	F8	glycerol_stock_2	E5	aanava 1 211019	I10	50	ggaattgtgagcggataaca	colony_pcr_primer_plate	O22	40	tcgttttatttgatgcctgg	colony_pcr_primer_plate	O24	40	5184	colony_pcr_plate_1	D8	colony_pcr_plate_1#D08	560.0	93.56389392	17.926	52.9602	False	False		JBx_203047	glycerol_stock_2-E5
60	257.0	pAN_00261	mlsA9_Ncom + fosM4 + borA1_Ccom + pPM021_MfeI_XhoI + lacI_lacUV5	SLIC/Gibson/CPEC	consolidated_gibson_plate_2	H12	consolidated_gibson_plate_2_QPLATE_2	F8	glycerol_stock_2	F5	aanava 1 211019	K10	50	ggaattgtgagcggataaca	colony_pcr_primer_plate	O22	40	tcgttttatttgatgcctgg	colony_pcr_primer_plate	O24	40	5184	colony_pcr_plate_1	E8	colony_pcr_plate_1#E08	562.0	101.58384190000001	5.5928	16.4643	False	False		JBx_203047	glycerol_stock_2-F5
61	257.0	pAN_00261	mlsA9_Ncom + fosM4 + borA1_Ccom + pPM021_MfeI_XhoI + lacI_lacUV5	SLIC/Gibson/CPEC	consolidated_gibson_plate_2	H12	consolidated_gibson_plate_2_QPLATE_2	F8	glycerol_stock_2	G5	aanava 1 211019	M10	50	ggaattgtgagcggataaca	colony_pcr_primer_plate	O22	40	tcgttttatttgatgcctgg	colony_pcr_primer_plate	O24	40	5184	colony_pcr_plate_1	F8	colony_pcr_plate_1#F08	567.0	98.07638889	12.7107	37.0208	False	False		JBx_203047	glycerol_stock_2-G5
62	257.0	pAN_00261	mlsA9_Ncom + fosM4 + borA1_Ccom + pPM021_MfeI_XhoI + lacI_lacUV5	SLIC/Gibson/CPEC	consolidated_gibson_plate_2	H12	consolidated_gibson_plate_2_QPLATE_2	F8	glycerol_stock_2	H5	aanava 1 211019	O10	50	ggaattgtgagcggataaca	colony_pcr_primer_plate	O22	40	tcgttttatttgatgcctgg	colony_pcr_primer_plate	O24	40	5184	colony_pcr_plate_1	G8	colony_pcr_plate_1#G08	562.0	97.05449058	21.6745	63.5785	False	False		JBx_203047	glycerol_stock_2-H5
63	258.0	pAN_00262	mlsA9_Ncom + fosM4 + pks12_Ccom + pPM021_MfeI_XhoI + lacI_T7_6xHis_TEV	SLIC/Gibson/CPEC	consolidated_gibson_plate_3	A1	consolidated_gibson_plate_3_QPLATE_1	A1	glycerol_stock_3	A1	aanava 1 211019	B1	50	ggaattgtgagcggataaca	colony_pcr_primer_plate	O22	40	tcgttttatttgatgcctgg	colony_pcr_primer_plate	O24	40	5191	colony_pcr_plate_1	H8	colony_pcr_plate_1#H08	692.0	79.13315883	7.5277	17.9806	False	False		JBx_203048	glycerol_stock_3-A1
64	258.0	pAN_00262	mlsA9_Ncom + fosM4 + pks12_Ccom + pPM021_MfeI_XhoI + lacI_T7_6xHis_TEV	SLIC/Gibson/CPEC	consolidated_gibson_plate_3	A1	consolidated_gibson_plate_3_QPLATE_1	A1	glycerol_stock_3	B1	aanava 1 211019	D1	50	ggaattgtgagcggataaca	colony_pcr_primer_plate	O22	40	tcgttttatttgatgcctgg	colony_pcr_primer_plate	O24	40	5191	colony_pcr_plate_1	A9	colony_pcr_plate_1#A09	687.0	102.82771540000002	2.7455	6.596	False	False		JBx_203048	glycerol_stock_3-B1
65	258.0	pAN_00262	mlsA9_Ncom + fosM4 + pks12_Ccom + pPM021_MfeI_XhoI + lacI_T7_6xHis_TEV	SLIC/Gibson/CPEC	consolidated_gibson_plate_3	A1	consolidated_gibson_plate_3_QPLATE_1	A1	glycerol_stock_3	C1	aanava 1 211019	F1	50	ggaattgtgagcggataaca	colony_pcr_primer_plate	O22	40	tcgttttatttgatgcctgg	colony_pcr_primer_plate	O24	40	5191	colony_pcr_plate_1	B9	colony_pcr_plate_1#B09	692.0	85.88585753	10.0045	23.8619	False	False		JBx_203048	glycerol_stock_3-C1
66	258.0	pAN_00262	mlsA9_Ncom + fosM4 + pks12_Ccom + pPM021_MfeI_XhoI + lacI_T7_6xHis_TEV	SLIC/Gibson/CPEC	consolidated_gibson_plate_3	A1	consolidated_gibson_plate_3_QPLATE_1	A1	glycerol_stock_3	D1	aanava 1 211019	H1	50	ggaattgtgagcggataaca	colony_pcr_primer_plate	O22	40	tcgttttatttgatgcctgg	colony_pcr_primer_plate	O24	40	5191	colony_pcr_plate_1	C9	colony_pcr_plate_1#C09	690.0	93.01684958	12.7301	30.4956	False	False		JBx_203048	glycerol_stock_3-D1
67	259.0	pAN_00263	mlsA9_Ncom + fosM4 + pks12_Ccom + pPM021_MfeI_XhoI + lacI_lacUV5	SLIC/Gibson/CPEC	consolidated_gibson_plate_3	B1	consolidated_gibson_plate_3_QPLATE_1	A2	glycerol_stock_3	E1	aanava 1 211019	J1	50	ggaattgtgagcggataaca	colony_pcr_primer_plate	O22	40	tcgttttatttgatgcctgg	colony_pcr_primer_plate	O24	40	5109	colony_pcr_plate_1	D9	colony_pcr_plate_1#D09	1489.0	73.3868358	13.6068	15.0523	False	False		JBx_203049	glycerol_stock_3-E1
68	262.0	pAN_00266	mlsA9_Ncom + fosM5 + pks12_Ccom + pPM021_MfeI_XhoI + lacI_T7_6xHis_TEV	SLIC/Gibson/CPEC	consolidated_gibson_plate_3	C1	consolidated_gibson_plate_3_QPLATE_1	A3	glycerol_stock_3	F1	aanava 1 211019	L1	50	ggaattgtgagcggataaca	colony_pcr_primer_plate	O22	40	tcgttttatttgatgcctgg	colony_pcr_primer_plate	O24	40	5323	colony_pcr_plate_1	E9	colony_pcr_plate_1#E09	931.0	85.22237583	23.1781	41.153	False	False		JBx_203052	glycerol_stock_3-F1
69	262.0	pAN_00266	mlsA9_Ncom + fosM5 + pks12_Ccom + pPM021_MfeI_XhoI + lacI_T7_6xHis_TEV	SLIC/Gibson/CPEC	consolidated_gibson_plate_3	C1	consolidated_gibson_plate_3_QPLATE_1	A3	glycerol_stock_3	G1	aanava 1 211019	N1	50	ggaattgtgagcggataaca	colony_pcr_primer_plate	O22	40	tcgttttatttgatgcctgg	colony_pcr_primer_plate	O24	40	5323	colony_pcr_plate_1	F9	colony_pcr_plate_1#F09	939.0	85.79281608	3.4179	5.9974	False	False		JBx_203052	glycerol_stock_3-G1
70	262.0	pAN_00266	mlsA9_Ncom + fosM5 + pks12_Ccom + pPM021_MfeI_XhoI + lacI_T7_6xHis_TEV	SLIC/Gibson/CPEC	consolidated_gibson_plate_3	C1	consolidated_gibson_plate_3_QPLATE_1	A3	glycerol_stock_3	H1	aanava 1 211019	P1	50	ggaattgtgagcggataaca	colony_pcr_primer_plate	O22	40	tcgttttatttgatgcctgg	colony_pcr_primer_plate	O24	40	5323	colony_pcr_plate_1	G9	colony_pcr_plate_1#G09	939.0	76.50260538	5.9314	10.4079	False	False		JBx_203052	glycerol_stock_3-H1
71	269.0	pAN_00273	mlsA9_Ncom + hygM3 + borA1_Ccom + pPM021_MfeI_XhoI + lacI_lacUV5	SLIC/Gibson/CPEC	consolidated_gibson_plate_3	F1	consolidated_gibson_plate_3_QPLATE_1	A6	glycerol_stock_3	A2	aanava 1 211019	B3	50	ggaattgtgagcggataaca	colony_pcr_primer_plate	O22	40	tcgttttatttgatgcctgg	colony_pcr_primer_plate	O24	40	5151	colony_pcr_plate_1	H9	colony_pcr_plate_1#H09	672.0	99.87054205	4.783	11.7486	False	False		JBx_203059	glycerol_stock_3-A2
72	269.0	pAN_00273	mlsA9_Ncom + hygM3 + borA1_Ccom + pPM021_MfeI_XhoI + lacI_lacUV5	SLIC/Gibson/CPEC	consolidated_gibson_plate_3	F1	consolidated_gibson_plate_3_QPLATE_1	A6	glycerol_stock_3	B2	aanava 1 211019	D3	50	ggaattgtgagcggataaca	colony_pcr_primer_plate	O22	40	tcgttttatttgatgcctgg	colony_pcr_primer_plate	O24	40	5151	colony_pcr_plate_1	A10	colony_pcr_plate_1#A10	667.0	101.6360495	8.6475	21.3363	False	False		JBx_203059	glycerol_stock_3-B2
73	271.0	pAN_00275	mlsA9_Ncom + hygM3 + pks12_Ccom + pPM021_MfeI_XhoI + lacI_lacUV5	SLIC/Gibson/CPEC	consolidated_gibson_plate_3	H1	consolidated_gibson_plate_3_QPLATE_1	A8	glycerol_stock_3	C2	aanava 1 211019	F3	50	ggaattgtgagcggataaca	colony_pcr_primer_plate	O22	40	tcgttttatttgatgcctgg	colony_pcr_primer_plate	O24	40	5076	colony_pcr_plate_1	B10	colony_pcr_plate_1#B10	4345.0	74.89400922	11.7827	4.4176	True	True		JBx_203061	glycerol_stock_3-C2
74	276.0	pAN_00280	mlsA9_Ncom + natM2 + borA1_Ccom + pPM021_MfeI_XhoI + lacI_T7_6xHis_TEV	SLIC/Gibson/CPEC	consolidated_gibson_plate_3	A2	consolidated_gibson_plate_3_QPLATE_1	B1	glycerol_stock_3	D2	aanava 1 211019	H3	50	ggaattgtgagcggataaca	colony_pcr_primer_plate	O22	40	tcgttttatttgatgcctgg	colony_pcr_primer_plate	O24	40	4483	colony_pcr_plate_1	C10	colony_pcr_plate_1#C10					False	True		JBx_203066	glycerol_stock_3-D2
75	283.0	pAN_00287	mlsA9_Ncom + nigM1 + pks12_Ccom + pPM021_MfeI_XhoI + lacI_lacUV5	SLIC/Gibson/CPEC	consolidated_gibson_plate_3	H2	consolidated_gibson_plate_3_QPLATE_1	B8	glycerol_stock_3	E2	aanava 1 211019	J3	50	ggaattgtgagcggataaca	colony_pcr_primer_plate	O22	40	tcgttttatttgatgcctgg	colony_pcr_primer_plate	O24	40	3438	colony_pcr_plate_1	D10	colony_pcr_plate_1#D10					False	True		JBx_203073	glycerol_stock_3-E2
76	283.0	pAN_00287	mlsA9_Ncom + nigM1 + pks12_Ccom + pPM021_MfeI_XhoI + lacI_lacUV5	SLIC/Gibson/CPEC	consolidated_gibson_plate_3	H2	consolidated_gibson_plate_3_QPLATE_1	B8	glycerol_stock_3	F2	aanava 1 211019	L3	50	ggaattgtgagcggataaca	colony_pcr_primer_plate	O22	40	tcgttttatttgatgcctgg	colony_pcr_primer_plate	O24	40	3438	colony_pcr_plate_1	E10	colony_pcr_plate_1#E10	931.0	103.2707378	7.8146	13.8005	False	False		JBx_203073	glycerol_stock_3-F2
77	293.0	pAN_00297	mlsA9_Ncom + ctgM2 + borA1_Ccom + pPM021_MfeI_XhoI + lacI_lacUV5	SLIC/Gibson/CPEC	consolidated_gibson_plate_3	H3	consolidated_gibson_plate_3_QPLATE_1	C8	glycerol_stock_3	G2	aanava 1 211019	N3	50	ggaattgtgagcggataaca	colony_pcr_primer_plate	O22	40	tcgttttatttgatgcctgg	colony_pcr_primer_plate	O24	40	3579	colony_pcr_plate_1	F10	colony_pcr_plate_1#F10	3179.0	84.70732199999999	7.1299	3.6933	True	True		JBx_203083	glycerol_stock_3-G2
78	294.0	pAN_00298	mlsA9_Ncom + ctgM2 + pks12_Ccom + pPM021_MfeI_XhoI + lacI_T7_6xHis_TEV	SLIC/Gibson/CPEC	consolidated_gibson_plate_3	A4	consolidated_gibson_plate_3_QPLATE_1	D1	glycerol_stock_3	H2	aanava 1 211019	P3	50	ggaattgtgagcggataaca	colony_pcr_primer_plate	O22	40	tcgttttatttgatgcctgg	colony_pcr_primer_plate	O24	40	3586	colony_pcr_plate_1	G10	colony_pcr_plate_1#G10	3286.0	119.14868870000001	2.049	1.0246	True	True		JBx_203084	glycerol_stock_3-H2
79	294.0	pAN_00298	mlsA9_Ncom + ctgM2 + pks12_Ccom + pPM021_MfeI_XhoI + lacI_T7_6xHis_TEV	SLIC/Gibson/CPEC	consolidated_gibson_plate_3	A4	consolidated_gibson_plate_3_QPLATE_1	D1	glycerol_stock_3	A3	aanava 1 211019	B5	50	ggaattgtgagcggataaca	colony_pcr_primer_plate	O22	40	tcgttttatttgatgcctgg	colony_pcr_primer_plate	O24	40	3586	colony_pcr_plate_1	H10	colony_pcr_plate_1#H10					False	True		JBx_203084	glycerol_stock_3-A3
80	294.0	pAN_00298	mlsA9_Ncom + ctgM2 + pks12_Ccom + pPM021_MfeI_XhoI + lacI_T7_6xHis_TEV	SLIC/Gibson/CPEC	consolidated_gibson_plate_3	A4	consolidated_gibson_plate_3_QPLATE_1	D1	glycerol_stock_3	B3	aanava 1 211019	D5	50	ggaattgtgagcggataaca	colony_pcr_primer_plate	O22	40	tcgttttatttgatgcctgg	colony_pcr_primer_plate	O24	40	3586	colony_pcr_plate_1	A11	colony_pcr_plate_1#A11	3144.0	96.99370026	7.8368	4.0852	True	True		JBx_203084	glycerol_stock_3-B3
81	299.0	pAN_00303	mlsA9_Ncom + MAStb + pks12_Ccom + pPM021_MfeI_XhoI + lacI_lacUV5	SLIC/Gibson/CPEC	consolidated_gibson_plate_3	F4	consolidated_gibson_plate_3_QPLATE_1	D6	glycerol_stock_3	C3	aanava 1 211019	F5	50	ggaattgtgagcggataaca	colony_pcr_primer_plate	O22	40	tcgttttatttgatgcctgg	colony_pcr_primer_plate	O24	40	6729	colony_pcr_plate_1	B11	colony_pcr_plate_1#B11					False	False		JBx_203089	glycerol_stock_3-C3
82	357.0	pAN_00361	mlsA9_Ncom + ppsEtb + borA1_Ccom + pPM021_MfeI_XhoI + lacI_lacUV5	SLIC/Gibson/CPEC	consolidated_gibson_plate_3	H9	consolidated_gibson_plate_3_QPLATE_2	C8	glycerol_stock_3	D3	aanava 1 211019	H5	50	ggaattgtgagcggataaca	colony_pcr_primer_plate	O22	40	tcgttttatttgatgcctgg	colony_pcr_primer_plate	O24	40	3498	colony_pcr_plate_1	C11	colony_pcr_plate_1#C11	1489.0	85.96913428	9.4309	10.4468	False	False		JBx_203147	glycerol_stock_3-D3
83	357.0	pAN_00361	mlsA9_Ncom + ppsEtb + borA1_Ccom + pPM021_MfeI_XhoI + lacI_lacUV5	SLIC/Gibson/CPEC	consolidated_gibson_plate_3	H9	consolidated_gibson_plate_3_QPLATE_2	C8	glycerol_stock_3	E3	aanava 1 211019	J5	50	ggaattgtgagcggataaca	colony_pcr_primer_plate	O22	40	tcgttttatttgatgcctgg	colony_pcr_primer_plate	O24	40	3498	colony_pcr_plate_1	D11	colony_pcr_plate_1#D11	1478.0	91.91109583	12.8318	14.3785	False	False		JBx_203147	glycerol_stock_3-E3
84	358.0	pAN_00362	mlsA9_Ncom + ppsEtb + pks12_Ccom + pPM021_MfeI_XhoI + lacI_T7_6xHis_TEV	SLIC/Gibson/CPEC	consolidated_gibson_plate_3	A10	consolidated_gibson_plate_3_QPLATE_2	D1	glycerol_stock_3	F3	aanava 1 211019	L5	50	ggaattgtgagcggataaca	colony_pcr_primer_plate	O22	40	tcgttttatttgatgcctgg	colony_pcr_primer_plate	O24	40	3505	colony_pcr_plate_1	E11	colony_pcr_plate_1#E11	3108.0	106.92639080000001	2.8791	1.5181	True	True		JBx_203148	glycerol_stock_3-F3
85	358.0	pAN_00362	mlsA9_Ncom + ppsEtb + pks12_Ccom + pPM021_MfeI_XhoI + lacI_T7_6xHis_TEV	SLIC/Gibson/CPEC	consolidated_gibson_plate_3	A10	consolidated_gibson_plate_3_QPLATE_2	D1	glycerol_stock_3	G3	aanava 1 211019	N5	50	ggaattgtgagcggataaca	colony_pcr_primer_plate	O22	40	tcgttttatttgatgcctgg	colony_pcr_primer_plate	O24	40	3505	colony_pcr_plate_1	F11	colony_pcr_plate_1#F11					False	True		JBx_203148	glycerol_stock_3-G3
86	358.0	pAN_00362	mlsA9_Ncom + ppsEtb + pks12_Ccom + pPM021_MfeI_XhoI + lacI_T7_6xHis_TEV	SLIC/Gibson/CPEC	consolidated_gibson_plate_3	A10	consolidated_gibson_plate_3_QPLATE_2	D1	glycerol_stock_3	H3	aanava 1 211019	P5	50	ggaattgtgagcggataaca	colony_pcr_primer_plate	O22	40	tcgttttatttgatgcctgg	colony_pcr_primer_plate	O24	40	3505	colony_pcr_plate_1	G11	colony_pcr_plate_1#G11					False	True		JBx_203148	glycerol_stock_3-H3
87	359.0	pAN_00363	mlsA9_Ncom + ppsEtb + pks12_Ccom + pPM021_MfeI_XhoI + lacI_lacUV5	SLIC/Gibson/CPEC	consolidated_gibson_plate_3	B10	consolidated_gibson_plate_3_QPLATE_2	D2	glycerol_stock_3	A4	aanava 1 211019	B7	50	ggaattgtgagcggataaca	colony_pcr_primer_plate	O22	40	tcgttttatttgatgcctgg	colony_pcr_primer_plate	O24	40	3423	colony_pcr_plate_1	H11	colony_pcr_plate_1#H11	405.0	91.00062933	2.0244	8.2445	False	False		JBx_203149	glycerol_stock_3-A4
88	359.0	pAN_00363	mlsA9_Ncom + ppsEtb + pks12_Ccom + pPM021_MfeI_XhoI + lacI_lacUV5	SLIC/Gibson/CPEC	consolidated_gibson_plate_3	B10	consolidated_gibson_plate_3_QPLATE_2	D2	glycerol_stock_3	B4	aanava 1 211019	D7	50	ggaattgtgagcggataaca	colony_pcr_primer_plate	O22	40	tcgttttatttgatgcctgg	colony_pcr_primer_plate	O24	40	3423	colony_pcr_plate_1	A12	colony_pcr_plate_1#A12	403.0	85.63796106	4.3278	17.7126	False	False		JBx_203149	glycerol_stock_3-B4
89	365.0	pAN_00369	mlsA9_Ncom + rifM2 + borA1_Ccom + pPM021_MfeI_XhoI + lacI_lacUV5	SLIC/Gibson/CPEC	consolidated_gibson_plate_3	H10	consolidated_gibson_plate_3_QPLATE_2	D8	glycerol_stock_3	C4	aanava 1 211019	F7	50	ggaattgtgagcggataaca	colony_pcr_primer_plate	O22	40	tcgttttatttgatgcctgg	colony_pcr_primer_plate	O24	40	3399	colony_pcr_plate_1	B12	colony_pcr_plate_1#B12	814.0	57.56424463	3.2727	6.6415	False	True		JBx_203155	glycerol_stock_3-C4
90	366.0	pAN_00370	mlsA9_Ncom + rifM2 + pks12_Ccom + pPM021_MfeI_XhoI + lacI_T7_6xHis_TEV	SLIC/Gibson/CPEC	consolidated_gibson_plate_3	A11	consolidated_gibson_plate_3_QPLATE_2	E1	glycerol_stock_3	D4	aanava 1 211019	H7	50	ggaattgtgagcggataaca	colony_pcr_primer_plate	O22	40	tcgttttatttgatgcctgg	colony_pcr_primer_plate	O24	40	3406	colony_pcr_plate_1	C12	colony_pcr_plate_1#C12	874.0	60.45275647	4.2086	7.9345	False	True		JBx_203156	glycerol_stock_3-D4
91	366.0	pAN_00370	mlsA9_Ncom + rifM2 + pks12_Ccom + pPM021_MfeI_XhoI + lacI_T7_6xHis_TEV	SLIC/Gibson/CPEC	consolidated_gibson_plate_3	A11	consolidated_gibson_plate_3_QPLATE_2	E1	glycerol_stock_3	E4	aanava 1 211019	J7	50	ggaattgtgagcggataaca	colony_pcr_primer_plate	O22	40	tcgttttatttgatgcctgg	colony_pcr_primer_plate	O24	40	3406	colony_pcr_plate_1	D12	colony_pcr_plate_1#D12	879.0	66.35710631	3.5012	6.5857	False	True		JBx_203156	glycerol_stock_3-E4
92	366.0	pAN_00370	mlsA9_Ncom + rifM2 + pks12_Ccom + pPM021_MfeI_XhoI + lacI_T7_6xHis_TEV	SLIC/Gibson/CPEC	consolidated_gibson_plate_3	A11	consolidated_gibson_plate_3_QPLATE_2	E1	glycerol_stock_3	F4	aanava 1 211019	L7	50	ggaattgtgagcggataaca	colony_pcr_primer_plate	O22	40	tcgttttatttgatgcctgg	colony_pcr_primer_plate	O24	40	3406	colony_pcr_plate_1	E12	colony_pcr_plate_1#E12	874.0	60.48645715	3.678	6.9103	False	True		JBx_203156	glycerol_stock_3-F4
93	366.0	pAN_00370	mlsA9_Ncom + rifM2 + pks12_Ccom + pPM021_MfeI_XhoI + lacI_T7_6xHis_TEV	SLIC/Gibson/CPEC	consolidated_gibson_plate_3	A11	consolidated_gibson_plate_3_QPLATE_2	E1	glycerol_stock_3	G4	aanava 1 211019	N7	50	ggaattgtgagcggataaca	colony_pcr_primer_plate	O22	40	tcgttttatttgatgcctgg	colony_pcr_primer_plate	O24	40	3406	colony_pcr_plate_1	F12	colony_pcr_plate_1#F12	874.0	55.0598309	3.5752	6.7404	False	True		JBx_203156	glycerol_stock_3-G4
94	367.0	pAN_00371	mlsA9_Ncom + rifM2 + pks12_Ccom + pPM021_MfeI_XhoI + lacI_lacUV5	SLIC/Gibson/CPEC	consolidated_gibson_plate_3	B11	consolidated_gibson_plate_3_QPLATE_2	E2	glycerol_stock_3	H4	aanava 1 211019	P7	50	ggaattgtgagcggataaca	colony_pcr_primer_plate	O22	40	tcgttttatttgatgcctgg	colony_pcr_primer_plate	O24	40	3324	colony_pcr_plate_1	G12	colony_pcr_plate_1#G12	311.0	93.94270364	6.3649	33.8837	False	False		JBx_203157	glycerol_stock_3-H4
95	367.0	pAN_00371	mlsA9_Ncom + rifM2 + pks12_Ccom + pPM021_MfeI_XhoI + lacI_lacUV5	SLIC/Gibson/CPEC	consolidated_gibson_plate_3	B11	consolidated_gibson_plate_3_QPLATE_2	E2	glycerol_stock_3	A5	aanava 1 211019	B9	50	ggaattgtgagcggataaca	colony_pcr_primer_plate	O22	40	tcgttttatttgatgcctgg	colony_pcr_primer_plate	O24	40	3324	colony_pcr_plate_1	H12	colony_pcr_plate_1#H12	311.0	97.32042614	7.8014	41.6661	False	False		JBx_203157	glycerol_stock_3-A5
96	368.0	pAN_00372	mlsA9_Ncom + spnM1 + borA1_Ccom + pPM021_MfeI_XhoI + lacI_T7_6xHis_TEV	SLIC/Gibson/CPEC	consolidated_gibson_plate_3	C11	consolidated_gibson_plate_3_QPLATE_2	E3	glycerol_stock_3	B5	aanava 1 211019	D9	50	ggaattgtgagcggataaca	colony_pcr_primer_plate	O22	40	tcgttttatttgatgcctgg	colony_pcr_primer_plate	O24	40	5161	colony_pcr_plate_2	A1	colony_pcr_plate_2#A01	2914.0	68.95718359	9.3588	5.3273	True	True		JBx_203158	glycerol_stock_3-B5
97	375.0	pAN_00379	mlsA9_Ncom + spnM2 + pks12_Ccom + pPM021_MfeI_XhoI + lacI_lacUV5	SLIC/Gibson/CPEC	consolidated_gibson_plate_3	B12	consolidated_gibson_plate_3_QPLATE_2	F2	glycerol_stock_3	C5	aanava 1 211019	F9	50	ggaattgtgagcggataaca	colony_pcr_primer_plate	O22	40	tcgttttatttgatgcctgg	colony_pcr_primer_plate	O24	40	6558	colony_pcr_plate_2	B1	colony_pcr_plate_2#B01	740.0	74.36182020000001	2.948	6.5920000000000005	False	False		JBx_203165	glycerol_stock_3-C5
98	375.0	pAN_00379	mlsA9_Ncom + spnM2 + pks12_Ccom + pPM021_MfeI_XhoI + lacI_lacUV5	SLIC/Gibson/CPEC	consolidated_gibson_plate_3	B12	consolidated_gibson_plate_3_QPLATE_2	F2	glycerol_stock_3	D5	aanava 1 211019	H9	50	ggaattgtgagcggataaca	colony_pcr_primer_plate	O22	40	tcgttttatttgatgcctgg	colony_pcr_primer_plate	O24	40	6558	colony_pcr_plate_2	C1	colony_pcr_plate_2#C01					False	False		JBx_203165	glycerol_stock_3-D5
99	375.0	pAN_00379	mlsA9_Ncom + spnM2 + pks12_Ccom + pPM021_MfeI_XhoI + lacI_lacUV5	SLIC/Gibson/CPEC	consolidated_gibson_plate_3	B12	consolidated_gibson_plate_3_QPLATE_2	F2	glycerol_stock_3	E5	aanava 1 211019	J9	50	ggaattgtgagcggataaca	colony_pcr_primer_plate	O22	40	tcgttttatttgatgcctgg	colony_pcr_primer_plate	O24	40	6558	colony_pcr_plate_2	D1	colony_pcr_plate_2#D01					False	False		JBx_203165	glycerol_stock_3-E5
100	375.0	pAN_00379	mlsA9_Ncom + spnM2 + pks12_Ccom + pPM021_MfeI_XhoI + lacI_lacUV5	SLIC/Gibson/CPEC	consolidated_gibson_plate_3	B12	consolidated_gibson_plate_3_QPLATE_2	F2	glycerol_stock_3	F5	aanava 1 211019	L9	50	ggaattgtgagcggataaca	colony_pcr_primer_plate	O22	40	tcgttttatttgatgcctgg	colony_pcr_primer_plate	O24	40	6558	colony_pcr_plate_2	E1	colony_pcr_plate_2#E01					False	False		JBx_203165	glycerol_stock_3-F5
101	377.0	pAN_00381	mlsA9_Ncom + pks15mm + borA1_Ccom + pPM021_MfeI_XhoI + lacI_lacUV5	SLIC/Gibson/CPEC	consolidated_gibson_plate_3	D12	consolidated_gibson_plate_3_QPLATE_2	F4	glycerol_stock_3	G5	aanava 1 211019	N9	50	ggaattgtgagcggataaca	colony_pcr_primer_plate	O22	40	tcgttttatttgatgcctgg	colony_pcr_primer_plate	O24	40	6633	colony_pcr_plate_2	F1	colony_pcr_plate_2#F01					False	False		JBx_203167	glycerol_stock_3-G5
102	377.0	pAN_00381	mlsA9_Ncom + pks15mm + borA1_Ccom + pPM021_MfeI_XhoI + lacI_lacUV5	SLIC/Gibson/CPEC	consolidated_gibson_plate_3	D12	consolidated_gibson_plate_3_QPLATE_2	F4	glycerol_stock_3	H5	aanava 1 211019	P9	50	ggaattgtgagcggataaca	colony_pcr_primer_plate	O22	40	tcgttttatttgatgcctgg	colony_pcr_primer_plate	O24	40	6633	colony_pcr_plate_2	G1	colony_pcr_plate_2#G01					False	False		JBx_203167	glycerol_stock_3-H5
103	377.0	pAN_00381	mlsA9_Ncom + pks15mm + borA1_Ccom + pPM021_MfeI_XhoI + lacI_lacUV5	SLIC/Gibson/CPEC	consolidated_gibson_plate_3	D12	consolidated_gibson_plate_3_QPLATE_2	F4	glycerol_stock_3	A6	aanava 1 211019	B11	50	ggaattgtgagcggataaca	colony_pcr_primer_plate	O22	40	tcgttttatttgatgcctgg	colony_pcr_primer_plate	O24	40	6633	colony_pcr_plate_2	H1	colony_pcr_plate_2#H01					False	False		JBx_203167	glycerol_stock_3-A6
104	377.0	pAN_00381	mlsA9_Ncom + pks15mm + borA1_Ccom + pPM021_MfeI_XhoI + lacI_lacUV5	SLIC/Gibson/CPEC	consolidated_gibson_plate_3	D12	consolidated_gibson_plate_3_QPLATE_2	F4	glycerol_stock_3	B6	aanava 1 211019	D11	50	ggaattgtgagcggataaca	colony_pcr_primer_plate	O22	40	tcgttttatttgatgcctgg	colony_pcr_primer_plate	O24	40	6633	colony_pcr_plate_2	A2	colony_pcr_plate_2#A02					False	False		JBx_203167	glycerol_stock_3-B6
105	380.0	pAN_00384	mlsA9_Ncom + pks6tb + borA1_Ccom + pPM021_MfeI_XhoI + lacI_T7_6xHis_TEV	SLIC/Gibson/CPEC	consolidated_gibson_plate_3	G12	consolidated_gibson_plate_3_QPLATE_2	F7	glycerol_stock_3	C6	aanava 1 211019	F11	50	ggaattgtgagcggataaca	colony_pcr_primer_plate	O22	40	tcgttttatttgatgcctgg	colony_pcr_primer_plate	O24	40	3559	colony_pcr_plate_2	B2	colony_pcr_plate_2#B02	3429.0	89.6798436	6.4678	3.0952	True	True		JBx_203170	glycerol_stock_3-C6
106	380.0	pAN_00384	mlsA9_Ncom + pks6tb + borA1_Ccom + pPM021_MfeI_XhoI + lacI_T7_6xHis_TEV	SLIC/Gibson/CPEC	consolidated_gibson_plate_3	G12	consolidated_gibson_plate_3_QPLATE_2	F7	glycerol_stock_3	D6	aanava 1 211019	H11	50	ggaattgtgagcggataaca	colony_pcr_primer_plate	O22	40	tcgttttatttgatgcctgg	colony_pcr_primer_plate	O24	40	3559	colony_pcr_plate_2	C2	colony_pcr_plate_2#C02	3500.0	108.1330869	2.2230000000000003	1.0574	True	True		JBx_203170	glycerol_stock_3-D6
107	380.0	pAN_00384	mlsA9_Ncom + pks6tb + borA1_Ccom + pPM021_MfeI_XhoI + lacI_T7_6xHis_TEV	SLIC/Gibson/CPEC	consolidated_gibson_plate_3	G12	consolidated_gibson_plate_3_QPLATE_2	F7	glycerol_stock_3	E6	aanava 1 211019	J11	50	ggaattgtgagcggataaca	colony_pcr_primer_plate	O22	40	tcgttttatttgatgcctgg	colony_pcr_primer_plate	O24	40	3559	colony_pcr_plate_2	D2	colony_pcr_plate_2#D02	3393.0	92.55898367	7.343999999999999	3.5538	True	True		JBx_203170	glycerol_stock_3-E6
108	380.0	pAN_00384	mlsA9_Ncom + pks6tb + borA1_Ccom + pPM021_MfeI_XhoI + lacI_T7_6xHis_TEV	SLIC/Gibson/CPEC	consolidated_gibson_plate_3	G12	consolidated_gibson_plate_3_QPLATE_2	F7	glycerol_stock_3	F6	aanava 1 211019	L11	50	ggaattgtgagcggataaca	colony_pcr_primer_plate	O22	40	tcgttttatttgatgcctgg	colony_pcr_primer_plate	O24	40	3559	colony_pcr_plate_2	E2	colony_pcr_plate_2#E02	3429.0	87.17389148	7.9092	3.8284	True	True		JBx_203170	glycerol_stock_3-F6
109	381.0	pAN_00385	mlsA9_Ncom + pks6tb + borA1_Ccom + pPM021_MfeI_XhoI + lacI_lacUV5	SLIC/Gibson/CPEC	consolidated_gibson_plate_3	H12	consolidated_gibson_plate_3_QPLATE_2	F8	glycerol_stock_3	G6	aanava 1 211019	N11	50	ggaattgtgagcggataaca	colony_pcr_primer_plate	O22	40	tcgttttatttgatgcctgg	colony_pcr_primer_plate	O24	40	3477	colony_pcr_plate_2	F2	colony_pcr_plate_2#F02	3358.0	103.5371098	5.0318	2.4705	True	True		JBx_203171	glycerol_stock_3-G6
110	381.0	pAN_00385	mlsA9_Ncom + pks6tb + borA1_Ccom + pPM021_MfeI_XhoI + lacI_lacUV5	SLIC/Gibson/CPEC	consolidated_gibson_plate_3	H12	consolidated_gibson_plate_3_QPLATE_2	F8	glycerol_stock_3	H6	aanava 1 211019	P11	50	ggaattgtgagcggataaca	colony_pcr_primer_plate	O22	40	tcgttttatttgatgcctgg	colony_pcr_primer_plate	O24	40	3477	colony_pcr_plate_2	G2	colony_pcr_plate_2#G02	3144.0	94.06190379	25.3906	13.1113	True	True		JBx_203171	glycerol_stock_3-H6
111	381.0	pAN_00385	mlsA9_Ncom + pks6tb + borA1_Ccom + pPM021_MfeI_XhoI + lacI_lacUV5	SLIC/Gibson/CPEC	consolidated_gibson_plate_3	H12	consolidated_gibson_plate_3_QPLATE_2	F8	glycerol_stock_3	A7	aanava 1 211019	B13	50	ggaattgtgagcggataaca	colony_pcr_primer_plate	O22	40	tcgttttatttgatgcctgg	colony_pcr_primer_plate	O24	40	3477	colony_pcr_plate_2	H2	colony_pcr_plate_2#H02	3251.0	94.27510649	11.3758	5.7217	True	True		JBx_203171	glycerol_stock_3-A7
112	381.0	pAN_00385	mlsA9_Ncom + pks6tb + borA1_Ccom + pPM021_MfeI_XhoI + lacI_lacUV5	SLIC/Gibson/CPEC	consolidated_gibson_plate_3	H12	consolidated_gibson_plate_3_QPLATE_2	F8	glycerol_stock_3	B7	aanava 1 211019	D13	50	ggaattgtgagcggataaca	colony_pcr_primer_plate	O22	40	tcgttttatttgatgcctgg	colony_pcr_primer_plate	O24	40	3477	colony_pcr_plate_2	A3	colony_pcr_plate_2#A03	3393.0	96.44063556	9.2502	4.4973	True	True		JBx_203171	glycerol_stock_3-B7
113	386.0	pAN_00390	pks12_Ncom + borM1 + mlsA8_Ccom + pPM021_MfeI_XhoI + lacI_T7_6xHis_TEV	SLIC/Gibson/CPEC	consolidated_gibson_plate_4	A1	consolidated_gibson_plate_4_QPLATE_1	A1	glycerol_stock_4	A1	aanava 1 211019	B2	50	ggaattgtgagcggataaca	colony_pcr_primer_plate	O22	40	tcgttttatttgatgcctgg	colony_pcr_primer_plate	O24	40	4945	colony_pcr_plate_2	B3	colony_pcr_plate_2#B03	3108.0	89.82804077	2.2828	1.1646	True	True		JBx_203176	glycerol_stock_4-A1
114	386.0	pAN_00390	pks12_Ncom + borM1 + mlsA8_Ccom + pPM021_MfeI_XhoI + lacI_T7_6xHis_TEV	SLIC/Gibson/CPEC	consolidated_gibson_plate_4	A1	consolidated_gibson_plate_4_QPLATE_1	A1	glycerol_stock_4	B1	aanava 1 211019	D2	50	ggaattgtgagcggataaca	colony_pcr_primer_plate	O22	40	tcgttttatttgatgcctgg	colony_pcr_primer_plate	O24	40	4945	colony_pcr_plate_2	C3	colony_pcr_plate_2#C03					False	False		JBx_203176	glycerol_stock_4-B1
115	387.0	pAN_00391	pks12_Ncom + borM1 + mlsA8_Ccom + pPM021_MfeI_XhoI + lacI_lacUV5	SLIC/Gibson/CPEC	consolidated_gibson_plate_4	B1	consolidated_gibson_plate_4_QPLATE_1	A2	glycerol_stock_4	C1	aanava 1 211019	F2	50	ggaattgtgagcggataaca	colony_pcr_primer_plate	O22	40	tcgttttatttgatgcctgg	colony_pcr_primer_plate	O24	40	4863	colony_pcr_plate_2	D3	colony_pcr_plate_2#D03	1942.0	88.80017851	25.4702	21.7692	False	False		JBx_203177	glycerol_stock_4-C1
116	387.0	pAN_00391	pks12_Ncom + borM1 + mlsA8_Ccom + pPM021_MfeI_XhoI + lacI_lacUV5	SLIC/Gibson/CPEC	consolidated_gibson_plate_4	B1	consolidated_gibson_plate_4_QPLATE_1	A2	glycerol_stock_4	D1	aanava 1 211019	H2	50	ggaattgtgagcggataaca	colony_pcr_primer_plate	O22	40	tcgttttatttgatgcctgg	colony_pcr_primer_plate	O24	40	4863	colony_pcr_plate_2	E3	colony_pcr_plate_2#E03	1904.0	91.30458940000001	19.7196	17.0489	False	False		JBx_203177	glycerol_stock_4-D1
117	401.0	pAN_00405	pks12_Ncom + borM5 + borA1_Ccom + pPM021_MfeI_XhoI + lacI_lacUV5	SLIC/Gibson/CPEC	consolidated_gibson_plate_4	D1	consolidated_gibson_plate_4_QPLATE_1	A4	glycerol_stock_4	E1	aanava 1 211019	J2	50	ggaattgtgagcggataaca	colony_pcr_primer_plate	O22	40	tcgttttatttgatgcctgg	colony_pcr_primer_plate	O24	40	6564	colony_pcr_plate_2	F3	colony_pcr_plate_2#F03					False	True		JBx_203191	glycerol_stock_4-E1
118	401.0	pAN_00405	pks12_Ncom + borM5 + borA1_Ccom + pPM021_MfeI_XhoI + lacI_lacUV5	SLIC/Gibson/CPEC	consolidated_gibson_plate_4	D1	consolidated_gibson_plate_4_QPLATE_1	A4	glycerol_stock_4	F1	aanava 1 211019	L2	50	ggaattgtgagcggataaca	colony_pcr_primer_plate	O22	40	tcgttttatttgatgcctgg	colony_pcr_primer_plate	O24	40	6564	colony_pcr_plate_2	G3	colony_pcr_plate_2#G03	6482.0	43.36812315	9.3784	2.3479	True	True		JBx_203191	glycerol_stock_4-F1
119	401.0	pAN_00405	pks12_Ncom + borM5 + borA1_Ccom + pPM021_MfeI_XhoI + lacI_lacUV5	SLIC/Gibson/CPEC	consolidated_gibson_plate_4	D1	consolidated_gibson_plate_4_QPLATE_1	A4	glycerol_stock_4	G1	aanava 1 211019	N2	50	ggaattgtgagcggataaca	colony_pcr_primer_plate	O22	40	tcgttttatttgatgcctgg	colony_pcr_primer_plate	O24	40	6564	colony_pcr_plate_2	H3	colony_pcr_plate_2#H03	6556.0	50.81095983	6.6352	1.6466	True	True		JBx_203191	glycerol_stock_4-G1
120	401.0	pAN_00405	pks12_Ncom + borM5 + borA1_Ccom + pPM021_MfeI_XhoI + lacI_lacUV5	SLIC/Gibson/CPEC	consolidated_gibson_plate_4	D1	consolidated_gibson_plate_4_QPLATE_1	A4	glycerol_stock_4	H1	aanava 1 211019	P2	50	ggaattgtgagcggataaca	colony_pcr_primer_plate	O22	40	tcgttttatttgatgcctgg	colony_pcr_primer_plate	O24	40	6564	colony_pcr_plate_2	A4	colony_pcr_plate_2#A04	6926.0	52.79720908	2.9360000000000004	0.706	True	True		JBx_203191	glycerol_stock_4-H1
121	403.0	pAN_00407	pks12_Ncom + borM5 + mlsA8_Ccom + pPM021_MfeI_XhoI + lacI_lacUV5	SLIC/Gibson/CPEC	consolidated_gibson_plate_4	F1	consolidated_gibson_plate_4_QPLATE_1	A6	glycerol_stock_4	A2	aanava 1 211019	B4	50	ggaattgtgagcggataaca	colony_pcr_primer_plate	O22	40	tcgttttatttgatgcctgg	colony_pcr_primer_plate	O24	40	6531	colony_pcr_plate_2	B4	colony_pcr_plate_2#B04					False	True		JBx_203193	glycerol_stock_4-A2
122	407.0	pAN_00411	pks12_Ncom + borM6 + mlsA8_Ccom + pPM021_MfeI_XhoI + lacI_lacUV5	SLIC/Gibson/CPEC	consolidated_gibson_plate_4	H1	consolidated_gibson_plate_4_QPLATE_1	A8	glycerol_stock_4	B2	aanava 1 211019	D4	50	ggaattgtgagcggataaca	colony_pcr_primer_plate	O22	40	tcgttttatttgatgcctgg	colony_pcr_primer_plate	O24	40	4710	colony_pcr_plate_2	C4	colony_pcr_plate_2#C04	529.0	100.2937397	7.1019	22.2178	False	False		JBx_203197	glycerol_stock_4-B2
123	407.0	pAN_00411	pks12_Ncom + borM6 + mlsA8_Ccom + pPM021_MfeI_XhoI + lacI_lacUV5	SLIC/Gibson/CPEC	consolidated_gibson_plate_4	H1	consolidated_gibson_plate_4_QPLATE_1	A8	glycerol_stock_4	C2	aanava 1 211019	F4	50	ggaattgtgagcggataaca	colony_pcr_primer_plate	O22	40	tcgttttatttgatgcctgg	colony_pcr_primer_plate	O24	40	4710	colony_pcr_plate_2	D4	colony_pcr_plate_2#D04	4552.0	55.11290479	7.9615	2.8819	True	True		JBx_203197	glycerol_stock_4-C2
124	407.0	pAN_00411	pks12_Ncom + borM6 + mlsA8_Ccom + pPM021_MfeI_XhoI + lacI_lacUV5	SLIC/Gibson/CPEC	consolidated_gibson_plate_4	H1	consolidated_gibson_plate_4_QPLATE_1	A8	glycerol_stock_4	D2	aanava 1 211019	H4	50	ggaattgtgagcggataaca	colony_pcr_primer_plate	O22	40	tcgttttatttgatgcctgg	colony_pcr_primer_plate	O24	40	4710	colony_pcr_plate_2	E4	colony_pcr_plate_2#E04					False	False		JBx_203197	glycerol_stock_4-D2
125	407.0	pAN_00411	pks12_Ncom + borM6 + mlsA8_Ccom + pPM021_MfeI_XhoI + lacI_lacUV5	SLIC/Gibson/CPEC	consolidated_gibson_plate_4	H1	consolidated_gibson_plate_4_QPLATE_1	A8	glycerol_stock_4	E2	aanava 1 211019	J4	50	ggaattgtgagcggataaca	colony_pcr_primer_plate	O22	40	tcgttttatttgatgcctgg	colony_pcr_primer_plate	O24	40	4710	colony_pcr_plate_2	F4	colony_pcr_plate_2#F04	519.0	100.1032692	10.1781	32.4582	False	False		JBx_203197	glycerol_stock_4-E2
126	408.0	pAN_00412	pks12_Ncom + eryM1 + borA1_Ccom + pPM021_MfeI_XhoI + lacI_T7_6xHis_TEV	SLIC/Gibson/CPEC	consolidated_gibson_plate_4	A2	consolidated_gibson_plate_4_QPLATE_1	B1	glycerol_stock_4	F2	aanava 1 211019	L4	50	ggaattgtgagcggataaca	colony_pcr_primer_plate	O22	40	tcgttttatttgatgcctgg	colony_pcr_primer_plate	O24	40	4972	colony_pcr_plate_2	G4	colony_pcr_plate_2#G04	996.0	41.96142575	3.0785	5.0874	False	True		JBx_203198	glycerol_stock_4-F2
127	408.0	pAN_00412	pks12_Ncom + eryM1 + borA1_Ccom + pPM021_MfeI_XhoI + lacI_T7_6xHis_TEV	SLIC/Gibson/CPEC	consolidated_gibson_plate_4	A2	consolidated_gibson_plate_4_QPLATE_1	B1	glycerol_stock_4	G2	aanava 1 211019	N4	50	ggaattgtgagcggataaca	colony_pcr_primer_plate	O22	40	tcgttttatttgatgcctgg	colony_pcr_primer_plate	O24	40	4972	colony_pcr_plate_2	H4	colony_pcr_plate_2#H04	5371.0	47.93180623	5.3756	1.6219999999999999	True	True		JBx_203198	glycerol_stock_4-G2
128	409.0	pAN_00413	pks12_Ncom + eryM1 + borA1_Ccom + pPM021_MfeI_XhoI + lacI_lacUV5	SLIC/Gibson/CPEC	consolidated_gibson_plate_4	B2	consolidated_gibson_plate_4_QPLATE_1	B2	glycerol_stock_4	H2	aanava 1 211019	P4	50	ggaattgtgagcggataaca	colony_pcr_primer_plate	O22	40	tcgttttatttgatgcctgg	colony_pcr_primer_plate	O24	40	4890	colony_pcr_plate_2	A5	colony_pcr_plate_2#A05	4828.0	63.00704437	3.7745	1.2913	True	True		JBx_203199	glycerol_stock_4-H2
129	409.0	pAN_00413	pks12_Ncom + eryM1 + borA1_Ccom + pPM021_MfeI_XhoI + lacI_lacUV5	SLIC/Gibson/CPEC	consolidated_gibson_plate_4	B2	consolidated_gibson_plate_4_QPLATE_1	B2	glycerol_stock_4	A3	aanava 1 211019	B6	50	ggaattgtgagcggataaca	colony_pcr_primer_plate	O22	40	tcgttttatttgatgcctgg	colony_pcr_primer_plate	O24	40	4890	colony_pcr_plate_2	B5	colony_pcr_plate_2#B05	4759.0	40.72019484	4.2134	1.4382	True	True		JBx_203199	glycerol_stock_4-A3
130	411.0	pAN_00415	pks12_Ncom + eryM1 + mlsA8_Ccom + pPM021_MfeI_XhoI + lacI_lacUV5	SLIC/Gibson/CPEC	consolidated_gibson_plate_4	D2	consolidated_gibson_plate_4_QPLATE_1	B4	glycerol_stock_4	B3	aanava 1 211019	D6	50	ggaattgtgagcggataaca	colony_pcr_primer_plate	O22	40	tcgttttatttgatgcctgg	colony_pcr_primer_plate	O24	40	4857	colony_pcr_plate_2	C5	colony_pcr_plate_2#C05					False	True		JBx_203201	glycerol_stock_4-B3
131	414.0	pAN_00418	pks12_Ncom + eryM2 + mlsA8_Ccom + pPM021_MfeI_XhoI + lacI_T7_6xHis_TEV	SLIC/Gibson/CPEC	consolidated_gibson_plate_4	G2	consolidated_gibson_plate_4_QPLATE_1	B7	glycerol_stock_4	C3	aanava 1 211019	F6	50	ggaattgtgagcggataaca	colony_pcr_primer_plate	O22	40	tcgttttatttgatgcctgg	colony_pcr_primer_plate	O24	40	4882	colony_pcr_plate_2	D5	colony_pcr_plate_2#D05	4656.0	65.83995737	5.9306	2.0633	True	True		JBx_203204	glycerol_stock_4-C3
132	415.0	pAN_00419	pks12_Ncom + eryM2 + mlsA8_Ccom + pPM021_MfeI_XhoI + lacI_lacUV5	SLIC/Gibson/CPEC	consolidated_gibson_plate_4	H2	consolidated_gibson_plate_4_QPLATE_1	B8	glycerol_stock_4	D3	aanava 1 211019	H6	50	ggaattgtgagcggataaca	colony_pcr_primer_plate	O22	40	tcgttttatttgatgcctgg	colony_pcr_primer_plate	O24	40	4800	colony_pcr_plate_2	E5	colony_pcr_plate_2#E05	4966.0	50.45384718	13.3014	4.3413	True	True		JBx_203205	glycerol_stock_4-D3
133	415.0	pAN_00419	pks12_Ncom + eryM2 + mlsA8_Ccom + pPM021_MfeI_XhoI + lacI_lacUV5	SLIC/Gibson/CPEC	consolidated_gibson_plate_4	H2	consolidated_gibson_plate_4_QPLATE_1	B8	glycerol_stock_4	E3	aanava 1 211019	J6	50	ggaattgtgagcggataaca	colony_pcr_primer_plate	O22	40	tcgttttatttgatgcctgg	colony_pcr_primer_plate	O24	40	4800	colony_pcr_plate_2	F5	colony_pcr_plate_2#F05	5223.0	44.69342075	3.654	1.1343	True	True		JBx_203205	glycerol_stock_4-E3
134	415.0	pAN_00419	pks12_Ncom + eryM2 + mlsA8_Ccom + pPM021_MfeI_XhoI + lacI_lacUV5	SLIC/Gibson/CPEC	consolidated_gibson_plate_4	H2	consolidated_gibson_plate_4_QPLATE_1	B8	glycerol_stock_4	F3	aanava 1 211019	L6	50	ggaattgtgagcggataaca	colony_pcr_primer_plate	O22	40	tcgttttatttgatgcctgg	colony_pcr_primer_plate	O24	40	4800	colony_pcr_plate_2	G5	colony_pcr_plate_2#G05					False	True		JBx_203205	glycerol_stock_4-F3
135	415.0	pAN_00419	pks12_Ncom + eryM2 + mlsA8_Ccom + pPM021_MfeI_XhoI + lacI_lacUV5	SLIC/Gibson/CPEC	consolidated_gibson_plate_4	H2	consolidated_gibson_plate_4_QPLATE_1	B8	glycerol_stock_4	G3	aanava 1 211019	N6	50	ggaattgtgagcggataaca	colony_pcr_primer_plate	O22	40	tcgttttatttgatgcctgg	colony_pcr_primer_plate	O24	40	4800	colony_pcr_plate_2	H5	colony_pcr_plate_2#H05	5223.0	47.14025272	3.7493	1.1499	True	True		JBx_203205	glycerol_stock_4-G3
136	416.0	pAN_00420	pks12_Ncom + eryM6 + borA1_Ccom + pPM021_MfeI_XhoI + lacI_T7_6xHis_TEV	SLIC/Gibson/CPEC	consolidated_gibson_plate_4	A3	consolidated_gibson_plate_4_QPLATE_1	C1	glycerol_stock_4	H3	aanava 1 211019	P6	50	ggaattgtgagcggataaca	colony_pcr_primer_plate	O22	40	tcgttttatttgatgcctgg	colony_pcr_primer_plate	O24	40	4825	colony_pcr_plate_2	A6	colony_pcr_plate_2#A06	4690.0	57.0644836	3.3389	1.1651	True	True		JBx_203206	glycerol_stock_4-H3
137	416.0	pAN_00420	pks12_Ncom + eryM6 + borA1_Ccom + pPM021_MfeI_XhoI + lacI_T7_6xHis_TEV	SLIC/Gibson/CPEC	consolidated_gibson_plate_4	A3	consolidated_gibson_plate_4_QPLATE_1	C1	glycerol_stock_4	A4	aanava 1 211019	B8	50	ggaattgtgagcggataaca	colony_pcr_primer_plate	O22	40	tcgttttatttgatgcctgg	colony_pcr_primer_plate	O24	40	4825	colony_pcr_plate_2	B6	colony_pcr_plate_2#B06					False	True		JBx_203206	glycerol_stock_4-A4
138	416.0	pAN_00420	pks12_Ncom + eryM6 + borA1_Ccom + pPM021_MfeI_XhoI + lacI_T7_6xHis_TEV	SLIC/Gibson/CPEC	consolidated_gibson_plate_4	A3	consolidated_gibson_plate_4_QPLATE_1	C1	glycerol_stock_4	B4	aanava 1 211019	D8	50	ggaattgtgagcggataaca	colony_pcr_primer_plate	O22	40	tcgttttatttgatgcctgg	colony_pcr_primer_plate	O24	40	4825	colony_pcr_plate_2	C6	colony_pcr_plate_2#C06	4656.0	64.77296977	2.7318	0.9724	True	True		JBx_203206	glycerol_stock_4-B4
139	416.0	pAN_00420	pks12_Ncom + eryM6 + borA1_Ccom + pPM021_MfeI_XhoI + lacI_T7_6xHis_TEV	SLIC/Gibson/CPEC	consolidated_gibson_plate_4	A3	consolidated_gibson_plate_4_QPLATE_1	C1	glycerol_stock_4	C4	aanava 1 211019	F8	50	ggaattgtgagcggataaca	colony_pcr_primer_plate	O22	40	tcgttttatttgatgcctgg	colony_pcr_primer_plate	O24	40	4825	colony_pcr_plate_2	D6	colony_pcr_plate_2#D06	4656.0	44.44946776	2.1630000000000003	0.7676	True	True		JBx_203206	glycerol_stock_4-C4
140	418.0	pAN_00422	pks12_Ncom + eryM6 + mlsA8_Ccom + pPM021_MfeI_XhoI + lacI_T7_6xHis_TEV	SLIC/Gibson/CPEC	consolidated_gibson_plate_4	C3	consolidated_gibson_plate_4_QPLATE_1	C3	glycerol_stock_4	D4	aanava 1 211019	H8	50	ggaattgtgagcggataaca	colony_pcr_primer_plate	O22	40	tcgttttatttgatgcctgg	colony_pcr_primer_plate	O24	40	4792	colony_pcr_plate_2	E6	colony_pcr_plate_2#E06	944.0	71.1363093	4.1656	7.3094	False	True		JBx_203208	glycerol_stock_4-D4
141	422.0	pAN_00426	pks12_Ncom + eryM6_epoAT + mlsA8_Ccom + pPM021_MfeI_XhoI + lacI_T7_6xHis_TEV	SLIC/Gibson/CPEC	consolidated_gibson_plate_4	G3	consolidated_gibson_plate_4_QPLATE_1	C7	glycerol_stock_4	E4	aanava 1 211019	J8	50	ggaattgtgagcggataaca	colony_pcr_primer_plate	O22	40	tcgttttatttgatgcctgg	colony_pcr_primer_plate	O24	40	4810	colony_pcr_plate_2	F6	colony_pcr_plate_2#F06	4483.0	60.94109297	8.5866	3.1171	True	True		JBx_203212	glycerol_stock_4-E4
142	422.0	pAN_00426	pks12_Ncom + eryM6_epoAT + mlsA8_Ccom + pPM021_MfeI_XhoI + lacI_T7_6xHis_TEV	SLIC/Gibson/CPEC	consolidated_gibson_plate_4	G3	consolidated_gibson_plate_4_QPLATE_1	C7	glycerol_stock_4	F4	aanava 1 211019	L8	50	ggaattgtgagcggataaca	colony_pcr_primer_plate	O22	40	tcgttttatttgatgcctgg	colony_pcr_primer_plate	O24	40	4810	colony_pcr_plate_2	G6	colony_pcr_plate_2#G06	4621.0	50.95952773	2.7537	0.9758	True	True		JBx_203212	glycerol_stock_4-F4
143	424.0	pAN_00428	pks12_Ncom + lipM1 + borA1_Ccom + pPM021_MfeI_XhoI + lacI_T7_6xHis_TEV	SLIC/Gibson/CPEC	consolidated_gibson_plate_4	A4	consolidated_gibson_plate_4_QPLATE_1	D1	glycerol_stock_4	G4	aanava 1 211019	N8	50	ggaattgtgagcggataaca	colony_pcr_primer_plate	O22	40	tcgttttatttgatgcctgg	colony_pcr_primer_plate	O24	40	5209	colony_pcr_plate_2	H6	colony_pcr_plate_2#H06	4690.0	59.86359279999999	9.1195	3.1647	True	True		JBx_203214	glycerol_stock_4-G4
144	424.0	pAN_00428	pks12_Ncom + lipM1 + borA1_Ccom + pPM021_MfeI_XhoI + lacI_T7_6xHis_TEV	SLIC/Gibson/CPEC	consolidated_gibson_plate_4	A4	consolidated_gibson_plate_4_QPLATE_1	D1	glycerol_stock_4	H4	aanava 1 211019	P8	50	ggaattgtgagcggataaca	colony_pcr_primer_plate	O22	40	tcgttttatttgatgcctgg	colony_pcr_primer_plate	O24	40	5209	colony_pcr_plate_2	A7	colony_pcr_plate_2#A07	327.0	44.84199264	3.5205	17.8195	False	True		JBx_203214	glycerol_stock_4-H4
145	424.0	pAN_00428	pks12_Ncom + lipM1 + borA1_Ccom + pPM021_MfeI_XhoI + lacI_T7_6xHis_TEV	SLIC/Gibson/CPEC	consolidated_gibson_plate_4	A4	consolidated_gibson_plate_4_QPLATE_1	D1	glycerol_stock_4	A5	aanava 1 211019	B10	50	ggaattgtgagcggataaca	colony_pcr_primer_plate	O22	40	tcgttttatttgatgcctgg	colony_pcr_primer_plate	O24	40	5209	colony_pcr_plate_2	B7	colony_pcr_plate_2#B07	329.0	50.2627224	6.5908	32.9551	False	True		JBx_203214	glycerol_stock_4-A5
146	424.0	pAN_00428	pks12_Ncom + lipM1 + borA1_Ccom + pPM021_MfeI_XhoI + lacI_T7_6xHis_TEV	SLIC/Gibson/CPEC	consolidated_gibson_plate_4	A4	consolidated_gibson_plate_4_QPLATE_1	D1	glycerol_stock_4	B5	aanava 1 211019	D10	50	ggaattgtgagcggataaca	colony_pcr_primer_plate	O22	40	tcgttttatttgatgcctgg	colony_pcr_primer_plate	O24	40	5209	colony_pcr_plate_2	C7	colony_pcr_plate_2#C07	4724.0	68.39392455	10.4694	3.6377	True	True		JBx_203214	glycerol_stock_4-B5
147	431.0	pAN_00435	pks12_Ncom + lipM1_YtoF + mlsA8_Ccom + pPM021_MfeI_XhoI + lacI_lacUV5	SLIC/Gibson/CPEC	consolidated_gibson_plate_4	H4	consolidated_gibson_plate_4_QPLATE_1	D8	glycerol_stock_4	C5	aanava 1 211019	F10	50	ggaattgtgagcggataaca	colony_pcr_primer_plate	O22	40	tcgttttatttgatgcctgg	colony_pcr_primer_plate	O24	40	5094	colony_pcr_plate_2	D7	colony_pcr_plate_2#D07	4724.0	75.86371938	6.0232	2.0858	True	True		JBx_203221	glycerol_stock_4-C5
148	431.0	pAN_00435	pks12_Ncom + lipM1_YtoF + mlsA8_Ccom + pPM021_MfeI_XhoI + lacI_lacUV5	SLIC/Gibson/CPEC	consolidated_gibson_plate_4	H4	consolidated_gibson_plate_4_QPLATE_1	D8	glycerol_stock_4	D5	aanava 1 211019	H10	50	ggaattgtgagcggataaca	colony_pcr_primer_plate	O22	40	tcgttttatttgatgcctgg	colony_pcr_primer_plate	O24	40	5094	colony_pcr_plate_2	E7	colony_pcr_plate_2#E07	1789.0	76.00994644	11.9214	11.0496	False	False		JBx_203221	glycerol_stock_4-D5
149	431.0	pAN_00435	pks12_Ncom + lipM1_YtoF + mlsA8_Ccom + pPM021_MfeI_XhoI + lacI_lacUV5	SLIC/Gibson/CPEC	consolidated_gibson_plate_4	H4	consolidated_gibson_plate_4_QPLATE_1	D8	glycerol_stock_4	E5	aanava 1 211019	J10	50	ggaattgtgagcggataaca	colony_pcr_primer_plate	O22	40	tcgttttatttgatgcctgg	colony_pcr_primer_plate	O24	40	5094	colony_pcr_plate_2	F7	colony_pcr_plate_2#F07	1827.0	73.81540551	9.8906	8.9114	False	False		JBx_203221	glycerol_stock_4-E5
150	432.0	pAN_00436	pks12_Ncom + lipM1_YtoF_borAT + borA1_Ccom + pPM021_MfeI_XhoI + lacI_T7_6xHis_TEV	SLIC/Gibson/CPEC	consolidated_gibson_plate_4	A5	consolidated_gibson_plate_4_QPLATE_1	E1	glycerol_stock_4	F5	aanava 1 211019	L10	50	ggaattgtgagcggataaca	colony_pcr_primer_plate	O22	40	tcgttttatttgatgcctgg	colony_pcr_primer_plate	O24	40	5140	colony_pcr_plate_2	G7	colony_pcr_plate_2#G07	4793.0	54.41246432	4.1175	1.4145	True	True		JBx_203222	glycerol_stock_4-F5
151	432.0	pAN_00436	pks12_Ncom + lipM1_YtoF_borAT + borA1_Ccom + pPM021_MfeI_XhoI + lacI_T7_6xHis_TEV	SLIC/Gibson/CPEC	consolidated_gibson_plate_4	A5	consolidated_gibson_plate_4_QPLATE_1	E1	glycerol_stock_4	G5	aanava 1 211019	N10	50	ggaattgtgagcggataaca	colony_pcr_primer_plate	O22	40	tcgttttatttgatgcctgg	colony_pcr_primer_plate	O24	40	5140	colony_pcr_plate_2	H7	colony_pcr_plate_2#H07	4862.0	67.90918001	2.0787	0.7002	True	True		JBx_203222	glycerol_stock_4-G5
152	432.0	pAN_00436	pks12_Ncom + lipM1_YtoF_borAT + borA1_Ccom + pPM021_MfeI_XhoI + lacI_T7_6xHis_TEV	SLIC/Gibson/CPEC	consolidated_gibson_plate_4	A5	consolidated_gibson_plate_4_QPLATE_1	E1	glycerol_stock_4	H5	aanava 1 211019	P10	50	ggaattgtgagcggataaca	colony_pcr_primer_plate	O22	40	tcgttttatttgatgcctgg	colony_pcr_primer_plate	O24	40	5140	colony_pcr_plate_2	A8	colony_pcr_plate_2#A08	4862.0	54.99622707	3.7899	1.2830000000000001	True	True		JBx_203222	glycerol_stock_4-H5
153	433.0	pAN_00437	pks12_Ncom + lipM1_YtoF_borAT + borA1_Ccom + pPM021_MfeI_XhoI + lacI_lacUV5	SLIC/Gibson/CPEC	consolidated_gibson_plate_4	B5	consolidated_gibson_plate_4_QPLATE_1	E2	glycerol_stock_4	A6	aanava 1 211019	B12	50	ggaattgtgagcggataaca	colony_pcr_primer_plate	O22	40	tcgttttatttgatgcctgg	colony_pcr_primer_plate	O24	40	5058	colony_pcr_plate_2	B8	colony_pcr_plate_2#B08	4656.0	84.63109212	6.2583	2.2081	True	True		JBx_203223	glycerol_stock_4-A6
154	435.0	pAN_00439	pks12_Ncom + lipM1_YtoF_borAT + mlsA8_Ccom + pPM021_MfeI_XhoI + lacI_lacUV5	SLIC/Gibson/CPEC	consolidated_gibson_plate_4	D5	consolidated_gibson_plate_4_QPLATE_1	E4	glycerol_stock_4	B6	aanava 1 211019	D12	50	ggaattgtgagcggataaca	colony_pcr_primer_plate	O22	40	tcgttttatttgatgcctgg	colony_pcr_primer_plate	O24	40	5025	colony_pcr_plate_2	C8	colony_pcr_plate_2#C08	481.0	98.06755492	9.1194	31.2619	False	False		JBx_203225	glycerol_stock_4-B6
155	435.0	pAN_00439	pks12_Ncom + lipM1_YtoF_borAT + mlsA8_Ccom + pPM021_MfeI_XhoI + lacI_lacUV5	SLIC/Gibson/CPEC	consolidated_gibson_plate_4	D5	consolidated_gibson_plate_4_QPLATE_1	E4	glycerol_stock_4	C6	aanava 1 211019	F12	50	ggaattgtgagcggataaca	colony_pcr_primer_plate	O22	40	tcgttttatttgatgcctgg	colony_pcr_primer_plate	O24	40	5025	colony_pcr_plate_2	D8	colony_pcr_plate_2#D08	483.0	95.15816385	15.8563	54.1309	False	False		JBx_203225	glycerol_stock_4-C6
156	435.0	pAN_00439	pks12_Ncom + lipM1_YtoF_borAT + mlsA8_Ccom + pPM021_MfeI_XhoI + lacI_lacUV5	SLIC/Gibson/CPEC	consolidated_gibson_plate_4	D5	consolidated_gibson_plate_4_QPLATE_1	E4	glycerol_stock_4	D6	aanava 1 211019	H12	50	ggaattgtgagcggataaca	colony_pcr_primer_plate	O22	40	tcgttttatttgatgcctgg	colony_pcr_primer_plate	O24	40	5025	colony_pcr_plate_2	E8	colony_pcr_plate_2#E08	483.0	96.22721932	8.3531	28.3984	False	False		JBx_203225	glycerol_stock_4-D6
157	440.0	pAN_00444	pks12_Ncom + pikM2 + borA1_Ccom + pPM021_MfeI_XhoI + lacI_T7_6xHis_TEV	SLIC/Gibson/CPEC	consolidated_gibson_plate_4	A6	consolidated_gibson_plate_4_QPLATE_1	F1	glycerol_stock_4	E6	aanava 1 211019	J12	50	ggaattgtgagcggataaca	colony_pcr_primer_plate	O22	40	tcgttttatttgatgcctgg	colony_pcr_primer_plate	O24	40	6238	colony_pcr_plate_2	F8	colony_pcr_plate_2#F08					False	True		JBx_203230	glycerol_stock_4-E6
158	440.0	pAN_00444	pks12_Ncom + pikM2 + borA1_Ccom + pPM021_MfeI_XhoI + lacI_T7_6xHis_TEV	SLIC/Gibson/CPEC	consolidated_gibson_plate_4	A6	consolidated_gibson_plate_4_QPLATE_1	F1	glycerol_stock_4	F6	aanava 1 211019	L12	50	ggaattgtgagcggataaca	colony_pcr_primer_plate	O22	40	tcgttttatttgatgcctgg	colony_pcr_primer_plate	O24	40	6238	colony_pcr_plate_2	G8	colony_pcr_plate_2#G08	887.0	95.79429827	17.0966	31.7237	False	False		JBx_203230	glycerol_stock_4-F6
159	440.0	pAN_00444	pks12_Ncom + pikM2 + borA1_Ccom + pPM021_MfeI_XhoI + lacI_T7_6xHis_TEV	SLIC/Gibson/CPEC	consolidated_gibson_plate_4	A6	consolidated_gibson_plate_4_QPLATE_1	F1	glycerol_stock_4	G6	aanava 1 211019	N12	50	ggaattgtgagcggataaca	colony_pcr_primer_plate	O22	40	tcgttttatttgatgcctgg	colony_pcr_primer_plate	O24	40	6238	colony_pcr_plate_2	H8	colony_pcr_plate_2#H08	926.0	87.62033835	7.4996	13.4462	False	False		JBx_203230	glycerol_stock_4-G6
160	440.0	pAN_00444	pks12_Ncom + pikM2 + borA1_Ccom + pPM021_MfeI_XhoI + lacI_T7_6xHis_TEV	SLIC/Gibson/CPEC	consolidated_gibson_plate_4	A6	consolidated_gibson_plate_4_QPLATE_1	F1	glycerol_stock_4	H6	aanava 1 211019	P12	50	ggaattgtgagcggataaca	colony_pcr_primer_plate	O22	40	tcgttttatttgatgcctgg	colony_pcr_primer_plate	O24	40	6238	colony_pcr_plate_2	A9	colony_pcr_plate_2#A09	926.0	87.39114522	15.0429	26.8828	False	True		JBx_203230	glycerol_stock_4-H6
161	445.0	pAN_00449	pks12_Ncom + pikM6 + borA1_Ccom + pPM021_MfeI_XhoI + lacI_lacUV5	SLIC/Gibson/CPEC	consolidated_gibson_plate_4	F6	consolidated_gibson_plate_4_QPLATE_1	F6	glycerol_stock_4	A7	aanava 1 211019	B14	50	ggaattgtgagcggataaca	colony_pcr_primer_plate	O22	40	tcgttttatttgatgcctgg	colony_pcr_primer_plate	O24	40	3477	colony_pcr_plate_2	B9	colony_pcr_plate_2#B09	3072.0	89.84483309999999	16.8495	8.9018	True	True		JBx_203235	glycerol_stock_4-A7
162	445.0	pAN_00449	pks12_Ncom + pikM6 + borA1_Ccom + pPM021_MfeI_XhoI + lacI_lacUV5	SLIC/Gibson/CPEC	consolidated_gibson_plate_4	F6	consolidated_gibson_plate_4_QPLATE_1	F6	glycerol_stock_4	B7	aanava 1 211019	D14	50	ggaattgtgagcggataaca	colony_pcr_primer_plate	O22	40	tcgttttatttgatgcctgg	colony_pcr_primer_plate	O24	40	3477	colony_pcr_plate_2	C9	colony_pcr_plate_2#C09	3179.0	95.98202485	10.892999999999999	5.6426	True	True		JBx_203235	glycerol_stock_4-B7
163	445.0	pAN_00449	pks12_Ncom + pikM6 + borA1_Ccom + pPM021_MfeI_XhoI + lacI_lacUV5	SLIC/Gibson/CPEC	consolidated_gibson_plate_4	F6	consolidated_gibson_plate_4_QPLATE_1	F6	glycerol_stock_4	C7	aanava 1 211019	F14	50	ggaattgtgagcggataaca	colony_pcr_primer_plate	O22	40	tcgttttatttgatgcctgg	colony_pcr_primer_plate	O24	40	3477	colony_pcr_plate_2	D9	colony_pcr_plate_2#D09	3144.0	91.87362929999999	15.5	8.0544	True	True		JBx_203235	glycerol_stock_4-C7
164	445.0	pAN_00449	pks12_Ncom + pikM6 + borA1_Ccom + pPM021_MfeI_XhoI + lacI_lacUV5	SLIC/Gibson/CPEC	consolidated_gibson_plate_4	F6	consolidated_gibson_plate_4_QPLATE_1	F6	glycerol_stock_4	D7	aanava 1 211019	H14	50	ggaattgtgagcggataaca	colony_pcr_primer_plate	O22	40	tcgttttatttgatgcctgg	colony_pcr_primer_plate	O24	40	3477	colony_pcr_plate_2	E9	colony_pcr_plate_2#E09	3108.0	92.44981056	20.9115	11.0372	True	True		JBx_203235	glycerol_stock_4-D7
165	446.0	pAN_00450	pks12_Ncom + pikM6 + mlsA8_Ccom + pPM021_MfeI_XhoI + lacI_T7_6xHis_TEV	SLIC/Gibson/CPEC	consolidated_gibson_plate_4	G6	consolidated_gibson_plate_4_QPLATE_1	F7	glycerol_stock_4	E7	aanava 1 211019	J14	50	ggaattgtgagcggataaca	colony_pcr_primer_plate	O22	40	tcgttttatttgatgcctgg	colony_pcr_primer_plate	O24	40	3526	colony_pcr_plate_2	F9	colony_pcr_plate_2#F09	2401.0	87.18765226	10.021	6.9023	True	True		JBx_203236	glycerol_stock_4-E7
166	448.0	pAN_00452	pks12_Ncom + fosM4 + borA1_Ccom + pPM021_MfeI_XhoI + lacI_T7_6xHis_TEV	SLIC/Gibson/CPEC	consolidated_gibson_plate_4	A7	consolidated_gibson_plate_4_QPLATE_2	A1	glycerol_stock_4	F7	aanava 1 211019	L14	50	ggaattgtgagcggataaca	colony_pcr_primer_plate	O22	40	tcgttttatttgatgcctgg	colony_pcr_primer_plate	O24	40	5266	colony_pcr_plate_2	G9	colony_pcr_plate_2#G09	900.0	86.87049652	13.2375	24.3435	False	False		JBx_203238	glycerol_stock_4-F7
167	448.0	pAN_00452	pks12_Ncom + fosM4 + borA1_Ccom + pPM021_MfeI_XhoI + lacI_T7_6xHis_TEV	SLIC/Gibson/CPEC	consolidated_gibson_plate_4	A7	consolidated_gibson_plate_4_QPLATE_2	A1	glycerol_stock_4	G7	aanava 1 211019	N14	50	ggaattgtgagcggataaca	colony_pcr_primer_plate	O22	40	tcgttttatttgatgcctgg	colony_pcr_primer_plate	O24	40	5266	colony_pcr_plate_2	H9	colony_pcr_plate_2#H09	3322.0	83.55067568	4.9462	2.4438	True	True		JBx_203238	glycerol_stock_4-G7
168	448.0	pAN_00452	pks12_Ncom + fosM4 + borA1_Ccom + pPM021_MfeI_XhoI + lacI_T7_6xHis_TEV	SLIC/Gibson/CPEC	consolidated_gibson_plate_4	A7	consolidated_gibson_plate_4_QPLATE_2	A1	glycerol_stock_4	H7	aanava 1 211019	P14	50	ggaattgtgagcggataaca	colony_pcr_primer_plate	O22	40	tcgttttatttgatgcctgg	colony_pcr_primer_plate	O24	40	5266	colony_pcr_plate_2	A10	colony_pcr_plate_2#A10	926.0	95.18631273	8.4732	15.0931	False	False		JBx_203238	glycerol_stock_4-H7
169	448.0	pAN_00452	pks12_Ncom + fosM4 + borA1_Ccom + pPM021_MfeI_XhoI + lacI_T7_6xHis_TEV	SLIC/Gibson/CPEC	consolidated_gibson_plate_4	A7	consolidated_gibson_plate_4_QPLATE_2	A1	glycerol_stock_4	A8	aanava 1 211019	B16	50	ggaattgtgagcggataaca	colony_pcr_primer_plate	O22	40	tcgttttatttgatgcctgg	colony_pcr_primer_plate	O24	40	5266	colony_pcr_plate_2	B10	colony_pcr_plate_2#B10	909.0	92.67623595	6.2499	11.3791	False	False		JBx_203238	glycerol_stock_4-A8
170	460.0	pAN_00464	pks12_Ncom + hygM3 + borA1_Ccom + pPM021_MfeI_XhoI + lacI_T7_6xHis_TEV	SLIC/Gibson/CPEC	consolidated_gibson_plate_4	G7	consolidated_gibson_plate_4_QPLATE_2	A7	glycerol_stock_4	B8	aanava 1 211019	D16	50	ggaattgtgagcggataaca	colony_pcr_primer_plate	O22	40	tcgttttatttgatgcctgg	colony_pcr_primer_plate	O24	40	5233	colony_pcr_plate_2	C10	colony_pcr_plate_2#C10	3679.0	88.96505476	4.776	2.1296	True	True		JBx_203250	glycerol_stock_4-B8
171	460.0	pAN_00464	pks12_Ncom + hygM3 + borA1_Ccom + pPM021_MfeI_XhoI + lacI_T7_6xHis_TEV	SLIC/Gibson/CPEC	consolidated_gibson_plate_4	G7	consolidated_gibson_plate_4_QPLATE_2	A7	glycerol_stock_4	C8	aanava 1 211019	F16	50	ggaattgtgagcggataaca	colony_pcr_primer_plate	O22	40	tcgttttatttgatgcctgg	colony_pcr_primer_plate	O24	40	5233	colony_pcr_plate_2	D10	colony_pcr_plate_2#D10	3715.0	83.76498692	5.5403	2.4225	True	True		JBx_203250	glycerol_stock_4-C8
172	460.0	pAN_00464	pks12_Ncom + hygM3 + borA1_Ccom + pPM021_MfeI_XhoI + lacI_T7_6xHis_TEV	SLIC/Gibson/CPEC	consolidated_gibson_plate_4	G7	consolidated_gibson_plate_4_QPLATE_2	A7	glycerol_stock_4	D8	aanava 1 211019	H16	50	ggaattgtgagcggataaca	colony_pcr_primer_plate	O22	40	tcgttttatttgatgcctgg	colony_pcr_primer_plate	O24	40	5233	colony_pcr_plate_2	E10	colony_pcr_plate_2#E10	3715.0	96.70900839	3.8143	1.6871	True	True		JBx_203250	glycerol_stock_4-D8
173	460.0	pAN_00464	pks12_Ncom + hygM3 + borA1_Ccom + pPM021_MfeI_XhoI + lacI_T7_6xHis_TEV	SLIC/Gibson/CPEC	consolidated_gibson_plate_4	G7	consolidated_gibson_plate_4_QPLATE_2	A7	glycerol_stock_4	E8	aanava 1 211019	J16	50	ggaattgtgagcggataaca	colony_pcr_primer_plate	O22	40	tcgttttatttgatgcctgg	colony_pcr_primer_plate	O24	40	5233	colony_pcr_plate_2	F10	colony_pcr_plate_2#F10	4414.0	86.10760562	4.8445	1.8122	True	True		JBx_203250	glycerol_stock_4-E8
174	461.0	pAN_00465	pks12_Ncom + hygM3 + borA1_Ccom + pPM021_MfeI_XhoI + lacI_lacUV5	SLIC/Gibson/CPEC	consolidated_gibson_plate_4	H7	consolidated_gibson_plate_4_QPLATE_2	A8	glycerol_stock_4	F8	aanava 1 211019	L16	50	ggaattgtgagcggataaca	colony_pcr_primer_plate	O22	40	tcgttttatttgatgcctgg	colony_pcr_primer_plate	O24	40	5151	colony_pcr_plate_2	G10	colony_pcr_plate_2#G10					False	True		JBx_203251	glycerol_stock_4-F8
175	462.0	pAN_00466	pks12_Ncom + hygM3 + mlsA8_Ccom + pPM021_MfeI_XhoI + lacI_T7_6xHis_TEV	SLIC/Gibson/CPEC	consolidated_gibson_plate_4	A8	consolidated_gibson_plate_4_QPLATE_2	B1	glycerol_stock_4	G8	aanava 1 211019	N16	50	ggaattgtgagcggataaca	colony_pcr_primer_plate	O22	40	tcgttttatttgatgcctgg	colony_pcr_primer_plate	O24	40	5200	colony_pcr_plate_2	H10	colony_pcr_plate_2#H10					False	True		JBx_203252	glycerol_stock_4-G8
176	462.0	pAN_00466	pks12_Ncom + hygM3 + mlsA8_Ccom + pPM021_MfeI_XhoI + lacI_T7_6xHis_TEV	SLIC/Gibson/CPEC	consolidated_gibson_plate_4	A8	consolidated_gibson_plate_4_QPLATE_2	B1	glycerol_stock_4	H8	aanava 1 211019	P16	50	ggaattgtgagcggataaca	colony_pcr_primer_plate	O22	40	tcgttttatttgatgcctgg	colony_pcr_primer_plate	O24	40	5200	colony_pcr_plate_2	A11	colony_pcr_plate_2#A11	4793.0	82.48941072	5.5503	1.9	True	True		JBx_203252	glycerol_stock_4-H8
177	462.0	pAN_00466	pks12_Ncom + hygM3 + mlsA8_Ccom + pPM021_MfeI_XhoI + lacI_T7_6xHis_TEV	SLIC/Gibson/CPEC	consolidated_gibson_plate_4	A8	consolidated_gibson_plate_4_QPLATE_2	B1	glycerol_stock_4	A9	aanava 1 211019	B18	50	ggaattgtgagcggataaca	colony_pcr_primer_plate	O22	40	tcgttttatttgatgcctgg	colony_pcr_primer_plate	O24	40	5200	colony_pcr_plate_2	B11	colony_pcr_plate_2#B11					False	True		JBx_203252	glycerol_stock_4-A9
178	462.0	pAN_00466	pks12_Ncom + hygM3 + mlsA8_Ccom + pPM021_MfeI_XhoI + lacI_T7_6xHis_TEV	SLIC/Gibson/CPEC	consolidated_gibson_plate_4	A8	consolidated_gibson_plate_4_QPLATE_2	B1	glycerol_stock_4	B9	aanava 1 211019	D18	50	ggaattgtgagcggataaca	colony_pcr_primer_plate	O22	40	tcgttttatttgatgcctgg	colony_pcr_primer_plate	O24	40	5200	colony_pcr_plate_2	C11	colony_pcr_plate_2#C11					False	True		JBx_203252	glycerol_stock_4-B9
179	463.0	pAN_00467	pks12_Ncom + hygM3 + mlsA8_Ccom + pPM021_MfeI_XhoI + lacI_lacUV5	SLIC/Gibson/CPEC	consolidated_gibson_plate_4	B8	consolidated_gibson_plate_4_QPLATE_2	B2	glycerol_stock_4	C9	aanava 1 211019	F18	50	ggaattgtgagcggataaca	colony_pcr_primer_plate	O22	40	tcgttttatttgatgcctgg	colony_pcr_primer_plate	O24	40	5118	colony_pcr_plate_2	D11	colony_pcr_plate_2#D11	1411.0	97.08783817	31.1784	36.2953	False	False		JBx_203253	glycerol_stock_4-C9
180	472.0	pAN_00476	pks12_Ncom + nigM1 + borA1_Ccom + pPM021_MfeI_XhoI + lacI_T7_6xHis_TEV	SLIC/Gibson/CPEC	consolidated_gibson_plate_4	G8	consolidated_gibson_plate_4_QPLATE_2	B7	glycerol_stock_4	D9	aanava 1 211019	H18	50	ggaattgtgagcggataaca	colony_pcr_primer_plate	O22	40	tcgttttatttgatgcctgg	colony_pcr_primer_plate	O24	40	3595	colony_pcr_plate_2	E11	colony_pcr_plate_2#E11					False	True		JBx_203262	glycerol_stock_4-D9
181	474.0	pAN_00478	pks12_Ncom + nigM1 + mlsA8_Ccom + pPM021_MfeI_XhoI + lacI_T7_6xHis_TEV	SLIC/Gibson/CPEC	consolidated_gibson_plate_4	A9	consolidated_gibson_plate_4_QPLATE_2	C1	glycerol_stock_4	E9	aanava 1 211019	J18	50	ggaattgtgagcggataaca	colony_pcr_primer_plate	O22	40	tcgttttatttgatgcctgg	colony_pcr_primer_plate	O24	40	3562	colony_pcr_plate_2	F11	colony_pcr_plate_2#F11	3322.0	89.99806838	6.9888	3.4581	True	True		JBx_203264	glycerol_stock_4-E9
182	474.0	pAN_00478	pks12_Ncom + nigM1 + mlsA8_Ccom + pPM021_MfeI_XhoI + lacI_T7_6xHis_TEV	SLIC/Gibson/CPEC	consolidated_gibson_plate_4	A9	consolidated_gibson_plate_4_QPLATE_2	C1	glycerol_stock_4	F9	aanava 1 211019	L18	50	ggaattgtgagcggataaca	colony_pcr_primer_plate	O22	40	tcgttttatttgatgcctgg	colony_pcr_primer_plate	O24	40	3562	colony_pcr_plate_2	G11	colony_pcr_plate_2#G11	3393.0	93.29212934	2.6717	1.2986	True	True		JBx_203264	glycerol_stock_4-F9
183	474.0	pAN_00478	pks12_Ncom + nigM1 + mlsA8_Ccom + pPM021_MfeI_XhoI + lacI_T7_6xHis_TEV	SLIC/Gibson/CPEC	consolidated_gibson_plate_4	A9	consolidated_gibson_plate_4_QPLATE_2	C1	glycerol_stock_4	G9	aanava 1 211019	N18	50	ggaattgtgagcggataaca	colony_pcr_primer_plate	O22	40	tcgttttatttgatgcctgg	colony_pcr_primer_plate	O24	40	3562	colony_pcr_plate_2	H11	colony_pcr_plate_2#H11					False	True		JBx_203264	glycerol_stock_4-G9
184	474.0	pAN_00478	pks12_Ncom + nigM1 + mlsA8_Ccom + pPM021_MfeI_XhoI + lacI_T7_6xHis_TEV	SLIC/Gibson/CPEC	consolidated_gibson_plate_4	A9	consolidated_gibson_plate_4_QPLATE_2	C1	glycerol_stock_4	H9	aanava 1 211019	P18	50	ggaattgtgagcggataaca	colony_pcr_primer_plate	O22	40	tcgttttatttgatgcctgg	colony_pcr_primer_plate	O24	40	3562	colony_pcr_plate_2	A12	colony_pcr_plate_2#A12	3358.0	96.24954071	7.3346	3.5744	True	True		JBx_203264	glycerol_stock_4-H9
185	480.0	pAN_00484	pks12_Ncom + blv75M2 + borA1_Ccom + pPM021_MfeI_XhoI + lacI_T7_6xHis_TEV	SLIC/Gibson/CPEC	consolidated_gibson_plate_4	E9	consolidated_gibson_plate_4_QPLATE_2	C5	glycerol_stock_4	A10	aanava 1 211019	B20	50	ggaattgtgagcggataaca	colony_pcr_primer_plate	O22	40	tcgttttatttgatgcctgg	colony_pcr_primer_plate	O24	40	3637	colony_pcr_plate_2	B12	colony_pcr_plate_2#B12	3536.0	81.30819408	4.5496	2.1157	True	True		JBx_203270	glycerol_stock_4-A10
186	482.0	pAN_00486	pks12_Ncom + blv75M2 + mlsA8_Ccom + pPM021_MfeI_XhoI + lacI_T7_6xHis_TEV	SLIC/Gibson/CPEC	consolidated_gibson_plate_4	G9	consolidated_gibson_plate_4_QPLATE_2	C7	glycerol_stock_4	B10	aanava 1 211019	D20	50	ggaattgtgagcggataaca	colony_pcr_primer_plate	O22	40	tcgttttatttgatgcctgg	colony_pcr_primer_plate	O24	40	3604	colony_pcr_plate_2	C12	colony_pcr_plate_2#C12	3536.0	65.21423106	3.4094	1.5927	True	True		JBx_203272	glycerol_stock_4-B10
187	482.0	pAN_00486	pks12_Ncom + blv75M2 + mlsA8_Ccom + pPM021_MfeI_XhoI + lacI_T7_6xHis_TEV	SLIC/Gibson/CPEC	consolidated_gibson_plate_4	G9	consolidated_gibson_plate_4_QPLATE_2	C7	glycerol_stock_4	C10	aanava 1 211019	F20	50	ggaattgtgagcggataaca	colony_pcr_primer_plate	O22	40	tcgttttatttgatgcctgg	colony_pcr_primer_plate	O24	40	3604	colony_pcr_plate_2	D12	colony_pcr_plate_2#D12	3465.0	67.17089622	6.0746	2.8877	True	True		JBx_203272	glycerol_stock_4-C10
188	482.0	pAN_00486	pks12_Ncom + blv75M2 + mlsA8_Ccom + pPM021_MfeI_XhoI + lacI_T7_6xHis_TEV	SLIC/Gibson/CPEC	consolidated_gibson_plate_4	G9	consolidated_gibson_plate_4_QPLATE_2	C7	glycerol_stock_4	D10	aanava 1 211019	H20	50	ggaattgtgagcggataaca	colony_pcr_primer_plate	O22	40	tcgttttatttgatgcctgg	colony_pcr_primer_plate	O24	40	3604	colony_pcr_plate_2	E12	colony_pcr_plate_2#E12					False	True		JBx_203272	glycerol_stock_4-D10
189	483.0	pAN_00487	pks12_Ncom + blv75M2 + mlsA8_Ccom + pPM021_MfeI_XhoI + lacI_lacUV5	SLIC/Gibson/CPEC	consolidated_gibson_plate_4	H9	consolidated_gibson_plate_4_QPLATE_2	C8	glycerol_stock_4	E10	aanava 1 211019	J20	50	ggaattgtgagcggataaca	colony_pcr_primer_plate	O22	40	tcgttttatttgatgcctgg	colony_pcr_primer_plate	O24	40	3522	colony_pcr_plate_2	F12	colony_pcr_plate_2#F12	3465.0	66.89737065	3.9436	1.8758	True	True		JBx_203273	glycerol_stock_4-E10
190	484.0	pAN_00488	pks12_Ncom + ctgM2 + borA1_Ccom + pPM021_MfeI_XhoI + lacI_T7_6xHis_TEV	SLIC/Gibson/CPEC	consolidated_gibson_plate_4	A10	consolidated_gibson_plate_4_QPLATE_2	D1	glycerol_stock_4	F10	aanava 1 211019	L20	50	ggaattgtgagcggataaca	colony_pcr_primer_plate	O22	40	tcgttttatttgatgcctgg	colony_pcr_primer_plate	O24	40	3661	colony_pcr_plate_2	G12	colony_pcr_plate_2#G12	3465.0	89.51018515	12.5453	5.9109	True	True		JBx_203274	glycerol_stock_4-F10
191	484.0	pAN_00488	pks12_Ncom + ctgM2 + borA1_Ccom + pPM021_MfeI_XhoI + lacI_T7_6xHis_TEV	SLIC/Gibson/CPEC	consolidated_gibson_plate_4	A10	consolidated_gibson_plate_4_QPLATE_2	D1	glycerol_stock_4	G10	aanava 1 211019	N20	50	ggaattgtgagcggataaca	colony_pcr_primer_plate	O22	40	tcgttttatttgatgcctgg	colony_pcr_primer_plate	O24	40	3661	colony_pcr_plate_2	H12	colony_pcr_plate_2#H12	3500.0	97.99685755	14.4074	6.7573	True	True		JBx_203274	glycerol_stock_4-G10
192	484.0	pAN_00488	pks12_Ncom + ctgM2 + borA1_Ccom + pPM021_MfeI_XhoI + lacI_T7_6xHis_TEV	SLIC/Gibson/CPEC	consolidated_gibson_plate_4	A10	consolidated_gibson_plate_4_QPLATE_2	D1	glycerol_stock_4	H10	aanava 1 211019	P20	50	ggaattgtgagcggataaca	colony_pcr_primer_plate	O22	40	tcgttttatttgatgcctgg	colony_pcr_primer_plate	O24	40	3661	colony_pcr_plate_3	A1	colony_pcr_plate_3#A01	3322.0	89.11042804	9.7117	4.8301	True	True		JBx_203274	glycerol_stock_4-H10
193	484.0	pAN_00488	pks12_Ncom + ctgM2 + borA1_Ccom + pPM021_MfeI_XhoI + lacI_T7_6xHis_TEV	SLIC/Gibson/CPEC	consolidated_gibson_plate_4	A10	consolidated_gibson_plate_4_QPLATE_2	D1	glycerol_stock_4	A11	aanava 1 211019	B22	50	ggaattgtgagcggataaca	colony_pcr_primer_plate	O22	40	tcgttttatttgatgcctgg	colony_pcr_primer_plate	O24	40	3661	colony_pcr_plate_3	B1	colony_pcr_plate_3#B01	3251.0	89.75636425	11.6563	5.8808	True	True		JBx_203274	glycerol_stock_4-A11
194	485.0	pAN_00489	pks12_Ncom + ctgM2 + borA1_Ccom + pPM021_MfeI_XhoI + lacI_lacUV5	SLIC/Gibson/CPEC	consolidated_gibson_plate_4	B10	consolidated_gibson_plate_4_QPLATE_2	D2	glycerol_stock_4	B11	aanava 1 211019	D22	50	ggaattgtgagcggataaca	colony_pcr_primer_plate	O22	40	tcgttttatttgatgcctgg	colony_pcr_primer_plate	O24	40	3579	colony_pcr_plate_3	C1	colony_pcr_plate_3#C01	3536.0	105.4252246	3.321	1.5594	True	True		JBx_203275	glycerol_stock_4-B11
195	492.0	pAN_00496	pks12_Ncom + MASmm + borA1_Ccom + pPM021_MfeI_XhoI + lacI_T7_6xHis_TEV	SLIC/Gibson/CPEC	consolidated_gibson_plate_4	A11	consolidated_gibson_plate_4_QPLATE_2	E1	glycerol_stock_4	C11	aanava 1 211019	F22	50	ggaattgtgagcggataaca	colony_pcr_primer_plate	O22	40	tcgttttatttgatgcctgg	colony_pcr_primer_plate	O24	40	6853	colony_pcr_plate_3	D1	colony_pcr_plate_3#D01					False	True		JBx_203282	glycerol_stock_4-C11
196	492.0	pAN_00496	pks12_Ncom + MASmm + borA1_Ccom + pPM021_MfeI_XhoI + lacI_T7_6xHis_TEV	SLIC/Gibson/CPEC	consolidated_gibson_plate_4	A11	consolidated_gibson_plate_4_QPLATE_2	E1	glycerol_stock_4	D11	aanava 1 211019	H22	50	ggaattgtgagcggataaca	colony_pcr_primer_plate	O22	40	tcgttttatttgatgcctgg	colony_pcr_primer_plate	O24	40	6853	colony_pcr_plate_3	E1	colony_pcr_plate_3#E01					False	True		JBx_203282	glycerol_stock_4-D11
197	492.0	pAN_00496	pks12_Ncom + MASmm + borA1_Ccom + pPM021_MfeI_XhoI + lacI_T7_6xHis_TEV	SLIC/Gibson/CPEC	consolidated_gibson_plate_4	A11	consolidated_gibson_plate_4_QPLATE_2	E1	glycerol_stock_4	E11	aanava 1 211019	J22	50	ggaattgtgagcggataaca	colony_pcr_primer_plate	O22	40	tcgttttatttgatgcctgg	colony_pcr_primer_plate	O24	40	6853	colony_pcr_plate_3	F1	colony_pcr_plate_3#F01					False	True		JBx_203282	glycerol_stock_4-E11
198	492.0	pAN_00496	pks12_Ncom + MASmm + borA1_Ccom + pPM021_MfeI_XhoI + lacI_T7_6xHis_TEV	SLIC/Gibson/CPEC	consolidated_gibson_plate_4	A11	consolidated_gibson_plate_4_QPLATE_2	E1	glycerol_stock_4	F11	aanava 1 211019	L22	50	ggaattgtgagcggataaca	colony_pcr_primer_plate	O22	40	tcgttttatttgatgcctgg	colony_pcr_primer_plate	O24	40	6853	colony_pcr_plate_3	G1	colony_pcr_plate_3#G01					False	True		JBx_203282	glycerol_stock_4-F11
199	495.0	pAN_00499	pks12_Ncom + MASmm + mlsA8_Ccom + pPM021_MfeI_XhoI + lacI_lacUV5	SLIC/Gibson/CPEC	consolidated_gibson_plate_4	D11	consolidated_gibson_plate_4_QPLATE_2	E4	glycerol_stock_4	G11	aanava 1 211019	N22	50	ggaattgtgagcggataaca	colony_pcr_primer_plate	O22	40	tcgttttatttgatgcctgg	colony_pcr_primer_plate	O24	40	6738	colony_pcr_plate_3	H1	colony_pcr_plate_3#H01					False	False		JBx_203285	glycerol_stock_4-G11
200	499.0	pAN_00503	pks12_Ncom + mlsA8 + mlsA8_Ccom + pPM021_MfeI_XhoI + lacI_lacUV5	SLIC/Gibson/CPEC	consolidated_gibson_plate_4	H11	consolidated_gibson_plate_4_QPLATE_2	E8	glycerol_stock_4	H11	aanava 1 211019	P22	50	ggaattgtgagcggataaca	colony_pcr_primer_plate	O22	40	tcgttttatttgatgcctgg	colony_pcr_primer_plate	O24	40	5850	colony_pcr_plate_3	A2	colony_pcr_plate_3#A02	5001.0	90.86474259	6.6682	2.1495	True	True		JBx_203289	glycerol_stock_4-H11
201	499.0	pAN_00503	pks12_Ncom + mlsA8 + mlsA8_Ccom + pPM021_MfeI_XhoI + lacI_lacUV5	SLIC/Gibson/CPEC	consolidated_gibson_plate_4	H11	consolidated_gibson_plate_4_QPLATE_2	E8	glycerol_stock_4	A12	aanava 1 211019	B24	50	ggaattgtgagcggataaca	colony_pcr_primer_plate	O22	40	tcgttttatttgatgcctgg	colony_pcr_primer_plate	O24	40	5850	colony_pcr_plate_3	B2	colony_pcr_plate_3#B02	5000.0	92.51873107	5.8037	1.8961	True	True		JBx_203289	glycerol_stock_4-A12
202	500.0	pAN_00504	pks12_Ncom + mlsA9 + borA1_Ccom + pPM021_MfeI_XhoI + lacI_T7_6xHis_TEV	SLIC/Gibson/CPEC	consolidated_gibson_plate_4	A12	consolidated_gibson_plate_4_QPLATE_2	F1	glycerol_stock_4	B12	aanava 1 211019	D24	50	ggaattgtgagcggataaca	colony_pcr_primer_plate	O22	40	tcgttttatttgatgcctgg	colony_pcr_primer_plate	O24	40	6907	colony_pcr_plate_3	C2	colony_pcr_plate_3#C02	3000.0	88.59371952	2.2711	1.2516	False	True		JBx_203290	glycerol_stock_4-B12
203	500.0	pAN_00504	pks12_Ncom + mlsA9 + borA1_Ccom + pPM021_MfeI_XhoI + lacI_T7_6xHis_TEV	SLIC/Gibson/CPEC	consolidated_gibson_plate_4	A12	consolidated_gibson_plate_4_QPLATE_2	F1	glycerol_stock_4	C12	aanava 1 211019	F24	50	ggaattgtgagcggataaca	colony_pcr_primer_plate	O22	40	tcgttttatttgatgcctgg	colony_pcr_primer_plate	O24	40	6907	colony_pcr_plate_3	D2	colony_pcr_plate_3#D02	2914.0	88.69402517	9.9073	5.5081	False	True		JBx_203290	glycerol_stock_4-C12
204	500.0	pAN_00504	pks12_Ncom + mlsA9 + borA1_Ccom + pPM021_MfeI_XhoI + lacI_T7_6xHis_TEV	SLIC/Gibson/CPEC	consolidated_gibson_plate_4	A12	consolidated_gibson_plate_4_QPLATE_2	F1	glycerol_stock_4	D12	aanava 1 211019	H24	50	ggaattgtgagcggataaca	colony_pcr_primer_plate	O22	40	tcgttttatttgatgcctgg	colony_pcr_primer_plate	O24	40	6907	colony_pcr_plate_3	E2	colony_pcr_plate_3#E02	649.0	91.23643968	5.5844	14.2045	False	False		JBx_203290	glycerol_stock_4-D12
205	500.0	pAN_00504	pks12_Ncom + mlsA9 + borA1_Ccom + pPM021_MfeI_XhoI + lacI_T7_6xHis_TEV	SLIC/Gibson/CPEC	consolidated_gibson_plate_4	A12	consolidated_gibson_plate_4_QPLATE_2	F1	glycerol_stock_4	E12	aanava 1 211019	J24	50	ggaattgtgagcggataaca	colony_pcr_primer_plate	O22	40	tcgttttatttgatgcctgg	colony_pcr_primer_plate	O24	40	6907	colony_pcr_plate_3	F2	colony_pcr_plate_3#F02	2914.0	84.31486821	8.2465	4.646	False	False		JBx_203290	glycerol_stock_4-E12
206	501.0	pAN_00505	pks12_Ncom + mlsA9 + borA1_Ccom + pPM021_MfeI_XhoI + lacI_lacUV5	SLIC/Gibson/CPEC	consolidated_gibson_plate_4	B12	consolidated_gibson_plate_4_QPLATE_2	F2	glycerol_stock_5	A1	aanava 2 211019	A1	50	ggaattgtgagcggataaca	colony_pcr_primer_plate	O22	40	tcgttttatttgatgcctgg	colony_pcr_primer_plate	O24	40	6825	colony_pcr_plate_3	G2	colony_pcr_plate_3#G02	6186.0	73.2018093	7.2502	1.9064	True	True		JBx_203291	glycerol_stock_5-A1
207	501.0	pAN_00505	pks12_Ncom + mlsA9 + borA1_Ccom + pPM021_MfeI_XhoI + lacI_lacUV5	SLIC/Gibson/CPEC	consolidated_gibson_plate_4	B12	consolidated_gibson_plate_4_QPLATE_2	F2	glycerol_stock_5	B1	aanava 2 211019	C1	50	ggaattgtgagcggataaca	colony_pcr_primer_plate	O22	40	tcgttttatttgatgcctgg	colony_pcr_primer_plate	O24	40	6825	colony_pcr_plate_3	H2	colony_pcr_plate_3#H02	6482.0	78.42387146	4.2025	1.0626	True	True		JBx_203291	glycerol_stock_5-B1
208	501.0	pAN_00505	pks12_Ncom + mlsA9 + borA1_Ccom + pPM021_MfeI_XhoI + lacI_lacUV5	SLIC/Gibson/CPEC	consolidated_gibson_plate_4	B12	consolidated_gibson_plate_4_QPLATE_2	F2	glycerol_stock_5	C1	aanava 2 211019	E1	50	ggaattgtgagcggataaca	colony_pcr_primer_plate	O22	40	tcgttttatttgatgcctgg	colony_pcr_primer_plate	O24	40	6825	colony_pcr_plate_3	A3	colony_pcr_plate_3#A03	6186.0	64.79201636	11.3099	2.9691	True	True		JBx_203291	glycerol_stock_5-C1
209	501.0	pAN_00505	pks12_Ncom + mlsA9 + borA1_Ccom + pPM021_MfeI_XhoI + lacI_lacUV5	SLIC/Gibson/CPEC	consolidated_gibson_plate_4	B12	consolidated_gibson_plate_4_QPLATE_2	F2	glycerol_stock_5	D1	aanava 2 211019	G1	50	ggaattgtgagcggataaca	colony_pcr_primer_plate	O22	40	tcgttttatttgatgcctgg	colony_pcr_primer_plate	O24	40	6825	colony_pcr_plate_3	B3	colony_pcr_plate_3#B03	6038.0	69.01717622	12.1992	3.2677	True	True		JBx_203291	glycerol_stock_5-D1
210	502.0	pAN_00506	pks12_Ncom + mlsA9 + mlsA8_Ccom + pPM021_MfeI_XhoI + lacI_T7_6xHis_TEV	SLIC/Gibson/CPEC	consolidated_gibson_plate_4	C12	consolidated_gibson_plate_4_QPLATE_2	F3	glycerol_stock_5	E1	aanava 2 211019	I1	50	ggaattgtgagcggataaca	colony_pcr_primer_plate	O22	40	tcgttttatttgatgcctgg	colony_pcr_primer_plate	O24	40	6874	colony_pcr_plate_3	C3	colony_pcr_plate_3#C03	2943.0	79.09282188	3.9094	2.1935	False	False		JBx_203292	glycerol_stock_5-E1
211	502.0	pAN_00506	pks12_Ncom + mlsA9 + mlsA8_Ccom + pPM021_MfeI_XhoI + lacI_T7_6xHis_TEV	SLIC/Gibson/CPEC	consolidated_gibson_plate_4	C12	consolidated_gibson_plate_4_QPLATE_2	F3	glycerol_stock_5	F1	aanava 2 211019	K1	50	ggaattgtgagcggataaca	colony_pcr_primer_plate	O22	40	tcgttttatttgatgcctgg	colony_pcr_primer_plate	O24	40	6874	colony_pcr_plate_3	D3	colony_pcr_plate_3#D03	2943.0	85.45498843	4.209	2.377	False	False		JBx_203292	glycerol_stock_5-F1
212	502.0	pAN_00506	pks12_Ncom + mlsA9 + mlsA8_Ccom + pPM021_MfeI_XhoI + lacI_T7_6xHis_TEV	SLIC/Gibson/CPEC	consolidated_gibson_plate_4	C12	consolidated_gibson_plate_4_QPLATE_2	F3	glycerol_stock_5	G1	aanava 2 211019	M1	50	ggaattgtgagcggataaca	colony_pcr_primer_plate	O22	40	tcgttttatttgatgcctgg	colony_pcr_primer_plate	O24	40	6874	colony_pcr_plate_3	E3	colony_pcr_plate_3#E03	2886.0	72.88887943	6.8474	3.9153	False	False		JBx_203292	glycerol_stock_5-G1
213	502.0	pAN_00506	pks12_Ncom + mlsA9 + mlsA8_Ccom + pPM021_MfeI_XhoI + lacI_T7_6xHis_TEV	SLIC/Gibson/CPEC	consolidated_gibson_plate_4	C12	consolidated_gibson_plate_4_QPLATE_2	F3	glycerol_stock_5	H1	aanava 2 211019	O1	50	ggaattgtgagcggataaca	colony_pcr_primer_plate	O22	40	tcgttttatttgatgcctgg	colony_pcr_primer_plate	O24	40	6874	colony_pcr_plate_3	F3	colony_pcr_plate_3#F03	2943.0	83.46632859	3.3576	1.891	False	False		JBx_203292	glycerol_stock_5-H1
214	504.0	pAN_00508	pks12_Ncom + mlsB1 + borA1_Ccom + pPM021_MfeI_XhoI + lacI_T7_6xHis_TEV	SLIC/Gibson/CPEC	consolidated_gibson_plate_4	E12	consolidated_gibson_plate_4_QPLATE_2	F5	glycerol_stock_5	A2	aanava 2 211019	A3	50	ggaattgtgagcggataaca	colony_pcr_primer_plate	O22	40	tcgttttatttgatgcctgg	colony_pcr_primer_plate	O24	40	5161	colony_pcr_plate_3	G3	colony_pcr_plate_3#G03	4518.0	66.75737142	6.722	2.4466	True	True		JBx_203294	glycerol_stock_5-A2
215	506.0	pAN_00510	pks12_Ncom + mlsB1 + mlsA8_Ccom + pPM021_MfeI_XhoI + lacI_T7_6xHis_TEV	SLIC/Gibson/CPEC	consolidated_gibson_plate_4	G12	consolidated_gibson_plate_4_QPLATE_2	F7	glycerol_stock_5	B2	aanava 2 211019	C3	50	ggaattgtgagcggataaca	colony_pcr_primer_plate	O22	40	tcgttttatttgatgcctgg	colony_pcr_primer_plate	O24	40	5128	colony_pcr_plate_3	H3	colony_pcr_plate_3#H03	4621.0	52.18026851	2.3203	0.8288	True	True		JBx_203296	glycerol_stock_5-B2
216	506.0	pAN_00510	pks12_Ncom + mlsB1 + mlsA8_Ccom + pPM021_MfeI_XhoI + lacI_T7_6xHis_TEV	SLIC/Gibson/CPEC	consolidated_gibson_plate_4	G12	consolidated_gibson_plate_4_QPLATE_2	F7	glycerol_stock_5	C2	aanava 2 211019	E3	50	ggaattgtgagcggataaca	colony_pcr_primer_plate	O22	40	tcgttttatttgatgcctgg	colony_pcr_primer_plate	O24	40	5128	colony_pcr_plate_3	A4	colony_pcr_plate_3#A04	4552.0	89.76771873	7.0877	2.5449	True	True		JBx_203296	glycerol_stock_5-C2
217	506.0	pAN_00510	pks12_Ncom + mlsB1 + mlsA8_Ccom + pPM021_MfeI_XhoI + lacI_T7_6xHis_TEV	SLIC/Gibson/CPEC	consolidated_gibson_plate_4	G12	consolidated_gibson_plate_4_QPLATE_2	F7	glycerol_stock_5	D2	aanava 2 211019	G3	50	ggaattgtgagcggataaca	colony_pcr_primer_plate	O22	40	tcgttttatttgatgcctgg	colony_pcr_primer_plate	O24	40	5128	colony_pcr_plate_3	B4	colony_pcr_plate_3#B04					False	True		JBx_203296	glycerol_stock_5-D2
218	506.0	pAN_00510	pks12_Ncom + mlsB1 + mlsA8_Ccom + pPM021_MfeI_XhoI + lacI_T7_6xHis_TEV	SLIC/Gibson/CPEC	consolidated_gibson_plate_4	G12	consolidated_gibson_plate_4_QPLATE_2	F7	glycerol_stock_5	E2	aanava 2 211019	I3	50	ggaattgtgagcggataaca	colony_pcr_primer_plate	O22	40	tcgttttatttgatgcctgg	colony_pcr_primer_plate	O24	40	5128	colony_pcr_plate_3	C4	colony_pcr_plate_3#C04					False	False		JBx_203296	glycerol_stock_5-E2
219	507.0	pAN_00511	pks12_Ncom + mlsB1 + mlsA8_Ccom + pPM021_MfeI_XhoI + lacI_lacUV5	SLIC/Gibson/CPEC	consolidated_gibson_plate_4	H12	consolidated_gibson_plate_4_QPLATE_2	F8	glycerol_stock_5	F2	aanava 2 211019	K3	50	ggaattgtgagcggataaca	colony_pcr_primer_plate	O22	40	tcgttttatttgatgcctgg	colony_pcr_primer_plate	O24	40	5046	colony_pcr_plate_3	D4	colony_pcr_plate_3#D04	4449.0	85.18565038	8.8168	3.2581	True	True		JBx_203297	glycerol_stock_5-F2
220	507.0	pAN_00511	pks12_Ncom + mlsB1 + mlsA8_Ccom + pPM021_MfeI_XhoI + lacI_lacUV5	SLIC/Gibson/CPEC	consolidated_gibson_plate_4	H12	consolidated_gibson_plate_4_QPLATE_2	F8	glycerol_stock_5	G2	aanava 2 211019	M3	50	ggaattgtgagcggataaca	colony_pcr_primer_plate	O22	40	tcgttttatttgatgcctgg	colony_pcr_primer_plate	O24	40	5046	colony_pcr_plate_3	E4	colony_pcr_plate_3#E04	4277.0	82.51230945	13.9761	5.2675	True	True		JBx_203297	glycerol_stock_5-G2
221	507.0	pAN_00511	pks12_Ncom + mlsB1 + mlsA8_Ccom + pPM021_MfeI_XhoI + lacI_lacUV5	SLIC/Gibson/CPEC	consolidated_gibson_plate_4	H12	consolidated_gibson_plate_4_QPLATE_2	F8	glycerol_stock_5	H2	aanava 2 211019	O3	50	ggaattgtgagcggataaca	colony_pcr_primer_plate	O22	40	tcgttttatttgatgcctgg	colony_pcr_primer_plate	O24	40	5046	colony_pcr_plate_3	F4	colony_pcr_plate_3#F04	4139.0	88.09824083	27.3834	10.6472	True	True		JBx_203297	glycerol_stock_5-H2
222	507.0	pAN_00511	pks12_Ncom + mlsB1 + mlsA8_Ccom + pPM021_MfeI_XhoI + lacI_lacUV5	SLIC/Gibson/CPEC	consolidated_gibson_plate_4	H12	consolidated_gibson_plate_4_QPLATE_2	F8	glycerol_stock_5	A3	aanava 2 211019	A5	50	ggaattgtgagcggataaca	colony_pcr_primer_plate	O22	40	tcgttttatttgatgcctgg	colony_pcr_primer_plate	O24	40	5046	colony_pcr_plate_3	G4	colony_pcr_plate_3#G04	4552.0	50.02361164	2.1186	0.7676	True	True		JBx_203297	glycerol_stock_5-A3
223	508.0	pAN_00512	pks12_Ncom + pks12M1 + borA1_Ccom + pPM021_MfeI_XhoI + lacI_T7_6xHis_TEV	SLIC/Gibson/CPEC	consolidated_gibson_plate_5	A1	consolidated_gibson_plate_5_QPLATE_1	A1	glycerol_stock_6	A1	aanava 2 211019	A2	50	ggaattgtgagcggataaca	colony_pcr_primer_plate	O22	40	tcgttttatttgatgcctgg	colony_pcr_primer_plate	O24	40	6613	colony_pcr_plate_3	H4	colony_pcr_plate_3#H04	2829.0	68.44357318	6.8781	4.0194	False	True		JBx_203298	glycerol_stock_6-A1
224	508.0	pAN_00512	pks12_Ncom + pks12M1 + borA1_Ccom + pPM021_MfeI_XhoI + lacI_T7_6xHis_TEV	SLIC/Gibson/CPEC	consolidated_gibson_plate_5	A1	consolidated_gibson_plate_5_QPLATE_1	A1	glycerol_stock_6	B1	aanava 2 211019	C2	50	ggaattgtgagcggataaca	colony_pcr_primer_plate	O22	40	tcgttttatttgatgcctgg	colony_pcr_primer_plate	O24	40	6613	colony_pcr_plate_3	A5	colony_pcr_plate_3#A05					False	False		JBx_203298	glycerol_stock_6-B1
225	508.0	pAN_00512	pks12_Ncom + pks12M1 + borA1_Ccom + pPM021_MfeI_XhoI + lacI_T7_6xHis_TEV	SLIC/Gibson/CPEC	consolidated_gibson_plate_5	A1	consolidated_gibson_plate_5_QPLATE_1	A1	glycerol_stock_6	C1	aanava 2 211019	E2	50	ggaattgtgagcggataaca	colony_pcr_primer_plate	O22	40	tcgttttatttgatgcctgg	colony_pcr_primer_plate	O24	40	6613	colony_pcr_plate_3	B5	colony_pcr_plate_3#B05	2800.0	69.10747037	13.4517	7.7536	False	True		JBx_203298	glycerol_stock_6-C1
226	509.0	pAN_00513	pks12_Ncom + pks12M1 + borA1_Ccom + pPM021_MfeI_XhoI + lacI_lacUV5	SLIC/Gibson/CPEC	consolidated_gibson_plate_5	B1	consolidated_gibson_plate_5_QPLATE_1	A2	glycerol_stock_6	D1	aanava 2 211019	G2	50	ggaattgtgagcggataaca	colony_pcr_primer_plate	O22	40	tcgttttatttgatgcctgg	colony_pcr_primer_plate	O24	40	6531	colony_pcr_plate_3	C5	colony_pcr_plate_3#C05	1808.0	91.71307664	26.7439	24.3899	False	True		JBx_203299	glycerol_stock_6-D1
227	509.0	pAN_00513	pks12_Ncom + pks12M1 + borA1_Ccom + pPM021_MfeI_XhoI + lacI_lacUV5	SLIC/Gibson/CPEC	consolidated_gibson_plate_5	B1	consolidated_gibson_plate_5_QPLATE_1	A2	glycerol_stock_6	E1	aanava 2 211019	I2	50	ggaattgtgagcggataaca	colony_pcr_primer_plate	O22	40	tcgttttatttgatgcctgg	colony_pcr_primer_plate	O24	40	6531	colony_pcr_plate_3	D5	colony_pcr_plate_3#D05	1770.0	90.83257676	32.916	30.4917	False	False		JBx_203299	glycerol_stock_6-E1
228	509.0	pAN_00513	pks12_Ncom + pks12M1 + borA1_Ccom + pPM021_MfeI_XhoI + lacI_lacUV5	SLIC/Gibson/CPEC	consolidated_gibson_plate_5	B1	consolidated_gibson_plate_5_QPLATE_1	A2	glycerol_stock_6	F1	aanava 2 211019	K2	50	ggaattgtgagcggataaca	colony_pcr_primer_plate	O22	40	tcgttttatttgatgcctgg	colony_pcr_primer_plate	O24	40	6531	colony_pcr_plate_3	E5	colony_pcr_plate_3#E05	1770.0	91.00973332	35.7276	33.2459	False	False		JBx_203299	glycerol_stock_6-F1
229	509.0	pAN_00513	pks12_Ncom + pks12M1 + borA1_Ccom + pPM021_MfeI_XhoI + lacI_lacUV5	SLIC/Gibson/CPEC	consolidated_gibson_plate_5	B1	consolidated_gibson_plate_5_QPLATE_1	A2	glycerol_stock_6	G1	aanava 2 211019	M2	50	ggaattgtgagcggataaca	colony_pcr_primer_plate	O22	40	tcgttttatttgatgcctgg	colony_pcr_primer_plate	O24	40	6531	colony_pcr_plate_3	F5	colony_pcr_plate_3#F05	1770.0	90.80458968	39.0309	36.1562	False	False		JBx_203299	glycerol_stock_6-G1
230	510.0	pAN_00514	pks12_Ncom + pks12M1 + mlsA8_Ccom + pPM021_MfeI_XhoI + lacI_T7_6xHis_TEV	SLIC/Gibson/CPEC	consolidated_gibson_plate_5	C1	consolidated_gibson_plate_5_QPLATE_1	A3	glycerol_stock_6	H1	aanava 2 211019	O2	50	ggaattgtgagcggataaca	colony_pcr_primer_plate	O22	40	tcgttttatttgatgcctgg	colony_pcr_primer_plate	O24	40	6580	colony_pcr_plate_3	G5	colony_pcr_plate_3#G05	652.0	91.70744329	12.050999999999998	29.8683	False	False		JBx_203300	glycerol_stock_6-H1
231	510.0	pAN_00514	pks12_Ncom + pks12M1 + mlsA8_Ccom + pPM021_MfeI_XhoI + lacI_T7_6xHis_TEV	SLIC/Gibson/CPEC	consolidated_gibson_plate_5	C1	consolidated_gibson_plate_5_QPLATE_1	A3	glycerol_stock_6	A2	aanava 2 211019	A4	50	ggaattgtgagcggataaca	colony_pcr_primer_plate	O22	40	tcgttttatttgatgcctgg	colony_pcr_primer_plate	O24	40	6580	colony_pcr_plate_3	H5	colony_pcr_plate_3#H05	652.0	96.89461339	9.1703	23.0406	False	False		JBx_203300	glycerol_stock_6-A2
232	511.0	pAN_00515	pks12_Ncom + pks12M1 + mlsA8_Ccom + pPM021_MfeI_XhoI + lacI_lacUV5	SLIC/Gibson/CPEC	consolidated_gibson_plate_5	D1	consolidated_gibson_plate_5_QPLATE_1	A4	glycerol_stock_6	B2	aanava 2 211019	C4	50	ggaattgtgagcggataaca	colony_pcr_primer_plate	O22	40	tcgttttatttgatgcctgg	colony_pcr_primer_plate	O24	40	6498	colony_pcr_plate_3	A6	colony_pcr_plate_3#A06	580.0	98.22617646	17.5983	50.104	False	False		JBx_203301	glycerol_stock_6-B2
233	511.0	pAN_00515	pks12_Ncom + pks12M1 + mlsA8_Ccom + pPM021_MfeI_XhoI + lacI_lacUV5	SLIC/Gibson/CPEC	consolidated_gibson_plate_5	D1	consolidated_gibson_plate_5_QPLATE_1	A4	glycerol_stock_6	C2	aanava 2 211019	E4	50	ggaattgtgagcggataaca	colony_pcr_primer_plate	O22	40	tcgttttatttgatgcctgg	colony_pcr_primer_plate	O24	40	6498	colony_pcr_plate_3	B6	colony_pcr_plate_3#B06	583.0	95.95687332	23.7808	67.3569	False	False		JBx_203301	glycerol_stock_6-C2
234	512.0	pAN_00516	pks12_Ncom + pks12M2 + borA1_Ccom + pPM021_MfeI_XhoI + lacI_T7_6xHis_TEV	SLIC/Gibson/CPEC	consolidated_gibson_plate_5	E1	consolidated_gibson_plate_5_QPLATE_1	A5	glycerol_stock_6	D2	aanava 2 211019	G4	50	ggaattgtgagcggataaca	colony_pcr_primer_plate	O22	40	tcgttttatttgatgcctgg	colony_pcr_primer_plate	O24	40	6643	colony_pcr_plate_3	C6	colony_pcr_plate_3#C06	1693.0	46.37718556	9.7054	9.4758	False	False		JBx_203302	glycerol_stock_6-D2
235	512.0	pAN_00516	pks12_Ncom + pks12M2 + borA1_Ccom + pPM021_MfeI_XhoI + lacI_T7_6xHis_TEV	SLIC/Gibson/CPEC	consolidated_gibson_plate_5	E1	consolidated_gibson_plate_5_QPLATE_1	A5	glycerol_stock_6	E2	aanava 2 211019	I4	50	ggaattgtgagcggataaca	colony_pcr_primer_plate	O22	40	tcgttttatttgatgcctgg	colony_pcr_primer_plate	O24	40	6643	colony_pcr_plate_3	D6	colony_pcr_plate_3#D06	626.0	73.46010034	17.0138	44.9426	False	False		JBx_203302	glycerol_stock_6-E2
236	512.0	pAN_00516	pks12_Ncom + pks12M2 + borA1_Ccom + pPM021_MfeI_XhoI + lacI_T7_6xHis_TEV	SLIC/Gibson/CPEC	consolidated_gibson_plate_5	E1	consolidated_gibson_plate_5_QPLATE_1	A5	glycerol_stock_6	F2	aanava 2 211019	K4	50	ggaattgtgagcggataaca	colony_pcr_primer_plate	O22	40	tcgttttatttgatgcctgg	colony_pcr_primer_plate	O24	40	6643	colony_pcr_plate_3	E6	colony_pcr_plate_3#E06	631.0	87.93545791	16.829	44.0304	False	False		JBx_203302	glycerol_stock_6-F2
237	512.0	pAN_00516	pks12_Ncom + pks12M2 + borA1_Ccom + pPM021_MfeI_XhoI + lacI_T7_6xHis_TEV	SLIC/Gibson/CPEC	consolidated_gibson_plate_5	E1	consolidated_gibson_plate_5_QPLATE_1	A5	glycerol_stock_6	G2	aanava 2 211019	M4	50	ggaattgtgagcggataaca	colony_pcr_primer_plate	O22	40	tcgttttatttgatgcctgg	colony_pcr_primer_plate	O24	40	6643	colony_pcr_plate_3	F6	colony_pcr_plate_3#F06	629.0	89.56468144	19.6178	51.6554	False	False		JBx_203302	glycerol_stock_6-G2
238	513.0	pAN_00517	pks12_Ncom + pks12M2 + borA1_Ccom + pPM021_MfeI_XhoI + lacI_lacUV5	SLIC/Gibson/CPEC	consolidated_gibson_plate_5	F1	consolidated_gibson_plate_5_QPLATE_1	A6	glycerol_stock_6	H2	aanava 2 211019	O4	50	ggaattgtgagcggataaca	colony_pcr_primer_plate	O22	40	tcgttttatttgatgcctgg	colony_pcr_primer_plate	O24	40	6561	colony_pcr_plate_3	G6	colony_pcr_plate_3#G06	1770.0	90.12816493	17.8196	15.6947	False	False		JBx_203303	glycerol_stock_6-H2
239	513.0	pAN_00517	pks12_Ncom + pks12M2 + borA1_Ccom + pPM021_MfeI_XhoI + lacI_lacUV5	SLIC/Gibson/CPEC	consolidated_gibson_plate_5	F1	consolidated_gibson_plate_5_QPLATE_1	A6	glycerol_stock_6	A3	aanava 2 211019	A6	50	ggaattgtgagcggataaca	colony_pcr_primer_plate	O22	40	tcgttttatttgatgcctgg	colony_pcr_primer_plate	O24	40	6561	colony_pcr_plate_3	H6	colony_pcr_plate_3#H06	1245.0	83.94250513	10.8332	13.9638	False	False		JBx_203303	glycerol_stock_6-A3
240	513.0	pAN_00517	pks12_Ncom + pks12M2 + borA1_Ccom + pPM021_MfeI_XhoI + lacI_lacUV5	SLIC/Gibson/CPEC	consolidated_gibson_plate_5	F1	consolidated_gibson_plate_5_QPLATE_1	A6	glycerol_stock_6	B3	aanava 2 211019	C6	50	ggaattgtgagcggataaca	colony_pcr_primer_plate	O22	40	tcgttttatttgatgcctgg	colony_pcr_primer_plate	O24	40	6561	colony_pcr_plate_3	A7	colony_pcr_plate_3#A07	1750.0	92.51375408	20.6833	19.312	False	False		JBx_203303	glycerol_stock_6-B3
241	513.0	pAN_00517	pks12_Ncom + pks12M2 + borA1_Ccom + pPM021_MfeI_XhoI + lacI_lacUV5	SLIC/Gibson/CPEC	consolidated_gibson_plate_5	F1	consolidated_gibson_plate_5_QPLATE_1	A6	glycerol_stock_6	C3	aanava 2 211019	E6	50	ggaattgtgagcggataaca	colony_pcr_primer_plate	O22	40	tcgttttatttgatgcctgg	colony_pcr_primer_plate	O24	40	6561	colony_pcr_plate_3	B7	colony_pcr_plate_3#B07	1693.0	93.11984149	47.6565	46.0105	False	False		JBx_203303	glycerol_stock_6-C3
242	514.0	pAN_00518	pks12_Ncom + pks12M2 + mlsA8_Ccom + pPM021_MfeI_XhoI + lacI_T7_6xHis_TEV	SLIC/Gibson/CPEC	consolidated_gibson_plate_5	G1	consolidated_gibson_plate_5_QPLATE_1	A7	glycerol_stock_6	D3	aanava 2 211019	G6	50	ggaattgtgagcggataaca	colony_pcr_primer_plate	O22	40	tcgttttatttgatgcctgg	colony_pcr_primer_plate	O24	40	6610	colony_pcr_plate_3	C7	colony_pcr_plate_3#C07					False	True		JBx_203304	glycerol_stock_6-D3
243	514.0	pAN_00518	pks12_Ncom + pks12M2 + mlsA8_Ccom + pPM021_MfeI_XhoI + lacI_T7_6xHis_TEV	SLIC/Gibson/CPEC	consolidated_gibson_plate_5	G1	consolidated_gibson_plate_5_QPLATE_1	A7	glycerol_stock_6	E3	aanava 2 211019	I6	50	ggaattgtgagcggataaca	colony_pcr_primer_plate	O22	40	tcgttttatttgatgcctgg	colony_pcr_primer_plate	O24	40	6610	colony_pcr_plate_3	D7	colony_pcr_plate_3#D07					False	True		JBx_203304	glycerol_stock_6-E3
244	514.0	pAN_00518	pks12_Ncom + pks12M2 + mlsA8_Ccom + pPM021_MfeI_XhoI + lacI_T7_6xHis_TEV	SLIC/Gibson/CPEC	consolidated_gibson_plate_5	G1	consolidated_gibson_plate_5_QPLATE_1	A7	glycerol_stock_6	F3	aanava 2 211019	K6	50	ggaattgtgagcggataaca	colony_pcr_primer_plate	O22	40	tcgttttatttgatgcctgg	colony_pcr_primer_plate	O24	40	6610	colony_pcr_plate_3	E7	colony_pcr_plate_3#E07	595.0	77.96740964	4.3445	11.8763	False	False		JBx_203304	glycerol_stock_6-F3
245	514.0	pAN_00518	pks12_Ncom + pks12M2 + mlsA8_Ccom + pPM021_MfeI_XhoI + lacI_T7_6xHis_TEV	SLIC/Gibson/CPEC	consolidated_gibson_plate_5	G1	consolidated_gibson_plate_5_QPLATE_1	A7	glycerol_stock_6	G3	aanava 2 211019	M6	50	ggaattgtgagcggataaca	colony_pcr_primer_plate	O22	40	tcgttttatttgatgcctgg	colony_pcr_primer_plate	O24	40	6610	colony_pcr_plate_3	F7	colony_pcr_plate_3#F07					False	True		JBx_203304	glycerol_stock_6-G3
246	515.0	pAN_00519	pks12_Ncom + pks12M2 + mlsA8_Ccom + pPM021_MfeI_XhoI + lacI_lacUV5	SLIC/Gibson/CPEC	consolidated_gibson_plate_5	H1	consolidated_gibson_plate_5_QPLATE_1	A8	glycerol_stock_6	H3	aanava 2 211019	O6	50	ggaattgtgagcggataaca	colony_pcr_primer_plate	O22	40	tcgttttatttgatgcctgg	colony_pcr_primer_plate	O24	40	6528	colony_pcr_plate_3	G7	colony_pcr_plate_3#G07	521.0	97.76759228	16.8084	53.1902	False	False		JBx_203305	glycerol_stock_6-H3
247	515.0	pAN_00519	pks12_Ncom + pks12M2 + mlsA8_Ccom + pPM021_MfeI_XhoI + lacI_lacUV5	SLIC/Gibson/CPEC	consolidated_gibson_plate_5	H1	consolidated_gibson_plate_5_QPLATE_1	A8	glycerol_stock_6	A4	aanava 2 211019	A8	50	ggaattgtgagcggataaca	colony_pcr_primer_plate	O22	40	tcgttttatttgatgcctgg	colony_pcr_primer_plate	O24	40	6528	colony_pcr_plate_3	H7	colony_pcr_plate_3#H07	521.0	96.95001412	23.0011	72.6473	False	False		JBx_203305	glycerol_stock_6-A4
248	515.0	pAN_00519	pks12_Ncom + pks12M2 + mlsA8_Ccom + pPM021_MfeI_XhoI + lacI_lacUV5	SLIC/Gibson/CPEC	consolidated_gibson_plate_5	H1	consolidated_gibson_plate_5_QPLATE_1	A8	glycerol_stock_6	B4	aanava 2 211019	C8	50	ggaattgtgagcggataaca	colony_pcr_primer_plate	O22	40	tcgttttatttgatgcctgg	colony_pcr_primer_plate	O24	40	6528	colony_pcr_plate_3	A8	colony_pcr_plate_3#A08	424.0	98.20398718	22.0684	86.04299999999999	False	False		JBx_203305	glycerol_stock_6-B4
249	515.0	pAN_00519	pks12_Ncom + pks12M2 + mlsA8_Ccom + pPM021_MfeI_XhoI + lacI_lacUV5	SLIC/Gibson/CPEC	consolidated_gibson_plate_5	H1	consolidated_gibson_plate_5_QPLATE_1	A8	glycerol_stock_6	C4	aanava 2 211019	E8	50	ggaattgtgagcggataaca	colony_pcr_primer_plate	O22	40	tcgttttatttgatgcctgg	colony_pcr_primer_plate	O24	40	6528	colony_pcr_plate_3	B8	colony_pcr_plate_3#B08	519.0	55.86646635	15.9901	50.9928	False	False		JBx_203305	glycerol_stock_6-C4
250	516.0	pAN_00520	pks12_Ncom + ppsAtb + borA1_Ccom + pPM021_MfeI_XhoI + lacI_T7_6xHis_TEV	SLIC/Gibson/CPEC	consolidated_gibson_plate_5	A2	consolidated_gibson_plate_5_QPLATE_1	B1	glycerol_stock_6	D4	aanava 2 211019	G8	50	ggaattgtgagcggataaca	colony_pcr_primer_plate	O22	40	tcgttttatttgatgcctgg	colony_pcr_primer_plate	O24	40	5806	colony_pcr_plate_3	C8	colony_pcr_plate_3#C08	430.0	73.57424192	15.5043	59.7429	False	True		JBx_203306	glycerol_stock_6-D4
251	516.0	pAN_00520	pks12_Ncom + ppsAtb + borA1_Ccom + pPM021_MfeI_XhoI + lacI_T7_6xHis_TEV	SLIC/Gibson/CPEC	consolidated_gibson_plate_5	A2	consolidated_gibson_plate_5_QPLATE_1	B1	glycerol_stock_6	E4	aanava 2 211019	I8	50	ggaattgtgagcggataaca	colony_pcr_primer_plate	O22	40	tcgttttatttgatgcctgg	colony_pcr_primer_plate	O24	40	5806	colony_pcr_plate_3	D8	colony_pcr_plate_3#D08	430.0	54.85356904	10.4196	40.15	False	True		JBx_203306	glycerol_stock_6-E4
252	516.0	pAN_00520	pks12_Ncom + ppsAtb + borA1_Ccom + pPM021_MfeI_XhoI + lacI_T7_6xHis_TEV	SLIC/Gibson/CPEC	consolidated_gibson_plate_5	A2	consolidated_gibson_plate_5_QPLATE_1	B1	glycerol_stock_6	F4	aanava 2 211019	K8	50	ggaattgtgagcggataaca	colony_pcr_primer_plate	O22	40	tcgttttatttgatgcctgg	colony_pcr_primer_plate	O24	40	5806	colony_pcr_plate_3	E8	colony_pcr_plate_3#E08	1156.0	85.56426674	19.6447	28.1174	False	False		JBx_203306	glycerol_stock_6-F4
253	516.0	pAN_00520	pks12_Ncom + ppsAtb + borA1_Ccom + pPM021_MfeI_XhoI + lacI_T7_6xHis_TEV	SLIC/Gibson/CPEC	consolidated_gibson_plate_5	A2	consolidated_gibson_plate_5_QPLATE_1	B1	glycerol_stock_6	G4	aanava 2 211019	M8	50	ggaattgtgagcggataaca	colony_pcr_primer_plate	O22	40	tcgttttatttgatgcctgg	colony_pcr_primer_plate	O24	40	5806	colony_pcr_plate_3	F8	colony_pcr_plate_3#F08					False	True		JBx_203306	glycerol_stock_6-G4
254	517.0	pAN_00521	pks12_Ncom + ppsAtb + borA1_Ccom + pPM021_MfeI_XhoI + lacI_lacUV5	SLIC/Gibson/CPEC	consolidated_gibson_plate_5	B2	consolidated_gibson_plate_5_QPLATE_1	B2	glycerol_stock_6	H4	aanava 2 211019	O8	50	ggaattgtgagcggataaca	colony_pcr_primer_plate	O22	40	tcgttttatttgatgcctgg	colony_pcr_primer_plate	O24	40	5724	colony_pcr_plate_3	G8	colony_pcr_plate_3#G08					False	False		JBx_203307	glycerol_stock_6-H4
255	517.0	pAN_00521	pks12_Ncom + ppsAtb + borA1_Ccom + pPM021_MfeI_XhoI + lacI_lacUV5	SLIC/Gibson/CPEC	consolidated_gibson_plate_5	B2	consolidated_gibson_plate_5_QPLATE_1	B2	glycerol_stock_6	A5	aanava 2 211019	A10	50	ggaattgtgagcggataaca	colony_pcr_primer_plate	O22	40	tcgttttatttgatgcctgg	colony_pcr_primer_plate	O24	40	5724	colony_pcr_plate_3	H8	colony_pcr_plate_3#H08	490.0	93.14421343	12.2439	41.1166	False	False		JBx_203307	glycerol_stock_6-A5
256	517.0	pAN_00521	pks12_Ncom + ppsAtb + borA1_Ccom + pPM021_MfeI_XhoI + lacI_lacUV5	SLIC/Gibson/CPEC	consolidated_gibson_plate_5	B2	consolidated_gibson_plate_5_QPLATE_1	B2	glycerol_stock_6	B5	aanava 2 211019	C10	50	ggaattgtgagcggataaca	colony_pcr_primer_plate	O22	40	tcgttttatttgatgcctgg	colony_pcr_primer_plate	O24	40	5724	colony_pcr_plate_3	A9	colony_pcr_plate_3#A09	485.0	96.22822008	20.7214	70.5932	False	False		JBx_203307	glycerol_stock_6-B5
257	517.0	pAN_00521	pks12_Ncom + ppsAtb + borA1_Ccom + pPM021_MfeI_XhoI + lacI_lacUV5	SLIC/Gibson/CPEC	consolidated_gibson_plate_5	B2	consolidated_gibson_plate_5_QPLATE_1	B2	glycerol_stock_6	C5	aanava 2 211019	E10	50	ggaattgtgagcggataaca	colony_pcr_primer_plate	O22	40	tcgttttatttgatgcctgg	colony_pcr_primer_plate	O24	40	5724	colony_pcr_plate_3	B9	colony_pcr_plate_3#B09	489.0	96.03036045	27.0627	91.2525	False	False		JBx_203307	glycerol_stock_6-C5
258	518.0	pAN_00522	pks12_Ncom + ppsAtb + mlsA8_Ccom + pPM021_MfeI_XhoI + lacI_T7_6xHis_TEV	SLIC/Gibson/CPEC	consolidated_gibson_plate_5	C2	consolidated_gibson_plate_5_QPLATE_1	B3	glycerol_stock_6	D5	aanava 2 211019	G10	50	ggaattgtgagcggataaca	colony_pcr_primer_plate	O22	40	tcgttttatttgatgcctgg	colony_pcr_primer_plate	O24	40	5773	colony_pcr_plate_3	C9	colony_pcr_plate_3#C09	1090.0	66.91258663	17.3594	26.3104	False	False		JBx_203308	glycerol_stock_6-D5
259	518.0	pAN_00522	pks12_Ncom + ppsAtb + mlsA8_Ccom + pPM021_MfeI_XhoI + lacI_T7_6xHis_TEV	SLIC/Gibson/CPEC	consolidated_gibson_plate_5	C2	consolidated_gibson_plate_5_QPLATE_1	B3	glycerol_stock_6	E5	aanava 2 211019	I10	50	ggaattgtgagcggataaca	colony_pcr_primer_plate	O22	40	tcgttttatttgatgcctgg	colony_pcr_primer_plate	O24	40	5773	colony_pcr_plate_3	D9	colony_pcr_plate_3#D09	1079.0	81.18403358	28.3135	43.2309	False	False		JBx_203308	glycerol_stock_6-E5
260	518.0	pAN_00522	pks12_Ncom + ppsAtb + mlsA8_Ccom + pPM021_MfeI_XhoI + lacI_T7_6xHis_TEV	SLIC/Gibson/CPEC	consolidated_gibson_plate_5	C2	consolidated_gibson_plate_5_QPLATE_1	B3	glycerol_stock_6	F5	aanava 2 211019	K10	50	ggaattgtgagcggataaca	colony_pcr_primer_plate	O22	40	tcgttttatttgatgcctgg	colony_pcr_primer_plate	O24	40	5773	colony_pcr_plate_3	E9	colony_pcr_plate_3#E09	1090.0	85.16801935	24.5134	37.256	False	False		JBx_203308	glycerol_stock_6-F5
261	518.0	pAN_00522	pks12_Ncom + ppsAtb + mlsA8_Ccom + pPM021_MfeI_XhoI + lacI_T7_6xHis_TEV	SLIC/Gibson/CPEC	consolidated_gibson_plate_5	C2	consolidated_gibson_plate_5_QPLATE_1	B3	glycerol_stock_6	G5	aanava 2 211019	M10	50	ggaattgtgagcggataaca	colony_pcr_primer_plate	O22	40	tcgttttatttgatgcctgg	colony_pcr_primer_plate	O24	40	5773	colony_pcr_plate_3	F9	colony_pcr_plate_3#F09	1101.0	85.21493369	20.4123	30.6551	False	False		JBx_203308	glycerol_stock_6-G5
262	519.0	pAN_00523	pks12_Ncom + ppsAtb + mlsA8_Ccom + pPM021_MfeI_XhoI + lacI_lacUV5	SLIC/Gibson/CPEC	consolidated_gibson_plate_5	D2	consolidated_gibson_plate_5_QPLATE_1	B4	glycerol_stock_6	H5	aanava 2 211019	O10	50	ggaattgtgagcggataaca	colony_pcr_primer_plate	O22	40	tcgttttatttgatgcctgg	colony_pcr_primer_plate	O24	40	5691	colony_pcr_plate_3	G9	colony_pcr_plate_3#G09	464.0	87.88810735	23.2907	82.7721	False	False		JBx_203309	glycerol_stock_6-H5
263	519.0	pAN_00523	pks12_Ncom + ppsAtb + mlsA8_Ccom + pPM021_MfeI_XhoI + lacI_lacUV5	SLIC/Gibson/CPEC	consolidated_gibson_plate_5	D2	consolidated_gibson_plate_5_QPLATE_1	B4	glycerol_stock_6	A6	aanava 2 211019	A12	50	ggaattgtgagcggataaca	colony_pcr_primer_plate	O22	40	tcgttttatttgatgcctgg	colony_pcr_primer_plate	O24	40	5691	colony_pcr_plate_3	H9	colony_pcr_plate_3#H09	466.0	90.54978292	10.6578	37.7949	False	False		JBx_203309	glycerol_stock_6-A6
264	519.0	pAN_00523	pks12_Ncom + ppsAtb + mlsA8_Ccom + pPM021_MfeI_XhoI + lacI_lacUV5	SLIC/Gibson/CPEC	consolidated_gibson_plate_5	D2	consolidated_gibson_plate_5_QPLATE_1	B4	glycerol_stock_6	B6	aanava 2 211019	C12	50	ggaattgtgagcggataaca	colony_pcr_primer_plate	O22	40	tcgttttatttgatgcctgg	colony_pcr_primer_plate	O24	40	5691	colony_pcr_plate_3	A10	colony_pcr_plate_3#A10	462.0	86.26027595	17.942999999999998	63.9048	False	False		JBx_203309	glycerol_stock_6-B6
265	519.0	pAN_00523	pks12_Ncom + ppsAtb + mlsA8_Ccom + pPM021_MfeI_XhoI + lacI_lacUV5	SLIC/Gibson/CPEC	consolidated_gibson_plate_5	D2	consolidated_gibson_plate_5_QPLATE_1	B4	glycerol_stock_6	C6	aanava 2 211019	E12	50	ggaattgtgagcggataaca	colony_pcr_primer_plate	O22	40	tcgttttatttgatgcctgg	colony_pcr_primer_plate	O24	40	5691	colony_pcr_plate_3	B10	colony_pcr_plate_3#B10	466.0	89.43067567	24.9415	88.4476	False	False		JBx_203309	glycerol_stock_6-C6
266	526.0	pAN_00530	pks12_Ncom + ppsBtb + mlsA8_Ccom + pPM021_MfeI_XhoI + lacI_T7_6xHis_TEV	SLIC/Gibson/CPEC	consolidated_gibson_plate_5	E2	consolidated_gibson_plate_5_QPLATE_1	B5	glycerol_stock_6	D6	aanava 2 211019	G12	50	ggaattgtgagcggataaca	colony_pcr_primer_plate	O22	40	tcgttttatttgatgcctgg	colony_pcr_primer_plate	O24	40	4963	colony_pcr_plate_3	C10	colony_pcr_plate_3#C10	466.0	88.58922177	21.7219	77.0304	False	False		JBx_203316	glycerol_stock_6-D6
267	526.0	pAN_00530	pks12_Ncom + ppsBtb + mlsA8_Ccom + pPM021_MfeI_XhoI + lacI_T7_6xHis_TEV	SLIC/Gibson/CPEC	consolidated_gibson_plate_5	E2	consolidated_gibson_plate_5_QPLATE_1	B5	glycerol_stock_6	E6	aanava 2 211019	I12	50	ggaattgtgagcggataaca	colony_pcr_primer_plate	O22	40	tcgttttatttgatgcctgg	colony_pcr_primer_plate	O24	40	4963	colony_pcr_plate_3	D10	colony_pcr_plate_3#D10	468.0	88.59462403	19.6867	69.5137	False	False		JBx_203316	glycerol_stock_6-E6
268	526.0	pAN_00530	pks12_Ncom + ppsBtb + mlsA8_Ccom + pPM021_MfeI_XhoI + lacI_T7_6xHis_TEV	SLIC/Gibson/CPEC	consolidated_gibson_plate_5	E2	consolidated_gibson_plate_5_QPLATE_1	B5	glycerol_stock_6	F6	aanava 2 211019	K12	50	ggaattgtgagcggataaca	colony_pcr_primer_plate	O22	40	tcgttttatttgatgcctgg	colony_pcr_primer_plate	O24	40	4963	colony_pcr_plate_3	E10	colony_pcr_plate_3#E10	466.0	85.66786427	14.4735	51.3261	False	False		JBx_203316	glycerol_stock_6-F6
269	526.0	pAN_00530	pks12_Ncom + ppsBtb + mlsA8_Ccom + pPM021_MfeI_XhoI + lacI_T7_6xHis_TEV	SLIC/Gibson/CPEC	consolidated_gibson_plate_5	E2	consolidated_gibson_plate_5_QPLATE_1	B5	glycerol_stock_6	G6	aanava 2 211019	M12	50	ggaattgtgagcggataaca	colony_pcr_primer_plate	O22	40	tcgttttatttgatgcctgg	colony_pcr_primer_plate	O24	40	4963	colony_pcr_plate_3	F10	colony_pcr_plate_3#F10	1500.0	81.82972734	12.4999	13.7263	False	False		JBx_203316	glycerol_stock_6-G6
270	527.0	pAN_00531	pks12_Ncom + ppsBtb + mlsA8_Ccom + pPM021_MfeI_XhoI + lacI_lacUV5	SLIC/Gibson/CPEC	consolidated_gibson_plate_5	F2	consolidated_gibson_plate_5_QPLATE_1	B6	glycerol_stock_6	H6	aanava 2 211019	O12	50	ggaattgtgagcggataaca	colony_pcr_primer_plate	O22	40	tcgttttatttgatgcctgg	colony_pcr_primer_plate	O24	40	4881	colony_pcr_plate_3	G10	colony_pcr_plate_3#G10	456.0	95.33920701	21.8261	78.7569	False	False		JBx_203317	glycerol_stock_6-H6
271	527.0	pAN_00531	pks12_Ncom + ppsBtb + mlsA8_Ccom + pPM021_MfeI_XhoI + lacI_lacUV5	SLIC/Gibson/CPEC	consolidated_gibson_plate_5	F2	consolidated_gibson_plate_5_QPLATE_1	B6	glycerol_stock_6	A7	aanava 2 211019	A14	50	ggaattgtgagcggataaca	colony_pcr_primer_plate	O22	40	tcgttttatttgatgcctgg	colony_pcr_primer_plate	O24	40	4881	colony_pcr_plate_3	H10	colony_pcr_plate_3#H10	456.0	96.73828739	13.8447	50.0667	False	False		JBx_203317	glycerol_stock_6-A7
272	527.0	pAN_00531	pks12_Ncom + ppsBtb + mlsA8_Ccom + pPM021_MfeI_XhoI + lacI_lacUV5	SLIC/Gibson/CPEC	consolidated_gibson_plate_5	F2	consolidated_gibson_plate_5_QPLATE_1	B6	glycerol_stock_6	B7	aanava 2 211019	C14	50	ggaattgtgagcggataaca	colony_pcr_primer_plate	O22	40	tcgttttatttgatgcctgg	colony_pcr_primer_plate	O24	40	4881	colony_pcr_plate_3	A11	colony_pcr_plate_3#A11	4208.0	74.15457002	12.9551	4.9912	True	True		JBx_203317	glycerol_stock_6-B7
273	530.0	pAN_00534	pks12_Ncom + ppsBmm + mlsA8_Ccom + pPM021_MfeI_XhoI + lacI_T7_6xHis_TEV	SLIC/Gibson/CPEC	consolidated_gibson_plate_5	G2	consolidated_gibson_plate_5_QPLATE_1	B7	glycerol_stock_6	C7	aanava 2 211019	E14	50	ggaattgtgagcggataaca	colony_pcr_primer_plate	O22	40	tcgttttatttgatgcctgg	colony_pcr_primer_plate	O24	40	4945	colony_pcr_plate_3	B11	colony_pcr_plate_3#B11	687.0	80.02582367	16.5483	39.816	False	True		JBx_203320	glycerol_stock_6-C7
274	530.0	pAN_00534	pks12_Ncom + ppsBmm + mlsA8_Ccom + pPM021_MfeI_XhoI + lacI_T7_6xHis_TEV	SLIC/Gibson/CPEC	consolidated_gibson_plate_5	G2	consolidated_gibson_plate_5_QPLATE_1	B7	glycerol_stock_6	D7	aanava 2 211019	G14	50	ggaattgtgagcggataaca	colony_pcr_primer_plate	O22	40	tcgttttatttgatgcctgg	colony_pcr_primer_plate	O24	40	4945	colony_pcr_plate_3	C11	colony_pcr_plate_3#C11	687.0	92.95691796	19.910999999999998	47.7672	False	True		JBx_203320	glycerol_stock_6-D7
275	530.0	pAN_00534	pks12_Ncom + ppsBmm + mlsA8_Ccom + pPM021_MfeI_XhoI + lacI_T7_6xHis_TEV	SLIC/Gibson/CPEC	consolidated_gibson_plate_5	G2	consolidated_gibson_plate_5_QPLATE_1	B7	glycerol_stock_6	E7	aanava 2 211019	I14	50	ggaattgtgagcggataaca	colony_pcr_primer_plate	O22	40	tcgttttatttgatgcctgg	colony_pcr_primer_plate	O24	40	4945	colony_pcr_plate_3	D11	colony_pcr_plate_3#D11	685.0	92.54640387	16.9272	40.8471	False	False		JBx_203320	glycerol_stock_6-E7
276	530.0	pAN_00534	pks12_Ncom + ppsBmm + mlsA8_Ccom + pPM021_MfeI_XhoI + lacI_T7_6xHis_TEV	SLIC/Gibson/CPEC	consolidated_gibson_plate_5	G2	consolidated_gibson_plate_5_QPLATE_1	B7	glycerol_stock_6	F7	aanava 2 211019	K14	50	ggaattgtgagcggataaca	colony_pcr_primer_plate	O22	40	tcgttttatttgatgcctgg	colony_pcr_primer_plate	O24	40	4945	colony_pcr_plate_3	E11	colony_pcr_plate_3#E11	685.0	95.52380262	15.8239	38.1847	False	False		JBx_203320	glycerol_stock_6-F7
277	531.0	pAN_00535	pks12_Ncom + ppsBmm + mlsA8_Ccom + pPM021_MfeI_XhoI + lacI_lacUV5	SLIC/Gibson/CPEC	consolidated_gibson_plate_5	H2	consolidated_gibson_plate_5_QPLATE_1	B8	glycerol_stock_6	G7	aanava 2 211019	M14	50	ggaattgtgagcggataaca	colony_pcr_primer_plate	O22	40	tcgttttatttgatgcctgg	colony_pcr_primer_plate	O24	40	4863	colony_pcr_plate_3	F11	colony_pcr_plate_3#F11	462.0	96.66788116	14.5925	52.1978	False	False		JBx_203321	glycerol_stock_6-G7
278	531.0	pAN_00535	pks12_Ncom + ppsBmm + mlsA8_Ccom + pPM021_MfeI_XhoI + lacI_lacUV5	SLIC/Gibson/CPEC	consolidated_gibson_plate_5	H2	consolidated_gibson_plate_5_QPLATE_1	B8	glycerol_stock_6	H7	aanava 2 211019	O14	50	ggaattgtgagcggataaca	colony_pcr_primer_plate	O22	40	tcgttttatttgatgcctgg	colony_pcr_primer_plate	O24	40	4863	colony_pcr_plate_3	G11	colony_pcr_plate_3#G11					False	False		JBx_203321	glycerol_stock_6-H7
279	531.0	pAN_00535	pks12_Ncom + ppsBmm + mlsA8_Ccom + pPM021_MfeI_XhoI + lacI_lacUV5	SLIC/Gibson/CPEC	consolidated_gibson_plate_5	H2	consolidated_gibson_plate_5_QPLATE_1	B8	glycerol_stock_6	A8	aanava 2 211019	A16	50	ggaattgtgagcggataaca	colony_pcr_primer_plate	O22	40	tcgttttatttgatgcctgg	colony_pcr_primer_plate	O24	40	4863	colony_pcr_plate_3	H11	colony_pcr_plate_3#H11	458.0	99.99112305	9.0113	32.5875	False	False		JBx_203321	glycerol_stock_6-A8
280	531.0	pAN_00535	pks12_Ncom + ppsBmm + mlsA8_Ccom + pPM021_MfeI_XhoI + lacI_lacUV5	SLIC/Gibson/CPEC	consolidated_gibson_plate_5	H2	consolidated_gibson_plate_5_QPLATE_1	B8	glycerol_stock_6	B8	aanava 2 211019	C16	50	ggaattgtgagcggataaca	colony_pcr_primer_plate	O22	40	tcgttttatttgatgcctgg	colony_pcr_primer_plate	O24	40	4863	colony_pcr_plate_3	A12	colony_pcr_plate_3#A12	454.0	98.43951976	20.1045	73.0248	False	False		JBx_203321	glycerol_stock_6-B8
281	536.0	pAN_00540	pks12_Ncom + ppsCmm + borA1_Ccom + pPM021_MfeI_XhoI + lacI_T7_6xHis_TEV	SLIC/Gibson/CPEC	consolidated_gibson_plate_5	A3	consolidated_gibson_plate_5_QPLATE_1	C1	glycerol_stock_6	C8	aanava 2 211019	E16	50	ggaattgtgagcggataaca	colony_pcr_primer_plate	O22	40	tcgttttatttgatgcctgg	colony_pcr_primer_plate	O24	40	6976	colony_pcr_plate_3	B12	colony_pcr_plate_3#B12	460.0	53.78499428	5.1277	18.4219	False	False		JBx_203326	glycerol_stock_6-C8
282	536.0	pAN_00540	pks12_Ncom + ppsCmm + borA1_Ccom + pPM021_MfeI_XhoI + lacI_T7_6xHis_TEV	SLIC/Gibson/CPEC	consolidated_gibson_plate_5	A3	consolidated_gibson_plate_5_QPLATE_1	C1	glycerol_stock_6	D8	aanava 2 211019	G16	50	ggaattgtgagcggataaca	colony_pcr_primer_plate	O22	40	tcgttttatttgatgcctgg	colony_pcr_primer_plate	O24	40	6976	colony_pcr_plate_3	C12	colony_pcr_plate_3#C12	458.0	41.12352164	5.8798	21.2167	False	False		JBx_203326	glycerol_stock_6-D8
283	536.0	pAN_00540	pks12_Ncom + ppsCmm + borA1_Ccom + pPM021_MfeI_XhoI + lacI_T7_6xHis_TEV	SLIC/Gibson/CPEC	consolidated_gibson_plate_5	A3	consolidated_gibson_plate_5_QPLATE_1	C1	glycerol_stock_6	E8	aanava 2 211019	I16	50	ggaattgtgagcggataaca	colony_pcr_primer_plate	O22	40	tcgttttatttgatgcctgg	colony_pcr_primer_plate	O24	40	6976	colony_pcr_plate_3	D12	colony_pcr_plate_3#D12	1034.0	89.38707734	27.4539	43.9141	False	False		JBx_203326	glycerol_stock_6-E8
284	536.0	pAN_00540	pks12_Ncom + ppsCmm + borA1_Ccom + pPM021_MfeI_XhoI + lacI_T7_6xHis_TEV	SLIC/Gibson/CPEC	consolidated_gibson_plate_5	A3	consolidated_gibson_plate_5_QPLATE_1	C1	glycerol_stock_6	F8	aanava 2 211019	K16	50	ggaattgtgagcggataaca	colony_pcr_primer_plate	O22	40	tcgttttatttgatgcctgg	colony_pcr_primer_plate	O24	40	6976	colony_pcr_plate_3	E12	colony_pcr_plate_3#E12	664.0	80.98579885	9.2898	23.0943	False	False		JBx_203326	glycerol_stock_6-F8
285	537.0	pAN_00541	pks12_Ncom + ppsCmm + borA1_Ccom + pPM021_MfeI_XhoI + lacI_lacUV5	SLIC/Gibson/CPEC	consolidated_gibson_plate_5	B3	consolidated_gibson_plate_5_QPLATE_1	C2	glycerol_stock_6	G8	aanava 2 211019	M16	50	ggaattgtgagcggataaca	colony_pcr_primer_plate	O22	40	tcgttttatttgatgcctgg	colony_pcr_primer_plate	O24	40	6894	colony_pcr_plate_3	F12	colony_pcr_plate_3#F12	603.0	99.37319149	11.7794	32.2006	False	False		JBx_203327	glycerol_stock_6-G8
286	537.0	pAN_00541	pks12_Ncom + ppsCmm + borA1_Ccom + pPM021_MfeI_XhoI + lacI_lacUV5	SLIC/Gibson/CPEC	consolidated_gibson_plate_5	B3	consolidated_gibson_plate_5_QPLATE_1	C2	glycerol_stock_6	H8	aanava 2 211019	O16	50	ggaattgtgagcggataaca	colony_pcr_primer_plate	O22	40	tcgttttatttgatgcctgg	colony_pcr_primer_plate	O24	40	6894	colony_pcr_plate_3	G12	colony_pcr_plate_3#G12	600.0	99.2338358	9.5586	25.7451	False	False		JBx_203327	glycerol_stock_6-H8
287	537.0	pAN_00541	pks12_Ncom + ppsCmm + borA1_Ccom + pPM021_MfeI_XhoI + lacI_lacUV5	SLIC/Gibson/CPEC	consolidated_gibson_plate_5	B3	consolidated_gibson_plate_5_QPLATE_1	C2	glycerol_stock_6	A9	aanava 2 211019	A18	50	ggaattgtgagcggataaca	colony_pcr_primer_plate	O22	40	tcgttttatttgatgcctgg	colony_pcr_primer_plate	O24	40	6894	colony_pcr_plate_3	H12	colony_pcr_plate_3#H12	603.0	97.85406400000001	22.1797	60.6312	False	False		JBx_203327	glycerol_stock_6-A9
288	537.0	pAN_00541	pks12_Ncom + ppsCmm + borA1_Ccom + pPM021_MfeI_XhoI + lacI_lacUV5	SLIC/Gibson/CPEC	consolidated_gibson_plate_5	B3	consolidated_gibson_plate_5_QPLATE_1	C2	glycerol_stock_6	B9	aanava 2 211019	C18	50	ggaattgtgagcggataaca	colony_pcr_primer_plate	O22	40	tcgttttatttgatgcctgg	colony_pcr_primer_plate	O24	40	6894	colony_pcr_plate_4	A1	colony_pcr_plate_4#A01	613.0	95.98621713	19.0261	51.2447	False	False		JBx_203327	glycerol_stock_6-B9
289	538.0	pAN_00542	pks12_Ncom + ppsCmm + mlsA8_Ccom + pPM021_MfeI_XhoI + lacI_T7_6xHis_TEV	SLIC/Gibson/CPEC	consolidated_gibson_plate_5	C3	consolidated_gibson_plate_5_QPLATE_1	C3	glycerol_stock_6	C9	aanava 2 211019	E18	50	ggaattgtgagcggataaca	colony_pcr_primer_plate	O22	40	tcgttttatttgatgcctgg	colony_pcr_primer_plate	O24	40	6943	colony_pcr_plate_4	B1	colony_pcr_plate_4#B01	978.0	63.42477406	9.9164	16.6718	False	False		JBx_203328	glycerol_stock_6-C9
290	538.0	pAN_00542	pks12_Ncom + ppsCmm + mlsA8_Ccom + pPM021_MfeI_XhoI + lacI_T7_6xHis_TEV	SLIC/Gibson/CPEC	consolidated_gibson_plate_5	C3	consolidated_gibson_plate_5_QPLATE_1	C3	glycerol_stock_6	D9	aanava 2 211019	G18	50	ggaattgtgagcggataaca	colony_pcr_primer_plate	O22	40	tcgttttatttgatgcctgg	colony_pcr_primer_plate	O24	40	6943	colony_pcr_plate_4	C1	colony_pcr_plate_4#C01	740.0	97.49010588	5.7642	12.8197	False	False		JBx_203328	glycerol_stock_6-D9
291	538.0	pAN_00542	pks12_Ncom + ppsCmm + mlsA8_Ccom + pPM021_MfeI_XhoI + lacI_T7_6xHis_TEV	SLIC/Gibson/CPEC	consolidated_gibson_plate_5	C3	consolidated_gibson_plate_5_QPLATE_1	C3	glycerol_stock_6	E9	aanava 2 211019	I18	50	ggaattgtgagcggataaca	colony_pcr_primer_plate	O22	40	tcgttttatttgatgcctgg	colony_pcr_primer_plate	O24	40	6943	colony_pcr_plate_4	D1	colony_pcr_plate_4#D01	649.0	99.07434812	13.3897	34.1106	False	False		JBx_203328	glycerol_stock_6-E9
292	538.0	pAN_00542	pks12_Ncom + ppsCmm + mlsA8_Ccom + pPM021_MfeI_XhoI + lacI_T7_6xHis_TEV	SLIC/Gibson/CPEC	consolidated_gibson_plate_5	C3	consolidated_gibson_plate_5_QPLATE_1	C3	glycerol_stock_6	F9	aanava 2 211019	K18	50	ggaattgtgagcggataaca	colony_pcr_primer_plate	O22	40	tcgttttatttgatgcctgg	colony_pcr_primer_plate	O24	40	6943	colony_pcr_plate_4	E1	colony_pcr_plate_4#E01	649.0	98.38370809	10.0679	25.6086	False	False		JBx_203328	glycerol_stock_6-F9
293	539.0	pAN_00543	pks12_Ncom + ppsCmm + mlsA8_Ccom + pPM021_MfeI_XhoI + lacI_lacUV5	SLIC/Gibson/CPEC	consolidated_gibson_plate_5	D3	consolidated_gibson_plate_5_QPLATE_1	C4	glycerol_stock_6	G9	aanava 2 211019	M18	50	ggaattgtgagcggataaca	colony_pcr_primer_plate	O22	40	tcgttttatttgatgcctgg	colony_pcr_primer_plate	O24	40	6861	colony_pcr_plate_4	F1	colony_pcr_plate_4#F01	585.0	100.46488190000001	6.1807	17.5063	False	False		JBx_203329	glycerol_stock_6-G9
294	539.0	pAN_00543	pks12_Ncom + ppsCmm + mlsA8_Ccom + pPM021_MfeI_XhoI + lacI_lacUV5	SLIC/Gibson/CPEC	consolidated_gibson_plate_5	D3	consolidated_gibson_plate_5_QPLATE_1	C4	glycerol_stock_6	H9	aanava 2 211019	O18	50	ggaattgtgagcggataaca	colony_pcr_primer_plate	O22	40	tcgttttatttgatgcctgg	colony_pcr_primer_plate	O24	40	6861	colony_pcr_plate_4	G1	colony_pcr_plate_4#G01	585.0	98.87472129	5.6762	16.0496	False	False		JBx_203329	glycerol_stock_6-H9
295	539.0	pAN_00543	pks12_Ncom + ppsCmm + mlsA8_Ccom + pPM021_MfeI_XhoI + lacI_lacUV5	SLIC/Gibson/CPEC	consolidated_gibson_plate_5	D3	consolidated_gibson_plate_5_QPLATE_1	C4	glycerol_stock_6	A10	aanava 2 211019	A20	50	ggaattgtgagcggataaca	colony_pcr_primer_plate	O22	40	tcgttttatttgatgcctgg	colony_pcr_primer_plate	O24	40	6861	colony_pcr_plate_4	H1	colony_pcr_plate_4#H01	426.0	118.65955420000002	2.2467	8.6572	False	False		JBx_203329	glycerol_stock_6-A10
296	550.0	pAN_00554	pks12_Ncom + ppsEtb + mlsA8_Ccom + pPM021_MfeI_XhoI + lacI_T7_6xHis_TEV	SLIC/Gibson/CPEC	consolidated_gibson_plate_5	G3	consolidated_gibson_plate_5_QPLATE_1	C7	glycerol_stock_6	B10	aanava 2 211019	C20	50	ggaattgtgagcggataaca	colony_pcr_primer_plate	O22	40	tcgttttatttgatgcctgg	colony_pcr_primer_plate	O24	40	3547	colony_pcr_plate_4	A2	colony_pcr_plate_4#A02	464.0	98.58751090000001	14.9226	53.1474	False	False		JBx_203340	glycerol_stock_6-B10
297	550.0	pAN_00554	pks12_Ncom + ppsEtb + mlsA8_Ccom + pPM021_MfeI_XhoI + lacI_T7_6xHis_TEV	SLIC/Gibson/CPEC	consolidated_gibson_plate_5	G3	consolidated_gibson_plate_5_QPLATE_1	C7	glycerol_stock_6	C10	aanava 2 211019	E20	50	ggaattgtgagcggataaca	colony_pcr_primer_plate	O22	40	tcgttttatttgatgcctgg	colony_pcr_primer_plate	O24	40	3547	colony_pcr_plate_4	B2	colony_pcr_plate_4#B02	468.0	97.01646600000001	23.497	82.9679	False	False		JBx_203340	glycerol_stock_6-C10
298	551.0	pAN_00555	pks12_Ncom + ppsEtb + mlsA8_Ccom + pPM021_MfeI_XhoI + lacI_lacUV5	SLIC/Gibson/CPEC	consolidated_gibson_plate_5	H3	consolidated_gibson_plate_5_QPLATE_1	C8	glycerol_stock_6	D10	aanava 2 211019	G20	50	ggaattgtgagcggataaca	colony_pcr_primer_plate	O22	40	tcgttttatttgatgcctgg	colony_pcr_primer_plate	O24	40	3465	colony_pcr_plate_4	C2	colony_pcr_plate_4#C02	3429.0	44.64914882	3.7637	1.8391	True	True		JBx_203341	glycerol_stock_6-D10
299	551.0	pAN_00555	pks12_Ncom + ppsEtb + mlsA8_Ccom + pPM021_MfeI_XhoI + lacI_lacUV5	SLIC/Gibson/CPEC	consolidated_gibson_plate_5	H3	consolidated_gibson_plate_5_QPLATE_1	C8	glycerol_stock_6	E10	aanava 2 211019	I20	50	ggaattgtgagcggataaca	colony_pcr_primer_plate	O22	40	tcgttttatttgatgcctgg	colony_pcr_primer_plate	O24	40	3465	colony_pcr_plate_4	D2	colony_pcr_plate_4#D02	3251.0	91.35775496	11.2899	5.6116	True	True		JBx_203341	glycerol_stock_6-E10
300	551.0	pAN_00555	pks12_Ncom + ppsEtb + mlsA8_Ccom + pPM021_MfeI_XhoI + lacI_lacUV5	SLIC/Gibson/CPEC	consolidated_gibson_plate_5	H3	consolidated_gibson_plate_5_QPLATE_1	C8	glycerol_stock_6	F10	aanava 2 211019	K20	50	ggaattgtgagcggataaca	colony_pcr_primer_plate	O22	40	tcgttttatttgatgcctgg	colony_pcr_primer_plate	O24	40	3465	colony_pcr_plate_4	E2	colony_pcr_plate_4#E02	3251.0	88.90716034	11.9485	5.8646	True	True		JBx_203341	glycerol_stock_6-F10
301	551.0	pAN_00555	pks12_Ncom + ppsEtb + mlsA8_Ccom + pPM021_MfeI_XhoI + lacI_lacUV5	SLIC/Gibson/CPEC	consolidated_gibson_plate_5	H3	consolidated_gibson_plate_5_QPLATE_1	C8	glycerol_stock_6	G10	aanava 2 211019	M20	50	ggaattgtgagcggataaca	colony_pcr_primer_plate	O22	40	tcgttttatttgatgcctgg	colony_pcr_primer_plate	O24	40	3465	colony_pcr_plate_4	F2	colony_pcr_plate_4#F02	3144.0	88.66474544	13.1989	6.7312	True	True		JBx_203341	glycerol_stock_6-G10
302	552.0	pAN_00556	pks12_Ncom + ppsEtb + borA1_Ccom + pPM021_MfeI_XhoI + lacI_T7_6xHis_TEV	SLIC/Gibson/CPEC	consolidated_gibson_plate_5	A4	consolidated_gibson_plate_5_QPLATE_1	D1	glycerol_stock_6	H10	aanava 2 211019	O20	50	ggaattgtgagcggataaca	colony_pcr_primer_plate	O22	40	tcgttttatttgatgcctgg	colony_pcr_primer_plate	O24	40	3580	colony_pcr_plate_4	G2	colony_pcr_plate_4#G02	1245.0	93.95249734	16.4912	21.7159	False	False		JBx_203342	glycerol_stock_6-H10
303	552.0	pAN_00556	pks12_Ncom + ppsEtb + borA1_Ccom + pPM021_MfeI_XhoI + lacI_T7_6xHis_TEV	SLIC/Gibson/CPEC	consolidated_gibson_plate_5	A4	consolidated_gibson_plate_5_QPLATE_1	D1	glycerol_stock_6	A11	aanava 2 211019	A22	50	ggaattgtgagcggataaca	colony_pcr_primer_plate	O22	40	tcgttttatttgatgcctgg	colony_pcr_primer_plate	O24	40	3580	colony_pcr_plate_4	H2	colony_pcr_plate_4#H02	2115.0	85.66847414	13.2237	10.1531	True	True		JBx_203342	glycerol_stock_6-A11
304	552.0	pAN_00556	pks12_Ncom + ppsEtb + borA1_Ccom + pPM021_MfeI_XhoI + lacI_T7_6xHis_TEV	SLIC/Gibson/CPEC	consolidated_gibson_plate_5	A4	consolidated_gibson_plate_5_QPLATE_1	D1	glycerol_stock_6	B11	aanava 2 211019	C22	50	ggaattgtgagcggataaca	colony_pcr_primer_plate	O22	40	tcgttttatttgatgcctgg	colony_pcr_primer_plate	O24	40	3580	colony_pcr_plate_4	A3	colony_pcr_plate_4#A03	3179.0	78.42672479	7.8084	4.0794	True	True		JBx_203342	glycerol_stock_6-B11
305	552.0	pAN_00556	pks12_Ncom + ppsEtb + borA1_Ccom + pPM021_MfeI_XhoI + lacI_T7_6xHis_TEV	SLIC/Gibson/CPEC	consolidated_gibson_plate_5	A4	consolidated_gibson_plate_5_QPLATE_1	D1	glycerol_stock_6	C11	aanava 2 211019	E22	50	ggaattgtgagcggataaca	colony_pcr_primer_plate	O22	40	tcgttttatttgatgcctgg	colony_pcr_primer_plate	O24	40	3580	colony_pcr_plate_4	B3	colony_pcr_plate_4#B03	1212.0	91.44227478	19.7711	27.0293	False	False		JBx_203342	glycerol_stock_6-C11
306	554.0	pAN_00558	pks12_Ncom + ppsEtb + mlsA8_Ccom + pPM021_MfeI_XhoI + lacI_T7_6xHis_TEV	SLIC/Gibson/CPEC	consolidated_gibson_plate_5	C4	consolidated_gibson_plate_5_QPLATE_1	D3	glycerol_stock_6	D11	aanava 2 211019	G22	50	ggaattgtgagcggataaca	colony_pcr_primer_plate	O22	40	tcgttttatttgatgcctgg	colony_pcr_primer_plate	O24	40	3547	colony_pcr_plate_4	C3	colony_pcr_plate_4#C03					False	True		JBx_203344	glycerol_stock_6-D11
307	554.0	pAN_00558	pks12_Ncom + ppsEtb + mlsA8_Ccom + pPM021_MfeI_XhoI + lacI_T7_6xHis_TEV	SLIC/Gibson/CPEC	consolidated_gibson_plate_5	C4	consolidated_gibson_plate_5_QPLATE_1	D3	glycerol_stock_6	E11	aanava 2 211019	I22	50	ggaattgtgagcggataaca	colony_pcr_primer_plate	O22	40	tcgttttatttgatgcctgg	colony_pcr_primer_plate	O24	40	3547	colony_pcr_plate_4	D3	colony_pcr_plate_4#D03	4173.0	91.14200055	3.0096	1.1842	True	True		JBx_203344	glycerol_stock_6-E11
308	554.0	pAN_00558	pks12_Ncom + ppsEtb + mlsA8_Ccom + pPM021_MfeI_XhoI + lacI_T7_6xHis_TEV	SLIC/Gibson/CPEC	consolidated_gibson_plate_5	C4	consolidated_gibson_plate_5_QPLATE_1	D3	glycerol_stock_6	F11	aanava 2 211019	K22	50	ggaattgtgagcggataaca	colony_pcr_primer_plate	O22	40	tcgttttatttgatgcctgg	colony_pcr_primer_plate	O24	40	3547	colony_pcr_plate_4	E3	colony_pcr_plate_4#E03	4070.0	83.70030775	10.5526	4.2176	True	True		JBx_203344	glycerol_stock_6-F11
309	557.0	pAN_00561	pks12_Ncom + rifM2 + borA1_Ccom + pPM021_MfeI_XhoI + lacI_lacUV5	SLIC/Gibson/CPEC	consolidated_gibson_plate_5	F4	consolidated_gibson_plate_5_QPLATE_1	D6	glycerol_stock_6	G11	aanava 2 211019	M22	50	ggaattgtgagcggataaca	colony_pcr_primer_plate	O22	40	tcgttttatttgatgcctgg	colony_pcr_primer_plate	O24	40	3399	colony_pcr_plate_4	F3	colony_pcr_plate_4#F03	500.0	97.43528157	27.585	90.7825	False	False		JBx_203347	glycerol_stock_6-G11
310	557.0	pAN_00561	pks12_Ncom + rifM2 + borA1_Ccom + pPM021_MfeI_XhoI + lacI_lacUV5	SLIC/Gibson/CPEC	consolidated_gibson_plate_5	F4	consolidated_gibson_plate_5_QPLATE_1	D6	glycerol_stock_6	H11	aanava 2 211019	O22	50	ggaattgtgagcggataaca	colony_pcr_primer_plate	O22	40	tcgttttatttgatgcctgg	colony_pcr_primer_plate	O24	40	3399	colony_pcr_plate_4	G3	colony_pcr_plate_4#G03	504.0	99.30677009	18.7947	61.6074	False	False		JBx_203347	glycerol_stock_6-H11
311	558.0	pAN_00562	pks12_Ncom + rifM2 + mlsA8_Ccom + pPM021_MfeI_XhoI + lacI_T7_6xHis_TEV	SLIC/Gibson/CPEC	consolidated_gibson_plate_5	G4	consolidated_gibson_plate_5_QPLATE_1	D7	glycerol_stock_6	A12	aanava 2 211019	A24	50	ggaattgtgagcggataaca	colony_pcr_primer_plate	O22	40	tcgttttatttgatgcctgg	colony_pcr_primer_plate	O24	40	3448	colony_pcr_plate_4	H3	colony_pcr_plate_4#H03	500.0	77.12148091	4.9994	16.5192	False	True		JBx_203348	glycerol_stock_6-A12
312	559.0	pAN_00563	pks12_Ncom + rifM2 + mlsA8_Ccom + pPM021_MfeI_XhoI + lacI_lacUV5	SLIC/Gibson/CPEC	consolidated_gibson_plate_5	H4	consolidated_gibson_plate_5_QPLATE_1	D8	glycerol_stock_6	B12	aanava 2 211019	C24	50	ggaattgtgagcggataaca	colony_pcr_primer_plate	O22	40	tcgttttatttgatgcctgg	colony_pcr_primer_plate	O24	40	3366	colony_pcr_plate_4	A4	colony_pcr_plate_4#A04	487.0	98.83968743	16.695999999999998	56.7623	False	False		JBx_203349	glycerol_stock_6-B12
313	560.0	pAN_00564	pks12_Ncom + spnM1 + borA1_Ccom + pPM021_MfeI_XhoI + lacI_T7_6xHis_TEV	SLIC/Gibson/CPEC	consolidated_gibson_plate_5	A5	consolidated_gibson_plate_5_QPLATE_1	E1	glycerol_stock_6	C12	aanava 2 211019	E24	50	ggaattgtgagcggataaca	colony_pcr_primer_plate	O22	40	tcgttttatttgatgcctgg	colony_pcr_primer_plate	O24	40	5161	colony_pcr_plate_4	B4	colony_pcr_plate_4#B04	2914.0	87.55662674	10.8621	6.127999999999999	True	True		JBx_203350	glycerol_stock_6-C12
314	560.0	pAN_00564	pks12_Ncom + spnM1 + borA1_Ccom + pPM021_MfeI_XhoI + lacI_T7_6xHis_TEV	SLIC/Gibson/CPEC	consolidated_gibson_plate_5	A5	consolidated_gibson_plate_5_QPLATE_1	E1	glycerol_stock_6	D12	aanava 2 211019	G24	50	ggaattgtgagcggataaca	colony_pcr_primer_plate	O22	40	tcgttttatttgatgcctgg	colony_pcr_primer_plate	O24	40	5161	colony_pcr_plate_4	C4	colony_pcr_plate_4#C04	4897.0	55.65415566	2.7595	0.9277	True	True		JBx_203350	glycerol_stock_6-D12
315	560.0	pAN_00564	pks12_Ncom + spnM1 + borA1_Ccom + pPM021_MfeI_XhoI + lacI_T7_6xHis_TEV	SLIC/Gibson/CPEC	consolidated_gibson_plate_5	A5	consolidated_gibson_plate_5_QPLATE_1	E1	glycerol_stock_6	E12	aanava 2 211019	I24	50	ggaattgtgagcggataaca	colony_pcr_primer_plate	O22	40	tcgttttatttgatgcctgg	colony_pcr_primer_plate	O24	40	5161	colony_pcr_plate_4	D4	colony_pcr_plate_4#D04	2943.0	94.37151591	5.7728	3.2149	True	True		JBx_203350	glycerol_stock_6-E12
316	560.0	pAN_00564	pks12_Ncom + spnM1 + borA1_Ccom + pPM021_MfeI_XhoI + lacI_T7_6xHis_TEV	SLIC/Gibson/CPEC	consolidated_gibson_plate_5	A5	consolidated_gibson_plate_5_QPLATE_1	E1	glycerol_stock_6	F12	aanava 2 211019	K24	50	ggaattgtgagcggataaca	colony_pcr_primer_plate	O22	40	tcgttttatttgatgcctgg	colony_pcr_primer_plate	O24	40	5161	colony_pcr_plate_4	E4	colony_pcr_plate_4#E04					False	True		JBx_203350	glycerol_stock_6-F12
317	561.0	pAN_00565	pks12_Ncom + spnM1 + borA1_Ccom + pPM021_MfeI_XhoI + lacI_lacUV5	SLIC/Gibson/CPEC	consolidated_gibson_plate_5	B5	consolidated_gibson_plate_5_QPLATE_1	E2	glycerol_stock_7	A1	aanava 2 211019	B1	50	ggaattgtgagcggataaca	colony_pcr_primer_plate	O22	40	tcgttttatttgatgcctgg	colony_pcr_primer_plate	O24	40	5079	colony_pcr_plate_4	F4	colony_pcr_plate_4#F04	470.0	95.41222658	19.5638	68.638	False	False		JBx_203351	glycerol_stock_7-A1
318	561.0	pAN_00565	pks12_Ncom + spnM1 + borA1_Ccom + pPM021_MfeI_XhoI + lacI_lacUV5	SLIC/Gibson/CPEC	consolidated_gibson_plate_5	B5	consolidated_gibson_plate_5_QPLATE_1	E2	glycerol_stock_7	B1	aanava 2 211019	D1	50	ggaattgtgagcggataaca	colony_pcr_primer_plate	O22	40	tcgttttatttgatgcctgg	colony_pcr_primer_plate	O24	40	5079	colony_pcr_plate_4	G4	colony_pcr_plate_4#G04	844.0	89.71332597	11.6979	22.8387	False	False		JBx_203351	glycerol_stock_7-B1
319	561.0	pAN_00565	pks12_Ncom + spnM1 + borA1_Ccom + pPM021_MfeI_XhoI + lacI_lacUV5	SLIC/Gibson/CPEC	consolidated_gibson_plate_5	B5	consolidated_gibson_plate_5_QPLATE_1	E2	glycerol_stock_7	C1	aanava 2 211019	F1	50	ggaattgtgagcggataaca	colony_pcr_primer_plate	O22	40	tcgttttatttgatgcctgg	colony_pcr_primer_plate	O24	40	5079	colony_pcr_plate_4	H4	colony_pcr_plate_4#H04	835.0	88.95590862	21.5614	42.3977	False	False		JBx_203351	glycerol_stock_7-C1
320	561.0	pAN_00565	pks12_Ncom + spnM1 + borA1_Ccom + pPM021_MfeI_XhoI + lacI_lacUV5	SLIC/Gibson/CPEC	consolidated_gibson_plate_5	B5	consolidated_gibson_plate_5_QPLATE_1	E2	glycerol_stock_7	D1	aanava 2 211019	H1	50	ggaattgtgagcggataaca	colony_pcr_primer_plate	O22	40	tcgttttatttgatgcctgg	colony_pcr_primer_plate	O24	40	5079	colony_pcr_plate_4	A5	colony_pcr_plate_4#A05	844.0	85.44224809	20.4019	40.1656	False	False		JBx_203351	glycerol_stock_7-D1
321	562.0	pAN_00566	pks12_Ncom + spnM1 + mlsA8_Ccom + pPM021_MfeI_XhoI + lacI_T7_6xHis_TEV	SLIC/Gibson/CPEC	consolidated_gibson_plate_5	C5	consolidated_gibson_plate_5_QPLATE_1	E3	glycerol_stock_7	E1	aanava 2 211019	J1	50	ggaattgtgagcggataaca	colony_pcr_primer_plate	O22	40	tcgttttatttgatgcctgg	colony_pcr_primer_plate	O24	40	5128	colony_pcr_plate_4	B5	colony_pcr_plate_4#B05	935.0	54.33642807	13.6072	23.9787	False	False		JBx_203352	glycerol_stock_7-E1
322	565.0	pAN_00569	pks12_Ncom + spnM2 + borA1_Ccom + pPM021_MfeI_XhoI + lacI_lacUV5	SLIC/Gibson/CPEC	consolidated_gibson_plate_5	F5	consolidated_gibson_plate_5_QPLATE_1	E6	glycerol_stock_7	F1	aanava 2 211019	L1	50	ggaattgtgagcggataaca	colony_pcr_primer_plate	O22	40	tcgttttatttgatgcctgg	colony_pcr_primer_plate	O24	40	6633	colony_pcr_plate_4	C5	colony_pcr_plate_4#C05					False	True		JBx_203355	glycerol_stock_7-F1
323	565.0	pAN_00569	pks12_Ncom + spnM2 + borA1_Ccom + pPM021_MfeI_XhoI + lacI_lacUV5	SLIC/Gibson/CPEC	consolidated_gibson_plate_5	F5	consolidated_gibson_plate_5_QPLATE_1	E6	glycerol_stock_7	G1	aanava 2 211019	N1	50	ggaattgtgagcggataaca	colony_pcr_primer_plate	O22	40	tcgttttatttgatgcctgg	colony_pcr_primer_plate	O24	40	6633	colony_pcr_plate_4	D5	colony_pcr_plate_4#D05	2001.0	71.19703978	3.8482	3.1329	False	False		JBx_203355	glycerol_stock_7-G1
324	566.0	pAN_00570	pks12_Ncom + spnM2 + mlsA8_Ccom + pPM021_MfeI_XhoI + lacI_T7_6xHis_TEV	SLIC/Gibson/CPEC	consolidated_gibson_plate_5	G5	consolidated_gibson_plate_5_QPLATE_1	E7	glycerol_stock_7	H1	aanava 2 211019	P1	50	ggaattgtgagcggataaca	colony_pcr_primer_plate	O22	40	tcgttttatttgatgcctgg	colony_pcr_primer_plate	O24	40	6682	colony_pcr_plate_4	E5	colony_pcr_plate_4#E05					False	True		JBx_203356	glycerol_stock_7-H1
325	567.0	pAN_00571	pks12_Ncom + spnM2 + mlsA8_Ccom + pPM021_MfeI_XhoI + lacI_lacUV5	SLIC/Gibson/CPEC	consolidated_gibson_plate_5	H5	consolidated_gibson_plate_5_QPLATE_1	E8	glycerol_stock_7	A2	aanava 2 211019	B3	50	ggaattgtgagcggataaca	colony_pcr_primer_plate	O22	40	tcgttttatttgatgcctgg	colony_pcr_primer_plate	O24	40	6600	colony_pcr_plate_4	F5	colony_pcr_plate_4#F05					False	True		JBx_203357	glycerol_stock_7-A2
326	567.0	pAN_00571	pks12_Ncom + spnM2 + mlsA8_Ccom + pPM021_MfeI_XhoI + lacI_lacUV5	SLIC/Gibson/CPEC	consolidated_gibson_plate_5	H5	consolidated_gibson_plate_5_QPLATE_1	E8	glycerol_stock_7	B2	aanava 2 211019	D3	50	ggaattgtgagcggataaca	colony_pcr_primer_plate	O22	40	tcgttttatttgatgcctgg	colony_pcr_primer_plate	O24	40	6600	colony_pcr_plate_4	G5	colony_pcr_plate_4#G05					False	False		JBx_203357	glycerol_stock_7-B2
327	568.0	pAN_00572	pks12_Ncom + pks15mm + borA1_Ccom + pPM021_MfeI_XhoI + lacI_T7_6xHis_TEV	SLIC/Gibson/CPEC	consolidated_gibson_plate_5	A6	consolidated_gibson_plate_5_QPLATE_1	F1	glycerol_stock_7	C2	aanava 2 211019	F3	50	ggaattgtgagcggataaca	colony_pcr_primer_plate	O22	40	tcgttttatttgatgcctgg	colony_pcr_primer_plate	O24	40	6715	colony_pcr_plate_4	H5	colony_pcr_plate_4#H05	598.0	81.50304477	7.9234	21.7682	False	True		JBx_203358	glycerol_stock_7-C2
328	568.0	pAN_00572	pks12_Ncom + pks15mm + borA1_Ccom + pPM021_MfeI_XhoI + lacI_T7_6xHis_TEV	SLIC/Gibson/CPEC	consolidated_gibson_plate_5	A6	consolidated_gibson_plate_5_QPLATE_1	F1	glycerol_stock_7	D2	aanava 2 211019	H3	50	ggaattgtgagcggataaca	colony_pcr_primer_plate	O22	40	tcgttttatttgatgcctgg	colony_pcr_primer_plate	O24	40	6715	colony_pcr_plate_4	A6	colony_pcr_plate_4#A06					False	False		JBx_203358	glycerol_stock_7-D2
329	568.0	pAN_00572	pks12_Ncom + pks15mm + borA1_Ccom + pPM021_MfeI_XhoI + lacI_T7_6xHis_TEV	SLIC/Gibson/CPEC	consolidated_gibson_plate_5	A6	consolidated_gibson_plate_5_QPLATE_1	F1	glycerol_stock_7	E2	aanava 2 211019	J3	50	ggaattgtgagcggataaca	colony_pcr_primer_plate	O22	40	tcgttttatttgatgcctgg	colony_pcr_primer_plate	O24	40	6715	colony_pcr_plate_4	B6	colony_pcr_plate_4#B06					False	False		JBx_203358	glycerol_stock_7-E2
330	568.0	pAN_00572	pks12_Ncom + pks15mm + borA1_Ccom + pPM021_MfeI_XhoI + lacI_T7_6xHis_TEV	SLIC/Gibson/CPEC	consolidated_gibson_plate_5	A6	consolidated_gibson_plate_5_QPLATE_1	F1	glycerol_stock_7	F2	aanava 2 211019	L3	50	ggaattgtgagcggataaca	colony_pcr_primer_plate	O22	40	tcgttttatttgatgcctgg	colony_pcr_primer_plate	O24	40	6715	colony_pcr_plate_4	C6	colony_pcr_plate_4#C06	641.0	65.49974797	4.0283	10.3747	False	False		JBx_203358	glycerol_stock_7-F2
331	569.0	pAN_00573	pks12_Ncom + pks15mm + borA1_Ccom + pPM021_MfeI_XhoI + lacI_lacUV5	SLIC/Gibson/CPEC	consolidated_gibson_plate_5	B6	consolidated_gibson_plate_5_QPLATE_1	F2	glycerol_stock_7	G2	aanava 2 211019	N3	50	ggaattgtgagcggataaca	colony_pcr_primer_plate	O22	40	tcgttttatttgatgcctgg	colony_pcr_primer_plate	O24	40	6633	colony_pcr_plate_4	D6	colony_pcr_plate_4#D06	646.0	66.64864169	5.1766	13.249	False	False		JBx_203359	glycerol_stock_7-G2
332	570.0	pAN_00574	pks12_Ncom + pks15mm + mlsA8_Ccom + pPM021_MfeI_XhoI + lacI_T7_6xHis_TEV	SLIC/Gibson/CPEC	consolidated_gibson_plate_5	C6	consolidated_gibson_plate_5_QPLATE_1	F3	glycerol_stock_7	H2	aanava 2 211019	P3	50	ggaattgtgagcggataaca	colony_pcr_primer_plate	O22	40	tcgttttatttgatgcctgg	colony_pcr_primer_plate	O24	40	6682	colony_pcr_plate_4	E6	colony_pcr_plate_4#E06	4724.0	41.39233008	6.3584	2.2	True	True		JBx_203360	glycerol_stock_7-H2
333	570.0	pAN_00574	pks12_Ncom + pks15mm + mlsA8_Ccom + pPM021_MfeI_XhoI + lacI_T7_6xHis_TEV	SLIC/Gibson/CPEC	consolidated_gibson_plate_5	C6	consolidated_gibson_plate_5_QPLATE_1	F3	glycerol_stock_7	A3	aanava 2 211019	B5	50	ggaattgtgagcggataaca	colony_pcr_primer_plate	O22	40	tcgttttatttgatgcctgg	colony_pcr_primer_plate	O24	40	6682	colony_pcr_plate_4	F6	colony_pcr_plate_4#F06	1223.0	94.99036036	28.7741	37.9508	False	False		JBx_203360	glycerol_stock_7-A3
334	570.0	pAN_00574	pks12_Ncom + pks15mm + mlsA8_Ccom + pPM021_MfeI_XhoI + lacI_T7_6xHis_TEV	SLIC/Gibson/CPEC	consolidated_gibson_plate_5	C6	consolidated_gibson_plate_5_QPLATE_1	F3	glycerol_stock_7	B3	aanava 2 211019	D5	50	ggaattgtgagcggataaca	colony_pcr_primer_plate	O22	40	tcgttttatttgatgcctgg	colony_pcr_primer_plate	O24	40	6682	colony_pcr_plate_4	G6	colony_pcr_plate_4#G06					False	False		JBx_203360	glycerol_stock_7-B3
335	574.0	pAN_00578	pks12_Ncom + pks6tb + mlsA8_Ccom + pPM021_MfeI_XhoI + lacI_T7_6xHis_TEV	SLIC/Gibson/CPEC	consolidated_gibson_plate_5	G6	consolidated_gibson_plate_5_QPLATE_1	F7	glycerol_stock_7	C3	aanava 2 211019	F5	50	ggaattgtgagcggataaca	colony_pcr_primer_plate	O22	40	tcgttttatttgatgcctgg	colony_pcr_primer_plate	O24	40	3526	colony_pcr_plate_4	H6	colony_pcr_plate_4#H06					False	False		JBx_203364	glycerol_stock_7-C3
336	574.0	pAN_00578	pks12_Ncom + pks6tb + mlsA8_Ccom + pPM021_MfeI_XhoI + lacI_T7_6xHis_TEV	SLIC/Gibson/CPEC	consolidated_gibson_plate_5	G6	consolidated_gibson_plate_5_QPLATE_1	F7	glycerol_stock_7	D3	aanava 2 211019	H5	50	ggaattgtgagcggataaca	colony_pcr_primer_plate	O22	40	tcgttttatttgatgcctgg	colony_pcr_primer_plate	O24	40	3526	colony_pcr_plate_4	A7	colony_pcr_plate_4#A07	4828.0	57.80582627	8.7429	2.5924	True	True		JBx_203364	glycerol_stock_7-D3
337	574.0	pAN_00578	pks12_Ncom + pks6tb + mlsA8_Ccom + pPM021_MfeI_XhoI + lacI_T7_6xHis_TEV	SLIC/Gibson/CPEC	consolidated_gibson_plate_5	G6	consolidated_gibson_plate_5_QPLATE_1	F7	glycerol_stock_7	E3	aanava 2 211019	J5	50	ggaattgtgagcggataaca	colony_pcr_primer_plate	O22	40	tcgttttatttgatgcctgg	colony_pcr_primer_plate	O24	40	3526	colony_pcr_plate_4	B7	colony_pcr_plate_4#B07	766.0	83.94921254	13.9443	30.1968	False	False		JBx_203364	glycerol_stock_7-E3
338	574.0	pAN_00578	pks12_Ncom + pks6tb + mlsA8_Ccom + pPM021_MfeI_XhoI + lacI_T7_6xHis_TEV	SLIC/Gibson/CPEC	consolidated_gibson_plate_5	G6	consolidated_gibson_plate_5_QPLATE_1	F7	glycerol_stock_7	F3	aanava 2 211019	L5	50	ggaattgtgagcggataaca	colony_pcr_primer_plate	O22	40	tcgttttatttgatgcctgg	colony_pcr_primer_plate	O24	40	3526	colony_pcr_plate_4	C7	colony_pcr_plate_4#C07	775.0	78.58763828	19.3581	41.1625	False	False		JBx_203364	glycerol_stock_7-F3
339	575.0	pAN_00579	pks12_Ncom + pks6tb + mlsA8_Ccom + pPM021_MfeI_XhoI + lacI_lacUV5	SLIC/Gibson/CPEC	consolidated_gibson_plate_5	H6	consolidated_gibson_plate_5_QPLATE_1	F8	glycerol_stock_7	G3	aanava 2 211019	N5	50	ggaattgtgagcggataaca	colony_pcr_primer_plate	O22	40	tcgttttatttgatgcctgg	colony_pcr_primer_plate	O24	40	3444	colony_pcr_plate_4	D7	colony_pcr_plate_4#D07					False	False		JBx_203365	glycerol_stock_7-G3
340	575.0	pAN_00579	pks12_Ncom + pks6tb + mlsA8_Ccom + pPM021_MfeI_XhoI + lacI_lacUV5	SLIC/Gibson/CPEC	consolidated_gibson_plate_5	H6	consolidated_gibson_plate_5_QPLATE_1	F8	glycerol_stock_7	H3	aanava 2 211019	P5	50	ggaattgtgagcggataaca	colony_pcr_primer_plate	O22	40	tcgttttatttgatgcctgg	colony_pcr_primer_plate	O24	40	3444	colony_pcr_plate_4	E7	colony_pcr_plate_4#E07	537.0	76.20805493	6.1932	19.0492	False	False		JBx_203365	glycerol_stock_7-H3
341	575.0	pAN_00579	pks12_Ncom + pks6tb + mlsA8_Ccom + pPM021_MfeI_XhoI + lacI_lacUV5	SLIC/Gibson/CPEC	consolidated_gibson_plate_5	H6	consolidated_gibson_plate_5_QPLATE_1	F8	glycerol_stock_7	A4	aanava 2 211019	B7	50	ggaattgtgagcggataaca	colony_pcr_primer_plate	O22	40	tcgttttatttgatgcctgg	colony_pcr_primer_plate	O24	40	3444	colony_pcr_plate_4	F7	colony_pcr_plate_4#F07	3358.0	48.70662826	6.7296	3.1464	True	True		JBx_203365	glycerol_stock_7-A4
342	575.0	pAN_00579	pks12_Ncom + pks6tb + mlsA8_Ccom + pPM021_MfeI_XhoI + lacI_lacUV5	SLIC/Gibson/CPEC	consolidated_gibson_plate_5	H6	consolidated_gibson_plate_5_QPLATE_1	F8	glycerol_stock_7	B4	aanava 2 211019	D7	50	ggaattgtgagcggataaca	colony_pcr_primer_plate	O22	40	tcgttttatttgatgcctgg	colony_pcr_primer_plate	O24	40	3444	colony_pcr_plate_4	G7	colony_pcr_plate_4#G07	437.0	82.76788861	9.3925	35.3643	False	False		JBx_203365	glycerol_stock_7-B4
343	576.0	pAN_00580	borLM + borA1_Ccom + pPM021_MfeI_XhoI + lacI_T7_6xHis_TEV	SLIC/Gibson/CPEC	consolidated_gibson_plate_5	A7	consolidated_gibson_plate_5_QPLATE_2	A1	glycerol_stock_7	C4	aanava 2 211019	F7	50	ggaattgtgagcggataaca	colony_pcr_primer_plate	O22	40	tcgttttatttgatgcctgg	colony_pcr_primer_plate	O24	40	2809	colony_pcr_plate_4	H7	colony_pcr_plate_4#H07	473.0	77.73832462	16.9454	59.1992	False	False		JBx_203366	glycerol_stock_7-C4
344	576.0	pAN_00580	borLM + borA1_Ccom + pPM021_MfeI_XhoI + lacI_T7_6xHis_TEV	SLIC/Gibson/CPEC	consolidated_gibson_plate_5	A7	consolidated_gibson_plate_5_QPLATE_2	A1	glycerol_stock_7	D4	aanava 2 211019	H7	50	ggaattgtgagcggataaca	colony_pcr_primer_plate	O22	40	tcgttttatttgatgcctgg	colony_pcr_primer_plate	O24	40	2809	colony_pcr_plate_4	A8	colony_pcr_plate_4#A08	468.0	94.7445465	16.5045	58.2772	False	False		JBx_203366	glycerol_stock_7-D4
345	576.0	pAN_00580	borLM + borA1_Ccom + pPM021_MfeI_XhoI + lacI_T7_6xHis_TEV	SLIC/Gibson/CPEC	consolidated_gibson_plate_5	A7	consolidated_gibson_plate_5_QPLATE_2	A1	glycerol_stock_7	E4	aanava 2 211019	J7	50	ggaattgtgagcggataaca	colony_pcr_primer_plate	O22	40	tcgttttatttgatgcctgg	colony_pcr_primer_plate	O24	40	2809	colony_pcr_plate_4	B8	colony_pcr_plate_4#B08					False	False		JBx_203366	glycerol_stock_7-E4
346	576.0	pAN_00580	borLM + borA1_Ccom + pPM021_MfeI_XhoI + lacI_T7_6xHis_TEV	SLIC/Gibson/CPEC	consolidated_gibson_plate_5	A7	consolidated_gibson_plate_5_QPLATE_2	A1	glycerol_stock_7	F4	aanava 2 211019	L7	50	ggaattgtgagcggataaca	colony_pcr_primer_plate	O22	40	tcgttttatttgatgcctgg	colony_pcr_primer_plate	O24	40	2809	colony_pcr_plate_4	C8	colony_pcr_plate_4#C08	475.0	89.74544057	21.0121	72.9421	False	False		JBx_203366	glycerol_stock_7-F4
347	579.0	pAN_00583	borLM + mlsA8_Ccom + pPM021_MfeI_XhoI + lacI_lacUV5	SLIC/Gibson/CPEC	consolidated_gibson_plate_5	D7	consolidated_gibson_plate_5_QPLATE_2	A4	glycerol_stock_7	G4	aanava 2 211019	N7	50	ggaattgtgagcggataaca	colony_pcr_primer_plate	O22	40	tcgttttatttgatgcctgg	colony_pcr_primer_plate	O24	40	2694	colony_pcr_plate_4	D8	colony_pcr_plate_4#D08	287.0	45.88086185	2.0634	11.9088	False	False		JBx_203369	glycerol_stock_7-G4
348	579.0	pAN_00583	borLM + mlsA8_Ccom + pPM021_MfeI_XhoI + lacI_lacUV5	SLIC/Gibson/CPEC	consolidated_gibson_plate_5	D7	consolidated_gibson_plate_5_QPLATE_2	A4	glycerol_stock_7	H4	aanava 2 211019	P7	50	ggaattgtgagcggataaca	colony_pcr_primer_plate	O22	40	tcgttttatttgatgcctgg	colony_pcr_primer_plate	O24	40	2694	colony_pcr_plate_4	E8	colony_pcr_plate_4#E08	1846.0	57.41708671	11.7101	10.3358	True	True		JBx_203369	glycerol_stock_7-H4
349	584.0	pAN_00588	lipLM + mlsA8_Ccom + pPM021_MfeI_XhoI + lacI_T7_6xHis_TEV	SLIC/Gibson/CPEC	consolidated_gibson_plate_5	G7	consolidated_gibson_plate_5_QPLATE_2	A7	glycerol_stock_7	A5	aanava 2 211019	B9	50	ggaattgtgagcggataaca	colony_pcr_primer_plate	O22	40	tcgttttatttgatgcctgg	colony_pcr_primer_plate	O24	40	2140	colony_pcr_plate_4	F8	colony_pcr_plate_4#F08	1827.0	54.91719681	12.0077	10.7659	True	True		JBx_203374	glycerol_stock_7-A5
350	584.0	pAN_00588	lipLM + mlsA8_Ccom + pPM021_MfeI_XhoI + lacI_T7_6xHis_TEV	SLIC/Gibson/CPEC	consolidated_gibson_plate_5	G7	consolidated_gibson_plate_5_QPLATE_2	A7	glycerol_stock_7	B5	aanava 2 211019	D9	50	ggaattgtgagcggataaca	colony_pcr_primer_plate	O22	40	tcgttttatttgatgcctgg	colony_pcr_primer_plate	O24	40	2140	colony_pcr_plate_4	G8	colony_pcr_plate_4#G08					False	False		JBx_203374	glycerol_stock_7-B5
351	584.0	pAN_00588	lipLM + mlsA8_Ccom + pPM021_MfeI_XhoI + lacI_T7_6xHis_TEV	SLIC/Gibson/CPEC	consolidated_gibson_plate_5	G7	consolidated_gibson_plate_5_QPLATE_2	A7	glycerol_stock_7	C5	aanava 2 211019	F9	50	ggaattgtgagcggataaca	colony_pcr_primer_plate	O22	40	tcgttttatttgatgcctgg	colony_pcr_primer_plate	O24	40	2140	colony_pcr_plate_4	H8	colony_pcr_plate_4#H08	498.0	89.28813956	7.6261	25.249000000000002	False	False		JBx_203374	glycerol_stock_7-C5
352	584.0	pAN_00588	lipLM + mlsA8_Ccom + pPM021_MfeI_XhoI + lacI_T7_6xHis_TEV	SLIC/Gibson/CPEC	consolidated_gibson_plate_5	G7	consolidated_gibson_plate_5_QPLATE_2	A7	glycerol_stock_7	D5	aanava 2 211019	H9	50	ggaattgtgagcggataaca	colony_pcr_primer_plate	O22	40	tcgttttatttgatgcctgg	colony_pcr_primer_plate	O24	40	2140	colony_pcr_plate_4	A9	colony_pcr_plate_4#A09	1904.0	82.83656933	15.6108	13.4683	True	True		JBx_203374	glycerol_stock_7-D5
353	585.0	pAN_00589	lipLM + mlsA8_Ccom + pPM021_MfeI_XhoI + lacI_lacUV5	SLIC/Gibson/CPEC	consolidated_gibson_plate_5	H7	consolidated_gibson_plate_5_QPLATE_2	A8	glycerol_stock_7	E5	aanava 2 211019	J9	50	ggaattgtgagcggataaca	colony_pcr_primer_plate	O22	40	tcgttttatttgatgcctgg	colony_pcr_primer_plate	O24	40	2058	colony_pcr_plate_4	B9	colony_pcr_plate_4#B09	1731.0	89.08804936	23.4494	22.3123	True	True		JBx_203375	glycerol_stock_7-E5
354	585.0	pAN_00589	lipLM + mlsA8_Ccom + pPM021_MfeI_XhoI + lacI_lacUV5	SLIC/Gibson/CPEC	consolidated_gibson_plate_5	H7	consolidated_gibson_plate_5_QPLATE_2	A8	glycerol_stock_7	F5	aanava 2 211019	L9	50	ggaattgtgagcggataaca	colony_pcr_primer_plate	O22	40	tcgttttatttgatgcctgg	colony_pcr_primer_plate	O24	40	2058	colony_pcr_plate_4	C9	colony_pcr_plate_4#C09	1693.0	89.74428941	43.4138	41.6457	True	True		JBx_203375	glycerol_stock_7-F5
355	585.0	pAN_00589	lipLM + mlsA8_Ccom + pPM021_MfeI_XhoI + lacI_lacUV5	SLIC/Gibson/CPEC	consolidated_gibson_plate_5	H7	consolidated_gibson_plate_5_QPLATE_2	A8	glycerol_stock_7	G5	aanava 2 211019	N9	50	ggaattgtgagcggataaca	colony_pcr_primer_plate	O22	40	tcgttttatttgatgcctgg	colony_pcr_primer_plate	O24	40	2058	colony_pcr_plate_4	D9	colony_pcr_plate_4#D09	1750.0	90.69358472	23.3107	21.9646	True	True		JBx_203375	glycerol_stock_7-G5
356	585.0	pAN_00589	lipLM + mlsA8_Ccom + pPM021_MfeI_XhoI + lacI_lacUV5	SLIC/Gibson/CPEC	consolidated_gibson_plate_5	H7	consolidated_gibson_plate_5_QPLATE_2	A8	glycerol_stock_7	H5	aanava 2 211019	P9	50	ggaattgtgagcggataaca	colony_pcr_primer_plate	O22	40	tcgttttatttgatgcctgg	colony_pcr_primer_plate	O24	40	2058	colony_pcr_plate_4	E9	colony_pcr_plate_4#E09	1712.0	79.464097	28.5737	27.5383	True	True		JBx_203375	glycerol_stock_7-H5
357	586.0	pAN_00590	lipLM + pks12_Ccom + pPM021_MfeI_XhoI + lacI_T7_6xHis_TEV	SLIC/Gibson/CPEC	consolidated_gibson_plate_5	A8	consolidated_gibson_plate_5_QPLATE_2	B1	glycerol_stock_7	A6	aanava 2 211019	B11	50	ggaattgtgagcggataaca	colony_pcr_primer_plate	O22	40	tcgttttatttgatgcctgg	colony_pcr_primer_plate	O24	40	2098	colony_pcr_plate_4	F9	colony_pcr_plate_4#F09	939.0	73.06836488	12.6097	22.1497	False	True		JBx_203376	glycerol_stock_7-A6
358	586.0	pAN_00590	lipLM + pks12_Ccom + pPM021_MfeI_XhoI + lacI_T7_6xHis_TEV	SLIC/Gibson/CPEC	consolidated_gibson_plate_5	A8	consolidated_gibson_plate_5_QPLATE_2	B1	glycerol_stock_7	B6	aanava 2 211019	D11	50	ggaattgtgagcggataaca	colony_pcr_primer_plate	O22	40	tcgttttatttgatgcctgg	colony_pcr_primer_plate	O24	40	2098	colony_pcr_plate_4	G9	colony_pcr_plate_4#G09	2886.0	62.56772674	10.0928	5.7037	True	True		JBx_203376	glycerol_stock_7-B6
359	586.0	pAN_00590	lipLM + pks12_Ccom + pPM021_MfeI_XhoI + lacI_T7_6xHis_TEV	SLIC/Gibson/CPEC	consolidated_gibson_plate_5	A8	consolidated_gibson_plate_5_QPLATE_2	B1	glycerol_stock_7	C6	aanava 2 211019	F11	50	ggaattgtgagcggataaca	colony_pcr_primer_plate	O22	40	tcgttttatttgatgcctgg	colony_pcr_primer_plate	O24	40	2098	colony_pcr_plate_4	H9	colony_pcr_plate_4#H09	931.0	73.87788497	14.7181	26.0199	False	True		JBx_203376	glycerol_stock_7-C6
360	586.0	pAN_00590	lipLM + pks12_Ccom + pPM021_MfeI_XhoI + lacI_T7_6xHis_TEV	SLIC/Gibson/CPEC	consolidated_gibson_plate_5	A8	consolidated_gibson_plate_5_QPLATE_2	B1	glycerol_stock_7	D6	aanava 2 211019	H11	50	ggaattgtgagcggataaca	colony_pcr_primer_plate	O22	40	tcgttttatttgatgcctgg	colony_pcr_primer_plate	O24	40	2098	colony_pcr_plate_4	A10	colony_pcr_plate_4#A10	931.0	74.31482638	21.6543	38.3646	False	False		JBx_203376	glycerol_stock_7-D6
361	587.0	pAN_00591	lipLM + pks12_Ccom + pPM021_MfeI_XhoI + lacI_lacUV5	SLIC/Gibson/CPEC	consolidated_gibson_plate_5	B8	consolidated_gibson_plate_5_QPLATE_2	B2	glycerol_stock_7	E6	aanava 2 211019	J11	50	ggaattgtgagcggataaca	colony_pcr_primer_plate	O22	40	tcgttttatttgatgcctgg	colony_pcr_primer_plate	O24	40	2016	colony_pcr_plate_4	B10	colony_pcr_plate_4#B10	1866.0	63.59422888	20.2933	17.703	True	True		JBx_203377	glycerol_stock_7-E6
362	587.0	pAN_00591	lipLM + pks12_Ccom + pPM021_MfeI_XhoI + lacI_lacUV5	SLIC/Gibson/CPEC	consolidated_gibson_plate_5	B8	consolidated_gibson_plate_5_QPLATE_2	B2	glycerol_stock_7	F6	aanava 2 211019	L11	50	ggaattgtgagcggataaca	colony_pcr_primer_plate	O22	40	tcgttttatttgatgcctgg	colony_pcr_primer_plate	O24	40	2016	colony_pcr_plate_4	C10	colony_pcr_plate_4#C10	1827.0	63.53645970000001	24.7857	22.1621	True	True		JBx_203377	glycerol_stock_7-F6
363	587.0	pAN_00591	lipLM + pks12_Ccom + pPM021_MfeI_XhoI + lacI_lacUV5	SLIC/Gibson/CPEC	consolidated_gibson_plate_5	B8	consolidated_gibson_plate_5_QPLATE_2	B2	glycerol_stock_7	G6	aanava 2 211019	N11	50	ggaattgtgagcggataaca	colony_pcr_primer_plate	O22	40	tcgttttatttgatgcctgg	colony_pcr_primer_plate	O24	40	2016	colony_pcr_plate_4	D10	colony_pcr_plate_4#D10	1885.0	84.18013501	19.1413	16.6715	True	True		JBx_203377	glycerol_stock_7-G6
364	587.0	pAN_00591	lipLM + pks12_Ccom + pPM021_MfeI_XhoI + lacI_lacUV5	SLIC/Gibson/CPEC	consolidated_gibson_plate_5	B8	consolidated_gibson_plate_5_QPLATE_2	B2	glycerol_stock_7	H6	aanava 2 211019	P11	50	ggaattgtgagcggataaca	colony_pcr_primer_plate	O22	40	tcgttttatttgatgcctgg	colony_pcr_primer_plate	O24	40	2016	colony_pcr_plate_4	E10	colony_pcr_plate_4#E10	2543.0	46.73107726	7.3229	4.8143	True	True		JBx_203377	glycerol_stock_7-H6
365	592.0	pAN_00596	eryLM + pks12_Ccom + pPM021_MfeI_XhoI + lacI_T7_6xHis_TEV	SLIC/Gibson/CPEC	consolidated_gibson_plate_5	G8	consolidated_gibson_plate_5_QPLATE_2	B7	glycerol_stock_7	A7	aanava 2 211019	B13	50	ggaattgtgagcggataaca	colony_pcr_primer_plate	O22	40	tcgttttatttgatgcctgg	colony_pcr_primer_plate	O24	40	2044	colony_pcr_plate_4	F10	colony_pcr_plate_4#F10	1770.0	62.67542947	10.8431	10.0614	True	True		JBx_203382	glycerol_stock_7-A7
366	592.0	pAN_00596	eryLM + pks12_Ccom + pPM021_MfeI_XhoI + lacI_T7_6xHis_TEV	SLIC/Gibson/CPEC	consolidated_gibson_plate_5	G8	consolidated_gibson_plate_5_QPLATE_2	B7	glycerol_stock_7	B7	aanava 2 211019	D13	50	ggaattgtgagcggataaca	colony_pcr_primer_plate	O22	40	tcgttttatttgatgcctgg	colony_pcr_primer_plate	O24	40	2044	colony_pcr_plate_4	G10	colony_pcr_plate_4#G10	1750.0	94.43482053	15.591	14.4671	True	True		JBx_203382	glycerol_stock_7-B7
367	594.0	pAN_00598	oleLM + borA1_Ccom + pPM021_MfeI_XhoI + lacI_T7_6xHis_TEV	SLIC/Gibson/CPEC	consolidated_gibson_plate_5	A9	consolidated_gibson_plate_5_QPLATE_2	C1	glycerol_stock_7	C7	aanava 2 211019	F13	50	ggaattgtgagcggataaca	colony_pcr_primer_plate	O22	40	tcgttttatttgatgcctgg	colony_pcr_primer_plate	O24	40	3610	colony_pcr_plate_4	H10	colony_pcr_plate_4#H10	475.0	87.91083269	9.8512	34.3427	False	False		JBx_203384	glycerol_stock_7-C7
368	594.0	pAN_00598	oleLM + borA1_Ccom + pPM021_MfeI_XhoI + lacI_T7_6xHis_TEV	SLIC/Gibson/CPEC	consolidated_gibson_plate_5	A9	consolidated_gibson_plate_5_QPLATE_2	C1	glycerol_stock_7	D7	aanava 2 211019	H13	50	ggaattgtgagcggataaca	colony_pcr_primer_plate	O22	40	tcgttttatttgatgcctgg	colony_pcr_primer_plate	O24	40	3610	colony_pcr_plate_4	A11	colony_pcr_plate_4#A11	1712.0	84.16380141	42.9838	41.1373	False	False		JBx_203384	glycerol_stock_7-D7
369	594.0	pAN_00598	oleLM + borA1_Ccom + pPM021_MfeI_XhoI + lacI_T7_6xHis_TEV	SLIC/Gibson/CPEC	consolidated_gibson_plate_5	A9	consolidated_gibson_plate_5_QPLATE_2	C1	glycerol_stock_7	E7	aanava 2 211019	J13	50	ggaattgtgagcggataaca	colony_pcr_primer_plate	O22	40	tcgttttatttgatgcctgg	colony_pcr_primer_plate	O24	40	3610	colony_pcr_plate_4	B11	colony_pcr_plate_4#B11	701.0	41.52934069	2.9561	6.9302	False	False		JBx_203384	glycerol_stock_7-E7
370	594.0	pAN_00598	oleLM + borA1_Ccom + pPM021_MfeI_XhoI + lacI_T7_6xHis_TEV	SLIC/Gibson/CPEC	consolidated_gibson_plate_5	A9	consolidated_gibson_plate_5_QPLATE_2	C1	glycerol_stock_7	F7	aanava 2 211019	L13	50	ggaattgtgagcggataaca	colony_pcr_primer_plate	O22	40	tcgttttatttgatgcctgg	colony_pcr_primer_plate	O24	40	3610	colony_pcr_plate_4	C11	colony_pcr_plate_4#C11	479.0	92.36927584	18.5411	63.8258	False	False		JBx_203384	glycerol_stock_7-F7
371	595.0	pAN_00599	oleLM + borA1_Ccom + pPM021_MfeI_XhoI + lacI_lacUV5	SLIC/Gibson/CPEC	consolidated_gibson_plate_5	B9	consolidated_gibson_plate_5_QPLATE_2	C2	glycerol_stock_7	G7	aanava 2 211019	N13	50	ggaattgtgagcggataaca	colony_pcr_primer_plate	O22	40	tcgttttatttgatgcctgg	colony_pcr_primer_plate	O24	40	3528	colony_pcr_plate_4	D11	colony_pcr_plate_4#D11	844.0	82.15559581	26.3961	51.8426	False	False		JBx_203385	glycerol_stock_7-G7
372	595.0	pAN_00599	oleLM + borA1_Ccom + pPM021_MfeI_XhoI + lacI_lacUV5	SLIC/Gibson/CPEC	consolidated_gibson_plate_5	B9	consolidated_gibson_plate_5_QPLATE_2	C2	glycerol_stock_7	H7	aanava 2 211019	P13	50	ggaattgtgagcggataaca	colony_pcr_primer_plate	O22	40	tcgttttatttgatgcctgg	colony_pcr_primer_plate	O24	40	3528	colony_pcr_plate_4	E11	colony_pcr_plate_4#E11	848.0	83.43132015	10.3026	20.1384	False	False		JBx_203385	glycerol_stock_7-H7
373	595.0	pAN_00599	oleLM + borA1_Ccom + pPM021_MfeI_XhoI + lacI_lacUV5	SLIC/Gibson/CPEC	consolidated_gibson_plate_5	B9	consolidated_gibson_plate_5_QPLATE_2	C2	glycerol_stock_7	A8	aanava 2 211019	B15	50	ggaattgtgagcggataaca	colony_pcr_primer_plate	O22	40	tcgttttatttgatgcctgg	colony_pcr_primer_plate	O24	40	3528	colony_pcr_plate_4	F11	colony_pcr_plate_4#F11	857.0	76.42581341	10.3518	19.9972	False	False		JBx_203385	glycerol_stock_7-A8
374	595.0	pAN_00599	oleLM + borA1_Ccom + pPM021_MfeI_XhoI + lacI_lacUV5	SLIC/Gibson/CPEC	consolidated_gibson_plate_5	B9	consolidated_gibson_plate_5_QPLATE_2	C2	glycerol_stock_7	B8	aanava 2 211019	D15	50	ggaattgtgagcggataaca	colony_pcr_primer_plate	O22	40	tcgttttatttgatgcctgg	colony_pcr_primer_plate	O24	40	3528	colony_pcr_plate_4	G11	colony_pcr_plate_4#G11	1501.0	77.04894033	15.7891	17.1778	False	False		JBx_203385	glycerol_stock_7-B8
375	597.0	pAN_00601	oleLM + mlsA8_Ccom + pPM021_MfeI_XhoI + lacI_lacUV5	SLIC/Gibson/CPEC	consolidated_gibson_plate_5	D9	consolidated_gibson_plate_5_QPLATE_2	C4	glycerol_stock_7	C8	aanava 2 211019	F15	50	ggaattgtgagcggataaca	colony_pcr_primer_plate	O22	40	tcgttttatttgatgcctgg	colony_pcr_primer_plate	O24	40	3495	colony_pcr_plate_4	H11	colony_pcr_plate_4#H11	1311.0	85.82044616	23.8017	29.8843	False	False		JBx_203387	glycerol_stock_7-C8
376	597.0	pAN_00601	oleLM + mlsA8_Ccom + pPM021_MfeI_XhoI + lacI_lacUV5	SLIC/Gibson/CPEC	consolidated_gibson_plate_5	D9	consolidated_gibson_plate_5_QPLATE_2	C4	glycerol_stock_7	D8	aanava 2 211019	H15	50	ggaattgtgagcggataaca	colony_pcr_primer_plate	O22	40	tcgttttatttgatgcctgg	colony_pcr_primer_plate	O24	40	3495	colony_pcr_plate_4	A12	colony_pcr_plate_4#A12	870.0	88.29552986	28.1095	53.1776	False	False		JBx_203387	glycerol_stock_7-D8
377	601.0	pAN_00605	pikLM + borA1_Ccom + pPM021_MfeI_XhoI + lacI_lacUV5	SLIC/Gibson/CPEC	consolidated_gibson_plate_5	F9	consolidated_gibson_plate_5_QPLATE_2	C6	glycerol_stock_7	E8	aanava 2 211019	J15	50	ggaattgtgagcggataaca	colony_pcr_primer_plate	O22	40	tcgttttatttgatgcctgg	colony_pcr_primer_plate	O24	40	3672	colony_pcr_plate_4	B12	colony_pcr_plate_4#B12	879.0	42.44414411	2.0099	3.7849	False	False		JBx_203391	glycerol_stock_7-E8
378	603.0	pAN_00607	pikLM + mlsA8_Ccom + pPM021_MfeI_XhoI + lacI_lacUV5	SLIC/Gibson/CPEC	consolidated_gibson_plate_5	H9	consolidated_gibson_plate_5_QPLATE_2	C8	glycerol_stock_7	F8	aanava 2 211019	L15	50	ggaattgtgagcggataaca	colony_pcr_primer_plate	O22	40	tcgttttatttgatgcctgg	colony_pcr_primer_plate	O24	40	3639	colony_pcr_plate_4	C12	colony_pcr_plate_4#C12	3358.0	76.77430469	9.805	4.6197	True	True		JBx_203393	glycerol_stock_7-F8
379	603.0	pAN_00607	pikLM + mlsA8_Ccom + pPM021_MfeI_XhoI + lacI_lacUV5	SLIC/Gibson/CPEC	consolidated_gibson_plate_5	H9	consolidated_gibson_plate_5_QPLATE_2	C8	glycerol_stock_7	G8	aanava 2 211019	N15	50	ggaattgtgagcggataaca	colony_pcr_primer_plate	O22	40	tcgttttatttgatgcctgg	colony_pcr_primer_plate	O24	40	3639	colony_pcr_plate_4	D12	colony_pcr_plate_4#D12	390.0	93.66873862	20.3737	86.3917	False	False		JBx_203393	glycerol_stock_7-G8
380	603.0	pAN_00607	pikLM + mlsA8_Ccom + pPM021_MfeI_XhoI + lacI_lacUV5	SLIC/Gibson/CPEC	consolidated_gibson_plate_5	H9	consolidated_gibson_plate_5_QPLATE_2	C8	glycerol_stock_7	H8	aanava 2 211019	P15	50	ggaattgtgagcggataaca	colony_pcr_primer_plate	O22	40	tcgttttatttgatgcctgg	colony_pcr_primer_plate	O24	40	3639	colony_pcr_plate_4	E12	colony_pcr_plate_4#E12	390.0	99.99877436	8.1589	34.5079	False	False		JBx_203393	glycerol_stock_7-H8
381	603.0	pAN_00607	pikLM + mlsA8_Ccom + pPM021_MfeI_XhoI + lacI_lacUV5	SLIC/Gibson/CPEC	consolidated_gibson_plate_5	H9	consolidated_gibson_plate_5_QPLATE_2	C8	glycerol_stock_7	A9	aanava 2 211019	B17	50	ggaattgtgagcggataaca	colony_pcr_primer_plate	O22	40	tcgttttatttgatgcctgg	colony_pcr_primer_plate	O24	40	3639	colony_pcr_plate_4	F12	colony_pcr_plate_4#F12	394.0	93.30680702	9.5911	40.358000000000004	False	False		JBx_203393	glycerol_stock_7-A9
382	604.0	pAN_00608	pikLM + pks12_Ccom + pPM021_MfeI_XhoI + lacI_T7_6xHis_TEV	SLIC/Gibson/CPEC	consolidated_gibson_plate_5	A10	consolidated_gibson_plate_5_QPLATE_2	D1	glycerol_stock_7	B9	aanava 2 211019	D17	50	ggaattgtgagcggataaca	colony_pcr_primer_plate	O22	40	tcgttttatttgatgcctgg	colony_pcr_primer_plate	O24	40	3679	colony_pcr_plate_4	G12	colony_pcr_plate_4#G12	2458.0	62.19090091	13.2063	8.841000000000001	True	True		JBx_203394	glycerol_stock_7-B9
383	604.0	pAN_00608	pikLM + pks12_Ccom + pPM021_MfeI_XhoI + lacI_T7_6xHis_TEV	SLIC/Gibson/CPEC	consolidated_gibson_plate_5	A10	consolidated_gibson_plate_5_QPLATE_2	D1	glycerol_stock_7	C9	aanava 2 211019	F17	50	ggaattgtgagcggataaca	colony_pcr_primer_plate	O22	40	tcgttttatttgatgcctgg	colony_pcr_primer_plate	O24	40	3679	colony_pcr_plate_4	H12	colony_pcr_plate_4#H12					False	True		JBx_203394	glycerol_stock_7-C9
384	604.0	pAN_00608	pikLM + pks12_Ccom + pPM021_MfeI_XhoI + lacI_T7_6xHis_TEV	SLIC/Gibson/CPEC	consolidated_gibson_plate_5	A10	consolidated_gibson_plate_5_QPLATE_2	D1	glycerol_stock_7	D9	aanava 2 211019	H17	50	ggaattgtgagcggataaca	colony_pcr_primer_plate	O22	40	tcgttttatttgatgcctgg	colony_pcr_primer_plate	O24	40	3679	colony_pcr_plate_5	A1	colony_pcr_plate_5#A01					False	False		JBx_203394	glycerol_stock_7-D9
385	604.0	pAN_00608	pikLM + pks12_Ccom + pPM021_MfeI_XhoI + lacI_T7_6xHis_TEV	SLIC/Gibson/CPEC	consolidated_gibson_plate_5	A10	consolidated_gibson_plate_5_QPLATE_2	D1	glycerol_stock_7	E9	aanava 2 211019	J17	50	ggaattgtgagcggataaca	colony_pcr_primer_plate	O22	40	tcgttttatttgatgcctgg	colony_pcr_primer_plate	O24	40	3679	colony_pcr_plate_5	B1	colony_pcr_plate_5#B01					False	False		JBx_203394	glycerol_stock_7-E9
386	605.0	pAN_00609	pikLM + pks12_Ccom + pPM021_MfeI_XhoI + lacI_lacUV5	SLIC/Gibson/CPEC	consolidated_gibson_plate_5	B10	consolidated_gibson_plate_5_QPLATE_2	D2	glycerol_stock_7	F9	aanava 2 211019	L17	50	ggaattgtgagcggataaca	colony_pcr_primer_plate	O22	40	tcgttttatttgatgcctgg	colony_pcr_primer_plate	O24	40	3597	colony_pcr_plate_5	C1	colony_pcr_plate_5#C01					False	False		JBx_203395	glycerol_stock_7-F9
387	605.0	pAN_00609	pikLM + pks12_Ccom + pPM021_MfeI_XhoI + lacI_lacUV5	SLIC/Gibson/CPEC	consolidated_gibson_plate_5	B10	consolidated_gibson_plate_5_QPLATE_2	D2	glycerol_stock_7	G9	aanava 2 211019	N17	50	ggaattgtgagcggataaca	colony_pcr_primer_plate	O22	40	tcgttttatttgatgcctgg	colony_pcr_primer_plate	O24	40	3597	colony_pcr_plate_5	D1	colony_pcr_plate_5#D01					False	False		JBx_203395	glycerol_stock_7-G9
388	605.0	pAN_00609	pikLM + pks12_Ccom + pPM021_MfeI_XhoI + lacI_lacUV5	SLIC/Gibson/CPEC	consolidated_gibson_plate_5	B10	consolidated_gibson_plate_5_QPLATE_2	D2	glycerol_stock_7	H9	aanava 2 211019	P17	50	ggaattgtgagcggataaca	colony_pcr_primer_plate	O22	40	tcgttttatttgatgcctgg	colony_pcr_primer_plate	O24	40	3597	colony_pcr_plate_5	E1	colony_pcr_plate_5#E01					False	False		JBx_203395	glycerol_stock_7-H9
389	605.0	pAN_00609	pikLM + pks12_Ccom + pPM021_MfeI_XhoI + lacI_lacUV5	SLIC/Gibson/CPEC	consolidated_gibson_plate_5	B10	consolidated_gibson_plate_5_QPLATE_2	D2	glycerol_stock_7	A10	aanava 2 211019	B19	50	ggaattgtgagcggataaca	colony_pcr_primer_plate	O22	40	tcgttttatttgatgcctgg	colony_pcr_primer_plate	O24	40	3597	colony_pcr_plate_5	F1	colony_pcr_plate_5#F01					False	False		JBx_203395	glycerol_stock_7-A10
390	606.0	pAN_00610	meiLM + borA1_Ccom + pPM021_MfeI_XhoI + lacI_T7_6xHis_TEV	SLIC/Gibson/CPEC	consolidated_gibson_plate_5	C10	consolidated_gibson_plate_5_QPLATE_2	D3	glycerol_stock_7	B10	aanava 2 211019	D19	50	ggaattgtgagcggataaca	colony_pcr_primer_plate	O22	40	tcgttttatttgatgcctgg	colony_pcr_primer_plate	O24	40	2161	colony_pcr_plate_5	G1	colony_pcr_plate_5#G01					False	False		JBx_203396	glycerol_stock_7-B10
391	608.0	pAN_00612	meiLM + mlsA8_Ccom + pPM021_MfeI_XhoI + lacI_T7_6xHis_TEV	SLIC/Gibson/CPEC	consolidated_gibson_plate_5	E10	consolidated_gibson_plate_5_QPLATE_2	D5	glycerol_stock_7	C10	aanava 2 211019	F19	50	ggaattgtgagcggataaca	colony_pcr_primer_plate	O22	40	tcgttttatttgatgcctgg	colony_pcr_primer_plate	O24	40	2128	colony_pcr_plate_5	H1	colony_pcr_plate_5#H01					False	False		JBx_203398	glycerol_stock_7-C10
392	610.0	pAN_00614	meiLM + pks12_Ccom + pPM021_MfeI_XhoI + lacI_T7_6xHis_TEV	SLIC/Gibson/CPEC	consolidated_gibson_plate_5	G10	consolidated_gibson_plate_5_QPLATE_2	D7	glycerol_stock_7	D10	aanava 2 211019	H19	50	ggaattgtgagcggataaca	colony_pcr_primer_plate	O22	40	tcgttttatttgatgcctgg	colony_pcr_primer_plate	O24	40	2086	colony_pcr_plate_5	A2	colony_pcr_plate_5#A02	416.0	95.52643358	7.683	30.3873	False	False		JBx_203400	glycerol_stock_7-D10
393	610.0	pAN_00614	meiLM + pks12_Ccom + pPM021_MfeI_XhoI + lacI_T7_6xHis_TEV	SLIC/Gibson/CPEC	consolidated_gibson_plate_5	G10	consolidated_gibson_plate_5_QPLATE_2	D7	glycerol_stock_7	E10	aanava 2 211019	J19	50	ggaattgtgagcggataaca	colony_pcr_primer_plate	O22	40	tcgttttatttgatgcctgg	colony_pcr_primer_plate	O24	40	2086	colony_pcr_plate_5	B2	colony_pcr_plate_5#B02					False	False		JBx_203400	glycerol_stock_7-E10
394	610.0	pAN_00614	meiLM + pks12_Ccom + pPM021_MfeI_XhoI + lacI_T7_6xHis_TEV	SLIC/Gibson/CPEC	consolidated_gibson_plate_5	G10	consolidated_gibson_plate_5_QPLATE_2	D7	glycerol_stock_7	F10	aanava 2 211019	L19	50	ggaattgtgagcggataaca	colony_pcr_primer_plate	O22	40	tcgttttatttgatgcctgg	colony_pcr_primer_plate	O24	40	2086	colony_pcr_plate_5	C2	colony_pcr_plate_5#C02					False	False		JBx_203400	glycerol_stock_7-F10
395	610.0	pAN_00614	meiLM + pks12_Ccom + pPM021_MfeI_XhoI + lacI_T7_6xHis_TEV	SLIC/Gibson/CPEC	consolidated_gibson_plate_5	G10	consolidated_gibson_plate_5_QPLATE_2	D7	glycerol_stock_7	G10	aanava 2 211019	N19	50	ggaattgtgagcggataaca	colony_pcr_primer_plate	O22	40	tcgttttatttgatgcctgg	colony_pcr_primer_plate	O24	40	2086	colony_pcr_plate_5	D2	colony_pcr_plate_5#D02					False	False		JBx_203400	glycerol_stock_7-G10
396	611.0	pAN_00615	meiLM + pks12_Ccom + pPM021_MfeI_XhoI + lacI_lacUV5	SLIC/Gibson/CPEC	consolidated_gibson_plate_5	H10	consolidated_gibson_plate_5_QPLATE_2	D8	glycerol_stock_7	H10	aanava 2 211019	P19	50	ggaattgtgagcggataaca	colony_pcr_primer_plate	O22	40	tcgttttatttgatgcctgg	colony_pcr_primer_plate	O24	40	2004	colony_pcr_plate_5	E2	colony_pcr_plate_5#E02					False	False		JBx_203401	glycerol_stock_7-H10
397	611.0	pAN_00615	meiLM + pks12_Ccom + pPM021_MfeI_XhoI + lacI_lacUV5	SLIC/Gibson/CPEC	consolidated_gibson_plate_5	H10	consolidated_gibson_plate_5_QPLATE_2	D8	glycerol_stock_7	A11	aanava 2 211019	B21	50	ggaattgtgagcggataaca	colony_pcr_primer_plate	O22	40	tcgttttatttgatgcctgg	colony_pcr_primer_plate	O24	40	2004	colony_pcr_plate_5	F2	colony_pcr_plate_5#F02					False	False		JBx_203401	glycerol_stock_7-A11
398	611.0	pAN_00615	meiLM + pks12_Ccom + pPM021_MfeI_XhoI + lacI_lacUV5	SLIC/Gibson/CPEC	consolidated_gibson_plate_5	H10	consolidated_gibson_plate_5_QPLATE_2	D8	glycerol_stock_7	B11	aanava 2 211019	D21	50	ggaattgtgagcggataaca	colony_pcr_primer_plate	O22	40	tcgttttatttgatgcctgg	colony_pcr_primer_plate	O24	40	2004	colony_pcr_plate_5	G2	colony_pcr_plate_5#G02					False	False		JBx_203401	glycerol_stock_7-B11
399	611.0	pAN_00615	meiLM + pks12_Ccom + pPM021_MfeI_XhoI + lacI_lacUV5	SLIC/Gibson/CPEC	consolidated_gibson_plate_5	H10	consolidated_gibson_plate_5_QPLATE_2	D8	glycerol_stock_7	C11	aanava 2 211019	F21	50	ggaattgtgagcggataaca	colony_pcr_primer_plate	O22	40	tcgttttatttgatgcctgg	colony_pcr_primer_plate	O24	40	2004	colony_pcr_plate_5	H2	colony_pcr_plate_5#H02					False	False		JBx_203401	glycerol_stock_7-C11
400	612.0	pAN_00616	cndLM + borA1_Ccom + pPM021_MfeI_XhoI + lacI_T7_6xHis_TEV	SLIC/Gibson/CPEC	consolidated_gibson_plate_5	A11	consolidated_gibson_plate_5_QPLATE_2	E1	glycerol_stock_7	D11	aanava 2 211019	H21	50	ggaattgtgagcggataaca	colony_pcr_primer_plate	O22	40	tcgttttatttgatgcctgg	colony_pcr_primer_plate	O24	40	2605	colony_pcr_plate_5	A3	colony_pcr_plate_5#A03					False	True		JBx_203402	glycerol_stock_7-D11
401	612.0	pAN_00616	cndLM + borA1_Ccom + pPM021_MfeI_XhoI + lacI_T7_6xHis_TEV	SLIC/Gibson/CPEC	consolidated_gibson_plate_5	A11	consolidated_gibson_plate_5_QPLATE_2	E1	glycerol_stock_7	E11	aanava 2 211019	J21	50	ggaattgtgagcggataaca	colony_pcr_primer_plate	O22	40	tcgttttatttgatgcctgg	colony_pcr_primer_plate	O24	40	2605	colony_pcr_plate_5	B3	colony_pcr_plate_5#B03					False	True		JBx_203402	glycerol_stock_7-E11
402	612.0	pAN_00616	cndLM + borA1_Ccom + pPM021_MfeI_XhoI + lacI_T7_6xHis_TEV	SLIC/Gibson/CPEC	consolidated_gibson_plate_5	A11	consolidated_gibson_plate_5_QPLATE_2	E1	glycerol_stock_7	F11	aanava 2 211019	L21	50	ggaattgtgagcggataaca	colony_pcr_primer_plate	O22	40	tcgttttatttgatgcctgg	colony_pcr_primer_plate	O24	40	2605	colony_pcr_plate_5	C3	colony_pcr_plate_5#C03					False	True		JBx_203402	glycerol_stock_7-F11
403	612.0	pAN_00616	cndLM + borA1_Ccom + pPM021_MfeI_XhoI + lacI_T7_6xHis_TEV	SLIC/Gibson/CPEC	consolidated_gibson_plate_5	A11	consolidated_gibson_plate_5_QPLATE_2	E1	glycerol_stock_7	G11	aanava 2 211019	N21	50	ggaattgtgagcggataaca	colony_pcr_primer_plate	O22	40	tcgttttatttgatgcctgg	colony_pcr_primer_plate	O24	40	2605	colony_pcr_plate_5	D3	colony_pcr_plate_5#D03					False	True		JBx_203402	glycerol_stock_7-G11
404	613.0	pAN_00617	cndLM + borA1_Ccom + pPM021_MfeI_XhoI + lacI_lacUV5	SLIC/Gibson/CPEC	consolidated_gibson_plate_5	B11	consolidated_gibson_plate_5_QPLATE_2	E2	glycerol_stock_7	H11	aanava 2 211019	P21	50	ggaattgtgagcggataaca	colony_pcr_primer_plate	O22	40	tcgttttatttgatgcctgg	colony_pcr_primer_plate	O24	40	2523	colony_pcr_plate_5	E3	colony_pcr_plate_5#E03					False	True		JBx_203403	glycerol_stock_7-H11
405	613.0	pAN_00617	cndLM + borA1_Ccom + pPM021_MfeI_XhoI + lacI_lacUV5	SLIC/Gibson/CPEC	consolidated_gibson_plate_5	B11	consolidated_gibson_plate_5_QPLATE_2	E2	glycerol_stock_7	A12	aanava 2 211019	B23	50	ggaattgtgagcggataaca	colony_pcr_primer_plate	O22	40	tcgttttatttgatgcctgg	colony_pcr_primer_plate	O24	40	2523	colony_pcr_plate_5	F3	colony_pcr_plate_5#F03					False	False		JBx_203403	glycerol_stock_7-A12
406	613.0	pAN_00617	cndLM + borA1_Ccom + pPM021_MfeI_XhoI + lacI_lacUV5	SLIC/Gibson/CPEC	consolidated_gibson_plate_5	B11	consolidated_gibson_plate_5_QPLATE_2	E2	glycerol_stock_7	B12	aanava 2 211019	D23	50	ggaattgtgagcggataaca	colony_pcr_primer_plate	O22	40	tcgttttatttgatgcctgg	colony_pcr_primer_plate	O24	40	2523	colony_pcr_plate_5	G3	colony_pcr_plate_5#G03					False	False		JBx_203403	glycerol_stock_7-B12
407	613.0	pAN_00617	cndLM + borA1_Ccom + pPM021_MfeI_XhoI + lacI_lacUV5	SLIC/Gibson/CPEC	consolidated_gibson_plate_5	B11	consolidated_gibson_plate_5_QPLATE_2	E2	glycerol_stock_7	C12	aanava 2 211019	F23	50	ggaattgtgagcggataaca	colony_pcr_primer_plate	O22	40	tcgttttatttgatgcctgg	colony_pcr_primer_plate	O24	40	2523	colony_pcr_plate_5	H3	colony_pcr_plate_5#H03	418.0	121.5770649	2.1755	8.5633	False	False		JBx_203403	glycerol_stock_7-C12
408	614.0	pAN_00618	cndLM + mlsA8_Ccom + pPM021_MfeI_XhoI + lacI_T7_6xHis_TEV	SLIC/Gibson/CPEC	consolidated_gibson_plate_5	C11	consolidated_gibson_plate_5_QPLATE_2	E3	glycerol_stock_7	D12	aanava 2 211019	H23	50	ggaattgtgagcggataaca	colony_pcr_primer_plate	O22	40	tcgttttatttgatgcctgg	colony_pcr_primer_plate	O24	40	2572	colony_pcr_plate_5	A4	colony_pcr_plate_5#A04					False	True		JBx_203404	glycerol_stock_7-D12
409	614.0	pAN_00618	cndLM + mlsA8_Ccom + pPM021_MfeI_XhoI + lacI_T7_6xHis_TEV	SLIC/Gibson/CPEC	consolidated_gibson_plate_5	C11	consolidated_gibson_plate_5_QPLATE_2	E3	glycerol_stock_7	E12	aanava 2 211019	J23	50	ggaattgtgagcggataaca	colony_pcr_primer_plate	O22	40	tcgttttatttgatgcctgg	colony_pcr_primer_plate	O24	40	2572	colony_pcr_plate_5	B4	colony_pcr_plate_5#B04					False	True		JBx_203404	glycerol_stock_7-E12
410	614.0	pAN_00618	cndLM + mlsA8_Ccom + pPM021_MfeI_XhoI + lacI_T7_6xHis_TEV	SLIC/Gibson/CPEC	consolidated_gibson_plate_5	C11	consolidated_gibson_plate_5_QPLATE_2	E3	glycerol_stock_7	F12	aanava 2 211019	L23	50	ggaattgtgagcggataaca	colony_pcr_primer_plate	O22	40	tcgttttatttgatgcctgg	colony_pcr_primer_plate	O24	40	2572	colony_pcr_plate_5	C4	colony_pcr_plate_5#C04					False	True		JBx_203404	glycerol_stock_7-F12
411	614.0	pAN_00618	cndLM + mlsA8_Ccom + pPM021_MfeI_XhoI + lacI_T7_6xHis_TEV	SLIC/Gibson/CPEC	consolidated_gibson_plate_5	C11	consolidated_gibson_plate_5_QPLATE_2	E3	glycerol_stock_7	G12	aanava 2 211019	N23	50	ggaattgtgagcggataaca	colony_pcr_primer_plate	O22	40	tcgttttatttgatgcctgg	colony_pcr_primer_plate	O24	40	2572	colony_pcr_plate_5	D4	colony_pcr_plate_5#D04					False	False		JBx_203404	glycerol_stock_7-G12
412	615.0	pAN_00619	cndLM + mlsA8_Ccom + pPM021_MfeI_XhoI + lacI_lacUV5	SLIC/Gibson/CPEC	consolidated_gibson_plate_5	D11	consolidated_gibson_plate_5_QPLATE_2	E4	glycerol_stock_8	A1	aanava 2 211019	B2	50	ggaattgtgagcggataaca	colony_pcr_primer_plate	O22	40	tcgttttatttgatgcctgg	colony_pcr_primer_plate	O24	40	2490	colony_pcr_plate_5	E4	colony_pcr_plate_5#E04	2144.0	84.95691929	9.663	7.1045	True	True		JBx_203405	glycerol_stock_8-A1
413	615.0	pAN_00619	cndLM + mlsA8_Ccom + pPM021_MfeI_XhoI + lacI_lacUV5	SLIC/Gibson/CPEC	consolidated_gibson_plate_5	D11	consolidated_gibson_plate_5_QPLATE_2	E4	glycerol_stock_8	B1	aanava 2 211019	D2	50	ggaattgtgagcggataaca	colony_pcr_primer_plate	O22	40	tcgttttatttgatgcctgg	colony_pcr_primer_plate	O24	40	2490	colony_pcr_plate_5	F4	colony_pcr_plate_5#F04	2201.0	104.3038622	2.8573	2.137	True	True		JBx_203405	glycerol_stock_8-B1
414	615.0	pAN_00619	cndLM + mlsA8_Ccom + pPM021_MfeI_XhoI + lacI_lacUV5	SLIC/Gibson/CPEC	consolidated_gibson_plate_5	D11	consolidated_gibson_plate_5_QPLATE_2	E4	glycerol_stock_8	C1	aanava 2 211019	F2	50	ggaattgtgagcggataaca	colony_pcr_primer_plate	O22	40	tcgttttatttgatgcctgg	colony_pcr_primer_plate	O24	40	2490	colony_pcr_plate_5	G4	colony_pcr_plate_5#G04	2172.0	82.75779175	6.8852	5.1472	True	True		JBx_203405	glycerol_stock_8-C1
415	617.0	pAN_00621	cndLM + pks12_Ccom + pPM021_MfeI_XhoI + lacI_lacUV5	SLIC/Gibson/CPEC	consolidated_gibson_plate_5	F11	consolidated_gibson_plate_5_QPLATE_2	E6	glycerol_stock_8	D1	aanava 2 211019	H2	50	ggaattgtgagcggataaca	colony_pcr_primer_plate	O22	40	tcgttttatttgatgcctgg	colony_pcr_primer_plate	O24	40	2448	colony_pcr_plate_5	H4	colony_pcr_plate_5#H04	2115.0	93.40374511	5.2973	4.0864	True	True		JBx_203407	glycerol_stock_8-D1
416	617.0	pAN_00621	cndLM + pks12_Ccom + pPM021_MfeI_XhoI + lacI_lacUV5	SLIC/Gibson/CPEC	consolidated_gibson_plate_5	F11	consolidated_gibson_plate_5_QPLATE_2	E6	glycerol_stock_8	E1	aanava 2 211019	J2	50	ggaattgtgagcggataaca	colony_pcr_primer_plate	O22	40	tcgttttatttgatgcctgg	colony_pcr_primer_plate	O24	40	2448	colony_pcr_plate_5	A5	colony_pcr_plate_5#A05	2201.0	123.1521977	2.2527	1.6856	True	True		JBx_203407	glycerol_stock_8-E1
417	617.0	pAN_00621	cndLM + pks12_Ccom + pPM021_MfeI_XhoI + lacI_lacUV5	SLIC/Gibson/CPEC	consolidated_gibson_plate_5	F11	consolidated_gibson_plate_5_QPLATE_2	E6	glycerol_stock_8	F1	aanava 2 211019	L2	50	ggaattgtgagcggataaca	colony_pcr_primer_plate	O22	40	tcgttttatttgatgcctgg	colony_pcr_primer_plate	O24	40	2448	colony_pcr_plate_5	B5	colony_pcr_plate_5#B05	2144.0	114.3591294	2.2698	1.7411	True	True		JBx_203407	glycerol_stock_8-F1
418	617.0	pAN_00621	cndLM + pks12_Ccom + pPM021_MfeI_XhoI + lacI_lacUV5	SLIC/Gibson/CPEC	consolidated_gibson_plate_5	F11	consolidated_gibson_plate_5_QPLATE_2	E6	glycerol_stock_8	G1	aanava 2 211019	N2	50	ggaattgtgagcggataaca	colony_pcr_primer_plate	O22	40	tcgttttatttgatgcctgg	colony_pcr_primer_plate	O24	40	2448	colony_pcr_plate_5	C5	colony_pcr_plate_5#C05	2172.0	113.15233300000001	2.088	1.5906	True	True		JBx_203407	glycerol_stock_8-G1
419	618.0	pAN_00622	jamC + borA1_Ccom + pPM021_MfeI_XhoI + lacI_T7_6xHis_TEV	SLIC/Gibson/CPEC	consolidated_gibson_plate_5	G11	consolidated_gibson_plate_5_QPLATE_2	E7	glycerol_stock_8	H1	aanava 2 211019	P2	50	ggaattgtgagcggataaca	colony_pcr_primer_plate	O22	40	tcgttttatttgatgcctgg	colony_pcr_primer_plate	O24	40	805	colony_pcr_plate_5	D5	colony_pcr_plate_5#D05					False	False		JBx_203408	glycerol_stock_8-H1
420	618.0	pAN_00622	jamC + borA1_Ccom + pPM021_MfeI_XhoI + lacI_T7_6xHis_TEV	SLIC/Gibson/CPEC	consolidated_gibson_plate_5	G11	consolidated_gibson_plate_5_QPLATE_2	E7	glycerol_stock_8	A2	aanava 2 211019	B4	50	ggaattgtgagcggataaca	colony_pcr_primer_plate	O22	40	tcgttttatttgatgcctgg	colony_pcr_primer_plate	O24	40	805	colony_pcr_plate_5	E5	colony_pcr_plate_5#E05					False	False		JBx_203408	glycerol_stock_8-A2
421	618.0	pAN_00622	jamC + borA1_Ccom + pPM021_MfeI_XhoI + lacI_T7_6xHis_TEV	SLIC/Gibson/CPEC	consolidated_gibson_plate_5	G11	consolidated_gibson_plate_5_QPLATE_2	E7	glycerol_stock_8	B2	aanava 2 211019	D4	50	ggaattgtgagcggataaca	colony_pcr_primer_plate	O22	40	tcgttttatttgatgcctgg	colony_pcr_primer_plate	O24	40	805	colony_pcr_plate_5	F5	colony_pcr_plate_5#F05					False	False		JBx_203408	glycerol_stock_8-B2
422	618.0	pAN_00622	jamC + borA1_Ccom + pPM021_MfeI_XhoI + lacI_T7_6xHis_TEV	SLIC/Gibson/CPEC	consolidated_gibson_plate_5	G11	consolidated_gibson_plate_5_QPLATE_2	E7	glycerol_stock_8	C2	aanava 2 211019	F4	50	ggaattgtgagcggataaca	colony_pcr_primer_plate	O22	40	tcgttttatttgatgcctgg	colony_pcr_primer_plate	O24	40	805	colony_pcr_plate_5	G5	colony_pcr_plate_5#G05					False	False		JBx_203408	glycerol_stock_8-C2
423	619.0	pAN_00623	jamC + borA1_Ccom + pPM021_MfeI_XhoI + lacI_lacUV5	SLIC/Gibson/CPEC	consolidated_gibson_plate_5	H11	consolidated_gibson_plate_5_QPLATE_2	E8	glycerol_stock_8	D2	aanava 2 211019	H4	50	ggaattgtgagcggataaca	colony_pcr_primer_plate	O22	40	tcgttttatttgatgcctgg	colony_pcr_primer_plate	O24	40	723	colony_pcr_plate_5	H5	colony_pcr_plate_5#H05	603.0	106.24371570000001	3.2756	8.9098	True	True		JBx_203409	glycerol_stock_8-D2
424	619.0	pAN_00623	jamC + borA1_Ccom + pPM021_MfeI_XhoI + lacI_lacUV5	SLIC/Gibson/CPEC	consolidated_gibson_plate_5	H11	consolidated_gibson_plate_5_QPLATE_2	E8	glycerol_stock_8	E2	aanava 2 211019	J4	50	ggaattgtgagcggataaca	colony_pcr_primer_plate	O22	40	tcgttttatttgatgcctgg	colony_pcr_primer_plate	O24	40	723	colony_pcr_plate_5	A6	colony_pcr_plate_5#A06	595.0	111.29614309999998	2.9607	8.1748	True	True		JBx_203409	glycerol_stock_8-E2
425	619.0	pAN_00623	jamC + borA1_Ccom + pPM021_MfeI_XhoI + lacI_lacUV5	SLIC/Gibson/CPEC	consolidated_gibson_plate_5	H11	consolidated_gibson_plate_5_QPLATE_2	E8	glycerol_stock_8	F2	aanava 2 211019	L4	50	ggaattgtgagcggataaca	colony_pcr_primer_plate	O22	40	tcgttttatttgatgcctgg	colony_pcr_primer_plate	O24	40	723	colony_pcr_plate_5	B6	colony_pcr_plate_5#B06	603.0	110.4030104	2.7285	7.337000000000001	True	True		JBx_203409	glycerol_stock_8-F2
426	620.0	pAN_00624	jamC + mlsA8_Ccom + pPM021_MfeI_XhoI + lacI_T7_6xHis_TEV	SLIC/Gibson/CPEC	consolidated_gibson_plate_5	A12	consolidated_gibson_plate_5_QPLATE_2	F1	glycerol_stock_8	G2	aanava 2 211019	N4	50	ggaattgtgagcggataaca	colony_pcr_primer_plate	O22	40	tcgttttatttgatgcctgg	colony_pcr_primer_plate	O24	40	772	colony_pcr_plate_5	C6	colony_pcr_plate_5#C06	669.0	59.11833831	3.7228	9.1306	True	True		JBx_203410	glycerol_stock_8-G2
427	620.0	pAN_00624	jamC + mlsA8_Ccom + pPM021_MfeI_XhoI + lacI_T7_6xHis_TEV	SLIC/Gibson/CPEC	consolidated_gibson_plate_5	A12	consolidated_gibson_plate_5_QPLATE_2	F1	glycerol_stock_8	H2	aanava 2 211019	P4	50	ggaattgtgagcggataaca	colony_pcr_primer_plate	O22	40	tcgttttatttgatgcctgg	colony_pcr_primer_plate	O24	40	772	colony_pcr_plate_5	D6	colony_pcr_plate_5#D06	674.0	93.59174063	2.5836	6.3086	True	True		JBx_203410	glycerol_stock_8-H2
428	620.0	pAN_00624	jamC + mlsA8_Ccom + pPM021_MfeI_XhoI + lacI_T7_6xHis_TEV	SLIC/Gibson/CPEC	consolidated_gibson_plate_5	A12	consolidated_gibson_plate_5_QPLATE_2	F1	glycerol_stock_8	A3	aanava 2 211019	B6	50	ggaattgtgagcggataaca	colony_pcr_primer_plate	O22	40	tcgttttatttgatgcctgg	colony_pcr_primer_plate	O24	40	772	colony_pcr_plate_5	E6	colony_pcr_plate_5#E06	654.0	90.73977537	3.8294	9.6657	True	True		JBx_203410	glycerol_stock_8-A3
429	620.0	pAN_00624	jamC + mlsA8_Ccom + pPM021_MfeI_XhoI + lacI_T7_6xHis_TEV	SLIC/Gibson/CPEC	consolidated_gibson_plate_5	A12	consolidated_gibson_plate_5_QPLATE_2	F1	glycerol_stock_8	B3	aanava 2 211019	D6	50	ggaattgtgagcggataaca	colony_pcr_primer_plate	O22	40	tcgttttatttgatgcctgg	colony_pcr_primer_plate	O24	40	772	colony_pcr_plate_5	F6	colony_pcr_plate_5#F06					False	True		JBx_203410	glycerol_stock_8-B3
430	621.0	pAN_00625	jamC + mlsA8_Ccom + pPM021_MfeI_XhoI + lacI_lacUV5	SLIC/Gibson/CPEC	consolidated_gibson_plate_5	B12	consolidated_gibson_plate_5_QPLATE_2	F2	glycerol_stock_8	C3	aanava 2 211019	F6	50	ggaattgtgagcggataaca	colony_pcr_primer_plate	O22	40	tcgttttatttgatgcctgg	colony_pcr_primer_plate	O24	40	690	colony_pcr_plate_5	G6	colony_pcr_plate_5#G06					False	True		JBx_203411	glycerol_stock_8-C3
431	621.0	pAN_00625	jamC + mlsA8_Ccom + pPM021_MfeI_XhoI + lacI_lacUV5	SLIC/Gibson/CPEC	consolidated_gibson_plate_5	B12	consolidated_gibson_plate_5_QPLATE_2	F2	glycerol_stock_8	D3	aanava 2 211019	H6	50	ggaattgtgagcggataaca	colony_pcr_primer_plate	O22	40	tcgttttatttgatgcctgg	colony_pcr_primer_plate	O24	40	690	colony_pcr_plate_5	H6	colony_pcr_plate_5#H06	392.0	96.41152594	4.3229	18.2367	True	True		JBx_203411	glycerol_stock_8-D3
432	621.0	pAN_00625	jamC + mlsA8_Ccom + pPM021_MfeI_XhoI + lacI_lacUV5	SLIC/Gibson/CPEC	consolidated_gibson_plate_5	B12	consolidated_gibson_plate_5_QPLATE_2	F2	glycerol_stock_8	E3	aanava 2 211019	J6	50	ggaattgtgagcggataaca	colony_pcr_primer_plate	O22	40	tcgttttatttgatgcctgg	colony_pcr_primer_plate	O24	40	690	colony_pcr_plate_5	A7	colony_pcr_plate_5#A07	567.0	112.3882967	2.4776	7.1909	True	True		JBx_203411	glycerol_stock_8-E3
433	621.0	pAN_00625	jamC + mlsA8_Ccom + pPM021_MfeI_XhoI + lacI_lacUV5	SLIC/Gibson/CPEC	consolidated_gibson_plate_5	B12	consolidated_gibson_plate_5_QPLATE_2	F2	glycerol_stock_8	F3	aanava 2 211019	L6	50	ggaattgtgagcggataaca	colony_pcr_primer_plate	O22	40	tcgttttatttgatgcctgg	colony_pcr_primer_plate	O24	40	690	colony_pcr_plate_5	B7	colony_pcr_plate_5#B07	578.0	99.75805924	4.5768	13.0532	True	True		JBx_203411	glycerol_stock_8-F3
434	622.0	pAN_00626	jamC + pks12_Ccom + pPM021_MfeI_XhoI + lacI_T7_6xHis_TEV	SLIC/Gibson/CPEC	consolidated_gibson_plate_5	C12	consolidated_gibson_plate_5_QPLATE_2	F3	glycerol_stock_8	G3	aanava 2 211019	N6	50	ggaattgtgagcggataaca	colony_pcr_primer_plate	O22	40	tcgttttatttgatgcctgg	colony_pcr_primer_plate	O24	40	730	colony_pcr_plate_5	C7	colony_pcr_plate_5#C07					False	True		JBx_203412	glycerol_stock_8-G3
435	622.0	pAN_00626	jamC + pks12_Ccom + pPM021_MfeI_XhoI + lacI_T7_6xHis_TEV	SLIC/Gibson/CPEC	consolidated_gibson_plate_5	C12	consolidated_gibson_plate_5_QPLATE_2	F3	glycerol_stock_8	H3	aanava 2 211019	P6	50	ggaattgtgagcggataaca	colony_pcr_primer_plate	O22	40	tcgttttatttgatgcctgg	colony_pcr_primer_plate	O24	40	730	colony_pcr_plate_5	D7	colony_pcr_plate_5#D07					False	True		JBx_203412	glycerol_stock_8-H3
436	622.0	pAN_00626	jamC + pks12_Ccom + pPM021_MfeI_XhoI + lacI_T7_6xHis_TEV	SLIC/Gibson/CPEC	consolidated_gibson_plate_5	C12	consolidated_gibson_plate_5_QPLATE_2	F3	glycerol_stock_8	A4	aanava 2 211019	B8	50	ggaattgtgagcggataaca	colony_pcr_primer_plate	O22	40	tcgttttatttgatgcctgg	colony_pcr_primer_plate	O24	40	730	colony_pcr_plate_5	E7	colony_pcr_plate_5#E07					False	True		JBx_203412	glycerol_stock_8-A4
437	622.0	pAN_00626	jamC + pks12_Ccom + pPM021_MfeI_XhoI + lacI_T7_6xHis_TEV	SLIC/Gibson/CPEC	consolidated_gibson_plate_5	C12	consolidated_gibson_plate_5_QPLATE_2	F3	glycerol_stock_8	B4	aanava 2 211019	D8	50	ggaattgtgagcggataaca	colony_pcr_primer_plate	O22	40	tcgttttatttgatgcctgg	colony_pcr_primer_plate	O24	40	730	colony_pcr_plate_5	F7	colony_pcr_plate_5#F07					False	True		JBx_203412	glycerol_stock_8-B4
438	623.0	pAN_00627	jamC + pks12_Ccom + pPM021_MfeI_XhoI + lacI_lacUV5	SLIC/Gibson/CPEC	consolidated_gibson_plate_5	D12	consolidated_gibson_plate_5_QPLATE_2	F4	glycerol_stock_8	C4	aanava 2 211019	F8	50	ggaattgtgagcggataaca	colony_pcr_primer_plate	O22	40	tcgttttatttgatgcctgg	colony_pcr_primer_plate	O24	40	648	colony_pcr_plate_5	G7	colony_pcr_plate_5#G07					False	True		JBx_203413	glycerol_stock_8-C4
439	623.0	pAN_00627	jamC + pks12_Ccom + pPM021_MfeI_XhoI + lacI_lacUV5	SLIC/Gibson/CPEC	consolidated_gibson_plate_5	D12	consolidated_gibson_plate_5_QPLATE_2	F4	glycerol_stock_8	D4	aanava 2 211019	H8	50	ggaattgtgagcggataaca	colony_pcr_primer_plate	O22	40	tcgttttatttgatgcctgg	colony_pcr_primer_plate	O24	40	648	colony_pcr_plate_5	H7	colony_pcr_plate_5#H07	534.0	100.1646024	3.7119999999999997	11.4175	True	True		JBx_203413	glycerol_stock_8-D4
440	623.0	pAN_00627	jamC + pks12_Ccom + pPM021_MfeI_XhoI + lacI_lacUV5	SLIC/Gibson/CPEC	consolidated_gibson_plate_5	D12	consolidated_gibson_plate_5_QPLATE_2	F4	glycerol_stock_8	E4	aanava 2 211019	J8	50	ggaattgtgagcggataaca	colony_pcr_primer_plate	O22	40	tcgttttatttgatgcctgg	colony_pcr_primer_plate	O24	40	648	colony_pcr_plate_5	A8	colony_pcr_plate_5#A08					False	True		JBx_203413	glycerol_stock_8-E4
441	623.0	pAN_00627	jamC + pks12_Ccom + pPM021_MfeI_XhoI + lacI_lacUV5	SLIC/Gibson/CPEC	consolidated_gibson_plate_5	D12	consolidated_gibson_plate_5_QPLATE_2	F4	glycerol_stock_8	F4	aanava 2 211019	L8	50	ggaattgtgagcggataaca	colony_pcr_primer_plate	O22	40	tcgttttatttgatgcctgg	colony_pcr_primer_plate	O24	40	648	colony_pcr_plate_5	B8	colony_pcr_plate_5#B08	537.0	88.14814406	15.975	49.1362	True	True		JBx_203413	glycerol_stock_8-F4
442	624.0	pAN_00628	mycLM + borA1_Ccom + pPM021_MfeI_XhoI + lacI_T7_6xHis_TEV	SLIC/Gibson/CPEC	consolidated_gibson_plate_5	E12	consolidated_gibson_plate_5_QPLATE_2	F5	glycerol_stock_8	G4	aanava 2 211019	N8	50	ggaattgtgagcggataaca	colony_pcr_primer_plate	O22	40	tcgttttatttgatgcctgg	colony_pcr_primer_plate	O24	40	2458	colony_pcr_plate_5	C8	colony_pcr_plate_5#C08					False	True		JBx_203414	glycerol_stock_8-G4
443	624.0	pAN_00628	mycLM + borA1_Ccom + pPM021_MfeI_XhoI + lacI_T7_6xHis_TEV	SLIC/Gibson/CPEC	consolidated_gibson_plate_5	E12	consolidated_gibson_plate_5_QPLATE_2	F5	glycerol_stock_8	H4	aanava 2 211019	P8	50	ggaattgtgagcggataaca	colony_pcr_primer_plate	O22	40	tcgttttatttgatgcctgg	colony_pcr_primer_plate	O24	40	2458	colony_pcr_plate_5	D8	colony_pcr_plate_5#D08					False	True		JBx_203414	glycerol_stock_8-H4
444	624.0	pAN_00628	mycLM + borA1_Ccom + pPM021_MfeI_XhoI + lacI_T7_6xHis_TEV	SLIC/Gibson/CPEC	consolidated_gibson_plate_5	E12	consolidated_gibson_plate_5_QPLATE_2	F5	glycerol_stock_8	A5	aanava 2 211019	B10	50	ggaattgtgagcggataaca	colony_pcr_primer_plate	O22	40	tcgttttatttgatgcctgg	colony_pcr_primer_plate	O24	40	2458	colony_pcr_plate_5	E8	colony_pcr_plate_5#E08					False	False		JBx_203414	glycerol_stock_8-A5
445	624.0	pAN_00628	mycLM + borA1_Ccom + pPM021_MfeI_XhoI + lacI_T7_6xHis_TEV	SLIC/Gibson/CPEC	consolidated_gibson_plate_5	E12	consolidated_gibson_plate_5_QPLATE_2	F5	glycerol_stock_8	B5	aanava 2 211019	D10	50	ggaattgtgagcggataaca	colony_pcr_primer_plate	O22	40	tcgttttatttgatgcctgg	colony_pcr_primer_plate	O24	40	2458	colony_pcr_plate_5	F8	colony_pcr_plate_5#F08					False	True		JBx_203414	glycerol_stock_8-B5
446	625.0	pAN_00629	mycLM + borA1_Ccom + pPM021_MfeI_XhoI + lacI_lacUV5	SLIC/Gibson/CPEC	consolidated_gibson_plate_5	F12	consolidated_gibson_plate_5_QPLATE_2	F6	glycerol_stock_8	C5	aanava 2 211019	F10	50	ggaattgtgagcggataaca	colony_pcr_primer_plate	O22	40	tcgttttatttgatgcctgg	colony_pcr_primer_plate	O24	40	2376	colony_pcr_plate_5	G8	colony_pcr_plate_5#G08					False	False		JBx_203415	glycerol_stock_8-C5
447	625.0	pAN_00629	mycLM + borA1_Ccom + pPM021_MfeI_XhoI + lacI_lacUV5	SLIC/Gibson/CPEC	consolidated_gibson_plate_5	F12	consolidated_gibson_plate_5_QPLATE_2	F6	glycerol_stock_8	D5	aanava 2 211019	H10	50	ggaattgtgagcggataaca	colony_pcr_primer_plate	O22	40	tcgttttatttgatgcctgg	colony_pcr_primer_plate	O24	40	2376	colony_pcr_plate_5	H8	colony_pcr_plate_5#H08					False	False		JBx_203415	glycerol_stock_8-D5
448	625.0	pAN_00629	mycLM + borA1_Ccom + pPM021_MfeI_XhoI + lacI_lacUV5	SLIC/Gibson/CPEC	consolidated_gibson_plate_5	F12	consolidated_gibson_plate_5_QPLATE_2	F6	glycerol_stock_8	E5	aanava 2 211019	J10	50	ggaattgtgagcggataaca	colony_pcr_primer_plate	O22	40	tcgttttatttgatgcctgg	colony_pcr_primer_plate	O24	40	2376	colony_pcr_plate_5	A9	colony_pcr_plate_5#A09					False	False		JBx_203415	glycerol_stock_8-E5
449	625.0	pAN_00629	mycLM + borA1_Ccom + pPM021_MfeI_XhoI + lacI_lacUV5	SLIC/Gibson/CPEC	consolidated_gibson_plate_5	F12	consolidated_gibson_plate_5_QPLATE_2	F6	glycerol_stock_8	F5	aanava 2 211019	L10	50	ggaattgtgagcggataaca	colony_pcr_primer_plate	O22	40	tcgttttatttgatgcctgg	colony_pcr_primer_plate	O24	40	2376	colony_pcr_plate_5	B9	colony_pcr_plate_5#B09					False	False		JBx_203415	glycerol_stock_8-F5
450	626.0	pAN_00630	mycLM + mlsA8_Ccom + pPM021_MfeI_XhoI + lacI_T7_6xHis_TEV	SLIC/Gibson/CPEC	consolidated_gibson_plate_5	G12	consolidated_gibson_plate_5_QPLATE_2	F7	glycerol_stock_8	G5	aanava 2 211019	N10	50	ggaattgtgagcggataaca	colony_pcr_primer_plate	O22	40	tcgttttatttgatgcctgg	colony_pcr_primer_plate	O24	40	2425	colony_pcr_plate_5	C9	colony_pcr_plate_5#C09					False	True		JBx_203416	glycerol_stock_8-G5
451	626.0	pAN_00630	mycLM + mlsA8_Ccom + pPM021_MfeI_XhoI + lacI_T7_6xHis_TEV	SLIC/Gibson/CPEC	consolidated_gibson_plate_5	G12	consolidated_gibson_plate_5_QPLATE_2	F7	glycerol_stock_8	H5	aanava 2 211019	P10	50	ggaattgtgagcggataaca	colony_pcr_primer_plate	O22	40	tcgttttatttgatgcctgg	colony_pcr_primer_plate	O24	40	2425	colony_pcr_plate_5	D9	colony_pcr_plate_5#D09					False	False		JBx_203416	glycerol_stock_8-H5
452	626.0	pAN_00630	mycLM + mlsA8_Ccom + pPM021_MfeI_XhoI + lacI_T7_6xHis_TEV	SLIC/Gibson/CPEC	consolidated_gibson_plate_5	G12	consolidated_gibson_plate_5_QPLATE_2	F7	glycerol_stock_8	A6	aanava 2 211019	B12	50	ggaattgtgagcggataaca	colony_pcr_primer_plate	O22	40	tcgttttatttgatgcctgg	colony_pcr_primer_plate	O24	40	2425	colony_pcr_plate_5	E9	colony_pcr_plate_5#E09					False	False		JBx_203416	glycerol_stock_8-A6
453	626.0	pAN_00630	mycLM + mlsA8_Ccom + pPM021_MfeI_XhoI + lacI_T7_6xHis_TEV	SLIC/Gibson/CPEC	consolidated_gibson_plate_5	G12	consolidated_gibson_plate_5_QPLATE_2	F7	glycerol_stock_8	B6	aanava 2 211019	D12	50	ggaattgtgagcggataaca	colony_pcr_primer_plate	O22	40	tcgttttatttgatgcctgg	colony_pcr_primer_plate	O24	40	2425	colony_pcr_plate_5	F9	colony_pcr_plate_5#F09					False	False		JBx_203416	glycerol_stock_8-B6
454	627.0	pAN_00631	mycLM + mlsA8_Ccom + pPM021_MfeI_XhoI + lacI_lacUV5	SLIC/Gibson/CPEC	consolidated_gibson_plate_5	H12	consolidated_gibson_plate_5_QPLATE_2	F8	glycerol_stock_8	C6	aanava 2 211019	F12	50	ggaattgtgagcggataaca	colony_pcr_primer_plate	O22	40	tcgttttatttgatgcctgg	colony_pcr_primer_plate	O24	40	2343	colony_pcr_plate_5	G9	colony_pcr_plate_5#G09					False	False		JBx_203417	glycerol_stock_8-C6
455	627.0	pAN_00631	mycLM + mlsA8_Ccom + pPM021_MfeI_XhoI + lacI_lacUV5	SLIC/Gibson/CPEC	consolidated_gibson_plate_5	H12	consolidated_gibson_plate_5_QPLATE_2	F8	glycerol_stock_8	D6	aanava 2 211019	H12	50	ggaattgtgagcggataaca	colony_pcr_primer_plate	O22	40	tcgttttatttgatgcctgg	colony_pcr_primer_plate	O24	40	2343	colony_pcr_plate_5	H9	colony_pcr_plate_5#H09					False	False		JBx_203417	glycerol_stock_8-D6
456	627.0	pAN_00631	mycLM + mlsA8_Ccom + pPM021_MfeI_XhoI + lacI_lacUV5	SLIC/Gibson/CPEC	consolidated_gibson_plate_5	H12	consolidated_gibson_plate_5_QPLATE_2	F8	glycerol_stock_8	E6	aanava 2 211019	J12	50	ggaattgtgagcggataaca	colony_pcr_primer_plate	O22	40	tcgttttatttgatgcctgg	colony_pcr_primer_plate	O24	40	2343	colony_pcr_plate_5	A10	colony_pcr_plate_5#A10					False	False		JBx_203417	glycerol_stock_8-E6
457	627.0	pAN_00631	mycLM + mlsA8_Ccom + pPM021_MfeI_XhoI + lacI_lacUV5	SLIC/Gibson/CPEC	consolidated_gibson_plate_5	H12	consolidated_gibson_plate_5_QPLATE_2	F8	glycerol_stock_8	F6	aanava 2 211019	L12	50	ggaattgtgagcggataaca	colony_pcr_primer_plate	O22	40	tcgttttatttgatgcctgg	colony_pcr_primer_plate	O24	40	2343	colony_pcr_plate_5	B10	colony_pcr_plate_5#B10					False	False		JBx_203417	glycerol_stock_8-F6
458	628.0	pAN_00632	mycLM + pks12_Ccom + pPM021_MfeI_XhoI + lacI_T7_6xHis_TEV	SLIC/Gibson/CPEC	consolidated_gibson_plate_6	A1	consolidated_gibson_plate_6_QPLATE_1	A1	glycerol_stock_9	A1	aanava 3 211019	A1	50	ggaattgtgagcggataaca	colony_pcr_primer_plate	O22	40	tcgttttatttgatgcctgg	colony_pcr_primer_plate	O24	40	2383	colony_pcr_plate_5	C10	colony_pcr_plate_5#C10					False	False		JBx_203418	glycerol_stock_9-A1
459	628.0	pAN_00632	mycLM + pks12_Ccom + pPM021_MfeI_XhoI + lacI_T7_6xHis_TEV	SLIC/Gibson/CPEC	consolidated_gibson_plate_6	A1	consolidated_gibson_plate_6_QPLATE_1	A1	glycerol_stock_9	B1	aanava 3 211019	C1	50	ggaattgtgagcggataaca	colony_pcr_primer_plate	O22	40	tcgttttatttgatgcctgg	colony_pcr_primer_plate	O24	40	2383	colony_pcr_plate_5	D10	colony_pcr_plate_5#D10					False	True		JBx_203418	glycerol_stock_9-B1
460	628.0	pAN_00632	mycLM + pks12_Ccom + pPM021_MfeI_XhoI + lacI_T7_6xHis_TEV	SLIC/Gibson/CPEC	consolidated_gibson_plate_6	A1	consolidated_gibson_plate_6_QPLATE_1	A1	glycerol_stock_9	C1	aanava 3 211019	E1	50	ggaattgtgagcggataaca	colony_pcr_primer_plate	O22	40	tcgttttatttgatgcctgg	colony_pcr_primer_plate	O24	40	2383	colony_pcr_plate_5	E10	colony_pcr_plate_5#E10					False	True		JBx_203418	glycerol_stock_9-C1
461	628.0	pAN_00632	mycLM + pks12_Ccom + pPM021_MfeI_XhoI + lacI_T7_6xHis_TEV	SLIC/Gibson/CPEC	consolidated_gibson_plate_6	A1	consolidated_gibson_plate_6_QPLATE_1	A1	glycerol_stock_9	D1	aanava 3 211019	G1	50	ggaattgtgagcggataaca	colony_pcr_primer_plate	O22	40	tcgttttatttgatgcctgg	colony_pcr_primer_plate	O24	40	2383	colony_pcr_plate_5	F10	colony_pcr_plate_5#F10					False	True		JBx_203418	glycerol_stock_9-D1
462	629.0	pAN_00633	mycLM + pks12_Ccom + pPM021_MfeI_XhoI + lacI_lacUV5	SLIC/Gibson/CPEC	consolidated_gibson_plate_6	B1	consolidated_gibson_plate_6_QPLATE_1	A2	glycerol_stock_9	E1	aanava 3 211019	I1	50	ggaattgtgagcggataaca	colony_pcr_primer_plate	O22	40	tcgttttatttgatgcctgg	colony_pcr_primer_plate	O24	40	2301	colony_pcr_plate_5	G10	colony_pcr_plate_5#G10					False	True		JBx_203419	glycerol_stock_9-E1
463	629.0	pAN_00633	mycLM + pks12_Ccom + pPM021_MfeI_XhoI + lacI_lacUV5	SLIC/Gibson/CPEC	consolidated_gibson_plate_6	B1	consolidated_gibson_plate_6_QPLATE_1	A2	glycerol_stock_9	F1	aanava 3 211019	K1	50	ggaattgtgagcggataaca	colony_pcr_primer_plate	O22	40	tcgttttatttgatgcctgg	colony_pcr_primer_plate	O24	40	2301	colony_pcr_plate_5	H10	colony_pcr_plate_5#H10					False	False		JBx_203419	glycerol_stock_9-F1
464	629.0	pAN_00633	mycLM + pks12_Ccom + pPM021_MfeI_XhoI + lacI_lacUV5	SLIC/Gibson/CPEC	consolidated_gibson_plate_6	B1	consolidated_gibson_plate_6_QPLATE_1	A2	glycerol_stock_9	G1	aanava 3 211019	M1	50	ggaattgtgagcggataaca	colony_pcr_primer_plate	O22	40	tcgttttatttgatgcctgg	colony_pcr_primer_plate	O24	40	2301	colony_pcr_plate_5	A11	colony_pcr_plate_5#A11					False	True		JBx_203419	glycerol_stock_9-G1
465	629.0	pAN_00633	mycLM + pks12_Ccom + pPM021_MfeI_XhoI + lacI_lacUV5	SLIC/Gibson/CPEC	consolidated_gibson_plate_6	B1	consolidated_gibson_plate_6_QPLATE_1	A2	glycerol_stock_9	H1	aanava 3 211019	O1	50	ggaattgtgagcggataaca	colony_pcr_primer_plate	O22	40	tcgttttatttgatgcctgg	colony_pcr_primer_plate	O24	40	2301	colony_pcr_plate_5	B11	colony_pcr_plate_5#B11					False	False		JBx_203419	glycerol_stock_9-H1
466	630.0	pAN_00634	cylB + borA1_Ccom + pPM021_MfeI_XhoI + lacI_T7_6xHis_TEV	SLIC/Gibson/CPEC	consolidated_gibson_plate_6	C1	consolidated_gibson_plate_6_QPLATE_1	A3	glycerol_stock_9	A2	aanava 3 211019	A3	50	ggaattgtgagcggataaca	colony_pcr_primer_plate	O22	40	tcgttttatttgatgcctgg	colony_pcr_primer_plate	O24	40	808	colony_pcr_plate_5	C11	colony_pcr_plate_5#C11	667.0	100.8504205	4.2692	10.5178	True	True		JBx_203420	glycerol_stock_9-A2
467	630.0	pAN_00634	cylB + borA1_Ccom + pPM021_MfeI_XhoI + lacI_T7_6xHis_TEV	SLIC/Gibson/CPEC	consolidated_gibson_plate_6	C1	consolidated_gibson_plate_6_QPLATE_1	A3	glycerol_stock_9	B2	aanava 3 211019	C3	50	ggaattgtgagcggataaca	colony_pcr_primer_plate	O22	40	tcgttttatttgatgcctgg	colony_pcr_primer_plate	O24	40	808	colony_pcr_plate_5	D11	colony_pcr_plate_5#D11	672.0	94.63824421	4.6527	11.3945	True	True		JBx_203420	glycerol_stock_9-B2
468	630.0	pAN_00634	cylB + borA1_Ccom + pPM021_MfeI_XhoI + lacI_T7_6xHis_TEV	SLIC/Gibson/CPEC	consolidated_gibson_plate_6	C1	consolidated_gibson_plate_6_QPLATE_1	A3	glycerol_stock_9	C2	aanava 3 211019	E3	50	ggaattgtgagcggataaca	colony_pcr_primer_plate	O22	40	tcgttttatttgatgcctgg	colony_pcr_primer_plate	O24	40	808	colony_pcr_plate_5	E11	colony_pcr_plate_5#E11					False	True		JBx_203420	glycerol_stock_9-C2
469	630.0	pAN_00634	cylB + borA1_Ccom + pPM021_MfeI_XhoI + lacI_T7_6xHis_TEV	SLIC/Gibson/CPEC	consolidated_gibson_plate_6	C1	consolidated_gibson_plate_6_QPLATE_1	A3	glycerol_stock_9	D2	aanava 3 211019	G3	50	ggaattgtgagcggataaca	colony_pcr_primer_plate	O22	40	tcgttttatttgatgcctgg	colony_pcr_primer_plate	O24	40	808	colony_pcr_plate_5	F11	colony_pcr_plate_5#F11	672.0	95.21395046	2.7792	6.8063	True	True		JBx_203420	glycerol_stock_9-D2
470	631.0	pAN_00635	cylB + borA1_Ccom + pPM021_MfeI_XhoI + lacI_lacUV5	SLIC/Gibson/CPEC	consolidated_gibson_plate_6	D1	consolidated_gibson_plate_6_QPLATE_1	A4	glycerol_stock_9	E2	aanava 3 211019	I3	50	ggaattgtgagcggataaca	colony_pcr_primer_plate	O22	40	tcgttttatttgatgcctgg	colony_pcr_primer_plate	O24	40	726	colony_pcr_plate_5	G11	colony_pcr_plate_5#G11	606.0	93.14029851	4.6803	12.7943	True	True		JBx_203421	glycerol_stock_9-E2
471	631.0	pAN_00635	cylB + borA1_Ccom + pPM021_MfeI_XhoI + lacI_lacUV5	SLIC/Gibson/CPEC	consolidated_gibson_plate_6	D1	consolidated_gibson_plate_6_QPLATE_1	A4	glycerol_stock_9	F2	aanava 3 211019	K3	50	ggaattgtgagcggataaca	colony_pcr_primer_plate	O22	40	tcgttttatttgatgcctgg	colony_pcr_primer_plate	O24	40	726	colony_pcr_plate_5	H11	colony_pcr_plate_5#H11					False	True		JBx_203421	glycerol_stock_9-F2
472	631.0	pAN_00635	cylB + borA1_Ccom + pPM021_MfeI_XhoI + lacI_lacUV5	SLIC/Gibson/CPEC	consolidated_gibson_plate_6	D1	consolidated_gibson_plate_6_QPLATE_1	A4	glycerol_stock_9	G2	aanava 3 211019	M3	50	ggaattgtgagcggataaca	colony_pcr_primer_plate	O22	40	tcgttttatttgatgcctgg	colony_pcr_primer_plate	O24	40	726	colony_pcr_plate_5	A12	colony_pcr_plate_5#A12					False	True		JBx_203421	glycerol_stock_9-G2
473	631.0	pAN_00635	cylB + borA1_Ccom + pPM021_MfeI_XhoI + lacI_lacUV5	SLIC/Gibson/CPEC	consolidated_gibson_plate_6	D1	consolidated_gibson_plate_6_QPLATE_1	A4	glycerol_stock_9	H2	aanava 3 211019	O3	50	ggaattgtgagcggataaca	colony_pcr_primer_plate	O22	40	tcgttttatttgatgcctgg	colony_pcr_primer_plate	O24	40	726	colony_pcr_plate_5	B12	colony_pcr_plate_5#B12	608.0	93.32297275	5.0442	13.7206	True	True		JBx_203421	glycerol_stock_9-H2
474	632.0	pAN_00636	cylB + mlsA8_Ccom + pPM021_MfeI_XhoI + lacI_T7_6xHis_TEV	SLIC/Gibson/CPEC	consolidated_gibson_plate_6	E1	consolidated_gibson_plate_6_QPLATE_1	A5	glycerol_stock_9	A3	aanava 3 211019	A5	50	ggaattgtgagcggataaca	colony_pcr_primer_plate	O22	40	tcgttttatttgatgcctgg	colony_pcr_primer_plate	O24	40	775	colony_pcr_plate_5	C12	colony_pcr_plate_5#C12					False	True		JBx_203422	glycerol_stock_9-A3
475	632.0	pAN_00636	cylB + mlsA8_Ccom + pPM021_MfeI_XhoI + lacI_T7_6xHis_TEV	SLIC/Gibson/CPEC	consolidated_gibson_plate_6	E1	consolidated_gibson_plate_6_QPLATE_1	A5	glycerol_stock_9	B3	aanava 3 211019	C5	50	ggaattgtgagcggataaca	colony_pcr_primer_plate	O22	40	tcgttttatttgatgcctgg	colony_pcr_primer_plate	O24	40	775	colony_pcr_plate_5	D12	colony_pcr_plate_5#D12					False	True		JBx_203422	glycerol_stock_9-B3
476	633.0	pAN_00637	cylB + mlsA8_Ccom + pPM021_MfeI_XhoI + lacI_lacUV5	SLIC/Gibson/CPEC	consolidated_gibson_plate_6	F1	consolidated_gibson_plate_6_QPLATE_1	A6	glycerol_stock_9	C3	aanava 3 211019	E5	50	ggaattgtgagcggataaca	colony_pcr_primer_plate	O22	40	tcgttttatttgatgcctgg	colony_pcr_primer_plate	O24	40	693	colony_pcr_plate_5	E12	colony_pcr_plate_5#E12	583.0	99.64298532	5.275	14.9152	True	True		JBx_203423	glycerol_stock_9-C3
477	633.0	pAN_00637	cylB + mlsA8_Ccom + pPM021_MfeI_XhoI + lacI_lacUV5	SLIC/Gibson/CPEC	consolidated_gibson_plate_6	F1	consolidated_gibson_plate_6_QPLATE_1	A6	glycerol_stock_9	D3	aanava 3 211019	G5	50	ggaattgtgagcggataaca	colony_pcr_primer_plate	O22	40	tcgttttatttgatgcctgg	colony_pcr_primer_plate	O24	40	693	colony_pcr_plate_5	F12	colony_pcr_plate_5#F12					False	True		JBx_203423	glycerol_stock_9-D3
478	633.0	pAN_00637	cylB + mlsA8_Ccom + pPM021_MfeI_XhoI + lacI_lacUV5	SLIC/Gibson/CPEC	consolidated_gibson_plate_6	F1	consolidated_gibson_plate_6_QPLATE_1	A6	glycerol_stock_9	E3	aanava 3 211019	I5	50	ggaattgtgagcggataaca	colony_pcr_primer_plate	O22	40	tcgttttatttgatgcctgg	colony_pcr_primer_plate	O24	40	693	colony_pcr_plate_5	G12	colony_pcr_plate_5#G12	578.0	90.35088878	13.6831	39.0245	True	True		JBx_203423	glycerol_stock_9-E3
479	633.0	pAN_00637	cylB + mlsA8_Ccom + pPM021_MfeI_XhoI + lacI_lacUV5	SLIC/Gibson/CPEC	consolidated_gibson_plate_6	F1	consolidated_gibson_plate_6_QPLATE_1	A6	glycerol_stock_9	F3	aanava 3 211019	K5	50	ggaattgtgagcggataaca	colony_pcr_primer_plate	O22	40	tcgttttatttgatgcctgg	colony_pcr_primer_plate	O24	40	693	colony_pcr_plate_5	H12	colony_pcr_plate_5#H12	580.0	101.1043654	5.2458	14.9096	True	True		JBx_203423	glycerol_stock_9-F3
480	634.0	pAN_00638	cylB + pks12_Ccom + pPM021_MfeI_XhoI + lacI_T7_6xHis_TEV	SLIC/Gibson/CPEC	consolidated_gibson_plate_6	G1	consolidated_gibson_plate_6_QPLATE_1	A7	glycerol_stock_9	G3	aanava 3 211019	M5	50	ggaattgtgagcggataaca	colony_pcr_primer_plate	O22	40	tcgttttatttgatgcctgg	colony_pcr_primer_plate	O24	40	733	colony_pcr_plate_6	A1	colony_pcr_plate_6#A01	692.0	103.2961892	2.4287	5.7593	True	True		JBx_203424	glycerol_stock_9-G3
481	634.0	pAN_00638	cylB + pks12_Ccom + pPM021_MfeI_XhoI + lacI_T7_6xHis_TEV	SLIC/Gibson/CPEC	consolidated_gibson_plate_6	G1	consolidated_gibson_plate_6_QPLATE_1	A7	glycerol_stock_9	H3	aanava 3 211019	O5	50	ggaattgtgagcggataaca	colony_pcr_primer_plate	O22	40	tcgttttatttgatgcctgg	colony_pcr_primer_plate	O24	40	733	colony_pcr_plate_6	B1	colony_pcr_plate_6#B01	634.0	97.91723281	5.0445	13.2402	True	True		JBx_203424	glycerol_stock_9-H3
482	634.0	pAN_00638	cylB + pks12_Ccom + pPM021_MfeI_XhoI + lacI_T7_6xHis_TEV	SLIC/Gibson/CPEC	consolidated_gibson_plate_6	G1	consolidated_gibson_plate_6_QPLATE_1	A7	glycerol_stock_9	A4	aanava 3 211019	A7	50	ggaattgtgagcggataaca	colony_pcr_primer_plate	O22	40	tcgttttatttgatgcctgg	colony_pcr_primer_plate	O24	40	733	colony_pcr_plate_6	C1	colony_pcr_plate_6#C01					False	True		JBx_203424	glycerol_stock_9-A4
483	634.0	pAN_00638	cylB + pks12_Ccom + pPM021_MfeI_XhoI + lacI_T7_6xHis_TEV	SLIC/Gibson/CPEC	consolidated_gibson_plate_6	G1	consolidated_gibson_plate_6_QPLATE_1	A7	glycerol_stock_9	B4	aanava 3 211019	C7	50	ggaattgtgagcggataaca	colony_pcr_primer_plate	O22	40	tcgttttatttgatgcctgg	colony_pcr_primer_plate	O24	40	733	colony_pcr_plate_6	D1	colony_pcr_plate_6#D01	636.0	98.79431777	3.3104	8.6613	True	True		JBx_203424	glycerol_stock_9-B4
484	635.0	pAN_00639	cylB + pks12_Ccom + pPM021_MfeI_XhoI + lacI_lacUV5	SLIC/Gibson/CPEC	consolidated_gibson_plate_6	H1	consolidated_gibson_plate_6_QPLATE_1	A8	glycerol_stock_9	C4	aanava 3 211019	E7	50	ggaattgtgagcggataaca	colony_pcr_primer_plate	O22	40	tcgttttatttgatgcctgg	colony_pcr_primer_plate	O24	40	651	colony_pcr_plate_6	E1	colony_pcr_plate_6#E01	565.0	104.42682370000001	2.3047	6.7008	True	True		JBx_203425	glycerol_stock_9-C4
485	635.0	pAN_00639	cylB + pks12_Ccom + pPM021_MfeI_XhoI + lacI_lacUV5	SLIC/Gibson/CPEC	consolidated_gibson_plate_6	H1	consolidated_gibson_plate_6_QPLATE_1	A8	glycerol_stock_9	D4	aanava 3 211019	G7	50	ggaattgtgagcggataaca	colony_pcr_primer_plate	O22	40	tcgttttatttgatgcctgg	colony_pcr_primer_plate	O24	40	651	colony_pcr_plate_6	F1	colony_pcr_plate_6#F01	560.0	94.44486452	7.4942	22.0615	True	True		JBx_203425	glycerol_stock_9-D4
486	635.0	pAN_00639	cylB + pks12_Ccom + pPM021_MfeI_XhoI + lacI_lacUV5	SLIC/Gibson/CPEC	consolidated_gibson_plate_6	H1	consolidated_gibson_plate_6_QPLATE_1	A8	glycerol_stock_9	E4	aanava 3 211019	I7	50	ggaattgtgagcggataaca	colony_pcr_primer_plate	O22	40	tcgttttatttgatgcctgg	colony_pcr_primer_plate	O24	40	651	colony_pcr_plate_6	G1	colony_pcr_plate_6#G01					False	True		JBx_203425	glycerol_stock_9-E4
487	635.0	pAN_00639	cylB + pks12_Ccom + pPM021_MfeI_XhoI + lacI_lacUV5	SLIC/Gibson/CPEC	consolidated_gibson_plate_6	H1	consolidated_gibson_plate_6_QPLATE_1	A8	glycerol_stock_9	F4	aanava 3 211019	K7	50	ggaattgtgagcggataaca	colony_pcr_primer_plate	O22	40	tcgttttatttgatgcctgg	colony_pcr_primer_plate	O24	40	651	colony_pcr_plate_6	H1	colony_pcr_plate_6#H01	562.0	85.04486240000001	14.0944	41.4913	True	True		JBx_203425	glycerol_stock_9-F4
488	636.0	pAN_00640	hctB + borA1_Ccom + pPM021_MfeI_XhoI + lacI_T7_6xHis_TEV	SLIC/Gibson/CPEC	consolidated_gibson_plate_6	A2	consolidated_gibson_plate_6_QPLATE_1	B1	glycerol_stock_9	G4	aanava 3 211019	M7	50	ggaattgtgagcggataaca	colony_pcr_primer_plate	O22	40	tcgttttatttgatgcctgg	colony_pcr_primer_plate	O24	40	1900	colony_pcr_plate_6	A2	colony_pcr_plate_6#A02					False	True		JBx_203426	glycerol_stock_9-G4
489	636.0	pAN_00640	hctB + borA1_Ccom + pPM021_MfeI_XhoI + lacI_T7_6xHis_TEV	SLIC/Gibson/CPEC	consolidated_gibson_plate_6	A2	consolidated_gibson_plate_6_QPLATE_1	B1	glycerol_stock_9	H4	aanava 3 211019	O7	50	ggaattgtgagcggataaca	colony_pcr_primer_plate	O22	40	tcgttttatttgatgcctgg	colony_pcr_primer_plate	O24	40	1900	colony_pcr_plate_6	B2	colony_pcr_plate_6#B02	1731.0	111.9612176	3.395	3.0893	True	True		JBx_203426	glycerol_stock_9-H4
490	636.0	pAN_00640	hctB + borA1_Ccom + pPM021_MfeI_XhoI + lacI_T7_6xHis_TEV	SLIC/Gibson/CPEC	consolidated_gibson_plate_6	A2	consolidated_gibson_plate_6_QPLATE_1	B1	glycerol_stock_9	A5	aanava 3 211019	A9	50	ggaattgtgagcggataaca	colony_pcr_primer_plate	O22	40	tcgttttatttgatgcctgg	colony_pcr_primer_plate	O24	40	1900	colony_pcr_plate_6	C2	colony_pcr_plate_6#C02					False	True		JBx_203426	glycerol_stock_9-A5
491	636.0	pAN_00640	hctB + borA1_Ccom + pPM021_MfeI_XhoI + lacI_T7_6xHis_TEV	SLIC/Gibson/CPEC	consolidated_gibson_plate_6	A2	consolidated_gibson_plate_6_QPLATE_1	B1	glycerol_stock_9	B5	aanava 3 211019	C9	50	ggaattgtgagcggataaca	colony_pcr_primer_plate	O22	40	tcgttttatttgatgcctgg	colony_pcr_primer_plate	O24	40	1900	colony_pcr_plate_6	D2	colony_pcr_plate_6#D02	1712.0	94.23358173	8.1186	7.7744	True	True		JBx_203426	glycerol_stock_9-B5
492	637.0	pAN_00641	hctB + borA1_Ccom + pPM021_MfeI_XhoI + lacI_lacUV5	SLIC/Gibson/CPEC	consolidated_gibson_plate_6	B2	consolidated_gibson_plate_6_QPLATE_1	B2	glycerol_stock_9	C5	aanava 3 211019	E9	50	ggaattgtgagcggataaca	colony_pcr_primer_plate	O22	40	tcgttttatttgatgcctgg	colony_pcr_primer_plate	O24	40	1818	colony_pcr_plate_6	E2	colony_pcr_plate_6#E02	1635.0	101.20415440000001	5.1352	5.1449	True	True		JBx_203427	glycerol_stock_9-C5
493	637.0	pAN_00641	hctB + borA1_Ccom + pPM021_MfeI_XhoI + lacI_lacUV5	SLIC/Gibson/CPEC	consolidated_gibson_plate_6	B2	consolidated_gibson_plate_6_QPLATE_1	B2	glycerol_stock_9	D5	aanava 3 211019	G9	50	ggaattgtgagcggataaca	colony_pcr_primer_plate	O22	40	tcgttttatttgatgcctgg	colony_pcr_primer_plate	O24	40	1818	colony_pcr_plate_6	F2	colony_pcr_plate_6#F02					False	True		JBx_203427	glycerol_stock_9-D5
494	637.0	pAN_00641	hctB + borA1_Ccom + pPM021_MfeI_XhoI + lacI_lacUV5	SLIC/Gibson/CPEC	consolidated_gibson_plate_6	B2	consolidated_gibson_plate_6_QPLATE_1	B2	glycerol_stock_9	E5	aanava 3 211019	I9	50	ggaattgtgagcggataaca	colony_pcr_primer_plate	O22	40	tcgttttatttgatgcctgg	colony_pcr_primer_plate	O24	40	1818	colony_pcr_plate_6	G2	colony_pcr_plate_6#G02					False	True		JBx_203427	glycerol_stock_9-E5
495	637.0	pAN_00641	hctB + borA1_Ccom + pPM021_MfeI_XhoI + lacI_lacUV5	SLIC/Gibson/CPEC	consolidated_gibson_plate_6	B2	consolidated_gibson_plate_6_QPLATE_1	B2	glycerol_stock_9	F5	aanava 3 211019	K9	50	ggaattgtgagcggataaca	colony_pcr_primer_plate	O22	40	tcgttttatttgatgcctgg	colony_pcr_primer_plate	O24	40	1818	colony_pcr_plate_6	H2	colony_pcr_plate_6#H02					False	True		JBx_203427	glycerol_stock_9-F5
496	638.0	pAN_00642	hctB + mlsA8_Ccom + pPM021_MfeI_XhoI + lacI_T7_6xHis_TEV	SLIC/Gibson/CPEC	consolidated_gibson_plate_6	C2	consolidated_gibson_plate_6_QPLATE_1	B3	glycerol_stock_9	G5	aanava 3 211019	M9	50	ggaattgtgagcggataaca	colony_pcr_primer_plate	O22	40	tcgttttatttgatgcctgg	colony_pcr_primer_plate	O24	40	1867	colony_pcr_plate_6	A3	colony_pcr_plate_6#A03	1770.0	90.34374637	4.6677	4.3856	True	True		JBx_203428	glycerol_stock_9-G5
497	638.0	pAN_00642	hctB + mlsA8_Ccom + pPM021_MfeI_XhoI + lacI_T7_6xHis_TEV	SLIC/Gibson/CPEC	consolidated_gibson_plate_6	C2	consolidated_gibson_plate_6_QPLATE_1	B3	glycerol_stock_9	H5	aanava 3 211019	O9	50	ggaattgtgagcggataaca	colony_pcr_primer_plate	O22	40	tcgttttatttgatgcctgg	colony_pcr_primer_plate	O24	40	1867	colony_pcr_plate_6	B3	colony_pcr_plate_6#B03	848.0	109.10750719999999	2.0318	3.9529	False	False		JBx_203428	glycerol_stock_9-H5
498	638.0	pAN_00642	hctB + mlsA8_Ccom + pPM021_MfeI_XhoI + lacI_T7_6xHis_TEV	SLIC/Gibson/CPEC	consolidated_gibson_plate_6	C2	consolidated_gibson_plate_6_QPLATE_1	B3	glycerol_stock_9	A6	aanava 3 211019	A11	50	ggaattgtgagcggataaca	colony_pcr_primer_plate	O22	40	tcgttttatttgatgcctgg	colony_pcr_primer_plate	O24	40	1867	colony_pcr_plate_6	C3	colony_pcr_plate_6#C03					False	False		JBx_203428	glycerol_stock_9-A6
499	638.0	pAN_00642	hctB + mlsA8_Ccom + pPM021_MfeI_XhoI + lacI_T7_6xHis_TEV	SLIC/Gibson/CPEC	consolidated_gibson_plate_6	C2	consolidated_gibson_plate_6_QPLATE_1	B3	glycerol_stock_9	B6	aanava 3 211019	C11	50	ggaattgtgagcggataaca	colony_pcr_primer_plate	O22	40	tcgttttatttgatgcctgg	colony_pcr_primer_plate	O24	40	1867	colony_pcr_plate_6	D3	colony_pcr_plate_6#D03	848.0	89.95963317	14.0176	26.9208	False	False		JBx_203428	glycerol_stock_9-B6
500	639.0	pAN_00643	hctB + mlsA8_Ccom + pPM021_MfeI_XhoI + lacI_lacUV5	SLIC/Gibson/CPEC	consolidated_gibson_plate_6	D2	consolidated_gibson_plate_6_QPLATE_1	B4	glycerol_stock_9	C6	aanava 3 211019	E11	50	ggaattgtgagcggataaca	colony_pcr_primer_plate	O22	40	tcgttttatttgatgcctgg	colony_pcr_primer_plate	O24	40	1785	colony_pcr_plate_6	E3	colony_pcr_plate_6#E03	1597.0	106.5340834	4.0337	3.9477	True	True		JBx_203429	glycerol_stock_9-C6
501	639.0	pAN_00643	hctB + mlsA8_Ccom + pPM021_MfeI_XhoI + lacI_lacUV5	SLIC/Gibson/CPEC	consolidated_gibson_plate_6	D2	consolidated_gibson_plate_6_QPLATE_1	B4	glycerol_stock_9	D6	aanava 3 211019	G11	50	ggaattgtgagcggataaca	colony_pcr_primer_plate	O22	40	tcgttttatttgatgcctgg	colony_pcr_primer_plate	O24	40	1785	colony_pcr_plate_6	F3	colony_pcr_plate_6#F03	1674.0	96.67906831	7.3799	6.8287	True	True		JBx_203429	glycerol_stock_9-D6
502	639.0	pAN_00643	hctB + mlsA8_Ccom + pPM021_MfeI_XhoI + lacI_lacUV5	SLIC/Gibson/CPEC	consolidated_gibson_plate_6	D2	consolidated_gibson_plate_6_QPLATE_1	B4	glycerol_stock_9	E6	aanava 3 211019	I11	50	ggaattgtgagcggataaca	colony_pcr_primer_plate	O22	40	tcgttttatttgatgcctgg	colony_pcr_primer_plate	O24	40	1785	colony_pcr_plate_6	G3	colony_pcr_plate_6#G03	1578.0	99.80044188	2.8006	2.9666	True	True		JBx_203429	glycerol_stock_9-E6
503	639.0	pAN_00643	hctB + mlsA8_Ccom + pPM021_MfeI_XhoI + lacI_lacUV5	SLIC/Gibson/CPEC	consolidated_gibson_plate_6	D2	consolidated_gibson_plate_6_QPLATE_1	B4	glycerol_stock_9	F6	aanava 3 211019	K11	50	ggaattgtgagcggataaca	colony_pcr_primer_plate	O22	40	tcgttttatttgatgcctgg	colony_pcr_primer_plate	O24	40	1785	colony_pcr_plate_6	H3	colony_pcr_plate_6#H03	1597.0	96.78537574	10.4143	10.6083	True	True		JBx_203429	glycerol_stock_9-F6
504	640.0	pAN_00644	hctB + pks12_Ccom + pPM021_MfeI_XhoI + lacI_T7_6xHis_TEV	SLIC/Gibson/CPEC	consolidated_gibson_plate_6	E2	consolidated_gibson_plate_6_QPLATE_1	B5	glycerol_stock_9	G6	aanava 3 211019	M11	50	ggaattgtgagcggataaca	colony_pcr_primer_plate	O22	40	tcgttttatttgatgcctgg	colony_pcr_primer_plate	O24	40	1825	colony_pcr_plate_6	A4	colony_pcr_plate_6#A04	1693.0	90.29831307	8.6662	8.4361	True	True		JBx_203430	glycerol_stock_9-G6
505	640.0	pAN_00644	hctB + pks12_Ccom + pPM021_MfeI_XhoI + lacI_T7_6xHis_TEV	SLIC/Gibson/CPEC	consolidated_gibson_plate_6	E2	consolidated_gibson_plate_6_QPLATE_1	B5	glycerol_stock_9	H6	aanava 3 211019	O11	50	ggaattgtgagcggataaca	colony_pcr_primer_plate	O22	40	tcgttttatttgatgcctgg	colony_pcr_primer_plate	O24	40	1825	colony_pcr_plate_6	B4	colony_pcr_plate_6#B04					False	True		JBx_203430	glycerol_stock_9-H6
506	640.0	pAN_00644	hctB + pks12_Ccom + pPM021_MfeI_XhoI + lacI_T7_6xHis_TEV	SLIC/Gibson/CPEC	consolidated_gibson_plate_6	E2	consolidated_gibson_plate_6_QPLATE_1	B5	glycerol_stock_9	A7	aanava 3 211019	A13	50	ggaattgtgagcggataaca	colony_pcr_primer_plate	O22	40	tcgttttatttgatgcctgg	colony_pcr_primer_plate	O24	40	1825	colony_pcr_plate_6	C4	colony_pcr_plate_6#C04	1655.0	98.85353023	4.1905	4.0816	True	True		JBx_203430	glycerol_stock_9-A7
507	640.0	pAN_00644	hctB + pks12_Ccom + pPM021_MfeI_XhoI + lacI_T7_6xHis_TEV	SLIC/Gibson/CPEC	consolidated_gibson_plate_6	E2	consolidated_gibson_plate_6_QPLATE_1	B5	glycerol_stock_9	B7	aanava 3 211019	C13	50	ggaattgtgagcggataaca	colony_pcr_primer_plate	O22	40	tcgttttatttgatgcctgg	colony_pcr_primer_plate	O24	40	1825	colony_pcr_plate_6	D4	colony_pcr_plate_6#D04	1559.0	83.76609331	29.8183	30.0943	True	True		JBx_203430	glycerol_stock_9-B7
508	642.0	pAN_00646	fluP1 + borA1_Ccom + pPM021_MfeI_XhoI + lacI_T7_6xHis_TEV	SLIC/Gibson/CPEC	consolidated_gibson_plate_6	G2	consolidated_gibson_plate_6_QPLATE_1	B7	glycerol_stock_9	C7	aanava 3 211019	E13	50	ggaattgtgagcggataaca	colony_pcr_primer_plate	O22	40	tcgttttatttgatgcctgg	colony_pcr_primer_plate	O24	40	859	colony_pcr_plate_6	E4	colony_pcr_plate_6#E04	749.0	92.98920657	4.7126	10.4387	True	True		JBx_203432	glycerol_stock_9-C7
509	642.0	pAN_00646	fluP1 + borA1_Ccom + pPM021_MfeI_XhoI + lacI_T7_6xHis_TEV	SLIC/Gibson/CPEC	consolidated_gibson_plate_6	G2	consolidated_gibson_plate_6_QPLATE_1	B7	glycerol_stock_9	D7	aanava 3 211019	G13	50	ggaattgtgagcggataaca	colony_pcr_primer_plate	O22	40	tcgttttatttgatgcctgg	colony_pcr_primer_plate	O24	40	859	colony_pcr_plate_6	F4	colony_pcr_plate_6#F04	740.0	102.03494859999999	3.6553	7.9364	True	True		JBx_203432	glycerol_stock_9-D7
510	642.0	pAN_00646	fluP1 + borA1_Ccom + pPM021_MfeI_XhoI + lacI_T7_6xHis_TEV	SLIC/Gibson/CPEC	consolidated_gibson_plate_6	G2	consolidated_gibson_plate_6_QPLATE_1	B7	glycerol_stock_9	E7	aanava 3 211019	I13	50	ggaattgtgagcggataaca	colony_pcr_primer_plate	O22	40	tcgttttatttgatgcctgg	colony_pcr_primer_plate	O24	40	859	colony_pcr_plate_6	G4	colony_pcr_plate_6#G04	736.0	88.78798437	11.9767	26.2465	True	True		JBx_203432	glycerol_stock_9-E7
511	642.0	pAN_00646	fluP1 + borA1_Ccom + pPM021_MfeI_XhoI + lacI_T7_6xHis_TEV	SLIC/Gibson/CPEC	consolidated_gibson_plate_6	G2	consolidated_gibson_plate_6_QPLATE_1	B7	glycerol_stock_9	F7	aanava 3 211019	K13	50	ggaattgtgagcggataaca	colony_pcr_primer_plate	O22	40	tcgttttatttgatgcctgg	colony_pcr_primer_plate	O24	40	859	colony_pcr_plate_6	H4	colony_pcr_plate_6#H04					False	True		JBx_203432	glycerol_stock_9-F7
512	643.0	pAN_00647	fluP1 + borA1_Ccom + pPM021_MfeI_XhoI + lacI_lacUV5	SLIC/Gibson/CPEC	consolidated_gibson_plate_6	H2	consolidated_gibson_plate_6_QPLATE_1	B8	glycerol_stock_9	G7	aanava 3 211019	M13	50	ggaattgtgagcggataaca	colony_pcr_primer_plate	O22	40	tcgttttatttgatgcctgg	colony_pcr_primer_plate	O24	40	777	colony_pcr_plate_6	A5	colony_pcr_plate_6#A05					False	True		JBx_203433	glycerol_stock_9-G7
513	643.0	pAN_00647	fluP1 + borA1_Ccom + pPM021_MfeI_XhoI + lacI_lacUV5	SLIC/Gibson/CPEC	consolidated_gibson_plate_6	H2	consolidated_gibson_plate_6_QPLATE_1	B8	glycerol_stock_9	H7	aanava 3 211019	O13	50	ggaattgtgagcggataaca	colony_pcr_primer_plate	O22	40	tcgttttatttgatgcctgg	colony_pcr_primer_plate	O24	40	777	colony_pcr_plate_6	B5	colony_pcr_plate_6#B05	664.0	90.65669696	23.3635	58.169	True	True		JBx_203433	glycerol_stock_9-H7
514	643.0	pAN_00647	fluP1 + borA1_Ccom + pPM021_MfeI_XhoI + lacI_lacUV5	SLIC/Gibson/CPEC	consolidated_gibson_plate_6	H2	consolidated_gibson_plate_6_QPLATE_1	B8	glycerol_stock_9	A8	aanava 3 211019	A15	50	ggaattgtgagcggataaca	colony_pcr_primer_plate	O22	40	tcgttttatttgatgcctgg	colony_pcr_primer_plate	O24	40	777	colony_pcr_plate_6	C5	colony_pcr_plate_6#C05	669.0	98.97004608	4.2953	10.5192	True	True		JBx_203433	glycerol_stock_9-A8
515	643.0	pAN_00647	fluP1 + borA1_Ccom + pPM021_MfeI_XhoI + lacI_lacUV5	SLIC/Gibson/CPEC	consolidated_gibson_plate_6	H2	consolidated_gibson_plate_6_QPLATE_1	B8	glycerol_stock_9	B8	aanava 3 211019	C15	50	ggaattgtgagcggataaca	colony_pcr_primer_plate	O22	40	tcgttttatttgatgcctgg	colony_pcr_primer_plate	O24	40	777	colony_pcr_plate_6	D5	colony_pcr_plate_6#D05	669.0	90.567328	20.9254	51.2461	True	True		JBx_203433	glycerol_stock_9-B8
516	644.0	pAN_00648	fluP1 + mlsA8_Ccom + pPM021_MfeI_XhoI + lacI_T7_6xHis_TEV	SLIC/Gibson/CPEC	consolidated_gibson_plate_6	A3	consolidated_gibson_plate_6_QPLATE_1	C1	glycerol_stock_9	C8	aanava 3 211019	E15	50	ggaattgtgagcggataaca	colony_pcr_primer_plate	O22	40	tcgttttatttgatgcctgg	colony_pcr_primer_plate	O24	40	826	colony_pcr_plate_6	E5	colony_pcr_plate_6#E05	705.0	78.16910848	11.6633	27.0352	True	True		JBx_203434	glycerol_stock_9-C8
517	644.0	pAN_00648	fluP1 + mlsA8_Ccom + pPM021_MfeI_XhoI + lacI_T7_6xHis_TEV	SLIC/Gibson/CPEC	consolidated_gibson_plate_6	A3	consolidated_gibson_plate_6_QPLATE_1	C1	glycerol_stock_9	D8	aanava 3 211019	G15	50	ggaattgtgagcggataaca	colony_pcr_primer_plate	O22	40	tcgttttatttgatgcctgg	colony_pcr_primer_plate	O24	40	826	colony_pcr_plate_6	F5	colony_pcr_plate_6#F05					False	True		JBx_203434	glycerol_stock_9-D8
518	644.0	pAN_00648	fluP1 + mlsA8_Ccom + pPM021_MfeI_XhoI + lacI_T7_6xHis_TEV	SLIC/Gibson/CPEC	consolidated_gibson_plate_6	A3	consolidated_gibson_plate_6_QPLATE_1	C1	glycerol_stock_9	E8	aanava 3 211019	I15	50	ggaattgtgagcggataaca	colony_pcr_primer_plate	O22	40	tcgttttatttgatgcctgg	colony_pcr_primer_plate	O24	40	826	colony_pcr_plate_6	G5	colony_pcr_plate_6#G05					False	True		JBx_203434	glycerol_stock_9-E8
519	644.0	pAN_00648	fluP1 + mlsA8_Ccom + pPM021_MfeI_XhoI + lacI_T7_6xHis_TEV	SLIC/Gibson/CPEC	consolidated_gibson_plate_6	A3	consolidated_gibson_plate_6_QPLATE_1	C1	glycerol_stock_9	F8	aanava 3 211019	K15	50	ggaattgtgagcggataaca	colony_pcr_primer_plate	O22	40	tcgttttatttgatgcctgg	colony_pcr_primer_plate	O24	40	826	colony_pcr_plate_6	H5	colony_pcr_plate_6#H05	705.0	109.0651699	2.1957	5.1111	True	True		JBx_203434	glycerol_stock_9-F8
520	645.0	pAN_00649	fluP1 + mlsA8_Ccom + pPM021_MfeI_XhoI + lacI_lacUV5	SLIC/Gibson/CPEC	consolidated_gibson_plate_6	B3	consolidated_gibson_plate_6_QPLATE_1	C2	glycerol_stock_9	G8	aanava 3 211019	M15	50	ggaattgtgagcggataaca	colony_pcr_primer_plate	O22	40	tcgttttatttgatgcctgg	colony_pcr_primer_plate	O24	40	744	colony_pcr_plate_6	A6	colony_pcr_plate_6#A06	634.0	105.02864879999998	4.3443	11.2945	True	True		JBx_203435	glycerol_stock_9-G8
521	645.0	pAN_00649	fluP1 + mlsA8_Ccom + pPM021_MfeI_XhoI + lacI_lacUV5	SLIC/Gibson/CPEC	consolidated_gibson_plate_6	B3	consolidated_gibson_plate_6_QPLATE_1	C2	glycerol_stock_9	H8	aanava 3 211019	O15	50	ggaattgtgagcggataaca	colony_pcr_primer_plate	O22	40	tcgttttatttgatgcctgg	colony_pcr_primer_plate	O24	40	744	colony_pcr_plate_6	B6	colony_pcr_plate_6#B06	641.0	93.73448175	10.948	28.1077	True	True		JBx_203435	glycerol_stock_9-H8
522	645.0	pAN_00649	fluP1 + mlsA8_Ccom + pPM021_MfeI_XhoI + lacI_lacUV5	SLIC/Gibson/CPEC	consolidated_gibson_plate_6	B3	consolidated_gibson_plate_6_QPLATE_1	C2	glycerol_stock_9	A9	aanava 3 211019	A17	50	ggaattgtgagcggataaca	colony_pcr_primer_plate	O22	40	tcgttttatttgatgcctgg	colony_pcr_primer_plate	O24	40	744	colony_pcr_plate_6	C6	colony_pcr_plate_6#C06	641.0	108.35800619999999	3.9892	10.1942	True	True		JBx_203435	glycerol_stock_9-A9
523	645.0	pAN_00649	fluP1 + mlsA8_Ccom + pPM021_MfeI_XhoI + lacI_lacUV5	SLIC/Gibson/CPEC	consolidated_gibson_plate_6	B3	consolidated_gibson_plate_6_QPLATE_1	C2	glycerol_stock_9	B9	aanava 3 211019	C17	50	ggaattgtgagcggataaca	colony_pcr_primer_plate	O22	40	tcgttttatttgatgcctgg	colony_pcr_primer_plate	O24	40	744	colony_pcr_plate_6	D6	colony_pcr_plate_6#D06	646.0	113.1492917	2.492	6.3192	True	True		JBx_203435	glycerol_stock_9-B9
524	646.0	pAN_00650	fluP1 + pks12_Ccom + pPM021_MfeI_XhoI + lacI_T7_6xHis_TEV	SLIC/Gibson/CPEC	consolidated_gibson_plate_6	C3	consolidated_gibson_plate_6_QPLATE_1	C3	glycerol_stock_9	C9	aanava 3 211019	E17	50	ggaattgtgagcggataaca	colony_pcr_primer_plate	O22	40	tcgttttatttgatgcctgg	colony_pcr_primer_plate	O24	40	784	colony_pcr_plate_6	E6	colony_pcr_plate_6#E06	677.0	88.55413572	9.8613	23.9721	True	True		JBx_203436	glycerol_stock_9-C9
525	646.0	pAN_00650	fluP1 + pks12_Ccom + pPM021_MfeI_XhoI + lacI_T7_6xHis_TEV	SLIC/Gibson/CPEC	consolidated_gibson_plate_6	C3	consolidated_gibson_plate_6_QPLATE_1	C3	glycerol_stock_9	D9	aanava 3 211019	G17	50	ggaattgtgagcggataaca	colony_pcr_primer_plate	O22	40	tcgttttatttgatgcctgg	colony_pcr_primer_plate	O24	40	784	colony_pcr_plate_6	F6	colony_pcr_plate_6#F06					False	True		JBx_203436	glycerol_stock_9-D9
526	646.0	pAN_00650	fluP1 + pks12_Ccom + pPM021_MfeI_XhoI + lacI_T7_6xHis_TEV	SLIC/Gibson/CPEC	consolidated_gibson_plate_6	C3	consolidated_gibson_plate_6_QPLATE_1	C3	glycerol_stock_9	E9	aanava 3 211019	I17	50	ggaattgtgagcggataaca	colony_pcr_primer_plate	O22	40	tcgttttatttgatgcctgg	colony_pcr_primer_plate	O24	40	784	colony_pcr_plate_6	G6	colony_pcr_plate_6#G06	669.0	101.1566354	3.3059	8.1083	True	True		JBx_203436	glycerol_stock_9-E9
527	646.0	pAN_00650	fluP1 + pks12_Ccom + pPM021_MfeI_XhoI + lacI_T7_6xHis_TEV	SLIC/Gibson/CPEC	consolidated_gibson_plate_6	C3	consolidated_gibson_plate_6_QPLATE_1	C3	glycerol_stock_9	F9	aanava 3 211019	K17	50	ggaattgtgagcggataaca	colony_pcr_primer_plate	O22	40	tcgttttatttgatgcctgg	colony_pcr_primer_plate	O24	40	784	colony_pcr_plate_6	H6	colony_pcr_plate_6#H06	669.0	94.51181426	16.7956	41.0714	True	True		JBx_203436	glycerol_stock_9-F9
528	647.0	pAN_00651	fluP1 + pks12_Ccom + pPM021_MfeI_XhoI + lacI_lacUV5	SLIC/Gibson/CPEC	consolidated_gibson_plate_6	D3	consolidated_gibson_plate_6_QPLATE_1	C4	glycerol_stock_9	G9	aanava 3 211019	M17	50	ggaattgtgagcggataaca	colony_pcr_primer_plate	O22	40	tcgttttatttgatgcctgg	colony_pcr_primer_plate	O24	40	702	colony_pcr_plate_6	A7	colony_pcr_plate_6#A07	600.0	121.1290497	2.2358	6.1018	True	True		JBx_203437	glycerol_stock_9-G9
529	647.0	pAN_00651	fluP1 + pks12_Ccom + pPM021_MfeI_XhoI + lacI_lacUV5	SLIC/Gibson/CPEC	consolidated_gibson_plate_6	D3	consolidated_gibson_plate_6_QPLATE_1	C4	glycerol_stock_9	H9	aanava 3 211019	O17	50	ggaattgtgagcggataaca	colony_pcr_primer_plate	O22	40	tcgttttatttgatgcctgg	colony_pcr_primer_plate	O24	40	702	colony_pcr_plate_6	B7	colony_pcr_plate_6#B07	608.0	99.14717435	5.6036	15.2676	True	True		JBx_203437	glycerol_stock_9-H9
530	647.0	pAN_00651	fluP1 + pks12_Ccom + pPM021_MfeI_XhoI + lacI_lacUV5	SLIC/Gibson/CPEC	consolidated_gibson_plate_6	D3	consolidated_gibson_plate_6_QPLATE_1	C4	glycerol_stock_9	A10	aanava 3 211019	A19	50	ggaattgtgagcggataaca	colony_pcr_primer_plate	O22	40	tcgttttatttgatgcctgg	colony_pcr_primer_plate	O24	40	702	colony_pcr_plate_6	C7	colony_pcr_plate_6#C07	606.0	97.89560104	13.9512	37.885999999999996	True	True		JBx_203437	glycerol_stock_9-A10
531	650.0	pAN_00654	spnLM + mlsA8_Ccom + pPM021_MfeI_XhoI + lacI_T7_6xHis_TEV	SLIC/Gibson/CPEC	consolidated_gibson_plate_6	G3	consolidated_gibson_plate_6_QPLATE_1	C7	glycerol_stock_9	B10	aanava 3 211019	C19	50	ggaattgtgagcggataaca	colony_pcr_primer_plate	O22	40	tcgttttatttgatgcctgg	colony_pcr_primer_plate	O24	40	3406	colony_pcr_plate_6	D7	colony_pcr_plate_6#D07	475.0	93.35015508	3.5516	12.3291	False	False		JBx_203440	glycerol_stock_9-B10
532	650.0	pAN_00654	spnLM + mlsA8_Ccom + pPM021_MfeI_XhoI + lacI_T7_6xHis_TEV	SLIC/Gibson/CPEC	consolidated_gibson_plate_6	G3	consolidated_gibson_plate_6_QPLATE_1	C7	glycerol_stock_9	C10	aanava 3 211019	E19	50	ggaattgtgagcggataaca	colony_pcr_primer_plate	O22	40	tcgttttatttgatgcctgg	colony_pcr_primer_plate	O24	40	3406	colony_pcr_plate_6	E7	colony_pcr_plate_6#E07					False	False		JBx_203440	glycerol_stock_9-C10
533	650.0	pAN_00654	spnLM + mlsA8_Ccom + pPM021_MfeI_XhoI + lacI_T7_6xHis_TEV	SLIC/Gibson/CPEC	consolidated_gibson_plate_6	G3	consolidated_gibson_plate_6_QPLATE_1	C7	glycerol_stock_9	D10	aanava 3 211019	G19	50	ggaattgtgagcggataaca	colony_pcr_primer_plate	O22	40	tcgttttatttgatgcctgg	colony_pcr_primer_plate	O24	40	3406	colony_pcr_plate_6	F7	colony_pcr_plate_6#F07	475.0	101.3146802	3.8455	13.3493	False	False		JBx_203440	glycerol_stock_9-D10
534	650.0	pAN_00654	spnLM + mlsA8_Ccom + pPM021_MfeI_XhoI + lacI_T7_6xHis_TEV	SLIC/Gibson/CPEC	consolidated_gibson_plate_6	G3	consolidated_gibson_plate_6_QPLATE_1	C7	glycerol_stock_9	E10	aanava 3 211019	I19	50	ggaattgtgagcggataaca	colony_pcr_primer_plate	O22	40	tcgttttatttgatgcctgg	colony_pcr_primer_plate	O24	40	3406	colony_pcr_plate_6	G7	colony_pcr_plate_6#G07	473.0	88.04565296	7.7452	26.9438	False	False		JBx_203440	glycerol_stock_9-E10
535	651.0	pAN_00655	spnLM + mlsA8_Ccom + pPM021_MfeI_XhoI + lacI_lacUV5	SLIC/Gibson/CPEC	consolidated_gibson_plate_6	H3	consolidated_gibson_plate_6_QPLATE_1	C8	glycerol_stock_9	F10	aanava 3 211019	K19	50	ggaattgtgagcggataaca	colony_pcr_primer_plate	O22	40	tcgttttatttgatgcctgg	colony_pcr_primer_plate	O24	40	3324	colony_pcr_plate_6	H7	colony_pcr_plate_6#H07					False	False		JBx_203441	glycerol_stock_9-F10
536	651.0	pAN_00655	spnLM + mlsA8_Ccom + pPM021_MfeI_XhoI + lacI_lacUV5	SLIC/Gibson/CPEC	consolidated_gibson_plate_6	H3	consolidated_gibson_plate_6_QPLATE_1	C8	glycerol_stock_9	G10	aanava 3 211019	M19	50	ggaattgtgagcggataaca	colony_pcr_primer_plate	O22	40	tcgttttatttgatgcctgg	colony_pcr_primer_plate	O24	40	3324	colony_pcr_plate_6	A8	colony_pcr_plate_6#A08					False	False		JBx_203441	glycerol_stock_9-G10
537	651.0	pAN_00655	spnLM + mlsA8_Ccom + pPM021_MfeI_XhoI + lacI_lacUV5	SLIC/Gibson/CPEC	consolidated_gibson_plate_6	H3	consolidated_gibson_plate_6_QPLATE_1	C8	glycerol_stock_9	H10	aanava 3 211019	O19	50	ggaattgtgagcggataaca	colony_pcr_primer_plate	O22	40	tcgttttatttgatgcctgg	colony_pcr_primer_plate	O24	40	3324	colony_pcr_plate_6	B8	colony_pcr_plate_6#B08	409.0	94.29250329	9.9604	40.3645	False	False		JBx_203441	glycerol_stock_9-H10
538	651.0	pAN_00655	spnLM + mlsA8_Ccom + pPM021_MfeI_XhoI + lacI_lacUV5	SLIC/Gibson/CPEC	consolidated_gibson_plate_6	H3	consolidated_gibson_plate_6_QPLATE_1	C8	glycerol_stock_9	A11	aanava 3 211019	A21	50	ggaattgtgagcggataaca	colony_pcr_primer_plate	O22	40	tcgttttatttgatgcctgg	colony_pcr_primer_plate	O24	40	3324	colony_pcr_plate_6	C8	colony_pcr_plate_6#C08	409.0	115.2438466	2.519	10.1086	False	False		JBx_203441	glycerol_stock_9-A11
539	652.0	pAN_00656	spnLM + pks12_Ccom + pPM021_MfeI_XhoI + lacI_T7_6xHis_TEV	SLIC/Gibson/CPEC	consolidated_gibson_plate_6	A4	consolidated_gibson_plate_6_QPLATE_1	D1	glycerol_stock_9	B11	aanava 3 211019	C21	50	ggaattgtgagcggataaca	colony_pcr_primer_plate	O22	40	tcgttttatttgatgcctgg	colony_pcr_primer_plate	O24	40	3364	colony_pcr_plate_6	D8	colony_pcr_plate_6#D08					False	True		JBx_203442	glycerol_stock_9-B11
540	652.0	pAN_00656	spnLM + pks12_Ccom + pPM021_MfeI_XhoI + lacI_T7_6xHis_TEV	SLIC/Gibson/CPEC	consolidated_gibson_plate_6	A4	consolidated_gibson_plate_6_QPLATE_1	D1	glycerol_stock_9	C11	aanava 3 211019	E21	50	ggaattgtgagcggataaca	colony_pcr_primer_plate	O22	40	tcgttttatttgatgcctgg	colony_pcr_primer_plate	O24	40	3364	colony_pcr_plate_6	E8	colony_pcr_plate_6#E08					False	False		JBx_203442	glycerol_stock_9-C11
541	652.0	pAN_00656	spnLM + pks12_Ccom + pPM021_MfeI_XhoI + lacI_T7_6xHis_TEV	SLIC/Gibson/CPEC	consolidated_gibson_plate_6	A4	consolidated_gibson_plate_6_QPLATE_1	D1	glycerol_stock_9	D11	aanava 3 211019	G21	50	ggaattgtgagcggataaca	colony_pcr_primer_plate	O22	40	tcgttttatttgatgcctgg	colony_pcr_primer_plate	O24	40	3364	colony_pcr_plate_6	F8	colony_pcr_plate_6#F08					False	True		JBx_203442	glycerol_stock_9-D11
542	652.0	pAN_00656	spnLM + pks12_Ccom + pPM021_MfeI_XhoI + lacI_T7_6xHis_TEV	SLIC/Gibson/CPEC	consolidated_gibson_plate_6	A4	consolidated_gibson_plate_6_QPLATE_1	D1	glycerol_stock_9	E11	aanava 3 211019	I21	50	ggaattgtgagcggataaca	colony_pcr_primer_plate	O22	40	tcgttttatttgatgcctgg	colony_pcr_primer_plate	O24	40	3364	colony_pcr_plate_6	G8	colony_pcr_plate_6#G08					False	False		JBx_203442	glycerol_stock_9-E11
543	653.0	pAN_00657	spnLM + pks12_Ccom + pPM021_MfeI_XhoI + lacI_lacUV5	SLIC/Gibson/CPEC	consolidated_gibson_plate_6	B4	consolidated_gibson_plate_6_QPLATE_1	D2	glycerol_stock_9	F11	aanava 3 211019	K21	50	ggaattgtgagcggataaca	colony_pcr_primer_plate	O22	40	tcgttttatttgatgcctgg	colony_pcr_primer_plate	O24	40	3282	colony_pcr_plate_6	H8	colony_pcr_plate_6#H08					False	False		JBx_203443	glycerol_stock_9-F11
544	653.0	pAN_00657	spnLM + pks12_Ccom + pPM021_MfeI_XhoI + lacI_lacUV5	SLIC/Gibson/CPEC	consolidated_gibson_plate_6	B4	consolidated_gibson_plate_6_QPLATE_1	D2	glycerol_stock_9	G11	aanava 3 211019	M21	50	ggaattgtgagcggataaca	colony_pcr_primer_plate	O22	40	tcgttttatttgatgcctgg	colony_pcr_primer_plate	O24	40	3282	colony_pcr_plate_6	A9	colony_pcr_plate_6#A09	603.0	102.7091363	6.3427	17.2811	False	False		JBx_203443	glycerol_stock_9-G11
545	655.0	pAN_00659	ppsLM + borA1_Ccom + pPM021_MfeI_XhoI + lacI_lacUV5	SLIC/Gibson/CPEC	consolidated_gibson_plate_6	D4	consolidated_gibson_plate_6_QPLATE_1	D4	glycerol_stock_9	H11	aanava 3 211019	O21	50	ggaattgtgagcggataaca	colony_pcr_primer_plate	O22	40	tcgttttatttgatgcctgg	colony_pcr_primer_plate	O24	40	666	colony_pcr_plate_6	B9	colony_pcr_plate_6#B09	580.0	83.44355031	4.1892	11.9685	True	True		JBx_203445	glycerol_stock_9-H11
546	657.0	pAN_00661	ppsLM + mlsA8_Ccom + pPM021_MfeI_XhoI + lacI_lacUV5	SLIC/Gibson/CPEC	consolidated_gibson_plate_6	F4	consolidated_gibson_plate_6_QPLATE_1	D6	glycerol_stock_9	A12	aanava 3 211019	A23	50	ggaattgtgagcggataaca	colony_pcr_primer_plate	O22	40	tcgttttatttgatgcctgg	colony_pcr_primer_plate	O24	40	633	colony_pcr_plate_6	C9	colony_pcr_plate_6#C09	552.0	88.49449843	5.091	15.2322	True	True		JBx_203447	glycerol_stock_9-A12
547	658.0	pAN_00662	ppsLM + pks12_Ccom + pPM021_MfeI_XhoI + lacI_T7_6xHis_TEV	SLIC/Gibson/CPEC	consolidated_gibson_plate_6	G4	consolidated_gibson_plate_6_QPLATE_1	D7	glycerol_stock_9	B12	aanava 3 211019	C23	50	ggaattgtgagcggataaca	colony_pcr_primer_plate	O22	40	tcgttttatttgatgcctgg	colony_pcr_primer_plate	O24	40	673	colony_pcr_plate_6	D9	colony_pcr_plate_6#D09	583.0	89.26573041	14.5812	41.1583	True	True		JBx_203448	glycerol_stock_9-B12
548	658.0	pAN_00662	ppsLM + pks12_Ccom + pPM021_MfeI_XhoI + lacI_T7_6xHis_TEV	SLIC/Gibson/CPEC	consolidated_gibson_plate_6	G4	consolidated_gibson_plate_6_QPLATE_1	D7	glycerol_stock_9	C12	aanava 3 211019	E23	50	ggaattgtgagcggataaca	colony_pcr_primer_plate	O22	40	tcgttttatttgatgcctgg	colony_pcr_primer_plate	O24	40	673	colony_pcr_plate_6	E9	colony_pcr_plate_6#E09					False	True		JBx_203448	glycerol_stock_9-C12
549	659.0	pAN_00663	ppsLM + pks12_Ccom + pPM021_MfeI_XhoI + lacI_lacUV5	SLIC/Gibson/CPEC	consolidated_gibson_plate_6	H4	consolidated_gibson_plate_6_QPLATE_1	D8	glycerol_stock_9	D12	aanava 3 211019	G23	50	ggaattgtgagcggataaca	colony_pcr_primer_plate	O22	40	tcgttttatttgatgcctgg	colony_pcr_primer_plate	O24	40	591	colony_pcr_plate_6	F9	colony_pcr_plate_6#F09					False	True		JBx_203449	glycerol_stock_9-D12
550	659.0	pAN_00663	ppsLM + pks12_Ccom + pPM021_MfeI_XhoI + lacI_lacUV5	SLIC/Gibson/CPEC	consolidated_gibson_plate_6	H4	consolidated_gibson_plate_6_QPLATE_1	D8	glycerol_stock_9	E12	aanava 3 211019	I23	50	ggaattgtgagcggataaca	colony_pcr_primer_plate	O22	40	tcgttttatttgatgcctgg	colony_pcr_primer_plate	O24	40	591	colony_pcr_plate_6	G9	colony_pcr_plate_6#G09	509.0	99.97562888	9.4351	30.5624	True	True		JBx_203449	glycerol_stock_9-E12
551	659.0	pAN_00663	ppsLM + pks12_Ccom + pPM021_MfeI_XhoI + lacI_lacUV5	SLIC/Gibson/CPEC	consolidated_gibson_plate_6	H4	consolidated_gibson_plate_6_QPLATE_1	D8	glycerol_stock_9	F12	aanava 3 211019	K23	50	ggaattgtgagcggataaca	colony_pcr_primer_plate	O22	40	tcgttttatttgatgcctgg	colony_pcr_primer_plate	O24	40	591	colony_pcr_plate_6	H9	colony_pcr_plate_6#H09	511.0	106.94526359999999	3.8080000000000003	12.2625	True	True		JBx_203449	glycerol_stock_9-F12
552	659.0	pAN_00663	ppsLM + pks12_Ccom + pPM021_MfeI_XhoI + lacI_lacUV5	SLIC/Gibson/CPEC	consolidated_gibson_plate_6	H4	consolidated_gibson_plate_6_QPLATE_1	D8	glycerol_stock_9	G12	aanava 3 211019	M23	50	ggaattgtgagcggataaca	colony_pcr_primer_plate	O22	40	tcgttttatttgatgcctgg	colony_pcr_primer_plate	O24	40	591	colony_pcr_plate_6	A10	colony_pcr_plate_6#A10					False	False		JBx_203449	glycerol_stock_9-G12
553	660.0	pAN_00664	borA2_Ncom + debsTE + pPM021_MfeI_XhoI + lacI_T7_6xHis_TEV	SLIC/Gibson/CPEC	consolidated_gibson_plate_6	A5	consolidated_gibson_plate_6_QPLATE_1	E1	glycerol_stock_10	A1	aanava 3 211019	A2	50	ggaattgtgagcggataaca	colony_pcr_primer_plate	O22	40	tcgttttatttgatgcctgg	colony_pcr_primer_plate	O24	40	1081	colony_pcr_plate_6	B10	colony_pcr_plate_6#B10	935.0	94.99621866	8.416	14.7048	True	True		JBx_203450	glycerol_stock_10-A1
554	660.0	pAN_00664	borA2_Ncom + debsTE + pPM021_MfeI_XhoI + lacI_T7_6xHis_TEV	SLIC/Gibson/CPEC	consolidated_gibson_plate_6	A5	consolidated_gibson_plate_6_QPLATE_1	E1	glycerol_stock_10	B1	aanava 3 211019	C2	50	ggaattgtgagcggataaca	colony_pcr_primer_plate	O22	40	tcgttttatttgatgcctgg	colony_pcr_primer_plate	O24	40	1081	colony_pcr_plate_6	C10	colony_pcr_plate_6#C10					False	True		JBx_203450	glycerol_stock_10-B1
555	660.0	pAN_00664	borA2_Ncom + debsTE + pPM021_MfeI_XhoI + lacI_T7_6xHis_TEV	SLIC/Gibson/CPEC	consolidated_gibson_plate_6	A5	consolidated_gibson_plate_6_QPLATE_1	E1	glycerol_stock_10	C1	aanava 3 211019	E2	50	ggaattgtgagcggataaca	colony_pcr_primer_plate	O22	40	tcgttttatttgatgcctgg	colony_pcr_primer_plate	O24	40	1081	colony_pcr_plate_6	D10	colony_pcr_plate_6#D10	935.0	87.15453291	19.3972	34.109	True	True		JBx_203450	glycerol_stock_10-C1
556	660.0	pAN_00664	borA2_Ncom + debsTE + pPM021_MfeI_XhoI + lacI_T7_6xHis_TEV	SLIC/Gibson/CPEC	consolidated_gibson_plate_6	A5	consolidated_gibson_plate_6_QPLATE_1	E1	glycerol_stock_10	D1	aanava 3 211019	G2	50	ggaattgtgagcggataaca	colony_pcr_primer_plate	O22	40	tcgttttatttgatgcctgg	colony_pcr_primer_plate	O24	40	1081	colony_pcr_plate_6	E10	colony_pcr_plate_6#E10	944.0	93.36401022	5.1536	8.8543	True	True		JBx_203450	glycerol_stock_10-D1
557	661.0	pAN_00665	borA2_Ncom + debsTE + pPM021_MfeI_XhoI + lacI_lacUV5	SLIC/Gibson/CPEC	consolidated_gibson_plate_6	B5	consolidated_gibson_plate_6_QPLATE_1	E2	glycerol_stock_10	E1	aanava 3 211019	I2	50	ggaattgtgagcggataaca	colony_pcr_primer_plate	O22	40	tcgttttatttgatgcctgg	colony_pcr_primer_plate	O24	40	999	colony_pcr_plate_6	F10	colony_pcr_plate_6#F10					False	True		JBx_203451	glycerol_stock_10-E1
558	661.0	pAN_00665	borA2_Ncom + debsTE + pPM021_MfeI_XhoI + lacI_lacUV5	SLIC/Gibson/CPEC	consolidated_gibson_plate_6	B5	consolidated_gibson_plate_6_QPLATE_1	E2	glycerol_stock_10	F1	aanava 3 211019	K2	50	ggaattgtgagcggataaca	colony_pcr_primer_plate	O22	40	tcgttttatttgatgcctgg	colony_pcr_primer_plate	O24	40	999	colony_pcr_plate_6	G10	colony_pcr_plate_6#G10	957.0	100.0412222	3.883	6.6298	True	True		JBx_203451	glycerol_stock_10-F1
559	661.0	pAN_00665	borA2_Ncom + debsTE + pPM021_MfeI_XhoI + lacI_lacUV5	SLIC/Gibson/CPEC	consolidated_gibson_plate_6	B5	consolidated_gibson_plate_6_QPLATE_1	E2	glycerol_stock_10	G1	aanava 3 211019	M2	50	ggaattgtgagcggataaca	colony_pcr_primer_plate	O22	40	tcgttttatttgatgcctgg	colony_pcr_primer_plate	O24	40	999	colony_pcr_plate_6	H10	colony_pcr_plate_6#H10					False	True		JBx_203451	glycerol_stock_10-G1
560	661.0	pAN_00665	borA2_Ncom + debsTE + pPM021_MfeI_XhoI + lacI_lacUV5	SLIC/Gibson/CPEC	consolidated_gibson_plate_6	B5	consolidated_gibson_plate_6_QPLATE_1	E2	glycerol_stock_10	H1	aanava 3 211019	O2	50	ggaattgtgagcggataaca	colony_pcr_primer_plate	O22	40	tcgttttatttgatgcctgg	colony_pcr_primer_plate	O24	40	999	colony_pcr_plate_6	A11	colony_pcr_plate_6#A11	879.0	95.18917371	12.2953	22.7378	True	True		JBx_203451	glycerol_stock_10-H1
561	662.0	pAN_00666	borA2_Ncom + pikTE + pPM021_MfeI_XhoI + lacI_T7_6xHis_TEV	SLIC/Gibson/CPEC	consolidated_gibson_plate_6	C5	consolidated_gibson_plate_6_QPLATE_1	E3	glycerol_stock_10	A2	aanava 3 211019	A4	50	ggaattgtgagcggataaca	colony_pcr_primer_plate	O22	40	tcgttttatttgatgcctgg	colony_pcr_primer_plate	O24	40	1153	colony_pcr_plate_6	B11	colony_pcr_plate_6#B11					False	True		JBx_203452	glycerol_stock_10-A2
562	662.0	pAN_00666	borA2_Ncom + pikTE + pPM021_MfeI_XhoI + lacI_T7_6xHis_TEV	SLIC/Gibson/CPEC	consolidated_gibson_plate_6	C5	consolidated_gibson_plate_6_QPLATE_1	E3	glycerol_stock_10	B2	aanava 3 211019	C4	50	ggaattgtgagcggataaca	colony_pcr_primer_plate	O22	40	tcgttttatttgatgcctgg	colony_pcr_primer_plate	O24	40	1153	colony_pcr_plate_6	C11	colony_pcr_plate_6#C11					False	True		JBx_203452	glycerol_stock_10-B2
563	665.0	pAN_00669	borA2_Ncom + zeaTE + pPM021_MfeI_XhoI + lacI_lacUV5	SLIC/Gibson/CPEC	consolidated_gibson_plate_6	F5	consolidated_gibson_plate_6_QPLATE_1	E6	glycerol_stock_10	C2	aanava 3 211019	E4	50	ggaattgtgagcggataaca	colony_pcr_primer_plate	O22	40	tcgttttatttgatgcctgg	colony_pcr_primer_plate	O24	40	1182	colony_pcr_plate_6	D11	colony_pcr_plate_6#D11	298.0	58.92555082	2.752	15.2418	False	True		JBx_203455	glycerol_stock_10-C2
564	665.0	pAN_00669	borA2_Ncom + zeaTE + pPM021_MfeI_XhoI + lacI_lacUV5	SLIC/Gibson/CPEC	consolidated_gibson_plate_6	F5	consolidated_gibson_plate_6_QPLATE_1	E6	glycerol_stock_10	D2	aanava 3 211019	G4	50	ggaattgtgagcggataaca	colony_pcr_primer_plate	O22	40	tcgttttatttgatgcctgg	colony_pcr_primer_plate	O24	40	1182	colony_pcr_plate_6	E11	colony_pcr_plate_6#E11					False	False		JBx_203455	glycerol_stock_10-D2
565	665.0	pAN_00669	borA2_Ncom + zeaTE + pPM021_MfeI_XhoI + lacI_lacUV5	SLIC/Gibson/CPEC	consolidated_gibson_plate_6	F5	consolidated_gibson_plate_6_QPLATE_1	E6	glycerol_stock_10	E2	aanava 3 211019	I4	50	ggaattgtgagcggataaca	colony_pcr_primer_plate	O22	40	tcgttttatttgatgcctgg	colony_pcr_primer_plate	O24	40	1182	colony_pcr_plate_6	F11	colony_pcr_plate_6#F11					False	False		JBx_203455	glycerol_stock_10-E2
566	666.0	pAN_00670	borA2_Ncom + flvTE + pPM021_MfeI_XhoI + lacI_T7_6xHis_TEV	SLIC/Gibson/CPEC	consolidated_gibson_plate_6	G5	consolidated_gibson_plate_6_QPLATE_1	E7	glycerol_stock_10	F2	aanava 3 211019	K4	50	ggaattgtgagcggataaca	colony_pcr_primer_plate	O22	40	tcgttttatttgatgcctgg	colony_pcr_primer_plate	O24	40	1150	colony_pcr_plate_6	G11	colony_pcr_plate_6#G11					False	False		JBx_203456	glycerol_stock_10-F2
567	666.0	pAN_00670	borA2_Ncom + flvTE + pPM021_MfeI_XhoI + lacI_T7_6xHis_TEV	SLIC/Gibson/CPEC	consolidated_gibson_plate_6	G5	consolidated_gibson_plate_6_QPLATE_1	E7	glycerol_stock_10	G2	aanava 3 211019	M4	50	ggaattgtgagcggataaca	colony_pcr_primer_plate	O22	40	tcgttttatttgatgcctgg	colony_pcr_primer_plate	O24	40	1150	colony_pcr_plate_6	H11	colony_pcr_plate_6#H11					False	False		JBx_203456	glycerol_stock_10-G2
568	666.0	pAN_00670	borA2_Ncom + flvTE + pPM021_MfeI_XhoI + lacI_T7_6xHis_TEV	SLIC/Gibson/CPEC	consolidated_gibson_plate_6	G5	consolidated_gibson_plate_6_QPLATE_1	E7	glycerol_stock_10	H2	aanava 3 211019	O4	50	ggaattgtgagcggataaca	colony_pcr_primer_plate	O22	40	tcgttttatttgatgcctgg	colony_pcr_primer_plate	O24	40	1150	colony_pcr_plate_6	A12	colony_pcr_plate_6#A12					False	False		JBx_203456	glycerol_stock_10-H2
569	666.0	pAN_00670	borA2_Ncom + flvTE + pPM021_MfeI_XhoI + lacI_T7_6xHis_TEV	SLIC/Gibson/CPEC	consolidated_gibson_plate_6	G5	consolidated_gibson_plate_6_QPLATE_1	E7	glycerol_stock_10	A3	aanava 3 211019	A6	50	ggaattgtgagcggataaca	colony_pcr_primer_plate	O22	40	tcgttttatttgatgcctgg	colony_pcr_primer_plate	O24	40	1150	colony_pcr_plate_6	B12	colony_pcr_plate_6#B12					False	False		JBx_203456	glycerol_stock_10-A3
570	667.0	pAN_00671	borA2_Ncom + flvTE + pPM021_MfeI_XhoI + lacI_lacUV5	SLIC/Gibson/CPEC	consolidated_gibson_plate_6	H5	consolidated_gibson_plate_6_QPLATE_1	E8	glycerol_stock_10	B3	aanava 3 211019	C6	50	ggaattgtgagcggataaca	colony_pcr_primer_plate	O22	40	tcgttttatttgatgcctgg	colony_pcr_primer_plate	O24	40	1068	colony_pcr_plate_6	C12	colony_pcr_plate_6#C12					False	False		JBx_203457	glycerol_stock_10-B3
571	667.0	pAN_00671	borA2_Ncom + flvTE + pPM021_MfeI_XhoI + lacI_lacUV5	SLIC/Gibson/CPEC	consolidated_gibson_plate_6	H5	consolidated_gibson_plate_6_QPLATE_1	E8	glycerol_stock_10	C3	aanava 3 211019	E6	50	ggaattgtgagcggataaca	colony_pcr_primer_plate	O22	40	tcgttttatttgatgcctgg	colony_pcr_primer_plate	O24	40	1068	colony_pcr_plate_6	D12	colony_pcr_plate_6#D12					False	False		JBx_203457	glycerol_stock_10-C3
572	667.0	pAN_00671	borA2_Ncom + flvTE + pPM021_MfeI_XhoI + lacI_lacUV5	SLIC/Gibson/CPEC	consolidated_gibson_plate_6	H5	consolidated_gibson_plate_6_QPLATE_1	E8	glycerol_stock_10	D3	aanava 3 211019	G6	50	ggaattgtgagcggataaca	colony_pcr_primer_plate	O22	40	tcgttttatttgatgcctgg	colony_pcr_primer_plate	O24	40	1068	colony_pcr_plate_6	E12	colony_pcr_plate_6#E12					False	False		JBx_203457	glycerol_stock_10-D3
573	667.0	pAN_00671	borA2_Ncom + flvTE + pPM021_MfeI_XhoI + lacI_lacUV5	SLIC/Gibson/CPEC	consolidated_gibson_plate_6	H5	consolidated_gibson_plate_6_QPLATE_1	E8	glycerol_stock_10	E3	aanava 3 211019	I6	50	ggaattgtgagcggataaca	colony_pcr_primer_plate	O22	40	tcgttttatttgatgcctgg	colony_pcr_primer_plate	O24	40	1068	colony_pcr_plate_6	F12	colony_pcr_plate_6#F12					False	False		JBx_203457	glycerol_stock_10-E3
574	668.0	pAN_00672	borA2_Ncom + borTE + pPM021_MfeI_XhoI + lacI_T7_6xHis_TEV	SLIC/Gibson/CPEC	consolidated_gibson_plate_6	A6	consolidated_gibson_plate_6_QPLATE_1	F1	glycerol_stock_10	F3	aanava 3 211019	K6	50	ggaattgtgagcggataaca	colony_pcr_primer_plate	O22	40	tcgttttatttgatgcctgg	colony_pcr_primer_plate	O24	40	1108	colony_pcr_plate_6	G12	colony_pcr_plate_6#G12	948.0	79.95081473	14.8571	25.3405	True	True		JBx_203458	glycerol_stock_10-F3
575	668.0	pAN_00672	borA2_Ncom + borTE + pPM021_MfeI_XhoI + lacI_T7_6xHis_TEV	SLIC/Gibson/CPEC	consolidated_gibson_plate_6	A6	consolidated_gibson_plate_6_QPLATE_1	F1	glycerol_stock_10	G3	aanava 3 211019	M6	50	ggaattgtgagcggataaca	colony_pcr_primer_plate	O22	40	tcgttttatttgatgcctgg	colony_pcr_primer_plate	O24	40	1108	colony_pcr_plate_6	H12	colony_pcr_plate_6#H12					False	False		JBx_203458	glycerol_stock_10-G3
576	668.0	pAN_00672	borA2_Ncom + borTE + pPM021_MfeI_XhoI + lacI_T7_6xHis_TEV	SLIC/Gibson/CPEC	consolidated_gibson_plate_6	A6	consolidated_gibson_plate_6_QPLATE_1	F1	glycerol_stock_10	H3	aanava 3 211019	O6	50	ggaattgtgagcggataaca	colony_pcr_primer_plate	O22	40	tcgttttatttgatgcctgg	colony_pcr_primer_plate	O24	40	1108	colony_pcr_plate_7	A1	colony_pcr_plate_7#A01	957.0	78.92033441	20.3429	35.0237	True	True		JBx_203458	glycerol_stock_10-H3
577	668.0	pAN_00672	borA2_Ncom + borTE + pPM021_MfeI_XhoI + lacI_T7_6xHis_TEV	SLIC/Gibson/CPEC	consolidated_gibson_plate_6	A6	consolidated_gibson_plate_6_QPLATE_1	F1	glycerol_stock_10	A4	aanava 3 211019	A8	50	ggaattgtgagcggataaca	colony_pcr_primer_plate	O22	40	tcgttttatttgatgcctgg	colony_pcr_primer_plate	O24	40	1108	colony_pcr_plate_7	B1	colony_pcr_plate_7#B01	957.0	86.94146835	14.0873	24.1526	True	True		JBx_203458	glycerol_stock_10-A4
578	669.0	pAN_00673	borA2_Ncom + borTE + pPM021_MfeI_XhoI + lacI_lacUV5	SLIC/Gibson/CPEC	consolidated_gibson_plate_6	B6	consolidated_gibson_plate_6_QPLATE_1	F2	glycerol_stock_10	B4	aanava 3 211019	C8	50	ggaattgtgagcggataaca	colony_pcr_primer_plate	O22	40	tcgttttatttgatgcctgg	colony_pcr_primer_plate	O24	40	1026	colony_pcr_plate_7	C1	colony_pcr_plate_7#C01	896.0	89.67690088	4.9099	9.0293	True	True		JBx_203459	glycerol_stock_10-B4
579	669.0	pAN_00673	borA2_Ncom + borTE + pPM021_MfeI_XhoI + lacI_lacUV5	SLIC/Gibson/CPEC	consolidated_gibson_plate_6	B6	consolidated_gibson_plate_6_QPLATE_1	F2	glycerol_stock_10	C4	aanava 3 211019	E8	50	ggaattgtgagcggataaca	colony_pcr_primer_plate	O22	40	tcgttttatttgatgcctgg	colony_pcr_primer_plate	O24	40	1026	colony_pcr_plate_7	D1	colony_pcr_plate_7#D01	896.0	87.71380952	15.42	28.2308	True	True		JBx_203459	glycerol_stock_10-C4
580	669.0	pAN_00673	borA2_Ncom + borTE + pPM021_MfeI_XhoI + lacI_lacUV5	SLIC/Gibson/CPEC	consolidated_gibson_plate_6	B6	consolidated_gibson_plate_6_QPLATE_1	F2	glycerol_stock_10	D4	aanava 3 211019	G8	50	ggaattgtgagcggataaca	colony_pcr_primer_plate	O22	40	tcgttttatttgatgcctgg	colony_pcr_primer_plate	O24	40	1026	colony_pcr_plate_7	E1	colony_pcr_plate_7#E01	900.0	91.2757988	6.019	11.0195	True	True		JBx_203459	glycerol_stock_10-D4
581	669.0	pAN_00673	borA2_Ncom + borTE + pPM021_MfeI_XhoI + lacI_lacUV5	SLIC/Gibson/CPEC	consolidated_gibson_plate_6	B6	consolidated_gibson_plate_6_QPLATE_1	F2	glycerol_stock_10	E4	aanava 3 211019	I8	50	ggaattgtgagcggataaca	colony_pcr_primer_plate	O22	40	tcgttttatttgatgcctgg	colony_pcr_primer_plate	O24	40	1026	colony_pcr_plate_7	F1	colony_pcr_plate_7#F01	896.0	96.55384931	3.76	6.8761	True	True		JBx_203459	glycerol_stock_10-E4
582	676.0	pAN_00680	borA2_Ncom + debsTEshort + pPM021_MfeI_XhoI + lacI_T7_6xHis_TEV	SLIC/Gibson/CPEC	consolidated_gibson_plate_6	G6	consolidated_gibson_plate_6_QPLATE_1	F7	glycerol_stock_10	F4	aanava 3 211019	K8	50	ggaattgtgagcggataaca	colony_pcr_primer_plate	O22	40	tcgttttatttgatgcctgg	colony_pcr_primer_plate	O24	40	922	colony_pcr_plate_7	G1	colony_pcr_plate_7#G01	809.0	68.51889525	7.0729999999999995	14.425	True	True		JBx_203466	glycerol_stock_10-F4
583	676.0	pAN_00680	borA2_Ncom + debsTEshort + pPM021_MfeI_XhoI + lacI_T7_6xHis_TEV	SLIC/Gibson/CPEC	consolidated_gibson_plate_6	G6	consolidated_gibson_plate_6_QPLATE_1	F7	glycerol_stock_10	G4	aanava 3 211019	M8	50	ggaattgtgagcggataaca	colony_pcr_primer_plate	O22	40	tcgttttatttgatgcctgg	colony_pcr_primer_plate	O24	40	922	colony_pcr_plate_7	H1	colony_pcr_plate_7#H01	818.0	84.52307527	6.3039	12.7774	True	True		JBx_203466	glycerol_stock_10-G4
584	676.0	pAN_00680	borA2_Ncom + debsTEshort + pPM021_MfeI_XhoI + lacI_T7_6xHis_TEV	SLIC/Gibson/CPEC	consolidated_gibson_plate_6	G6	consolidated_gibson_plate_6_QPLATE_1	F7	glycerol_stock_10	H4	aanava 3 211019	O8	50	ggaattgtgagcggataaca	colony_pcr_primer_plate	O22	40	tcgttttatttgatgcctgg	colony_pcr_primer_plate	O24	40	922	colony_pcr_plate_7	A2	colony_pcr_plate_7#A02	814.0	84.85637179	8.8355	18.0195	True	True		JBx_203466	glycerol_stock_10-H4
585	676.0	pAN_00680	borA2_Ncom + debsTEshort + pPM021_MfeI_XhoI + lacI_T7_6xHis_TEV	SLIC/Gibson/CPEC	consolidated_gibson_plate_6	G6	consolidated_gibson_plate_6_QPLATE_1	F7	glycerol_stock_10	A5	aanava 3 211019	A10	50	ggaattgtgagcggataaca	colony_pcr_primer_plate	O22	40	tcgttttatttgatgcctgg	colony_pcr_primer_plate	O24	40	922	colony_pcr_plate_7	B2	colony_pcr_plate_7#B02	818.0	81.05341877	18.3171	36.99	True	True		JBx_203466	glycerol_stock_10-A5
586	677.0	pAN_00681	borA2_Ncom + debsTEshort + pPM021_MfeI_XhoI + lacI_lacUV5	SLIC/Gibson/CPEC	consolidated_gibson_plate_6	H6	consolidated_gibson_plate_6_QPLATE_1	F8	glycerol_stock_10	B5	aanava 3 211019	C10	50	ggaattgtgagcggataaca	colony_pcr_primer_plate	O22	40	tcgttttatttgatgcctgg	colony_pcr_primer_plate	O24	40	840	colony_pcr_plate_7	C2	colony_pcr_plate_7#C02	727.0	84.16030751	7.4003	16.8222	True	True		JBx_203467	glycerol_stock_10-B5
587	677.0	pAN_00681	borA2_Ncom + debsTEshort + pPM021_MfeI_XhoI + lacI_lacUV5	SLIC/Gibson/CPEC	consolidated_gibson_plate_6	H6	consolidated_gibson_plate_6_QPLATE_1	F8	glycerol_stock_10	C5	aanava 3 211019	E10	50	ggaattgtgagcggataaca	colony_pcr_primer_plate	O22	40	tcgttttatttgatgcctgg	colony_pcr_primer_plate	O24	40	840	colony_pcr_plate_7	D2	colony_pcr_plate_7#D02	727.0	80.31910894	18.1575	41.332	True	True		JBx_203467	glycerol_stock_10-C5
588	677.0	pAN_00681	borA2_Ncom + debsTEshort + pPM021_MfeI_XhoI + lacI_lacUV5	SLIC/Gibson/CPEC	consolidated_gibson_plate_6	H6	consolidated_gibson_plate_6_QPLATE_1	F8	glycerol_stock_10	D5	aanava 3 211019	G10	50	ggaattgtgagcggataaca	colony_pcr_primer_plate	O22	40	tcgttttatttgatgcctgg	colony_pcr_primer_plate	O24	40	840	colony_pcr_plate_7	E2	colony_pcr_plate_7#E02	736.0	84.62313132	11.3439	25.5748	True	True		JBx_203467	glycerol_stock_10-D5
589	677.0	pAN_00681	borA2_Ncom + debsTEshort + pPM021_MfeI_XhoI + lacI_lacUV5	SLIC/Gibson/CPEC	consolidated_gibson_plate_6	H6	consolidated_gibson_plate_6_QPLATE_1	F8	glycerol_stock_10	E5	aanava 3 211019	I10	50	ggaattgtgagcggataaca	colony_pcr_primer_plate	O22	40	tcgttttatttgatgcctgg	colony_pcr_primer_plate	O24	40	840	colony_pcr_plate_7	F2	colony_pcr_plate_7#F02	731.0	89.47675249	7.5207	16.8859	True	True		JBx_203467	glycerol_stock_10-E5
590	678.0	pAN_00682	mlsA9_Ncom + debsTE + pPM021_MfeI_XhoI + lacI_T7_6xHis_TEV	SLIC/Gibson/CPEC	consolidated_gibson_plate_6	A7	consolidated_gibson_plate_6_QPLATE_2	A1	glycerol_stock_10	F5	aanava 3 211019	K10	50	ggaattgtgagcggataaca	colony_pcr_primer_plate	O22	40	tcgttttatttgatgcctgg	colony_pcr_primer_plate	O24	40	1084	colony_pcr_plate_7	G2	colony_pcr_plate_7#G02	961.0	75.33882829	7.6322	13.0717	True	True		JBx_203468	glycerol_stock_10-F5
591	678.0	pAN_00682	mlsA9_Ncom + debsTE + pPM021_MfeI_XhoI + lacI_T7_6xHis_TEV	SLIC/Gibson/CPEC	consolidated_gibson_plate_6	A7	consolidated_gibson_plate_6_QPLATE_2	A1	glycerol_stock_10	G5	aanava 3 211019	M10	50	ggaattgtgagcggataaca	colony_pcr_primer_plate	O22	40	tcgttttatttgatgcctgg	colony_pcr_primer_plate	O24	40	1084	colony_pcr_plate_7	H2	colony_pcr_plate_7#H02	952.0	76.33063527	8.4024	14.5421	True	True		JBx_203468	glycerol_stock_10-G5
592	678.0	pAN_00682	mlsA9_Ncom + debsTE + pPM021_MfeI_XhoI + lacI_T7_6xHis_TEV	SLIC/Gibson/CPEC	consolidated_gibson_plate_6	A7	consolidated_gibson_plate_6_QPLATE_2	A1	glycerol_stock_10	H5	aanava 3 211019	O10	50	ggaattgtgagcggataaca	colony_pcr_primer_plate	O22	40	tcgttttatttgatgcctgg	colony_pcr_primer_plate	O24	40	1084	colony_pcr_plate_7	A3	colony_pcr_plate_7#A03	948.0	80.21474487	17.0332	29.6668	True	True		JBx_203468	glycerol_stock_10-H5
593	678.0	pAN_00682	mlsA9_Ncom + debsTE + pPM021_MfeI_XhoI + lacI_T7_6xHis_TEV	SLIC/Gibson/CPEC	consolidated_gibson_plate_6	A7	consolidated_gibson_plate_6_QPLATE_2	A1	glycerol_stock_10	A6	aanava 3 211019	A12	50	ggaattgtgagcggataaca	colony_pcr_primer_plate	O22	40	tcgttttatttgatgcctgg	colony_pcr_primer_plate	O24	40	1084	colony_pcr_plate_7	B3	colony_pcr_plate_7#B03	948.0	80.44150354	20.399	35.5289	True	True		JBx_203468	glycerol_stock_10-A6
594	679.0	pAN_00683	mlsA9_Ncom + debsTE + pPM021_MfeI_XhoI + lacI_lacUV5	SLIC/Gibson/CPEC	consolidated_gibson_plate_6	B7	consolidated_gibson_plate_6_QPLATE_2	A2	glycerol_stock_10	B6	aanava 3 211019	C12	50	ggaattgtgagcggataaca	colony_pcr_primer_plate	O22	40	tcgttttatttgatgcctgg	colony_pcr_primer_plate	O24	40	1002	colony_pcr_plate_7	C3	colony_pcr_plate_7#C03	991.0	83.98749449	17.5423	29.0478	True	True		JBx_203469	glycerol_stock_10-B6
595	679.0	pAN_00683	mlsA9_Ncom + debsTE + pPM021_MfeI_XhoI + lacI_lacUV5	SLIC/Gibson/CPEC	consolidated_gibson_plate_6	B7	consolidated_gibson_plate_6_QPLATE_2	A2	glycerol_stock_10	C6	aanava 3 211019	E12	50	ggaattgtgagcggataaca	colony_pcr_primer_plate	O22	40	tcgttttatttgatgcctgg	colony_pcr_primer_plate	O24	40	1002	colony_pcr_plate_7	D3	colony_pcr_plate_7#D03	996.0	87.67284495	20.561999999999998	33.9115	True	True		JBx_203469	glycerol_stock_10-C6
596	679.0	pAN_00683	mlsA9_Ncom + debsTE + pPM021_MfeI_XhoI + lacI_lacUV5	SLIC/Gibson/CPEC	consolidated_gibson_plate_6	B7	consolidated_gibson_plate_6_QPLATE_2	A2	glycerol_stock_10	D6	aanava 3 211019	G12	50	ggaattgtgagcggataaca	colony_pcr_primer_plate	O22	40	tcgttttatttgatgcctgg	colony_pcr_primer_plate	O24	40	1002	colony_pcr_plate_7	E3	colony_pcr_plate_7#E03					False	True		JBx_203469	glycerol_stock_10-D6
597	679.0	pAN_00683	mlsA9_Ncom + debsTE + pPM021_MfeI_XhoI + lacI_lacUV5	SLIC/Gibson/CPEC	consolidated_gibson_plate_6	B7	consolidated_gibson_plate_6_QPLATE_2	A2	glycerol_stock_10	E6	aanava 3 211019	I12	50	ggaattgtgagcggataaca	colony_pcr_primer_plate	O22	40	tcgttttatttgatgcctgg	colony_pcr_primer_plate	O24	40	1002	colony_pcr_plate_7	F3	colony_pcr_plate_7#F03					False	True		JBx_203469	glycerol_stock_10-E6
598	683.0	pAN_00687	mlsA9_Ncom + zeaTE + pPM021_MfeI_XhoI + lacI_lacUV5	SLIC/Gibson/CPEC	consolidated_gibson_plate_6	F7	consolidated_gibson_plate_6_QPLATE_2	A6	glycerol_stock_10	F6	aanava 3 211019	K12	50	ggaattgtgagcggataaca	colony_pcr_primer_plate	O22	40	tcgttttatttgatgcctgg	colony_pcr_primer_plate	O24	40	1185	colony_pcr_plate_7	G3	colony_pcr_plate_7#G03	991.0	88.08434345	19.308	31.8433	True	True		JBx_203473	glycerol_stock_10-F6
599	683.0	pAN_00687	mlsA9_Ncom + zeaTE + pPM021_MfeI_XhoI + lacI_lacUV5	SLIC/Gibson/CPEC	consolidated_gibson_plate_6	F7	consolidated_gibson_plate_6_QPLATE_2	A6	glycerol_stock_10	G6	aanava 3 211019	M12	50	ggaattgtgagcggataaca	colony_pcr_primer_plate	O22	40	tcgttttatttgatgcctgg	colony_pcr_primer_plate	O24	40	1185	colony_pcr_plate_7	H3	colony_pcr_plate_7#H03	1001.0	92.01855536	9.0653	14.6572	True	True		JBx_203473	glycerol_stock_10-G6
600	683.0	pAN_00687	mlsA9_Ncom + zeaTE + pPM021_MfeI_XhoI + lacI_lacUV5	SLIC/Gibson/CPEC	consolidated_gibson_plate_6	F7	consolidated_gibson_plate_6_QPLATE_2	A6	glycerol_stock_10	H6	aanava 3 211019	O12	50	ggaattgtgagcggataaca	colony_pcr_primer_plate	O22	40	tcgttttatttgatgcctgg	colony_pcr_primer_plate	O24	40	1185	colony_pcr_plate_7	A4	colony_pcr_plate_7#A04	1001.0	79.2006542	11.6223	18.9214	True	True		JBx_203473	glycerol_stock_10-H6
601	683.0	pAN_00687	mlsA9_Ncom + zeaTE + pPM021_MfeI_XhoI + lacI_lacUV5	SLIC/Gibson/CPEC	consolidated_gibson_plate_6	F7	consolidated_gibson_plate_6_QPLATE_2	A6	glycerol_stock_10	A7	aanava 3 211019	A14	50	ggaattgtgagcggataaca	colony_pcr_primer_plate	O22	40	tcgttttatttgatgcctgg	colony_pcr_primer_plate	O24	40	1185	colony_pcr_plate_7	B4	colony_pcr_plate_7#B04	996.0	89.37387274	20.5147	33.5645	True	True		JBx_203473	glycerol_stock_10-A7
602	684.0	pAN_00688	mlsA9_Ncom + flvTE + pPM021_MfeI_XhoI + lacI_T7_6xHis_TEV	SLIC/Gibson/CPEC	consolidated_gibson_plate_6	G7	consolidated_gibson_plate_6_QPLATE_2	A7	glycerol_stock_10	B7	aanava 3 211019	C14	50	ggaattgtgagcggataaca	colony_pcr_primer_plate	O22	40	tcgttttatttgatgcctgg	colony_pcr_primer_plate	O24	40	1153	colony_pcr_plate_7	C4	colony_pcr_plate_7#C04	1000.0	62.83148185	4.1345	6.7444	True	True		JBx_203474	glycerol_stock_10-B7
603	684.0	pAN_00688	mlsA9_Ncom + flvTE + pPM021_MfeI_XhoI + lacI_T7_6xHis_TEV	SLIC/Gibson/CPEC	consolidated_gibson_plate_6	G7	consolidated_gibson_plate_6_QPLATE_2	A7	glycerol_stock_10	C7	aanava 3 211019	E14	50	ggaattgtgagcggataaca	colony_pcr_primer_plate	O22	40	tcgttttatttgatgcctgg	colony_pcr_primer_plate	O24	40	1153	colony_pcr_plate_7	D4	colony_pcr_plate_7#D04	1001.0	56.24024091	3.0255	4.8917	True	True		JBx_203474	glycerol_stock_10-C7
604	684.0	pAN_00688	mlsA9_Ncom + flvTE + pPM021_MfeI_XhoI + lacI_T7_6xHis_TEV	SLIC/Gibson/CPEC	consolidated_gibson_plate_6	G7	consolidated_gibson_plate_6_QPLATE_2	A7	glycerol_stock_10	D7	aanava 3 211019	G14	50	ggaattgtgagcggataaca	colony_pcr_primer_plate	O22	40	tcgttttatttgatgcctgg	colony_pcr_primer_plate	O24	40	1153	colony_pcr_plate_7	E4	colony_pcr_plate_7#E04					False	True		JBx_203474	glycerol_stock_10-D7
605	684.0	pAN_00688	mlsA9_Ncom + flvTE + pPM021_MfeI_XhoI + lacI_T7_6xHis_TEV	SLIC/Gibson/CPEC	consolidated_gibson_plate_6	G7	consolidated_gibson_plate_6_QPLATE_2	A7	glycerol_stock_10	E7	aanava 3 211019	I14	50	ggaattgtgagcggataaca	colony_pcr_primer_plate	O22	40	tcgttttatttgatgcctgg	colony_pcr_primer_plate	O24	40	1153	colony_pcr_plate_7	F4	colony_pcr_plate_7#F04					False	True		JBx_203474	glycerol_stock_10-E7
606	685.0	pAN_00689	mlsA9_Ncom + flvTE + pPM021_MfeI_XhoI + lacI_lacUV5	SLIC/Gibson/CPEC	consolidated_gibson_plate_6	H7	consolidated_gibson_plate_6_QPLATE_2	A8	glycerol_stock_10	F7	aanava 3 211019	K14	50	ggaattgtgagcggataaca	colony_pcr_primer_plate	O22	40	tcgttttatttgatgcctgg	colony_pcr_primer_plate	O24	40	1071	colony_pcr_plate_7	G4	colony_pcr_plate_7#G04	300.0	67.24057917	2.8978	15.9955	False	True		JBx_203475	glycerol_stock_10-F7
607	685.0	pAN_00689	mlsA9_Ncom + flvTE + pPM021_MfeI_XhoI + lacI_lacUV5	SLIC/Gibson/CPEC	consolidated_gibson_plate_6	H7	consolidated_gibson_plate_6_QPLATE_2	A8	glycerol_stock_10	G7	aanava 3 211019	M14	50	ggaattgtgagcggataaca	colony_pcr_primer_plate	O22	40	tcgttttatttgatgcctgg	colony_pcr_primer_plate	O24	40	1071	colony_pcr_plate_7	H4	colony_pcr_plate_7#H04	672.0	70.55512471	2.8203	6.8864	True	True		JBx_203475	glycerol_stock_10-G7
608	685.0	pAN_00689	mlsA9_Ncom + flvTE + pPM021_MfeI_XhoI + lacI_lacUV5	SLIC/Gibson/CPEC	consolidated_gibson_plate_6	H7	consolidated_gibson_plate_6_QPLATE_2	A8	glycerol_stock_10	H7	aanava 3 211019	O14	50	ggaattgtgagcggataaca	colony_pcr_primer_plate	O22	40	tcgttttatttgatgcctgg	colony_pcr_primer_plate	O24	40	1071	colony_pcr_plate_7	A5	colony_pcr_plate_7#A05	669.0	59.53016003	2.3212	5.7102	True	True		JBx_203475	glycerol_stock_10-H7
609	685.0	pAN_00689	mlsA9_Ncom + flvTE + pPM021_MfeI_XhoI + lacI_lacUV5	SLIC/Gibson/CPEC	consolidated_gibson_plate_6	H7	consolidated_gibson_plate_6_QPLATE_2	A8	glycerol_stock_10	A8	aanava 3 211019	A16	50	ggaattgtgagcggataaca	colony_pcr_primer_plate	O22	40	tcgttttatttgatgcctgg	colony_pcr_primer_plate	O24	40	1071	colony_pcr_plate_7	B5	colony_pcr_plate_7#B05					False	False		JBx_203475	glycerol_stock_10-A8
610	686.0	pAN_00690	mlsA9_Ncom + borTE + pPM021_MfeI_XhoI + lacI_T7_6xHis_TEV	SLIC/Gibson/CPEC	consolidated_gibson_plate_6	A8	consolidated_gibson_plate_6_QPLATE_2	B1	glycerol_stock_10	B8	aanava 3 211019	C16	50	ggaattgtgagcggataaca	colony_pcr_primer_plate	O22	40	tcgttttatttgatgcctgg	colony_pcr_primer_plate	O24	40	1111	colony_pcr_plate_7	C5	colony_pcr_plate_7#C05	961.0	84.32225237	12.4291	21.1554	True	True		JBx_203476	glycerol_stock_10-B8
611	686.0	pAN_00690	mlsA9_Ncom + borTE + pPM021_MfeI_XhoI + lacI_T7_6xHis_TEV	SLIC/Gibson/CPEC	consolidated_gibson_plate_6	A8	consolidated_gibson_plate_6_QPLATE_2	B1	glycerol_stock_10	C8	aanava 3 211019	E16	50	ggaattgtgagcggataaca	colony_pcr_primer_plate	O22	40	tcgttttatttgatgcctgg	colony_pcr_primer_plate	O24	40	1111	colony_pcr_plate_7	D5	colony_pcr_plate_7#D05	965.0	86.14199904	8.2891	14.0219	True	True		JBx_203476	glycerol_stock_10-C8
612	686.0	pAN_00690	mlsA9_Ncom + borTE + pPM021_MfeI_XhoI + lacI_T7_6xHis_TEV	SLIC/Gibson/CPEC	consolidated_gibson_plate_6	A8	consolidated_gibson_plate_6_QPLATE_2	B1	glycerol_stock_10	D8	aanava 3 211019	G16	50	ggaattgtgagcggataaca	colony_pcr_primer_plate	O22	40	tcgttttatttgatgcctgg	colony_pcr_primer_plate	O24	40	1111	colony_pcr_plate_7	E5	colony_pcr_plate_7#E05	957.0	86.39789345	16.8977	28.6134	True	True		JBx_203476	glycerol_stock_10-D8
613	686.0	pAN_00690	mlsA9_Ncom + borTE + pPM021_MfeI_XhoI + lacI_T7_6xHis_TEV	SLIC/Gibson/CPEC	consolidated_gibson_plate_6	A8	consolidated_gibson_plate_6_QPLATE_2	B1	glycerol_stock_10	E8	aanava 3 211019	I16	50	ggaattgtgagcggataaca	colony_pcr_primer_plate	O22	40	tcgttttatttgatgcctgg	colony_pcr_primer_plate	O24	40	1111	colony_pcr_plate_7	F5	colony_pcr_plate_7#F05	965.0	85.09016213	6.1721	10.3662	True	True		JBx_203476	glycerol_stock_10-E8
614	687.0	pAN_00691	mlsA9_Ncom + borTE + pPM021_MfeI_XhoI + lacI_lacUV5	SLIC/Gibson/CPEC	consolidated_gibson_plate_6	B8	consolidated_gibson_plate_6_QPLATE_2	B2	glycerol_stock_10	F8	aanava 3 211019	K16	50	ggaattgtgagcggataaca	colony_pcr_primer_plate	O22	40	tcgttttatttgatgcctgg	colony_pcr_primer_plate	O24	40	1029	colony_pcr_plate_7	G5	colony_pcr_plate_7#G05	896.0	83.55698245	25.6357	45.5656	True	True		JBx_203477	glycerol_stock_10-F8
615	687.0	pAN_00691	mlsA9_Ncom + borTE + pPM021_MfeI_XhoI + lacI_lacUV5	SLIC/Gibson/CPEC	consolidated_gibson_plate_6	B8	consolidated_gibson_plate_6_QPLATE_2	B2	glycerol_stock_10	G8	aanava 3 211019	M16	50	ggaattgtgagcggataaca	colony_pcr_primer_plate	O22	40	tcgttttatttgatgcctgg	colony_pcr_primer_plate	O24	40	1029	colony_pcr_plate_7	H5	colony_pcr_plate_7#H05	883.0	79.4007699	7.1367	13.2425	True	True		JBx_203477	glycerol_stock_10-G8
616	687.0	pAN_00691	mlsA9_Ncom + borTE + pPM021_MfeI_XhoI + lacI_lacUV5	SLIC/Gibson/CPEC	consolidated_gibson_plate_6	B8	consolidated_gibson_plate_6_QPLATE_2	B2	glycerol_stock_10	H8	aanava 3 211019	O16	50	ggaattgtgagcggataaca	colony_pcr_primer_plate	O22	40	tcgttttatttgatgcctgg	colony_pcr_primer_plate	O24	40	1029	colony_pcr_plate_7	A6	colony_pcr_plate_7#A06	896.0	75.94595755	14.1542	25.7418	True	True		JBx_203477	glycerol_stock_10-H8
617	687.0	pAN_00691	mlsA9_Ncom + borTE + pPM021_MfeI_XhoI + lacI_lacUV5	SLIC/Gibson/CPEC	consolidated_gibson_plate_6	B8	consolidated_gibson_plate_6_QPLATE_2	B2	glycerol_stock_10	A9	aanava 3 211019	A18	50	ggaattgtgagcggataaca	colony_pcr_primer_plate	O22	40	tcgttttatttgatgcctgg	colony_pcr_primer_plate	O24	40	1029	colony_pcr_plate_7	B6	colony_pcr_plate_7#B06	896.0	84.88032144	17.2167	31.5905	True	True		JBx_203477	glycerol_stock_10-A9
618	694.0	pAN_00698	mlsA9_Ncom + debsTEshort + pPM021_MfeI_XhoI + lacI_T7_6xHis_TEV	SLIC/Gibson/CPEC	consolidated_gibson_plate_6	G8	consolidated_gibson_plate_6_QPLATE_2	B7	glycerol_stock_10	B9	aanava 3 211019	C18	50	ggaattgtgagcggataaca	colony_pcr_primer_plate	O22	40	tcgttttatttgatgcctgg	colony_pcr_primer_plate	O24	40	925	colony_pcr_plate_7	C6	colony_pcr_plate_7#C06	822.0	91.00823077	23.7506	47.7869	True	True		JBx_203484	glycerol_stock_10-B9
619	694.0	pAN_00698	mlsA9_Ncom + debsTEshort + pPM021_MfeI_XhoI + lacI_T7_6xHis_TEV	SLIC/Gibson/CPEC	consolidated_gibson_plate_6	G8	consolidated_gibson_plate_6_QPLATE_2	B7	glycerol_stock_10	C9	aanava 3 211019	E18	50	ggaattgtgagcggataaca	colony_pcr_primer_plate	O22	40	tcgttttatttgatgcctgg	colony_pcr_primer_plate	O24	40	925	colony_pcr_plate_7	D6	colony_pcr_plate_7#D06	822.0	91.16123373	24.3189	49.0501	True	True		JBx_203484	glycerol_stock_10-C9
620	694.0	pAN_00698	mlsA9_Ncom + debsTEshort + pPM021_MfeI_XhoI + lacI_T7_6xHis_TEV	SLIC/Gibson/CPEC	consolidated_gibson_plate_6	G8	consolidated_gibson_plate_6_QPLATE_2	B7	glycerol_stock_10	D9	aanava 3 211019	G18	50	ggaattgtgagcggataaca	colony_pcr_primer_plate	O22	40	tcgttttatttgatgcctgg	colony_pcr_primer_plate	O24	40	925	colony_pcr_plate_7	E6	colony_pcr_plate_7#E06	827.0	75.40810535	18.9996	37.9034	True	True		JBx_203484	glycerol_stock_10-D9
621	694.0	pAN_00698	mlsA9_Ncom + debsTEshort + pPM021_MfeI_XhoI + lacI_T7_6xHis_TEV	SLIC/Gibson/CPEC	consolidated_gibson_plate_6	G8	consolidated_gibson_plate_6_QPLATE_2	B7	glycerol_stock_10	E9	aanava 3 211019	I18	50	ggaattgtgagcggataaca	colony_pcr_primer_plate	O22	40	tcgttttatttgatgcctgg	colony_pcr_primer_plate	O24	40	925	colony_pcr_plate_7	F6	colony_pcr_plate_7#F06	822.0	92.03059383	17.2908	34.7048	True	True		JBx_203484	glycerol_stock_10-E9
622	695.0	pAN_00699	mlsA9_Ncom + debsTEshort + pPM021_MfeI_XhoI + lacI_lacUV5	SLIC/Gibson/CPEC	consolidated_gibson_plate_6	H8	consolidated_gibson_plate_6_QPLATE_2	B8	glycerol_stock_10	F9	aanava 3 211019	K18	50	ggaattgtgagcggataaca	colony_pcr_primer_plate	O22	40	tcgttttatttgatgcctgg	colony_pcr_primer_plate	O24	40	843	colony_pcr_plate_7	G6	colony_pcr_plate_7#G06	710.0	71.61287563	10.047	23.3544	True	True		JBx_203485	glycerol_stock_10-F9
623	695.0	pAN_00699	mlsA9_Ncom + debsTEshort + pPM021_MfeI_XhoI + lacI_lacUV5	SLIC/Gibson/CPEC	consolidated_gibson_plate_6	H8	consolidated_gibson_plate_6_QPLATE_2	B8	glycerol_stock_10	G9	aanava 3 211019	M18	50	ggaattgtgagcggataaca	colony_pcr_primer_plate	O22	40	tcgttttatttgatgcctgg	colony_pcr_primer_plate	O24	40	843	colony_pcr_plate_7	H6	colony_pcr_plate_7#H06					False	False		JBx_203485	glycerol_stock_10-G9
624	695.0	pAN_00699	mlsA9_Ncom + debsTEshort + pPM021_MfeI_XhoI + lacI_lacUV5	SLIC/Gibson/CPEC	consolidated_gibson_plate_6	H8	consolidated_gibson_plate_6_QPLATE_2	B8	glycerol_stock_10	H9	aanava 3 211019	O18	50	ggaattgtgagcggataaca	colony_pcr_primer_plate	O22	40	tcgttttatttgatgcctgg	colony_pcr_primer_plate	O24	40	843	colony_pcr_plate_7	A7	colony_pcr_plate_7#A07	723.0	71.64473799	4.1003	9.4116	True	True		JBx_203485	glycerol_stock_10-H9
625	695.0	pAN_00699	mlsA9_Ncom + debsTEshort + pPM021_MfeI_XhoI + lacI_lacUV5	SLIC/Gibson/CPEC	consolidated_gibson_plate_6	H8	consolidated_gibson_plate_6_QPLATE_2	B8	glycerol_stock_10	A10	aanava 3 211019	A20	50	ggaattgtgagcggataaca	colony_pcr_primer_plate	O22	40	tcgttttatttgatgcctgg	colony_pcr_primer_plate	O24	40	843	colony_pcr_plate_7	B7	colony_pcr_plate_7#B07	727.0	74.67016892	18.7337	42.5262	True	True		JBx_203485	glycerol_stock_10-A10
626	696.0	pAN_00700	pks12_Ncom + debsTE + pPM021_MfeI_XhoI + lacI_T7_6xHis_TEV	SLIC/Gibson/CPEC	consolidated_gibson_plate_6	A9	consolidated_gibson_plate_6_QPLATE_2	C1	glycerol_stock_10	B10	aanava 3 211019	C20	50	ggaattgtgagcggataaca	colony_pcr_primer_plate	O22	40	tcgttttatttgatgcctgg	colony_pcr_primer_plate	O24	40	1084	colony_pcr_plate_7	C7	colony_pcr_plate_7#C07	957.0	75.39852708	5.6616	9.7678	True	True		JBx_203486	glycerol_stock_10-B10
627	696.0	pAN_00700	pks12_Ncom + debsTE + pPM021_MfeI_XhoI + lacI_T7_6xHis_TEV	SLIC/Gibson/CPEC	consolidated_gibson_plate_6	A9	consolidated_gibson_plate_6_QPLATE_2	C1	glycerol_stock_10	C10	aanava 3 211019	E20	50	ggaattgtgagcggataaca	colony_pcr_primer_plate	O22	40	tcgttttatttgatgcctgg	colony_pcr_primer_plate	O24	40	1084	colony_pcr_plate_7	D7	colony_pcr_plate_7#D07	1256.0	82.71789248	6.261	8.2183	True	True		JBx_203486	glycerol_stock_10-C10
628	696.0	pAN_00700	pks12_Ncom + debsTE + pPM021_MfeI_XhoI + lacI_T7_6xHis_TEV	SLIC/Gibson/CPEC	consolidated_gibson_plate_6	A9	consolidated_gibson_plate_6_QPLATE_2	C1	glycerol_stock_10	D10	aanava 3 211019	G20	50	ggaattgtgagcggataaca	colony_pcr_primer_plate	O22	40	tcgttttatttgatgcctgg	colony_pcr_primer_plate	O24	40	1084	colony_pcr_plate_7	E7	colony_pcr_plate_7#E07	944.0	67.07510404	10.1545	17.7424	True	True		JBx_203486	glycerol_stock_10-D10
629	696.0	pAN_00700	pks12_Ncom + debsTE + pPM021_MfeI_XhoI + lacI_T7_6xHis_TEV	SLIC/Gibson/CPEC	consolidated_gibson_plate_6	A9	consolidated_gibson_plate_6_QPLATE_2	C1	glycerol_stock_10	E10	aanava 3 211019	I20	50	ggaattgtgagcggataaca	colony_pcr_primer_plate	O22	40	tcgttttatttgatgcctgg	colony_pcr_primer_plate	O24	40	1084	colony_pcr_plate_7	F7	colony_pcr_plate_7#F07	948.0	83.21890396	7.3816	12.5124	True	True		JBx_203486	glycerol_stock_10-E10
630	697.0	pAN_00701	pks12_Ncom + debsTE + pPM021_MfeI_XhoI + lacI_lacUV5	SLIC/Gibson/CPEC	consolidated_gibson_plate_6	B9	consolidated_gibson_plate_6_QPLATE_2	C2	glycerol_stock_10	F10	aanava 3 211019	K20	50	ggaattgtgagcggataaca	colony_pcr_primer_plate	O22	40	tcgttttatttgatgcctgg	colony_pcr_primer_plate	O24	40	1002	colony_pcr_plate_7	G7	colony_pcr_plate_7#G07	883.0	82.73497006	11.6768	21.4493	True	True		JBx_203487	glycerol_stock_10-F10
631	697.0	pAN_00701	pks12_Ncom + debsTE + pPM021_MfeI_XhoI + lacI_lacUV5	SLIC/Gibson/CPEC	consolidated_gibson_plate_6	B9	consolidated_gibson_plate_6_QPLATE_2	C2	glycerol_stock_10	G10	aanava 3 211019	M20	50	ggaattgtgagcggataaca	colony_pcr_primer_plate	O22	40	tcgttttatttgatgcctgg	colony_pcr_primer_plate	O24	40	1002	colony_pcr_plate_7	H7	colony_pcr_plate_7#H07					False	False		JBx_203487	glycerol_stock_10-G10
632	697.0	pAN_00701	pks12_Ncom + debsTE + pPM021_MfeI_XhoI + lacI_lacUV5	SLIC/Gibson/CPEC	consolidated_gibson_plate_6	B9	consolidated_gibson_plate_6_QPLATE_2	C2	glycerol_stock_10	H10	aanava 3 211019	O20	50	ggaattgtgagcggataaca	colony_pcr_primer_plate	O22	40	tcgttttatttgatgcctgg	colony_pcr_primer_plate	O24	40	1002	colony_pcr_plate_7	A8	colony_pcr_plate_7#A08					False	False		JBx_203487	glycerol_stock_10-H10
633	697.0	pAN_00701	pks12_Ncom + debsTE + pPM021_MfeI_XhoI + lacI_lacUV5	SLIC/Gibson/CPEC	consolidated_gibson_plate_6	B9	consolidated_gibson_plate_6_QPLATE_2	C2	glycerol_stock_10	A11	aanava 3 211019	A22	50	ggaattgtgagcggataaca	colony_pcr_primer_plate	O22	40	tcgttttatttgatgcctgg	colony_pcr_primer_plate	O24	40	1002	colony_pcr_plate_7	B8	colony_pcr_plate_7#B08	879.0	78.58174394	18.936	35.4969	True	True		JBx_203487	glycerol_stock_10-A11
634	698.0	pAN_00702	pks12_Ncom + pikTE + pPM021_MfeI_XhoI + lacI_T7_6xHis_TEV	SLIC/Gibson/CPEC	consolidated_gibson_plate_6	C9	consolidated_gibson_plate_6_QPLATE_2	C3	glycerol_stock_10	B11	aanava 3 211019	C22	50	ggaattgtgagcggataaca	colony_pcr_primer_plate	O22	40	tcgttttatttgatgcctgg	colony_pcr_primer_plate	O24	40	1156	colony_pcr_plate_7	C8	colony_pcr_plate_7#C08	1539.0	89.67318839	3.2954	3.4862	True	True		JBx_203488	glycerol_stock_10-B11
635	698.0	pAN_00702	pks12_Ncom + pikTE + pPM021_MfeI_XhoI + lacI_T7_6xHis_TEV	SLIC/Gibson/CPEC	consolidated_gibson_plate_6	C9	consolidated_gibson_plate_6_QPLATE_2	C3	glycerol_stock_10	C11	aanava 3 211019	E22	50	ggaattgtgagcggataaca	colony_pcr_primer_plate	O22	40	tcgttttatttgatgcctgg	colony_pcr_primer_plate	O24	40	1156	colony_pcr_plate_7	D8	colony_pcr_plate_7#D08	1520.0	81.05408620000001	9.2674	9.6796	True	True		JBx_203488	glycerol_stock_10-C11
636	698.0	pAN_00702	pks12_Ncom + pikTE + pPM021_MfeI_XhoI + lacI_T7_6xHis_TEV	SLIC/Gibson/CPEC	consolidated_gibson_plate_6	C9	consolidated_gibson_plate_6_QPLATE_2	C3	glycerol_stock_10	D11	aanava 3 211019	G22	50	ggaattgtgagcggataaca	colony_pcr_primer_plate	O22	40	tcgttttatttgatgcctgg	colony_pcr_primer_plate	O24	40	1156	colony_pcr_plate_7	E8	colony_pcr_plate_7#E08	1539.0	103.98829570000001	2.5943	2.748	True	True		JBx_203488	glycerol_stock_10-D11
637	698.0	pAN_00702	pks12_Ncom + pikTE + pPM021_MfeI_XhoI + lacI_T7_6xHis_TEV	SLIC/Gibson/CPEC	consolidated_gibson_plate_6	C9	consolidated_gibson_plate_6_QPLATE_2	C3	glycerol_stock_10	E11	aanava 3 211019	I22	50	ggaattgtgagcggataaca	colony_pcr_primer_plate	O22	40	tcgttttatttgatgcctgg	colony_pcr_primer_plate	O24	40	1156	colony_pcr_plate_7	F8	colony_pcr_plate_7#F08	1520.0	95.76982004	3.688	3.9497	True	True		JBx_203488	glycerol_stock_10-E11
638	699.0	pAN_00703	pks12_Ncom + pikTE + pPM021_MfeI_XhoI + lacI_lacUV5	SLIC/Gibson/CPEC	consolidated_gibson_plate_6	D9	consolidated_gibson_plate_6_QPLATE_2	C4	glycerol_stock_10	F11	aanava 3 211019	K22	50	ggaattgtgagcggataaca	colony_pcr_primer_plate	O22	40	tcgttttatttgatgcctgg	colony_pcr_primer_plate	O24	40	1074	colony_pcr_plate_7	G8	colony_pcr_plate_7#G08	900.0	68.86219553	8.2552	15.1303	True	True		JBx_203489	glycerol_stock_10-F11
639	701.0	pAN_00705	pks12_Ncom + zeaTE + pPM021_MfeI_XhoI + lacI_lacUV5	SLIC/Gibson/CPEC	consolidated_gibson_plate_6	F9	consolidated_gibson_plate_6_QPLATE_2	C6	glycerol_stock_10	G11	aanava 3 211019	M22	50	ggaattgtgagcggataaca	colony_pcr_primer_plate	O22	40	tcgttttatttgatgcctgg	colony_pcr_primer_plate	O24	40	1185	colony_pcr_plate_7	H8	colony_pcr_plate_7#H08					False	False		JBx_203491	glycerol_stock_10-G11
640	701.0	pAN_00705	pks12_Ncom + zeaTE + pPM021_MfeI_XhoI + lacI_lacUV5	SLIC/Gibson/CPEC	consolidated_gibson_plate_6	F9	consolidated_gibson_plate_6_QPLATE_2	C6	glycerol_stock_10	H11	aanava 3 211019	O22	50	ggaattgtgagcggataaca	colony_pcr_primer_plate	O22	40	tcgttttatttgatgcctgg	colony_pcr_primer_plate	O24	40	1185	colony_pcr_plate_7	A9	colony_pcr_plate_7#A09					False	False		JBx_203491	glycerol_stock_10-H11
641	701.0	pAN_00705	pks12_Ncom + zeaTE + pPM021_MfeI_XhoI + lacI_lacUV5	SLIC/Gibson/CPEC	consolidated_gibson_plate_6	F9	consolidated_gibson_plate_6_QPLATE_2	C6	glycerol_stock_10	A12	aanava 3 211019	A24	50	ggaattgtgagcggataaca	colony_pcr_primer_plate	O22	40	tcgttttatttgatgcctgg	colony_pcr_primer_plate	O24	40	1185	colony_pcr_plate_7	B9	colony_pcr_plate_7#B09	996.0	75.83086644	15.8052	25.9366	True	True		JBx_203491	glycerol_stock_10-A12
642	701.0	pAN_00705	pks12_Ncom + zeaTE + pPM021_MfeI_XhoI + lacI_lacUV5	SLIC/Gibson/CPEC	consolidated_gibson_plate_6	F9	consolidated_gibson_plate_6_QPLATE_2	C6	glycerol_stock_10	B12	aanava 3 211019	C24	50	ggaattgtgagcggataaca	colony_pcr_primer_plate	O22	40	tcgttttatttgatgcctgg	colony_pcr_primer_plate	O24	40	1185	colony_pcr_plate_7	C9	colony_pcr_plate_7#C09	991.0	82.18160262	18.4381	30.5617	True	True		JBx_203491	glycerol_stock_10-B12
643	702.0	pAN_00706	pks12_Ncom + flvTE + pPM021_MfeI_XhoI + lacI_T7_6xHis_TEV	SLIC/Gibson/CPEC	consolidated_gibson_plate_6	G9	consolidated_gibson_plate_6_QPLATE_2	C7	glycerol_stock_10	C12	aanava 3 211019	E24	50	ggaattgtgagcggataaca	colony_pcr_primer_plate	O22	40	tcgttttatttgatgcctgg	colony_pcr_primer_plate	O24	40	1153	colony_pcr_plate_7	D9	colony_pcr_plate_7#D09					False	True		JBx_203492	glycerol_stock_10-C12
644	702.0	pAN_00706	pks12_Ncom + flvTE + pPM021_MfeI_XhoI + lacI_T7_6xHis_TEV	SLIC/Gibson/CPEC	consolidated_gibson_plate_6	G9	consolidated_gibson_plate_6_QPLATE_2	C7	glycerol_stock_10	D12	aanava 3 211019	G24	50	ggaattgtgagcggataaca	colony_pcr_primer_plate	O22	40	tcgttttatttgatgcctgg	colony_pcr_primer_plate	O24	40	1153	colony_pcr_plate_7	E9	colony_pcr_plate_7#E09	516.0	74.04727192	8.3803	26.7248	False	True		JBx_203492	glycerol_stock_10-D12
645	702.0	pAN_00706	pks12_Ncom + flvTE + pPM021_MfeI_XhoI + lacI_T7_6xHis_TEV	SLIC/Gibson/CPEC	consolidated_gibson_plate_6	G9	consolidated_gibson_plate_6_QPLATE_2	C7	glycerol_stock_10	E12	aanava 3 211019	I24	50	ggaattgtgagcggataaca	colony_pcr_primer_plate	O22	40	tcgttttatttgatgcctgg	colony_pcr_primer_plate	O24	40	1153	colony_pcr_plate_7	F9	colony_pcr_plate_7#F09					False	False		JBx_203492	glycerol_stock_10-E12
646	702.0	pAN_00706	pks12_Ncom + flvTE + pPM021_MfeI_XhoI + lacI_T7_6xHis_TEV	SLIC/Gibson/CPEC	consolidated_gibson_plate_6	G9	consolidated_gibson_plate_6_QPLATE_2	C7	glycerol_stock_10	F12	aanava 3 211019	K24	50	ggaattgtgagcggataaca	colony_pcr_primer_plate	O22	40	tcgttttatttgatgcctgg	colony_pcr_primer_plate	O24	40	1153	colony_pcr_plate_7	G9	colony_pcr_plate_7#G09					False	False		JBx_203492	glycerol_stock_10-F12
647	703.0	pAN_00707	pks12_Ncom + flvTE + pPM021_MfeI_XhoI + lacI_lacUV5	SLIC/Gibson/CPEC	consolidated_gibson_plate_6	H9	consolidated_gibson_plate_6_QPLATE_2	C8	glycerol_stock_11	A1	aanava 3 211019	B1	50	ggaattgtgagcggataaca	colony_pcr_primer_plate	O22	40	tcgttttatttgatgcctgg	colony_pcr_primer_plate	O24	40	1071	colony_pcr_plate_7	H9	colony_pcr_plate_7#H09					False	False		JBx_203493	glycerol_stock_11-A1
648	703.0	pAN_00707	pks12_Ncom + flvTE + pPM021_MfeI_XhoI + lacI_lacUV5	SLIC/Gibson/CPEC	consolidated_gibson_plate_6	H9	consolidated_gibson_plate_6_QPLATE_2	C8	glycerol_stock_11	B1	aanava 3 211019	D1	50	ggaattgtgagcggataaca	colony_pcr_primer_plate	O22	40	tcgttttatttgatgcctgg	colony_pcr_primer_plate	O24	40	1071	colony_pcr_plate_7	A10	colony_pcr_plate_7#A10					False	False		JBx_203493	glycerol_stock_11-B1
649	703.0	pAN_00707	pks12_Ncom + flvTE + pPM021_MfeI_XhoI + lacI_lacUV5	SLIC/Gibson/CPEC	consolidated_gibson_plate_6	H9	consolidated_gibson_plate_6_QPLATE_2	C8	glycerol_stock_11	C1	aanava 3 211019	F1	50	ggaattgtgagcggataaca	colony_pcr_primer_plate	O22	40	tcgttttatttgatgcctgg	colony_pcr_primer_plate	O24	40	1071	colony_pcr_plate_7	B10	colony_pcr_plate_7#B10	300.0	59.43067977	2.545	14.0013	False	True		JBx_203493	glycerol_stock_11-C1
650	703.0	pAN_00707	pks12_Ncom + flvTE + pPM021_MfeI_XhoI + lacI_lacUV5	SLIC/Gibson/CPEC	consolidated_gibson_plate_6	H9	consolidated_gibson_plate_6_QPLATE_2	C8	glycerol_stock_11	D1	aanava 3 211019	H1	50	ggaattgtgagcggataaca	colony_pcr_primer_plate	O22	40	tcgttttatttgatgcctgg	colony_pcr_primer_plate	O24	40	1071	colony_pcr_plate_7	C10	colony_pcr_plate_7#C10					False	True		JBx_203493	glycerol_stock_11-D1
651	704.0	pAN_00708	pks12_Ncom + borTE + pPM021_MfeI_XhoI + lacI_T7_6xHis_TEV	SLIC/Gibson/CPEC	consolidated_gibson_plate_6	A10	consolidated_gibson_plate_6_QPLATE_2	D1	glycerol_stock_11	E1	aanava 3 211019	J1	50	ggaattgtgagcggataaca	colony_pcr_primer_plate	O22	40	tcgttttatttgatgcctgg	colony_pcr_primer_plate	O24	40	1111	colony_pcr_plate_7	D10	colony_pcr_plate_7#D10	961.0	91.05527514	7.3783	12.5715	True	True		JBx_203494	glycerol_stock_11-E1
652	704.0	pAN_00708	pks12_Ncom + borTE + pPM021_MfeI_XhoI + lacI_T7_6xHis_TEV	SLIC/Gibson/CPEC	consolidated_gibson_plate_6	A10	consolidated_gibson_plate_6_QPLATE_2	D1	glycerol_stock_11	F1	aanava 3 211019	L1	50	ggaattgtgagcggataaca	colony_pcr_primer_plate	O22	40	tcgttttatttgatgcctgg	colony_pcr_primer_plate	O24	40	1111	colony_pcr_plate_7	E10	colony_pcr_plate_7#E10	957.0	91.74181743	4.9136	8.372	True	True		JBx_203494	glycerol_stock_11-F1
653	704.0	pAN_00708	pks12_Ncom + borTE + pPM021_MfeI_XhoI + lacI_T7_6xHis_TEV	SLIC/Gibson/CPEC	consolidated_gibson_plate_6	A10	consolidated_gibson_plate_6_QPLATE_2	D1	glycerol_stock_11	G1	aanava 3 211019	N1	50	ggaattgtgagcggataaca	colony_pcr_primer_plate	O22	40	tcgttttatttgatgcctgg	colony_pcr_primer_plate	O24	40	1111	colony_pcr_plate_7	F10	colony_pcr_plate_7#F10	961.0	87.30706392	8.6035	14.7507	True	True		JBx_203494	glycerol_stock_11-G1
654	704.0	pAN_00708	pks12_Ncom + borTE + pPM021_MfeI_XhoI + lacI_T7_6xHis_TEV	SLIC/Gibson/CPEC	consolidated_gibson_plate_6	A10	consolidated_gibson_plate_6_QPLATE_2	D1	glycerol_stock_11	H1	aanava 3 211019	P1	50	ggaattgtgagcggataaca	colony_pcr_primer_plate	O22	40	tcgttttatttgatgcctgg	colony_pcr_primer_plate	O24	40	1111	colony_pcr_plate_7	G10	colony_pcr_plate_7#G10					False	False		JBx_203494	glycerol_stock_11-H1
655	705.0	pAN_00709	pks12_Ncom + borTE + pPM021_MfeI_XhoI + lacI_lacUV5	SLIC/Gibson/CPEC	consolidated_gibson_plate_6	B10	consolidated_gibson_plate_6_QPLATE_2	D2	glycerol_stock_11	A2	aanava 3 211019	B3	50	ggaattgtgagcggataaca	colony_pcr_primer_plate	O22	40	tcgttttatttgatgcctgg	colony_pcr_primer_plate	O24	40	1029	colony_pcr_plate_7	H10	colony_pcr_plate_7#H10					False	False		JBx_203495	glycerol_stock_11-A2
656	705.0	pAN_00709	pks12_Ncom + borTE + pPM021_MfeI_XhoI + lacI_lacUV5	SLIC/Gibson/CPEC	consolidated_gibson_plate_6	B10	consolidated_gibson_plate_6_QPLATE_2	D2	glycerol_stock_11	B2	aanava 3 211019	D3	50	ggaattgtgagcggataaca	colony_pcr_primer_plate	O22	40	tcgttttatttgatgcctgg	colony_pcr_primer_plate	O24	40	1029	colony_pcr_plate_7	A11	colony_pcr_plate_7#A11					False	False		JBx_203495	glycerol_stock_11-B2
657	705.0	pAN_00709	pks12_Ncom + borTE + pPM021_MfeI_XhoI + lacI_lacUV5	SLIC/Gibson/CPEC	consolidated_gibson_plate_6	B10	consolidated_gibson_plate_6_QPLATE_2	D2	glycerol_stock_11	C2	aanava 3 211019	F3	50	ggaattgtgagcggataaca	colony_pcr_primer_plate	O22	40	tcgttttatttgatgcctgg	colony_pcr_primer_plate	O24	40	1029	colony_pcr_plate_7	B11	colony_pcr_plate_7#B11					False	False		JBx_203495	glycerol_stock_11-C2
658	705.0	pAN_00709	pks12_Ncom + borTE + pPM021_MfeI_XhoI + lacI_lacUV5	SLIC/Gibson/CPEC	consolidated_gibson_plate_6	B10	consolidated_gibson_plate_6_QPLATE_2	D2	glycerol_stock_11	D2	aanava 3 211019	H3	50	ggaattgtgagcggataaca	colony_pcr_primer_plate	O22	40	tcgttttatttgatgcctgg	colony_pcr_primer_plate	O24	40	1029	colony_pcr_plate_7	C11	colony_pcr_plate_7#C11	909.0	75.12890082	8.0578	14.4943	True	True		JBx_203495	glycerol_stock_11-D2
659	708.0	pAN_00712	pks12_Ncom + blv75TE + pPM021_MfeI_XhoI + lacI_T7_6xHis_TEV	SLIC/Gibson/CPEC	consolidated_gibson_plate_6	C10	consolidated_gibson_plate_6_QPLATE_2	D3	glycerol_stock_11	E2	aanava 3 211019	J3	50	ggaattgtgagcggataaca	colony_pcr_primer_plate	O22	40	tcgttttatttgatgcctgg	colony_pcr_primer_plate	O24	40	1177	colony_pcr_plate_7	D11	colony_pcr_plate_7#D11					False	True		JBx_203498	glycerol_stock_11-E2
660	709.0	pAN_00713	pks12_Ncom + blv75TE + pPM021_MfeI_XhoI + lacI_lacUV5	SLIC/Gibson/CPEC	consolidated_gibson_plate_6	D10	consolidated_gibson_plate_6_QPLATE_2	D4	glycerol_stock_11	F2	aanava 3 211019	L3	50	ggaattgtgagcggataaca	colony_pcr_primer_plate	O22	40	tcgttttatttgatgcctgg	colony_pcr_primer_plate	O24	40	1095	colony_pcr_plate_7	E11	colony_pcr_plate_7#E11					False	True		JBx_203499	glycerol_stock_11-F2
661	710.0	pAN_00714	pks12_Ncom + ppsTE + pPM021_MfeI_XhoI + lacI_T7_6xHis_TEV	SLIC/Gibson/CPEC	consolidated_gibson_plate_6	E10	consolidated_gibson_plate_6_QPLATE_2	D5	glycerol_stock_11	G2	aanava 3 211019	N3	50	ggaattgtgagcggataaca	colony_pcr_primer_plate	O22	40	tcgttttatttgatgcctgg	colony_pcr_primer_plate	O24	40	1588	colony_pcr_plate_7	F11	colony_pcr_plate_7#F11					False	False		JBx_203500	glycerol_stock_11-G2
662	710.0	pAN_00714	pks12_Ncom + ppsTE + pPM021_MfeI_XhoI + lacI_T7_6xHis_TEV	SLIC/Gibson/CPEC	consolidated_gibson_plate_6	E10	consolidated_gibson_plate_6_QPLATE_2	D5	glycerol_stock_11	H2	aanava 3 211019	P3	50	ggaattgtgagcggataaca	colony_pcr_primer_plate	O22	40	tcgttttatttgatgcctgg	colony_pcr_primer_plate	O24	40	1588	colony_pcr_plate_7	G11	colony_pcr_plate_7#G11					False	False		JBx_203500	glycerol_stock_11-H2
663	710.0	pAN_00714	pks12_Ncom + ppsTE + pPM021_MfeI_XhoI + lacI_T7_6xHis_TEV	SLIC/Gibson/CPEC	consolidated_gibson_plate_6	E10	consolidated_gibson_plate_6_QPLATE_2	D5	glycerol_stock_11	A3	aanava 3 211019	B5	50	ggaattgtgagcggataaca	colony_pcr_primer_plate	O22	40	tcgttttatttgatgcctgg	colony_pcr_primer_plate	O24	40	1588	colony_pcr_plate_7	H11	colony_pcr_plate_7#H11					False	False		JBx_203500	glycerol_stock_11-A3
664	710.0	pAN_00714	pks12_Ncom + ppsTE + pPM021_MfeI_XhoI + lacI_T7_6xHis_TEV	SLIC/Gibson/CPEC	consolidated_gibson_plate_6	E10	consolidated_gibson_plate_6_QPLATE_2	D5	glycerol_stock_11	B3	aanava 3 211019	D5	50	ggaattgtgagcggataaca	colony_pcr_primer_plate	O22	40	tcgttttatttgatgcctgg	colony_pcr_primer_plate	O24	40	1588	colony_pcr_plate_7	A12	colony_pcr_plate_7#A12					False	False		JBx_203500	glycerol_stock_11-B3
665	712.0	pAN_00716	pks12_Ncom + debsTEshort + pPM021_MfeI_XhoI + lacI_T7_6xHis_TEV	SLIC/Gibson/CPEC	consolidated_gibson_plate_6	G10	consolidated_gibson_plate_6_QPLATE_2	D7	glycerol_stock_11	C3	aanava 3 211019	F5	50	ggaattgtgagcggataaca	colony_pcr_primer_plate	O22	40	tcgttttatttgatgcctgg	colony_pcr_primer_plate	O24	40	925	colony_pcr_plate_7	B12	colony_pcr_plate_7#B12					False	False		JBx_203502	glycerol_stock_11-C3
666	712.0	pAN_00716	pks12_Ncom + debsTEshort + pPM021_MfeI_XhoI + lacI_T7_6xHis_TEV	SLIC/Gibson/CPEC	consolidated_gibson_plate_6	G10	consolidated_gibson_plate_6_QPLATE_2	D7	glycerol_stock_11	D3	aanava 3 211019	H5	50	ggaattgtgagcggataaca	colony_pcr_primer_plate	O22	40	tcgttttatttgatgcctgg	colony_pcr_primer_plate	O24	40	925	colony_pcr_plate_7	C12	colony_pcr_plate_7#C12					False	True		JBx_203502	glycerol_stock_11-D3
667	712.0	pAN_00716	pks12_Ncom + debsTEshort + pPM021_MfeI_XhoI + lacI_T7_6xHis_TEV	SLIC/Gibson/CPEC	consolidated_gibson_plate_6	G10	consolidated_gibson_plate_6_QPLATE_2	D7	glycerol_stock_11	E3	aanava 3 211019	J5	50	ggaattgtgagcggataaca	colony_pcr_primer_plate	O22	40	tcgttttatttgatgcctgg	colony_pcr_primer_plate	O24	40	925	colony_pcr_plate_7	D12	colony_pcr_plate_7#D12	822.0	77.39912189	2.2212	4.4691	True	True		JBx_203502	glycerol_stock_11-E3
668	712.0	pAN_00716	pks12_Ncom + debsTEshort + pPM021_MfeI_XhoI + lacI_T7_6xHis_TEV	SLIC/Gibson/CPEC	consolidated_gibson_plate_6	G10	consolidated_gibson_plate_6_QPLATE_2	D7	glycerol_stock_11	F3	aanava 3 211019	L5	50	ggaattgtgagcggataaca	colony_pcr_primer_plate	O22	40	tcgttttatttgatgcctgg	colony_pcr_primer_plate	O24	40	925	colony_pcr_plate_7	E12	colony_pcr_plate_7#E12					False	False		JBx_203502	glycerol_stock_11-F3
669	713.0	pAN_00717	pks12_Ncom + debsTEshort + pPM021_MfeI_XhoI + lacI_lacUV5	SLIC/Gibson/CPEC	consolidated_gibson_plate_6	H10	consolidated_gibson_plate_6_QPLATE_2	D8	glycerol_stock_11	G3	aanava 3 211019	N5	50	ggaattgtgagcggataaca	colony_pcr_primer_plate	O22	40	tcgttttatttgatgcctgg	colony_pcr_primer_plate	O24	40	843	colony_pcr_plate_7	F12	colony_pcr_plate_7#F12					False	False		JBx_203503	glycerol_stock_11-G3
670	713.0	pAN_00717	pks12_Ncom + debsTEshort + pPM021_MfeI_XhoI + lacI_lacUV5	SLIC/Gibson/CPEC	consolidated_gibson_plate_6	H10	consolidated_gibson_plate_6_QPLATE_2	D8	glycerol_stock_11	H3	aanava 3 211019	P5	50	ggaattgtgagcggataaca	colony_pcr_primer_plate	O22	40	tcgttttatttgatgcctgg	colony_pcr_primer_plate	O24	40	843	colony_pcr_plate_7	G12	colony_pcr_plate_7#G12					False	False		JBx_203503	glycerol_stock_11-H3
671	713.0	pAN_00717	pks12_Ncom + debsTEshort + pPM021_MfeI_XhoI + lacI_lacUV5	SLIC/Gibson/CPEC	consolidated_gibson_plate_6	H10	consolidated_gibson_plate_6_QPLATE_2	D8	glycerol_stock_11	A4	aanava 3 211019	B7	50	ggaattgtgagcggataaca	colony_pcr_primer_plate	O22	40	tcgttttatttgatgcctgg	colony_pcr_primer_plate	O24	40	843	colony_pcr_plate_7	H12	colony_pcr_plate_7#H12					False	False		JBx_203503	glycerol_stock_11-A4
672	713.0	pAN_00717	pks12_Ncom + debsTEshort + pPM021_MfeI_XhoI + lacI_lacUV5	SLIC/Gibson/CPEC	consolidated_gibson_plate_6	H10	consolidated_gibson_plate_6_QPLATE_2	D8	glycerol_stock_11	B4	aanava 3 211019	D7	50	ggaattgtgagcggataaca	colony_pcr_primer_plate	O22	40	tcgttttatttgatgcctgg	colony_pcr_primer_plate	O24	40	843	colony_pcr_plate_8	A1	colony_pcr_plate_8#A01					False	True		JBx_203503	glycerol_stock_11-B4
673	714.0	pAN_00718	pks12_Ncom + eryM1_KS + lipM1_AT_ACP + mlsA8_Ccom + pPM021_MfeI_XhoI + lacI_T7_6xHis_TEV	SLIC/Gibson/CPEC	consolidated_gibson_plate_6	A11	consolidated_gibson_plate_6_QPLATE_2	E1	glycerol_stock_11	C4	aanava 3 211019	F7	50	ggaattgtgagcggataaca	colony_pcr_primer_plate	O22	40	tcgttttatttgatgcctgg	colony_pcr_primer_plate	O24	40	5161	colony_pcr_plate_8	B1	colony_pcr_plate_8#B01					False	False		JBx_203504	glycerol_stock_11-C4
674	714.0	pAN_00718	pks12_Ncom + eryM1_KS + lipM1_AT_ACP + mlsA8_Ccom + pPM021_MfeI_XhoI + lacI_T7_6xHis_TEV	SLIC/Gibson/CPEC	consolidated_gibson_plate_6	A11	consolidated_gibson_plate_6_QPLATE_2	E1	glycerol_stock_11	D4	aanava 3 211019	H7	50	ggaattgtgagcggataaca	colony_pcr_primer_plate	O22	40	tcgttttatttgatgcctgg	colony_pcr_primer_plate	O24	40	5161	colony_pcr_plate_8	C1	colony_pcr_plate_8#C01					False	False		JBx_203504	glycerol_stock_11-D4
675	714.0	pAN_00718	pks12_Ncom + eryM1_KS + lipM1_AT_ACP + mlsA8_Ccom + pPM021_MfeI_XhoI + lacI_T7_6xHis_TEV	SLIC/Gibson/CPEC	consolidated_gibson_plate_6	A11	consolidated_gibson_plate_6_QPLATE_2	E1	glycerol_stock_11	E4	aanava 3 211019	J7	50	ggaattgtgagcggataaca	colony_pcr_primer_plate	O22	40	tcgttttatttgatgcctgg	colony_pcr_primer_plate	O24	40	5161	colony_pcr_plate_8	D1	colony_pcr_plate_8#D01					False	False		JBx_203504	glycerol_stock_11-E4
676	714.0	pAN_00718	pks12_Ncom + eryM1_KS + lipM1_AT_ACP + mlsA8_Ccom + pPM021_MfeI_XhoI + lacI_T7_6xHis_TEV	SLIC/Gibson/CPEC	consolidated_gibson_plate_6	A11	consolidated_gibson_plate_6_QPLATE_2	E1	glycerol_stock_11	F4	aanava 3 211019	L7	50	ggaattgtgagcggataaca	colony_pcr_primer_plate	O22	40	tcgttttatttgatgcctgg	colony_pcr_primer_plate	O24	40	5161	colony_pcr_plate_8	E1	colony_pcr_plate_8#E01					False	False		JBx_203504	glycerol_stock_11-F4
677	715.0	pAN_00719	pks12_Ncom + eryM1_KS + lipM1_AT_ACP + mlsA8_Ccom + pPM021_MfeI_XhoI + lacI_lacUV5	SLIC/Gibson/CPEC	consolidated_gibson_plate_6	B11	consolidated_gibson_plate_6_QPLATE_2	E2	glycerol_stock_11	G4	aanava 3 211019	N7	50	ggaattgtgagcggataaca	colony_pcr_primer_plate	O22	40	tcgttttatttgatgcctgg	colony_pcr_primer_plate	O24	40	5079	colony_pcr_plate_8	F1	colony_pcr_plate_8#F01					False	False		JBx_203505	glycerol_stock_11-G4
678	715.0	pAN_00719	pks12_Ncom + eryM1_KS + lipM1_AT_ACP + mlsA8_Ccom + pPM021_MfeI_XhoI + lacI_lacUV5	SLIC/Gibson/CPEC	consolidated_gibson_plate_6	B11	consolidated_gibson_plate_6_QPLATE_2	E2	glycerol_stock_11	H4	aanava 3 211019	P7	50	ggaattgtgagcggataaca	colony_pcr_primer_plate	O22	40	tcgttttatttgatgcctgg	colony_pcr_primer_plate	O24	40	5079	colony_pcr_plate_8	G1	colony_pcr_plate_8#G01					False	False		JBx_203505	glycerol_stock_11-H4
679	715.0	pAN_00719	pks12_Ncom + eryM1_KS + lipM1_AT_ACP + mlsA8_Ccom + pPM021_MfeI_XhoI + lacI_lacUV5	SLIC/Gibson/CPEC	consolidated_gibson_plate_6	B11	consolidated_gibson_plate_6_QPLATE_2	E2	glycerol_stock_11	A5	aanava 3 211019	B9	50	ggaattgtgagcggataaca	colony_pcr_primer_plate	O22	40	tcgttttatttgatgcctgg	colony_pcr_primer_plate	O24	40	5079	colony_pcr_plate_8	H1	colony_pcr_plate_8#H01					False	False		JBx_203505	glycerol_stock_11-A5
680	715.0	pAN_00719	pks12_Ncom + eryM1_KS + lipM1_AT_ACP + mlsA8_Ccom + pPM021_MfeI_XhoI + lacI_lacUV5	SLIC/Gibson/CPEC	consolidated_gibson_plate_6	B11	consolidated_gibson_plate_6_QPLATE_2	E2	glycerol_stock_11	B5	aanava 3 211019	D9	50	ggaattgtgagcggataaca	colony_pcr_primer_plate	O22	40	tcgttttatttgatgcctgg	colony_pcr_primer_plate	O24	40	5079	colony_pcr_plate_8	A2	colony_pcr_plate_8#A02					False	False		JBx_203505	glycerol_stock_11-B5
681	716.0	pAN_00720	pks12_Ncom + eryM1_KS + spnM1_AT_ACP + mlsA8_Ccom + pPM021_MfeI_XhoI + lacI_T7_6xHis_TEV	SLIC/Gibson/CPEC	consolidated_gibson_plate_6	C11	consolidated_gibson_plate_6_QPLATE_2	E3	glycerol_stock_11	C5	aanava 3 211019	F9	50	ggaattgtgagcggataaca	colony_pcr_primer_plate	O22	40	tcgttttatttgatgcctgg	colony_pcr_primer_plate	O24	40	5149	colony_pcr_plate_8	B2	colony_pcr_plate_8#B02					False	False		JBx_203506	glycerol_stock_11-C5
682	716.0	pAN_00720	pks12_Ncom + eryM1_KS + spnM1_AT_ACP + mlsA8_Ccom + pPM021_MfeI_XhoI + lacI_T7_6xHis_TEV	SLIC/Gibson/CPEC	consolidated_gibson_plate_6	C11	consolidated_gibson_plate_6_QPLATE_2	E3	glycerol_stock_11	D5	aanava 3 211019	H9	50	ggaattgtgagcggataaca	colony_pcr_primer_plate	O22	40	tcgttttatttgatgcctgg	colony_pcr_primer_plate	O24	40	5149	colony_pcr_plate_8	C2	colony_pcr_plate_8#C02					False	False		JBx_203506	glycerol_stock_11-D5
683	716.0	pAN_00720	pks12_Ncom + eryM1_KS + spnM1_AT_ACP + mlsA8_Ccom + pPM021_MfeI_XhoI + lacI_T7_6xHis_TEV	SLIC/Gibson/CPEC	consolidated_gibson_plate_6	C11	consolidated_gibson_plate_6_QPLATE_2	E3	glycerol_stock_11	E5	aanava 3 211019	J9	50	ggaattgtgagcggataaca	colony_pcr_primer_plate	O22	40	tcgttttatttgatgcctgg	colony_pcr_primer_plate	O24	40	5149	colony_pcr_plate_8	D2	colony_pcr_plate_8#D02					False	False		JBx_203506	glycerol_stock_11-E5
684	716.0	pAN_00720	pks12_Ncom + eryM1_KS + spnM1_AT_ACP + mlsA8_Ccom + pPM021_MfeI_XhoI + lacI_T7_6xHis_TEV	SLIC/Gibson/CPEC	consolidated_gibson_plate_6	C11	consolidated_gibson_plate_6_QPLATE_2	E3	glycerol_stock_11	F5	aanava 3 211019	L9	50	ggaattgtgagcggataaca	colony_pcr_primer_plate	O22	40	tcgttttatttgatgcctgg	colony_pcr_primer_plate	O24	40	5149	colony_pcr_plate_8	E2	colony_pcr_plate_8#E02					False	False		JBx_203506	glycerol_stock_11-F5
685	719.0	pAN_00723	pks12_Ncom + eryM1_KS + pikM1_AT_ACP + mlsA8_Ccom + pPM021_MfeI_XhoI + lacI_lacUV5	SLIC/Gibson/CPEC	consolidated_gibson_plate_6	F11	consolidated_gibson_plate_6_QPLATE_2	E6	glycerol_stock_11	G5	aanava 3 211019	N9	50	ggaattgtgagcggataaca	colony_pcr_primer_plate	O22	40	tcgttttatttgatgcctgg	colony_pcr_primer_plate	O24	40	4860	colony_pcr_plate_8	F2	colony_pcr_plate_8#F02					False	False		JBx_203509	glycerol_stock_11-G5
686	719.0	pAN_00723	pks12_Ncom + eryM1_KS + pikM1_AT_ACP + mlsA8_Ccom + pPM021_MfeI_XhoI + lacI_lacUV5	SLIC/Gibson/CPEC	consolidated_gibson_plate_6	F11	consolidated_gibson_plate_6_QPLATE_2	E6	glycerol_stock_11	H5	aanava 3 211019	P9	50	ggaattgtgagcggataaca	colony_pcr_primer_plate	O22	40	tcgttttatttgatgcctgg	colony_pcr_primer_plate	O24	40	4860	colony_pcr_plate_8	G2	colony_pcr_plate_8#G02					False	False		JBx_203509	glycerol_stock_11-H5
687	719.0	pAN_00723	pks12_Ncom + eryM1_KS + pikM1_AT_ACP + mlsA8_Ccom + pPM021_MfeI_XhoI + lacI_lacUV5	SLIC/Gibson/CPEC	consolidated_gibson_plate_6	F11	consolidated_gibson_plate_6_QPLATE_2	E6	glycerol_stock_11	A6	aanava 3 211019	B11	50	ggaattgtgagcggataaca	colony_pcr_primer_plate	O22	40	tcgttttatttgatgcctgg	colony_pcr_primer_plate	O24	40	4860	colony_pcr_plate_8	H2	colony_pcr_plate_8#H02					False	False		JBx_203509	glycerol_stock_11-A6
688	719.0	pAN_00723	pks12_Ncom + eryM1_KS + pikM1_AT_ACP + mlsA8_Ccom + pPM021_MfeI_XhoI + lacI_lacUV5	SLIC/Gibson/CPEC	consolidated_gibson_plate_6	F11	consolidated_gibson_plate_6_QPLATE_2	E6	glycerol_stock_11	B6	aanava 3 211019	D11	50	ggaattgtgagcggataaca	colony_pcr_primer_plate	O22	40	tcgttttatttgatgcctgg	colony_pcr_primer_plate	O24	40	4860	colony_pcr_plate_8	A3	colony_pcr_plate_8#A03					False	False		JBx_203509	glycerol_stock_11-B6
689	720.0	pAN_00724	pks12_Ncom + eryM1_KS + mlsB1_AT_ACP + mlsA8_Ccom + pPM021_MfeI_XhoI + lacI_T7_6xHis_TEV	SLIC/Gibson/CPEC	consolidated_gibson_plate_6	G11	consolidated_gibson_plate_6_QPLATE_2	E7	glycerol_stock_11	C6	aanava 3 211019	F11	50	ggaattgtgagcggataaca	colony_pcr_primer_plate	O22	40	tcgttttatttgatgcctgg	colony_pcr_primer_plate	O24	40	5131	colony_pcr_plate_8	B3	colony_pcr_plate_8#B03					False	False		JBx_203510	glycerol_stock_11-C6
690	720.0	pAN_00724	pks12_Ncom + eryM1_KS + mlsB1_AT_ACP + mlsA8_Ccom + pPM021_MfeI_XhoI + lacI_T7_6xHis_TEV	SLIC/Gibson/CPEC	consolidated_gibson_plate_6	G11	consolidated_gibson_plate_6_QPLATE_2	E7	glycerol_stock_11	D6	aanava 3 211019	H11	50	ggaattgtgagcggataaca	colony_pcr_primer_plate	O22	40	tcgttttatttgatgcctgg	colony_pcr_primer_plate	O24	40	5131	colony_pcr_plate_8	C3	colony_pcr_plate_8#C03					False	False		JBx_203510	glycerol_stock_11-D6
691	720.0	pAN_00724	pks12_Ncom + eryM1_KS + mlsB1_AT_ACP + mlsA8_Ccom + pPM021_MfeI_XhoI + lacI_T7_6xHis_TEV	SLIC/Gibson/CPEC	consolidated_gibson_plate_6	G11	consolidated_gibson_plate_6_QPLATE_2	E7	glycerol_stock_11	E6	aanava 3 211019	J11	50	ggaattgtgagcggataaca	colony_pcr_primer_plate	O22	40	tcgttttatttgatgcctgg	colony_pcr_primer_plate	O24	40	5131	colony_pcr_plate_8	D3	colony_pcr_plate_8#D03					False	False		JBx_203510	glycerol_stock_11-E6
692	720.0	pAN_00724	pks12_Ncom + eryM1_KS + mlsB1_AT_ACP + mlsA8_Ccom + pPM021_MfeI_XhoI + lacI_T7_6xHis_TEV	SLIC/Gibson/CPEC	consolidated_gibson_plate_6	G11	consolidated_gibson_plate_6_QPLATE_2	E7	glycerol_stock_11	F6	aanava 3 211019	L11	50	ggaattgtgagcggataaca	colony_pcr_primer_plate	O22	40	tcgttttatttgatgcctgg	colony_pcr_primer_plate	O24	40	5131	colony_pcr_plate_8	E3	colony_pcr_plate_8#E03					False	False		JBx_203510	glycerol_stock_11-F6
693	721.0	pAN_00725	pks12_Ncom + eryM1_KS + mlsB1_AT_ACP + mlsA8_Ccom + pPM021_MfeI_XhoI + lacI_lacUV5	SLIC/Gibson/CPEC	consolidated_gibson_plate_6	H11	consolidated_gibson_plate_6_QPLATE_2	E8	glycerol_stock_11	G6	aanava 3 211019	N11	50	ggaattgtgagcggataaca	colony_pcr_primer_plate	O22	40	tcgttttatttgatgcctgg	colony_pcr_primer_plate	O24	40	5049	colony_pcr_plate_8	F3	colony_pcr_plate_8#F03					False	False		JBx_203511	glycerol_stock_11-G6
694	721.0	pAN_00725	pks12_Ncom + eryM1_KS + mlsB1_AT_ACP + mlsA8_Ccom + pPM021_MfeI_XhoI + lacI_lacUV5	SLIC/Gibson/CPEC	consolidated_gibson_plate_6	H11	consolidated_gibson_plate_6_QPLATE_2	E8	glycerol_stock_11	H6	aanava 3 211019	P11	50	ggaattgtgagcggataaca	colony_pcr_primer_plate	O22	40	tcgttttatttgatgcctgg	colony_pcr_primer_plate	O24	40	5049	colony_pcr_plate_8	G3	colony_pcr_plate_8#G03					False	False		JBx_203511	glycerol_stock_11-H6
695	721.0	pAN_00725	pks12_Ncom + eryM1_KS + mlsB1_AT_ACP + mlsA8_Ccom + pPM021_MfeI_XhoI + lacI_lacUV5	SLIC/Gibson/CPEC	consolidated_gibson_plate_6	H11	consolidated_gibson_plate_6_QPLATE_2	E8	glycerol_stock_11	A7	aanava 3 211019	B13	50	ggaattgtgagcggataaca	colony_pcr_primer_plate	O22	40	tcgttttatttgatgcctgg	colony_pcr_primer_plate	O24	40	5049	colony_pcr_plate_8	H3	colony_pcr_plate_8#H03					False	False		JBx_203511	glycerol_stock_11-A7
696	721.0	pAN_00725	pks12_Ncom + eryM1_KS + mlsB1_AT_ACP + mlsA8_Ccom + pPM021_MfeI_XhoI + lacI_lacUV5	SLIC/Gibson/CPEC	consolidated_gibson_plate_6	H11	consolidated_gibson_plate_6_QPLATE_2	E8	glycerol_stock_11	B7	aanava 3 211019	D13	50	ggaattgtgagcggataaca	colony_pcr_primer_plate	O22	40	tcgttttatttgatgcctgg	colony_pcr_primer_plate	O24	40	5049	colony_pcr_plate_8	A4	colony_pcr_plate_8#A04					False	False		JBx_203511	glycerol_stock_11-B7
697	722.0	pAN_00726	pks12_Ncom + eryM1_KS + pks12M1_AT_ACP + mlsA8_Ccom + pPM021_MfeI_XhoI + lacI_T7_6xHis_TEV	SLIC/Gibson/CPEC	consolidated_gibson_plate_6	A12	consolidated_gibson_plate_6_QPLATE_2	F1	glycerol_stock_11	C7	aanava 3 211019	F13	50	ggaattgtgagcggataaca	colony_pcr_primer_plate	O22	40	tcgttttatttgatgcctgg	colony_pcr_primer_plate	O24	40	6583	colony_pcr_plate_8	B4	colony_pcr_plate_8#B04					False	False		JBx_203512	glycerol_stock_11-C7
698	722.0	pAN_00726	pks12_Ncom + eryM1_KS + pks12M1_AT_ACP + mlsA8_Ccom + pPM021_MfeI_XhoI + lacI_T7_6xHis_TEV	SLIC/Gibson/CPEC	consolidated_gibson_plate_6	A12	consolidated_gibson_plate_6_QPLATE_2	F1	glycerol_stock_11	D7	aanava 3 211019	H13	50	ggaattgtgagcggataaca	colony_pcr_primer_plate	O22	40	tcgttttatttgatgcctgg	colony_pcr_primer_plate	O24	40	6583	colony_pcr_plate_8	C4	colony_pcr_plate_8#C04					False	False		JBx_203512	glycerol_stock_11-D7
699	722.0	pAN_00726	pks12_Ncom + eryM1_KS + pks12M1_AT_ACP + mlsA8_Ccom + pPM021_MfeI_XhoI + lacI_T7_6xHis_TEV	SLIC/Gibson/CPEC	consolidated_gibson_plate_6	A12	consolidated_gibson_plate_6_QPLATE_2	F1	glycerol_stock_11	E7	aanava 3 211019	J13	50	ggaattgtgagcggataaca	colony_pcr_primer_plate	O22	40	tcgttttatttgatgcctgg	colony_pcr_primer_plate	O24	40	6583	colony_pcr_plate_8	D4	colony_pcr_plate_8#D04					False	False		JBx_203512	glycerol_stock_11-E7
700	722.0	pAN_00726	pks12_Ncom + eryM1_KS + pks12M1_AT_ACP + mlsA8_Ccom + pPM021_MfeI_XhoI + lacI_T7_6xHis_TEV	SLIC/Gibson/CPEC	consolidated_gibson_plate_6	A12	consolidated_gibson_plate_6_QPLATE_2	F1	glycerol_stock_11	F7	aanava 3 211019	L13	50	ggaattgtgagcggataaca	colony_pcr_primer_plate	O22	40	tcgttttatttgatgcctgg	colony_pcr_primer_plate	O24	40	6583	colony_pcr_plate_8	E4	colony_pcr_plate_8#E04					False	False		JBx_203512	glycerol_stock_11-F7
701	723.0	pAN_00727	pks12_Ncom + eryM1_KS + pks12M1_AT_ACP + mlsA8_Ccom + pPM021_MfeI_XhoI + lacI_lacUV5	SLIC/Gibson/CPEC	consolidated_gibson_plate_6	B12	consolidated_gibson_plate_6_QPLATE_2	F2	glycerol_stock_11	G7	aanava 3 211019	N13	50	ggaattgtgagcggataaca	colony_pcr_primer_plate	O22	40	tcgttttatttgatgcctgg	colony_pcr_primer_plate	O24	40	6501	colony_pcr_plate_8	F4	colony_pcr_plate_8#F04					False	False		JBx_203513	glycerol_stock_11-G7
702	723.0	pAN_00727	pks12_Ncom + eryM1_KS + pks12M1_AT_ACP + mlsA8_Ccom + pPM021_MfeI_XhoI + lacI_lacUV5	SLIC/Gibson/CPEC	consolidated_gibson_plate_6	B12	consolidated_gibson_plate_6_QPLATE_2	F2	glycerol_stock_11	H7	aanava 3 211019	P13	50	ggaattgtgagcggataaca	colony_pcr_primer_plate	O22	40	tcgttttatttgatgcctgg	colony_pcr_primer_plate	O24	40	6501	colony_pcr_plate_8	G4	colony_pcr_plate_8#G04					False	False		JBx_203513	glycerol_stock_11-H7
703	723.0	pAN_00727	pks12_Ncom + eryM1_KS + pks12M1_AT_ACP + mlsA8_Ccom + pPM021_MfeI_XhoI + lacI_lacUV5	SLIC/Gibson/CPEC	consolidated_gibson_plate_6	B12	consolidated_gibson_plate_6_QPLATE_2	F2	glycerol_stock_11	A8	aanava 3 211019	B15	50	ggaattgtgagcggataaca	colony_pcr_primer_plate	O22	40	tcgttttatttgatgcctgg	colony_pcr_primer_plate	O24	40	6501	colony_pcr_plate_8	H4	colony_pcr_plate_8#H04					False	False		JBx_203513	glycerol_stock_11-A8
704	723.0	pAN_00727	pks12_Ncom + eryM1_KS + pks12M1_AT_ACP + mlsA8_Ccom + pPM021_MfeI_XhoI + lacI_lacUV5	SLIC/Gibson/CPEC	consolidated_gibson_plate_6	B12	consolidated_gibson_plate_6_QPLATE_2	F2	glycerol_stock_11	B8	aanava 3 211019	D15	50	ggaattgtgagcggataaca	colony_pcr_primer_plate	O22	40	tcgttttatttgatgcctgg	colony_pcr_primer_plate	O24	40	6501	colony_pcr_plate_8	A5	colony_pcr_plate_8#A05					False	False		JBx_203513	glycerol_stock_11-B8
705	724.0	pAN_00728	pks12_Ncom + eryM1_KS + eryM6_AT_ACP + mlsA8_Ccom + pPM021_MfeI_XhoI + lacI_T7_6xHis_TEV	SLIC/Gibson/CPEC	consolidated_gibson_plate_6	C12	consolidated_gibson_plate_6_QPLATE_2	F3	glycerol_stock_11	C8	aanava 3 211019	F15	50	ggaattgtgagcggataaca	colony_pcr_primer_plate	O22	40	tcgttttatttgatgcctgg	colony_pcr_primer_plate	O24	40	4786	colony_pcr_plate_8	B5	colony_pcr_plate_8#B05					False	True		JBx_203514	glycerol_stock_11-C8
706	724.0	pAN_00728	pks12_Ncom + eryM1_KS + eryM6_AT_ACP + mlsA8_Ccom + pPM021_MfeI_XhoI + lacI_T7_6xHis_TEV	SLIC/Gibson/CPEC	consolidated_gibson_plate_6	C12	consolidated_gibson_plate_6_QPLATE_2	F3	glycerol_stock_11	D8	aanava 3 211019	H15	50	ggaattgtgagcggataaca	colony_pcr_primer_plate	O22	40	tcgttttatttgatgcctgg	colony_pcr_primer_plate	O24	40	4786	colony_pcr_plate_8	C5	colony_pcr_plate_8#C05					False	False		JBx_203514	glycerol_stock_11-D8
707	724.0	pAN_00728	pks12_Ncom + eryM1_KS + eryM6_AT_ACP + mlsA8_Ccom + pPM021_MfeI_XhoI + lacI_T7_6xHis_TEV	SLIC/Gibson/CPEC	consolidated_gibson_plate_6	C12	consolidated_gibson_plate_6_QPLATE_2	F3	glycerol_stock_11	E8	aanava 3 211019	J15	50	ggaattgtgagcggataaca	colony_pcr_primer_plate	O22	40	tcgttttatttgatgcctgg	colony_pcr_primer_plate	O24	40	4786	colony_pcr_plate_8	D5	colony_pcr_plate_8#D05					False	False		JBx_203514	glycerol_stock_11-E8
708	724.0	pAN_00728	pks12_Ncom + eryM1_KS + eryM6_AT_ACP + mlsA8_Ccom + pPM021_MfeI_XhoI + lacI_T7_6xHis_TEV	SLIC/Gibson/CPEC	consolidated_gibson_plate_6	C12	consolidated_gibson_plate_6_QPLATE_2	F3	glycerol_stock_11	F8	aanava 3 211019	L15	50	ggaattgtgagcggataaca	colony_pcr_primer_plate	O22	40	tcgttttatttgatgcctgg	colony_pcr_primer_plate	O24	40	4786	colony_pcr_plate_8	E5	colony_pcr_plate_8#E05					False	False		JBx_203514	glycerol_stock_11-F8
709	725.0	pAN_00729	pks12_Ncom + eryM1_KS + eryM6_AT_ACP + mlsA8_Ccom + pPM021_MfeI_XhoI + lacI_lacUV5	SLIC/Gibson/CPEC	consolidated_gibson_plate_6	D12	consolidated_gibson_plate_6_QPLATE_2	F4	glycerol_stock_11	G8	aanava 3 211019	N15	50	ggaattgtgagcggataaca	colony_pcr_primer_plate	O22	40	tcgttttatttgatgcctgg	colony_pcr_primer_plate	O24	40	4704	colony_pcr_plate_8	F5	colony_pcr_plate_8#F05					False	True		JBx_203515	glycerol_stock_11-G8
710	725.0	pAN_00729	pks12_Ncom + eryM1_KS + eryM6_AT_ACP + mlsA8_Ccom + pPM021_MfeI_XhoI + lacI_lacUV5	SLIC/Gibson/CPEC	consolidated_gibson_plate_6	D12	consolidated_gibson_plate_6_QPLATE_2	F4	glycerol_stock_11	H8	aanava 3 211019	P15	50	ggaattgtgagcggataaca	colony_pcr_primer_plate	O22	40	tcgttttatttgatgcctgg	colony_pcr_primer_plate	O24	40	4704	colony_pcr_plate_8	G5	colony_pcr_plate_8#G05					False	False		JBx_203515	glycerol_stock_11-H8
711	725.0	pAN_00729	pks12_Ncom + eryM1_KS + eryM6_AT_ACP + mlsA8_Ccom + pPM021_MfeI_XhoI + lacI_lacUV5	SLIC/Gibson/CPEC	consolidated_gibson_plate_6	D12	consolidated_gibson_plate_6_QPLATE_2	F4	glycerol_stock_11	A9	aanava 3 211019	B17	50	ggaattgtgagcggataaca	colony_pcr_primer_plate	O22	40	tcgttttatttgatgcctgg	colony_pcr_primer_plate	O24	40	4704	colony_pcr_plate_8	H5	colony_pcr_plate_8#H05					False	False		JBx_203515	glycerol_stock_11-A9
712	725.0	pAN_00729	pks12_Ncom + eryM1_KS + eryM6_AT_ACP + mlsA8_Ccom + pPM021_MfeI_XhoI + lacI_lacUV5	SLIC/Gibson/CPEC	consolidated_gibson_plate_6	D12	consolidated_gibson_plate_6_QPLATE_2	F4	glycerol_stock_11	B9	aanava 3 211019	D17	50	ggaattgtgagcggataaca	colony_pcr_primer_plate	O22	40	tcgttttatttgatgcctgg	colony_pcr_primer_plate	O24	40	4704	colony_pcr_plate_8	A6	colony_pcr_plate_8#A06					False	False		JBx_203515	glycerol_stock_11-B9
713	726.0	pAN_00730	pks12_Ncom + lipM1_KS + eryM1_AT_ACP + mlsA8_Ccom + pPM021_MfeI_XhoI + lacI_T7_6xHis_TEV	SLIC/Gibson/CPEC	consolidated_gibson_plate_6	E12	consolidated_gibson_plate_6_QPLATE_2	F5	glycerol_stock_11	C9	aanava 3 211019	F17	50	ggaattgtgagcggataaca	colony_pcr_primer_plate	O22	40	tcgttttatttgatgcctgg	colony_pcr_primer_plate	O24	40	4954	colony_pcr_plate_8	B6	colony_pcr_plate_8#B06					False	True		JBx_203516	glycerol_stock_11-C9
714	726.0	pAN_00730	pks12_Ncom + lipM1_KS + eryM1_AT_ACP + mlsA8_Ccom + pPM021_MfeI_XhoI + lacI_T7_6xHis_TEV	SLIC/Gibson/CPEC	consolidated_gibson_plate_6	E12	consolidated_gibson_plate_6_QPLATE_2	F5	glycerol_stock_11	D9	aanava 3 211019	H17	50	ggaattgtgagcggataaca	colony_pcr_primer_plate	O22	40	tcgttttatttgatgcctgg	colony_pcr_primer_plate	O24	40	4954	colony_pcr_plate_8	C6	colony_pcr_plate_8#C06					False	False		JBx_203516	glycerol_stock_11-D9
715	726.0	pAN_00730	pks12_Ncom + lipM1_KS + eryM1_AT_ACP + mlsA8_Ccom + pPM021_MfeI_XhoI + lacI_T7_6xHis_TEV	SLIC/Gibson/CPEC	consolidated_gibson_plate_6	E12	consolidated_gibson_plate_6_QPLATE_2	F5	glycerol_stock_11	E9	aanava 3 211019	J17	50	ggaattgtgagcggataaca	colony_pcr_primer_plate	O22	40	tcgttttatttgatgcctgg	colony_pcr_primer_plate	O24	40	4954	colony_pcr_plate_8	D6	colony_pcr_plate_8#D06					False	False		JBx_203516	glycerol_stock_11-E9
716	726.0	pAN_00730	pks12_Ncom + lipM1_KS + eryM1_AT_ACP + mlsA8_Ccom + pPM021_MfeI_XhoI + lacI_T7_6xHis_TEV	SLIC/Gibson/CPEC	consolidated_gibson_plate_6	E12	consolidated_gibson_plate_6_QPLATE_2	F5	glycerol_stock_11	F9	aanava 3 211019	L17	50	ggaattgtgagcggataaca	colony_pcr_primer_plate	O22	40	tcgttttatttgatgcctgg	colony_pcr_primer_plate	O24	40	4954	colony_pcr_plate_8	E6	colony_pcr_plate_8#E06					False	False		JBx_203516	glycerol_stock_11-F9
717	727.0	pAN_00731	pks12_Ncom + lipM1_KS + eryM1_AT_ACP + mlsA8_Ccom + pPM021_MfeI_XhoI + lacI_lacUV5	SLIC/Gibson/CPEC	consolidated_gibson_plate_6	F12	consolidated_gibson_plate_6_QPLATE_2	F6	glycerol_stock_11	G9	aanava 3 211019	N17	50	ggaattgtgagcggataaca	colony_pcr_primer_plate	O22	40	tcgttttatttgatgcctgg	colony_pcr_primer_plate	O24	40	4872	colony_pcr_plate_8	F6	colony_pcr_plate_8#F06					False	False		JBx_203517	glycerol_stock_11-G9
718	727.0	pAN_00731	pks12_Ncom + lipM1_KS + eryM1_AT_ACP + mlsA8_Ccom + pPM021_MfeI_XhoI + lacI_lacUV5	SLIC/Gibson/CPEC	consolidated_gibson_plate_6	F12	consolidated_gibson_plate_6_QPLATE_2	F6	glycerol_stock_11	H9	aanava 3 211019	P17	50	ggaattgtgagcggataaca	colony_pcr_primer_plate	O22	40	tcgttttatttgatgcctgg	colony_pcr_primer_plate	O24	40	4872	colony_pcr_plate_8	G6	colony_pcr_plate_8#G06					False	False		JBx_203517	glycerol_stock_11-H9
719	727.0	pAN_00731	pks12_Ncom + lipM1_KS + eryM1_AT_ACP + mlsA8_Ccom + pPM021_MfeI_XhoI + lacI_lacUV5	SLIC/Gibson/CPEC	consolidated_gibson_plate_6	F12	consolidated_gibson_plate_6_QPLATE_2	F6	glycerol_stock_11	A10	aanava 3 211019	B19	50	ggaattgtgagcggataaca	colony_pcr_primer_plate	O22	40	tcgttttatttgatgcctgg	colony_pcr_primer_plate	O24	40	4872	colony_pcr_plate_8	H6	colony_pcr_plate_8#H06					False	False		JBx_203517	glycerol_stock_11-A10
720	727.0	pAN_00731	pks12_Ncom + lipM1_KS + eryM1_AT_ACP + mlsA8_Ccom + pPM021_MfeI_XhoI + lacI_lacUV5	SLIC/Gibson/CPEC	consolidated_gibson_plate_6	F12	consolidated_gibson_plate_6_QPLATE_2	F6	glycerol_stock_11	B10	aanava 3 211019	D19	50	ggaattgtgagcggataaca	colony_pcr_primer_plate	O22	40	tcgttttatttgatgcctgg	colony_pcr_primer_plate	O24	40	4872	colony_pcr_plate_8	A7	colony_pcr_plate_8#A07					False	False		JBx_203517	glycerol_stock_11-B10
721	728.0	pAN_00732	pks12_Ncom + lipM1_KS + spnM1_AT_ACP + mlsA8_Ccom + pPM021_MfeI_XhoI + lacI_T7_6xHis_TEV	SLIC/Gibson/CPEC	consolidated_gibson_plate_6	G12	consolidated_gibson_plate_6_QPLATE_2	F7	glycerol_stock_11	C10	aanava 3 211019	F19	50	ggaattgtgagcggataaca	colony_pcr_primer_plate	O22	40	tcgttttatttgatgcctgg	colony_pcr_primer_plate	O24	40	5164	colony_pcr_plate_8	B7	colony_pcr_plate_8#B07					False	True		JBx_203518	glycerol_stock_11-C10
722	728.0	pAN_00732	pks12_Ncom + lipM1_KS + spnM1_AT_ACP + mlsA8_Ccom + pPM021_MfeI_XhoI + lacI_T7_6xHis_TEV	SLIC/Gibson/CPEC	consolidated_gibson_plate_6	G12	consolidated_gibson_plate_6_QPLATE_2	F7	glycerol_stock_11	D10	aanava 3 211019	H19	50	ggaattgtgagcggataaca	colony_pcr_primer_plate	O22	40	tcgttttatttgatgcctgg	colony_pcr_primer_plate	O24	40	5164	colony_pcr_plate_8	C7	colony_pcr_plate_8#C07					False	False		JBx_203518	glycerol_stock_11-D10
723	728.0	pAN_00732	pks12_Ncom + lipM1_KS + spnM1_AT_ACP + mlsA8_Ccom + pPM021_MfeI_XhoI + lacI_T7_6xHis_TEV	SLIC/Gibson/CPEC	consolidated_gibson_plate_6	G12	consolidated_gibson_plate_6_QPLATE_2	F7	glycerol_stock_11	E10	aanava 3 211019	J19	50	ggaattgtgagcggataaca	colony_pcr_primer_plate	O22	40	tcgttttatttgatgcctgg	colony_pcr_primer_plate	O24	40	5164	colony_pcr_plate_8	D7	colony_pcr_plate_8#D07					False	False		JBx_203518	glycerol_stock_11-E10
724	728.0	pAN_00732	pks12_Ncom + lipM1_KS + spnM1_AT_ACP + mlsA8_Ccom + pPM021_MfeI_XhoI + lacI_T7_6xHis_TEV	SLIC/Gibson/CPEC	consolidated_gibson_plate_6	G12	consolidated_gibson_plate_6_QPLATE_2	F7	glycerol_stock_11	F10	aanava 3 211019	L19	50	ggaattgtgagcggataaca	colony_pcr_primer_plate	O22	40	tcgttttatttgatgcctgg	colony_pcr_primer_plate	O24	40	5164	colony_pcr_plate_8	E7	colony_pcr_plate_8#E07					False	False		JBx_203518	glycerol_stock_11-F10
725	729.0	pAN_00733	pks12_Ncom + lipM1_KS + spnM1_AT_ACP + mlsA8_Ccom + pPM021_MfeI_XhoI + lacI_lacUV5	SLIC/Gibson/CPEC	consolidated_gibson_plate_6	H12	consolidated_gibson_plate_6_QPLATE_2	F8	glycerol_stock_11	G10	aanava 3 211019	N19	50	ggaattgtgagcggataaca	colony_pcr_primer_plate	O22	40	tcgttttatttgatgcctgg	colony_pcr_primer_plate	O24	40	5082	colony_pcr_plate_8	F7	colony_pcr_plate_8#F07					False	False		JBx_203519	glycerol_stock_11-G10
726	729.0	pAN_00733	pks12_Ncom + lipM1_KS + spnM1_AT_ACP + mlsA8_Ccom + pPM021_MfeI_XhoI + lacI_lacUV5	SLIC/Gibson/CPEC	consolidated_gibson_plate_6	H12	consolidated_gibson_plate_6_QPLATE_2	F8	glycerol_stock_11	H10	aanava 3 211019	P19	50	ggaattgtgagcggataaca	colony_pcr_primer_plate	O22	40	tcgttttatttgatgcctgg	colony_pcr_primer_plate	O24	40	5082	colony_pcr_plate_8	G7	colony_pcr_plate_8#G07					False	False		JBx_203519	glycerol_stock_11-H10
727	729.0	pAN_00733	pks12_Ncom + lipM1_KS + spnM1_AT_ACP + mlsA8_Ccom + pPM021_MfeI_XhoI + lacI_lacUV5	SLIC/Gibson/CPEC	consolidated_gibson_plate_6	H12	consolidated_gibson_plate_6_QPLATE_2	F8	glycerol_stock_11	A11	aanava 3 211019	B21	50	ggaattgtgagcggataaca	colony_pcr_primer_plate	O22	40	tcgttttatttgatgcctgg	colony_pcr_primer_plate	O24	40	5082	colony_pcr_plate_8	H7	colony_pcr_plate_8#H07					False	False		JBx_203519	glycerol_stock_11-A11
728	729.0	pAN_00733	pks12_Ncom + lipM1_KS + spnM1_AT_ACP + mlsA8_Ccom + pPM021_MfeI_XhoI + lacI_lacUV5	SLIC/Gibson/CPEC	consolidated_gibson_plate_6	H12	consolidated_gibson_plate_6_QPLATE_2	F8	glycerol_stock_11	B11	aanava 3 211019	D21	50	ggaattgtgagcggataaca	colony_pcr_primer_plate	O22	40	tcgttttatttgatgcctgg	colony_pcr_primer_plate	O24	40	5082	colony_pcr_plate_8	A8	colony_pcr_plate_8#A08					False	False		JBx_203519	glycerol_stock_11-B11
729	730.0	pAN_00734	pks12_Ncom + lipM1_KS + pikM1_AT_ACP + mlsA8_Ccom + pPM021_MfeI_XhoI + lacI_T7_6xHis_TEV	SLIC/Gibson/CPEC	consolidated_gibson_plate_7	A1	consolidated_gibson_plate_7_QPLATE_1	A1	glycerol_stock_12	A1	aanava 3 211019	B2	50	ggaattgtgagcggataaca	colony_pcr_primer_plate	O22	40	tcgttttatttgatgcctgg	colony_pcr_primer_plate	O24	40	4957	colony_pcr_plate_8	B8	colony_pcr_plate_8#B08					False	False		JBx_203520	glycerol_stock_12-A1
730	730.0	pAN_00734	pks12_Ncom + lipM1_KS + pikM1_AT_ACP + mlsA8_Ccom + pPM021_MfeI_XhoI + lacI_T7_6xHis_TEV	SLIC/Gibson/CPEC	consolidated_gibson_plate_7	A1	consolidated_gibson_plate_7_QPLATE_1	A1	glycerol_stock_12	B1	aanava 3 211019	D2	50	ggaattgtgagcggataaca	colony_pcr_primer_plate	O22	40	tcgttttatttgatgcctgg	colony_pcr_primer_plate	O24	40	4957	colony_pcr_plate_8	C8	colony_pcr_plate_8#C08					False	True		JBx_203520	glycerol_stock_12-B1
731	730.0	pAN_00734	pks12_Ncom + lipM1_KS + pikM1_AT_ACP + mlsA8_Ccom + pPM021_MfeI_XhoI + lacI_T7_6xHis_TEV	SLIC/Gibson/CPEC	consolidated_gibson_plate_7	A1	consolidated_gibson_plate_7_QPLATE_1	A1	glycerol_stock_12	C1	aanava 3 211019	F2	50	ggaattgtgagcggataaca	colony_pcr_primer_plate	O22	40	tcgttttatttgatgcctgg	colony_pcr_primer_plate	O24	40	4957	colony_pcr_plate_8	D8	colony_pcr_plate_8#D08					False	True		JBx_203520	glycerol_stock_12-C1
732	730.0	pAN_00734	pks12_Ncom + lipM1_KS + pikM1_AT_ACP + mlsA8_Ccom + pPM021_MfeI_XhoI + lacI_T7_6xHis_TEV	SLIC/Gibson/CPEC	consolidated_gibson_plate_7	A1	consolidated_gibson_plate_7_QPLATE_1	A1	glycerol_stock_12	D1	aanava 3 211019	H2	50	ggaattgtgagcggataaca	colony_pcr_primer_plate	O22	40	tcgttttatttgatgcctgg	colony_pcr_primer_plate	O24	40	4957	colony_pcr_plate_8	E8	colony_pcr_plate_8#E08					False	True		JBx_203520	glycerol_stock_12-D1
733	731.0	pAN_00735	pks12_Ncom + lipM1_KS + pikM1_AT_ACP + mlsA8_Ccom + pPM021_MfeI_XhoI + lacI_lacUV5	SLIC/Gibson/CPEC	consolidated_gibson_plate_7	B1	consolidated_gibson_plate_7_QPLATE_1	A2	glycerol_stock_12	E1	aanava 3 211019	J2	50	ggaattgtgagcggataaca	colony_pcr_primer_plate	O22	40	tcgttttatttgatgcctgg	colony_pcr_primer_plate	O24	40	4875	colony_pcr_plate_8	F8	colony_pcr_plate_8#F08					False	False		JBx_203521	glycerol_stock_12-E1
734	731.0	pAN_00735	pks12_Ncom + lipM1_KS + pikM1_AT_ACP + mlsA8_Ccom + pPM021_MfeI_XhoI + lacI_lacUV5	SLIC/Gibson/CPEC	consolidated_gibson_plate_7	B1	consolidated_gibson_plate_7_QPLATE_1	A2	glycerol_stock_12	F1	aanava 3 211019	L2	50	ggaattgtgagcggataaca	colony_pcr_primer_plate	O22	40	tcgttttatttgatgcctgg	colony_pcr_primer_plate	O24	40	4875	colony_pcr_plate_8	G8	colony_pcr_plate_8#G08					False	False		JBx_203521	glycerol_stock_12-F1
735	731.0	pAN_00735	pks12_Ncom + lipM1_KS + pikM1_AT_ACP + mlsA8_Ccom + pPM021_MfeI_XhoI + lacI_lacUV5	SLIC/Gibson/CPEC	consolidated_gibson_plate_7	B1	consolidated_gibson_plate_7_QPLATE_1	A2	glycerol_stock_12	G1	aanava 3 211019	N2	50	ggaattgtgagcggataaca	colony_pcr_primer_plate	O22	40	tcgttttatttgatgcctgg	colony_pcr_primer_plate	O24	40	4875	colony_pcr_plate_8	H8	colony_pcr_plate_8#H08					False	False		JBx_203521	glycerol_stock_12-G1
736	731.0	pAN_00735	pks12_Ncom + lipM1_KS + pikM1_AT_ACP + mlsA8_Ccom + pPM021_MfeI_XhoI + lacI_lacUV5	SLIC/Gibson/CPEC	consolidated_gibson_plate_7	B1	consolidated_gibson_plate_7_QPLATE_1	A2	glycerol_stock_12	H1	aanava 3 211019	P2	50	ggaattgtgagcggataaca	colony_pcr_primer_plate	O22	40	tcgttttatttgatgcctgg	colony_pcr_primer_plate	O24	40	4875	colony_pcr_plate_8	A9	colony_pcr_plate_8#A09					False	False		JBx_203521	glycerol_stock_12-H1
737	732.0	pAN_00736	pks12_Ncom + lipM1_KS + mlsB1_AT_ACP + mlsA8_Ccom + pPM021_MfeI_XhoI + lacI_T7_6xHis_TEV	SLIC/Gibson/CPEC	consolidated_gibson_plate_7	C1	consolidated_gibson_plate_7_QPLATE_1	A3	glycerol_stock_12	A2	aanava 3 211019	B4	50	ggaattgtgagcggataaca	colony_pcr_primer_plate	O22	40	tcgttttatttgatgcctgg	colony_pcr_primer_plate	O24	40	5146	colony_pcr_plate_8	B9	colony_pcr_plate_8#B09					False	False		JBx_203522	glycerol_stock_12-A2
738	732.0	pAN_00736	pks12_Ncom + lipM1_KS + mlsB1_AT_ACP + mlsA8_Ccom + pPM021_MfeI_XhoI + lacI_T7_6xHis_TEV	SLIC/Gibson/CPEC	consolidated_gibson_plate_7	C1	consolidated_gibson_plate_7_QPLATE_1	A3	glycerol_stock_12	B2	aanava 3 211019	D4	50	ggaattgtgagcggataaca	colony_pcr_primer_plate	O22	40	tcgttttatttgatgcctgg	colony_pcr_primer_plate	O24	40	5146	colony_pcr_plate_8	C9	colony_pcr_plate_8#C09					False	False		JBx_203522	glycerol_stock_12-B2
739	732.0	pAN_00736	pks12_Ncom + lipM1_KS + mlsB1_AT_ACP + mlsA8_Ccom + pPM021_MfeI_XhoI + lacI_T7_6xHis_TEV	SLIC/Gibson/CPEC	consolidated_gibson_plate_7	C1	consolidated_gibson_plate_7_QPLATE_1	A3	glycerol_stock_12	C2	aanava 3 211019	F4	50	ggaattgtgagcggataaca	colony_pcr_primer_plate	O22	40	tcgttttatttgatgcctgg	colony_pcr_primer_plate	O24	40	5146	colony_pcr_plate_8	D9	colony_pcr_plate_8#D09					False	False		JBx_203522	glycerol_stock_12-C2
740	733.0	pAN_00737	pks12_Ncom + lipM1_KS + mlsB1_AT_ACP + mlsA8_Ccom + pPM021_MfeI_XhoI + lacI_lacUV5	SLIC/Gibson/CPEC	consolidated_gibson_plate_7	D1	consolidated_gibson_plate_7_QPLATE_1	A4	glycerol_stock_12	D2	aanava 3 211019	H4	50	ggaattgtgagcggataaca	colony_pcr_primer_plate	O22	40	tcgttttatttgatgcctgg	colony_pcr_primer_plate	O24	40	5064	colony_pcr_plate_8	E9	colony_pcr_plate_8#E09					False	False		JBx_203523	glycerol_stock_12-D2
741	736.0	pAN_00740	pks12_Ncom + lipM1_KS + eryM6_AT_ACP + mlsA8_Ccom + pPM021_MfeI_XhoI + lacI_T7_6xHis_TEV	SLIC/Gibson/CPEC	consolidated_gibson_plate_7	E1	consolidated_gibson_plate_7_QPLATE_1	A5	glycerol_stock_12	E2	aanava 3 211019	J4	50	ggaattgtgagcggataaca	colony_pcr_primer_plate	O22	40	tcgttttatttgatgcctgg	colony_pcr_primer_plate	O24	40	4801	colony_pcr_plate_8	F9	colony_pcr_plate_8#F09					False	False		JBx_203526	glycerol_stock_12-E2
742	736.0	pAN_00740	pks12_Ncom + lipM1_KS + eryM6_AT_ACP + mlsA8_Ccom + pPM021_MfeI_XhoI + lacI_T7_6xHis_TEV	SLIC/Gibson/CPEC	consolidated_gibson_plate_7	E1	consolidated_gibson_plate_7_QPLATE_1	A5	glycerol_stock_12	F2	aanava 3 211019	L4	50	ggaattgtgagcggataaca	colony_pcr_primer_plate	O22	40	tcgttttatttgatgcctgg	colony_pcr_primer_plate	O24	40	4801	colony_pcr_plate_8	G9	colony_pcr_plate_8#G09					False	False		JBx_203526	glycerol_stock_12-F2
743	736.0	pAN_00740	pks12_Ncom + lipM1_KS + eryM6_AT_ACP + mlsA8_Ccom + pPM021_MfeI_XhoI + lacI_T7_6xHis_TEV	SLIC/Gibson/CPEC	consolidated_gibson_plate_7	E1	consolidated_gibson_plate_7_QPLATE_1	A5	glycerol_stock_12	G2	aanava 3 211019	N4	50	ggaattgtgagcggataaca	colony_pcr_primer_plate	O22	40	tcgttttatttgatgcctgg	colony_pcr_primer_plate	O24	40	4801	colony_pcr_plate_8	H9	colony_pcr_plate_8#H09					False	False		JBx_203526	glycerol_stock_12-G2
744	736.0	pAN_00740	pks12_Ncom + lipM1_KS + eryM6_AT_ACP + mlsA8_Ccom + pPM021_MfeI_XhoI + lacI_T7_6xHis_TEV	SLIC/Gibson/CPEC	consolidated_gibson_plate_7	E1	consolidated_gibson_plate_7_QPLATE_1	A5	glycerol_stock_12	H2	aanava 3 211019	P4	50	ggaattgtgagcggataaca	colony_pcr_primer_plate	O22	40	tcgttttatttgatgcctgg	colony_pcr_primer_plate	O24	40	4801	colony_pcr_plate_8	A10	colony_pcr_plate_8#A10					False	False		JBx_203526	glycerol_stock_12-H2
745	737.0	pAN_00741	pks12_Ncom + lipM1_KS + eryM6_AT_ACP + mlsA8_Ccom + pPM021_MfeI_XhoI + lacI_lacUV5	SLIC/Gibson/CPEC	consolidated_gibson_plate_7	F1	consolidated_gibson_plate_7_QPLATE_1	A6	glycerol_stock_12	A3	aanava 3 211019	B6	50	ggaattgtgagcggataaca	colony_pcr_primer_plate	O22	40	tcgttttatttgatgcctgg	colony_pcr_primer_plate	O24	40	4719	colony_pcr_plate_8	B10	colony_pcr_plate_8#B10					False	False		JBx_203527	glycerol_stock_12-A3
746	737.0	pAN_00741	pks12_Ncom + lipM1_KS + eryM6_AT_ACP + mlsA8_Ccom + pPM021_MfeI_XhoI + lacI_lacUV5	SLIC/Gibson/CPEC	consolidated_gibson_plate_7	F1	consolidated_gibson_plate_7_QPLATE_1	A6	glycerol_stock_12	B3	aanava 3 211019	D6	50	ggaattgtgagcggataaca	colony_pcr_primer_plate	O22	40	tcgttttatttgatgcctgg	colony_pcr_primer_plate	O24	40	4719	colony_pcr_plate_8	C10	colony_pcr_plate_8#C10					False	False		JBx_203527	glycerol_stock_12-B3
747	737.0	pAN_00741	pks12_Ncom + lipM1_KS + eryM6_AT_ACP + mlsA8_Ccom + pPM021_MfeI_XhoI + lacI_lacUV5	SLIC/Gibson/CPEC	consolidated_gibson_plate_7	F1	consolidated_gibson_plate_7_QPLATE_1	A6	glycerol_stock_12	C3	aanava 3 211019	F6	50	ggaattgtgagcggataaca	colony_pcr_primer_plate	O22	40	tcgttttatttgatgcctgg	colony_pcr_primer_plate	O24	40	4719	colony_pcr_plate_8	D10	colony_pcr_plate_8#D10					False	False		JBx_203527	glycerol_stock_12-C3
748	737.0	pAN_00741	pks12_Ncom + lipM1_KS + eryM6_AT_ACP + mlsA8_Ccom + pPM021_MfeI_XhoI + lacI_lacUV5	SLIC/Gibson/CPEC	consolidated_gibson_plate_7	F1	consolidated_gibson_plate_7_QPLATE_1	A6	glycerol_stock_12	D3	aanava 3 211019	H6	50	ggaattgtgagcggataaca	colony_pcr_primer_plate	O22	40	tcgttttatttgatgcctgg	colony_pcr_primer_plate	O24	40	4719	colony_pcr_plate_8	E10	colony_pcr_plate_8#E10					False	False		JBx_203527	glycerol_stock_12-D3
749	738.0	pAN_00742	pks12_Ncom + spnM1_KS + eryM1_AT_ACP + mlsA8_Ccom + pPM021_MfeI_XhoI + lacI_T7_6xHis_TEV	SLIC/Gibson/CPEC	consolidated_gibson_plate_7	G1	consolidated_gibson_plate_7_QPLATE_1	A7	glycerol_stock_12	E3	aanava 3 211019	J6	50	ggaattgtgagcggataaca	colony_pcr_primer_plate	O22	40	tcgttttatttgatgcctgg	colony_pcr_primer_plate	O24	40	4918	colony_pcr_plate_8	F10	colony_pcr_plate_8#F10					False	False		JBx_203528	glycerol_stock_12-E3
750	738.0	pAN_00742	pks12_Ncom + spnM1_KS + eryM1_AT_ACP + mlsA8_Ccom + pPM021_MfeI_XhoI + lacI_T7_6xHis_TEV	SLIC/Gibson/CPEC	consolidated_gibson_plate_7	G1	consolidated_gibson_plate_7_QPLATE_1	A7	glycerol_stock_12	F3	aanava 3 211019	L6	50	ggaattgtgagcggataaca	colony_pcr_primer_plate	O22	40	tcgttttatttgatgcctgg	colony_pcr_primer_plate	O24	40	4918	colony_pcr_plate_8	G10	colony_pcr_plate_8#G10					False	False		JBx_203528	glycerol_stock_12-F3
751	738.0	pAN_00742	pks12_Ncom + spnM1_KS + eryM1_AT_ACP + mlsA8_Ccom + pPM021_MfeI_XhoI + lacI_T7_6xHis_TEV	SLIC/Gibson/CPEC	consolidated_gibson_plate_7	G1	consolidated_gibson_plate_7_QPLATE_1	A7	glycerol_stock_12	G3	aanava 3 211019	N6	50	ggaattgtgagcggataaca	colony_pcr_primer_plate	O22	40	tcgttttatttgatgcctgg	colony_pcr_primer_plate	O24	40	4918	colony_pcr_plate_8	H10	colony_pcr_plate_8#H10					False	False		JBx_203528	glycerol_stock_12-G3
752	738.0	pAN_00742	pks12_Ncom + spnM1_KS + eryM1_AT_ACP + mlsA8_Ccom + pPM021_MfeI_XhoI + lacI_T7_6xHis_TEV	SLIC/Gibson/CPEC	consolidated_gibson_plate_7	G1	consolidated_gibson_plate_7_QPLATE_1	A7	glycerol_stock_12	H3	aanava 3 211019	P6	50	ggaattgtgagcggataaca	colony_pcr_primer_plate	O22	40	tcgttttatttgatgcctgg	colony_pcr_primer_plate	O24	40	4918	colony_pcr_plate_8	A11	colony_pcr_plate_8#A11					False	False		JBx_203528	glycerol_stock_12-H3
753	739.0	pAN_00743	pks12_Ncom + spnM1_KS + eryM1_AT_ACP + mlsA8_Ccom + pPM021_MfeI_XhoI + lacI_lacUV5	SLIC/Gibson/CPEC	consolidated_gibson_plate_7	H1	consolidated_gibson_plate_7_QPLATE_1	A8	glycerol_stock_12	A4	aanava 3 211019	B8	50	ggaattgtgagcggataaca	colony_pcr_primer_plate	O22	40	tcgttttatttgatgcctgg	colony_pcr_primer_plate	O24	40	4836	colony_pcr_plate_8	B11	colony_pcr_plate_8#B11					False	False		JBx_203529	glycerol_stock_12-A4
754	739.0	pAN_00743	pks12_Ncom + spnM1_KS + eryM1_AT_ACP + mlsA8_Ccom + pPM021_MfeI_XhoI + lacI_lacUV5	SLIC/Gibson/CPEC	consolidated_gibson_plate_7	H1	consolidated_gibson_plate_7_QPLATE_1	A8	glycerol_stock_12	B4	aanava 3 211019	D8	50	ggaattgtgagcggataaca	colony_pcr_primer_plate	O22	40	tcgttttatttgatgcctgg	colony_pcr_primer_plate	O24	40	4836	colony_pcr_plate_8	C11	colony_pcr_plate_8#C11					False	False		JBx_203529	glycerol_stock_12-B4
755	740.0	pAN_00744	pks12_Ncom + spnM1_KS + lipM1_AT_ACP + mlsA8_Ccom + pPM021_MfeI_XhoI + lacI_T7_6xHis_TEV	SLIC/Gibson/CPEC	consolidated_gibson_plate_7	A2	consolidated_gibson_plate_7_QPLATE_1	B1	glycerol_stock_12	C4	aanava 3 211019	F8	50	ggaattgtgagcggataaca	colony_pcr_primer_plate	O22	40	tcgttttatttgatgcctgg	colony_pcr_primer_plate	O24	40	5140	colony_pcr_plate_8	D11	colony_pcr_plate_8#D11					False	False		JBx_203530	glycerol_stock_12-C4
756	740.0	pAN_00744	pks12_Ncom + spnM1_KS + lipM1_AT_ACP + mlsA8_Ccom + pPM021_MfeI_XhoI + lacI_T7_6xHis_TEV	SLIC/Gibson/CPEC	consolidated_gibson_plate_7	A2	consolidated_gibson_plate_7_QPLATE_1	B1	glycerol_stock_12	D4	aanava 3 211019	H8	50	ggaattgtgagcggataaca	colony_pcr_primer_plate	O22	40	tcgttttatttgatgcctgg	colony_pcr_primer_plate	O24	40	5140	colony_pcr_plate_8	E11	colony_pcr_plate_8#E11					False	False		JBx_203530	glycerol_stock_12-D4
757	740.0	pAN_00744	pks12_Ncom + spnM1_KS + lipM1_AT_ACP + mlsA8_Ccom + pPM021_MfeI_XhoI + lacI_T7_6xHis_TEV	SLIC/Gibson/CPEC	consolidated_gibson_plate_7	A2	consolidated_gibson_plate_7_QPLATE_1	B1	glycerol_stock_12	E4	aanava 3 211019	J8	50	ggaattgtgagcggataaca	colony_pcr_primer_plate	O22	40	tcgttttatttgatgcctgg	colony_pcr_primer_plate	O24	40	5140	colony_pcr_plate_8	F11	colony_pcr_plate_8#F11					False	False		JBx_203530	glycerol_stock_12-E4
758	740.0	pAN_00744	pks12_Ncom + spnM1_KS + lipM1_AT_ACP + mlsA8_Ccom + pPM021_MfeI_XhoI + lacI_T7_6xHis_TEV	SLIC/Gibson/CPEC	consolidated_gibson_plate_7	A2	consolidated_gibson_plate_7_QPLATE_1	B1	glycerol_stock_12	F4	aanava 3 211019	L8	50	ggaattgtgagcggataaca	colony_pcr_primer_plate	O22	40	tcgttttatttgatgcctgg	colony_pcr_primer_plate	O24	40	5140	colony_pcr_plate_8	G11	colony_pcr_plate_8#G11					False	False		JBx_203530	glycerol_stock_12-F4
759	741.0	pAN_00745	pks12_Ncom + spnM1_KS + lipM1_AT_ACP + mlsA8_Ccom + pPM021_MfeI_XhoI + lacI_lacUV5	SLIC/Gibson/CPEC	consolidated_gibson_plate_7	B2	consolidated_gibson_plate_7_QPLATE_1	B2	glycerol_stock_12	G4	aanava 3 211019	N8	50	ggaattgtgagcggataaca	colony_pcr_primer_plate	O22	40	tcgttttatttgatgcctgg	colony_pcr_primer_plate	O24	40	5058	colony_pcr_plate_8	H11	colony_pcr_plate_8#H11					False	False		JBx_203531	glycerol_stock_12-G4
760	741.0	pAN_00745	pks12_Ncom + spnM1_KS + lipM1_AT_ACP + mlsA8_Ccom + pPM021_MfeI_XhoI + lacI_lacUV5	SLIC/Gibson/CPEC	consolidated_gibson_plate_7	B2	consolidated_gibson_plate_7_QPLATE_1	B2	glycerol_stock_12	H4	aanava 3 211019	P8	50	ggaattgtgagcggataaca	colony_pcr_primer_plate	O22	40	tcgttttatttgatgcctgg	colony_pcr_primer_plate	O24	40	5058	colony_pcr_plate_8	A12	colony_pcr_plate_8#A12					False	False		JBx_203531	glycerol_stock_12-H4
761	741.0	pAN_00745	pks12_Ncom + spnM1_KS + lipM1_AT_ACP + mlsA8_Ccom + pPM021_MfeI_XhoI + lacI_lacUV5	SLIC/Gibson/CPEC	consolidated_gibson_plate_7	B2	consolidated_gibson_plate_7_QPLATE_1	B2	glycerol_stock_12	A5	aanava 3 211019	B10	50	ggaattgtgagcggataaca	colony_pcr_primer_plate	O22	40	tcgttttatttgatgcctgg	colony_pcr_primer_plate	O24	40	5058	colony_pcr_plate_8	B12	colony_pcr_plate_8#B12					False	False		JBx_203531	glycerol_stock_12-A5
762	741.0	pAN_00745	pks12_Ncom + spnM1_KS + lipM1_AT_ACP + mlsA8_Ccom + pPM021_MfeI_XhoI + lacI_lacUV5	SLIC/Gibson/CPEC	consolidated_gibson_plate_7	B2	consolidated_gibson_plate_7_QPLATE_1	B2	glycerol_stock_12	B5	aanava 3 211019	D10	50	ggaattgtgagcggataaca	colony_pcr_primer_plate	O22	40	tcgttttatttgatgcctgg	colony_pcr_primer_plate	O24	40	5058	colony_pcr_plate_8	C12	colony_pcr_plate_8#C12					False	False		JBx_203531	glycerol_stock_12-B5
763	742.0	pAN_00746	pks12_Ncom + spnM1_KS + pikM1_AT_ACP + mlsA8_Ccom + pPM021_MfeI_XhoI + lacI_T7_6xHis_TEV	SLIC/Gibson/CPEC	consolidated_gibson_plate_7	C2	consolidated_gibson_plate_7_QPLATE_1	B3	glycerol_stock_12	C5	aanava 3 211019	F10	50	ggaattgtgagcggataaca	colony_pcr_primer_plate	O22	40	tcgttttatttgatgcctgg	colony_pcr_primer_plate	O24	40	4921	colony_pcr_plate_8	D12	colony_pcr_plate_8#D12					False	True		JBx_203532	glycerol_stock_12-C5
764	742.0	pAN_00746	pks12_Ncom + spnM1_KS + pikM1_AT_ACP + mlsA8_Ccom + pPM021_MfeI_XhoI + lacI_T7_6xHis_TEV	SLIC/Gibson/CPEC	consolidated_gibson_plate_7	C2	consolidated_gibson_plate_7_QPLATE_1	B3	glycerol_stock_12	D5	aanava 3 211019	H10	50	ggaattgtgagcggataaca	colony_pcr_primer_plate	O22	40	tcgttttatttgatgcctgg	colony_pcr_primer_plate	O24	40	4921	colony_pcr_plate_8	E12	colony_pcr_plate_8#E12					False	False		JBx_203532	glycerol_stock_12-D5
765	743.0	pAN_00747	pks12_Ncom + spnM1_KS + pikM1_AT_ACP + mlsA8_Ccom + pPM021_MfeI_XhoI + lacI_lacUV5	SLIC/Gibson/CPEC	consolidated_gibson_plate_7	D2	consolidated_gibson_plate_7_QPLATE_1	B4	glycerol_stock_12	E5	aanava 3 211019	J10	50	ggaattgtgagcggataaca	colony_pcr_primer_plate	O22	40	tcgttttatttgatgcctgg	colony_pcr_primer_plate	O24	40	4839	colony_pcr_plate_8	F12	colony_pcr_plate_8#F12					False	False		JBx_203533	glycerol_stock_12-E5
766	746.0	pAN_00750	pks12_Ncom + spnM1_KS + pks12M1_AT_ACP + mlsA8_Ccom + pPM021_MfeI_XhoI + lacI_T7_6xHis_TEV	SLIC/Gibson/CPEC	consolidated_gibson_plate_7	G2	consolidated_gibson_plate_7_QPLATE_1	B7	glycerol_stock_12	F5	aanava 3 211019	L10	50	ggaattgtgagcggataaca	colony_pcr_primer_plate	O22	40	tcgttttatttgatgcctgg	colony_pcr_primer_plate	O24	40	6562	colony_pcr_plate_8	G12	colony_pcr_plate_8#G12					False	False		JBx_203536	glycerol_stock_12-F5
767	746.0	pAN_00750	pks12_Ncom + spnM1_KS + pks12M1_AT_ACP + mlsA8_Ccom + pPM021_MfeI_XhoI + lacI_T7_6xHis_TEV	SLIC/Gibson/CPEC	consolidated_gibson_plate_7	G2	consolidated_gibson_plate_7_QPLATE_1	B7	glycerol_stock_12	G5	aanava 3 211019	N10	50	ggaattgtgagcggataaca	colony_pcr_primer_plate	O22	40	tcgttttatttgatgcctgg	colony_pcr_primer_plate	O24	40	6562	colony_pcr_plate_8	H12	colony_pcr_plate_8#H12					False	False		JBx_203536	glycerol_stock_12-G5
768	746.0	pAN_00750	pks12_Ncom + spnM1_KS + pks12M1_AT_ACP + mlsA8_Ccom + pPM021_MfeI_XhoI + lacI_T7_6xHis_TEV	SLIC/Gibson/CPEC	consolidated_gibson_plate_7	G2	consolidated_gibson_plate_7_QPLATE_1	B7	glycerol_stock_12	H5	aanava 3 211019	P10	50	ggaattgtgagcggataaca	colony_pcr_primer_plate	O22	40	tcgttttatttgatgcctgg	colony_pcr_primer_plate	O24	40	6562	colony_pcr_plate_9	A1	colony_pcr_plate_9#A01					False	False		JBx_203536	glycerol_stock_12-H5
769	746.0	pAN_00750	pks12_Ncom + spnM1_KS + pks12M1_AT_ACP + mlsA8_Ccom + pPM021_MfeI_XhoI + lacI_T7_6xHis_TEV	SLIC/Gibson/CPEC	consolidated_gibson_plate_7	G2	consolidated_gibson_plate_7_QPLATE_1	B7	glycerol_stock_12	A6	aanava 3 211019	B12	50	ggaattgtgagcggataaca	colony_pcr_primer_plate	O22	40	tcgttttatttgatgcctgg	colony_pcr_primer_plate	O24	40	6562	colony_pcr_plate_9	B1	colony_pcr_plate_9#B01					False	False		JBx_203536	glycerol_stock_12-A6
770	747.0	pAN_00751	pks12_Ncom + spnM1_KS + pks12M1_AT_ACP + mlsA8_Ccom + pPM021_MfeI_XhoI + lacI_lacUV5	SLIC/Gibson/CPEC	consolidated_gibson_plate_7	H2	consolidated_gibson_plate_7_QPLATE_1	B8	glycerol_stock_12	B6	aanava 3 211019	D12	50	ggaattgtgagcggataaca	colony_pcr_primer_plate	O22	40	tcgttttatttgatgcctgg	colony_pcr_primer_plate	O24	40	6480	colony_pcr_plate_9	C1	colony_pcr_plate_9#C01					False	False		JBx_203537	glycerol_stock_12-B6
771	747.0	pAN_00751	pks12_Ncom + spnM1_KS + pks12M1_AT_ACP + mlsA8_Ccom + pPM021_MfeI_XhoI + lacI_lacUV5	SLIC/Gibson/CPEC	consolidated_gibson_plate_7	H2	consolidated_gibson_plate_7_QPLATE_1	B8	glycerol_stock_12	C6	aanava 3 211019	F12	50	ggaattgtgagcggataaca	colony_pcr_primer_plate	O22	40	tcgttttatttgatgcctgg	colony_pcr_primer_plate	O24	40	6480	colony_pcr_plate_9	D1	colony_pcr_plate_9#D01					False	False		JBx_203537	glycerol_stock_12-C6
772	747.0	pAN_00751	pks12_Ncom + spnM1_KS + pks12M1_AT_ACP + mlsA8_Ccom + pPM021_MfeI_XhoI + lacI_lacUV5	SLIC/Gibson/CPEC	consolidated_gibson_plate_7	H2	consolidated_gibson_plate_7_QPLATE_1	B8	glycerol_stock_12	D6	aanava 3 211019	H12	50	ggaattgtgagcggataaca	colony_pcr_primer_plate	O22	40	tcgttttatttgatgcctgg	colony_pcr_primer_plate	O24	40	6480	colony_pcr_plate_9	E1	colony_pcr_plate_9#E01					False	False		JBx_203537	glycerol_stock_12-D6
773	747.0	pAN_00751	pks12_Ncom + spnM1_KS + pks12M1_AT_ACP + mlsA8_Ccom + pPM021_MfeI_XhoI + lacI_lacUV5	SLIC/Gibson/CPEC	consolidated_gibson_plate_7	H2	consolidated_gibson_plate_7_QPLATE_1	B8	glycerol_stock_12	E6	aanava 3 211019	J12	50	ggaattgtgagcggataaca	colony_pcr_primer_plate	O22	40	tcgttttatttgatgcctgg	colony_pcr_primer_plate	O24	40	6480	colony_pcr_plate_9	F1	colony_pcr_plate_9#F01					False	False		JBx_203537	glycerol_stock_12-E6
774	748.0	pAN_00752	pks12_Ncom + spnM1_KS + eryM6_AT_ACP + mlsA8_Ccom + pPM021_MfeI_XhoI + lacI_T7_6xHis_TEV	SLIC/Gibson/CPEC	consolidated_gibson_plate_7	A3	consolidated_gibson_plate_7_QPLATE_1	C1	glycerol_stock_12	F6	aanava 3 211019	L12	50	ggaattgtgagcggataaca	colony_pcr_primer_plate	O22	40	tcgttttatttgatgcctgg	colony_pcr_primer_plate	O24	40	4765	colony_pcr_plate_9	G1	colony_pcr_plate_9#G01					False	False		JBx_203538	glycerol_stock_12-F6
775	748.0	pAN_00752	pks12_Ncom + spnM1_KS + eryM6_AT_ACP + mlsA8_Ccom + pPM021_MfeI_XhoI + lacI_T7_6xHis_TEV	SLIC/Gibson/CPEC	consolidated_gibson_plate_7	A3	consolidated_gibson_plate_7_QPLATE_1	C1	glycerol_stock_12	G6	aanava 3 211019	N12	50	ggaattgtgagcggataaca	colony_pcr_primer_plate	O22	40	tcgttttatttgatgcctgg	colony_pcr_primer_plate	O24	40	4765	colony_pcr_plate_9	H1	colony_pcr_plate_9#H01					False	False		JBx_203538	glycerol_stock_12-G6
776	748.0	pAN_00752	pks12_Ncom + spnM1_KS + eryM6_AT_ACP + mlsA8_Ccom + pPM021_MfeI_XhoI + lacI_T7_6xHis_TEV	SLIC/Gibson/CPEC	consolidated_gibson_plate_7	A3	consolidated_gibson_plate_7_QPLATE_1	C1	glycerol_stock_12	H6	aanava 3 211019	P12	50	ggaattgtgagcggataaca	colony_pcr_primer_plate	O22	40	tcgttttatttgatgcctgg	colony_pcr_primer_plate	O24	40	4765	colony_pcr_plate_9	A2	colony_pcr_plate_9#A02					False	False		JBx_203538	glycerol_stock_12-H6
777	748.0	pAN_00752	pks12_Ncom + spnM1_KS + eryM6_AT_ACP + mlsA8_Ccom + pPM021_MfeI_XhoI + lacI_T7_6xHis_TEV	SLIC/Gibson/CPEC	consolidated_gibson_plate_7	A3	consolidated_gibson_plate_7_QPLATE_1	C1	glycerol_stock_12	A7	aanava 3 211019	B14	50	ggaattgtgagcggataaca	colony_pcr_primer_plate	O22	40	tcgttttatttgatgcctgg	colony_pcr_primer_plate	O24	40	4765	colony_pcr_plate_9	B2	colony_pcr_plate_9#B02					False	False		JBx_203538	glycerol_stock_12-A7
778	749.0	pAN_00753	pks12_Ncom + spnM1_KS + eryM6_AT_ACP + mlsA8_Ccom + pPM021_MfeI_XhoI + lacI_lacUV5	SLIC/Gibson/CPEC	consolidated_gibson_plate_7	B3	consolidated_gibson_plate_7_QPLATE_1	C2	glycerol_stock_12	B7	aanava 3 211019	D14	50	ggaattgtgagcggataaca	colony_pcr_primer_plate	O22	40	tcgttttatttgatgcctgg	colony_pcr_primer_plate	O24	40	4683	colony_pcr_plate_9	C2	colony_pcr_plate_9#C02					False	False		JBx_203539	glycerol_stock_12-B7
779	749.0	pAN_00753	pks12_Ncom + spnM1_KS + eryM6_AT_ACP + mlsA8_Ccom + pPM021_MfeI_XhoI + lacI_lacUV5	SLIC/Gibson/CPEC	consolidated_gibson_plate_7	B3	consolidated_gibson_plate_7_QPLATE_1	C2	glycerol_stock_12	C7	aanava 3 211019	F14	50	ggaattgtgagcggataaca	colony_pcr_primer_plate	O22	40	tcgttttatttgatgcctgg	colony_pcr_primer_plate	O24	40	4683	colony_pcr_plate_9	D2	colony_pcr_plate_9#D02					False	False		JBx_203539	glycerol_stock_12-C7
780	749.0	pAN_00753	pks12_Ncom + spnM1_KS + eryM6_AT_ACP + mlsA8_Ccom + pPM021_MfeI_XhoI + lacI_lacUV5	SLIC/Gibson/CPEC	consolidated_gibson_plate_7	B3	consolidated_gibson_plate_7_QPLATE_1	C2	glycerol_stock_12	D7	aanava 3 211019	H14	50	ggaattgtgagcggataaca	colony_pcr_primer_plate	O22	40	tcgttttatttgatgcctgg	colony_pcr_primer_plate	O24	40	4683	colony_pcr_plate_9	E2	colony_pcr_plate_9#E02					False	False		JBx_203539	glycerol_stock_12-D7
781	749.0	pAN_00753	pks12_Ncom + spnM1_KS + eryM6_AT_ACP + mlsA8_Ccom + pPM021_MfeI_XhoI + lacI_lacUV5	SLIC/Gibson/CPEC	consolidated_gibson_plate_7	B3	consolidated_gibson_plate_7_QPLATE_1	C2	glycerol_stock_12	E7	aanava 3 211019	J14	50	ggaattgtgagcggataaca	colony_pcr_primer_plate	O22	40	tcgttttatttgatgcctgg	colony_pcr_primer_plate	O24	40	4683	colony_pcr_plate_9	F2	colony_pcr_plate_9#F02					False	False		JBx_203539	glycerol_stock_12-E7
782	750.0	pAN_00754	pks12_Ncom + pikM1_KS + eryM1_AT_ACP + mlsA8_Ccom + pPM021_MfeI_XhoI + lacI_T7_6xHis_TEV	SLIC/Gibson/CPEC	consolidated_gibson_plate_7	C3	consolidated_gibson_plate_7_QPLATE_1	C3	glycerol_stock_12	F7	aanava 3 211019	L14	50	ggaattgtgagcggataaca	colony_pcr_primer_plate	O22	40	tcgttttatttgatgcctgg	colony_pcr_primer_plate	O24	40	4951	colony_pcr_plate_9	G2	colony_pcr_plate_9#G02					False	False		JBx_203540	glycerol_stock_12-F7
783	751.0	pAN_00755	pks12_Ncom + pikM1_KS + eryM1_AT_ACP + mlsA8_Ccom + pPM021_MfeI_XhoI + lacI_lacUV5	SLIC/Gibson/CPEC	consolidated_gibson_plate_7	D3	consolidated_gibson_plate_7_QPLATE_1	C4	glycerol_stock_12	G7	aanava 3 211019	N14	50	ggaattgtgagcggataaca	colony_pcr_primer_plate	O22	40	tcgttttatttgatgcctgg	colony_pcr_primer_plate	O24	40	4869	colony_pcr_plate_9	H2	colony_pcr_plate_9#H02					False	False		JBx_203541	glycerol_stock_12-G7
784	751.0	pAN_00755	pks12_Ncom + pikM1_KS + eryM1_AT_ACP + mlsA8_Ccom + pPM021_MfeI_XhoI + lacI_lacUV5	SLIC/Gibson/CPEC	consolidated_gibson_plate_7	D3	consolidated_gibson_plate_7_QPLATE_1	C4	glycerol_stock_12	H7	aanava 3 211019	P14	50	ggaattgtgagcggataaca	colony_pcr_primer_plate	O22	40	tcgttttatttgatgcctgg	colony_pcr_primer_plate	O24	40	4869	colony_pcr_plate_9	A3	colony_pcr_plate_9#A03					False	False		JBx_203541	glycerol_stock_12-H7
785	754.0	pAN_00758	pks12_Ncom + pikM1_KS + spnM1_AT_ACP + mlsA8_Ccom + pPM021_MfeI_XhoI + lacI_T7_6xHis_TEV	SLIC/Gibson/CPEC	consolidated_gibson_plate_7	G3	consolidated_gibson_plate_7_QPLATE_1	C7	glycerol_stock_12	A8	aanava 3 211019	B16	50	ggaattgtgagcggataaca	colony_pcr_primer_plate	O22	40	tcgttttatttgatgcctgg	colony_pcr_primer_plate	O24	40	5161	colony_pcr_plate_9	B3	colony_pcr_plate_9#B03					False	False		JBx_203544	glycerol_stock_12-A8
786	754.0	pAN_00758	pks12_Ncom + pikM1_KS + spnM1_AT_ACP + mlsA8_Ccom + pPM021_MfeI_XhoI + lacI_T7_6xHis_TEV	SLIC/Gibson/CPEC	consolidated_gibson_plate_7	G3	consolidated_gibson_plate_7_QPLATE_1	C7	glycerol_stock_12	B8	aanava 3 211019	D16	50	ggaattgtgagcggataaca	colony_pcr_primer_plate	O22	40	tcgttttatttgatgcctgg	colony_pcr_primer_plate	O24	40	5161	colony_pcr_plate_9	C3	colony_pcr_plate_9#C03					False	False		JBx_203544	glycerol_stock_12-B8
787	755.0	pAN_00759	pks12_Ncom + pikM1_KS + spnM1_AT_ACP + mlsA8_Ccom + pPM021_MfeI_XhoI + lacI_lacUV5	SLIC/Gibson/CPEC	consolidated_gibson_plate_7	H3	consolidated_gibson_plate_7_QPLATE_1	C8	glycerol_stock_12	C8	aanava 3 211019	F16	50	ggaattgtgagcggataaca	colony_pcr_primer_plate	O22	40	tcgttttatttgatgcctgg	colony_pcr_primer_plate	O24	40	5079	colony_pcr_plate_9	D3	colony_pcr_plate_9#D03					False	False		JBx_203545	glycerol_stock_12-C8
788	755.0	pAN_00759	pks12_Ncom + pikM1_KS + spnM1_AT_ACP + mlsA8_Ccom + pPM021_MfeI_XhoI + lacI_lacUV5	SLIC/Gibson/CPEC	consolidated_gibson_plate_7	H3	consolidated_gibson_plate_7_QPLATE_1	C8	glycerol_stock_12	D8	aanava 3 211019	H16	50	ggaattgtgagcggataaca	colony_pcr_primer_plate	O22	40	tcgttttatttgatgcctgg	colony_pcr_primer_plate	O24	40	5079	colony_pcr_plate_9	E3	colony_pcr_plate_9#E03					False	False		JBx_203545	glycerol_stock_12-D8
789	755.0	pAN_00759	pks12_Ncom + pikM1_KS + spnM1_AT_ACP + mlsA8_Ccom + pPM021_MfeI_XhoI + lacI_lacUV5	SLIC/Gibson/CPEC	consolidated_gibson_plate_7	H3	consolidated_gibson_plate_7_QPLATE_1	C8	glycerol_stock_12	E8	aanava 3 211019	J16	50	ggaattgtgagcggataaca	colony_pcr_primer_plate	O22	40	tcgttttatttgatgcctgg	colony_pcr_primer_plate	O24	40	5079	colony_pcr_plate_9	F3	colony_pcr_plate_9#F03					False	False		JBx_203545	glycerol_stock_12-E8
790	755.0	pAN_00759	pks12_Ncom + pikM1_KS + spnM1_AT_ACP + mlsA8_Ccom + pPM021_MfeI_XhoI + lacI_lacUV5	SLIC/Gibson/CPEC	consolidated_gibson_plate_7	H3	consolidated_gibson_plate_7_QPLATE_1	C8	glycerol_stock_12	F8	aanava 3 211019	L16	50	ggaattgtgagcggataaca	colony_pcr_primer_plate	O22	40	tcgttttatttgatgcctgg	colony_pcr_primer_plate	O24	40	5079	colony_pcr_plate_9	G3	colony_pcr_plate_9#G03					False	False		JBx_203545	glycerol_stock_12-F8
791	756.0	pAN_00760	pks12_Ncom + pikM1_KS + mlsB1_AT_ACP + mlsA8_Ccom + pPM021_MfeI_XhoI + lacI_T7_6xHis_TEV	SLIC/Gibson/CPEC	consolidated_gibson_plate_7	A4	consolidated_gibson_plate_7_QPLATE_1	D1	glycerol_stock_12	G8	aanava 3 211019	N16	50	ggaattgtgagcggataaca	colony_pcr_primer_plate	O22	40	tcgttttatttgatgcctgg	colony_pcr_primer_plate	O24	40	5143	colony_pcr_plate_9	H3	colony_pcr_plate_9#H03					False	False		JBx_203546	glycerol_stock_12-G8
792	756.0	pAN_00760	pks12_Ncom + pikM1_KS + mlsB1_AT_ACP + mlsA8_Ccom + pPM021_MfeI_XhoI + lacI_T7_6xHis_TEV	SLIC/Gibson/CPEC	consolidated_gibson_plate_7	A4	consolidated_gibson_plate_7_QPLATE_1	D1	glycerol_stock_12	H8	aanava 3 211019	P16	50	ggaattgtgagcggataaca	colony_pcr_primer_plate	O22	40	tcgttttatttgatgcctgg	colony_pcr_primer_plate	O24	40	5143	colony_pcr_plate_9	A4	colony_pcr_plate_9#A04					False	False		JBx_203546	glycerol_stock_12-H8
793	756.0	pAN_00760	pks12_Ncom + pikM1_KS + mlsB1_AT_ACP + mlsA8_Ccom + pPM021_MfeI_XhoI + lacI_T7_6xHis_TEV	SLIC/Gibson/CPEC	consolidated_gibson_plate_7	A4	consolidated_gibson_plate_7_QPLATE_1	D1	glycerol_stock_12	A9	aanava 3 211019	B18	50	ggaattgtgagcggataaca	colony_pcr_primer_plate	O22	40	tcgttttatttgatgcctgg	colony_pcr_primer_plate	O24	40	5143	colony_pcr_plate_9	B4	colony_pcr_plate_9#B04					False	True		JBx_203546	glycerol_stock_12-A9
794	756.0	pAN_00760	pks12_Ncom + pikM1_KS + mlsB1_AT_ACP + mlsA8_Ccom + pPM021_MfeI_XhoI + lacI_T7_6xHis_TEV	SLIC/Gibson/CPEC	consolidated_gibson_plate_7	A4	consolidated_gibson_plate_7_QPLATE_1	D1	glycerol_stock_12	B9	aanava 3 211019	D18	50	ggaattgtgagcggataaca	colony_pcr_primer_plate	O22	40	tcgttttatttgatgcctgg	colony_pcr_primer_plate	O24	40	5143	colony_pcr_plate_9	C4	colony_pcr_plate_9#C04					False	False		JBx_203546	glycerol_stock_12-B9
795	760.0	pAN_00764	pks12_Ncom + pikM1_KS + eryM6_AT_ACP + mlsA8_Ccom + pPM021_MfeI_XhoI + lacI_T7_6xHis_TEV	SLIC/Gibson/CPEC	consolidated_gibson_plate_7	C4	consolidated_gibson_plate_7_QPLATE_1	D3	glycerol_stock_12	C9	aanava 3 211019	F18	50	ggaattgtgagcggataaca	colony_pcr_primer_plate	O22	40	tcgttttatttgatgcctgg	colony_pcr_primer_plate	O24	40	4798	colony_pcr_plate_9	D4	colony_pcr_plate_9#D04					False	False		JBx_203550	glycerol_stock_12-C9
796	760.0	pAN_00764	pks12_Ncom + pikM1_KS + eryM6_AT_ACP + mlsA8_Ccom + pPM021_MfeI_XhoI + lacI_T7_6xHis_TEV	SLIC/Gibson/CPEC	consolidated_gibson_plate_7	C4	consolidated_gibson_plate_7_QPLATE_1	D3	glycerol_stock_12	D9	aanava 3 211019	H18	50	ggaattgtgagcggataaca	colony_pcr_primer_plate	O22	40	tcgttttatttgatgcctgg	colony_pcr_primer_plate	O24	40	4798	colony_pcr_plate_9	E4	colony_pcr_plate_9#E04					False	False		JBx_203550	glycerol_stock_12-D9
797	761.0	pAN_00765	pks12_Ncom + pikM1_KS + eryM6_AT_ACP + mlsA8_Ccom + pPM021_MfeI_XhoI + lacI_lacUV5	SLIC/Gibson/CPEC	consolidated_gibson_plate_7	D4	consolidated_gibson_plate_7_QPLATE_1	D4	glycerol_stock_12	E9	aanava 3 211019	J18	50	ggaattgtgagcggataaca	colony_pcr_primer_plate	O22	40	tcgttttatttgatgcctgg	colony_pcr_primer_plate	O24	40	4716	colony_pcr_plate_9	F4	colony_pcr_plate_9#F04					False	False		JBx_203551	glycerol_stock_12-E9
798	762.0	pAN_00766	pks12_Ncom + mlsB1_KS + eryM1_AT_ACP + mlsA8_Ccom + pPM021_MfeI_XhoI + lacI_T7_6xHis_TEV	SLIC/Gibson/CPEC	consolidated_gibson_plate_7	E4	consolidated_gibson_plate_7_QPLATE_1	D5	glycerol_stock_12	F9	aanava 3 211019	L18	50	ggaattgtgagcggataaca	colony_pcr_primer_plate	O22	40	tcgttttatttgatgcctgg	colony_pcr_primer_plate	O24	40	4936	colony_pcr_plate_9	G4	colony_pcr_plate_9#G04					False	False		JBx_203552	glycerol_stock_12-F9
799	765.0	pAN_00769	pks12_Ncom + mlsB1_KS + lipM1_AT_ACP + mlsA8_Ccom + pPM021_MfeI_XhoI + lacI_lacUV5	SLIC/Gibson/CPEC	consolidated_gibson_plate_7	H4	consolidated_gibson_plate_7_QPLATE_1	D8	glycerol_stock_12	G9	aanava 3 211019	N18	50	ggaattgtgagcggataaca	colony_pcr_primer_plate	O22	40	tcgttttatttgatgcctgg	colony_pcr_primer_plate	O24	40	5076	colony_pcr_plate_9	H4	colony_pcr_plate_9#H04					False	False		JBx_203555	glycerol_stock_12-G9
800	765.0	pAN_00769	pks12_Ncom + mlsB1_KS + lipM1_AT_ACP + mlsA8_Ccom + pPM021_MfeI_XhoI + lacI_lacUV5	SLIC/Gibson/CPEC	consolidated_gibson_plate_7	H4	consolidated_gibson_plate_7_QPLATE_1	D8	glycerol_stock_12	H9	aanava 3 211019	P18	50	ggaattgtgagcggataaca	colony_pcr_primer_plate	O22	40	tcgttttatttgatgcctgg	colony_pcr_primer_plate	O24	40	5076	colony_pcr_plate_9	A5	colony_pcr_plate_9#A05					False	False		JBx_203555	glycerol_stock_12-H9
801	765.0	pAN_00769	pks12_Ncom + mlsB1_KS + lipM1_AT_ACP + mlsA8_Ccom + pPM021_MfeI_XhoI + lacI_lacUV5	SLIC/Gibson/CPEC	consolidated_gibson_plate_7	H4	consolidated_gibson_plate_7_QPLATE_1	D8	glycerol_stock_12	A10	aanava 3 211019	B20	50	ggaattgtgagcggataaca	colony_pcr_primer_plate	O22	40	tcgttttatttgatgcctgg	colony_pcr_primer_plate	O24	40	5076	colony_pcr_plate_9	B5	colony_pcr_plate_9#B05					False	False		JBx_203555	glycerol_stock_12-A10
802	765.0	pAN_00769	pks12_Ncom + mlsB1_KS + lipM1_AT_ACP + mlsA8_Ccom + pPM021_MfeI_XhoI + lacI_lacUV5	SLIC/Gibson/CPEC	consolidated_gibson_plate_7	H4	consolidated_gibson_plate_7_QPLATE_1	D8	glycerol_stock_12	B10	aanava 3 211019	D20	50	ggaattgtgagcggataaca	colony_pcr_primer_plate	O22	40	tcgttttatttgatgcctgg	colony_pcr_primer_plate	O24	40	5076	colony_pcr_plate_9	C5	colony_pcr_plate_9#C05					False	False		JBx_203555	glycerol_stock_12-B10
803	766.0	pAN_00770	pks12_Ncom + mlsB1_KS + spnM1_AT_ACP + mlsA8_Ccom + pPM021_MfeI_XhoI + lacI_T7_6xHis_TEV	SLIC/Gibson/CPEC	consolidated_gibson_plate_7	A5	consolidated_gibson_plate_7_QPLATE_1	E1	glycerol_stock_12	C10	aanava 3 211019	F20	50	ggaattgtgagcggataaca	colony_pcr_primer_plate	O22	40	tcgttttatttgatgcctgg	colony_pcr_primer_plate	O24	40	5146	colony_pcr_plate_9	D5	colony_pcr_plate_9#D05					False	False		JBx_203556	glycerol_stock_12-C10
804	766.0	pAN_00770	pks12_Ncom + mlsB1_KS + spnM1_AT_ACP + mlsA8_Ccom + pPM021_MfeI_XhoI + lacI_T7_6xHis_TEV	SLIC/Gibson/CPEC	consolidated_gibson_plate_7	A5	consolidated_gibson_plate_7_QPLATE_1	E1	glycerol_stock_12	D10	aanava 3 211019	H20	50	ggaattgtgagcggataaca	colony_pcr_primer_plate	O22	40	tcgttttatttgatgcctgg	colony_pcr_primer_plate	O24	40	5146	colony_pcr_plate_9	E5	colony_pcr_plate_9#E05					False	False		JBx_203556	glycerol_stock_12-D10
805	766.0	pAN_00770	pks12_Ncom + mlsB1_KS + spnM1_AT_ACP + mlsA8_Ccom + pPM021_MfeI_XhoI + lacI_T7_6xHis_TEV	SLIC/Gibson/CPEC	consolidated_gibson_plate_7	A5	consolidated_gibson_plate_7_QPLATE_1	E1	glycerol_stock_12	E10	aanava 3 211019	J20	50	ggaattgtgagcggataaca	colony_pcr_primer_plate	O22	40	tcgttttatttgatgcctgg	colony_pcr_primer_plate	O24	40	5146	colony_pcr_plate_9	F5	colony_pcr_plate_9#F05					False	False		JBx_203556	glycerol_stock_12-E10
806	766.0	pAN_00770	pks12_Ncom + mlsB1_KS + spnM1_AT_ACP + mlsA8_Ccom + pPM021_MfeI_XhoI + lacI_T7_6xHis_TEV	SLIC/Gibson/CPEC	consolidated_gibson_plate_7	A5	consolidated_gibson_plate_7_QPLATE_1	E1	glycerol_stock_12	F10	aanava 3 211019	L20	50	ggaattgtgagcggataaca	colony_pcr_primer_plate	O22	40	tcgttttatttgatgcctgg	colony_pcr_primer_plate	O24	40	5146	colony_pcr_plate_9	G5	colony_pcr_plate_9#G05					False	False		JBx_203556	glycerol_stock_12-F10
807	767.0	pAN_00771	pks12_Ncom + mlsB1_KS + spnM1_AT_ACP + mlsA8_Ccom + pPM021_MfeI_XhoI + lacI_lacUV5	SLIC/Gibson/CPEC	consolidated_gibson_plate_7	B5	consolidated_gibson_plate_7_QPLATE_1	E2	glycerol_stock_12	G10	aanava 3 211019	N20	50	ggaattgtgagcggataaca	colony_pcr_primer_plate	O22	40	tcgttttatttgatgcctgg	colony_pcr_primer_plate	O24	40	5064	colony_pcr_plate_9	H5	colony_pcr_plate_9#H05					False	False		JBx_203557	glycerol_stock_12-G10
808	767.0	pAN_00771	pks12_Ncom + mlsB1_KS + spnM1_AT_ACP + mlsA8_Ccom + pPM021_MfeI_XhoI + lacI_lacUV5	SLIC/Gibson/CPEC	consolidated_gibson_plate_7	B5	consolidated_gibson_plate_7_QPLATE_1	E2	glycerol_stock_12	H10	aanava 3 211019	P20	50	ggaattgtgagcggataaca	colony_pcr_primer_plate	O22	40	tcgttttatttgatgcctgg	colony_pcr_primer_plate	O24	40	5064	colony_pcr_plate_9	A6	colony_pcr_plate_9#A06					False	False		JBx_203557	glycerol_stock_12-H10
809	767.0	pAN_00771	pks12_Ncom + mlsB1_KS + spnM1_AT_ACP + mlsA8_Ccom + pPM021_MfeI_XhoI + lacI_lacUV5	SLIC/Gibson/CPEC	consolidated_gibson_plate_7	B5	consolidated_gibson_plate_7_QPLATE_1	E2	glycerol_stock_12	A11	aanava 3 211019	B22	50	ggaattgtgagcggataaca	colony_pcr_primer_plate	O22	40	tcgttttatttgatgcctgg	colony_pcr_primer_plate	O24	40	5064	colony_pcr_plate_9	B6	colony_pcr_plate_9#B06					False	False		JBx_203557	glycerol_stock_12-A11
810	767.0	pAN_00771	pks12_Ncom + mlsB1_KS + spnM1_AT_ACP + mlsA8_Ccom + pPM021_MfeI_XhoI + lacI_lacUV5	SLIC/Gibson/CPEC	consolidated_gibson_plate_7	B5	consolidated_gibson_plate_7_QPLATE_1	E2	glycerol_stock_12	B11	aanava 3 211019	D22	50	ggaattgtgagcggataaca	colony_pcr_primer_plate	O22	40	tcgttttatttgatgcctgg	colony_pcr_primer_plate	O24	40	5064	colony_pcr_plate_9	C6	colony_pcr_plate_9#C06	1597.0	122.573443	2.0862	2.1803	False	False		JBx_203557	glycerol_stock_12-B11
811	773.0	pAN_00777	pks12_Ncom + mlsB1_KS + eryM6_AT_ACP + mlsA8_Ccom + pPM021_MfeI_XhoI + lacI_lacUV5	SLIC/Gibson/CPEC	consolidated_gibson_plate_7	F5	consolidated_gibson_plate_7_QPLATE_1	E6	glycerol_stock_12	C11	aanava 3 211019	F22	50	ggaattgtgagcggataaca	colony_pcr_primer_plate	O22	40	tcgttttatttgatgcctgg	colony_pcr_primer_plate	O24	40	4701	colony_pcr_plate_9	D6	colony_pcr_plate_9#D06					False	False		JBx_203563	glycerol_stock_12-C11
812	775.0	pAN_00779	pks12_Ncom + pks12M1_KS + eryM1_AT_ACP + mlsA8_Ccom + pPM021_MfeI_XhoI + lacI_lacUV5	SLIC/Gibson/CPEC	consolidated_gibson_plate_7	H5	consolidated_gibson_plate_7_QPLATE_1	E8	glycerol_stock_12	D11	aanava 3 211019	H22	50	ggaattgtgagcggataaca	colony_pcr_primer_plate	O22	40	tcgttttatttgatgcctgg	colony_pcr_primer_plate	O24	40	4854	colony_pcr_plate_9	E6	colony_pcr_plate_9#E06					False	False		JBx_203565	glycerol_stock_12-D11
813	775.0	pAN_00779	pks12_Ncom + pks12M1_KS + eryM1_AT_ACP + mlsA8_Ccom + pPM021_MfeI_XhoI + lacI_lacUV5	SLIC/Gibson/CPEC	consolidated_gibson_plate_7	H5	consolidated_gibson_plate_7_QPLATE_1	E8	glycerol_stock_12	E11	aanava 3 211019	J22	50	ggaattgtgagcggataaca	colony_pcr_primer_plate	O22	40	tcgttttatttgatgcctgg	colony_pcr_primer_plate	O24	40	4854	colony_pcr_plate_9	F6	colony_pcr_plate_9#F06					False	False		JBx_203565	glycerol_stock_12-E11
814	775.0	pAN_00779	pks12_Ncom + pks12M1_KS + eryM1_AT_ACP + mlsA8_Ccom + pPM021_MfeI_XhoI + lacI_lacUV5	SLIC/Gibson/CPEC	consolidated_gibson_plate_7	H5	consolidated_gibson_plate_7_QPLATE_1	E8	glycerol_stock_12	F11	aanava 3 211019	L22	50	ggaattgtgagcggataaca	colony_pcr_primer_plate	O22	40	tcgttttatttgatgcctgg	colony_pcr_primer_plate	O24	40	4854	colony_pcr_plate_9	G6	colony_pcr_plate_9#G06					False	False		JBx_203565	glycerol_stock_12-F11
815	775.0	pAN_00779	pks12_Ncom + pks12M1_KS + eryM1_AT_ACP + mlsA8_Ccom + pPM021_MfeI_XhoI + lacI_lacUV5	SLIC/Gibson/CPEC	consolidated_gibson_plate_7	H5	consolidated_gibson_plate_7_QPLATE_1	E8	glycerol_stock_12	G11	aanava 3 211019	N22	50	ggaattgtgagcggataaca	colony_pcr_primer_plate	O22	40	tcgttttatttgatgcctgg	colony_pcr_primer_plate	O24	40	4854	colony_pcr_plate_9	H6	colony_pcr_plate_9#H06					False	False		JBx_203565	glycerol_stock_12-G11
816	776.0	pAN_00780	pks12_Ncom + pks12M1_KS + lipM1_AT_ACP + mlsA8_Ccom + pPM021_MfeI_XhoI + lacI_T7_6xHis_TEV	SLIC/Gibson/CPEC	consolidated_gibson_plate_7	A6	consolidated_gibson_plate_7_QPLATE_1	F1	glycerol_stock_12	H11	aanava 3 211019	P22	50	ggaattgtgagcggataaca	colony_pcr_primer_plate	O22	40	tcgttttatttgatgcctgg	colony_pcr_primer_plate	O24	40	5158	colony_pcr_plate_9	A7	colony_pcr_plate_9#A07					False	False		JBx_203566	glycerol_stock_12-H11
817	776.0	pAN_00780	pks12_Ncom + pks12M1_KS + lipM1_AT_ACP + mlsA8_Ccom + pPM021_MfeI_XhoI + lacI_T7_6xHis_TEV	SLIC/Gibson/CPEC	consolidated_gibson_plate_7	A6	consolidated_gibson_plate_7_QPLATE_1	F1	glycerol_stock_12	A12	aanava 3 211019	B24	50	ggaattgtgagcggataaca	colony_pcr_primer_plate	O22	40	tcgttttatttgatgcctgg	colony_pcr_primer_plate	O24	40	5158	colony_pcr_plate_9	B7	colony_pcr_plate_9#B07					False	False		JBx_203566	glycerol_stock_12-A12
818	776.0	pAN_00780	pks12_Ncom + pks12M1_KS + lipM1_AT_ACP + mlsA8_Ccom + pPM021_MfeI_XhoI + lacI_T7_6xHis_TEV	SLIC/Gibson/CPEC	consolidated_gibson_plate_7	A6	consolidated_gibson_plate_7_QPLATE_1	F1	glycerol_stock_12	B12	aanava 3 211019	D24	50	ggaattgtgagcggataaca	colony_pcr_primer_plate	O22	40	tcgttttatttgatgcctgg	colony_pcr_primer_plate	O24	40	5158	colony_pcr_plate_9	C7	colony_pcr_plate_9#C07					False	False		JBx_203566	glycerol_stock_12-B12
819	776.0	pAN_00780	pks12_Ncom + pks12M1_KS + lipM1_AT_ACP + mlsA8_Ccom + pPM021_MfeI_XhoI + lacI_T7_6xHis_TEV	SLIC/Gibson/CPEC	consolidated_gibson_plate_7	A6	consolidated_gibson_plate_7_QPLATE_1	F1	glycerol_stock_12	C12	aanava 3 211019	F24	50	ggaattgtgagcggataaca	colony_pcr_primer_plate	O22	40	tcgttttatttgatgcctgg	colony_pcr_primer_plate	O24	40	5158	colony_pcr_plate_9	D7	colony_pcr_plate_9#D07					False	False		JBx_203566	glycerol_stock_12-C12
820	783.0	pAN_00787	pks12_Ncom + pks12M1_KS + mlsB1_AT_ACP + mlsA8_Ccom + pPM021_MfeI_XhoI + lacI_lacUV5	SLIC/Gibson/CPEC	consolidated_gibson_plate_7	H6	consolidated_gibson_plate_7_QPLATE_1	F8	glycerol_stock_12	D12	aanava 3 211019	H24	50	ggaattgtgagcggataaca	colony_pcr_primer_plate	O22	40	tcgttttatttgatgcctgg	colony_pcr_primer_plate	O24	40	5046	colony_pcr_plate_9	E7	colony_pcr_plate_9#E07					False	False		JBx_203573	glycerol_stock_12-D12
821	783.0	pAN_00787	pks12_Ncom + pks12M1_KS + mlsB1_AT_ACP + mlsA8_Ccom + pPM021_MfeI_XhoI + lacI_lacUV5	SLIC/Gibson/CPEC	consolidated_gibson_plate_7	H6	consolidated_gibson_plate_7_QPLATE_1	F8	glycerol_stock_12	E12	aanava 3 211019	J24	50	ggaattgtgagcggataaca	colony_pcr_primer_plate	O22	40	tcgttttatttgatgcctgg	colony_pcr_primer_plate	O24	40	5046	colony_pcr_plate_9	F7	colony_pcr_plate_9#F07					False	False		JBx_203573	glycerol_stock_12-E12
822	783.0	pAN_00787	pks12_Ncom + pks12M1_KS + mlsB1_AT_ACP + mlsA8_Ccom + pPM021_MfeI_XhoI + lacI_lacUV5	SLIC/Gibson/CPEC	consolidated_gibson_plate_7	H6	consolidated_gibson_plate_7_QPLATE_1	F8	glycerol_stock_12	F12	aanava 3 211019	L24	50	ggaattgtgagcggataaca	colony_pcr_primer_plate	O22	40	tcgttttatttgatgcctgg	colony_pcr_primer_plate	O24	40	5046	colony_pcr_plate_9	G7	colony_pcr_plate_9#G07					False	False		JBx_203573	glycerol_stock_12-F12
823	783.0	pAN_00787	pks12_Ncom + pks12M1_KS + mlsB1_AT_ACP + mlsA8_Ccom + pPM021_MfeI_XhoI + lacI_lacUV5	SLIC/Gibson/CPEC	consolidated_gibson_plate_7	H6	consolidated_gibson_plate_7_QPLATE_1	F8	glycerol_stock_12	G12	aanava 3 211019	N24	50	ggaattgtgagcggataaca	colony_pcr_primer_plate	O22	40	tcgttttatttgatgcctgg	colony_pcr_primer_plate	O24	40	5046	colony_pcr_plate_9	H7	colony_pcr_plate_9#H07					False	False		JBx_203573	glycerol_stock_12-G12
824	784.0	pAN_00788	pks12_Ncom + pks12M1_KS + eryM6_AT_ACP + mlsA8_Ccom + pPM021_MfeI_XhoI + lacI_T7_6xHis_TEV	SLIC/Gibson/CPEC	consolidated_gibson_plate_7	A7	consolidated_gibson_plate_7_QPLATE_2	A1	glycerol_stock_13	A1	aanava 4 211019	A1	50	ggaattgtgagcggataaca	colony_pcr_primer_plate	O22	40	tcgttttatttgatgcctgg	colony_pcr_primer_plate	O24	40	4783	colony_pcr_plate_9	A8	colony_pcr_plate_9#A08					False	False		JBx_203574	glycerol_stock_13-A1
825	784.0	pAN_00788	pks12_Ncom + pks12M1_KS + eryM6_AT_ACP + mlsA8_Ccom + pPM021_MfeI_XhoI + lacI_T7_6xHis_TEV	SLIC/Gibson/CPEC	consolidated_gibson_plate_7	A7	consolidated_gibson_plate_7_QPLATE_2	A1	glycerol_stock_13	B1	aanava 4 211019	C1	50	ggaattgtgagcggataaca	colony_pcr_primer_plate	O22	40	tcgttttatttgatgcctgg	colony_pcr_primer_plate	O24	40	4783	colony_pcr_plate_9	B8	colony_pcr_plate_9#B08					False	False		JBx_203574	glycerol_stock_13-B1
826	784.0	pAN_00788	pks12_Ncom + pks12M1_KS + eryM6_AT_ACP + mlsA8_Ccom + pPM021_MfeI_XhoI + lacI_T7_6xHis_TEV	SLIC/Gibson/CPEC	consolidated_gibson_plate_7	A7	consolidated_gibson_plate_7_QPLATE_2	A1	glycerol_stock_13	C1	aanava 4 211019	E1	50	ggaattgtgagcggataaca	colony_pcr_primer_plate	O22	40	tcgttttatttgatgcctgg	colony_pcr_primer_plate	O24	40	4783	colony_pcr_plate_9	C8	colony_pcr_plate_9#C08					False	False		JBx_203574	glycerol_stock_13-C1
827	784.0	pAN_00788	pks12_Ncom + pks12M1_KS + eryM6_AT_ACP + mlsA8_Ccom + pPM021_MfeI_XhoI + lacI_T7_6xHis_TEV	SLIC/Gibson/CPEC	consolidated_gibson_plate_7	A7	consolidated_gibson_plate_7_QPLATE_2	A1	glycerol_stock_13	D1	aanava 4 211019	G1	50	ggaattgtgagcggataaca	colony_pcr_primer_plate	O22	40	tcgttttatttgatgcctgg	colony_pcr_primer_plate	O24	40	4783	colony_pcr_plate_9	D8	colony_pcr_plate_9#D08					False	False		JBx_203574	glycerol_stock_13-D1
828	785.0	pAN_00789	pks12_Ncom + pks12M1_KS + eryM6_AT_ACP + mlsA8_Ccom + pPM021_MfeI_XhoI + lacI_lacUV5	SLIC/Gibson/CPEC	consolidated_gibson_plate_7	B7	consolidated_gibson_plate_7_QPLATE_2	A2	glycerol_stock_13	E1	aanava 4 211019	I1	50	ggaattgtgagcggataaca	colony_pcr_primer_plate	O22	40	tcgttttatttgatgcctgg	colony_pcr_primer_plate	O24	40	4701	colony_pcr_plate_9	E8	colony_pcr_plate_9#E08					False	False		JBx_203575	glycerol_stock_13-E1
829	785.0	pAN_00789	pks12_Ncom + pks12M1_KS + eryM6_AT_ACP + mlsA8_Ccom + pPM021_MfeI_XhoI + lacI_lacUV5	SLIC/Gibson/CPEC	consolidated_gibson_plate_7	B7	consolidated_gibson_plate_7_QPLATE_2	A2	glycerol_stock_13	F1	aanava 4 211019	K1	50	ggaattgtgagcggataaca	colony_pcr_primer_plate	O22	40	tcgttttatttgatgcctgg	colony_pcr_primer_plate	O24	40	4701	colony_pcr_plate_9	F8	colony_pcr_plate_9#F08					False	False		JBx_203575	glycerol_stock_13-F1
830	790.0	pAN_00794	pks12_Ncom + eryM6_KS + spnM1_AT_ACP + mlsA8_Ccom + pPM021_MfeI_XhoI + lacI_T7_6xHis_TEV	SLIC/Gibson/CPEC	consolidated_gibson_plate_7	G7	consolidated_gibson_plate_7_QPLATE_2	A7	glycerol_stock_13	G1	aanava 4 211019	M1	50	ggaattgtgagcggataaca	colony_pcr_primer_plate	O22	40	tcgttttatttgatgcctgg	colony_pcr_primer_plate	O24	40	5155	colony_pcr_plate_9	G8	colony_pcr_plate_9#G08					False	False		JBx_203580	glycerol_stock_13-G1
831	790.0	pAN_00794	pks12_Ncom + eryM6_KS + spnM1_AT_ACP + mlsA8_Ccom + pPM021_MfeI_XhoI + lacI_T7_6xHis_TEV	SLIC/Gibson/CPEC	consolidated_gibson_plate_7	G7	consolidated_gibson_plate_7_QPLATE_2	A7	glycerol_stock_13	H1	aanava 4 211019	O1	50	ggaattgtgagcggataaca	colony_pcr_primer_plate	O22	40	tcgttttatttgatgcctgg	colony_pcr_primer_plate	O24	40	5155	colony_pcr_plate_9	H8	colony_pcr_plate_9#H08					False	False		JBx_203580	glycerol_stock_13-H1
832	790.0	pAN_00794	pks12_Ncom + eryM6_KS + spnM1_AT_ACP + mlsA8_Ccom + pPM021_MfeI_XhoI + lacI_T7_6xHis_TEV	SLIC/Gibson/CPEC	consolidated_gibson_plate_7	G7	consolidated_gibson_plate_7_QPLATE_2	A7	glycerol_stock_13	A2	aanava 4 211019	A3	50	ggaattgtgagcggataaca	colony_pcr_primer_plate	O22	40	tcgttttatttgatgcctgg	colony_pcr_primer_plate	O24	40	5155	colony_pcr_plate_9	A9	colony_pcr_plate_9#A09					False	False		JBx_203580	glycerol_stock_13-A2
833	790.0	pAN_00794	pks12_Ncom + eryM6_KS + spnM1_AT_ACP + mlsA8_Ccom + pPM021_MfeI_XhoI + lacI_T7_6xHis_TEV	SLIC/Gibson/CPEC	consolidated_gibson_plate_7	G7	consolidated_gibson_plate_7_QPLATE_2	A7	glycerol_stock_13	B2	aanava 4 211019	C3	50	ggaattgtgagcggataaca	colony_pcr_primer_plate	O22	40	tcgttttatttgatgcctgg	colony_pcr_primer_plate	O24	40	5155	colony_pcr_plate_9	B9	colony_pcr_plate_9#B09					False	False		JBx_203580	glycerol_stock_13-B2
834	791.0	pAN_00795	pks12_Ncom + eryM6_KS + spnM1_AT_ACP + mlsA8_Ccom + pPM021_MfeI_XhoI + lacI_lacUV5	SLIC/Gibson/CPEC	consolidated_gibson_plate_7	H7	consolidated_gibson_plate_7_QPLATE_2	A8	glycerol_stock_13	C2	aanava 4 211019	E3	50	ggaattgtgagcggataaca	colony_pcr_primer_plate	O22	40	tcgttttatttgatgcctgg	colony_pcr_primer_plate	O24	40	5073	colony_pcr_plate_9	C9	colony_pcr_plate_9#C09					False	False		JBx_203581	glycerol_stock_13-C2
835	791.0	pAN_00795	pks12_Ncom + eryM6_KS + spnM1_AT_ACP + mlsA8_Ccom + pPM021_MfeI_XhoI + lacI_lacUV5	SLIC/Gibson/CPEC	consolidated_gibson_plate_7	H7	consolidated_gibson_plate_7_QPLATE_2	A8	glycerol_stock_13	D2	aanava 4 211019	G3	50	ggaattgtgagcggataaca	colony_pcr_primer_plate	O22	40	tcgttttatttgatgcctgg	colony_pcr_primer_plate	O24	40	5073	colony_pcr_plate_9	D9	colony_pcr_plate_9#D09					False	False		JBx_203581	glycerol_stock_13-D2
836	791.0	pAN_00795	pks12_Ncom + eryM6_KS + spnM1_AT_ACP + mlsA8_Ccom + pPM021_MfeI_XhoI + lacI_lacUV5	SLIC/Gibson/CPEC	consolidated_gibson_plate_7	H7	consolidated_gibson_plate_7_QPLATE_2	A8	glycerol_stock_13	E2	aanava 4 211019	I3	50	ggaattgtgagcggataaca	colony_pcr_primer_plate	O22	40	tcgttttatttgatgcctgg	colony_pcr_primer_plate	O24	40	5073	colony_pcr_plate_9	E9	colony_pcr_plate_9#E09					False	False		JBx_203581	glycerol_stock_13-E2
837	791.0	pAN_00795	pks12_Ncom + eryM6_KS + spnM1_AT_ACP + mlsA8_Ccom + pPM021_MfeI_XhoI + lacI_lacUV5	SLIC/Gibson/CPEC	consolidated_gibson_plate_7	H7	consolidated_gibson_plate_7_QPLATE_2	A8	glycerol_stock_13	F2	aanava 4 211019	K3	50	ggaattgtgagcggataaca	colony_pcr_primer_plate	O22	40	tcgttttatttgatgcctgg	colony_pcr_primer_plate	O24	40	5073	colony_pcr_plate_9	F9	colony_pcr_plate_9#F09					False	False		JBx_203581	glycerol_stock_13-F2
838	793.0	pAN_00797	pks12_Ncom + eryM6_KS + pikM1_AT_ACP + mlsA8_Ccom + pPM021_MfeI_XhoI + lacI_lacUV5	SLIC/Gibson/CPEC	consolidated_gibson_plate_7	B8	consolidated_gibson_plate_7_QPLATE_2	B2	glycerol_stock_13	G2	aanava 4 211019	M3	50	ggaattgtgagcggataaca	colony_pcr_primer_plate	O22	40	tcgttttatttgatgcctgg	colony_pcr_primer_plate	O24	40	4866	colony_pcr_plate_9	G9	colony_pcr_plate_9#G09					False	False		JBx_203583	glycerol_stock_13-G2
839	793.0	pAN_00797	pks12_Ncom + eryM6_KS + pikM1_AT_ACP + mlsA8_Ccom + pPM021_MfeI_XhoI + lacI_lacUV5	SLIC/Gibson/CPEC	consolidated_gibson_plate_7	B8	consolidated_gibson_plate_7_QPLATE_2	B2	glycerol_stock_13	H2	aanava 4 211019	O3	50	ggaattgtgagcggataaca	colony_pcr_primer_plate	O22	40	tcgttttatttgatgcctgg	colony_pcr_primer_plate	O24	40	4866	colony_pcr_plate_9	H9	colony_pcr_plate_9#H09					False	False		JBx_203583	glycerol_stock_13-H2
840	794.0	pAN_00798	pks12_Ncom + eryM6_KS + mlsB1_AT_ACP + mlsA8_Ccom + pPM021_MfeI_XhoI + lacI_T7_6xHis_TEV	SLIC/Gibson/CPEC	consolidated_gibson_plate_7	C8	consolidated_gibson_plate_7_QPLATE_2	B3	glycerol_stock_13	A3	aanava 4 211019	A5	50	ggaattgtgagcggataaca	colony_pcr_primer_plate	O22	40	tcgttttatttgatgcctgg	colony_pcr_primer_plate	O24	40	5137	colony_pcr_plate_9	A10	colony_pcr_plate_9#A10					False	False		JBx_203584	glycerol_stock_13-A3
841	800.0	pAN_00804	mlsA9_Ncom + eryM1_KS + spnM1_AT_ACP + pks12_Ccom + pPM021_MfeI_XhoI + lacI_T7_6xHis_TEV	SLIC/Gibson/CPEC	consolidated_gibson_plate_7	G8	consolidated_gibson_plate_7_QPLATE_2	B7	glycerol_stock_13	B3	aanava 4 211019	C5	50	ggaattgtgagcggataaca	colony_pcr_primer_plate	O22	40	tcgttttatttgatgcctgg	colony_pcr_primer_plate	O24	40	5107	colony_pcr_plate_9	B10	colony_pcr_plate_9#B10					False	False		JBx_203590	glycerol_stock_13-B3
842	800.0	pAN_00804	mlsA9_Ncom + eryM1_KS + spnM1_AT_ACP + pks12_Ccom + pPM021_MfeI_XhoI + lacI_T7_6xHis_TEV	SLIC/Gibson/CPEC	consolidated_gibson_plate_7	G8	consolidated_gibson_plate_7_QPLATE_2	B7	glycerol_stock_13	C3	aanava 4 211019	E5	50	ggaattgtgagcggataaca	colony_pcr_primer_plate	O22	40	tcgttttatttgatgcctgg	colony_pcr_primer_plate	O24	40	5107	colony_pcr_plate_9	C10	colony_pcr_plate_9#C10					False	False		JBx_203590	glycerol_stock_13-C3
843	800.0	pAN_00804	mlsA9_Ncom + eryM1_KS + spnM1_AT_ACP + pks12_Ccom + pPM021_MfeI_XhoI + lacI_T7_6xHis_TEV	SLIC/Gibson/CPEC	consolidated_gibson_plate_7	G8	consolidated_gibson_plate_7_QPLATE_2	B7	glycerol_stock_13	D3	aanava 4 211019	G5	50	ggaattgtgagcggataaca	colony_pcr_primer_plate	O22	40	tcgttttatttgatgcctgg	colony_pcr_primer_plate	O24	40	5107	colony_pcr_plate_9	D10	colony_pcr_plate_9#D10					False	False		JBx_203590	glycerol_stock_13-D3
844	800.0	pAN_00804	mlsA9_Ncom + eryM1_KS + spnM1_AT_ACP + pks12_Ccom + pPM021_MfeI_XhoI + lacI_T7_6xHis_TEV	SLIC/Gibson/CPEC	consolidated_gibson_plate_7	G8	consolidated_gibson_plate_7_QPLATE_2	B7	glycerol_stock_13	E3	aanava 4 211019	I5	50	ggaattgtgagcggataaca	colony_pcr_primer_plate	O22	40	tcgttttatttgatgcctgg	colony_pcr_primer_plate	O24	40	5107	colony_pcr_plate_9	E10	colony_pcr_plate_9#E10					False	False		JBx_203590	glycerol_stock_13-E3
845	801.0	pAN_00805	mlsA9_Ncom + eryM1_KS + spnM1_AT_ACP + pks12_Ccom + pPM021_MfeI_XhoI + lacI_lacUV5	SLIC/Gibson/CPEC	consolidated_gibson_plate_7	H8	consolidated_gibson_plate_7_QPLATE_2	B8	glycerol_stock_13	F3	aanava 4 211019	K5	50	ggaattgtgagcggataaca	colony_pcr_primer_plate	O22	40	tcgttttatttgatgcctgg	colony_pcr_primer_plate	O24	40	5025	colony_pcr_plate_9	F10	colony_pcr_plate_9#F10					False	False		JBx_203591	glycerol_stock_13-F3
846	801.0	pAN_00805	mlsA9_Ncom + eryM1_KS + spnM1_AT_ACP + pks12_Ccom + pPM021_MfeI_XhoI + lacI_lacUV5	SLIC/Gibson/CPEC	consolidated_gibson_plate_7	H8	consolidated_gibson_plate_7_QPLATE_2	B8	glycerol_stock_13	G3	aanava 4 211019	M5	50	ggaattgtgagcggataaca	colony_pcr_primer_plate	O22	40	tcgttttatttgatgcctgg	colony_pcr_primer_plate	O24	40	5025	colony_pcr_plate_9	G10	colony_pcr_plate_9#G10					False	False		JBx_203591	glycerol_stock_13-G3
847	801.0	pAN_00805	mlsA9_Ncom + eryM1_KS + spnM1_AT_ACP + pks12_Ccom + pPM021_MfeI_XhoI + lacI_lacUV5	SLIC/Gibson/CPEC	consolidated_gibson_plate_7	H8	consolidated_gibson_plate_7_QPLATE_2	B8	glycerol_stock_13	H3	aanava 4 211019	O5	50	ggaattgtgagcggataaca	colony_pcr_primer_plate	O22	40	tcgttttatttgatgcctgg	colony_pcr_primer_plate	O24	40	5025	colony_pcr_plate_9	H10	colony_pcr_plate_9#H10					False	False		JBx_203591	glycerol_stock_13-H3
848	801.0	pAN_00805	mlsA9_Ncom + eryM1_KS + spnM1_AT_ACP + pks12_Ccom + pPM021_MfeI_XhoI + lacI_lacUV5	SLIC/Gibson/CPEC	consolidated_gibson_plate_7	H8	consolidated_gibson_plate_7_QPLATE_2	B8	glycerol_stock_13	A4	aanava 4 211019	A7	50	ggaattgtgagcggataaca	colony_pcr_primer_plate	O22	40	tcgttttatttgatgcctgg	colony_pcr_primer_plate	O24	40	5025	colony_pcr_plate_9	A11	colony_pcr_plate_9#A11					False	False		JBx_203591	glycerol_stock_13-A4
849	802.0	pAN_00806	mlsA9_Ncom + eryM1_KS + pikM1_AT_ACP + pks12_Ccom + pPM021_MfeI_XhoI + lacI_T7_6xHis_TEV	SLIC/Gibson/CPEC	consolidated_gibson_plate_7	A9	consolidated_gibson_plate_7_QPLATE_2	C1	glycerol_stock_13	B4	aanava 4 211019	C7	50	ggaattgtgagcggataaca	colony_pcr_primer_plate	O22	40	tcgttttatttgatgcctgg	colony_pcr_primer_plate	O24	40	4900	colony_pcr_plate_9	B11	colony_pcr_plate_9#B11					False	False		JBx_203592	glycerol_stock_13-B4
850	802.0	pAN_00806	mlsA9_Ncom + eryM1_KS + pikM1_AT_ACP + pks12_Ccom + pPM021_MfeI_XhoI + lacI_T7_6xHis_TEV	SLIC/Gibson/CPEC	consolidated_gibson_plate_7	A9	consolidated_gibson_plate_7_QPLATE_2	C1	glycerol_stock_13	C4	aanava 4 211019	E7	50	ggaattgtgagcggataaca	colony_pcr_primer_plate	O22	40	tcgttttatttgatgcctgg	colony_pcr_primer_plate	O24	40	4900	colony_pcr_plate_9	C11	colony_pcr_plate_9#C11					False	False		JBx_203592	glycerol_stock_13-C4
851	802.0	pAN_00806	mlsA9_Ncom + eryM1_KS + pikM1_AT_ACP + pks12_Ccom + pPM021_MfeI_XhoI + lacI_T7_6xHis_TEV	SLIC/Gibson/CPEC	consolidated_gibson_plate_7	A9	consolidated_gibson_plate_7_QPLATE_2	C1	glycerol_stock_13	D4	aanava 4 211019	G7	50	ggaattgtgagcggataaca	colony_pcr_primer_plate	O22	40	tcgttttatttgatgcctgg	colony_pcr_primer_plate	O24	40	4900	colony_pcr_plate_9	D11	colony_pcr_plate_9#D11					False	False		JBx_203592	glycerol_stock_13-D4
852	802.0	pAN_00806	mlsA9_Ncom + eryM1_KS + pikM1_AT_ACP + pks12_Ccom + pPM021_MfeI_XhoI + lacI_T7_6xHis_TEV	SLIC/Gibson/CPEC	consolidated_gibson_plate_7	A9	consolidated_gibson_plate_7_QPLATE_2	C1	glycerol_stock_13	E4	aanava 4 211019	I7	50	ggaattgtgagcggataaca	colony_pcr_primer_plate	O22	40	tcgttttatttgatgcctgg	colony_pcr_primer_plate	O24	40	4900	colony_pcr_plate_9	E11	colony_pcr_plate_9#E11					False	False		JBx_203592	glycerol_stock_13-E4
853	803.0	pAN_00807	mlsA9_Ncom + eryM1_KS + pikM1_AT_ACP + pks12_Ccom + pPM021_MfeI_XhoI + lacI_lacUV5	SLIC/Gibson/CPEC	consolidated_gibson_plate_7	B9	consolidated_gibson_plate_7_QPLATE_2	C2	glycerol_stock_13	F4	aanava 4 211019	K7	50	ggaattgtgagcggataaca	colony_pcr_primer_plate	O22	40	tcgttttatttgatgcctgg	colony_pcr_primer_plate	O24	40	4818	colony_pcr_plate_9	F11	colony_pcr_plate_9#F11					False	False		JBx_203593	glycerol_stock_13-F4
854	803.0	pAN_00807	mlsA9_Ncom + eryM1_KS + pikM1_AT_ACP + pks12_Ccom + pPM021_MfeI_XhoI + lacI_lacUV5	SLIC/Gibson/CPEC	consolidated_gibson_plate_7	B9	consolidated_gibson_plate_7_QPLATE_2	C2	glycerol_stock_13	G4	aanava 4 211019	M7	50	ggaattgtgagcggataaca	colony_pcr_primer_plate	O22	40	tcgttttatttgatgcctgg	colony_pcr_primer_plate	O24	40	4818	colony_pcr_plate_9	G11	colony_pcr_plate_9#G11					False	False		JBx_203593	glycerol_stock_13-G4
855	803.0	pAN_00807	mlsA9_Ncom + eryM1_KS + pikM1_AT_ACP + pks12_Ccom + pPM021_MfeI_XhoI + lacI_lacUV5	SLIC/Gibson/CPEC	consolidated_gibson_plate_7	B9	consolidated_gibson_plate_7_QPLATE_2	C2	glycerol_stock_13	H4	aanava 4 211019	O7	50	ggaattgtgagcggataaca	colony_pcr_primer_plate	O22	40	tcgttttatttgatgcctgg	colony_pcr_primer_plate	O24	40	4818	colony_pcr_plate_9	H11	colony_pcr_plate_9#H11					False	False		JBx_203593	glycerol_stock_13-H4
856	803.0	pAN_00807	mlsA9_Ncom + eryM1_KS + pikM1_AT_ACP + pks12_Ccom + pPM021_MfeI_XhoI + lacI_lacUV5	SLIC/Gibson/CPEC	consolidated_gibson_plate_7	B9	consolidated_gibson_plate_7_QPLATE_2	C2	glycerol_stock_13	A5	aanava 4 211019	A9	50	ggaattgtgagcggataaca	colony_pcr_primer_plate	O22	40	tcgttttatttgatgcctgg	colony_pcr_primer_plate	O24	40	4818	colony_pcr_plate_9	A12	colony_pcr_plate_9#A12					False	False		JBx_203593	glycerol_stock_13-A5
857	804.0	pAN_00808	mlsA9_Ncom + eryM1_KS + mlsB1_AT_ACP + pks12_Ccom + pPM021_MfeI_XhoI + lacI_T7_6xHis_TEV	SLIC/Gibson/CPEC	consolidated_gibson_plate_7	C9	consolidated_gibson_plate_7_QPLATE_2	C3	glycerol_stock_13	B5	aanava 4 211019	C9	50	ggaattgtgagcggataaca	colony_pcr_primer_plate	O22	40	tcgttttatttgatgcctgg	colony_pcr_primer_plate	O24	40	5089	colony_pcr_plate_9	B12	colony_pcr_plate_9#B12					False	False		JBx_203594	glycerol_stock_13-B5
858	804.0	pAN_00808	mlsA9_Ncom + eryM1_KS + mlsB1_AT_ACP + pks12_Ccom + pPM021_MfeI_XhoI + lacI_T7_6xHis_TEV	SLIC/Gibson/CPEC	consolidated_gibson_plate_7	C9	consolidated_gibson_plate_7_QPLATE_2	C3	glycerol_stock_13	C5	aanava 4 211019	E9	50	ggaattgtgagcggataaca	colony_pcr_primer_plate	O22	40	tcgttttatttgatgcctgg	colony_pcr_primer_plate	O24	40	5089	colony_pcr_plate_9	C12	colony_pcr_plate_9#C12					False	False		JBx_203594	glycerol_stock_13-C5
859	804.0	pAN_00808	mlsA9_Ncom + eryM1_KS + mlsB1_AT_ACP + pks12_Ccom + pPM021_MfeI_XhoI + lacI_T7_6xHis_TEV	SLIC/Gibson/CPEC	consolidated_gibson_plate_7	C9	consolidated_gibson_plate_7_QPLATE_2	C3	glycerol_stock_13	D5	aanava 4 211019	G9	50	ggaattgtgagcggataaca	colony_pcr_primer_plate	O22	40	tcgttttatttgatgcctgg	colony_pcr_primer_plate	O24	40	5089	colony_pcr_plate_9	D12	colony_pcr_plate_9#D12					False	False		JBx_203594	glycerol_stock_13-D5
860	804.0	pAN_00808	mlsA9_Ncom + eryM1_KS + mlsB1_AT_ACP + pks12_Ccom + pPM021_MfeI_XhoI + lacI_T7_6xHis_TEV	SLIC/Gibson/CPEC	consolidated_gibson_plate_7	C9	consolidated_gibson_plate_7_QPLATE_2	C3	glycerol_stock_13	E5	aanava 4 211019	I9	50	ggaattgtgagcggataaca	colony_pcr_primer_plate	O22	40	tcgttttatttgatgcctgg	colony_pcr_primer_plate	O24	40	5089	colony_pcr_plate_9	E12	colony_pcr_plate_9#E12					False	False		JBx_203594	glycerol_stock_13-E5
861	809.0	pAN_00813	mlsA9_Ncom + eryM1_KS + eryM6_AT_ACP + pks12_Ccom + pPM021_MfeI_XhoI + lacI_lacUV5	SLIC/Gibson/CPEC	consolidated_gibson_plate_7	H9	consolidated_gibson_plate_7_QPLATE_2	C8	glycerol_stock_13	F5	aanava 4 211019	K9	50	ggaattgtgagcggataaca	colony_pcr_primer_plate	O22	40	tcgttttatttgatgcctgg	colony_pcr_primer_plate	O24	40	4662	colony_pcr_plate_9	F12	colony_pcr_plate_9#F12					False	True		JBx_203599	glycerol_stock_13-F5
862	809.0	pAN_00813	mlsA9_Ncom + eryM1_KS + eryM6_AT_ACP + pks12_Ccom + pPM021_MfeI_XhoI + lacI_lacUV5	SLIC/Gibson/CPEC	consolidated_gibson_plate_7	H9	consolidated_gibson_plate_7_QPLATE_2	C8	glycerol_stock_13	G5	aanava 4 211019	M9	50	ggaattgtgagcggataaca	colony_pcr_primer_plate	O22	40	tcgttttatttgatgcctgg	colony_pcr_primer_plate	O24	40	4662	colony_pcr_plate_9	G12	colony_pcr_plate_9#G12					False	True		JBx_203599	glycerol_stock_13-G5
863	809.0	pAN_00813	mlsA9_Ncom + eryM1_KS + eryM6_AT_ACP + pks12_Ccom + pPM021_MfeI_XhoI + lacI_lacUV5	SLIC/Gibson/CPEC	consolidated_gibson_plate_7	H9	consolidated_gibson_plate_7_QPLATE_2	C8	glycerol_stock_13	H5	aanava 4 211019	O9	50	ggaattgtgagcggataaca	colony_pcr_primer_plate	O22	40	tcgttttatttgatgcctgg	colony_pcr_primer_plate	O24	40	4662	colony_pcr_plate_9	H12	colony_pcr_plate_9#H12					False	False		JBx_203599	glycerol_stock_13-H5
864	809.0	pAN_00813	mlsA9_Ncom + eryM1_KS + eryM6_AT_ACP + pks12_Ccom + pPM021_MfeI_XhoI + lacI_lacUV5	SLIC/Gibson/CPEC	consolidated_gibson_plate_7	H9	consolidated_gibson_plate_7_QPLATE_2	C8	glycerol_stock_13	A6	aanava 4 211019	A11	50	ggaattgtgagcggataaca	colony_pcr_primer_plate	O22	40	tcgttttatttgatgcctgg	colony_pcr_primer_plate	O24	40	4662	colony_pcr_plate_10	A1	colony_pcr_plate_10#A01					False	False		JBx_203599	glycerol_stock_13-A6
865	810.0	pAN_00814	mlsA9_Ncom + lipM1_KS + eryM1_AT_ACP + pks12_Ccom + pPM021_MfeI_XhoI + lacI_T7_6xHis_TEV	SLIC/Gibson/CPEC	consolidated_gibson_plate_7	A10	consolidated_gibson_plate_7_QPLATE_2	D1	glycerol_stock_13	B6	aanava 4 211019	C11	50	ggaattgtgagcggataaca	colony_pcr_primer_plate	O22	40	tcgttttatttgatgcctgg	colony_pcr_primer_plate	O24	40	4912	colony_pcr_plate_10	B1	colony_pcr_plate_10#B01					False	False		JBx_203600	glycerol_stock_13-B6
866	810.0	pAN_00814	mlsA9_Ncom + lipM1_KS + eryM1_AT_ACP + pks12_Ccom + pPM021_MfeI_XhoI + lacI_T7_6xHis_TEV	SLIC/Gibson/CPEC	consolidated_gibson_plate_7	A10	consolidated_gibson_plate_7_QPLATE_2	D1	glycerol_stock_13	C6	aanava 4 211019	E11	50	ggaattgtgagcggataaca	colony_pcr_primer_plate	O22	40	tcgttttatttgatgcctgg	colony_pcr_primer_plate	O24	40	4912	colony_pcr_plate_10	C1	colony_pcr_plate_10#C01					False	False		JBx_203600	glycerol_stock_13-C6
867	810.0	pAN_00814	mlsA9_Ncom + lipM1_KS + eryM1_AT_ACP + pks12_Ccom + pPM021_MfeI_XhoI + lacI_T7_6xHis_TEV	SLIC/Gibson/CPEC	consolidated_gibson_plate_7	A10	consolidated_gibson_plate_7_QPLATE_2	D1	glycerol_stock_13	D6	aanava 4 211019	G11	50	ggaattgtgagcggataaca	colony_pcr_primer_plate	O22	40	tcgttttatttgatgcctgg	colony_pcr_primer_plate	O24	40	4912	colony_pcr_plate_10	D1	colony_pcr_plate_10#D01					False	False		JBx_203600	glycerol_stock_13-D6
868	810.0	pAN_00814	mlsA9_Ncom + lipM1_KS + eryM1_AT_ACP + pks12_Ccom + pPM021_MfeI_XhoI + lacI_T7_6xHis_TEV	SLIC/Gibson/CPEC	consolidated_gibson_plate_7	A10	consolidated_gibson_plate_7_QPLATE_2	D1	glycerol_stock_13	E6	aanava 4 211019	I11	50	ggaattgtgagcggataaca	colony_pcr_primer_plate	O22	40	tcgttttatttgatgcctgg	colony_pcr_primer_plate	O24	40	4912	colony_pcr_plate_10	E1	colony_pcr_plate_10#E01					False	False		JBx_203600	glycerol_stock_13-E6
869	811.0	pAN_00815	mlsA9_Ncom + lipM1_KS + eryM1_AT_ACP + pks12_Ccom + pPM021_MfeI_XhoI + lacI_lacUV5	SLIC/Gibson/CPEC	consolidated_gibson_plate_7	B10	consolidated_gibson_plate_7_QPLATE_2	D2	glycerol_stock_13	F6	aanava 4 211019	K11	50	ggaattgtgagcggataaca	colony_pcr_primer_plate	O22	40	tcgttttatttgatgcctgg	colony_pcr_primer_plate	O24	40	4830	colony_pcr_plate_10	F1	colony_pcr_plate_10#F01					False	False		JBx_203601	glycerol_stock_13-F6
870	811.0	pAN_00815	mlsA9_Ncom + lipM1_KS + eryM1_AT_ACP + pks12_Ccom + pPM021_MfeI_XhoI + lacI_lacUV5	SLIC/Gibson/CPEC	consolidated_gibson_plate_7	B10	consolidated_gibson_plate_7_QPLATE_2	D2	glycerol_stock_13	G6	aanava 4 211019	M11	50	ggaattgtgagcggataaca	colony_pcr_primer_plate	O22	40	tcgttttatttgatgcctgg	colony_pcr_primer_plate	O24	40	4830	colony_pcr_plate_10	G1	colony_pcr_plate_10#G01					False	False		JBx_203601	glycerol_stock_13-G6
871	811.0	pAN_00815	mlsA9_Ncom + lipM1_KS + eryM1_AT_ACP + pks12_Ccom + pPM021_MfeI_XhoI + lacI_lacUV5	SLIC/Gibson/CPEC	consolidated_gibson_plate_7	B10	consolidated_gibson_plate_7_QPLATE_2	D2	glycerol_stock_13	H6	aanava 4 211019	O11	50	ggaattgtgagcggataaca	colony_pcr_primer_plate	O22	40	tcgttttatttgatgcctgg	colony_pcr_primer_plate	O24	40	4830	colony_pcr_plate_10	H1	colony_pcr_plate_10#H01					False	False		JBx_203601	glycerol_stock_13-H6
872	811.0	pAN_00815	mlsA9_Ncom + lipM1_KS + eryM1_AT_ACP + pks12_Ccom + pPM021_MfeI_XhoI + lacI_lacUV5	SLIC/Gibson/CPEC	consolidated_gibson_plate_7	B10	consolidated_gibson_plate_7_QPLATE_2	D2	glycerol_stock_13	A7	aanava 4 211019	A13	50	ggaattgtgagcggataaca	colony_pcr_primer_plate	O22	40	tcgttttatttgatgcctgg	colony_pcr_primer_plate	O24	40	4830	colony_pcr_plate_10	A2	colony_pcr_plate_10#A02					False	False		JBx_203601	glycerol_stock_13-A7
873	814.0	pAN_00818	mlsA9_Ncom + lipM1_KS + pikM1_AT_ACP + pks12_Ccom + pPM021_MfeI_XhoI + lacI_T7_6xHis_TEV	SLIC/Gibson/CPEC	consolidated_gibson_plate_7	E10	consolidated_gibson_plate_7_QPLATE_2	D5	glycerol_stock_13	B7	aanava 4 211019	C13	50	ggaattgtgagcggataaca	colony_pcr_primer_plate	O22	40	tcgttttatttgatgcctgg	colony_pcr_primer_plate	O24	40	4915	colony_pcr_plate_10	B2	colony_pcr_plate_10#B02					False	False		JBx_203604	glycerol_stock_13-B7
874	814.0	pAN_00818	mlsA9_Ncom + lipM1_KS + pikM1_AT_ACP + pks12_Ccom + pPM021_MfeI_XhoI + lacI_T7_6xHis_TEV	SLIC/Gibson/CPEC	consolidated_gibson_plate_7	E10	consolidated_gibson_plate_7_QPLATE_2	D5	glycerol_stock_13	C7	aanava 4 211019	E13	50	ggaattgtgagcggataaca	colony_pcr_primer_plate	O22	40	tcgttttatttgatgcctgg	colony_pcr_primer_plate	O24	40	4915	colony_pcr_plate_10	C2	colony_pcr_plate_10#C02					False	False		JBx_203604	glycerol_stock_13-C7
875	814.0	pAN_00818	mlsA9_Ncom + lipM1_KS + pikM1_AT_ACP + pks12_Ccom + pPM021_MfeI_XhoI + lacI_T7_6xHis_TEV	SLIC/Gibson/CPEC	consolidated_gibson_plate_7	E10	consolidated_gibson_plate_7_QPLATE_2	D5	glycerol_stock_13	D7	aanava 4 211019	G13	50	ggaattgtgagcggataaca	colony_pcr_primer_plate	O22	40	tcgttttatttgatgcctgg	colony_pcr_primer_plate	O24	40	4915	colony_pcr_plate_10	D2	colony_pcr_plate_10#D02					False	False		JBx_203604	glycerol_stock_13-D7
876	816.0	pAN_00820	mlsA9_Ncom + lipM1_KS + mlsB1_AT_ACP + pks12_Ccom + pPM021_MfeI_XhoI + lacI_T7_6xHis_TEV	SLIC/Gibson/CPEC	consolidated_gibson_plate_7	G10	consolidated_gibson_plate_7_QPLATE_2	D7	glycerol_stock_13	E7	aanava 4 211019	I13	50	ggaattgtgagcggataaca	colony_pcr_primer_plate	O22	40	tcgttttatttgatgcctgg	colony_pcr_primer_plate	O24	40	5104	colony_pcr_plate_10	E2	colony_pcr_plate_10#E02					False	False		JBx_203606	glycerol_stock_13-E7
877	816.0	pAN_00820	mlsA9_Ncom + lipM1_KS + mlsB1_AT_ACP + pks12_Ccom + pPM021_MfeI_XhoI + lacI_T7_6xHis_TEV	SLIC/Gibson/CPEC	consolidated_gibson_plate_7	G10	consolidated_gibson_plate_7_QPLATE_2	D7	glycerol_stock_13	F7	aanava 4 211019	K13	50	ggaattgtgagcggataaca	colony_pcr_primer_plate	O22	40	tcgttttatttgatgcctgg	colony_pcr_primer_plate	O24	40	5104	colony_pcr_plate_10	F2	colony_pcr_plate_10#F02					False	False		JBx_203606	glycerol_stock_13-F7
878	816.0	pAN_00820	mlsA9_Ncom + lipM1_KS + mlsB1_AT_ACP + pks12_Ccom + pPM021_MfeI_XhoI + lacI_T7_6xHis_TEV	SLIC/Gibson/CPEC	consolidated_gibson_plate_7	G10	consolidated_gibson_plate_7_QPLATE_2	D7	glycerol_stock_13	G7	aanava 4 211019	M13	50	ggaattgtgagcggataaca	colony_pcr_primer_plate	O22	40	tcgttttatttgatgcctgg	colony_pcr_primer_plate	O24	40	5104	colony_pcr_plate_10	G2	colony_pcr_plate_10#G02					False	False		JBx_203606	glycerol_stock_13-G7
879	816.0	pAN_00820	mlsA9_Ncom + lipM1_KS + mlsB1_AT_ACP + pks12_Ccom + pPM021_MfeI_XhoI + lacI_T7_6xHis_TEV	SLIC/Gibson/CPEC	consolidated_gibson_plate_7	G10	consolidated_gibson_plate_7_QPLATE_2	D7	glycerol_stock_13	H7	aanava 4 211019	O13	50	ggaattgtgagcggataaca	colony_pcr_primer_plate	O22	40	tcgttttatttgatgcctgg	colony_pcr_primer_plate	O24	40	5104	colony_pcr_plate_10	H2	colony_pcr_plate_10#H02					False	False		JBx_203606	glycerol_stock_13-H7
880	817.0	pAN_00821	mlsA9_Ncom + lipM1_KS + mlsB1_AT_ACP + pks12_Ccom + pPM021_MfeI_XhoI + lacI_lacUV5	SLIC/Gibson/CPEC	consolidated_gibson_plate_7	H10	consolidated_gibson_plate_7_QPLATE_2	D8	glycerol_stock_13	A8	aanava 4 211019	A15	50	ggaattgtgagcggataaca	colony_pcr_primer_plate	O22	40	tcgttttatttgatgcctgg	colony_pcr_primer_plate	O24	40	5022	colony_pcr_plate_10	A3	colony_pcr_plate_10#A03					False	False		JBx_203607	glycerol_stock_13-A8
881	817.0	pAN_00821	mlsA9_Ncom + lipM1_KS + mlsB1_AT_ACP + pks12_Ccom + pPM021_MfeI_XhoI + lacI_lacUV5	SLIC/Gibson/CPEC	consolidated_gibson_plate_7	H10	consolidated_gibson_plate_7_QPLATE_2	D8	glycerol_stock_13	B8	aanava 4 211019	C15	50	ggaattgtgagcggataaca	colony_pcr_primer_plate	O22	40	tcgttttatttgatgcctgg	colony_pcr_primer_plate	O24	40	5022	colony_pcr_plate_10	B3	colony_pcr_plate_10#B03					False	False		JBx_203607	glycerol_stock_13-B8
882	817.0	pAN_00821	mlsA9_Ncom + lipM1_KS + mlsB1_AT_ACP + pks12_Ccom + pPM021_MfeI_XhoI + lacI_lacUV5	SLIC/Gibson/CPEC	consolidated_gibson_plate_7	H10	consolidated_gibson_plate_7_QPLATE_2	D8	glycerol_stock_13	C8	aanava 4 211019	E15	50	ggaattgtgagcggataaca	colony_pcr_primer_plate	O22	40	tcgttttatttgatgcctgg	colony_pcr_primer_plate	O24	40	5022	colony_pcr_plate_10	C3	colony_pcr_plate_10#C03					False	False		JBx_203607	glycerol_stock_13-C8
883	817.0	pAN_00821	mlsA9_Ncom + lipM1_KS + mlsB1_AT_ACP + pks12_Ccom + pPM021_MfeI_XhoI + lacI_lacUV5	SLIC/Gibson/CPEC	consolidated_gibson_plate_7	H10	consolidated_gibson_plate_7_QPLATE_2	D8	glycerol_stock_13	D8	aanava 4 211019	G15	50	ggaattgtgagcggataaca	colony_pcr_primer_plate	O22	40	tcgttttatttgatgcctgg	colony_pcr_primer_plate	O24	40	5022	colony_pcr_plate_10	D3	colony_pcr_plate_10#D03					False	False		JBx_203607	glycerol_stock_13-D8
884	820.0	pAN_00824	mlsA9_Ncom + lipM1_KS + eryM6_AT_ACP + pks12_Ccom + pPM021_MfeI_XhoI + lacI_T7_6xHis_TEV	SLIC/Gibson/CPEC	consolidated_gibson_plate_7	A11	consolidated_gibson_plate_7_QPLATE_2	E1	glycerol_stock_13	E8	aanava 4 211019	I15	50	ggaattgtgagcggataaca	colony_pcr_primer_plate	O22	40	tcgttttatttgatgcctgg	colony_pcr_primer_plate	O24	40	4759	colony_pcr_plate_10	E3	colony_pcr_plate_10#E03					False	False		JBx_203610	glycerol_stock_13-E8
885	821.0	pAN_00825	mlsA9_Ncom + lipM1_KS + eryM6_AT_ACP + pks12_Ccom + pPM021_MfeI_XhoI + lacI_lacUV5	SLIC/Gibson/CPEC	consolidated_gibson_plate_7	B11	consolidated_gibson_plate_7_QPLATE_2	E2	glycerol_stock_13	F8	aanava 4 211019	K15	50	ggaattgtgagcggataaca	colony_pcr_primer_plate	O22	40	tcgttttatttgatgcctgg	colony_pcr_primer_plate	O24	40	4677	colony_pcr_plate_10	F3	colony_pcr_plate_10#F03					False	False		JBx_203611	glycerol_stock_13-F8
886	821.0	pAN_00825	mlsA9_Ncom + lipM1_KS + eryM6_AT_ACP + pks12_Ccom + pPM021_MfeI_XhoI + lacI_lacUV5	SLIC/Gibson/CPEC	consolidated_gibson_plate_7	B11	consolidated_gibson_plate_7_QPLATE_2	E2	glycerol_stock_13	G8	aanava 4 211019	M15	50	ggaattgtgagcggataaca	colony_pcr_primer_plate	O22	40	tcgttttatttgatgcctgg	colony_pcr_primer_plate	O24	40	4677	colony_pcr_plate_10	G3	colony_pcr_plate_10#G03					False	False		JBx_203611	glycerol_stock_13-G8
887	821.0	pAN_00825	mlsA9_Ncom + lipM1_KS + eryM6_AT_ACP + pks12_Ccom + pPM021_MfeI_XhoI + lacI_lacUV5	SLIC/Gibson/CPEC	consolidated_gibson_plate_7	B11	consolidated_gibson_plate_7_QPLATE_2	E2	glycerol_stock_13	H8	aanava 4 211019	O15	50	ggaattgtgagcggataaca	colony_pcr_primer_plate	O22	40	tcgttttatttgatgcctgg	colony_pcr_primer_plate	O24	40	4677	colony_pcr_plate_10	H3	colony_pcr_plate_10#H03					False	False		JBx_203611	glycerol_stock_13-H8
888	821.0	pAN_00825	mlsA9_Ncom + lipM1_KS + eryM6_AT_ACP + pks12_Ccom + pPM021_MfeI_XhoI + lacI_lacUV5	SLIC/Gibson/CPEC	consolidated_gibson_plate_7	B11	consolidated_gibson_plate_7_QPLATE_2	E2	glycerol_stock_13	A9	aanava 4 211019	A17	50	ggaattgtgagcggataaca	colony_pcr_primer_plate	O22	40	tcgttttatttgatgcctgg	colony_pcr_primer_plate	O24	40	4677	colony_pcr_plate_10	A4	colony_pcr_plate_10#A04					False	False		JBx_203611	glycerol_stock_13-A9
889	822.0	pAN_00826	mlsA9_Ncom + spnM1_KS + eryM1_AT_ACP + pks12_Ccom + pPM021_MfeI_XhoI + lacI_T7_6xHis_TEV	SLIC/Gibson/CPEC	consolidated_gibson_plate_7	C11	consolidated_gibson_plate_7_QPLATE_2	E3	glycerol_stock_13	B9	aanava 4 211019	C17	50	ggaattgtgagcggataaca	colony_pcr_primer_plate	O22	40	tcgttttatttgatgcctgg	colony_pcr_primer_plate	O24	40	4876	colony_pcr_plate_10	B4	colony_pcr_plate_10#B04					False	False		JBx_203612	glycerol_stock_13-B9
890	822.0	pAN_00826	mlsA9_Ncom + spnM1_KS + eryM1_AT_ACP + pks12_Ccom + pPM021_MfeI_XhoI + lacI_T7_6xHis_TEV	SLIC/Gibson/CPEC	consolidated_gibson_plate_7	C11	consolidated_gibson_plate_7_QPLATE_2	E3	glycerol_stock_13	C9	aanava 4 211019	E17	50	ggaattgtgagcggataaca	colony_pcr_primer_plate	O22	40	tcgttttatttgatgcctgg	colony_pcr_primer_plate	O24	40	4876	colony_pcr_plate_10	C4	colony_pcr_plate_10#C04					False	False		JBx_203612	glycerol_stock_13-C9
891	822.0	pAN_00826	mlsA9_Ncom + spnM1_KS + eryM1_AT_ACP + pks12_Ccom + pPM021_MfeI_XhoI + lacI_T7_6xHis_TEV	SLIC/Gibson/CPEC	consolidated_gibson_plate_7	C11	consolidated_gibson_plate_7_QPLATE_2	E3	glycerol_stock_13	D9	aanava 4 211019	G17	50	ggaattgtgagcggataaca	colony_pcr_primer_plate	O22	40	tcgttttatttgatgcctgg	colony_pcr_primer_plate	O24	40	4876	colony_pcr_plate_10	D4	colony_pcr_plate_10#D04					False	False		JBx_203612	glycerol_stock_13-D9
892	822.0	pAN_00826	mlsA9_Ncom + spnM1_KS + eryM1_AT_ACP + pks12_Ccom + pPM021_MfeI_XhoI + lacI_T7_6xHis_TEV	SLIC/Gibson/CPEC	consolidated_gibson_plate_7	C11	consolidated_gibson_plate_7_QPLATE_2	E3	glycerol_stock_13	E9	aanava 4 211019	I17	50	ggaattgtgagcggataaca	colony_pcr_primer_plate	O22	40	tcgttttatttgatgcctgg	colony_pcr_primer_plate	O24	40	4876	colony_pcr_plate_10	E4	colony_pcr_plate_10#E04					False	False		JBx_203612	glycerol_stock_13-E9
893	823.0	pAN_00827	mlsA9_Ncom + spnM1_KS + eryM1_AT_ACP + pks12_Ccom + pPM021_MfeI_XhoI + lacI_lacUV5	SLIC/Gibson/CPEC	consolidated_gibson_plate_7	D11	consolidated_gibson_plate_7_QPLATE_2	E4	glycerol_stock_13	F9	aanava 4 211019	K17	50	ggaattgtgagcggataaca	colony_pcr_primer_plate	O22	40	tcgttttatttgatgcctgg	colony_pcr_primer_plate	O24	40	4794	colony_pcr_plate_10	F4	colony_pcr_plate_10#F04					False	False		JBx_203613	glycerol_stock_13-F9
894	823.0	pAN_00827	mlsA9_Ncom + spnM1_KS + eryM1_AT_ACP + pks12_Ccom + pPM021_MfeI_XhoI + lacI_lacUV5	SLIC/Gibson/CPEC	consolidated_gibson_plate_7	D11	consolidated_gibson_plate_7_QPLATE_2	E4	glycerol_stock_13	G9	aanava 4 211019	M17	50	ggaattgtgagcggataaca	colony_pcr_primer_plate	O22	40	tcgttttatttgatgcctgg	colony_pcr_primer_plate	O24	40	4794	colony_pcr_plate_10	G4	colony_pcr_plate_10#G04					False	False		JBx_203613	glycerol_stock_13-G9
895	823.0	pAN_00827	mlsA9_Ncom + spnM1_KS + eryM1_AT_ACP + pks12_Ccom + pPM021_MfeI_XhoI + lacI_lacUV5	SLIC/Gibson/CPEC	consolidated_gibson_plate_7	D11	consolidated_gibson_plate_7_QPLATE_2	E4	glycerol_stock_13	H9	aanava 4 211019	O17	50	ggaattgtgagcggataaca	colony_pcr_primer_plate	O22	40	tcgttttatttgatgcctgg	colony_pcr_primer_plate	O24	40	4794	colony_pcr_plate_10	H4	colony_pcr_plate_10#H04					False	False		JBx_203613	glycerol_stock_13-H9
896	823.0	pAN_00827	mlsA9_Ncom + spnM1_KS + eryM1_AT_ACP + pks12_Ccom + pPM021_MfeI_XhoI + lacI_lacUV5	SLIC/Gibson/CPEC	consolidated_gibson_plate_7	D11	consolidated_gibson_plate_7_QPLATE_2	E4	glycerol_stock_13	A10	aanava 4 211019	A19	50	ggaattgtgagcggataaca	colony_pcr_primer_plate	O22	40	tcgttttatttgatgcctgg	colony_pcr_primer_plate	O24	40	4794	colony_pcr_plate_10	A5	colony_pcr_plate_10#A05					False	False		JBx_203613	glycerol_stock_13-A10
897	824.0	pAN_00828	mlsA9_Ncom + spnM1_KS + lipM1_AT_ACP + pks12_Ccom + pPM021_MfeI_XhoI + lacI_T7_6xHis_TEV	SLIC/Gibson/CPEC	consolidated_gibson_plate_7	E11	consolidated_gibson_plate_7_QPLATE_2	E5	glycerol_stock_13	B10	aanava 4 211019	C19	50	ggaattgtgagcggataaca	colony_pcr_primer_plate	O22	40	tcgttttatttgatgcctgg	colony_pcr_primer_plate	O24	40	5098	colony_pcr_plate_10	B5	colony_pcr_plate_10#B05					False	False		JBx_203614	glycerol_stock_13-B10
898	825.0	pAN_00829	mlsA9_Ncom + spnM1_KS + lipM1_AT_ACP + pks12_Ccom + pPM021_MfeI_XhoI + lacI_lacUV5	SLIC/Gibson/CPEC	consolidated_gibson_plate_7	F11	consolidated_gibson_plate_7_QPLATE_2	E6	glycerol_stock_13	C10	aanava 4 211019	E19	50	ggaattgtgagcggataaca	colony_pcr_primer_plate	O22	40	tcgttttatttgatgcctgg	colony_pcr_primer_plate	O24	40	5016	colony_pcr_plate_10	C5	colony_pcr_plate_10#C05					False	False		JBx_203615	glycerol_stock_13-C10
899	825.0	pAN_00829	mlsA9_Ncom + spnM1_KS + lipM1_AT_ACP + pks12_Ccom + pPM021_MfeI_XhoI + lacI_lacUV5	SLIC/Gibson/CPEC	consolidated_gibson_plate_7	F11	consolidated_gibson_plate_7_QPLATE_2	E6	glycerol_stock_13	D10	aanava 4 211019	G19	50	ggaattgtgagcggataaca	colony_pcr_primer_plate	O22	40	tcgttttatttgatgcctgg	colony_pcr_primer_plate	O24	40	5016	colony_pcr_plate_10	D5	colony_pcr_plate_10#D05					False	False		JBx_203615	glycerol_stock_13-D10
900	825.0	pAN_00829	mlsA9_Ncom + spnM1_KS + lipM1_AT_ACP + pks12_Ccom + pPM021_MfeI_XhoI + lacI_lacUV5	SLIC/Gibson/CPEC	consolidated_gibson_plate_7	F11	consolidated_gibson_plate_7_QPLATE_2	E6	glycerol_stock_13	E10	aanava 4 211019	I19	50	ggaattgtgagcggataaca	colony_pcr_primer_plate	O22	40	tcgttttatttgatgcctgg	colony_pcr_primer_plate	O24	40	5016	colony_pcr_plate_10	E5	colony_pcr_plate_10#E05					False	True		JBx_203615	glycerol_stock_13-E10
901	825.0	pAN_00829	mlsA9_Ncom + spnM1_KS + lipM1_AT_ACP + pks12_Ccom + pPM021_MfeI_XhoI + lacI_lacUV5	SLIC/Gibson/CPEC	consolidated_gibson_plate_7	F11	consolidated_gibson_plate_7_QPLATE_2	E6	glycerol_stock_13	F10	aanava 4 211019	K19	50	ggaattgtgagcggataaca	colony_pcr_primer_plate	O22	40	tcgttttatttgatgcctgg	colony_pcr_primer_plate	O24	40	5016	colony_pcr_plate_10	F5	colony_pcr_plate_10#F05					False	False		JBx_203615	glycerol_stock_13-F10
902	826.0	pAN_00830	mlsA9_Ncom + spnM1_KS + pikM1_AT_ACP + pks12_Ccom + pPM021_MfeI_XhoI + lacI_T7_6xHis_TEV	SLIC/Gibson/CPEC	consolidated_gibson_plate_7	G11	consolidated_gibson_plate_7_QPLATE_2	E7	glycerol_stock_13	G10	aanava 4 211019	M19	50	ggaattgtgagcggataaca	colony_pcr_primer_plate	O22	40	tcgttttatttgatgcctgg	colony_pcr_primer_plate	O24	40	4879	colony_pcr_plate_10	G5	colony_pcr_plate_10#G05					False	False		JBx_203616	glycerol_stock_13-G10
903	826.0	pAN_00830	mlsA9_Ncom + spnM1_KS + pikM1_AT_ACP + pks12_Ccom + pPM021_MfeI_XhoI + lacI_T7_6xHis_TEV	SLIC/Gibson/CPEC	consolidated_gibson_plate_7	G11	consolidated_gibson_plate_7_QPLATE_2	E7	glycerol_stock_13	H10	aanava 4 211019	O19	50	ggaattgtgagcggataaca	colony_pcr_primer_plate	O22	40	tcgttttatttgatgcctgg	colony_pcr_primer_plate	O24	40	4879	colony_pcr_plate_10	H5	colony_pcr_plate_10#H05					False	True		JBx_203616	glycerol_stock_13-H10
[truncated: 114 more rows]
