# Supplementary material for: Automated Platform for the Plasmid Construction Process
Source: ACS Synth Biol. 2023 Nov 10;12(12):3506–13. doi: 10.1021/acssynbio.3c00292 (PMC10729297; doi:10.1021/acssynbio.3c00292)
Supplement: Supplementary file 2 — sb3c00292_si_002.zip [file sb3c00292_si_002.zip › dnada_supplementary_material_pks_library_build/divaseq/analysis/211130_correct_pks_analysis.ipynb]

# %% [code]
import pandas as pd
import numpy as np
from pprint import pprint

# %% [code]
ketideLabels = pd.read_csv(('/Users/albertonava/Documents/Projects/210604_pks_library_build/'
                            '220118_updated_dnada_workflow/220119_benchling_aa_sequences.csv'))
ketideLabels.head()

# %% [code]
KETIDE_UNIT_SMILES = {
    "A": r"""C(=O)C""",
    "B": r"""C(=O)[C@H](C)""",
    "C": r"""C(=O)[C@@H](C)""",
    "D": r"""[C@@H](O)C""",
    "E": r"""[C@H](O)C""",
    "F": r"""[C@@H](O)[C@H](C)""",
    "G": r"""[C@@H](O)[C@@H](C)""",
    "H": r"""[C@H](O)[C@H](C)""",
    "I": r"""[C@H](O)[C@@H](C)""",
    "J": r"""/C=C/""",
    "K": r"""/C=C""" + '\\', # have to use \\ because python doesn't allow \ at the end of strings
    "L": r"""/C=C(C)/""",
    "M": r"""/C=C(C)""" + '\\', # have to use \\ because python doesn't allow \ at the end of strings
    "N": r"""CC""",
    "O": r"""C[C@H](C)""",
    "P": r"""C[C@@H](C)""",
    "end": r"""C(=O)O"""
}

# %% [code]
divaSummary = pd.read_csv(
    ('/Users/albertonava/Documents/Projects/'
     '210604_pks_library_build/divaseq/analysis/'
     '211117_DiVa_Summary_manual_final.csv'),
    index_col=0)
divaSummary['MISSING_PKS_REGIONS'] = divaSummary['BAD_LOW_COVERAGE_REGIONS'] != '[]'
divaSummary.head()

# %% [code]
divaSummary['MISSING_PKS_REGIONS'].shape

# %% [code]
divaSummary['MISSING_PKS_REGIONS'].value_counts(normalize=True)

# %% [code]
divaSummary.loc[~divaSummary['MISSING_PKS_REGIONS'], ['IS_CLEAN']].shape

# %% [code]
divaSummary.loc[~divaSummary['MISSING_PKS_REGIONS'], ['IS_CLEAN']].value_counts(normalize=True)

# %% [code]
divaSummary.loc[divaSummary['MANUAL_CLEAN'], :].shape

# %% [code]
divaSummary.loc[~divaSummary['MISSING_PKS_REGIONS'], ['MANUAL_CLEAN']].value_counts(normalize=True)

# %% [code]
total_colonies = divaSummary.shape[0]
total_unique_constructs = divaSummary['Reference_ID'].unique().shape[0]
correct_unique_constructs = divaSummary.loc[divaSummary['MANUAL_CLEAN'], 'Reference_ID'].unique().shape[0]
print(f'Sent {total_colonies} colonies for {total_unique_constructs} '
      f'total unique constructs. Found at least 1 correct construct for {correct_unique_constructs} '
      f'({(correct_unique_constructs/total_unique_constructs)*100:.1f}%)')

# %% [code]


# %% [code]
labels = pd.read_csv(
    ('/Users/albertonava/Documents/Projects/'
     '210604_pks_library_build/divaseq/analysis/'
     '211028_diva_sheet.csv'),
    index_col=0)
labels = labels.loc[
    :,
    ['j5_construct_id', 'name', 'parts', 'Part ID', 'Sample_Name']
].rename(columns={'Sample_Name': 'id'})
labels['id'] = labels['id'].str.replace('_','-')
labels.head()

# %% [code]
divaSummaryMerged = divaSummary.merge(
    labels,
    how='left',
    on='id',
)
divaSummaryMerged.head()

# %% [code]
good_constructs = divaSummaryMerged.loc[
    divaSummaryMerged['MANUAL_CLEAN'], 
    ['id', 'Reference_ID', 'name', 'parts']
].groupby('Reference_ID').agg('first').reset_index()
good_constructs.head()

# %% [raw]
good_constructs.to_csv('211130_good_constructs_from_round_1.csv', index=False)

# %% [code]
annotated_constructs = pd.read_csv('211130_good_constructs_from_round_1_manually_annotated.csv')
annotated_constructs.head()

# %% [code]
annotated_constructs.loc[annotated_constructs['Category']=='EM', :].shape[0]

# %% [code]
annotated_constructs.loc[annotated_constructs['Category']=='EM', 'Module'].unique().shape[0]

# %% [code]
annotated_constructs.loc[annotated_constructs['Category']=='EM', 'Module'].unique()[:,np.newaxis]

# %% [code]
annotated_constructs.loc[annotated_constructs['Category']=='LM', :].shape[0]

# %% [code]
annotated_constructs.loc[annotated_constructs['Category']=='LM', 'Module'].unique().shape[0]

# %% [code]
annotated_constructs.loc[annotated_constructs['Category']=='LM', 'Module'].unique()[:, np.newaxis]

# %% [code]
annotated_constructs.loc[annotated_constructs['Category']=='TE', :].shape[0]

# %% [code]
annotated_constructs.loc[annotated_constructs['Category']=='TE', 'Module'].unique().shape[0]

# %% [code]
annotated_constructs.loc[annotated_constructs['Category']=='TE', 'Module'].unique()[:, np.newaxis]

# %% [code]
print(f"If comm domains didn't matter, then total number of possible 3-unit pkss is {6*18*6}")
print(f"If comm domains didn't matter, then total number of possible 4-unit pkss is {6*18*17*6}")

# %% [markdown]
# Want to know all possible combinations of modules?

# %% [code]
from dataclasses import dataclass
from typing import Optional

# %% [code]
compatible_comms = {
    'pks12_Ccom': 'pks12_Ncom',
    'mlsA8_Ccom': 'mlsA9_Ncom',
    'borA1_Ccom': 'borA2_Ncom'
}

@dataclass(eq=True, frozen=True)
class Construct:
    category: str
    ccom: Optional[str]
    ncom: Optional[str]
    module: str
    ketide_unit: Optional[str] = None
    smiles: Optional[str] = None
        
    def name(self) -> str:
        if self.category == 'LM':
            return f'{self.module}-{self.ccom}'
        elif self.category == 'EM':
            return f'{self.ncom}-{self.module}-{self.ccom}'
        elif self.category == 'TE':
            return f'{self.ncom}-{self.module}'
    
    def can_communicate_with(self, construct: 'Construct') -> bool:
        try:
            if construct.ncom == compatible_comms[self.ccom]:
                return True
        except KeyError:
            return False
        return False

# %% [raw]
spnLM = Construct(
    category='LM',
    ncom=None,
    ccom='pks12_Ccom',
    module='spnLM'
)
eryM1 = Construct(
    category='EM',
    ncom='pks12_Ncom',
    ccom='mlsA8_Ccom',
    module='eryM1',
)
debsTE = Construct(
    category='TE',
    ncom='mlsA9_Ncom',
    ccom=None,
    module='debsTE'
)
zeaTE = Construct(
    category='TE',
    ncom='mlsA9_Ncom',
    ccom=None,
    module='zeaTE'
)
flvTE = Construct(
    category='TE',
    ncom='mlsA9_Ncom',
    ccom=None,
    module='flvTE'
)
borTE = Construct(
    category='TE',
    ncom='mlsA9_Ncom',
    ccom=None,
    module='borTE'
)
all_constructs = [
    spnLM,
    eryM1,
    debsTE,
    zeaTE,
    flvTE,
    borTE
]

# %% [code]
all_constructs = annotated_constructs.loc[
    (annotated_constructs['Category'].isin(['LM','EM','TE'])), #& (annotated_constructs['Promoter'] == 'T7'),
    ['Left','Module','Right','Category']
].rename(columns={
    'Left': 'ncom',
    'Module': 'module',
    'Right': 'ccom',
    'Category': 'category'
}).apply(
    lambda row: Construct(
        category=row.category,
        ncom=row.ncom,
        ccom=row.ccom,
        module=row.module,
        ketide_unit=ketideLabels.loc[row.module == ketideLabels['Name'], 'Ketide Unit'].values[0],
        smiles=ketideLabels.loc[row.module == ketideLabels['Name'], 'Smiles'].values[0],
    ),
    axis=1
).unique()

# %% [code]
len(all_constructs)

# %% [code]
[(c.name(), c.ketide_unit) for c in all_constructs]

# %% [code]
set([c.ketide_unit for c in all_constructs])

# %% [code]
[c.name() for c in all_constructs]

# %% [code]
possible_pkss = []
for construct in all_constructs:
    if construct.category == 'LM':
        #print(f'Starting with LM: {construct.name()}')
        #possible_pkss.append((construct,))
        for construct2 in all_constructs:
            if construct2.category == 'EM' and construct.can_communicate_with(construct2):
                #print(f'Extending with EM: {construct2.name()}')
                #possible_pkss.append((construct, construct2))
                for construct3 in all_constructs:
                    if construct3.category == 'TE' and construct2.can_communicate_with(construct3):
                        #print(f'Terminating with TE: {construct3.name()}')
                        possible_pkss.append((construct, construct2, construct3))
                    if construct3.category == 'EM' and construct2.can_communicate_with(construct3):
                        #possible_pkss.append((construct, construct2, construct3))
                        for construct4 in all_constructs:
                            if construct4.category == 'TE' and construct3.can_communicate_with(construct4):
                                possible_pkss.append((construct, construct2, construct3, construct4))

# %% [code]
len([p for p in possible_pkss if len(p) == 3])

# %% [code]
len([p for p in possible_pkss if len(p) == 4])

# %% [code]
np.unique([' + '.join([m.module for m in pks]) for pks in possible_pkss if len(pks)==3]).shape

# %% [code]
np.unique([' + '.join([m.module for m in pks]) for pks in possible_pkss if len(pks)==4]).shape

# %% [code]
possible_pkss[0]

# %% [code]
for pks in possible_pkss:
    if len(pks) == 3:
        print(' + '.join([m.name() for m in pks]))

# %% [code]
