# Supplementary material for: Automated Platform for the Plasmid Construction Process
Source: ACS Synth Biol. 2023 Nov 10;12(12):3506–13. doi: 10.1021/acssynbio.3c00292 (PMC10729297; doi:10.1021/acssynbio.3c00292)
Supplement: Supplementary file 2 — sb3c00292_si_002.zip [file sb3c00292_si_002.zip › dnada_supplementary_material_pks_library_build/divaseq/analysis/211222_good_constructs_from_both_rounds_manually_annotated.xlsx]

## Sheet: 211222_good_constructs_from_bot
Reference_ID	id	name	parts	Left	Module	Right	Category	Promoter	FINAL_PLATE	FINAL_WELL
JBx_202791	glycerol-stock-1-D1	pAN_00005	borA2_Ncom + borM1 + mlsA8_Ccom + pPM021_MfeI_XhoI + lacI_lacUV5	borA2_Ncom	borM1	mlsA8_Ccom	EM	lacUV5	final_plate_1	A1	borA2_Ncom + borM1 + mlsA8_Ccom
JBx_202829	glycerol-stock-1-H1	pAN_00043	borA2_Ncom + eryM6_epoAT + pks12_Ccom + pPM021_MfeI_XhoI + lacI_lacUV5	borA2_Ncom	eryM6_epoAT	pks12_Ccom	EM	lacUV5	final_plate_1	B1	borA2_Ncom + eryM6_epoAT + pks12_Ccom
JBx_202882	glycerol-stock-1-G2	pAN_00096	borA2_Ncom + hisM2 + mlsA8_Ccom + pPM021_MfeI_XhoI + lacI_T7_6xHis_TEV	borA2_Ncom	hisM2	mlsA8_Ccom	EM	T7	final_plate_1	C1	borA2_Ncom + hisM2 + mlsA8_Ccom		Loading	Extension	Terminal			Name	Function	Domain Architecture	Module Type	Helper Proteins				Plasmid	Selection	attP
JBx_202898	glycerol-stock-1-C3	pAN_00112	borA2_Ncom + MASmm + mlsA8_Ccom + pPM021_MfeI_XhoI + lacI_T7_6xHis_TEV	borA2_Ncom	MASmm	mlsA8_Ccom	EM	T7	final_plate_1	D1	borA2_Ncom + MASmm + mlsA8_Ccom	1	[['lipLM'],	[['borM1'],	[['debsTE'],			lipLM	isobutyryl-CoA nonspecific loading module	AT-ACP	LM					pPM021	kan	bxb1
JBx_203043	glycerol-stock-2-D5	pAN_00257	mlsA9_Ncom + pikM6 + borA1_Ccom + pPM021_MfeI_XhoI + lacI_lacUV5	mlsA9_Ncom	pikM6	borA1_Ccom	EM	lacUV5	final_plate_1	E1	mlsA9_Ncom + pikM6 + borA1_Ccom	2	['cndLM'],	['eryM6_epoAT'],	['pikTE'],			cndLM (cndA_LM)	free butyrate loading module	CL-ACP	LM					pPM022	gent	bxb1
JBx_203061	glycerol-stock-3-C2	pAN_00275	mlsA9_Ncom + hygM3 + pks12_Ccom + pPM021_MfeI_XhoI + lacI_lacUV5	mlsA9_Ncom	hygM3	pks12_Ccom	EM	lacUV5	final_plate_1	F1	mlsA9_Ncom + hygM3 + pks12_Ccom	3	['jamC'],	['hisM2'],	['borTE'],			jamC	5-hexenoic or 5-hexynoic acid loading ACP (requires jamA)	ACP	LM	jamA loads jamC				pPM023	kan	RV
JBx_203083	glycerol-stock-3-G2	pAN_00297	mlsA9_Ncom + ctgM2 + borA1_Ccom + pPM021_MfeI_XhoI + lacI_lacUV5	mlsA9_Ncom	ctgM2	borA1_Ccom	EM	lacUV5	final_plate_1	G1	mlsA9_Ncom + ctgM2 + borA1_Ccom	4	['mycLM'],	['MASmm'],	['debsTEshort'],			mycoA (mycoLM)	free fatty acid loading module	AL-ACP	LM					pPM024	gent	RV
JBx_203084	glycerol-stock-3-B3	pAN_00298	mlsA9_Ncom + ctgM2 + pks12_Ccom + pPM021_MfeI_XhoI + lacI_T7_6xHis_TEV	mlsA9_Ncom	ctgM2	pks12_Ccom	EM	T7	final_plate_1	H1	mlsA9_Ncom + ctgM2 + pks12_Ccom	5	['cylB'],	['pikM6'],	['zeaTE'],			cylB	decanoic acid loading module (requires cylA)	ACP	LM	cylA loads cylB
JBx_203155	glycerol-stock-3-C4	pAN_00369	mlsA9_Ncom + rifM2 + borA1_Ccom + pPM021_MfeI_XhoI + lacI_lacUV5	mlsA9_Ncom	rifM2	borA1_Ccom	EM	lacUV5	final_plate_1	A2	mlsA9_Ncom + rifM2 + borA1_Ccom	6	['hctB'],	['hygM3'],	['flvTE']]			hctB	hexanoic acid loading module plus gem-halogenation (requires hctA)	HAL-ACP	LM	hctA loads hctB
JBx_203156	glycerol-stock-3-D4	pAN_00370	mlsA9_Ncom + rifM2 + pks12_Ccom + pPM021_MfeI_XhoI + lacI_T7_6xHis_TEV	mlsA9_Ncom	rifM2	pks12_Ccom	EM	T7	final_plate_1	B2	mlsA9_Ncom + rifM2 + pks12_Ccom	7	['fluP1'],	['ctgM2'],				flvP1_ACP	amino acid loading ACP	ACP	LM	flvL loads flvP1_ACP
JBx_203170	glycerol-stock-3-C6	pAN_00384	mlsA9_Ncom + pks6tb + borA1_Ccom + pPM021_MfeI_XhoI + lacI_T7_6xHis_TEV	mlsA9_Ncom	pks6tb	borA1_Ccom	EM	T7	final_plate_1	C2	mlsA9_Ncom + pks6tb + borA1_Ccom	8	['spnLM'],	['rifM2'],				spnLM	decarboxylating methylmalonyl-CoA specific loading module	KSq-AT-ACP	LM
JBx_203171	glycerol-stock-3-A7	pAN_00385	mlsA9_Ncom + pks6tb + borA1_Ccom + pPM021_MfeI_XhoI + lacI_lacUV5	mlsA9_Ncom	pks6tb	borA1_Ccom	EM	lacUV5	final_plate_1	D2	mlsA9_Ncom + pks6tb + borA1_Ccom	9	['ppsLM']]	['pks6tb'],				ppsA_ACP	fatty acid loading ACP	ACP	LM	fadD26 loads ppsA_ACP
JBx_203191	glycerol-stock-4-E1	pAN_00405	pks12_Ncom + borM5 + borA1_Ccom + pPM021_MfeI_XhoI + lacI_lacUV5	pks12_Ncom	borM5	borA1_Ccom	EM	lacUV5	final_plate_1	E2	pks12_Ncom + borM5 + borA1_Ccom	10		['borM5'],
JBx_203193	glycerol-stock-4-A2	pAN_00407	pks12_Ncom + borM5 + mlsA8_Ccom + pPM021_MfeI_XhoI + lacI_lacUV5	pks12_Ncom	borM5	mlsA8_Ccom	EM	lacUV5	final_plate_1	F2	pks12_Ncom + borM5 + mlsA8_Ccom	11		['eryM1'],
JBx_203199	glycerol-stock-4-A3	pAN_00413	pks12_Ncom + eryM1 + borA1_Ccom + pPM021_MfeI_XhoI + lacI_lacUV5	pks12_Ncom	eryM1	borA1_Ccom	EM	lacUV5	final_plate_1	G2	pks12_Ncom + eryM1 + borA1_Ccom	12		['eryM2'],
JBx_203201	glycerol-stock-4-B3	pAN_00415	pks12_Ncom + eryM1 + mlsA8_Ccom + pPM021_MfeI_XhoI + lacI_lacUV5	pks12_Ncom	eryM1	mlsA8_Ccom	EM	lacUV5	final_plate_1	H2	pks12_Ncom + eryM1 + mlsA8_Ccom	13		['eryM6'],
JBx_203204	glycerol-stock-4-C3	pAN_00418	pks12_Ncom + eryM2 + mlsA8_Ccom + pPM021_MfeI_XhoI + lacI_T7_6xHis_TEV	pks12_Ncom	eryM2	mlsA8_Ccom	EM	T7	final_plate_1	A3	pks12_Ncom + eryM2 + mlsA8_Ccom	14		['lipM1_YtoF'],
JBx_203205	glycerol-stock-4-D3	pAN_00419	pks12_Ncom + eryM2 + mlsA8_Ccom + pPM021_MfeI_XhoI + lacI_lacUV5	pks12_Ncom	eryM2	mlsA8_Ccom	EM	lacUV5	final_plate_1	B3	pks12_Ncom + eryM2 + mlsA8_Ccom	15		['lipM1_YtoF_borAT'],
JBx_203206	glycerol-stock-4-A4	pAN_00420	pks12_Ncom + eryM6 + borA1_Ccom + pPM021_MfeI_XhoI + lacI_T7_6xHis_TEV	pks12_Ncom	eryM6	borA1_Ccom	EM	T7	final_plate_1	C3	pks12_Ncom + eryM6 + borA1_Ccom	16		['nigM1'],
JBx_203212	glycerol-stock-4-E4	pAN_00426	pks12_Ncom + eryM6_epoAT + mlsA8_Ccom + pPM021_MfeI_XhoI + lacI_T7_6xHis_TEV	pks12_Ncom	eryM6_epoAT	mlsA8_Ccom	EM	T7	final_plate_1	D3	pks12_Ncom + eryM6_epoAT + mlsA8_Ccom	17		['blv75M2'],
JBx_203221	glycerol-stock-4-C5	pAN_00435	pks12_Ncom + lipM1_YtoF + mlsA8_Ccom + pPM021_MfeI_XhoI + lacI_lacUV5	pks12_Ncom	lipM1_YtoF	mlsA8_Ccom	EM	lacUV5	final_plate_1	E3	pks12_Ncom + lipM1_YtoF + mlsA8_Ccom	18		['mlsA8'],
JBx_203222	glycerol-stock-4-F5	pAN_00436	pks12_Ncom + lipM1_YtoF_borAT + borA1_Ccom + pPM021_MfeI_XhoI + lacI_T7_6xHis_TEV	pks12_Ncom	lipM1_YtoF_borAT	borA1_Ccom	EM	T7	final_plate_1	F3	pks12_Ncom + lipM1_YtoF_borAT + borA1_Ccom	19		['mlsA9'],
JBx_203223	glycerol-stock-4-A6	pAN_00437	pks12_Ncom + lipM1_YtoF_borAT + borA1_Ccom + pPM021_MfeI_XhoI + lacI_lacUV5	pks12_Ncom	lipM1_YtoF_borAT	borA1_Ccom	EM	lacUV5	final_plate_1	G3	pks12_Ncom + lipM1_YtoF_borAT + borA1_Ccom	20		['mlsB1'],
JBx_203235	glycerol-stock-4-A7	pAN_00449	pks12_Ncom + pikM6 + borA1_Ccom + pPM021_MfeI_XhoI + lacI_lacUV5	pks12_Ncom	pikM6	borA1_Ccom	EM	lacUV5	final_plate_1	H3	pks12_Ncom + pikM6 + borA1_Ccom	21		['ppsAtb'],
JBx_203251	glycerol-stock-4-F8	pAN_00465	pks12_Ncom + hygM3 + borA1_Ccom + pPM021_MfeI_XhoI + lacI_lacUV5	pks12_Ncom	hygM3	borA1_Ccom	EM	lacUV5	final_plate_1	A4	pks12_Ncom + hygM3 + borA1_Ccom	22		['ppsBtb'],
JBx_203262	glycerol-stock-4-D9	pAN_00476	pks12_Ncom + nigM1 + borA1_Ccom + pPM021_MfeI_XhoI + lacI_T7_6xHis_TEV	pks12_Ncom	nigM1	borA1_Ccom	EM	T7	final_plate_1	B4	pks12_Ncom + nigM1 + borA1_Ccom	23		['spnM1'],
JBx_203264	glycerol-stock-4-E9	pAN_00478	pks12_Ncom + nigM1 + mlsA8_Ccom + pPM021_MfeI_XhoI + lacI_T7_6xHis_TEV	pks12_Ncom	nigM1	mlsA8_Ccom	EM	T7	final_plate_1	C4	pks12_Ncom + nigM1 + mlsA8_Ccom	24		['spnM2'],
JBx_203270	glycerol-stock-4-A10	pAN_00484	pks12_Ncom + blv75M2 + borA1_Ccom + pPM021_MfeI_XhoI + lacI_T7_6xHis_TEV	pks12_Ncom	blv75M2	borA1_Ccom	EM	T7	final_plate_1	D4	pks12_Ncom + blv75M2 + borA1_Ccom	25		['pks15mm']]
JBx_203272	glycerol-stock-4-B10	pAN_00486	pks12_Ncom + blv75M2 + mlsA8_Ccom + pPM021_MfeI_XhoI + lacI_T7_6xHis_TEV	pks12_Ncom	blv75M2	mlsA8_Ccom	EM	T7	final_plate_1	E4	pks12_Ncom + blv75M2 + mlsA8_Ccom
JBx_203274	glycerol-stock-4-F10	pAN_00488	pks12_Ncom + ctgM2 + borA1_Ccom + pPM021_MfeI_XhoI + lacI_T7_6xHis_TEV	pks12_Ncom	ctgM2	borA1_Ccom	EM	T7	final_plate_1	F4	pks12_Ncom + ctgM2 + borA1_Ccom
JBx_203275	glycerol-stock-4-B11	pAN_00489	pks12_Ncom + ctgM2 + borA1_Ccom + pPM021_MfeI_XhoI + lacI_lacUV5	pks12_Ncom	ctgM2	borA1_Ccom	EM	lacUV5	final_plate_1	G4	pks12_Ncom + ctgM2 + borA1_Ccom
JBx_203282	glycerol-stock-4-E11	pAN_00496	pks12_Ncom + MASmm + borA1_Ccom + pPM021_MfeI_XhoI + lacI_T7_6xHis_TEV	pks12_Ncom	MASmm	borA1_Ccom	EM	T7	final_plate_1	H4	pks12_Ncom + MASmm + borA1_Ccom
JBx_203289	glycerol-stock-4-H11	pAN_00503	pks12_Ncom + mlsA8 + mlsA8_Ccom + pPM021_MfeI_XhoI + lacI_lacUV5	pks12_Ncom	mlsA8	mlsA8_Ccom	EM	lacUV5	final_plate_1	A5	pks12_Ncom + mlsA8 + mlsA8_Ccom
JBx_203291	glycerol-stock-5-A1	pAN_00505	pks12_Ncom + mlsA9 + borA1_Ccom + pPM021_MfeI_XhoI + lacI_lacUV5	pks12_Ncom	mlsA9	borA1_Ccom	EM	lacUV5	final_plate_1	B5	pks12_Ncom + mlsA9 + borA1_Ccom
JBx_203294	glycerol-stock-5-A2	pAN_00508	pks12_Ncom + mlsB1 + borA1_Ccom + pPM021_MfeI_XhoI + lacI_T7_6xHis_TEV	pks12_Ncom	mlsB1	borA1_Ccom	EM	T7	final_plate_1	C5	pks12_Ncom + mlsB1 + borA1_Ccom
JBx_203296	glycerol-stock-5-B2	pAN_00510	pks12_Ncom + mlsB1 + mlsA8_Ccom + pPM021_MfeI_XhoI + lacI_T7_6xHis_TEV	pks12_Ncom	mlsB1	mlsA8_Ccom	EM	T7	final_plate_1	D5	pks12_Ncom + mlsB1 + mlsA8_Ccom		Experiments to try
JBx_203297	glycerol-stock-5-F2	pAN_00511	pks12_Ncom + mlsB1 + mlsA8_Ccom + pPM021_MfeI_XhoI + lacI_lacUV5	pks12_Ncom	mlsB1	mlsA8_Ccom	EM	lacUV5	final_plate_1	E5	pks12_Ncom + mlsB1 + mlsA8_Ccom	all T7	spnLM-pks12Ccom + pks12Ccom-spnM1-borA1_Ccom + borA2_Ncom-debsTE
JBx_203306	glycerol-stock-6-D4	pAN_00520	pks12_Ncom + ppsAtb + borA1_Ccom + pPM021_MfeI_XhoI + lacI_T7_6xHis_TEV	pks12_Ncom	ppsAtb	borA1_Ccom	EM	T7	final_plate_1	F5	pks12_Ncom + ppsAtb + borA1_Ccom	all T7	lipLM-mlsA8Ccom + mlsA9Ncom-pks6-borA1_Ccom + borA2_Ncom-debsTE
JBx_203317	glycerol-stock-6-B7	pAN_00531	pks12_Ncom + ppsBtb + mlsA8_Ccom + pPM021_MfeI_XhoI + lacI_lacUV5	pks12_Ncom	ppsBtb	mlsA8_Ccom	EM	lacUV5	final_plate_1	G5	pks12_Ncom + ppsBtb + mlsA8_Ccom	all T7	oleLM-borA1Ccom + borA2_Ncom-hisM2-mlsA8_Ccom + mlsA9_Ncom-debsTE
JBx_203350	glycerol-stock-6-D12	pAN_00564	pks12_Ncom + spnM1 + borA1_Ccom + pPM021_MfeI_XhoI + lacI_T7_6xHis_TEV	pks12_Ncom	spnM1	borA1_Ccom	EM	T7	final_plate_1	H5	pks12_Ncom + spnM1 + borA1_Ccom
JBx_203355	glycerol-stock-7-F1	pAN_00569	pks12_Ncom + spnM2 + borA1_Ccom + pPM021_MfeI_XhoI + lacI_lacUV5	pks12_Ncom	spnM2	borA1_Ccom	EM	lacUV5	final_plate_1	A6	pks12_Ncom + spnM2 + borA1_Ccom
JBx_203358	glycerol-stock-7-C2	pAN_00572	pks12_Ncom + pks15mm + borA1_Ccom + pPM021_MfeI_XhoI + lacI_T7_6xHis_TEV	pks12_Ncom	pks15mm	borA1_Ccom	EM	T7	final_plate_1	B6	pks12_Ncom + pks15mm + borA1_Ccom
JBx_203365	glycerol-stock-7-A4	pAN_00579	pks12_Ncom + pks6tb + mlsA8_Ccom + pPM021_MfeI_XhoI + lacI_lacUV5	pks12_Ncom	pks6tb	mlsA8_Ccom	EM	lacUV5	final_plate_1	C6	pks12_Ncom + pks6tb + mlsA8_Ccom
JBx_203374	glycerol-stock-7-A5	pAN_00588	lipLM + mlsA8_Ccom + pPM021_MfeI_XhoI + lacI_T7_6xHis_TEV		lipLM	mlsA8_Ccom	LM	T7	final_plate_1	D6	lipLM + mlsA8_Ccom
JBx_203375	glycerol-stock-7-E5	pAN_00589	lipLM + mlsA8_Ccom + pPM021_MfeI_XhoI + lacI_lacUV5		lipLM	mlsA8_Ccom	LM	lacUV5	final_plate_1	E6	lipLM + mlsA8_Ccom
JBx_203402	glycerol-stock-7-E11	pAN_00616	cndLM + borA1_Ccom + pPM021_MfeI_XhoI + lacI_T7_6xHis_TEV		cndLM	borA1_Ccom	LM	T7	final_plate_1	F6	cndLM + borA1_Ccom
JBx_203403	glycerol-stock-7-H11	pAN_00617	cndLM + borA1_Ccom + pPM021_MfeI_XhoI + lacI_lacUV5		cndLM	borA1_Ccom	LM	lacUV5	final_plate_1	G6	cndLM + borA1_Ccom
JBx_203404	glycerol-stock-7-E12	pAN_00618	cndLM + mlsA8_Ccom + pPM021_MfeI_XhoI + lacI_T7_6xHis_TEV		cndLM	mlsA8_Ccom	LM	T7	final_plate_1	H6	cndLM + mlsA8_Ccom
JBx_203405	glycerol-stock-8-A1	pAN_00619	cndLM + mlsA8_Ccom + pPM021_MfeI_XhoI + lacI_lacUV5		cndLM	mlsA8_Ccom	LM	lacUV5	final_plate_1	A7	cndLM + mlsA8_Ccom
JBx_203407	glycerol-stock-8-D1	pAN_00621	cndLM + pks12_Ccom + pPM021_MfeI_XhoI + lacI_lacUV5		cndLM	pks12_Ccom	LM	lacUV5	final_plate_1	B7	cndLM + pks12_Ccom
JBx_203409	glycerol-stock-8-D2	pAN_00623	jamC + borA1_Ccom + pPM021_MfeI_XhoI + lacI_lacUV5		jamC	borA1_Ccom	LM	lacUV5	final_plate_1	C7	jamC + borA1_Ccom
JBx_203410	glycerol-stock-8-A3	pAN_00624	jamC + mlsA8_Ccom + pPM021_MfeI_XhoI + lacI_T7_6xHis_TEV		jamC	mlsA8_Ccom	LM	T7	final_plate_1	D7	jamC + mlsA8_Ccom
JBx_203411	glycerol-stock-8-C3	pAN_00625	jamC + mlsA8_Ccom + pPM021_MfeI_XhoI + lacI_lacUV5		jamC	mlsA8_Ccom	LM	lacUV5	final_plate_1	E7	jamC + mlsA8_Ccom
JBx_203412	glycerol-stock-8-A4	pAN_00626	jamC + pks12_Ccom + pPM021_MfeI_XhoI + lacI_T7_6xHis_TEV		jamC	pks12_Ccom	LM	T7	final_plate_1	F7	jamC + pks12_Ccom
JBx_203414	glycerol-stock-8-B5	pAN_00628	mycLM + borA1_Ccom + pPM021_MfeI_XhoI + lacI_T7_6xHis_TEV		mycLM	borA1_Ccom	LM	T7	final_plate_1	G7	mycLM + borA1_Ccom
JBx_203416	glycerol-stock-8-G5	pAN_00630	mycLM + mlsA8_Ccom + pPM021_MfeI_XhoI + lacI_T7_6xHis_TEV		mycLM	mlsA8_Ccom	LM	T7	final_plate_1	H7	mycLM + mlsA8_Ccom
JBx_203418	glycerol-stock-9-B1	pAN_00632	mycLM + pks12_Ccom + pPM021_MfeI_XhoI + lacI_T7_6xHis_TEV		mycLM	pks12_Ccom	LM	T7	final_plate_1	A8	mycLM + pks12_Ccom
JBx_203419	glycerol-stock-9-E1	pAN_00633	mycLM + pks12_Ccom + pPM021_MfeI_XhoI + lacI_lacUV5		mycLM	pks12_Ccom	LM	lacUV5	final_plate_1	B8	mycLM + pks12_Ccom
JBx_203420	glycerol-stock-9-A2	pAN_00634	cylB + borA1_Ccom + pPM021_MfeI_XhoI + lacI_T7_6xHis_TEV		cylB	borA1_Ccom	LM	T7	final_plate_1	C8	cylB + borA1_Ccom
JBx_203421	glycerol-stock-9-E2	pAN_00635	cylB + borA1_Ccom + pPM021_MfeI_XhoI + lacI_lacUV5		cylB	borA1_Ccom	LM	lacUV5	final_plate_1	D8	cylB + borA1_Ccom
JBx_203422	glycerol-stock-9-A3	pAN_00636	cylB + mlsA8_Ccom + pPM021_MfeI_XhoI + lacI_T7_6xHis_TEV		cylB	mlsA8_Ccom	LM	T7	final_plate_1	E8	cylB + mlsA8_Ccom
JBx_203423	glycerol-stock-9-C3	pAN_00637	cylB + mlsA8_Ccom + pPM021_MfeI_XhoI + lacI_lacUV5		cylB	mlsA8_Ccom	LM	lacUV5	final_plate_1	F8	cylB + mlsA8_Ccom
JBx_203424	glycerol-stock-9-B4	pAN_00638	cylB + pks12_Ccom + pPM021_MfeI_XhoI + lacI_T7_6xHis_TEV		cylB	pks12_Ccom	LM	T7	final_plate_1	G8	cylB + pks12_Ccom
JBx_203425	glycerol-stock-9-C4	pAN_00639	cylB + pks12_Ccom + pPM021_MfeI_XhoI + lacI_lacUV5		cylB	pks12_Ccom	LM	lacUV5	final_plate_1	H8	cylB + pks12_Ccom
JBx_203426	glycerol-stock-9-B5	pAN_00640	hctB + borA1_Ccom + pPM021_MfeI_XhoI + lacI_T7_6xHis_TEV		hctB	borA1_Ccom	LM	T7	final_plate_1	A9	hctB + borA1_Ccom
JBx_203427	glycerol-stock-9-C5	pAN_00641	hctB + borA1_Ccom + pPM021_MfeI_XhoI + lacI_lacUV5		hctB	borA1_Ccom	LM	lacUV5	final_plate_1	B9	hctB + borA1_Ccom
JBx_203428	glycerol-stock-9-G5	pAN_00642	hctB + mlsA8_Ccom + pPM021_MfeI_XhoI + lacI_T7_6xHis_TEV		hctB	mlsA8_Ccom	LM	T7	final_plate_1	C9	hctB + mlsA8_Ccom
JBx_203429	glycerol-stock-9-C6	pAN_00643	hctB + mlsA8_Ccom + pPM021_MfeI_XhoI + lacI_lacUV5		hctB	mlsA8_Ccom	LM	lacUV5	final_plate_1	D9	hctB + mlsA8_Ccom
JBx_203430	glycerol-stock-9-G6	pAN_00644	hctB + pks12_Ccom + pPM021_MfeI_XhoI + lacI_T7_6xHis_TEV		hctB	pks12_Ccom	LM	T7	final_plate_1	E9	hctB + pks12_Ccom
JBx_203432	glycerol-stock-9-F7	pAN_00646	fluP1 + borA1_Ccom + pPM021_MfeI_XhoI + lacI_T7_6xHis_TEV		fluP1	borA1_Ccom	LM	T7	final_plate_1	F9	fluP1 + borA1_Ccom
JBx_203433	glycerol-stock-9-A8	pAN_00647	fluP1 + borA1_Ccom + pPM021_MfeI_XhoI + lacI_lacUV5		fluP1	borA1_Ccom	LM	lacUV5	final_plate_1	G9	fluP1 + borA1_Ccom
JBx_203434	glycerol-stock-9-C8	pAN_00648	fluP1 + mlsA8_Ccom + pPM021_MfeI_XhoI + lacI_T7_6xHis_TEV		fluP1	mlsA8_Ccom	LM	T7	final_plate_1	H9	fluP1 + mlsA8_Ccom
JBx_203435	glycerol-stock-9-A9	pAN_00649	fluP1 + mlsA8_Ccom + pPM021_MfeI_XhoI + lacI_lacUV5		fluP1	mlsA8_Ccom	LM	lacUV5	final_plate_1	A10	fluP1 + mlsA8_Ccom
JBx_203436	glycerol-stock-9-C9	pAN_00650	fluP1 + pks12_Ccom + pPM021_MfeI_XhoI + lacI_T7_6xHis_TEV		fluP1	pks12_Ccom	LM	T7	final_plate_1	B10	fluP1 + pks12_Ccom
JBx_203437	glycerol-stock-9-A10	pAN_00651	fluP1 + pks12_Ccom + pPM021_MfeI_XhoI + lacI_lacUV5		fluP1	pks12_Ccom	LM	lacUV5	final_plate_1	C10	fluP1 + pks12_Ccom
JBx_203442	glycerol-stock-9-D11	pAN_00656	spnLM + pks12_Ccom + pPM021_MfeI_XhoI + lacI_T7_6xHis_TEV		spnLM	pks12_Ccom	LM	T7	final_plate_1	D10	spnLM + pks12_Ccom
JBx_203445	glycerol-stock-9-H11	pAN_00659	ppsLM + borA1_Ccom + pPM021_MfeI_XhoI + lacI_lacUV5		ppsLM	borA1_Ccom	LM	lacUV5	final_plate_1	E10	ppsLM + borA1_Ccom
JBx_203447	glycerol-stock-9-A12	pAN_00661	ppsLM + mlsA8_Ccom + pPM021_MfeI_XhoI + lacI_lacUV5		ppsLM	mlsA8_Ccom	LM	lacUV5	final_plate_1	F10	ppsLM + mlsA8_Ccom
JBx_203448	glycerol-stock-9-B12	pAN_00662	ppsLM + pks12_Ccom + pPM021_MfeI_XhoI + lacI_T7_6xHis_TEV		ppsLM	pks12_Ccom	LM	T7	final_plate_1	G10	ppsLM + pks12_Ccom
JBx_203449	glycerol-stock-9-D12	pAN_00663	ppsLM + pks12_Ccom + pPM021_MfeI_XhoI + lacI_lacUV5		ppsLM	pks12_Ccom	LM	lacUV5	final_plate_1	H10	ppsLM + pks12_Ccom
JBx_203450	glycerol-stock-10-A1	pAN_00664	borA2_Ncom + debsTE + pPM021_MfeI_XhoI + lacI_T7_6xHis_TEV	borA2_Ncom	debsTE		TE	T7	final_plate_1	A11	borA2_Ncom + debsTE
JBx_203451	glycerol-stock-10-F1	pAN_00665	borA2_Ncom + debsTE + pPM021_MfeI_XhoI + lacI_lacUV5	borA2_Ncom	debsTE		TE	lacUV5	final_plate_1	B11	borA2_Ncom + debsTE
JBx_203452	glycerol-stock-10-A2	pAN_00666	borA2_Ncom + pikTE + pPM021_MfeI_XhoI + lacI_T7_6xHis_TEV	borA2_Ncom	pikTE		TE	T7	final_plate_1	C11	borA2_Ncom + pikTE
JBx_203458	glycerol-stock-10-A4	pAN_00672	borA2_Ncom + borTE + pPM021_MfeI_XhoI + lacI_T7_6xHis_TEV	borA2_Ncom	borTE		TE	T7	final_plate_1	D11	borA2_Ncom + borTE
JBx_203459	glycerol-stock-10-C4	pAN_00673	borA2_Ncom + borTE + pPM021_MfeI_XhoI + lacI_lacUV5	borA2_Ncom	borTE		TE	lacUV5	final_plate_1	E11	borA2_Ncom + borTE
JBx_203466	glycerol-stock-10-A5	pAN_00680	borA2_Ncom + debsTEshort + pPM021_MfeI_XhoI + lacI_T7_6xHis_TEV	borA2_Ncom	debsTEshort		TE	T7	final_plate_1	F11	borA2_Ncom + debsTEshort
JBx_203467	glycerol-stock-10-B5	pAN_00681	borA2_Ncom + debsTEshort + pPM021_MfeI_XhoI + lacI_lacUV5	borA2_Ncom	debsTEshort		TE	lacUV5	final_plate_1	G11	borA2_Ncom + debsTEshort
JBx_203468	glycerol-stock-10-A6	pAN_00682	mlsA9_Ncom + debsTE + pPM021_MfeI_XhoI + lacI_T7_6xHis_TEV	mlsA9_Ncom	debsTE		TE	T7	final_plate_1	H11	mlsA9_Ncom + debsTE
JBx_203473	glycerol-stock-10-A7	pAN_00687	mlsA9_Ncom + zeaTE + pPM021_MfeI_XhoI + lacI_lacUV5	mlsA9_Ncom	zeaTE		TE	lacUV5	final_plate_1	A12	mlsA9_Ncom + zeaTE
JBx_203474	glycerol-stock-10-B7	pAN_00688	mlsA9_Ncom + flvTE + pPM021_MfeI_XhoI + lacI_T7_6xHis_TEV	mlsA9_Ncom	flvTE		TE	T7	final_plate_1	B12	mlsA9_Ncom + flvTE
JBx_203475	glycerol-stock-10-F7	pAN_00689	mlsA9_Ncom + flvTE + pPM021_MfeI_XhoI + lacI_lacUV5	mlsA9_Ncom	flvTE		TE	lacUV5	final_plate_1	C12	mlsA9_Ncom + flvTE
JBx_203476	glycerol-stock-10-E8	pAN_00690	mlsA9_Ncom + borTE + pPM021_MfeI_XhoI + lacI_T7_6xHis_TEV	mlsA9_Ncom	borTE		TE	T7	final_plate_1	D12	mlsA9_Ncom + borTE
JBx_203477	glycerol-stock-10-A9	pAN_00691	mlsA9_Ncom + borTE + pPM021_MfeI_XhoI + lacI_lacUV5	mlsA9_Ncom	borTE		TE	lacUV5	final_plate_1	E12	mlsA9_Ncom + borTE
JBx_203484	glycerol-stock-10-D9	pAN_00698	mlsA9_Ncom + debsTEshort + pPM021_MfeI_XhoI + lacI_T7_6xHis_TEV	mlsA9_Ncom	debsTEshort		TE	T7	final_plate_1	F12	mlsA9_Ncom + debsTEshort
JBx_203485	glycerol-stock-10-A10	pAN_00699	mlsA9_Ncom + debsTEshort + pPM021_MfeI_XhoI + lacI_lacUV5	mlsA9_Ncom	debsTEshort		TE	lacUV5	final_plate_1	G12	mlsA9_Ncom + debsTEshort
JBx_203486	glycerol-stock-10-B10	pAN_00700	pks12_Ncom + debsTE + pPM021_MfeI_XhoI + lacI_T7_6xHis_TEV	pks12_Ncom	debsTE		TE	T7	final_plate_1	H12	pks12_Ncom + debsTE
JBx_203487	glycerol-stock-10-A11	pAN_00701	pks12_Ncom + debsTE + pPM021_MfeI_XhoI + lacI_lacUV5	pks12_Ncom	debsTE		TE	lacUV5	final_plate_2	A1	pks12_Ncom + debsTE
JBx_203488	glycerol-stock-10-B11	pAN_00702	pks12_Ncom + pikTE + pPM021_MfeI_XhoI + lacI_T7_6xHis_TEV	pks12_Ncom	pikTE		TE	T7	final_plate_2	B1	pks12_Ncom + pikTE
JBx_203489	glycerol-stock-10-F11	pAN_00703	pks12_Ncom + pikTE + pPM021_MfeI_XhoI + lacI_lacUV5	pks12_Ncom	pikTE		TE	lacUV5	final_plate_2	C1	pks12_Ncom + pikTE
JBx_203491	glycerol-stock-10-A12	pAN_00705	pks12_Ncom + zeaTE + pPM021_MfeI_XhoI + lacI_lacUV5	pks12_Ncom	zeaTE		TE	lacUV5	final_plate_2	D1	pks12_Ncom + zeaTE
JBx_203492	glycerol-stock-10-C12	pAN_00706	pks12_Ncom + flvTE + pPM021_MfeI_XhoI + lacI_T7_6xHis_TEV	pks12_Ncom	flvTE		TE	T7	final_plate_2	E1	pks12_Ncom + flvTE
JBx_203493	glycerol-stock-11-D1	pAN_00707	pks12_Ncom + flvTE + pPM021_MfeI_XhoI + lacI_lacUV5	pks12_Ncom	flvTE		TE	lacUV5	final_plate_2	F1	pks12_Ncom + flvTE
JBx_203494	glycerol-stock-11-E1	pAN_00708	pks12_Ncom + borTE + pPM021_MfeI_XhoI + lacI_T7_6xHis_TEV	pks12_Ncom	borTE		TE	T7	final_plate_2	G1	pks12_Ncom + borTE
JBx_203495	glycerol-stock-11-D2	pAN_00709	pks12_Ncom + borTE + pPM021_MfeI_XhoI + lacI_lacUV5	pks12_Ncom	borTE		TE	lacUV5	final_plate_2	H1	pks12_Ncom + borTE
JBx_203502	glycerol-stock-11-D3	pAN_00716	pks12_Ncom + debsTEshort + pPM021_MfeI_XhoI + lacI_T7_6xHis_TEV	pks12_Ncom	debsTEshort		TE	T7	final_plate_2	A2	pks12_Ncom + debsTEshort
JBx_203503	glycerol-stock-11-B4	pAN_00717	pks12_Ncom + debsTEshort + pPM021_MfeI_XhoI + lacI_lacUV5	pks12_Ncom	debsTEshort		TE	lacUV5	final_plate_2	B2	pks12_Ncom + debsTEshort
JBx_203514	glycerol-stock-11-C8	pAN_00728	pks12_Ncom + eryM1_KS + eryM6_AT_ACP + mlsA8_Ccom + pPM021_MfeI_XhoI + lacI_T7_6xHis_TEV	pks12_Ncom	(eryM1_KS)eryM6	mlsA8_Ccom	EM*	T7	final_plate_2	C2	pks12_Ncom + (eryM1_KS)eryM6 + mlsA8_Ccom
JBx_203515	glycerol-stock-11-G8	pAN_00729	pks12_Ncom + eryM1_KS + eryM6_AT_ACP + mlsA8_Ccom + pPM021_MfeI_XhoI + lacI_lacUV5	pks12_Ncom	(eryM1_KS)eryM6	mlsA8_Ccom	EM*	lacUV5	final_plate_2	D2	pks12_Ncom + (eryM1_KS)eryM6 + mlsA8_Ccom
JBx_203516	glycerol-stock-11-C9	pAN_00730	pks12_Ncom + lipM1_KS + eryM1_AT_ACP + mlsA8_Ccom + pPM021_MfeI_XhoI + lacI_T7_6xHis_TEV	pks12_Ncom	(lipM1_KS)eryM1	mlsA8_Ccom	EM*	T7	final_plate_2	E2	pks12_Ncom + (lipM1_KS)eryM1 + mlsA8_Ccom
JBx_203520	glycerol-stock-12-D1	pAN_00734	pks12_Ncom + lipM1_KS + pikM1_AT_ACP + mlsA8_Ccom + pPM021_MfeI_XhoI + lacI_T7_6xHis_TEV	pks12_Ncom	(lipM1_KS)pikM1	mlsA8_Ccom	EM*	T7	final_plate_2	F2	pks12_Ncom + (lipM1_KS)pikM1 + mlsA8_Ccom
JBx_203546	glycerol-stock-12-A9	pAN_00760	pks12_Ncom + pikM1_KS + mlsB1_AT_ACP + mlsA8_Ccom + pPM021_MfeI_XhoI + lacI_T7_6xHis_TEV	pks12_Ncom	(pikM1_KS)mlsB1	mlsA8_Ccom	EM*	T7	final_plate_2	G2	pks12_Ncom + (pikM1_KS)mlsB1 + mlsA8_Ccom
JBx_203599	glycerol-stock-13-F5	pAN_00813	mlsA9_Ncom + eryM1_KS + eryM6_AT_ACP + pks12_Ccom + pPM021_MfeI_XhoI + lacI_lacUV5	mlsA9_Ncom	(eryM1_KS)eryM6	pks12_Ccom	EM*	lacUV5	final_plate_2	H2	mlsA9_Ncom + (eryM1_KS)eryM6 + pks12_Ccom
JBx_203615	glycerol-stock-13-E10	pAN_00829	mlsA9_Ncom + spnM1_KS + lipM1_AT_ACP + pks12_Ccom + pPM021_MfeI_XhoI + lacI_lacUV5	mlsA9_Ncom	(spnM1_KS)lipM1	pks12_Ccom	EM*	lacUV5	final_plate_2	A3	mlsA9_Ncom + (spnM1_KS)lipM1 + pks12_Ccom
JBx_203637	glycerol-stock-15-B4	pAN_00851	mlsA9_Ncom + mlsB1_KS + eryM1_AT_ACP + pks12_Ccom + pPM021_MfeI_XhoI + lacI_lacUV5	mlsA9_Ncom	(mlsB1_KS)eryM1	pks12_Ccom	EM*	lacUV5	final_plate_2	B3	mlsA9_Ncom + (mlsB1_KS)eryM1 + pks12_Ccom
JBx_203639	glycerol-stock-15-A5	pAN_00853	mlsA9_Ncom + mlsB1_KS + lipM1_AT_ACP + pks12_Ccom + pPM021_MfeI_XhoI + lacI_lacUV5	mlsA9_Ncom	(mlsB1_KS)lipM1	pks12_Ccom	EM*	lacUV5	final_plate_2	C3	mlsA9_Ncom + (mlsB1_KS)lipM1 + pks12_Ccom
JBx_203642	glycerol-stock-15-C5	pAN_00856	mlsA9_Ncom + mlsB1_KS + pikM1_AT_ACP + pks12_Ccom + pPM021_MfeI_XhoI + lacI_T7_6xHis_TEV	mlsA9_Ncom	(mlsB1_KS)pikM1	pks12_Ccom	EM*	T7	final_plate_2	D3	mlsA9_Ncom + (mlsB1_KS)pikM1 + pks12_Ccom
JBx_203643	glycerol-stock-15-A6	pAN_00857	mlsA9_Ncom + mlsB1_KS + pikM1_AT_ACP + pks12_Ccom + pPM021_MfeI_XhoI + lacI_lacUV5	mlsA9_Ncom	(mlsB1_KS)pikM1	pks12_Ccom	EM*	lacUV5	final_plate_2	E3	mlsA9_Ncom + (mlsB1_KS)pikM1 + pks12_Ccom
JBx_203648	glycerol-stock-15-H6	pAN_00862	mlsA9_Ncom + pks12M1_KS + eryM1_AT_ACP + pks12_Ccom + pPM021_MfeI_XhoI + lacI_T7_6xHis_TEV	mlsA9_Ncom	(pks12M1_KS)eryM1	pks12_Ccom	EM*	T7	final_plate_2	F3	mlsA9_Ncom + (pks12M1_KS)eryM1 + pks12_Ccom
JBx_203660	glycerol-stock-15-A8	pAN_00874	mlsA9_Ncom + eryM6_KS + eryM1_AT_ACP + pks12_Ccom + pPM021_MfeI_XhoI + lacI_T7_6xHis_TEV	mlsA9_Ncom	(eryM6_KS)eryM1	pks12_Ccom	EM*	T7	final_plate_2	G3	mlsA9_Ncom + (eryM6_KS)eryM1 + pks12_Ccom
JBx_203662	glycerol-stock-15-A9	pAN_00876	mlsA9_Ncom + eryM6_KS + lipM1_AT_ACP + pks12_Ccom + pPM021_MfeI_XhoI + lacI_T7_6xHis_TEV	mlsA9_Ncom	(eryM6_KS)lipM1	pks12_Ccom	EM*	T7	final_plate_2	H3	mlsA9_Ncom + (eryM6_KS)lipM1 + pks12_Ccom

## Sheet: Sheet1
Reference_ID	id	name	parts	Left	Module	Right	Category	Promoter	FINAL_PLATE	FINAL_WELL
JBx_203410	glycerol-stock-8-A3	pAN_00624	jamC + mlsA8_Ccom + pPM021_MfeI_XhoI + lacI_T7_6xHis_TEV		jamC	mlsA8_Ccom	LM	T7	final_plate_1	D7
JBx_203412	glycerol-stock-8-A4	pAN_00626	jamC + pks12_Ccom + pPM021_MfeI_XhoI + lacI_T7_6xHis_TEV		jamC	pks12_Ccom	LM	T7	final_plate_1	F7
JBx_203262	glycerol-stock-4-D9	pAN_00476	pks12_Ncom + nigM1 + borA1_Ccom + pPM021_MfeI_XhoI + lacI_T7_6xHis_TEV	pks12_Ncom	nigM1	borA1_Ccom	EM	T7	final_plate_1	B4	nigM1	non-reducing malonyl-CoA extension module	KS-AT-ACP	EM
JBx_203212	glycerol-stock-4-E4	pAN_00426	pks12_Ncom + eryM6_epoAT + mlsA8_Ccom + pPM021_MfeI_XhoI + lacI_T7_6xHis_TEV	pks12_Ncom	eryM6_epoAT	mlsA8_Ccom	EM	T7	final_plate_1	D3	debsM6(epoAT)	ketone-reducing malonyl-CoA extension module	KS-AT-ACP	EM
JBx_203222	glycerol-stock-4-F5	pAN_00436	pks12_Ncom + lipM1_YtoF_borAT + borA1_Ccom + pPM021_MfeI_XhoI + lacI_T7_6xHis_TEV	pks12_Ncom	lipM1_YtoF_borAT	borA1_Ccom	EM	T7	final_plate_1	F3	lipM1_YtoF_borAT	non-reducing malonyl-CoA extension module	KS-AT-ACP	EM
JBx_203450	glycerol-stock-10-A1	pAN_00664	borA2_Ncom + debsTE + pPM021_MfeI_XhoI + lacI_T7_6xHis_TEV	borA2_Ncom	debsTE		TE	T7	final_plate_1	A11
JBx_203468	glycerol-stock-10-A6	pAN_00682	mlsA9_Ncom + debsTE + pPM021_MfeI_XhoI + lacI_T7_6xHis_TEV	mlsA9_Ncom	debsTE		TE	T7	final_plate_1	H11

## Sheet: 220217_putida_transformation
Reference_ID	id	name	parts	Left	Module	Right	Category	Promoter	FINAL_PLATE	FINAL_WELL	TRANSFORMATION_PLATE	TRANSFORMATION_WELL
JBx_202791	glycerol-stock-1-D1	pAN_00005	borA2_Ncom + borM1 + mlsA8_Ccom + pPM021_MfeI_XhoI + lacI_lacUV5	borA2_Ncom	borM1	mlsA8_Ccom	EM	lacUV5	final_plate_1	A1	putida_transformation_plate_1	A1
JBx_202829	glycerol-stock-1-H1	pAN_00043	borA2_Ncom + eryM6_epoAT + pks12_Ccom + pPM021_MfeI_XhoI + lacI_lacUV5	borA2_Ncom	eryM6_epoAT	pks12_Ccom	EM	lacUV5	final_plate_1	B1	putida_transformation_plate_1	B1
JBx_203043	glycerol-stock-2-D5	pAN_00257	mlsA9_Ncom + pikM6 + borA1_Ccom + pPM021_MfeI_XhoI + lacI_lacUV5	mlsA9_Ncom	pikM6	borA1_Ccom	EM	lacUV5	final_plate_1	E1	putida_transformation_plate_1	C1
JBx_203061	glycerol-stock-3-C2	pAN_00275	mlsA9_Ncom + hygM3 + pks12_Ccom + pPM021_MfeI_XhoI + lacI_lacUV5	mlsA9_Ncom	hygM3	pks12_Ccom	EM	lacUV5	final_plate_1	F1	putida_transformation_plate_1	D1
JBx_203083	glycerol-stock-3-G2	pAN_00297	mlsA9_Ncom + ctgM2 + borA1_Ccom + pPM021_MfeI_XhoI + lacI_lacUV5	mlsA9_Ncom	ctgM2	borA1_Ccom	EM	lacUV5	final_plate_1	G1	putida_transformation_plate_1	E1
JBx_203155	glycerol-stock-3-C4	pAN_00369	mlsA9_Ncom + rifM2 + borA1_Ccom + pPM021_MfeI_XhoI + lacI_lacUV5	mlsA9_Ncom	rifM2	borA1_Ccom	EM	lacUV5	final_plate_1	A2	putida_transformation_plate_1	F1
JBx_203171	glycerol-stock-3-A7	pAN_00385	mlsA9_Ncom + pks6tb + borA1_Ccom + pPM021_MfeI_XhoI + lacI_lacUV5	mlsA9_Ncom	pks6tb	borA1_Ccom	EM	lacUV5	final_plate_1	D2	putida_transformation_plate_1	G1
JBx_203191	glycerol-stock-4-E1	pAN_00405	pks12_Ncom + borM5 + borA1_Ccom + pPM021_MfeI_XhoI + lacI_lacUV5	pks12_Ncom	borM5	borA1_Ccom	EM	lacUV5	final_plate_1	E2	putida_transformation_plate_1	H1
JBx_203193	glycerol-stock-4-A2	pAN_00407	pks12_Ncom + borM5 + mlsA8_Ccom + pPM021_MfeI_XhoI + lacI_lacUV5	pks12_Ncom	borM5	mlsA8_Ccom	EM	lacUV5	final_plate_1	F2	putida_transformation_plate_1	A2
JBx_203199	glycerol-stock-4-A3	pAN_00413	pks12_Ncom + eryM1 + borA1_Ccom + pPM021_MfeI_XhoI + lacI_lacUV5	pks12_Ncom	eryM1	borA1_Ccom	EM	lacUV5	final_plate_1	G2	putida_transformation_plate_1	B2
JBx_203201	glycerol-stock-4-B3	pAN_00415	pks12_Ncom + eryM1 + mlsA8_Ccom + pPM021_MfeI_XhoI + lacI_lacUV5	pks12_Ncom	eryM1	mlsA8_Ccom	EM	lacUV5	final_plate_1	H2	putida_transformation_plate_1	C2
JBx_203205	glycerol-stock-4-D3	pAN_00419	pks12_Ncom + eryM2 + mlsA8_Ccom + pPM021_MfeI_XhoI + lacI_lacUV5	pks12_Ncom	eryM2	mlsA8_Ccom	EM	lacUV5	final_plate_1	B3	putida_transformation_plate_1	D2
JBx_203221	glycerol-stock-4-C5	pAN_00435	pks12_Ncom + lipM1_YtoF + mlsA8_Ccom + pPM021_MfeI_XhoI + lacI_lacUV5	pks12_Ncom	lipM1_YtoF	mlsA8_Ccom	EM	lacUV5	final_plate_1	E3	putida_transformation_plate_1	E2
JBx_203223	glycerol-stock-4-A6	pAN_00437	pks12_Ncom + lipM1_YtoF_borAT + borA1_Ccom + pPM021_MfeI_XhoI + lacI_lacUV5	pks12_Ncom	lipM1_YtoF_borAT	borA1_Ccom	EM	lacUV5	final_plate_1	G3	putida_transformation_plate_1	F2
JBx_203235	glycerol-stock-4-A7	pAN_00449	pks12_Ncom + pikM6 + borA1_Ccom + pPM021_MfeI_XhoI + lacI_lacUV5	pks12_Ncom	pikM6	borA1_Ccom	EM	lacUV5	final_plate_1	H3	putida_transformation_plate_1	G2
JBx_203251	glycerol-stock-4-F8	pAN_00465	pks12_Ncom + hygM3 + borA1_Ccom + pPM021_MfeI_XhoI + lacI_lacUV5	pks12_Ncom	hygM3	borA1_Ccom	EM	lacUV5	final_plate_1	A4	putida_transformation_plate_1	H2
JBx_203275	glycerol-stock-4-B11	pAN_00489	pks12_Ncom + ctgM2 + borA1_Ccom + pPM021_MfeI_XhoI + lacI_lacUV5	pks12_Ncom	ctgM2	borA1_Ccom	EM	lacUV5	final_plate_1	G4	putida_transformation_plate_1	A3
JBx_203289	glycerol-stock-4-H11	pAN_00503	pks12_Ncom + mlsA8 + mlsA8_Ccom + pPM021_MfeI_XhoI + lacI_lacUV5	pks12_Ncom	mlsA8	mlsA8_Ccom	EM	lacUV5	final_plate_1	A5	putida_transformation_plate_1	B3
JBx_203291	glycerol-stock-5-A1	pAN_00505	pks12_Ncom + mlsA9 + borA1_Ccom + pPM021_MfeI_XhoI + lacI_lacUV5	pks12_Ncom	mlsA9	borA1_Ccom	EM	lacUV5	final_plate_1	B5	putida_transformation_plate_1	C3
JBx_203297	glycerol-stock-5-F2	pAN_00511	pks12_Ncom + mlsB1 + mlsA8_Ccom + pPM021_MfeI_XhoI + lacI_lacUV5	pks12_Ncom	mlsB1	mlsA8_Ccom	EM	lacUV5	final_plate_1	E5	putida_transformation_plate_1	D3
JBx_203317	glycerol-stock-6-B7	pAN_00531	pks12_Ncom + ppsBtb + mlsA8_Ccom + pPM021_MfeI_XhoI + lacI_lacUV5	pks12_Ncom	ppsBtb	mlsA8_Ccom	EM	lacUV5	final_plate_1	G5	putida_transformation_plate_1	E3
JBx_203355	glycerol-stock-7-F1	pAN_00569	pks12_Ncom + spnM2 + borA1_Ccom + pPM021_MfeI_XhoI + lacI_lacUV5	pks12_Ncom	spnM2	borA1_Ccom	EM	lacUV5	final_plate_1	A6	putida_transformation_plate_1	F3
JBx_203365	glycerol-stock-7-A4	pAN_00579	pks12_Ncom + pks6tb + mlsA8_Ccom + pPM021_MfeI_XhoI + lacI_lacUV5	pks12_Ncom	pks6tb	mlsA8_Ccom	EM	lacUV5	final_plate_1	C6	putida_transformation_plate_1	G3
JBx_203375	glycerol-stock-7-E5	pAN_00589	lipLM + mlsA8_Ccom + pPM021_MfeI_XhoI + lacI_lacUV5		lipLM	mlsA8_Ccom	LM	lacUV5	final_plate_1	E6	putida_transformation_plate_1	H3
JBx_203403	glycerol-stock-7-H11	pAN_00617	cndLM + borA1_Ccom + pPM021_MfeI_XhoI + lacI_lacUV5		cndLM	borA1_Ccom	LM	lacUV5	final_plate_1	G6	putida_transformation_plate_1	A4
JBx_203405	glycerol-stock-8-A1	pAN_00619	cndLM + mlsA8_Ccom + pPM021_MfeI_XhoI + lacI_lacUV5		cndLM	mlsA8_Ccom	LM	lacUV5	final_plate_1	A7	putida_transformation_plate_1	B4
JBx_203407	glycerol-stock-8-D1	pAN_00621	cndLM + pks12_Ccom + pPM021_MfeI_XhoI + lacI_lacUV5		cndLM	pks12_Ccom	LM	lacUV5	final_plate_1	B7	putida_transformation_plate_1	C4
JBx_203409	glycerol-stock-8-D2	pAN_00623	jamC + borA1_Ccom + pPM021_MfeI_XhoI + lacI_lacUV5		jamC	borA1_Ccom	LM	lacUV5	final_plate_1	C7	putida_transformation_plate_1	D4
JBx_203411	glycerol-stock-8-C3	pAN_00625	jamC + mlsA8_Ccom + pPM021_MfeI_XhoI + lacI_lacUV5		jamC	mlsA8_Ccom	LM	lacUV5	final_plate_1	E7	putida_transformation_plate_1	E4
JBx_203419	glycerol-stock-9-E1	pAN_00633	mycLM + pks12_Ccom + pPM021_MfeI_XhoI + lacI_lacUV5		mycLM	pks12_Ccom	LM	lacUV5	final_plate_1	B8	putida_transformation_plate_1	F4
JBx_203421	glycerol-stock-9-E2	pAN_00635	cylB + borA1_Ccom + pPM021_MfeI_XhoI + lacI_lacUV5		cylB	borA1_Ccom	LM	lacUV5	final_plate_1	D8	putida_transformation_plate_1	G4
JBx_203423	glycerol-stock-9-C3	pAN_00637	cylB + mlsA8_Ccom + pPM021_MfeI_XhoI + lacI_lacUV5		cylB	mlsA8_Ccom	LM	lacUV5	final_plate_1	F8	putida_transformation_plate_1	H4
JBx_203425	glycerol-stock-9-C4	pAN_00639	cylB + pks12_Ccom + pPM021_MfeI_XhoI + lacI_lacUV5		cylB	pks12_Ccom	LM	lacUV5	final_plate_1	H8	putida_transformation_plate_1	A5
JBx_203427	glycerol-stock-9-C5	pAN_00641	hctB + borA1_Ccom + pPM021_MfeI_XhoI + lacI_lacUV5		hctB	borA1_Ccom	LM	lacUV5	final_plate_1	B9	putida_transformation_plate_1	B5
JBx_203429	glycerol-stock-9-C6	pAN_00643	hctB + mlsA8_Ccom + pPM021_MfeI_XhoI + lacI_lacUV5		hctB	mlsA8_Ccom	LM	lacUV5	final_plate_1	D9	putida_transformation_plate_1	C5
JBx_203433	glycerol-stock-9-A8	pAN_00647	fluP1 + borA1_Ccom + pPM021_MfeI_XhoI + lacI_lacUV5		fluP1	borA1_Ccom	LM	lacUV5	final_plate_1	G9	putida_transformation_plate_1	D5
JBx_203435	glycerol-stock-9-A9	pAN_00649	fluP1 + mlsA8_Ccom + pPM021_MfeI_XhoI + lacI_lacUV5		fluP1	mlsA8_Ccom	LM	lacUV5	final_plate_1	A10	putida_transformation_plate_1	E5
JBx_203437	glycerol-stock-9-A10	pAN_00651	fluP1 + pks12_Ccom + pPM021_MfeI_XhoI + lacI_lacUV5		fluP1	pks12_Ccom	LM	lacUV5	final_plate_1	C10	putida_transformation_plate_1	F5
JBx_203445	glycerol-stock-9-H11	pAN_00659	ppsLM + borA1_Ccom + pPM021_MfeI_XhoI + lacI_lacUV5		ppsLM	borA1_Ccom	LM	lacUV5	final_plate_1	E10	putida_transformation_plate_1	G5
JBx_203447	glycerol-stock-9-A12	pAN_00661	ppsLM + mlsA8_Ccom + pPM021_MfeI_XhoI + lacI_lacUV5		ppsLM	mlsA8_Ccom	LM	lacUV5	final_plate_1	F10	putida_transformation_plate_1	H5
JBx_203449	glycerol-stock-9-D12	pAN_00663	ppsLM + pks12_Ccom + pPM021_MfeI_XhoI + lacI_lacUV5		ppsLM	pks12_Ccom	LM	lacUV5	final_plate_1	H10	putida_transformation_plate_1	A6
JBx_203451	glycerol-stock-10-F1	pAN_00665	borA2_Ncom + debsTE + pPM021_MfeI_XhoI + lacI_lacUV5	borA2_Ncom	debsTE		TE	lacUV5	final_plate_1	B11	putida_transformation_plate_1	B6
JBx_203459	glycerol-stock-10-C4	pAN_00673	borA2_Ncom + borTE + pPM021_MfeI_XhoI + lacI_lacUV5	borA2_Ncom	borTE		TE	lacUV5	final_plate_1	E11	putida_transformation_plate_1	C6
JBx_203467	glycerol-stock-10-B5	pAN_00681	borA2_Ncom + debsTEshort + pPM021_MfeI_XhoI + lacI_lacUV5	borA2_Ncom	debsTEshort		TE	lacUV5	final_plate_1	G11	putida_transformation_plate_1	D6
JBx_203473	glycerol-stock-10-A7	pAN_00687	mlsA9_Ncom + zeaTE + pPM021_MfeI_XhoI + lacI_lacUV5	mlsA9_Ncom	zeaTE		TE	lacUV5	final_plate_1	A12	putida_transformation_plate_1	E6
JBx_203475	glycerol-stock-10-F7	pAN_00689	mlsA9_Ncom + flvTE + pPM021_MfeI_XhoI + lacI_lacUV5	mlsA9_Ncom	flvTE		TE	lacUV5	final_plate_1	C12	putida_transformation_plate_1	F6
JBx_203477	glycerol-stock-10-A9	pAN_00691	mlsA9_Ncom + borTE + pPM021_MfeI_XhoI + lacI_lacUV5	mlsA9_Ncom	borTE		TE	lacUV5	final_plate_1	E12	putida_transformation_plate_1	G6
JBx_203485	glycerol-stock-10-A10	pAN_00699	mlsA9_Ncom + debsTEshort + pPM021_MfeI_XhoI + lacI_lacUV5	mlsA9_Ncom	debsTEshort		TE	lacUV5	final_plate_1	G12	putida_transformation_plate_1	H6
JBx_203487	glycerol-stock-10-A11	pAN_00701	pks12_Ncom + debsTE + pPM021_MfeI_XhoI + lacI_lacUV5	pks12_Ncom	debsTE		TE	lacUV5	final_plate_2	A1	putida_transformation_plate_1	A7
JBx_203489	glycerol-stock-10-F11	pAN_00703	pks12_Ncom + pikTE + pPM021_MfeI_XhoI + lacI_lacUV5	pks12_Ncom	pikTE		TE	lacUV5	final_plate_2	C1	putida_transformation_plate_1	B7
JBx_203491	glycerol-stock-10-A12	pAN_00705	pks12_Ncom + zeaTE + pPM021_MfeI_XhoI + lacI_lacUV5	pks12_Ncom	zeaTE		TE	lacUV5	final_plate_2	D1	putida_transformation_plate_1	C7
JBx_203493	glycerol-stock-11-D1	pAN_00707	pks12_Ncom + flvTE + pPM021_MfeI_XhoI + lacI_lacUV5	pks12_Ncom	flvTE		TE	lacUV5	final_plate_2	F1	putida_transformation_plate_1	D7
JBx_203495	glycerol-stock-11-D2	pAN_00709	pks12_Ncom + borTE + pPM021_MfeI_XhoI + lacI_lacUV5	pks12_Ncom	borTE		TE	lacUV5	final_plate_2	H1	putida_transformation_plate_1	E7
JBx_203503	glycerol-stock-11-B4	pAN_00717	pks12_Ncom + debsTEshort + pPM021_MfeI_XhoI + lacI_lacUV5	pks12_Ncom	debsTEshort		TE	lacUV5	final_plate_2	B2	putida_transformation_plate_1	F7
JBx_203515	glycerol-stock-11-G8	pAN_00729	pks12_Ncom + eryM1_KS + eryM6_AT_ACP + mlsA8_Ccom + pPM021_MfeI_XhoI + lacI_lacUV5	pks12_Ncom		mlsA8_Ccom	EM*	lacUV5	final_plate_2	D2	putida_transformation_plate_1	G7
JBx_203599	glycerol-stock-13-F5	pAN_00813	mlsA9_Ncom + eryM1_KS + eryM6_AT_ACP + pks12_Ccom + pPM021_MfeI_XhoI + lacI_lacUV5	mlsA9_Ncom		pks12_Ccom	EM*	lacUV5	final_plate_2	H2	putida_transformation_plate_1	H7
JBx_203615	glycerol-stock-13-E10	pAN_00829	mlsA9_Ncom + spnM1_KS + lipM1_AT_ACP + pks12_Ccom + pPM021_MfeI_XhoI + lacI_lacUV5	mlsA9_Ncom		pks12_Ccom	EM*	lacUV5	final_plate_2	A3	putida_transformation_plate_1	A8
JBx_203637	glycerol-stock-15-B4	pAN_00851	mlsA9_Ncom + mlsB1_KS + eryM1_AT_ACP + pks12_Ccom + pPM021_MfeI_XhoI + lacI_lacUV5	mlsA9_Ncom		pks12_Ccom	EM*	lacUV5	final_plate_2	B3	putida_transformation_plate_1	B8
JBx_203639	glycerol-stock-15-A5	pAN_00853	mlsA9_Ncom + mlsB1_KS + lipM1_AT_ACP + pks12_Ccom + pPM021_MfeI_XhoI + lacI_lacUV5	mlsA9_Ncom		pks12_Ccom	EM*	lacUV5	final_plate_2	C3	putida_transformation_plate_1	C8
JBx_203643	glycerol-stock-15-A6	pAN_00857	mlsA9_Ncom + mlsB1_KS + pikM1_AT_ACP + pks12_Ccom + pPM021_MfeI_XhoI + lacI_lacUV5	mlsA9_Ncom		pks12_Ccom	EM*	lacUV5	final_plate_2	E3	putida_transformation_plate_1	D8
