# Supplementary material for: Automated Platform for the Plasmid Construction Process
Source: ACS Synth Biol. 2023 Nov 10;12(12):3506–13. doi: 10.1021/acssynbio.3c00292 (PMC10729297; doi:10.1021/acssynbio.3c00292)
Supplement: Supplementary file 2 — sb3c00292_si_002.zip [file sb3c00292_si_002.zip › dnada_supplementary_material_pks_library_build/divaseq/ngs_submission/211028_divaseq_submission_form_create.ipynb]

# %% [code]
import os
import pandas as pd

# %% [code]
glycerol = pd.read_csv('211028_zag-analysis-manual.csv')
registry = pd.read_csv('registry_worksheet.csv').rename(columns={'Name': 'name'})
glycerol.head()

# %% [code]
registry.head()

# %% [code]
glycerol = glycerol.merge(registry, on='name', how='left')
glycerol.head()

# %% [code]
glycerol['Sample_Name'] = glycerol['GLYCEROL_PLATE'] + '-' + glycerol['GLYCEROL_WELL']

# %% [code]
glycerol.head()

# %% [code]
glycerol.to_csv('211028_diva_sheet.csv')

# %% [code]
raw_quads = """Rows, Quads
A1
A3
A5
A7
A9
A11
A13
A15
A17
A19
A21
A23
C1
C3
C5
C7
C9
C11
C13
C15
C17
C19
C21
C23
E1
E3
E5
E7
E9
E11
E13
E15
E17
E19
E21
E23
G1
G3
G5
G7
G9
G11
G13
G15
G17
G19
G21
G23
I1
I3
I5
I7
I9
I11
I13
I15
I17
I19
I21
I23
K1
K3
K5
K7
K9
K11
K13
K15
K17
K19
K21
K23
M1
M3
M5
M7
M9
M11
M13
M15
M17
M19
M21
M23
O1
O3
O5
O7
O9
O11
O13
O15
O17
O19
O21
O23
A2
A4
A6
A8
A10
A12
A14
A16
A18
A20
A22
A24
C2
C4
C6
C8
C10
C12
C14
C16
C18
C20
C22
C24
E2
E4
E6
E8
E10
E12
E14
E16
E18
E20
E22
E24
G2
G4
G6
G8
G10
G12
G14
G16
G18
G20
G22
G24
I2
I4
I6
I8
I10
I12
I14
I16
I18
I20
I22
I24
K2
K4
K6
K8
K10
K12
K14
K16
K18
K20
K22
K24
M2
M4
M6
M8
M10
M12
M14
M16
M18
M20
M22
M24
O2
O4
O6
O8
O10
O12
O14
O16
O18
O20
O22
O24
B1
B3
B5
B7
B9
B11
B13
B15
B17
B19
B21
B23
D1
D3
D5
D7
D9
D11
D13
D15
D17
D19
D21
D23
F1
F3
F5
F7
F9
F11
F13
F15
F17
F19
F21
F23
H1
H3
H5
H7
H9
H11
H13
H15
H17
H19
H21
H23
J1
J3
J5
J7
J9
J11
J13
J15
J17
J19
J21
J23
L1
L3
L5
L7
L9
L11
L13
L15
L17
L19
L21
L23
N1
N3
N5
N7
N9
N11
N13
N15
N17
N19
N21
N23
P1
P3
P5
P7
P9
P11
P13
P15
P17
P19
P21
P23
B2
B4
B6
B8
B10
B12
B14
B16
B18
B20
B22
B24
D2
D4
D6
D8
D10
D12
D14
D16
D18
D20
D22
D24
F2
F4
F6
F8
F10
F12
F14
F16
F18
F20
F22
F24
H2
H4
H6
H8
H10
H12
H14
H16
H18
H20
H22
H24
J2
J4
J6
J8
J10
J12
J14
J16
J18
J20
J22
J24
L2
L4
L6
L8
L10
L12
L14
L16
L18
L20
L22
L24
N2
N4
N6
N8
N10
N12
N14
N16
N18
N20
N22
N24
P2
P4
P6
P8
P10
P12
P14
P16
P18
P20
P22
P24
"""

# %% [code]
quads = pd.DataFrame({'Rows, Quads': raw_quads.split('\n')[1:]})

# %% [code]
quads

# %% [code]
glycerol.head()

# %% [code]
glycerol.loc[glycerol['GOOD'],['DIVA_PLATE','DIVA_WELL']].groupby('DIVA_PLATE').agg('count')

# %% [code]
def create_diva_sheet_labels(quads, glycerol, plate_number: int):
    quads_diva_1 = quads.merge(
        glycerol.loc[
            (glycerol['DIVA_PLATE']==f'aanava {plate_number} 211019') & (glycerol['GOOD']), 
            ['DIVA_PLATE', 'DIVA_WELL', 'Sample_Name', 'Part ID']], 
        how='left', 
        left_on='Rows, Quads', 
        right_on='DIVA_WELL')
    quads_diva_1['Sample_Type'] = quads_diva_1['DIVA_PLATE'].apply(lambda p: 'Plasmid__purified' if not pd.isna(p) else '')
    return quads_diva_1

# %% [code]
diva_plate_1 = create_diva_sheet_labels(quads, glycerol, 1)
diva_plate_1.head(15)

# %% [code]
diva_plate_2 = create_diva_sheet_labels(quads, glycerol, 2)
diva_plate_2.head(15)

# %% [code]
diva_plate_3 = create_diva_sheet_labels(quads, glycerol, 3)
diva_plate_3.head(15)

# %% [code]
diva_plate_4 = create_diva_sheet_labels(quads, glycerol, 4)
diva_plate_4.head(15)

# %% [code]
diva_plate_1.to_csv('211028_diva_sheet_labels_1.csv')
diva_plate_2.to_csv('211028_diva_sheet_labels_2.csv')
diva_plate_3.to_csv('211028_diva_sheet_labels_3.csv')
diva_plate_4.to_csv('211028_diva_sheet_labels_4.csv')
