# Supplementary material for: Automated Platform for the Plasmid Construction Process
Source: ACS Synth Biol. 2023 Nov 10;12(12):3506–13. doi: 10.1021/acssynbio.3c00292 (PMC10729297; doi:10.1021/acssynbio.3c00292)
Supplement: Supplementary file 2 — sb3c00292_si_002.zip [file sb3c00292_si_002.zip › dnada_supplementary_material_pks_library_build/divaseq/ngs_submission/211028_zag-analysis-manual.csv]

j5_construct_id	name	parts	assembly_method	TRANSFORMATION_PLATE	TRANSFORMATION_WELL	QPLATE	QWELL	GLYCEROL_PLATE	GLYCEROL_WELL	DIVA_PLATE	DIVA_WELL	DIVA_VOLUME	PRIMER1_SEQ	PRIMER1_PLATE	PRIMER1_WELL	PRIMER1_VOLUME	PRIMER2_SEQ	PRIMER2_PLATE	PRIMER2_WELL	PRIMER2_VOLUME	PCR_LENGTH	COLONY_PCR_PLATE	COLONY_PCR_WELL	OUTPUT_LOCATION	BAND_SIZE	BAND_%_OF_TOTAL	BAND_CONC_ng/ul	BAND_CONC_nmole/L	GOOD_computer	GOOD	POLYMERASE
0	pAN_00004	borA2_Ncom + borM1 + mlsA8_Ccom + pPM021_MfeI_XhoI + lacI_T7_6xHis_TEV	SLIC/Gibson/CPEC	consolidated_gibson_plate_1	A1	consolidated_gibson_plate_1_QPLATE_1	A1	glycerol_stock_1	A1	aanava 1 211019	A1	50	ggaattgtgagcggataaca	colony_pcr_primer_plate	O22	40	tcgttttatttgatgcctgg	colony_pcr_primer_plate	O24	40	4942	colony_pcr_plate_1	A1	colony_pcr_plate_1#A01	692	100.0973197	13.6796	32.7225	FALSE	FALSE	N/A
0	pAN_00004	borA2_Ncom + borM1 + mlsA8_Ccom + pPM021_MfeI_XhoI + lacI_T7_6xHis_TEV	SLIC/Gibson/CPEC	consolidated_gibson_plate_1	A1	consolidated_gibson_plate_1_QPLATE_1	A1	glycerol_stock_1	B1	aanava 1 211019	C1	50	ggaattgtgagcggataaca	colony_pcr_primer_plate	O22	40	tcgttttatttgatgcctgg	colony_pcr_primer_plate	O24	40	4942	colony_pcr_plate_1	B1	colony_pcr_plate_1#B01	4380	45.54733004	11.0808	4.1271	TRUE	TRUE	N/A
0	pAN_00004	borA2_Ncom + borM1 + mlsA8_Ccom + pPM021_MfeI_XhoI + lacI_T7_6xHis_TEV	SLIC/Gibson/CPEC	consolidated_gibson_plate_1	A1	consolidated_gibson_plate_1_QPLATE_1	A1	glycerol_stock_1	C1	aanava 1 211019	E1	50	ggaattgtgagcggataaca	colony_pcr_primer_plate	O22	40	tcgttttatttgatgcctgg	colony_pcr_primer_plate	O24	40	4942	colony_pcr_plate_1	C1	colony_pcr_plate_1#C01					FALSE	FALSE	N/A
1	pAN_00005	borA2_Ncom + borM1 + mlsA8_Ccom + pPM021_MfeI_XhoI + lacI_lacUV5	SLIC/Gibson/CPEC	consolidated_gibson_plate_1	B1	consolidated_gibson_plate_1_QPLATE_1	A2	glycerol_stock_1	D1	aanava 1 211019	G1	50	ggaattgtgagcggataaca	colony_pcr_primer_plate	O22	40	tcgttttatttgatgcctgg	colony_pcr_primer_plate	O24	40	4860	colony_pcr_plate_1	D1	colony_pcr_plate_1#D01	4242	80.55043379	12.4506	4.7568	TRUE	TRUE	N/A
1	pAN_00005	borA2_Ncom + borM1 + mlsA8_Ccom + pPM021_MfeI_XhoI + lacI_lacUV5	SLIC/Gibson/CPEC	consolidated_gibson_plate_1	B1	consolidated_gibson_plate_1_QPLATE_1	A2	glycerol_stock_1	E1	aanava 1 211019	I1	50	ggaattgtgagcggataaca	colony_pcr_primer_plate	O22	40	tcgttttatttgatgcctgg	colony_pcr_primer_plate	O24	40	4860	colony_pcr_plate_1	E1	colony_pcr_plate_1#E01	441	99.66134344	12.8308	47.981	FALSE	FALSE	N/A
1	pAN_00005	borA2_Ncom + borM1 + mlsA8_Ccom + pPM021_MfeI_XhoI + lacI_lacUV5	SLIC/Gibson/CPEC	consolidated_gibson_plate_1	B1	consolidated_gibson_plate_1_QPLATE_1	A2	glycerol_stock_1	F1	aanava 1 211019	K1	50	ggaattgtgagcggataaca	colony_pcr_primer_plate	O22	40	tcgttttatttgatgcctgg	colony_pcr_primer_plate	O24	40	4860	colony_pcr_plate_1	F1	colony_pcr_plate_1#F01	905	90.90592537	10.9648	20.052	FALSE	FALSE	N/A
1	pAN_00005	borA2_Ncom + borM1 + mlsA8_Ccom + pPM021_MfeI_XhoI + lacI_lacUV5	SLIC/Gibson/CPEC	consolidated_gibson_plate_1	B1	consolidated_gibson_plate_1_QPLATE_1	A2	glycerol_stock_1	G1	aanava 1 211019	M1	50	ggaattgtgagcggataaca	colony_pcr_primer_plate	O22	40	tcgttttatttgatgcctgg	colony_pcr_primer_plate	O24	40	4860	colony_pcr_plate_1	G1	colony_pcr_plate_1#G01	4311	40.27466329	5.7832	2.2126	TRUE	TRUE	N/A
39	pAN_00043	borA2_Ncom + eryM6_epoAT + pks12_Ccom + pPM021_MfeI_XhoI + lacI_lacUV5	SLIC/Gibson/CPEC	consolidated_gibson_plate_1	H3	consolidated_gibson_plate_1_QPLATE_1	C8	glycerol_stock_1	H1	aanava 1 211019	O1	50	ggaattgtgagcggataaca	colony_pcr_primer_plate	O22	40	tcgttttatttgatgcctgg	colony_pcr_primer_plate	O24	40	4683	colony_pcr_plate_1	H1	colony_pcr_plate_1#H01	4208	61.62627747	5.409	2.1136	TRUE	TRUE	N/A
40	pAN_00044	borA2_Ncom + lipM1 + mlsA8_Ccom + pPM021_MfeI_XhoI + lacI_T7_6xHis_TEV	SLIC/Gibson/CPEC	consolidated_gibson_plate_1	A4	consolidated_gibson_plate_1_QPLATE_1	D1	glycerol_stock_1	A2	aanava 1 211019	A3	50	ggaattgtgagcggataaca	colony_pcr_primer_plate	O22	40	tcgttttatttgatgcctgg	colony_pcr_primer_plate	O24	40	5173	colony_pcr_plate_1	A2	colony_pcr_plate_1#A02					FALSE	FALSE	N/A
40	pAN_00044	borA2_Ncom + lipM1 + mlsA8_Ccom + pPM021_MfeI_XhoI + lacI_T7_6xHis_TEV	SLIC/Gibson/CPEC	consolidated_gibson_plate_1	A4	consolidated_gibson_plate_1_QPLATE_1	D1	glycerol_stock_1	B2	aanava 1 211019	C3	50	ggaattgtgagcggataaca	colony_pcr_primer_plate	O22	40	tcgttttatttgatgcctgg	colony_pcr_primer_plate	O24	40	5173	colony_pcr_plate_1	B2	colony_pcr_plate_1#B02	3215	91.36324151	6.2053	3.1784	TRUE	TRUE	N/A
56	pAN_00060	borA2_Ncom + pikM2 + mlsA8_Ccom + pPM021_MfeI_XhoI + lacI_T7_6xHis_TEV	SLIC/Gibson/CPEC	consolidated_gibson_plate_1	A6	consolidated_gibson_plate_1_QPLATE_1	F1	glycerol_stock_1	C2	aanava 1 211019	E3	50	ggaattgtgagcggataaca	colony_pcr_primer_plate	O22	40	tcgttttatttgatgcctgg	colony_pcr_primer_plate	O24	40	6202	colony_pcr_plate_1	C2	colony_pcr_plate_1#C02					FALSE	FALSE	N/A
64	pAN_00068	borA2_Ncom + fosM4 + mlsA8_Ccom + pPM021_MfeI_XhoI + lacI_T7_6xHis_TEV	SLIC/Gibson/CPEC	consolidated_gibson_plate_1	G6	consolidated_gibson_plate_1_QPLATE_1	F7	glycerol_stock_1	D2	aanava 1 211019	G3	50	ggaattgtgagcggataaca	colony_pcr_primer_plate	O22	40	tcgttttatttgatgcctgg	colony_pcr_primer_plate	O24	40	5230	colony_pcr_plate_1	D2	colony_pcr_plate_1#D02					FALSE	FALSE	N/A
66	pAN_00070	borA2_Ncom + fosM4 + pks12_Ccom + pPM021_MfeI_XhoI + lacI_T7_6xHis_TEV	SLIC/Gibson/CPEC	consolidated_gibson_plate_1	A7	consolidated_gibson_plate_1_QPLATE_2	A1	glycerol_stock_1	E2	aanava 1 211019	I3	50	ggaattgtgagcggataaca	colony_pcr_primer_plate	O22	40	tcgttttatttgatgcctgg	colony_pcr_primer_plate	O24	40	5188	colony_pcr_plate_1	E2	colony_pcr_plate_1#E02	552	96.28920287	23.5793	70.5487	FALSE	FALSE	N/A
66	pAN_00070	borA2_Ncom + fosM4 + pks12_Ccom + pPM021_MfeI_XhoI + lacI_T7_6xHis_TEV	SLIC/Gibson/CPEC	consolidated_gibson_plate_1	A7	consolidated_gibson_plate_1_QPLATE_2	A1	glycerol_stock_1	F2	aanava 1 211019	K3	50	ggaattgtgagcggataaca	colony_pcr_primer_plate	O22	40	tcgttttatttgatgcctgg	colony_pcr_primer_plate	O24	40	5188	colony_pcr_plate_1	F2	colony_pcr_plate_1#F02	552	97.19116051	21.5812	64.688	FALSE	FALSE	N/A
92	pAN_00096	borA2_Ncom + hisM2 + mlsA8_Ccom + pPM021_MfeI_XhoI + lacI_T7_6xHis_TEV	SLIC/Gibson/CPEC	consolidated_gibson_plate_1	A9	consolidated_gibson_plate_1_QPLATE_2	C1	glycerol_stock_1	G2	aanava 1 211019	M3	50	ggaattgtgagcggataaca	colony_pcr_primer_plate	O22	40	tcgttttatttgatgcctgg	colony_pcr_primer_plate	O24	40	5191	colony_pcr_plate_1	G2	colony_pcr_plate_1#G02					FALSE	TRUE	N/A
92	pAN_00096	borA2_Ncom + hisM2 + mlsA8_Ccom + pPM021_MfeI_XhoI + lacI_T7_6xHis_TEV	SLIC/Gibson/CPEC	consolidated_gibson_plate_1	A9	consolidated_gibson_plate_1_QPLATE_2	C1	glycerol_stock_1	H2	aanava 1 211019	O3	50	ggaattgtgagcggataaca	colony_pcr_primer_plate	O22	40	tcgttttatttgatgcctgg	colony_pcr_primer_plate	O24	40	5191	colony_pcr_plate_1	H2	colony_pcr_plate_1#H02	4621	48.50205036	2.8623	1.0064	TRUE	TRUE	N/A
96	pAN_00100	borA2_Ncom + blv75M2 + mlsA8_Ccom + pPM021_MfeI_XhoI + lacI_T7_6xHis_TEV	SLIC/Gibson/CPEC	consolidated_gibson_plate_1	E9	consolidated_gibson_plate_1_QPLATE_2	C5	glycerol_stock_1	A3	aanava 1 211019	A5	50	ggaattgtgagcggataaca	colony_pcr_primer_plate	O22	40	tcgttttatttgatgcctgg	colony_pcr_primer_plate	O24	40	3601	colony_pcr_plate_1	A3	colony_pcr_plate_1#A03					FALSE	FALSE	N/A
102	pAN_00106	borA2_Ncom + ctgM2 + pks12_Ccom + pPM021_MfeI_XhoI + lacI_T7_6xHis_TEV	SLIC/Gibson/CPEC	consolidated_gibson_plate_1	C10	consolidated_gibson_plate_1_QPLATE_2	D3	glycerol_stock_1	B3	aanava 1 211019	C5	50	ggaattgtgagcggataaca	colony_pcr_primer_plate	O22	40	tcgttttatttgatgcctgg	colony_pcr_primer_plate	O24	40	3583	colony_pcr_plate_1	B3	colony_pcr_plate_1#B03					FALSE	FALSE	N/A
108	pAN_00112	borA2_Ncom + MASmm + mlsA8_Ccom + pPM021_MfeI_XhoI + lacI_T7_6xHis_TEV	SLIC/Gibson/CPEC	consolidated_gibson_plate_1	A11	consolidated_gibson_plate_1_QPLATE_2	E1	glycerol_stock_1	C3	aanava 1 211019	E5	50	ggaattgtgagcggataaca	colony_pcr_primer_plate	O22	40	tcgttttatttgatgcctgg	colony_pcr_primer_plate	O24	40	6817	colony_pcr_plate_1	C3	colony_pcr_plate_1#C03					FALSE	TRUE	N/A
109	pAN_00113	borA2_Ncom + MASmm + mlsA8_Ccom + pPM021_MfeI_XhoI + lacI_lacUV5	SLIC/Gibson/CPEC	consolidated_gibson_plate_1	B11	consolidated_gibson_plate_1_QPLATE_2	E2	glycerol_stock_1	D3	aanava 1 211019	G5	50	ggaattgtgagcggataaca	colony_pcr_primer_plate	O22	40	tcgttttatttgatgcctgg	colony_pcr_primer_plate	O24	40	6735	colony_pcr_plate_1	D3	colony_pcr_plate_1#D03	641	91.87104275	23.39	60.3333	FALSE	FALSE	N/A
117	pAN_00121	borA2_Ncom + mlsA9 + mlsA8_Ccom + pPM021_MfeI_XhoI + lacI_lacUV5	SLIC/Gibson/CPEC	consolidated_gibson_plate_1	B12	consolidated_gibson_plate_1_QPLATE_2	F2	glycerol_stock_1	E3	aanava 1 211019	I5	50	ggaattgtgagcggataaca	colony_pcr_primer_plate	O22	40	tcgttttatttgatgcctgg	colony_pcr_primer_plate	O24	40	6789	colony_pcr_plate_1	E3	colony_pcr_plate_1#E03	5889	77.36292016	13.7084	3.7143	TRUE	TRUE	N/A
119	pAN_00123	borA2_Ncom + mlsA9 + pks12_Ccom + pPM021_MfeI_XhoI + lacI_lacUV5	SLIC/Gibson/CPEC	consolidated_gibson_plate_1	D12	consolidated_gibson_plate_1_QPLATE_2	F4	glycerol_stock_1	F3	aanava 1 211019	K5	50	ggaattgtgagcggataaca	colony_pcr_primer_plate	O22	40	tcgttttatttgatgcctgg	colony_pcr_primer_plate	O24	40	6747	colony_pcr_plate_1	F3	colony_pcr_plate_1#F03	3001	86.36661436	5.6685	3.0666	FALSE	FALSE	N/A
122	pAN_00126	borA2_Ncom + mlsB1 + pks12_Ccom + pPM021_MfeI_XhoI + lacI_T7_6xHis_TEV	SLIC/Gibson/CPEC	consolidated_gibson_plate_1	G12	consolidated_gibson_plate_1_QPLATE_2	F7	glycerol_stock_1	G3	aanava 1 211019	M5	50	ggaattgtgagcggataaca	colony_pcr_primer_plate	O22	40	tcgttttatttgatgcctgg	colony_pcr_primer_plate	O24	40	5083	colony_pcr_plate_1	G3	colony_pcr_plate_1#G03					FALSE	FALSE	N/A
124	pAN_00128	borA2_Ncom + pks12M1 + mlsA8_Ccom + pPM021_MfeI_XhoI + lacI_T7_6xHis_TEV	SLIC/Gibson/CPEC	consolidated_gibson_plate_2	A1	consolidated_gibson_plate_2_QPLATE_1	A1	glycerol_stock_2	A1	aanava 1 211019	A2	50	ggaattgtgagcggataaca	colony_pcr_primer_plate	O22	40	tcgttttatttgatgcctgg	colony_pcr_primer_plate	O24	40	6577	colony_pcr_plate_1	H3	colony_pcr_plate_1#H03	690	96.81891946	16.3471	39.1602	FALSE	FALSE	N/A
125	pAN_00129	borA2_Ncom + pks12M1 + mlsA8_Ccom + pPM021_MfeI_XhoI + lacI_lacUV5	SLIC/Gibson/CPEC	consolidated_gibson_plate_2	B1	consolidated_gibson_plate_2_QPLATE_1	A2	glycerol_stock_2	B1	aanava 1 211019	C2	50	ggaattgtgagcggataaca	colony_pcr_primer_plate	O22	40	tcgttttatttgatgcctgg	colony_pcr_primer_plate	O24	40	6495	colony_pcr_plate_1	A4	colony_pcr_plate_1#A04	1559	70.33027071	19.6955	20.9705	FALSE	TRUE	N/A
125	pAN_00129	borA2_Ncom + pks12M1 + mlsA8_Ccom + pPM021_MfeI_XhoI + lacI_lacUV5	SLIC/Gibson/CPEC	consolidated_gibson_plate_2	B1	consolidated_gibson_plate_2_QPLATE_1	A2	glycerol_stock_2	C1	aanava 1 211019	E2	50	ggaattgtgagcggataaca	colony_pcr_primer_plate	O22	40	tcgttttatttgatgcctgg	colony_pcr_primer_plate	O24	40	6495	colony_pcr_plate_1	B4	colony_pcr_plate_1#B04	1478	95.89177986	20.7272	23.0375	FALSE	FALSE	N/A
125	pAN_00129	borA2_Ncom + pks12M1 + mlsA8_Ccom + pPM021_MfeI_XhoI + lacI_lacUV5	SLIC/Gibson/CPEC	consolidated_gibson_plate_2	B1	consolidated_gibson_plate_2_QPLATE_1	A2	glycerol_stock_2	D1	aanava 1 211019	G2	50	ggaattgtgagcggataaca	colony_pcr_primer_plate	O22	40	tcgttttatttgatgcctgg	colony_pcr_primer_plate	O24	40	6495	colony_pcr_plate_1	C4	colony_pcr_plate_1#C04					FALSE	TRUE	N/A
131	pAN_00135	borA2_Ncom + pks12M2 + pks12_Ccom + pPM021_MfeI_XhoI + lacI_lacUV5	SLIC/Gibson/CPEC	consolidated_gibson_plate_2	H1	consolidated_gibson_plate_2_QPLATE_1	A8	glycerol_stock_2	E1	aanava 1 211019	I2	50	ggaattgtgagcggataaca	colony_pcr_primer_plate	O22	40	tcgttttatttgatgcctgg	colony_pcr_primer_plate	O24	40	6483	colony_pcr_plate_1	D4	colony_pcr_plate_1#D04	644	80.15386473	23.9006	61.1713	FALSE	FALSE	N/A
131	pAN_00135	borA2_Ncom + pks12M2 + pks12_Ccom + pPM021_MfeI_XhoI + lacI_lacUV5	SLIC/Gibson/CPEC	consolidated_gibson_plate_2	H1	consolidated_gibson_plate_2_QPLATE_1	A8	glycerol_stock_2	F1	aanava 1 211019	K2	50	ggaattgtgagcggataaca	colony_pcr_primer_plate	O22	40	tcgttttatttgatgcctgg	colony_pcr_primer_plate	O24	40	6483	colony_pcr_plate_1	E4	colony_pcr_plate_1#E04	649	80.32599238	17.2631	43.8423	FALSE	FALSE	N/A
131	pAN_00135	borA2_Ncom + pks12M2 + pks12_Ccom + pPM021_MfeI_XhoI + lacI_lacUV5	SLIC/Gibson/CPEC	consolidated_gibson_plate_2	H1	consolidated_gibson_plate_2_QPLATE_1	A8	glycerol_stock_2	G1	aanava 1 211019	M2	50	ggaattgtgagcggataaca	colony_pcr_primer_plate	O22	40	tcgttttatttgatgcctgg	colony_pcr_primer_plate	O24	40	6483	colony_pcr_plate_1	F4	colony_pcr_plate_1#F04	646	95.69498352	13.7329	35.0391	FALSE	TRUE	N/A
131	pAN_00135	borA2_Ncom + pks12M2 + pks12_Ccom + pPM021_MfeI_XhoI + lacI_lacUV5	SLIC/Gibson/CPEC	consolidated_gibson_plate_2	H1	consolidated_gibson_plate_2_QPLATE_1	A8	glycerol_stock_2	H1	aanava 1 211019	O2	50	ggaattgtgagcggataaca	colony_pcr_primer_plate	O22	40	tcgttttatttgatgcctgg	colony_pcr_primer_plate	O24	40	6483	colony_pcr_plate_1	G4	colony_pcr_plate_1#G04	644	97.93074125	18.6561	47.8228	FALSE	FALSE	N/A
140	pAN_00144	borA2_Ncom + ppsBtb + mlsA8_Ccom + pPM021_MfeI_XhoI + lacI_T7_6xHis_TEV	SLIC/Gibson/CPEC	consolidated_gibson_plate_2	A2	consolidated_gibson_plate_2_QPLATE_1	B1	glycerol_stock_2	A2	aanava 1 211019	A4	50	ggaattgtgagcggataaca	colony_pcr_primer_plate	O22	40	tcgttttatttgatgcctgg	colony_pcr_primer_plate	O24	40	4960	colony_pcr_plate_1	H4	colony_pcr_plate_1#H04	646	81.84734929	6.5306	16.6885	FALSE	TRUE	N/A
140	pAN_00144	borA2_Ncom + ppsBtb + mlsA8_Ccom + pPM021_MfeI_XhoI + lacI_T7_6xHis_TEV	SLIC/Gibson/CPEC	consolidated_gibson_plate_2	A2	consolidated_gibson_plate_2_QPLATE_1	B1	glycerol_stock_2	B2	aanava 1 211019	C4	50	ggaattgtgagcggataaca	colony_pcr_primer_plate	O22	40	tcgttttatttgatgcctgg	colony_pcr_primer_plate	O24	40	4960	colony_pcr_plate_1	A5	colony_pcr_plate_1#A05					FALSE	TRUE	N/A
140	pAN_00144	borA2_Ncom + ppsBtb + mlsA8_Ccom + pPM021_MfeI_XhoI + lacI_T7_6xHis_TEV	SLIC/Gibson/CPEC	consolidated_gibson_plate_2	A2	consolidated_gibson_plate_2_QPLATE_1	B1	glycerol_stock_2	C2	aanava 1 211019	E4	50	ggaattgtgagcggataaca	colony_pcr_primer_plate	O22	40	tcgttttatttgatgcctgg	colony_pcr_primer_plate	O24	40	4960	colony_pcr_plate_1	B5	colony_pcr_plate_1#B05	595	95.72824469	9.7773	27.1331	FALSE	FALSE	N/A
141	pAN_00145	borA2_Ncom + ppsBtb + mlsA8_Ccom + pPM021_MfeI_XhoI + lacI_lacUV5	SLIC/Gibson/CPEC	consolidated_gibson_plate_2	B2	consolidated_gibson_plate_2_QPLATE_1	B2	glycerol_stock_2	D2	aanava 1 211019	G4	50	ggaattgtgagcggataaca	colony_pcr_primer_plate	O22	40	tcgttttatttgatgcctgg	colony_pcr_primer_plate	O24	40	4878	colony_pcr_plate_1	C5	colony_pcr_plate_1#C05	4345	88.24057634	4.3237	1.6375	TRUE	TRUE	N/A
152	pAN_00156	borA2_Ncom + ppsCmm + mlsA8_Ccom + pPM021_MfeI_XhoI + lacI_T7_6xHis_TEV	SLIC/Gibson/CPEC	consolidated_gibson_plate_2	A3	consolidated_gibson_plate_2_QPLATE_1	C1	glycerol_stock_2	E2	aanava 1 211019	I4	50	ggaattgtgagcggataaca	colony_pcr_primer_plate	O22	40	tcgttttatttgatgcctgg	colony_pcr_primer_plate	O24	40	6940	colony_pcr_plate_1	D5	colony_pcr_plate_1#D05	4552	46.54174039	2.3148	0.8363	TRUE	TRUE	N/A
152	pAN_00156	borA2_Ncom + ppsCmm + mlsA8_Ccom + pPM021_MfeI_XhoI + lacI_T7_6xHis_TEV	SLIC/Gibson/CPEC	consolidated_gibson_plate_2	A3	consolidated_gibson_plate_2_QPLATE_1	C1	glycerol_stock_2	F2	aanava 1 211019	K4	50	ggaattgtgagcggataaca	colony_pcr_primer_plate	O22	40	tcgttttatttgatgcctgg	colony_pcr_primer_plate	O24	40	6940	colony_pcr_plate_1	E5	colony_pcr_plate_1#E05	4414	51.23662994	11.0894	4.135	TRUE	TRUE	N/A
163	pAN_00167	borA2_Ncom + ppsDmm + pks12_Ccom + pPM021_MfeI_XhoI + lacI_lacUV5	SLIC/Gibson/CPEC	consolidated_gibson_plate_2	H3	consolidated_gibson_plate_2_QPLATE_1	C8	glycerol_stock_2	G2	aanava 1 211019	M4	50	ggaattgtgagcggataaca	colony_pcr_primer_plate	O22	40	tcgttttatttgatgcctgg	colony_pcr_primer_plate	O24	40	5646	colony_pcr_plate_1	F5	colony_pcr_plate_1#F05	654	99.78134293	7.9859	20.1263	FALSE	FALSE	N/A
163	pAN_00167	borA2_Ncom + ppsDmm + pks12_Ccom + pPM021_MfeI_XhoI + lacI_lacUV5	SLIC/Gibson/CPEC	consolidated_gibson_plate_2	H3	consolidated_gibson_plate_2_QPLATE_1	C8	glycerol_stock_2	H2	aanava 1 211019	O4	50	ggaattgtgagcggataaca	colony_pcr_primer_plate	O22	40	tcgttttatttgatgcctgg	colony_pcr_primer_plate	O24	40	5646	colony_pcr_plate_1	G5	colony_pcr_plate_1#G05	4277	56.76002352	5.2125	1.9841	TRUE	TRUE	N/A
163	pAN_00167	borA2_Ncom + ppsDmm + pks12_Ccom + pPM021_MfeI_XhoI + lacI_lacUV5	SLIC/Gibson/CPEC	consolidated_gibson_plate_2	H3	consolidated_gibson_plate_2_QPLATE_1	C8	glycerol_stock_2	A3	aanava 1 211019	A6	50	ggaattgtgagcggataaca	colony_pcr_primer_plate	O22	40	tcgttttatttgatgcctgg	colony_pcr_primer_plate	O24	40	5646	colony_pcr_plate_1	H5	colony_pcr_plate_1#H05	644	96.99521689	27.0315	69.1844	FALSE	FALSE	N/A
164	pAN_00168	borA2_Ncom + ppsEtb + mlsA8_Ccom + pPM021_MfeI_XhoI + lacI_T7_6xHis_TEV	SLIC/Gibson/CPEC	consolidated_gibson_plate_2	A4	consolidated_gibson_plate_2_QPLATE_1	D1	glycerol_stock_2	B3	aanava 1 211019	C6	50	ggaattgtgagcggataaca	colony_pcr_primer_plate	O22	40	tcgttttatttgatgcctgg	colony_pcr_primer_plate	O24	40	3544	colony_pcr_plate_1	A6	colony_pcr_plate_1#A06	3179	91.73324698	14.7308	7.5901	TRUE	TRUE	N/A
164	pAN_00168	borA2_Ncom + ppsEtb + mlsA8_Ccom + pPM021_MfeI_XhoI + lacI_T7_6xHis_TEV	SLIC/Gibson/CPEC	consolidated_gibson_plate_2	A4	consolidated_gibson_plate_2_QPLATE_1	D1	glycerol_stock_2	C3	aanava 1 211019	E6	50	ggaattgtgagcggataaca	colony_pcr_primer_plate	O22	40	tcgttttatttgatgcctgg	colony_pcr_primer_plate	O24	40	3544	colony_pcr_plate_1	B6	colony_pcr_plate_1#B06	3144	91.93888147	9.2964	4.8538	TRUE	TRUE	N/A
179	pAN_00183	borA2_Ncom + spnM1 + pks12_Ccom + pPM021_MfeI_XhoI + lacI_lacUV5	SLIC/Gibson/CPEC	consolidated_gibson_plate_2	H5	consolidated_gibson_plate_2_QPLATE_1	E8	glycerol_stock_2	D3	aanava 1 211019	G6	50	ggaattgtgagcggataaca	colony_pcr_primer_plate	O22	40	tcgttttatttgatgcctgg	colony_pcr_primer_plate	O24	40	5001	colony_pcr_plate_1	C6	colony_pcr_plate_1#C06	866	77.49034286	8.4053	16.0301	FALSE	TRUE	N/A
179	pAN_00183	borA2_Ncom + spnM1 + pks12_Ccom + pPM021_MfeI_XhoI + lacI_lacUV5	SLIC/Gibson/CPEC	consolidated_gibson_plate_2	H5	consolidated_gibson_plate_2_QPLATE_1	E8	glycerol_stock_2	E3	aanava 1 211019	I6	50	ggaattgtgagcggataaca	colony_pcr_primer_plate	O22	40	tcgttttatttgatgcctgg	colony_pcr_primer_plate	O24	40	5001	colony_pcr_plate_1	D6	colony_pcr_plate_1#D06	866	97.31384546	21.965	41.8904	FALSE	FALSE	N/A
189	pAN_00193	borA2_Ncom + pks6tb + mlsA8_Ccom + pPM021_MfeI_XhoI + lacI_lacUV5	SLIC/Gibson/CPEC	consolidated_gibson_plate_2	B7	consolidated_gibson_plate_2_QPLATE_2	A2	glycerol_stock_2	F3	aanava 1 211019	K6	50	ggaattgtgagcggataaca	colony_pcr_primer_plate	O22	40	tcgttttatttgatgcctgg	colony_pcr_primer_plate	O24	40	3441	colony_pcr_plate_1	E6	colony_pcr_plate_1#E06	3322	96.28737276	13.8675	6.8762	TRUE	TRUE	N/A
217	pAN_00221	mlsA9_Ncom + eryM1 + borA1_Ccom + pPM021_MfeI_XhoI + lacI_lacUV5	SLIC/Gibson/CPEC	consolidated_gibson_plate_2	H7	consolidated_gibson_plate_2_QPLATE_2	A8	glycerol_stock_2	G3	aanava 1 211019	M6	50	ggaattgtgagcggataaca	colony_pcr_primer_plate	O22	40	tcgttttatttgatgcctgg	colony_pcr_primer_plate	O24	40	4890	colony_pcr_plate_1	F6	colony_pcr_plate_1#F06	409	98.49431156	11.4018	46.2055	FALSE	FALSE	N/A
217	pAN_00221	mlsA9_Ncom + eryM1 + borA1_Ccom + pPM021_MfeI_XhoI + lacI_lacUV5	SLIC/Gibson/CPEC	consolidated_gibson_plate_2	H7	consolidated_gibson_plate_2_QPLATE_2	A8	glycerol_stock_2	H3	aanava 1 211019	O6	50	ggaattgtgagcggataaca	colony_pcr_primer_plate	O22	40	tcgttttatttgatgcctgg	colony_pcr_primer_plate	O24	40	4890	colony_pcr_plate_1	G6	colony_pcr_plate_1#G06	403	97.20876572	16.0933	65.7029	FALSE	FALSE	N/A
217	pAN_00221	mlsA9_Ncom + eryM1 + borA1_Ccom + pPM021_MfeI_XhoI + lacI_lacUV5	SLIC/Gibson/CPEC	consolidated_gibson_plate_2	H7	consolidated_gibson_plate_2_QPLATE_2	A8	glycerol_stock_2	A4	aanava 1 211019	A8	50	ggaattgtgagcggataaca	colony_pcr_primer_plate	O22	40	tcgttttatttgatgcctgg	colony_pcr_primer_plate	O24	40	4890	colony_pcr_plate_1	H6	colony_pcr_plate_1#H06	405	96.86659402	12.7119	51.7697	FALSE	FALSE	N/A
217	pAN_00221	mlsA9_Ncom + eryM1 + borA1_Ccom + pPM021_MfeI_XhoI + lacI_lacUV5	SLIC/Gibson/CPEC	consolidated_gibson_plate_2	H7	consolidated_gibson_plate_2_QPLATE_2	A8	glycerol_stock_2	B4	aanava 1 211019	C8	50	ggaattgtgagcggataaca	colony_pcr_primer_plate	O22	40	tcgttttatttgatgcctgg	colony_pcr_primer_plate	O24	40	4890	colony_pcr_plate_1	A7	colony_pcr_plate_1#A07	401	97.5602443	14.9674	61.4109	FALSE	FALSE	N/A
233	pAN_00237	mlsA9_Ncom + lipM1 + borA1_Ccom + pPM021_MfeI_XhoI + lacI_lacUV5	SLIC/Gibson/CPEC	consolidated_gibson_plate_2	H9	consolidated_gibson_plate_2_QPLATE_2	C8	glycerol_stock_2	C4	aanava 1 211019	E8	50	ggaattgtgagcggataaca	colony_pcr_primer_plate	O22	40	tcgttttatttgatgcctgg	colony_pcr_primer_plate	O24	40	5127	colony_pcr_plate_1	B7	colony_pcr_plate_1#B07	1478	93.15605648	17.39	19.3937	FALSE	FALSE	N/A
234	pAN_00238	mlsA9_Ncom + lipM1 + pks12_Ccom + pPM021_MfeI_XhoI + lacI_T7_6xHis_TEV	SLIC/Gibson/CPEC	consolidated_gibson_plate_2	A10	consolidated_gibson_plate_2_QPLATE_2	D1	glycerol_stock_2	D4	aanava 1 211019	G8	50	ggaattgtgagcggataaca	colony_pcr_primer_plate	O22	40	tcgttttatttgatgcctgg	colony_pcr_primer_plate	O24	40	5134	colony_pcr_plate_1	C7	colony_pcr_plate_1#C07	2971	77.59590406	9.2298	5.0851	TRUE	TRUE	N/A
234	pAN_00238	mlsA9_Ncom + lipM1 + pks12_Ccom + pPM021_MfeI_XhoI + lacI_T7_6xHis_TEV	SLIC/Gibson/CPEC	consolidated_gibson_plate_2	A10	consolidated_gibson_plate_2_QPLATE_2	D1	glycerol_stock_2	E4	aanava 1 211019	I8	50	ggaattgtgagcggataaca	colony_pcr_primer_plate	O22	40	tcgttttatttgatgcctgg	colony_pcr_primer_plate	O24	40	5134	colony_pcr_plate_1	D7	colony_pcr_plate_1#D07	2971	83.93004742	9.6465	5.3541	TRUE	TRUE	N/A
235	pAN_00239	mlsA9_Ncom + lipM1 + pks12_Ccom + pPM021_MfeI_XhoI + lacI_lacUV5	SLIC/Gibson/CPEC	consolidated_gibson_plate_2	B10	consolidated_gibson_plate_2_QPLATE_2	D2	glycerol_stock_2	F4	aanava 1 211019	K8	50	ggaattgtgagcggataaca	colony_pcr_primer_plate	O22	40	tcgttttatttgatgcctgg	colony_pcr_primer_plate	O24	40	5052	colony_pcr_plate_1	E7	colony_pcr_plate_1#E07	2971	78.0950773	3.2379	1.7679	TRUE	TRUE	N/A
241	pAN_00245	mlsA9_Ncom + lipM1_YtoF_borAT + borA1_Ccom + pPM021_MfeI_XhoI + lacI_lacUV5	SLIC/Gibson/CPEC	consolidated_gibson_plate_2	H10	consolidated_gibson_plate_2_QPLATE_2	D8	glycerol_stock_2	G4	aanava 1 211019	M8	50	ggaattgtgagcggataaca	colony_pcr_primer_plate	O22	40	tcgttttatttgatgcctgg	colony_pcr_primer_plate	O24	40	5058	colony_pcr_plate_1	F7	colony_pcr_plate_1#F07	731	92.99730617	14.5684	32.9798	FALSE	FALSE	N/A
241	pAN_00245	mlsA9_Ncom + lipM1_YtoF_borAT + borA1_Ccom + pPM021_MfeI_XhoI + lacI_lacUV5	SLIC/Gibson/CPEC	consolidated_gibson_plate_2	H10	consolidated_gibson_plate_2_QPLATE_2	D8	glycerol_stock_2	H4	aanava 1 211019	O8	50	ggaattgtgagcggataaca	colony_pcr_primer_plate	O22	40	tcgttttatttgatgcctgg	colony_pcr_primer_plate	O24	40	5058	colony_pcr_plate_1	G7	colony_pcr_plate_1#G07	727	59.19430568	2.761	6.2675	FALSE	TRUE	N/A
249	pAN_00253	mlsA9_Ncom + pikM2 + borA1_Ccom + pPM021_MfeI_XhoI + lacI_lacUV5	SLIC/Gibson/CPEC	consolidated_gibson_plate_2	H11	consolidated_gibson_plate_2_QPLATE_2	E8	glycerol_stock_2	A5	aanava 1 211019	A10	50	ggaattgtgagcggataaca	colony_pcr_primer_plate	O22	40	tcgttttatttgatgcctgg	colony_pcr_primer_plate	O24	40	6156	colony_pcr_plate_1	H7	colony_pcr_plate_1#H07	687	99.60068922	10.9251	26.1715	FALSE	FALSE	N/A
249	pAN_00253	mlsA9_Ncom + pikM2 + borA1_Ccom + pPM021_MfeI_XhoI + lacI_lacUV5	SLIC/Gibson/CPEC	consolidated_gibson_plate_2	H11	consolidated_gibson_plate_2_QPLATE_2	E8	glycerol_stock_2	B5	aanava 1 211019	C10	50	ggaattgtgagcggataaca	colony_pcr_primer_plate	O22	40	tcgttttatttgatgcctgg	colony_pcr_primer_plate	O24	40	6156	colony_pcr_plate_1	A8	colony_pcr_plate_1#A08	682	98.64896996	11.6171	28.1571	FALSE	FALSE	N/A
249	pAN_00253	mlsA9_Ncom + pikM2 + borA1_Ccom + pPM021_MfeI_XhoI + lacI_lacUV5	SLIC/Gibson/CPEC	consolidated_gibson_plate_2	H11	consolidated_gibson_plate_2_QPLATE_2	E8	glycerol_stock_2	C5	aanava 1 211019	E10	50	ggaattgtgagcggataaca	colony_pcr_primer_plate	O22	40	tcgttttatttgatgcctgg	colony_pcr_primer_plate	O24	40	6156	colony_pcr_plate_1	B8	colony_pcr_plate_1#B08	690	98.41109103	17.5899	42.0762	FALSE	FALSE	N/A
253	pAN_00257	mlsA9_Ncom + pikM6 + borA1_Ccom + pPM021_MfeI_XhoI + lacI_lacUV5	SLIC/Gibson/CPEC	consolidated_gibson_plate_2	D12	consolidated_gibson_plate_2_QPLATE_2	F4	glycerol_stock_2	D5	aanava 1 211019	G10	50	ggaattgtgagcggataaca	colony_pcr_primer_plate	O22	40	tcgttttatttgatgcctgg	colony_pcr_primer_plate	O24	40	3477	colony_pcr_plate_1	C8	colony_pcr_plate_1#C08	2943	76.12396061	13.4119	7.4971	TRUE	TRUE	N/A
257	pAN_00261	mlsA9_Ncom + fosM4 + borA1_Ccom + pPM021_MfeI_XhoI + lacI_lacUV5	SLIC/Gibson/CPEC	consolidated_gibson_plate_2	H12	consolidated_gibson_plate_2_QPLATE_2	F8	glycerol_stock_2	E5	aanava 1 211019	I10	50	ggaattgtgagcggataaca	colony_pcr_primer_plate	O22	40	tcgttttatttgatgcctgg	colony_pcr_primer_plate	O24	40	5184	colony_pcr_plate_1	D8	colony_pcr_plate_1#D08	560	93.56389392	17.926	52.9602	FALSE	FALSE	N/A
257	pAN_00261	mlsA9_Ncom + fosM4 + borA1_Ccom + pPM021_MfeI_XhoI + lacI_lacUV5	SLIC/Gibson/CPEC	consolidated_gibson_plate_2	H12	consolidated_gibson_plate_2_QPLATE_2	F8	glycerol_stock_2	F5	aanava 1 211019	K10	50	ggaattgtgagcggataaca	colony_pcr_primer_plate	O22	40	tcgttttatttgatgcctgg	colony_pcr_primer_plate	O24	40	5184	colony_pcr_plate_1	E8	colony_pcr_plate_1#E08	562	101.5838419	5.5928	16.4643	FALSE	FALSE	N/A
257	pAN_00261	mlsA9_Ncom + fosM4 + borA1_Ccom + pPM021_MfeI_XhoI + lacI_lacUV5	SLIC/Gibson/CPEC	consolidated_gibson_plate_2	H12	consolidated_gibson_plate_2_QPLATE_2	F8	glycerol_stock_2	G5	aanava 1 211019	M10	50	ggaattgtgagcggataaca	colony_pcr_primer_plate	O22	40	tcgttttatttgatgcctgg	colony_pcr_primer_plate	O24	40	5184	colony_pcr_plate_1	F8	colony_pcr_plate_1#F08	567	98.07638889	12.7107	37.0208	FALSE	FALSE	N/A
257	pAN_00261	mlsA9_Ncom + fosM4 + borA1_Ccom + pPM021_MfeI_XhoI + lacI_lacUV5	SLIC/Gibson/CPEC	consolidated_gibson_plate_2	H12	consolidated_gibson_plate_2_QPLATE_2	F8	glycerol_stock_2	H5	aanava 1 211019	O10	50	ggaattgtgagcggataaca	colony_pcr_primer_plate	O22	40	tcgttttatttgatgcctgg	colony_pcr_primer_plate	O24	40	5184	colony_pcr_plate_1	G8	colony_pcr_plate_1#G08	562	97.05449058	21.6745	63.5785	FALSE	FALSE	N/A
258	pAN_00262	mlsA9_Ncom + fosM4 + pks12_Ccom + pPM021_MfeI_XhoI + lacI_T7_6xHis_TEV	SLIC/Gibson/CPEC	consolidated_gibson_plate_3	A1	consolidated_gibson_plate_3_QPLATE_1	A1	glycerol_stock_3	A1	aanava 1 211019	B1	50	ggaattgtgagcggataaca	colony_pcr_primer_plate	O22	40	tcgttttatttgatgcctgg	colony_pcr_primer_plate	O24	40	5191	colony_pcr_plate_1	H8	colony_pcr_plate_1#H08	692	79.13315883	7.5277	17.9806	FALSE	FALSE	N/A
258	pAN_00262	mlsA9_Ncom + fosM4 + pks12_Ccom + pPM021_MfeI_XhoI + lacI_T7_6xHis_TEV	SLIC/Gibson/CPEC	consolidated_gibson_plate_3	A1	consolidated_gibson_plate_3_QPLATE_1	A1	glycerol_stock_3	B1	aanava 1 211019	D1	50	ggaattgtgagcggataaca	colony_pcr_primer_plate	O22	40	tcgttttatttgatgcctgg	colony_pcr_primer_plate	O24	40	5191	colony_pcr_plate_1	A9	colony_pcr_plate_1#A09	687	102.8277154	2.7455	6.596	FALSE	FALSE	N/A
258	pAN_00262	mlsA9_Ncom + fosM4 + pks12_Ccom + pPM021_MfeI_XhoI + lacI_T7_6xHis_TEV	SLIC/Gibson/CPEC	consolidated_gibson_plate_3	A1	consolidated_gibson_plate_3_QPLATE_1	A1	glycerol_stock_3	C1	aanava 1 211019	F1	50	ggaattgtgagcggataaca	colony_pcr_primer_plate	O22	40	tcgttttatttgatgcctgg	colony_pcr_primer_plate	O24	40	5191	colony_pcr_plate_1	B9	colony_pcr_plate_1#B09	692	85.88585753	10.0045	23.8619	FALSE	FALSE	N/A
258	pAN_00262	mlsA9_Ncom + fosM4 + pks12_Ccom + pPM021_MfeI_XhoI + lacI_T7_6xHis_TEV	SLIC/Gibson/CPEC	consolidated_gibson_plate_3	A1	consolidated_gibson_plate_3_QPLATE_1	A1	glycerol_stock_3	D1	aanava 1 211019	H1	50	ggaattgtgagcggataaca	colony_pcr_primer_plate	O22	40	tcgttttatttgatgcctgg	colony_pcr_primer_plate	O24	40	5191	colony_pcr_plate_1	C9	colony_pcr_plate_1#C09	690	93.01684958	12.7301	30.4956	FALSE	FALSE	N/A
259	pAN_00263	mlsA9_Ncom + fosM4 + pks12_Ccom + pPM021_MfeI_XhoI + lacI_lacUV5	SLIC/Gibson/CPEC	consolidated_gibson_plate_3	B1	consolidated_gibson_plate_3_QPLATE_1	A2	glycerol_stock_3	E1	aanava 1 211019	J1	50	ggaattgtgagcggataaca	colony_pcr_primer_plate	O22	40	tcgttttatttgatgcctgg	colony_pcr_primer_plate	O24	40	5109	colony_pcr_plate_1	D9	colony_pcr_plate_1#D09	1489	73.3868358	13.6068	15.0523	FALSE	FALSE	N/A
262	pAN_00266	mlsA9_Ncom + fosM5 + pks12_Ccom + pPM021_MfeI_XhoI + lacI_T7_6xHis_TEV	SLIC/Gibson/CPEC	consolidated_gibson_plate_3	C1	consolidated_gibson_plate_3_QPLATE_1	A3	glycerol_stock_3	F1	aanava 1 211019	L1	50	ggaattgtgagcggataaca	colony_pcr_primer_plate	O22	40	tcgttttatttgatgcctgg	colony_pcr_primer_plate	O24	40	5323	colony_pcr_plate_1	E9	colony_pcr_plate_1#E09	931	85.22237583	23.1781	41.153	FALSE	FALSE	N/A
262	pAN_00266	mlsA9_Ncom + fosM5 + pks12_Ccom + pPM021_MfeI_XhoI + lacI_T7_6xHis_TEV	SLIC/Gibson/CPEC	consolidated_gibson_plate_3	C1	consolidated_gibson_plate_3_QPLATE_1	A3	glycerol_stock_3	G1	aanava 1 211019	N1	50	ggaattgtgagcggataaca	colony_pcr_primer_plate	O22	40	tcgttttatttgatgcctgg	colony_pcr_primer_plate	O24	40	5323	colony_pcr_plate_1	F9	colony_pcr_plate_1#F09	939	85.79281608	3.4179	5.9974	FALSE	FALSE	N/A
262	pAN_00266	mlsA9_Ncom + fosM5 + pks12_Ccom + pPM021_MfeI_XhoI + lacI_T7_6xHis_TEV	SLIC/Gibson/CPEC	consolidated_gibson_plate_3	C1	consolidated_gibson_plate_3_QPLATE_1	A3	glycerol_stock_3	H1	aanava 1 211019	P1	50	ggaattgtgagcggataaca	colony_pcr_primer_plate	O22	40	tcgttttatttgatgcctgg	colony_pcr_primer_plate	O24	40	5323	colony_pcr_plate_1	G9	colony_pcr_plate_1#G09	939	76.50260538	5.9314	10.4079	FALSE	FALSE	N/A
269	pAN_00273	mlsA9_Ncom + hygM3 + borA1_Ccom + pPM021_MfeI_XhoI + lacI_lacUV5	SLIC/Gibson/CPEC	consolidated_gibson_plate_3	F1	consolidated_gibson_plate_3_QPLATE_1	A6	glycerol_stock_3	A2	aanava 1 211019	B3	50	ggaattgtgagcggataaca	colony_pcr_primer_plate	O22	40	tcgttttatttgatgcctgg	colony_pcr_primer_plate	O24	40	5151	colony_pcr_plate_1	H9	colony_pcr_plate_1#H09	672	99.87054205	4.783	11.7486	FALSE	FALSE	N/A
269	pAN_00273	mlsA9_Ncom + hygM3 + borA1_Ccom + pPM021_MfeI_XhoI + lacI_lacUV5	SLIC/Gibson/CPEC	consolidated_gibson_plate_3	F1	consolidated_gibson_plate_3_QPLATE_1	A6	glycerol_stock_3	B2	aanava 1 211019	D3	50	ggaattgtgagcggataaca	colony_pcr_primer_plate	O22	40	tcgttttatttgatgcctgg	colony_pcr_primer_plate	O24	40	5151	colony_pcr_plate_1	A10	colony_pcr_plate_1#A10	667	101.6360495	8.6475	21.3363	FALSE	FALSE	N/A
271	pAN_00275	mlsA9_Ncom + hygM3 + pks12_Ccom + pPM021_MfeI_XhoI + lacI_lacUV5	SLIC/Gibson/CPEC	consolidated_gibson_plate_3	H1	consolidated_gibson_plate_3_QPLATE_1	A8	glycerol_stock_3	C2	aanava 1 211019	F3	50	ggaattgtgagcggataaca	colony_pcr_primer_plate	O22	40	tcgttttatttgatgcctgg	colony_pcr_primer_plate	O24	40	5076	colony_pcr_plate_1	B10	colony_pcr_plate_1#B10	4345	74.89400922	11.7827	4.4176	TRUE	TRUE	N/A
276	pAN_00280	mlsA9_Ncom + natM2 + borA1_Ccom + pPM021_MfeI_XhoI + lacI_T7_6xHis_TEV	SLIC/Gibson/CPEC	consolidated_gibson_plate_3	A2	consolidated_gibson_plate_3_QPLATE_1	B1	glycerol_stock_3	D2	aanava 1 211019	H3	50	ggaattgtgagcggataaca	colony_pcr_primer_plate	O22	40	tcgttttatttgatgcctgg	colony_pcr_primer_plate	O24	40	4483	colony_pcr_plate_1	C10	colony_pcr_plate_1#C10					FALSE	TRUE	N/A
283	pAN_00287	mlsA9_Ncom + nigM1 + pks12_Ccom + pPM021_MfeI_XhoI + lacI_lacUV5	SLIC/Gibson/CPEC	consolidated_gibson_plate_3	H2	consolidated_gibson_plate_3_QPLATE_1	B8	glycerol_stock_3	E2	aanava 1 211019	J3	50	ggaattgtgagcggataaca	colony_pcr_primer_plate	O22	40	tcgttttatttgatgcctgg	colony_pcr_primer_plate	O24	40	3438	colony_pcr_plate_1	D10	colony_pcr_plate_1#D10					FALSE	TRUE	N/A
283	pAN_00287	mlsA9_Ncom + nigM1 + pks12_Ccom + pPM021_MfeI_XhoI + lacI_lacUV5	SLIC/Gibson/CPEC	consolidated_gibson_plate_3	H2	consolidated_gibson_plate_3_QPLATE_1	B8	glycerol_stock_3	F2	aanava 1 211019	L3	50	ggaattgtgagcggataaca	colony_pcr_primer_plate	O22	40	tcgttttatttgatgcctgg	colony_pcr_primer_plate	O24	40	3438	colony_pcr_plate_1	E10	colony_pcr_plate_1#E10	931	103.2707378	7.8146	13.8005	FALSE	FALSE	N/A
293	pAN_00297	mlsA9_Ncom + ctgM2 + borA1_Ccom + pPM021_MfeI_XhoI + lacI_lacUV5	SLIC/Gibson/CPEC	consolidated_gibson_plate_3	H3	consolidated_gibson_plate_3_QPLATE_1	C8	glycerol_stock_3	G2	aanava 1 211019	N3	50	ggaattgtgagcggataaca	colony_pcr_primer_plate	O22	40	tcgttttatttgatgcctgg	colony_pcr_primer_plate	O24	40	3579	colony_pcr_plate_1	F10	colony_pcr_plate_1#F10	3179	84.707322	7.1299	3.6933	TRUE	TRUE	N/A
294	pAN_00298	mlsA9_Ncom + ctgM2 + pks12_Ccom + pPM021_MfeI_XhoI + lacI_T7_6xHis_TEV	SLIC/Gibson/CPEC	consolidated_gibson_plate_3	A4	consolidated_gibson_plate_3_QPLATE_1	D1	glycerol_stock_3	H2	aanava 1 211019	P3	50	ggaattgtgagcggataaca	colony_pcr_primer_plate	O22	40	tcgttttatttgatgcctgg	colony_pcr_primer_plate	O24	40	3586	colony_pcr_plate_1	G10	colony_pcr_plate_1#G10	3286	119.1486887	2.049	1.0246	TRUE	TRUE	N/A
294	pAN_00298	mlsA9_Ncom + ctgM2 + pks12_Ccom + pPM021_MfeI_XhoI + lacI_T7_6xHis_TEV	SLIC/Gibson/CPEC	consolidated_gibson_plate_3	A4	consolidated_gibson_plate_3_QPLATE_1	D1	glycerol_stock_3	A3	aanava 1 211019	B5	50	ggaattgtgagcggataaca	colony_pcr_primer_plate	O22	40	tcgttttatttgatgcctgg	colony_pcr_primer_plate	O24	40	3586	colony_pcr_plate_1	H10	colony_pcr_plate_1#H10					FALSE	TRUE	N/A
294	pAN_00298	mlsA9_Ncom + ctgM2 + pks12_Ccom + pPM021_MfeI_XhoI + lacI_T7_6xHis_TEV	SLIC/Gibson/CPEC	consolidated_gibson_plate_3	A4	consolidated_gibson_plate_3_QPLATE_1	D1	glycerol_stock_3	B3	aanava 1 211019	D5	50	ggaattgtgagcggataaca	colony_pcr_primer_plate	O22	40	tcgttttatttgatgcctgg	colony_pcr_primer_plate	O24	40	3586	colony_pcr_plate_1	A11	colony_pcr_plate_1#A11	3144	96.99370026	7.8368	4.0852	TRUE	TRUE	N/A
299	pAN_00303	mlsA9_Ncom + MAStb + pks12_Ccom + pPM021_MfeI_XhoI + lacI_lacUV5	SLIC/Gibson/CPEC	consolidated_gibson_plate_3	F4	consolidated_gibson_plate_3_QPLATE_1	D6	glycerol_stock_3	C3	aanava 1 211019	F5	50	ggaattgtgagcggataaca	colony_pcr_primer_plate	O22	40	tcgttttatttgatgcctgg	colony_pcr_primer_plate	O24	40	6729	colony_pcr_plate_1	B11	colony_pcr_plate_1#B11					FALSE	FALSE	N/A
357	pAN_00361	mlsA9_Ncom + ppsEtb + borA1_Ccom + pPM021_MfeI_XhoI + lacI_lacUV5	SLIC/Gibson/CPEC	consolidated_gibson_plate_3	H9	consolidated_gibson_plate_3_QPLATE_2	C8	glycerol_stock_3	D3	aanava 1 211019	H5	50	ggaattgtgagcggataaca	colony_pcr_primer_plate	O22	40	tcgttttatttgatgcctgg	colony_pcr_primer_plate	O24	40	3498	colony_pcr_plate_1	C11	colony_pcr_plate_1#C11	1489	85.96913428	9.4309	10.4468	FALSE	FALSE	N/A
357	pAN_00361	mlsA9_Ncom + ppsEtb + borA1_Ccom + pPM021_MfeI_XhoI + lacI_lacUV5	SLIC/Gibson/CPEC	consolidated_gibson_plate_3	H9	consolidated_gibson_plate_3_QPLATE_2	C8	glycerol_stock_3	E3	aanava 1 211019	J5	50	ggaattgtgagcggataaca	colony_pcr_primer_plate	O22	40	tcgttttatttgatgcctgg	colony_pcr_primer_plate	O24	40	3498	colony_pcr_plate_1	D11	colony_pcr_plate_1#D11	1478	91.91109583	12.8318	14.3785	FALSE	FALSE	N/A
358	pAN_00362	mlsA9_Ncom + ppsEtb + pks12_Ccom + pPM021_MfeI_XhoI + lacI_T7_6xHis_TEV	SLIC/Gibson/CPEC	consolidated_gibson_plate_3	A10	consolidated_gibson_plate_3_QPLATE_2	D1	glycerol_stock_3	F3	aanava 1 211019	L5	50	ggaattgtgagcggataaca	colony_pcr_primer_plate	O22	40	tcgttttatttgatgcctgg	colony_pcr_primer_plate	O24	40	3505	colony_pcr_plate_1	E11	colony_pcr_plate_1#E11	3108	106.9263908	2.8791	1.5181	TRUE	TRUE	N/A
358	pAN_00362	mlsA9_Ncom + ppsEtb + pks12_Ccom + pPM021_MfeI_XhoI + lacI_T7_6xHis_TEV	SLIC/Gibson/CPEC	consolidated_gibson_plate_3	A10	consolidated_gibson_plate_3_QPLATE_2	D1	glycerol_stock_3	G3	aanava 1 211019	N5	50	ggaattgtgagcggataaca	colony_pcr_primer_plate	O22	40	tcgttttatttgatgcctgg	colony_pcr_primer_plate	O24	40	3505	colony_pcr_plate_1	F11	colony_pcr_plate_1#F11					FALSE	TRUE	N/A
358	pAN_00362	mlsA9_Ncom + ppsEtb + pks12_Ccom + pPM021_MfeI_XhoI + lacI_T7_6xHis_TEV	SLIC/Gibson/CPEC	consolidated_gibson_plate_3	A10	consolidated_gibson_plate_3_QPLATE_2	D1	glycerol_stock_3	H3	aanava 1 211019	P5	50	ggaattgtgagcggataaca	colony_pcr_primer_plate	O22	40	tcgttttatttgatgcctgg	colony_pcr_primer_plate	O24	40	3505	colony_pcr_plate_1	G11	colony_pcr_plate_1#G11					FALSE	TRUE	N/A
359	pAN_00363	mlsA9_Ncom + ppsEtb + pks12_Ccom + pPM021_MfeI_XhoI + lacI_lacUV5	SLIC/Gibson/CPEC	consolidated_gibson_plate_3	B10	consolidated_gibson_plate_3_QPLATE_2	D2	glycerol_stock_3	A4	aanava 1 211019	B7	50	ggaattgtgagcggataaca	colony_pcr_primer_plate	O22	40	tcgttttatttgatgcctgg	colony_pcr_primer_plate	O24	40	3423	colony_pcr_plate_1	H11	colony_pcr_plate_1#H11	405	91.00062933	2.0244	8.2445	FALSE	FALSE	N/A
359	pAN_00363	mlsA9_Ncom + ppsEtb + pks12_Ccom + pPM021_MfeI_XhoI + lacI_lacUV5	SLIC/Gibson/CPEC	consolidated_gibson_plate_3	B10	consolidated_gibson_plate_3_QPLATE_2	D2	glycerol_stock_3	B4	aanava 1 211019	D7	50	ggaattgtgagcggataaca	colony_pcr_primer_plate	O22	40	tcgttttatttgatgcctgg	colony_pcr_primer_plate	O24	40	3423	colony_pcr_plate_1	A12	colony_pcr_plate_1#A12	403	85.63796106	4.3278	17.7126	FALSE	FALSE	N/A
365	pAN_00369	mlsA9_Ncom + rifM2 + borA1_Ccom + pPM021_MfeI_XhoI + lacI_lacUV5	SLIC/Gibson/CPEC	consolidated_gibson_plate_3	H10	consolidated_gibson_plate_3_QPLATE_2	D8	glycerol_stock_3	C4	aanava 1 211019	F7	50	ggaattgtgagcggataaca	colony_pcr_primer_plate	O22	40	tcgttttatttgatgcctgg	colony_pcr_primer_plate	O24	40	3399	colony_pcr_plate_1	B12	colony_pcr_plate_1#B12	814	57.56424463	3.2727	6.6415	FALSE	TRUE	N/A
366	pAN_00370	mlsA9_Ncom + rifM2 + pks12_Ccom + pPM021_MfeI_XhoI + lacI_T7_6xHis_TEV	SLIC/Gibson/CPEC	consolidated_gibson_plate_3	A11	consolidated_gibson_plate_3_QPLATE_2	E1	glycerol_stock_3	D4	aanava 1 211019	H7	50	ggaattgtgagcggataaca	colony_pcr_primer_plate	O22	40	tcgttttatttgatgcctgg	colony_pcr_primer_plate	O24	40	3406	colony_pcr_plate_1	C12	colony_pcr_plate_1#C12	874	60.45275647	4.2086	7.9345	FALSE	TRUE	N/A
366	pAN_00370	mlsA9_Ncom + rifM2 + pks12_Ccom + pPM021_MfeI_XhoI + lacI_T7_6xHis_TEV	SLIC/Gibson/CPEC	consolidated_gibson_plate_3	A11	consolidated_gibson_plate_3_QPLATE_2	E1	glycerol_stock_3	E4	aanava 1 211019	J7	50	ggaattgtgagcggataaca	colony_pcr_primer_plate	O22	40	tcgttttatttgatgcctgg	colony_pcr_primer_plate	O24	40	3406	colony_pcr_plate_1	D12	colony_pcr_plate_1#D12	879	66.35710631	3.5012	6.5857	FALSE	TRUE	N/A
366	pAN_00370	mlsA9_Ncom + rifM2 + pks12_Ccom + pPM021_MfeI_XhoI + lacI_T7_6xHis_TEV	SLIC/Gibson/CPEC	consolidated_gibson_plate_3	A11	consolidated_gibson_plate_3_QPLATE_2	E1	glycerol_stock_3	F4	aanava 1 211019	L7	50	ggaattgtgagcggataaca	colony_pcr_primer_plate	O22	40	tcgttttatttgatgcctgg	colony_pcr_primer_plate	O24	40	3406	colony_pcr_plate_1	E12	colony_pcr_plate_1#E12	874	60.48645715	3.678	6.9103	FALSE	TRUE	N/A
366	pAN_00370	mlsA9_Ncom + rifM2 + pks12_Ccom + pPM021_MfeI_XhoI + lacI_T7_6xHis_TEV	SLIC/Gibson/CPEC	consolidated_gibson_plate_3	A11	consolidated_gibson_plate_3_QPLATE_2	E1	glycerol_stock_3	G4	aanava 1 211019	N7	50	ggaattgtgagcggataaca	colony_pcr_primer_plate	O22	40	tcgttttatttgatgcctgg	colony_pcr_primer_plate	O24	40	3406	colony_pcr_plate_1	F12	colony_pcr_plate_1#F12	874	55.0598309	3.5752	6.7404	FALSE	TRUE	N/A
367	pAN_00371	mlsA9_Ncom + rifM2 + pks12_Ccom + pPM021_MfeI_XhoI + lacI_lacUV5	SLIC/Gibson/CPEC	consolidated_gibson_plate_3	B11	consolidated_gibson_plate_3_QPLATE_2	E2	glycerol_stock_3	H4	aanava 1 211019	P7	50	ggaattgtgagcggataaca	colony_pcr_primer_plate	O22	40	tcgttttatttgatgcctgg	colony_pcr_primer_plate	O24	40	3324	colony_pcr_plate_1	G12	colony_pcr_plate_1#G12	311	93.94270364	6.3649	33.8837	FALSE	FALSE	N/A
367	pAN_00371	mlsA9_Ncom + rifM2 + pks12_Ccom + pPM021_MfeI_XhoI + lacI_lacUV5	SLIC/Gibson/CPEC	consolidated_gibson_plate_3	B11	consolidated_gibson_plate_3_QPLATE_2	E2	glycerol_stock_3	A5	aanava 1 211019	B9	50	ggaattgtgagcggataaca	colony_pcr_primer_plate	O22	40	tcgttttatttgatgcctgg	colony_pcr_primer_plate	O24	40	3324	colony_pcr_plate_1	H12	colony_pcr_plate_1#H12	311	97.32042614	7.8014	41.6661	FALSE	FALSE	N/A
368	pAN_00372	mlsA9_Ncom + spnM1 + borA1_Ccom + pPM021_MfeI_XhoI + lacI_T7_6xHis_TEV	SLIC/Gibson/CPEC	consolidated_gibson_plate_3	C11	consolidated_gibson_plate_3_QPLATE_2	E3	glycerol_stock_3	B5	aanava 1 211019	D9	50	ggaattgtgagcggataaca	colony_pcr_primer_plate	O22	40	tcgttttatttgatgcctgg	colony_pcr_primer_plate	O24	40	5161	colony_pcr_plate_2	A1	colony_pcr_plate_2#A01	2914	68.95718359	9.3588	5.3273	TRUE	TRUE	N/A
375	pAN_00379	mlsA9_Ncom + spnM2 + pks12_Ccom + pPM021_MfeI_XhoI + lacI_lacUV5	SLIC/Gibson/CPEC	consolidated_gibson_plate_3	B12	consolidated_gibson_plate_3_QPLATE_2	F2	glycerol_stock_3	C5	aanava 1 211019	F9	50	ggaattgtgagcggataaca	colony_pcr_primer_plate	O22	40	tcgttttatttgatgcctgg	colony_pcr_primer_plate	O24	40	6558	colony_pcr_plate_2	B1	colony_pcr_plate_2#B01	740	74.3618202	2.948	6.592	FALSE	FALSE	N/A
375	pAN_00379	mlsA9_Ncom + spnM2 + pks12_Ccom + pPM021_MfeI_XhoI + lacI_lacUV5	SLIC/Gibson/CPEC	consolidated_gibson_plate_3	B12	consolidated_gibson_plate_3_QPLATE_2	F2	glycerol_stock_3	D5	aanava 1 211019	H9	50	ggaattgtgagcggataaca	colony_pcr_primer_plate	O22	40	tcgttttatttgatgcctgg	colony_pcr_primer_plate	O24	40	6558	colony_pcr_plate_2	C1	colony_pcr_plate_2#C01					FALSE	FALSE	N/A
375	pAN_00379	mlsA9_Ncom + spnM2 + pks12_Ccom + pPM021_MfeI_XhoI + lacI_lacUV5	SLIC/Gibson/CPEC	consolidated_gibson_plate_3	B12	consolidated_gibson_plate_3_QPLATE_2	F2	glycerol_stock_3	E5	aanava 1 211019	J9	50	ggaattgtgagcggataaca	colony_pcr_primer_plate	O22	40	tcgttttatttgatgcctgg	colony_pcr_primer_plate	O24	40	6558	colony_pcr_plate_2	D1	colony_pcr_plate_2#D01					FALSE	FALSE	N/A
375	pAN_00379	mlsA9_Ncom + spnM2 + pks12_Ccom + pPM021_MfeI_XhoI + lacI_lacUV5	SLIC/Gibson/CPEC	consolidated_gibson_plate_3	B12	consolidated_gibson_plate_3_QPLATE_2	F2	glycerol_stock_3	F5	aanava 1 211019	L9	50	ggaattgtgagcggataaca	colony_pcr_primer_plate	O22	40	tcgttttatttgatgcctgg	colony_pcr_primer_plate	O24	40	6558	colony_pcr_plate_2	E1	colony_pcr_plate_2#E01					FALSE	FALSE	N/A
377	pAN_00381	mlsA9_Ncom + pks15mm + borA1_Ccom + pPM021_MfeI_XhoI + lacI_lacUV5	SLIC/Gibson/CPEC	consolidated_gibson_plate_3	D12	consolidated_gibson_plate_3_QPLATE_2	F4	glycerol_stock_3	G5	aanava 1 211019	N9	50	ggaattgtgagcggataaca	colony_pcr_primer_plate	O22	40	tcgttttatttgatgcctgg	colony_pcr_primer_plate	O24	40	6633	colony_pcr_plate_2	F1	colony_pcr_plate_2#F01					FALSE	FALSE	N/A
377	pAN_00381	mlsA9_Ncom + pks15mm + borA1_Ccom + pPM021_MfeI_XhoI + lacI_lacUV5	SLIC/Gibson/CPEC	consolidated_gibson_plate_3	D12	consolidated_gibson_plate_3_QPLATE_2	F4	glycerol_stock_3	H5	aanava 1 211019	P9	50	ggaattgtgagcggataaca	colony_pcr_primer_plate	O22	40	tcgttttatttgatgcctgg	colony_pcr_primer_plate	O24	40	6633	colony_pcr_plate_2	G1	colony_pcr_plate_2#G01					FALSE	FALSE	N/A
377	pAN_00381	mlsA9_Ncom + pks15mm + borA1_Ccom + pPM021_MfeI_XhoI + lacI_lacUV5	SLIC/Gibson/CPEC	consolidated_gibson_plate_3	D12	consolidated_gibson_plate_3_QPLATE_2	F4	glycerol_stock_3	A6	aanava 1 211019	B11	50	ggaattgtgagcggataaca	colony_pcr_primer_plate	O22	40	tcgttttatttgatgcctgg	colony_pcr_primer_plate	O24	40	6633	colony_pcr_plate_2	H1	colony_pcr_plate_2#H01					FALSE	FALSE	N/A
377	pAN_00381	mlsA9_Ncom + pks15mm + borA1_Ccom + pPM021_MfeI_XhoI + lacI_lacUV5	SLIC/Gibson/CPEC	consolidated_gibson_plate_3	D12	consolidated_gibson_plate_3_QPLATE_2	F4	glycerol_stock_3	B6	aanava 1 211019	D11	50	ggaattgtgagcggataaca	colony_pcr_primer_plate	O22	40	tcgttttatttgatgcctgg	colony_pcr_primer_plate	O24	40	6633	colony_pcr_plate_2	A2	colony_pcr_plate_2#A02					FALSE	FALSE	N/A
380	pAN_00384	mlsA9_Ncom + pks6tb + borA1_Ccom + pPM021_MfeI_XhoI + lacI_T7_6xHis_TEV	SLIC/Gibson/CPEC	consolidated_gibson_plate_3	G12	consolidated_gibson_plate_3_QPLATE_2	F7	glycerol_stock_3	C6	aanava 1 211019	F11	50	ggaattgtgagcggataaca	colony_pcr_primer_plate	O22	40	tcgttttatttgatgcctgg	colony_pcr_primer_plate	O24	40	3559	colony_pcr_plate_2	B2	colony_pcr_plate_2#B02	3429	89.6798436	6.4678	3.0952	TRUE	TRUE	N/A
380	pAN_00384	mlsA9_Ncom + pks6tb + borA1_Ccom + pPM021_MfeI_XhoI + lacI_T7_6xHis_TEV	SLIC/Gibson/CPEC	consolidated_gibson_plate_3	G12	consolidated_gibson_plate_3_QPLATE_2	F7	glycerol_stock_3	D6	aanava 1 211019	H11	50	ggaattgtgagcggataaca	colony_pcr_primer_plate	O22	40	tcgttttatttgatgcctgg	colony_pcr_primer_plate	O24	40	3559	colony_pcr_plate_2	C2	colony_pcr_plate_2#C02	3500	108.1330869	2.223	1.0574	TRUE	TRUE	N/A
380	pAN_00384	mlsA9_Ncom + pks6tb + borA1_Ccom + pPM021_MfeI_XhoI + lacI_T7_6xHis_TEV	SLIC/Gibson/CPEC	consolidated_gibson_plate_3	G12	consolidated_gibson_plate_3_QPLATE_2	F7	glycerol_stock_3	E6	aanava 1 211019	J11	50	ggaattgtgagcggataaca	colony_pcr_primer_plate	O22	40	tcgttttatttgatgcctgg	colony_pcr_primer_plate	O24	40	3559	colony_pcr_plate_2	D2	colony_pcr_plate_2#D02	3393	92.55898367	7.344	3.5538	TRUE	TRUE	N/A
380	pAN_00384	mlsA9_Ncom + pks6tb + borA1_Ccom + pPM021_MfeI_XhoI + lacI_T7_6xHis_TEV	SLIC/Gibson/CPEC	consolidated_gibson_plate_3	G12	consolidated_gibson_plate_3_QPLATE_2	F7	glycerol_stock_3	F6	aanava 1 211019	L11	50	ggaattgtgagcggataaca	colony_pcr_primer_plate	O22	40	tcgttttatttgatgcctgg	colony_pcr_primer_plate	O24	40	3559	colony_pcr_plate_2	E2	colony_pcr_plate_2#E02	3429	87.17389148	7.9092	3.8284	TRUE	TRUE	N/A
381	pAN_00385	mlsA9_Ncom + pks6tb + borA1_Ccom + pPM021_MfeI_XhoI + lacI_lacUV5	SLIC/Gibson/CPEC	consolidated_gibson_plate_3	H12	consolidated_gibson_plate_3_QPLATE_2	F8	glycerol_stock_3	G6	aanava 1 211019	N11	50	ggaattgtgagcggataaca	colony_pcr_primer_plate	O22	40	tcgttttatttgatgcctgg	colony_pcr_primer_plate	O24	40	3477	colony_pcr_plate_2	F2	colony_pcr_plate_2#F02	3358	103.5371098	5.0318	2.4705	TRUE	TRUE	N/A
381	pAN_00385	mlsA9_Ncom + pks6tb + borA1_Ccom + pPM021_MfeI_XhoI + lacI_lacUV5	SLIC/Gibson/CPEC	consolidated_gibson_plate_3	H12	consolidated_gibson_plate_3_QPLATE_2	F8	glycerol_stock_3	H6	aanava 1 211019	P11	50	ggaattgtgagcggataaca	colony_pcr_primer_plate	O22	40	tcgttttatttgatgcctgg	colony_pcr_primer_plate	O24	40	3477	colony_pcr_plate_2	G2	colony_pcr_plate_2#G02	3144	94.06190379	25.3906	13.1113	TRUE	TRUE	N/A
381	pAN_00385	mlsA9_Ncom + pks6tb + borA1_Ccom + pPM021_MfeI_XhoI + lacI_lacUV5	SLIC/Gibson/CPEC	consolidated_gibson_plate_3	H12	consolidated_gibson_plate_3_QPLATE_2	F8	glycerol_stock_3	A7	aanava 1 211019	B13	50	ggaattgtgagcggataaca	colony_pcr_primer_plate	O22	40	tcgttttatttgatgcctgg	colony_pcr_primer_plate	O24	40	3477	colony_pcr_plate_2	H2	colony_pcr_plate_2#H02	3251	94.27510649	11.3758	5.7217	TRUE	TRUE	N/A
381	pAN_00385	mlsA9_Ncom + pks6tb + borA1_Ccom + pPM021_MfeI_XhoI + lacI_lacUV5	SLIC/Gibson/CPEC	consolidated_gibson_plate_3	H12	consolidated_gibson_plate_3_QPLATE_2	F8	glycerol_stock_3	B7	aanava 1 211019	D13	50	ggaattgtgagcggataaca	colony_pcr_primer_plate	O22	40	tcgttttatttgatgcctgg	colony_pcr_primer_plate	O24	40	3477	colony_pcr_plate_2	A3	colony_pcr_plate_2#A03	3393	96.44063556	9.2502	4.4973	TRUE	TRUE	N/A
386	pAN_00390	pks12_Ncom + borM1 + mlsA8_Ccom + pPM021_MfeI_XhoI + lacI_T7_6xHis_TEV	SLIC/Gibson/CPEC	consolidated_gibson_plate_4	A1	consolidated_gibson_plate_4_QPLATE_1	A1	glycerol_stock_4	A1	aanava 1 211019	B2	50	ggaattgtgagcggataaca	colony_pcr_primer_plate	O22	40	tcgttttatttgatgcctgg	colony_pcr_primer_plate	O24	40	4945	colony_pcr_plate_2	B3	colony_pcr_plate_2#B03	3108	89.82804077	2.2828	1.1646	TRUE	TRUE	N/A
386	pAN_00390	pks12_Ncom + borM1 + mlsA8_Ccom + pPM021_MfeI_XhoI + lacI_T7_6xHis_TEV	SLIC/Gibson/CPEC	consolidated_gibson_plate_4	A1	consolidated_gibson_plate_4_QPLATE_1	A1	glycerol_stock_4	B1	aanava 1 211019	D2	50	ggaattgtgagcggataaca	colony_pcr_primer_plate	O22	40	tcgttttatttgatgcctgg	colony_pcr_primer_plate	O24	40	4945	colony_pcr_plate_2	C3	colony_pcr_plate_2#C03					FALSE	FALSE	N/A
387	pAN_00391	pks12_Ncom + borM1 + mlsA8_Ccom + pPM021_MfeI_XhoI + lacI_lacUV5	SLIC/Gibson/CPEC	consolidated_gibson_plate_4	B1	consolidated_gibson_plate_4_QPLATE_1	A2	glycerol_stock_4	C1	aanava 1 211019	F2	50	ggaattgtgagcggataaca	colony_pcr_primer_plate	O22	40	tcgttttatttgatgcctgg	colony_pcr_primer_plate	O24	40	4863	colony_pcr_plate_2	D3	colony_pcr_plate_2#D03	1942	88.80017851	25.4702	21.7692	FALSE	FALSE	N/A
387	pAN_00391	pks12_Ncom + borM1 + mlsA8_Ccom + pPM021_MfeI_XhoI + lacI_lacUV5	SLIC/Gibson/CPEC	consolidated_gibson_plate_4	B1	consolidated_gibson_plate_4_QPLATE_1	A2	glycerol_stock_4	D1	aanava 1 211019	H2	50	ggaattgtgagcggataaca	colony_pcr_primer_plate	O22	40	tcgttttatttgatgcctgg	colony_pcr_primer_plate	O24	40	4863	colony_pcr_plate_2	E3	colony_pcr_plate_2#E03	1904	91.3045894	19.7196	17.0489	FALSE	FALSE	N/A
401	pAN_00405	pks12_Ncom + borM5 + borA1_Ccom + pPM021_MfeI_XhoI + lacI_lacUV5	SLIC/Gibson/CPEC	consolidated_gibson_plate_4	D1	consolidated_gibson_plate_4_QPLATE_1	A4	glycerol_stock_4	E1	aanava 1 211019	J2	50	ggaattgtgagcggataaca	colony_pcr_primer_plate	O22	40	tcgttttatttgatgcctgg	colony_pcr_primer_plate	O24	40	6564	colony_pcr_plate_2	F3	colony_pcr_plate_2#F03					FALSE	TRUE	N/A
401	pAN_00405	pks12_Ncom + borM5 + borA1_Ccom + pPM021_MfeI_XhoI + lacI_lacUV5	SLIC/Gibson/CPEC	consolidated_gibson_plate_4	D1	consolidated_gibson_plate_4_QPLATE_1	A4	glycerol_stock_4	F1	aanava 1 211019	L2	50	ggaattgtgagcggataaca	colony_pcr_primer_plate	O22	40	tcgttttatttgatgcctgg	colony_pcr_primer_plate	O24	40	6564	colony_pcr_plate_2	G3	colony_pcr_plate_2#G03	6482	43.36812315	9.3784	2.3479	TRUE	TRUE	N/A
401	pAN_00405	pks12_Ncom + borM5 + borA1_Ccom + pPM021_MfeI_XhoI + lacI_lacUV5	SLIC/Gibson/CPEC	consolidated_gibson_plate_4	D1	consolidated_gibson_plate_4_QPLATE_1	A4	glycerol_stock_4	G1	aanava 1 211019	N2	50	ggaattgtgagcggataaca	colony_pcr_primer_plate	O22	40	tcgttttatttgatgcctgg	colony_pcr_primer_plate	O24	40	6564	colony_pcr_plate_2	H3	colony_pcr_plate_2#H03	6556	50.81095983	6.6352	1.6466	TRUE	TRUE	N/A
401	pAN_00405	pks12_Ncom + borM5 + borA1_Ccom + pPM021_MfeI_XhoI + lacI_lacUV5	SLIC/Gibson/CPEC	consolidated_gibson_plate_4	D1	consolidated_gibson_plate_4_QPLATE_1	A4	glycerol_stock_4	H1	aanava 1 211019	P2	50	ggaattgtgagcggataaca	colony_pcr_primer_plate	O22	40	tcgttttatttgatgcctgg	colony_pcr_primer_plate	O24	40	6564	colony_pcr_plate_2	A4	colony_pcr_plate_2#A04	6926	52.79720908	2.936	0.706	TRUE	TRUE	N/A
403	pAN_00407	pks12_Ncom + borM5 + mlsA8_Ccom + pPM021_MfeI_XhoI + lacI_lacUV5	SLIC/Gibson/CPEC	consolidated_gibson_plate_4	F1	consolidated_gibson_plate_4_QPLATE_1	A6	glycerol_stock_4	A2	aanava 1 211019	B4	50	ggaattgtgagcggataaca	colony_pcr_primer_plate	O22	40	tcgttttatttgatgcctgg	colony_pcr_primer_plate	O24	40	6531	colony_pcr_plate_2	B4	colony_pcr_plate_2#B04					FALSE	TRUE	N/A
407	pAN_00411	pks12_Ncom + borM6 + mlsA8_Ccom + pPM021_MfeI_XhoI + lacI_lacUV5	SLIC/Gibson/CPEC	consolidated_gibson_plate_4	H1	consolidated_gibson_plate_4_QPLATE_1	A8	glycerol_stock_4	B2	aanava 1 211019	D4	50	ggaattgtgagcggataaca	colony_pcr_primer_plate	O22	40	tcgttttatttgatgcctgg	colony_pcr_primer_plate	O24	40	4710	colony_pcr_plate_2	C4	colony_pcr_plate_2#C04	529	100.2937397	7.1019	22.2178	FALSE	FALSE	N/A
407	pAN_00411	pks12_Ncom + borM6 + mlsA8_Ccom + pPM021_MfeI_XhoI + lacI_lacUV5	SLIC/Gibson/CPEC	consolidated_gibson_plate_4	H1	consolidated_gibson_plate_4_QPLATE_1	A8	glycerol_stock_4	C2	aanava 1 211019	F4	50	ggaattgtgagcggataaca	colony_pcr_primer_plate	O22	40	tcgttttatttgatgcctgg	colony_pcr_primer_plate	O24	40	4710	colony_pcr_plate_2	D4	colony_pcr_plate_2#D04	4552	55.11290479	7.9615	2.8819	TRUE	TRUE	N/A
407	pAN_00411	pks12_Ncom + borM6 + mlsA8_Ccom + pPM021_MfeI_XhoI + lacI_lacUV5	SLIC/Gibson/CPEC	consolidated_gibson_plate_4	H1	consolidated_gibson_plate_4_QPLATE_1	A8	glycerol_stock_4	D2	aanava 1 211019	H4	50	ggaattgtgagcggataaca	colony_pcr_primer_plate	O22	40	tcgttttatttgatgcctgg	colony_pcr_primer_plate	O24	40	4710	colony_pcr_plate_2	E4	colony_pcr_plate_2#E04					FALSE	FALSE	N/A
407	pAN_00411	pks12_Ncom + borM6 + mlsA8_Ccom + pPM021_MfeI_XhoI + lacI_lacUV5	SLIC/Gibson/CPEC	consolidated_gibson_plate_4	H1	consolidated_gibson_plate_4_QPLATE_1	A8	glycerol_stock_4	E2	aanava 1 211019	J4	50	ggaattgtgagcggataaca	colony_pcr_primer_plate	O22	40	tcgttttatttgatgcctgg	colony_pcr_primer_plate	O24	40	4710	colony_pcr_plate_2	F4	colony_pcr_plate_2#F04	519	100.1032692	10.1781	32.4582	FALSE	FALSE	N/A
408	pAN_00412	pks12_Ncom + eryM1 + borA1_Ccom + pPM021_MfeI_XhoI + lacI_T7_6xHis_TEV	SLIC/Gibson/CPEC	consolidated_gibson_plate_4	A2	consolidated_gibson_plate_4_QPLATE_1	B1	glycerol_stock_4	F2	aanava 1 211019	L4	50	ggaattgtgagcggataaca	colony_pcr_primer_plate	O22	40	tcgttttatttgatgcctgg	colony_pcr_primer_plate	O24	40	4972	colony_pcr_plate_2	G4	colony_pcr_plate_2#G04	996	41.96142575	3.0785	5.0874	FALSE	TRUE	N/A
408	pAN_00412	pks12_Ncom + eryM1 + borA1_Ccom + pPM021_MfeI_XhoI + lacI_T7_6xHis_TEV	SLIC/Gibson/CPEC	consolidated_gibson_plate_4	A2	consolidated_gibson_plate_4_QPLATE_1	B1	glycerol_stock_4	G2	aanava 1 211019	N4	50	ggaattgtgagcggataaca	colony_pcr_primer_plate	O22	40	tcgttttatttgatgcctgg	colony_pcr_primer_plate	O24	40	4972	colony_pcr_plate_2	H4	colony_pcr_plate_2#H04	5371	47.93180623	5.3756	1.622	TRUE	TRUE	N/A
409	pAN_00413	pks12_Ncom + eryM1 + borA1_Ccom + pPM021_MfeI_XhoI + lacI_lacUV5	SLIC/Gibson/CPEC	consolidated_gibson_plate_4	B2	consolidated_gibson_plate_4_QPLATE_1	B2	glycerol_stock_4	H2	aanava 1 211019	P4	50	ggaattgtgagcggataaca	colony_pcr_primer_plate	O22	40	tcgttttatttgatgcctgg	colony_pcr_primer_plate	O24	40	4890	colony_pcr_plate_2	A5	colony_pcr_plate_2#A05	4828	63.00704437	3.7745	1.2913	TRUE	TRUE	N/A
409	pAN_00413	pks12_Ncom + eryM1 + borA1_Ccom + pPM021_MfeI_XhoI + lacI_lacUV5	SLIC/Gibson/CPEC	consolidated_gibson_plate_4	B2	consolidated_gibson_plate_4_QPLATE_1	B2	glycerol_stock_4	A3	aanava 1 211019	B6	50	ggaattgtgagcggataaca	colony_pcr_primer_plate	O22	40	tcgttttatttgatgcctgg	colony_pcr_primer_plate	O24	40	4890	colony_pcr_plate_2	B5	colony_pcr_plate_2#B05	4759	40.72019484	4.2134	1.4382	TRUE	TRUE	N/A
411	pAN_00415	pks12_Ncom + eryM1 + mlsA8_Ccom + pPM021_MfeI_XhoI + lacI_lacUV5	SLIC/Gibson/CPEC	consolidated_gibson_plate_4	D2	consolidated_gibson_plate_4_QPLATE_1	B4	glycerol_stock_4	B3	aanava 1 211019	D6	50	ggaattgtgagcggataaca	colony_pcr_primer_plate	O22	40	tcgttttatttgatgcctgg	colony_pcr_primer_plate	O24	40	4857	colony_pcr_plate_2	C5	colony_pcr_plate_2#C05					FALSE	TRUE	N/A
414	pAN_00418	pks12_Ncom + eryM2 + mlsA8_Ccom + pPM021_MfeI_XhoI + lacI_T7_6xHis_TEV	SLIC/Gibson/CPEC	consolidated_gibson_plate_4	G2	consolidated_gibson_plate_4_QPLATE_1	B7	glycerol_stock_4	C3	aanava 1 211019	F6	50	ggaattgtgagcggataaca	colony_pcr_primer_plate	O22	40	tcgttttatttgatgcctgg	colony_pcr_primer_plate	O24	40	4882	colony_pcr_plate_2	D5	colony_pcr_plate_2#D05	4656	65.83995737	5.9306	2.0633	TRUE	TRUE	N/A
415	pAN_00419	pks12_Ncom + eryM2 + mlsA8_Ccom + pPM021_MfeI_XhoI + lacI_lacUV5	SLIC/Gibson/CPEC	consolidated_gibson_plate_4	H2	consolidated_gibson_plate_4_QPLATE_1	B8	glycerol_stock_4	D3	aanava 1 211019	H6	50	ggaattgtgagcggataaca	colony_pcr_primer_plate	O22	40	tcgttttatttgatgcctgg	colony_pcr_primer_plate	O24	40	4800	colony_pcr_plate_2	E5	colony_pcr_plate_2#E05	4966	50.45384718	13.3014	4.3413	TRUE	TRUE	N/A
415	pAN_00419	pks12_Ncom + eryM2 + mlsA8_Ccom + pPM021_MfeI_XhoI + lacI_lacUV5	SLIC/Gibson/CPEC	consolidated_gibson_plate_4	H2	consolidated_gibson_plate_4_QPLATE_1	B8	glycerol_stock_4	E3	aanava 1 211019	J6	50	ggaattgtgagcggataaca	colony_pcr_primer_plate	O22	40	tcgttttatttgatgcctgg	colony_pcr_primer_plate	O24	40	4800	colony_pcr_plate_2	F5	colony_pcr_plate_2#F05	5223	44.69342075	3.654	1.1343	TRUE	TRUE	N/A
415	pAN_00419	pks12_Ncom + eryM2 + mlsA8_Ccom + pPM021_MfeI_XhoI + lacI_lacUV5	SLIC/Gibson/CPEC	consolidated_gibson_plate_4	H2	consolidated_gibson_plate_4_QPLATE_1	B8	glycerol_stock_4	F3	aanava 1 211019	L6	50	ggaattgtgagcggataaca	colony_pcr_primer_plate	O22	40	tcgttttatttgatgcctgg	colony_pcr_primer_plate	O24	40	4800	colony_pcr_plate_2	G5	colony_pcr_plate_2#G05					FALSE	TRUE	N/A
415	pAN_00419	pks12_Ncom + eryM2 + mlsA8_Ccom + pPM021_MfeI_XhoI + lacI_lacUV5	SLIC/Gibson/CPEC	consolidated_gibson_plate_4	H2	consolidated_gibson_plate_4_QPLATE_1	B8	glycerol_stock_4	G3	aanava 1 211019	N6	50	ggaattgtgagcggataaca	colony_pcr_primer_plate	O22	40	tcgttttatttgatgcctgg	colony_pcr_primer_plate	O24	40	4800	colony_pcr_plate_2	H5	colony_pcr_plate_2#H05	5223	47.14025272	3.7493	1.1499	TRUE	TRUE	N/A
416	pAN_00420	pks12_Ncom + eryM6 + borA1_Ccom + pPM021_MfeI_XhoI + lacI_T7_6xHis_TEV	SLIC/Gibson/CPEC	consolidated_gibson_plate_4	A3	consolidated_gibson_plate_4_QPLATE_1	C1	glycerol_stock_4	H3	aanava 1 211019	P6	50	ggaattgtgagcggataaca	colony_pcr_primer_plate	O22	40	tcgttttatttgatgcctgg	colony_pcr_primer_plate	O24	40	4825	colony_pcr_plate_2	A6	colony_pcr_plate_2#A06	4690	57.0644836	3.3389	1.1651	TRUE	TRUE	N/A
416	pAN_00420	pks12_Ncom + eryM6 + borA1_Ccom + pPM021_MfeI_XhoI + lacI_T7_6xHis_TEV	SLIC/Gibson/CPEC	consolidated_gibson_plate_4	A3	consolidated_gibson_plate_4_QPLATE_1	C1	glycerol_stock_4	A4	aanava 1 211019	B8	50	ggaattgtgagcggataaca	colony_pcr_primer_plate	O22	40	tcgttttatttgatgcctgg	colony_pcr_primer_plate	O24	40	4825	colony_pcr_plate_2	B6	colony_pcr_plate_2#B06					FALSE	TRUE	N/A
416	pAN_00420	pks12_Ncom + eryM6 + borA1_Ccom + pPM021_MfeI_XhoI + lacI_T7_6xHis_TEV	SLIC/Gibson/CPEC	consolidated_gibson_plate_4	A3	consolidated_gibson_plate_4_QPLATE_1	C1	glycerol_stock_4	B4	aanava 1 211019	D8	50	ggaattgtgagcggataaca	colony_pcr_primer_plate	O22	40	tcgttttatttgatgcctgg	colony_pcr_primer_plate	O24	40	4825	colony_pcr_plate_2	C6	colony_pcr_plate_2#C06	4656	64.77296977	2.7318	0.9724	TRUE	TRUE	N/A
416	pAN_00420	pks12_Ncom + eryM6 + borA1_Ccom + pPM021_MfeI_XhoI + lacI_T7_6xHis_TEV	SLIC/Gibson/CPEC	consolidated_gibson_plate_4	A3	consolidated_gibson_plate_4_QPLATE_1	C1	glycerol_stock_4	C4	aanava 1 211019	F8	50	ggaattgtgagcggataaca	colony_pcr_primer_plate	O22	40	tcgttttatttgatgcctgg	colony_pcr_primer_plate	O24	40	4825	colony_pcr_plate_2	D6	colony_pcr_plate_2#D06	4656	44.44946776	2.163	0.7676	TRUE	TRUE	N/A
418	pAN_00422	pks12_Ncom + eryM6 + mlsA8_Ccom + pPM021_MfeI_XhoI + lacI_T7_6xHis_TEV	SLIC/Gibson/CPEC	consolidated_gibson_plate_4	C3	consolidated_gibson_plate_4_QPLATE_1	C3	glycerol_stock_4	D4	aanava 1 211019	H8	50	ggaattgtgagcggataaca	colony_pcr_primer_plate	O22	40	tcgttttatttgatgcctgg	colony_pcr_primer_plate	O24	40	4792	colony_pcr_plate_2	E6	colony_pcr_plate_2#E06	944	71.1363093	4.1656	7.3094	FALSE	TRUE	N/A
422	pAN_00426	pks12_Ncom + eryM6_epoAT + mlsA8_Ccom + pPM021_MfeI_XhoI + lacI_T7_6xHis_TEV	SLIC/Gibson/CPEC	consolidated_gibson_plate_4	G3	consolidated_gibson_plate_4_QPLATE_1	C7	glycerol_stock_4	E4	aanava 1 211019	J8	50	ggaattgtgagcggataaca	colony_pcr_primer_plate	O22	40	tcgttttatttgatgcctgg	colony_pcr_primer_plate	O24	40	4810	colony_pcr_plate_2	F6	colony_pcr_plate_2#F06	4483	60.94109297	8.5866	3.1171	TRUE	TRUE	N/A
422	pAN_00426	pks12_Ncom + eryM6_epoAT + mlsA8_Ccom + pPM021_MfeI_XhoI + lacI_T7_6xHis_TEV	SLIC/Gibson/CPEC	consolidated_gibson_plate_4	G3	consolidated_gibson_plate_4_QPLATE_1	C7	glycerol_stock_4	F4	aanava 1 211019	L8	50	ggaattgtgagcggataaca	colony_pcr_primer_plate	O22	40	tcgttttatttgatgcctgg	colony_pcr_primer_plate	O24	40	4810	colony_pcr_plate_2	G6	colony_pcr_plate_2#G06	4621	50.95952773	2.7537	0.9758	TRUE	TRUE	N/A
424	pAN_00428	pks12_Ncom + lipM1 + borA1_Ccom + pPM021_MfeI_XhoI + lacI_T7_6xHis_TEV	SLIC/Gibson/CPEC	consolidated_gibson_plate_4	A4	consolidated_gibson_plate_4_QPLATE_1	D1	glycerol_stock_4	G4	aanava 1 211019	N8	50	ggaattgtgagcggataaca	colony_pcr_primer_plate	O22	40	tcgttttatttgatgcctgg	colony_pcr_primer_plate	O24	40	5209	colony_pcr_plate_2	H6	colony_pcr_plate_2#H06	4690	59.8635928	9.1195	3.1647	TRUE	TRUE	N/A
424	pAN_00428	pks12_Ncom + lipM1 + borA1_Ccom + pPM021_MfeI_XhoI + lacI_T7_6xHis_TEV	SLIC/Gibson/CPEC	consolidated_gibson_plate_4	A4	consolidated_gibson_plate_4_QPLATE_1	D1	glycerol_stock_4	H4	aanava 1 211019	P8	50	ggaattgtgagcggataaca	colony_pcr_primer_plate	O22	40	tcgttttatttgatgcctgg	colony_pcr_primer_plate	O24	40	5209	colony_pcr_plate_2	A7	colony_pcr_plate_2#A07	327	44.84199264	3.5205	17.8195	FALSE	TRUE	N/A
424	pAN_00428	pks12_Ncom + lipM1 + borA1_Ccom + pPM021_MfeI_XhoI + lacI_T7_6xHis_TEV	SLIC/Gibson/CPEC	consolidated_gibson_plate_4	A4	consolidated_gibson_plate_4_QPLATE_1	D1	glycerol_stock_4	A5	aanava 1 211019	B10	50	ggaattgtgagcggataaca	colony_pcr_primer_plate	O22	40	tcgttttatttgatgcctgg	colony_pcr_primer_plate	O24	40	5209	colony_pcr_plate_2	B7	colony_pcr_plate_2#B07	329	50.2627224	6.5908	32.9551	FALSE	TRUE	N/A
424	pAN_00428	pks12_Ncom + lipM1 + borA1_Ccom + pPM021_MfeI_XhoI + lacI_T7_6xHis_TEV	SLIC/Gibson/CPEC	consolidated_gibson_plate_4	A4	consolidated_gibson_plate_4_QPLATE_1	D1	glycerol_stock_4	B5	aanava 1 211019	D10	50	ggaattgtgagcggataaca	colony_pcr_primer_plate	O22	40	tcgttttatttgatgcctgg	colony_pcr_primer_plate	O24	40	5209	colony_pcr_plate_2	C7	colony_pcr_plate_2#C07	4724	68.39392455	10.4694	3.6377	TRUE	TRUE	N/A
431	pAN_00435	pks12_Ncom + lipM1_YtoF + mlsA8_Ccom + pPM021_MfeI_XhoI + lacI_lacUV5	SLIC/Gibson/CPEC	consolidated_gibson_plate_4	H4	consolidated_gibson_plate_4_QPLATE_1	D8	glycerol_stock_4	C5	aanava 1 211019	F10	50	ggaattgtgagcggataaca	colony_pcr_primer_plate	O22	40	tcgttttatttgatgcctgg	colony_pcr_primer_plate	O24	40	5094	colony_pcr_plate_2	D7	colony_pcr_plate_2#D07	4724	75.86371938	6.0232	2.0858	TRUE	TRUE	N/A
431	pAN_00435	pks12_Ncom + lipM1_YtoF + mlsA8_Ccom + pPM021_MfeI_XhoI + lacI_lacUV5	SLIC/Gibson/CPEC	consolidated_gibson_plate_4	H4	consolidated_gibson_plate_4_QPLATE_1	D8	glycerol_stock_4	D5	aanava 1 211019	H10	50	ggaattgtgagcggataaca	colony_pcr_primer_plate	O22	40	tcgttttatttgatgcctgg	colony_pcr_primer_plate	O24	40	5094	colony_pcr_plate_2	E7	colony_pcr_plate_2#E07	1789	76.00994644	11.9214	11.0496	FALSE	FALSE	N/A
431	pAN_00435	pks12_Ncom + lipM1_YtoF + mlsA8_Ccom + pPM021_MfeI_XhoI + lacI_lacUV5	SLIC/Gibson/CPEC	consolidated_gibson_plate_4	H4	consolidated_gibson_plate_4_QPLATE_1	D8	glycerol_stock_4	E5	aanava 1 211019	J10	50	ggaattgtgagcggataaca	colony_pcr_primer_plate	O22	40	tcgttttatttgatgcctgg	colony_pcr_primer_plate	O24	40	5094	colony_pcr_plate_2	F7	colony_pcr_plate_2#F07	1827	73.81540551	9.8906	8.9114	FALSE	FALSE	N/A
432	pAN_00436	pks12_Ncom + lipM1_YtoF_borAT + borA1_Ccom + pPM021_MfeI_XhoI + lacI_T7_6xHis_TEV	SLIC/Gibson/CPEC	consolidated_gibson_plate_4	A5	consolidated_gibson_plate_4_QPLATE_1	E1	glycerol_stock_4	F5	aanava 1 211019	L10	50	ggaattgtgagcggataaca	colony_pcr_primer_plate	O22	40	tcgttttatttgatgcctgg	colony_pcr_primer_plate	O24	40	5140	colony_pcr_plate_2	G7	colony_pcr_plate_2#G07	4793	54.41246432	4.1175	1.4145	TRUE	TRUE	N/A
432	pAN_00436	pks12_Ncom + lipM1_YtoF_borAT + borA1_Ccom + pPM021_MfeI_XhoI + lacI_T7_6xHis_TEV	SLIC/Gibson/CPEC	consolidated_gibson_plate_4	A5	consolidated_gibson_plate_4_QPLATE_1	E1	glycerol_stock_4	G5	aanava 1 211019	N10	50	ggaattgtgagcggataaca	colony_pcr_primer_plate	O22	40	tcgttttatttgatgcctgg	colony_pcr_primer_plate	O24	40	5140	colony_pcr_plate_2	H7	colony_pcr_plate_2#H07	4862	67.90918001	2.0787	0.7002	TRUE	TRUE	N/A
432	pAN_00436	pks12_Ncom + lipM1_YtoF_borAT + borA1_Ccom + pPM021_MfeI_XhoI + lacI_T7_6xHis_TEV	SLIC/Gibson/CPEC	consolidated_gibson_plate_4	A5	consolidated_gibson_plate_4_QPLATE_1	E1	glycerol_stock_4	H5	aanava 1 211019	P10	50	ggaattgtgagcggataaca	colony_pcr_primer_plate	O22	40	tcgttttatttgatgcctgg	colony_pcr_primer_plate	O24	40	5140	colony_pcr_plate_2	A8	colony_pcr_plate_2#A08	4862	54.99622707	3.7899	1.283	TRUE	TRUE	N/A
433	pAN_00437	pks12_Ncom + lipM1_YtoF_borAT + borA1_Ccom + pPM021_MfeI_XhoI + lacI_lacUV5	SLIC/Gibson/CPEC	consolidated_gibson_plate_4	B5	consolidated_gibson_plate_4_QPLATE_1	E2	glycerol_stock_4	A6	aanava 1 211019	B12	50	ggaattgtgagcggataaca	colony_pcr_primer_plate	O22	40	tcgttttatttgatgcctgg	colony_pcr_primer_plate	O24	40	5058	colony_pcr_plate_2	B8	colony_pcr_plate_2#B08	4656	84.63109212	6.2583	2.2081	TRUE	TRUE	N/A
435	pAN_00439	pks12_Ncom + lipM1_YtoF_borAT + mlsA8_Ccom + pPM021_MfeI_XhoI + lacI_lacUV5	SLIC/Gibson/CPEC	consolidated_gibson_plate_4	D5	consolidated_gibson_plate_4_QPLATE_1	E4	glycerol_stock_4	B6	aanava 1 211019	D12	50	ggaattgtgagcggataaca	colony_pcr_primer_plate	O22	40	tcgttttatttgatgcctgg	colony_pcr_primer_plate	O24	40	5025	colony_pcr_plate_2	C8	colony_pcr_plate_2#C08	481	98.06755492	9.1194	31.2619	FALSE	FALSE	N/A
435	pAN_00439	pks12_Ncom + lipM1_YtoF_borAT + mlsA8_Ccom + pPM021_MfeI_XhoI + lacI_lacUV5	SLIC/Gibson/CPEC	consolidated_gibson_plate_4	D5	consolidated_gibson_plate_4_QPLATE_1	E4	glycerol_stock_4	C6	aanava 1 211019	F12	50	ggaattgtgagcggataaca	colony_pcr_primer_plate	O22	40	tcgttttatttgatgcctgg	colony_pcr_primer_plate	O24	40	5025	colony_pcr_plate_2	D8	colony_pcr_plate_2#D08	483	95.15816385	15.8563	54.1309	FALSE	FALSE	N/A
435	pAN_00439	pks12_Ncom + lipM1_YtoF_borAT + mlsA8_Ccom + pPM021_MfeI_XhoI + lacI_lacUV5	SLIC/Gibson/CPEC	consolidated_gibson_plate_4	D5	consolidated_gibson_plate_4_QPLATE_1	E4	glycerol_stock_4	D6	aanava 1 211019	H12	50	ggaattgtgagcggataaca	colony_pcr_primer_plate	O22	40	tcgttttatttgatgcctgg	colony_pcr_primer_plate	O24	40	5025	colony_pcr_plate_2	E8	colony_pcr_plate_2#E08	483	96.22721932	8.3531	28.3984	FALSE	FALSE	N/A
440	pAN_00444	pks12_Ncom + pikM2 + borA1_Ccom + pPM021_MfeI_XhoI + lacI_T7_6xHis_TEV	SLIC/Gibson/CPEC	consolidated_gibson_plate_4	A6	consolidated_gibson_plate_4_QPLATE_1	F1	glycerol_stock_4	E6	aanava 1 211019	J12	50	ggaattgtgagcggataaca	colony_pcr_primer_plate	O22	40	tcgttttatttgatgcctgg	colony_pcr_primer_plate	O24	40	6238	colony_pcr_plate_2	F8	colony_pcr_plate_2#F08					FALSE	TRUE	N/A
440	pAN_00444	pks12_Ncom + pikM2 + borA1_Ccom + pPM021_MfeI_XhoI + lacI_T7_6xHis_TEV	SLIC/Gibson/CPEC	consolidated_gibson_plate_4	A6	consolidated_gibson_plate_4_QPLATE_1	F1	glycerol_stock_4	F6	aanava 1 211019	L12	50	ggaattgtgagcggataaca	colony_pcr_primer_plate	O22	40	tcgttttatttgatgcctgg	colony_pcr_primer_plate	O24	40	6238	colony_pcr_plate_2	G8	colony_pcr_plate_2#G08	887	95.79429827	17.0966	31.7237	FALSE	FALSE	N/A
440	pAN_00444	pks12_Ncom + pikM2 + borA1_Ccom + pPM021_MfeI_XhoI + lacI_T7_6xHis_TEV	SLIC/Gibson/CPEC	consolidated_gibson_plate_4	A6	consolidated_gibson_plate_4_QPLATE_1	F1	glycerol_stock_4	G6	aanava 1 211019	N12	50	ggaattgtgagcggataaca	colony_pcr_primer_plate	O22	40	tcgttttatttgatgcctgg	colony_pcr_primer_plate	O24	40	6238	colony_pcr_plate_2	H8	colony_pcr_plate_2#H08	926	87.62033835	7.4996	13.4462	FALSE	FALSE	N/A
440	pAN_00444	pks12_Ncom + pikM2 + borA1_Ccom + pPM021_MfeI_XhoI + lacI_T7_6xHis_TEV	SLIC/Gibson/CPEC	consolidated_gibson_plate_4	A6	consolidated_gibson_plate_4_QPLATE_1	F1	glycerol_stock_4	H6	aanava 1 211019	P12	50	ggaattgtgagcggataaca	colony_pcr_primer_plate	O22	40	tcgttttatttgatgcctgg	colony_pcr_primer_plate	O24	40	6238	colony_pcr_plate_2	A9	colony_pcr_plate_2#A09	926	87.39114522	15.0429	26.8828	FALSE	TRUE	N/A
445	pAN_00449	pks12_Ncom + pikM6 + borA1_Ccom + pPM021_MfeI_XhoI + lacI_lacUV5	SLIC/Gibson/CPEC	consolidated_gibson_plate_4	F6	consolidated_gibson_plate_4_QPLATE_1	F6	glycerol_stock_4	A7	aanava 1 211019	B14	50	ggaattgtgagcggataaca	colony_pcr_primer_plate	O22	40	tcgttttatttgatgcctgg	colony_pcr_primer_plate	O24	40	3477	colony_pcr_plate_2	B9	colony_pcr_plate_2#B09	3072	89.8448331	16.8495	8.9018	TRUE	TRUE	N/A
445	pAN_00449	pks12_Ncom + pikM6 + borA1_Ccom + pPM021_MfeI_XhoI + lacI_lacUV5	SLIC/Gibson/CPEC	consolidated_gibson_plate_4	F6	consolidated_gibson_plate_4_QPLATE_1	F6	glycerol_stock_4	B7	aanava 1 211019	D14	50	ggaattgtgagcggataaca	colony_pcr_primer_plate	O22	40	tcgttttatttgatgcctgg	colony_pcr_primer_plate	O24	40	3477	colony_pcr_plate_2	C9	colony_pcr_plate_2#C09	3179	95.98202485	10.893	5.6426	TRUE	TRUE	N/A
445	pAN_00449	pks12_Ncom + pikM6 + borA1_Ccom + pPM021_MfeI_XhoI + lacI_lacUV5	SLIC/Gibson/CPEC	consolidated_gibson_plate_4	F6	consolidated_gibson_plate_4_QPLATE_1	F6	glycerol_stock_4	C7	aanava 1 211019	F14	50	ggaattgtgagcggataaca	colony_pcr_primer_plate	O22	40	tcgttttatttgatgcctgg	colony_pcr_primer_plate	O24	40	3477	colony_pcr_plate_2	D9	colony_pcr_plate_2#D09	3144	91.8736293	15.5	8.0544	TRUE	TRUE	N/A
445	pAN_00449	pks12_Ncom + pikM6 + borA1_Ccom + pPM021_MfeI_XhoI + lacI_lacUV5	SLIC/Gibson/CPEC	consolidated_gibson_plate_4	F6	consolidated_gibson_plate_4_QPLATE_1	F6	glycerol_stock_4	D7	aanava 1 211019	H14	50	ggaattgtgagcggataaca	colony_pcr_primer_plate	O22	40	tcgttttatttgatgcctgg	colony_pcr_primer_plate	O24	40	3477	colony_pcr_plate_2	E9	colony_pcr_plate_2#E09	3108	92.44981056	20.9115	11.0372	TRUE	TRUE	N/A
446	pAN_00450	pks12_Ncom + pikM6 + mlsA8_Ccom + pPM021_MfeI_XhoI + lacI_T7_6xHis_TEV	SLIC/Gibson/CPEC	consolidated_gibson_plate_4	G6	consolidated_gibson_plate_4_QPLATE_1	F7	glycerol_stock_4	E7	aanava 1 211019	J14	50	ggaattgtgagcggataaca	colony_pcr_primer_plate	O22	40	tcgttttatttgatgcctgg	colony_pcr_primer_plate	O24	40	3526	colony_pcr_plate_2	F9	colony_pcr_plate_2#F09	2401	87.18765226	10.021	6.9023	TRUE	TRUE	N/A
448	pAN_00452	pks12_Ncom + fosM4 + borA1_Ccom + pPM021_MfeI_XhoI + lacI_T7_6xHis_TEV	SLIC/Gibson/CPEC	consolidated_gibson_plate_4	A7	consolidated_gibson_plate_4_QPLATE_2	A1	glycerol_stock_4	F7	aanava 1 211019	L14	50	ggaattgtgagcggataaca	colony_pcr_primer_plate	O22	40	tcgttttatttgatgcctgg	colony_pcr_primer_plate	O24	40	5266	colony_pcr_plate_2	G9	colony_pcr_plate_2#G09	900	86.87049652	13.2375	24.3435	FALSE	FALSE	N/A
448	pAN_00452	pks12_Ncom + fosM4 + borA1_Ccom + pPM021_MfeI_XhoI + lacI_T7_6xHis_TEV	SLIC/Gibson/CPEC	consolidated_gibson_plate_4	A7	consolidated_gibson_plate_4_QPLATE_2	A1	glycerol_stock_4	G7	aanava 1 211019	N14	50	ggaattgtgagcggataaca	colony_pcr_primer_plate	O22	40	tcgttttatttgatgcctgg	colony_pcr_primer_plate	O24	40	5266	colony_pcr_plate_2	H9	colony_pcr_plate_2#H09	3322	83.55067568	4.9462	2.4438	TRUE	TRUE	N/A
448	pAN_00452	pks12_Ncom + fosM4 + borA1_Ccom + pPM021_MfeI_XhoI + lacI_T7_6xHis_TEV	SLIC/Gibson/CPEC	consolidated_gibson_plate_4	A7	consolidated_gibson_plate_4_QPLATE_2	A1	glycerol_stock_4	H7	aanava 1 211019	P14	50	ggaattgtgagcggataaca	colony_pcr_primer_plate	O22	40	tcgttttatttgatgcctgg	colony_pcr_primer_plate	O24	40	5266	colony_pcr_plate_2	A10	colony_pcr_plate_2#A10	926	95.18631273	8.4732	15.0931	FALSE	FALSE	N/A
448	pAN_00452	pks12_Ncom + fosM4 + borA1_Ccom + pPM021_MfeI_XhoI + lacI_T7_6xHis_TEV	SLIC/Gibson/CPEC	consolidated_gibson_plate_4	A7	consolidated_gibson_plate_4_QPLATE_2	A1	glycerol_stock_4	A8	aanava 1 211019	B16	50	ggaattgtgagcggataaca	colony_pcr_primer_plate	O22	40	tcgttttatttgatgcctgg	colony_pcr_primer_plate	O24	40	5266	colony_pcr_plate_2	B10	colony_pcr_plate_2#B10	909	92.67623595	6.2499	11.3791	FALSE	FALSE	N/A
460	pAN_00464	pks12_Ncom + hygM3 + borA1_Ccom + pPM021_MfeI_XhoI + lacI_T7_6xHis_TEV	SLIC/Gibson/CPEC	consolidated_gibson_plate_4	G7	consolidated_gibson_plate_4_QPLATE_2	A7	glycerol_stock_4	B8	aanava 1 211019	D16	50	ggaattgtgagcggataaca	colony_pcr_primer_plate	O22	40	tcgttttatttgatgcctgg	colony_pcr_primer_plate	O24	40	5233	colony_pcr_plate_2	C10	colony_pcr_plate_2#C10	3679	88.96505476	4.776	2.1296	TRUE	TRUE	N/A
460	pAN_00464	pks12_Ncom + hygM3 + borA1_Ccom + pPM021_MfeI_XhoI + lacI_T7_6xHis_TEV	SLIC/Gibson/CPEC	consolidated_gibson_plate_4	G7	consolidated_gibson_plate_4_QPLATE_2	A7	glycerol_stock_4	C8	aanava 1 211019	F16	50	ggaattgtgagcggataaca	colony_pcr_primer_plate	O22	40	tcgttttatttgatgcctgg	colony_pcr_primer_plate	O24	40	5233	colony_pcr_plate_2	D10	colony_pcr_plate_2#D10	3715	83.76498692	5.5403	2.4225	TRUE	TRUE	N/A
460	pAN_00464	pks12_Ncom + hygM3 + borA1_Ccom + pPM021_MfeI_XhoI + lacI_T7_6xHis_TEV	SLIC/Gibson/CPEC	consolidated_gibson_plate_4	G7	consolidated_gibson_plate_4_QPLATE_2	A7	glycerol_stock_4	D8	aanava 1 211019	H16	50	ggaattgtgagcggataaca	colony_pcr_primer_plate	O22	40	tcgttttatttgatgcctgg	colony_pcr_primer_plate	O24	40	5233	colony_pcr_plate_2	E10	colony_pcr_plate_2#E10	3715	96.70900839	3.8143	1.6871	TRUE	TRUE	N/A
460	pAN_00464	pks12_Ncom + hygM3 + borA1_Ccom + pPM021_MfeI_XhoI + lacI_T7_6xHis_TEV	SLIC/Gibson/CPEC	consolidated_gibson_plate_4	G7	consolidated_gibson_plate_4_QPLATE_2	A7	glycerol_stock_4	E8	aanava 1 211019	J16	50	ggaattgtgagcggataaca	colony_pcr_primer_plate	O22	40	tcgttttatttgatgcctgg	colony_pcr_primer_plate	O24	40	5233	colony_pcr_plate_2	F10	colony_pcr_plate_2#F10	4414	86.10760562	4.8445	1.8122	TRUE	TRUE	N/A
461	pAN_00465	pks12_Ncom + hygM3 + borA1_Ccom + pPM021_MfeI_XhoI + lacI_lacUV5	SLIC/Gibson/CPEC	consolidated_gibson_plate_4	H7	consolidated_gibson_plate_4_QPLATE_2	A8	glycerol_stock_4	F8	aanava 1 211019	L16	50	ggaattgtgagcggataaca	colony_pcr_primer_plate	O22	40	tcgttttatttgatgcctgg	colony_pcr_primer_plate	O24	40	5151	colony_pcr_plate_2	G10	colony_pcr_plate_2#G10					FALSE	TRUE	N/A
462	pAN_00466	pks12_Ncom + hygM3 + mlsA8_Ccom + pPM021_MfeI_XhoI + lacI_T7_6xHis_TEV	SLIC/Gibson/CPEC	consolidated_gibson_plate_4	A8	consolidated_gibson_plate_4_QPLATE_2	B1	glycerol_stock_4	G8	aanava 1 211019	N16	50	ggaattgtgagcggataaca	colony_pcr_primer_plate	O22	40	tcgttttatttgatgcctgg	colony_pcr_primer_plate	O24	40	5200	colony_pcr_plate_2	H10	colony_pcr_plate_2#H10					FALSE	TRUE	N/A
462	pAN_00466	pks12_Ncom + hygM3 + mlsA8_Ccom + pPM021_MfeI_XhoI + lacI_T7_6xHis_TEV	SLIC/Gibson/CPEC	consolidated_gibson_plate_4	A8	consolidated_gibson_plate_4_QPLATE_2	B1	glycerol_stock_4	H8	aanava 1 211019	P16	50	ggaattgtgagcggataaca	colony_pcr_primer_plate	O22	40	tcgttttatttgatgcctgg	colony_pcr_primer_plate	O24	40	5200	colony_pcr_plate_2	A11	colony_pcr_plate_2#A11	4793	82.48941072	5.5503	1.9	TRUE	TRUE	N/A
462	pAN_00466	pks12_Ncom + hygM3 + mlsA8_Ccom + pPM021_MfeI_XhoI + lacI_T7_6xHis_TEV	SLIC/Gibson/CPEC	consolidated_gibson_plate_4	A8	consolidated_gibson_plate_4_QPLATE_2	B1	glycerol_stock_4	A9	aanava 1 211019	B18	50	ggaattgtgagcggataaca	colony_pcr_primer_plate	O22	40	tcgttttatttgatgcctgg	colony_pcr_primer_plate	O24	40	5200	colony_pcr_plate_2	B11	colony_pcr_plate_2#B11					FALSE	TRUE	N/A
462	pAN_00466	pks12_Ncom + hygM3 + mlsA8_Ccom + pPM021_MfeI_XhoI + lacI_T7_6xHis_TEV	SLIC/Gibson/CPEC	consolidated_gibson_plate_4	A8	consolidated_gibson_plate_4_QPLATE_2	B1	glycerol_stock_4	B9	aanava 1 211019	D18	50	ggaattgtgagcggataaca	colony_pcr_primer_plate	O22	40	tcgttttatttgatgcctgg	colony_pcr_primer_plate	O24	40	5200	colony_pcr_plate_2	C11	colony_pcr_plate_2#C11					FALSE	TRUE	N/A
463	pAN_00467	pks12_Ncom + hygM3 + mlsA8_Ccom + pPM021_MfeI_XhoI + lacI_lacUV5	SLIC/Gibson/CPEC	consolidated_gibson_plate_4	B8	consolidated_gibson_plate_4_QPLATE_2	B2	glycerol_stock_4	C9	aanava 1 211019	F18	50	ggaattgtgagcggataaca	colony_pcr_primer_plate	O22	40	tcgttttatttgatgcctgg	colony_pcr_primer_plate	O24	40	5118	colony_pcr_plate_2	D11	colony_pcr_plate_2#D11	1411	97.08783817	31.1784	36.2953	FALSE	FALSE	N/A
472	pAN_00476	pks12_Ncom + nigM1 + borA1_Ccom + pPM021_MfeI_XhoI + lacI_T7_6xHis_TEV	SLIC/Gibson/CPEC	consolidated_gibson_plate_4	G8	consolidated_gibson_plate_4_QPLATE_2	B7	glycerol_stock_4	D9	aanava 1 211019	H18	50	ggaattgtgagcggataaca	colony_pcr_primer_plate	O22	40	tcgttttatttgatgcctgg	colony_pcr_primer_plate	O24	40	3595	colony_pcr_plate_2	E11	colony_pcr_plate_2#E11					FALSE	TRUE	N/A
474	pAN_00478	pks12_Ncom + nigM1 + mlsA8_Ccom + pPM021_MfeI_XhoI + lacI_T7_6xHis_TEV	SLIC/Gibson/CPEC	consolidated_gibson_plate_4	A9	consolidated_gibson_plate_4_QPLATE_2	C1	glycerol_stock_4	E9	aanava 1 211019	J18	50	ggaattgtgagcggataaca	colony_pcr_primer_plate	O22	40	tcgttttatttgatgcctgg	colony_pcr_primer_plate	O24	40	3562	colony_pcr_plate_2	F11	colony_pcr_plate_2#F11	3322	89.99806838	6.9888	3.4581	TRUE	TRUE	N/A
474	pAN_00478	pks12_Ncom + nigM1 + mlsA8_Ccom + pPM021_MfeI_XhoI + lacI_T7_6xHis_TEV	SLIC/Gibson/CPEC	consolidated_gibson_plate_4	A9	consolidated_gibson_plate_4_QPLATE_2	C1	glycerol_stock_4	F9	aanava 1 211019	L18	50	ggaattgtgagcggataaca	colony_pcr_primer_plate	O22	40	tcgttttatttgatgcctgg	colony_pcr_primer_plate	O24	40	3562	colony_pcr_plate_2	G11	colony_pcr_plate_2#G11	3393	93.29212934	2.6717	1.2986	TRUE	TRUE	N/A
474	pAN_00478	pks12_Ncom + nigM1 + mlsA8_Ccom + pPM021_MfeI_XhoI + lacI_T7_6xHis_TEV	SLIC/Gibson/CPEC	consolidated_gibson_plate_4	A9	consolidated_gibson_plate_4_QPLATE_2	C1	glycerol_stock_4	G9	aanava 1 211019	N18	50	ggaattgtgagcggataaca	colony_pcr_primer_plate	O22	40	tcgttttatttgatgcctgg	colony_pcr_primer_plate	O24	40	3562	colony_pcr_plate_2	H11	colony_pcr_plate_2#H11					FALSE	TRUE	N/A
474	pAN_00478	pks12_Ncom + nigM1 + mlsA8_Ccom + pPM021_MfeI_XhoI + lacI_T7_6xHis_TEV	SLIC/Gibson/CPEC	consolidated_gibson_plate_4	A9	consolidated_gibson_plate_4_QPLATE_2	C1	glycerol_stock_4	H9	aanava 1 211019	P18	50	ggaattgtgagcggataaca	colony_pcr_primer_plate	O22	40	tcgttttatttgatgcctgg	colony_pcr_primer_plate	O24	40	3562	colony_pcr_plate_2	A12	colony_pcr_plate_2#A12	3358	96.24954071	7.3346	3.5744	TRUE	TRUE	N/A
480	pAN_00484	pks12_Ncom + blv75M2 + borA1_Ccom + pPM021_MfeI_XhoI + lacI_T7_6xHis_TEV	SLIC/Gibson/CPEC	consolidated_gibson_plate_4	E9	consolidated_gibson_plate_4_QPLATE_2	C5	glycerol_stock_4	A10	aanava 1 211019	B20	50	ggaattgtgagcggataaca	colony_pcr_primer_plate	O22	40	tcgttttatttgatgcctgg	colony_pcr_primer_plate	O24	40	3637	colony_pcr_plate_2	B12	colony_pcr_plate_2#B12	3536	81.30819408	4.5496	2.1157	TRUE	TRUE	N/A
482	pAN_00486	pks12_Ncom + blv75M2 + mlsA8_Ccom + pPM021_MfeI_XhoI + lacI_T7_6xHis_TEV	SLIC/Gibson/CPEC	consolidated_gibson_plate_4	G9	consolidated_gibson_plate_4_QPLATE_2	C7	glycerol_stock_4	B10	aanava 1 211019	D20	50	ggaattgtgagcggataaca	colony_pcr_primer_plate	O22	40	tcgttttatttgatgcctgg	colony_pcr_primer_plate	O24	40	3604	colony_pcr_plate_2	C12	colony_pcr_plate_2#C12	3536	65.21423106	3.4094	1.5927	TRUE	TRUE	N/A
482	pAN_00486	pks12_Ncom + blv75M2 + mlsA8_Ccom + pPM021_MfeI_XhoI + lacI_T7_6xHis_TEV	SLIC/Gibson/CPEC	consolidated_gibson_plate_4	G9	consolidated_gibson_plate_4_QPLATE_2	C7	glycerol_stock_4	C10	aanava 1 211019	F20	50	ggaattgtgagcggataaca	colony_pcr_primer_plate	O22	40	tcgttttatttgatgcctgg	colony_pcr_primer_plate	O24	40	3604	colony_pcr_plate_2	D12	colony_pcr_plate_2#D12	3465	67.17089622	6.0746	2.8877	TRUE	TRUE	N/A
482	pAN_00486	pks12_Ncom + blv75M2 + mlsA8_Ccom + pPM021_MfeI_XhoI + lacI_T7_6xHis_TEV	SLIC/Gibson/CPEC	consolidated_gibson_plate_4	G9	consolidated_gibson_plate_4_QPLATE_2	C7	glycerol_stock_4	D10	aanava 1 211019	H20	50	ggaattgtgagcggataaca	colony_pcr_primer_plate	O22	40	tcgttttatttgatgcctgg	colony_pcr_primer_plate	O24	40	3604	colony_pcr_plate_2	E12	colony_pcr_plate_2#E12					FALSE	TRUE	N/A
483	pAN_00487	pks12_Ncom + blv75M2 + mlsA8_Ccom + pPM021_MfeI_XhoI + lacI_lacUV5	SLIC/Gibson/CPEC	consolidated_gibson_plate_4	H9	consolidated_gibson_plate_4_QPLATE_2	C8	glycerol_stock_4	E10	aanava 1 211019	J20	50	ggaattgtgagcggataaca	colony_pcr_primer_plate	O22	40	tcgttttatttgatgcctgg	colony_pcr_primer_plate	O24	40	3522	colony_pcr_plate_2	F12	colony_pcr_plate_2#F12	3465	66.89737065	3.9436	1.8758	TRUE	TRUE	N/A
484	pAN_00488	pks12_Ncom + ctgM2 + borA1_Ccom + pPM021_MfeI_XhoI + lacI_T7_6xHis_TEV	SLIC/Gibson/CPEC	consolidated_gibson_plate_4	A10	consolidated_gibson_plate_4_QPLATE_2	D1	glycerol_stock_4	F10	aanava 1 211019	L20	50	ggaattgtgagcggataaca	colony_pcr_primer_plate	O22	40	tcgttttatttgatgcctgg	colony_pcr_primer_plate	O24	40	3661	colony_pcr_plate_2	G12	colony_pcr_plate_2#G12	3465	89.51018515	12.5453	5.9109	TRUE	TRUE	N/A
484	pAN_00488	pks12_Ncom + ctgM2 + borA1_Ccom + pPM021_MfeI_XhoI + lacI_T7_6xHis_TEV	SLIC/Gibson/CPEC	consolidated_gibson_plate_4	A10	consolidated_gibson_plate_4_QPLATE_2	D1	glycerol_stock_4	G10	aanava 1 211019	N20	50	ggaattgtgagcggataaca	colony_pcr_primer_plate	O22	40	tcgttttatttgatgcctgg	colony_pcr_primer_plate	O24	40	3661	colony_pcr_plate_2	H12	colony_pcr_plate_2#H12	3500	97.99685755	14.4074	6.7573	TRUE	TRUE	N/A
484	pAN_00488	pks12_Ncom + ctgM2 + borA1_Ccom + pPM021_MfeI_XhoI + lacI_T7_6xHis_TEV	SLIC/Gibson/CPEC	consolidated_gibson_plate_4	A10	consolidated_gibson_plate_4_QPLATE_2	D1	glycerol_stock_4	H10	aanava 1 211019	P20	50	ggaattgtgagcggataaca	colony_pcr_primer_plate	O22	40	tcgttttatttgatgcctgg	colony_pcr_primer_plate	O24	40	3661	colony_pcr_plate_3	A1	colony_pcr_plate_3#A01	3322	89.11042804	9.7117	4.8301	TRUE	TRUE	N/A
484	pAN_00488	pks12_Ncom + ctgM2 + borA1_Ccom + pPM021_MfeI_XhoI + lacI_T7_6xHis_TEV	SLIC/Gibson/CPEC	consolidated_gibson_plate_4	A10	consolidated_gibson_plate_4_QPLATE_2	D1	glycerol_stock_4	A11	aanava 1 211019	B22	50	ggaattgtgagcggataaca	colony_pcr_primer_plate	O22	40	tcgttttatttgatgcctgg	colony_pcr_primer_plate	O24	40	3661	colony_pcr_plate_3	B1	colony_pcr_plate_3#B01	3251	89.75636425	11.6563	5.8808	TRUE	TRUE	N/A
485	pAN_00489	pks12_Ncom + ctgM2 + borA1_Ccom + pPM021_MfeI_XhoI + lacI_lacUV5	SLIC/Gibson/CPEC	consolidated_gibson_plate_4	B10	consolidated_gibson_plate_4_QPLATE_2	D2	glycerol_stock_4	B11	aanava 1 211019	D22	50	ggaattgtgagcggataaca	colony_pcr_primer_plate	O22	40	tcgttttatttgatgcctgg	colony_pcr_primer_plate	O24	40	3579	colony_pcr_plate_3	C1	colony_pcr_plate_3#C01	3536	105.4252246	3.321	1.5594	TRUE	TRUE	N/A
492	pAN_00496	pks12_Ncom + MASmm + borA1_Ccom + pPM021_MfeI_XhoI + lacI_T7_6xHis_TEV	SLIC/Gibson/CPEC	consolidated_gibson_plate_4	A11	consolidated_gibson_plate_4_QPLATE_2	E1	glycerol_stock_4	C11	aanava 1 211019	F22	50	ggaattgtgagcggataaca	colony_pcr_primer_plate	O22	40	tcgttttatttgatgcctgg	colony_pcr_primer_plate	O24	40	6853	colony_pcr_plate_3	D1	colony_pcr_plate_3#D01					FALSE	TRUE	N/A
492	pAN_00496	pks12_Ncom + MASmm + borA1_Ccom + pPM021_MfeI_XhoI + lacI_T7_6xHis_TEV	SLIC/Gibson/CPEC	consolidated_gibson_plate_4	A11	consolidated_gibson_plate_4_QPLATE_2	E1	glycerol_stock_4	D11	aanava 1 211019	H22	50	ggaattgtgagcggataaca	colony_pcr_primer_plate	O22	40	tcgttttatttgatgcctgg	colony_pcr_primer_plate	O24	40	6853	colony_pcr_plate_3	E1	colony_pcr_plate_3#E01					FALSE	TRUE	N/A
492	pAN_00496	pks12_Ncom + MASmm + borA1_Ccom + pPM021_MfeI_XhoI + lacI_T7_6xHis_TEV	SLIC/Gibson/CPEC	consolidated_gibson_plate_4	A11	consolidated_gibson_plate_4_QPLATE_2	E1	glycerol_stock_4	E11	aanava 1 211019	J22	50	ggaattgtgagcggataaca	colony_pcr_primer_plate	O22	40	tcgttttatttgatgcctgg	colony_pcr_primer_plate	O24	40	6853	colony_pcr_plate_3	F1	colony_pcr_plate_3#F01					FALSE	TRUE	N/A
492	pAN_00496	pks12_Ncom + MASmm + borA1_Ccom + pPM021_MfeI_XhoI + lacI_T7_6xHis_TEV	SLIC/Gibson/CPEC	consolidated_gibson_plate_4	A11	consolidated_gibson_plate_4_QPLATE_2	E1	glycerol_stock_4	F11	aanava 1 211019	L22	50	ggaattgtgagcggataaca	colony_pcr_primer_plate	O22	40	tcgttttatttgatgcctgg	colony_pcr_primer_plate	O24	40	6853	colony_pcr_plate_3	G1	colony_pcr_plate_3#G01					FALSE	TRUE	N/A
495	pAN_00499	pks12_Ncom + MASmm + mlsA8_Ccom + pPM021_MfeI_XhoI + lacI_lacUV5	SLIC/Gibson/CPEC	consolidated_gibson_plate_4	D11	consolidated_gibson_plate_4_QPLATE_2	E4	glycerol_stock_4	G11	aanava 1 211019	N22	50	ggaattgtgagcggataaca	colony_pcr_primer_plate	O22	40	tcgttttatttgatgcctgg	colony_pcr_primer_plate	O24	40	6738	colony_pcr_plate_3	H1	colony_pcr_plate_3#H01					FALSE	FALSE	N/A
499	pAN_00503	pks12_Ncom + mlsA8 + mlsA8_Ccom + pPM021_MfeI_XhoI + lacI_lacUV5	SLIC/Gibson/CPEC	consolidated_gibson_plate_4	H11	consolidated_gibson_plate_4_QPLATE_2	E8	glycerol_stock_4	H11	aanava 1 211019	P22	50	ggaattgtgagcggataaca	colony_pcr_primer_plate	O22	40	tcgttttatttgatgcctgg	colony_pcr_primer_plate	O24	40	5850	colony_pcr_plate_3	A2	colony_pcr_plate_3#A02	5001	90.86474259	6.6682	2.1495	TRUE	TRUE	N/A
499	pAN_00503	pks12_Ncom + mlsA8 + mlsA8_Ccom + pPM021_MfeI_XhoI + lacI_lacUV5	SLIC/Gibson/CPEC	consolidated_gibson_plate_4	H11	consolidated_gibson_plate_4_QPLATE_2	E8	glycerol_stock_4	A12	aanava 1 211019	B24	50	ggaattgtgagcggataaca	colony_pcr_primer_plate	O22	40	tcgttttatttgatgcctgg	colony_pcr_primer_plate	O24	40	5850	colony_pcr_plate_3	B2	colony_pcr_plate_3#B02	5000	92.51873107	5.8037	1.8961	TRUE	TRUE	N/A
500	pAN_00504	pks12_Ncom + mlsA9 + borA1_Ccom + pPM021_MfeI_XhoI + lacI_T7_6xHis_TEV	SLIC/Gibson/CPEC	consolidated_gibson_plate_4	A12	consolidated_gibson_plate_4_QPLATE_2	F1	glycerol_stock_4	B12	aanava 1 211019	D24	50	ggaattgtgagcggataaca	colony_pcr_primer_plate	O22	40	tcgttttatttgatgcctgg	colony_pcr_primer_plate	O24	40	6907	colony_pcr_plate_3	C2	colony_pcr_plate_3#C02	3000	88.59371952	2.2711	1.2516	FALSE	TRUE	N/A
500	pAN_00504	pks12_Ncom + mlsA9 + borA1_Ccom + pPM021_MfeI_XhoI + lacI_T7_6xHis_TEV	SLIC/Gibson/CPEC	consolidated_gibson_plate_4	A12	consolidated_gibson_plate_4_QPLATE_2	F1	glycerol_stock_4	C12	aanava 1 211019	F24	50	ggaattgtgagcggataaca	colony_pcr_primer_plate	O22	40	tcgttttatttgatgcctgg	colony_pcr_primer_plate	O24	40	6907	colony_pcr_plate_3	D2	colony_pcr_plate_3#D02	2914	88.69402517	9.9073	5.5081	FALSE	TRUE	N/A
500	pAN_00504	pks12_Ncom + mlsA9 + borA1_Ccom + pPM021_MfeI_XhoI + lacI_T7_6xHis_TEV	SLIC/Gibson/CPEC	consolidated_gibson_plate_4	A12	consolidated_gibson_plate_4_QPLATE_2	F1	glycerol_stock_4	D12	aanava 1 211019	H24	50	ggaattgtgagcggataaca	colony_pcr_primer_plate	O22	40	tcgttttatttgatgcctgg	colony_pcr_primer_plate	O24	40	6907	colony_pcr_plate_3	E2	colony_pcr_plate_3#E02	649	91.23643968	5.5844	14.2045	FALSE	FALSE	N/A
500	pAN_00504	pks12_Ncom + mlsA9 + borA1_Ccom + pPM021_MfeI_XhoI + lacI_T7_6xHis_TEV	SLIC/Gibson/CPEC	consolidated_gibson_plate_4	A12	consolidated_gibson_plate_4_QPLATE_2	F1	glycerol_stock_4	E12	aanava 1 211019	J24	50	ggaattgtgagcggataaca	colony_pcr_primer_plate	O22	40	tcgttttatttgatgcctgg	colony_pcr_primer_plate	O24	40	6907	colony_pcr_plate_3	F2	colony_pcr_plate_3#F02	2914	84.31486821	8.2465	4.646	FALSE	FALSE	N/A
501	pAN_00505	pks12_Ncom + mlsA9 + borA1_Ccom + pPM021_MfeI_XhoI + lacI_lacUV5	SLIC/Gibson/CPEC	consolidated_gibson_plate_4	B12	consolidated_gibson_plate_4_QPLATE_2	F2	glycerol_stock_5	A1	aanava 2 211019	A1	50	ggaattgtgagcggataaca	colony_pcr_primer_plate	O22	40	tcgttttatttgatgcctgg	colony_pcr_primer_plate	O24	40	6825	colony_pcr_plate_3	G2	colony_pcr_plate_3#G02	6186	73.2018093	7.2502	1.9064	TRUE	TRUE	N/A
501	pAN_00505	pks12_Ncom + mlsA9 + borA1_Ccom + pPM021_MfeI_XhoI + lacI_lacUV5	SLIC/Gibson/CPEC	consolidated_gibson_plate_4	B12	consolidated_gibson_plate_4_QPLATE_2	F2	glycerol_stock_5	B1	aanava 2 211019	C1	50	ggaattgtgagcggataaca	colony_pcr_primer_plate	O22	40	tcgttttatttgatgcctgg	colony_pcr_primer_plate	O24	40	6825	colony_pcr_plate_3	H2	colony_pcr_plate_3#H02	6482	78.42387146	4.2025	1.0626	TRUE	TRUE	N/A
501	pAN_00505	pks12_Ncom + mlsA9 + borA1_Ccom + pPM021_MfeI_XhoI + lacI_lacUV5	SLIC/Gibson/CPEC	consolidated_gibson_plate_4	B12	consolidated_gibson_plate_4_QPLATE_2	F2	glycerol_stock_5	C1	aanava 2 211019	E1	50	ggaattgtgagcggataaca	colony_pcr_primer_plate	O22	40	tcgttttatttgatgcctgg	colony_pcr_primer_plate	O24	40	6825	colony_pcr_plate_3	A3	colony_pcr_plate_3#A03	6186	64.79201636	11.3099	2.9691	TRUE	TRUE	N/A
501	pAN_00505	pks12_Ncom + mlsA9 + borA1_Ccom + pPM021_MfeI_XhoI + lacI_lacUV5	SLIC/Gibson/CPEC	consolidated_gibson_plate_4	B12	consolidated_gibson_plate_4_QPLATE_2	F2	glycerol_stock_5	D1	aanava 2 211019	G1	50	ggaattgtgagcggataaca	colony_pcr_primer_plate	O22	40	tcgttttatttgatgcctgg	colony_pcr_primer_plate	O24	40	6825	colony_pcr_plate_3	B3	colony_pcr_plate_3#B03	6038	69.01717622	12.1992	3.2677	TRUE	TRUE	N/A
502	pAN_00506	pks12_Ncom + mlsA9 + mlsA8_Ccom + pPM021_MfeI_XhoI + lacI_T7_6xHis_TEV	SLIC/Gibson/CPEC	consolidated_gibson_plate_4	C12	consolidated_gibson_plate_4_QPLATE_2	F3	glycerol_stock_5	E1	aanava 2 211019	I1	50	ggaattgtgagcggataaca	colony_pcr_primer_plate	O22	40	tcgttttatttgatgcctgg	colony_pcr_primer_plate	O24	40	6874	colony_pcr_plate_3	C3	colony_pcr_plate_3#C03	2943	79.09282188	3.9094	2.1935	FALSE	FALSE	N/A
502	pAN_00506	pks12_Ncom + mlsA9 + mlsA8_Ccom + pPM021_MfeI_XhoI + lacI_T7_6xHis_TEV	SLIC/Gibson/CPEC	consolidated_gibson_plate_4	C12	consolidated_gibson_plate_4_QPLATE_2	F3	glycerol_stock_5	F1	aanava 2 211019	K1	50	ggaattgtgagcggataaca	colony_pcr_primer_plate	O22	40	tcgttttatttgatgcctgg	colony_pcr_primer_plate	O24	40	6874	colony_pcr_plate_3	D3	colony_pcr_plate_3#D03	2943	85.45498843	4.209	2.377	FALSE	FALSE	N/A
502	pAN_00506	pks12_Ncom + mlsA9 + mlsA8_Ccom + pPM021_MfeI_XhoI + lacI_T7_6xHis_TEV	SLIC/Gibson/CPEC	consolidated_gibson_plate_4	C12	consolidated_gibson_plate_4_QPLATE_2	F3	glycerol_stock_5	G1	aanava 2 211019	M1	50	ggaattgtgagcggataaca	colony_pcr_primer_plate	O22	40	tcgttttatttgatgcctgg	colony_pcr_primer_plate	O24	40	6874	colony_pcr_plate_3	E3	colony_pcr_plate_3#E03	2886	72.88887943	6.8474	3.9153	FALSE	FALSE	N/A
502	pAN_00506	pks12_Ncom + mlsA9 + mlsA8_Ccom + pPM021_MfeI_XhoI + lacI_T7_6xHis_TEV	SLIC/Gibson/CPEC	consolidated_gibson_plate_4	C12	consolidated_gibson_plate_4_QPLATE_2	F3	glycerol_stock_5	H1	aanava 2 211019	O1	50	ggaattgtgagcggataaca	colony_pcr_primer_plate	O22	40	tcgttttatttgatgcctgg	colony_pcr_primer_plate	O24	40	6874	colony_pcr_plate_3	F3	colony_pcr_plate_3#F03	2943	83.46632859	3.3576	1.891	FALSE	FALSE	N/A
504	pAN_00508	pks12_Ncom + mlsB1 + borA1_Ccom + pPM021_MfeI_XhoI + lacI_T7_6xHis_TEV	SLIC/Gibson/CPEC	consolidated_gibson_plate_4	E12	consolidated_gibson_plate_4_QPLATE_2	F5	glycerol_stock_5	A2	aanava 2 211019	A3	50	ggaattgtgagcggataaca	colony_pcr_primer_plate	O22	40	tcgttttatttgatgcctgg	colony_pcr_primer_plate	O24	40	5161	colony_pcr_plate_3	G3	colony_pcr_plate_3#G03	4518	66.75737142	6.722	2.4466	TRUE	TRUE	N/A
506	pAN_00510	pks12_Ncom + mlsB1 + mlsA8_Ccom + pPM021_MfeI_XhoI + lacI_T7_6xHis_TEV	SLIC/Gibson/CPEC	consolidated_gibson_plate_4	G12	consolidated_gibson_plate_4_QPLATE_2	F7	glycerol_stock_5	B2	aanava 2 211019	C3	50	ggaattgtgagcggataaca	colony_pcr_primer_plate	O22	40	tcgttttatttgatgcctgg	colony_pcr_primer_plate	O24	40	5128	colony_pcr_plate_3	H3	colony_pcr_plate_3#H03	4621	52.18026851	2.3203	0.8288	TRUE	TRUE	N/A
506	pAN_00510	pks12_Ncom + mlsB1 + mlsA8_Ccom + pPM021_MfeI_XhoI + lacI_T7_6xHis_TEV	SLIC/Gibson/CPEC	consolidated_gibson_plate_4	G12	consolidated_gibson_plate_4_QPLATE_2	F7	glycerol_stock_5	C2	aanava 2 211019	E3	50	ggaattgtgagcggataaca	colony_pcr_primer_plate	O22	40	tcgttttatttgatgcctgg	colony_pcr_primer_plate	O24	40	5128	colony_pcr_plate_3	A4	colony_pcr_plate_3#A04	4552	89.76771873	7.0877	2.5449	TRUE	TRUE	N/A
506	pAN_00510	pks12_Ncom + mlsB1 + mlsA8_Ccom + pPM021_MfeI_XhoI + lacI_T7_6xHis_TEV	SLIC/Gibson/CPEC	consolidated_gibson_plate_4	G12	consolidated_gibson_plate_4_QPLATE_2	F7	glycerol_stock_5	D2	aanava 2 211019	G3	50	ggaattgtgagcggataaca	colony_pcr_primer_plate	O22	40	tcgttttatttgatgcctgg	colony_pcr_primer_plate	O24	40	5128	colony_pcr_plate_3	B4	colony_pcr_plate_3#B04					FALSE	TRUE	N/A
506	pAN_00510	pks12_Ncom + mlsB1 + mlsA8_Ccom + pPM021_MfeI_XhoI + lacI_T7_6xHis_TEV	SLIC/Gibson/CPEC	consolidated_gibson_plate_4	G12	consolidated_gibson_plate_4_QPLATE_2	F7	glycerol_stock_5	E2	aanava 2 211019	I3	50	ggaattgtgagcggataaca	colony_pcr_primer_plate	O22	40	tcgttttatttgatgcctgg	colony_pcr_primer_plate	O24	40	5128	colony_pcr_plate_3	C4	colony_pcr_plate_3#C04					FALSE	FALSE	N/A
507	pAN_00511	pks12_Ncom + mlsB1 + mlsA8_Ccom + pPM021_MfeI_XhoI + lacI_lacUV5	SLIC/Gibson/CPEC	consolidated_gibson_plate_4	H12	consolidated_gibson_plate_4_QPLATE_2	F8	glycerol_stock_5	F2	aanava 2 211019	K3	50	ggaattgtgagcggataaca	colony_pcr_primer_plate	O22	40	tcgttttatttgatgcctgg	colony_pcr_primer_plate	O24	40	5046	colony_pcr_plate_3	D4	colony_pcr_plate_3#D04	4449	85.18565038	8.8168	3.2581	TRUE	TRUE	N/A
507	pAN_00511	pks12_Ncom + mlsB1 + mlsA8_Ccom + pPM021_MfeI_XhoI + lacI_lacUV5	SLIC/Gibson/CPEC	consolidated_gibson_plate_4	H12	consolidated_gibson_plate_4_QPLATE_2	F8	glycerol_stock_5	G2	aanava 2 211019	M3	50	ggaattgtgagcggataaca	colony_pcr_primer_plate	O22	40	tcgttttatttgatgcctgg	colony_pcr_primer_plate	O24	40	5046	colony_pcr_plate_3	E4	colony_pcr_plate_3#E04	4277	82.51230945	13.9761	5.2675	TRUE	TRUE	N/A
507	pAN_00511	pks12_Ncom + mlsB1 + mlsA8_Ccom + pPM021_MfeI_XhoI + lacI_lacUV5	SLIC/Gibson/CPEC	consolidated_gibson_plate_4	H12	consolidated_gibson_plate_4_QPLATE_2	F8	glycerol_stock_5	H2	aanava 2 211019	O3	50	ggaattgtgagcggataaca	colony_pcr_primer_plate	O22	40	tcgttttatttgatgcctgg	colony_pcr_primer_plate	O24	40	5046	colony_pcr_plate_3	F4	colony_pcr_plate_3#F04	4139	88.09824083	27.3834	10.6472	TRUE	TRUE	N/A
507	pAN_00511	pks12_Ncom + mlsB1 + mlsA8_Ccom + pPM021_MfeI_XhoI + lacI_lacUV5	SLIC/Gibson/CPEC	consolidated_gibson_plate_4	H12	consolidated_gibson_plate_4_QPLATE_2	F8	glycerol_stock_5	A3	aanava 2 211019	A5	50	ggaattgtgagcggataaca	colony_pcr_primer_plate	O22	40	tcgttttatttgatgcctgg	colony_pcr_primer_plate	O24	40	5046	colony_pcr_plate_3	G4	colony_pcr_plate_3#G04	4552	50.02361164	2.1186	0.7676	TRUE	TRUE	N/A
508	pAN_00512	pks12_Ncom + pks12M1 + borA1_Ccom + pPM021_MfeI_XhoI + lacI_T7_6xHis_TEV	SLIC/Gibson/CPEC	consolidated_gibson_plate_5	A1	consolidated_gibson_plate_5_QPLATE_1	A1	glycerol_stock_6	A1	aanava 2 211019	A2	50	ggaattgtgagcggataaca	colony_pcr_primer_plate	O22	40	tcgttttatttgatgcctgg	colony_pcr_primer_plate	O24	40	6613	colony_pcr_plate_3	H4	colony_pcr_plate_3#H04	2829	68.44357318	6.8781	4.0194	FALSE	TRUE	N/A
508	pAN_00512	pks12_Ncom + pks12M1 + borA1_Ccom + pPM021_MfeI_XhoI + lacI_T7_6xHis_TEV	SLIC/Gibson/CPEC	consolidated_gibson_plate_5	A1	consolidated_gibson_plate_5_QPLATE_1	A1	glycerol_stock_6	B1	aanava 2 211019	C2	50	ggaattgtgagcggataaca	colony_pcr_primer_plate	O22	40	tcgttttatttgatgcctgg	colony_pcr_primer_plate	O24	40	6613	colony_pcr_plate_3	A5	colony_pcr_plate_3#A05					FALSE	FALSE	N/A
508	pAN_00512	pks12_Ncom + pks12M1 + borA1_Ccom + pPM021_MfeI_XhoI + lacI_T7_6xHis_TEV	SLIC/Gibson/CPEC	consolidated_gibson_plate_5	A1	consolidated_gibson_plate_5_QPLATE_1	A1	glycerol_stock_6	C1	aanava 2 211019	E2	50	ggaattgtgagcggataaca	colony_pcr_primer_plate	O22	40	tcgttttatttgatgcctgg	colony_pcr_primer_plate	O24	40	6613	colony_pcr_plate_3	B5	colony_pcr_plate_3#B05	2800	69.10747037	13.4517	7.7536	FALSE	TRUE	N/A
509	pAN_00513	pks12_Ncom + pks12M1 + borA1_Ccom + pPM021_MfeI_XhoI + lacI_lacUV5	SLIC/Gibson/CPEC	consolidated_gibson_plate_5	B1	consolidated_gibson_plate_5_QPLATE_1	A2	glycerol_stock_6	D1	aanava 2 211019	G2	50	ggaattgtgagcggataaca	colony_pcr_primer_plate	O22	40	tcgttttatttgatgcctgg	colony_pcr_primer_plate	O24	40	6531	colony_pcr_plate_3	C5	colony_pcr_plate_3#C05	1808	91.71307664	26.7439	24.3899	FALSE	TRUE	N/A
509	pAN_00513	pks12_Ncom + pks12M1 + borA1_Ccom + pPM021_MfeI_XhoI + lacI_lacUV5	SLIC/Gibson/CPEC	consolidated_gibson_plate_5	B1	consolidated_gibson_plate_5_QPLATE_1	A2	glycerol_stock_6	E1	aanava 2 211019	I2	50	ggaattgtgagcggataaca	colony_pcr_primer_plate	O22	40	tcgttttatttgatgcctgg	colony_pcr_primer_plate	O24	40	6531	colony_pcr_plate_3	D5	colony_pcr_plate_3#D05	1770	90.83257676	32.916	30.4917	FALSE	FALSE	N/A
509	pAN_00513	pks12_Ncom + pks12M1 + borA1_Ccom + pPM021_MfeI_XhoI + lacI_lacUV5	SLIC/Gibson/CPEC	consolidated_gibson_plate_5	B1	consolidated_gibson_plate_5_QPLATE_1	A2	glycerol_stock_6	F1	aanava 2 211019	K2	50	ggaattgtgagcggataaca	colony_pcr_primer_plate	O22	40	tcgttttatttgatgcctgg	colony_pcr_primer_plate	O24	40	6531	colony_pcr_plate_3	E5	colony_pcr_plate_3#E05	1770	91.00973332	35.7276	33.2459	FALSE	FALSE	N/A
509	pAN_00513	pks12_Ncom + pks12M1 + borA1_Ccom + pPM021_MfeI_XhoI + lacI_lacUV5	SLIC/Gibson/CPEC	consolidated_gibson_plate_5	B1	consolidated_gibson_plate_5_QPLATE_1	A2	glycerol_stock_6	G1	aanava 2 211019	M2	50	ggaattgtgagcggataaca	colony_pcr_primer_plate	O22	40	tcgttttatttgatgcctgg	colony_pcr_primer_plate	O24	40	6531	colony_pcr_plate_3	F5	colony_pcr_plate_3#F05	1770	90.80458968	39.0309	36.1562	FALSE	FALSE	N/A
510	pAN_00514	pks12_Ncom + pks12M1 + mlsA8_Ccom + pPM021_MfeI_XhoI + lacI_T7_6xHis_TEV	SLIC/Gibson/CPEC	consolidated_gibson_plate_5	C1	consolidated_gibson_plate_5_QPLATE_1	A3	glycerol_stock_6	H1	aanava 2 211019	O2	50	ggaattgtgagcggataaca	colony_pcr_primer_plate	O22	40	tcgttttatttgatgcctgg	colony_pcr_primer_plate	O24	40	6580	colony_pcr_plate_3	G5	colony_pcr_plate_3#G05	652	91.70744329	12.051	29.8683	FALSE	FALSE	N/A
510	pAN_00514	pks12_Ncom + pks12M1 + mlsA8_Ccom + pPM021_MfeI_XhoI + lacI_T7_6xHis_TEV	SLIC/Gibson/CPEC	consolidated_gibson_plate_5	C1	consolidated_gibson_plate_5_QPLATE_1	A3	glycerol_stock_6	A2	aanava 2 211019	A4	50	ggaattgtgagcggataaca	colony_pcr_primer_plate	O22	40	tcgttttatttgatgcctgg	colony_pcr_primer_plate	O24	40	6580	colony_pcr_plate_3	H5	colony_pcr_plate_3#H05	652	96.89461339	9.1703	23.0406	FALSE	FALSE	N/A
511	pAN_00515	pks12_Ncom + pks12M1 + mlsA8_Ccom + pPM021_MfeI_XhoI + lacI_lacUV5	SLIC/Gibson/CPEC	consolidated_gibson_plate_5	D1	consolidated_gibson_plate_5_QPLATE_1	A4	glycerol_stock_6	B2	aanava 2 211019	C4	50	ggaattgtgagcggataaca	colony_pcr_primer_plate	O22	40	tcgttttatttgatgcctgg	colony_pcr_primer_plate	O24	40	6498	colony_pcr_plate_3	A6	colony_pcr_plate_3#A06	580	98.22617646	17.5983	50.104	FALSE	FALSE	N/A
511	pAN_00515	pks12_Ncom + pks12M1 + mlsA8_Ccom + pPM021_MfeI_XhoI + lacI_lacUV5	SLIC/Gibson/CPEC	consolidated_gibson_plate_5	D1	consolidated_gibson_plate_5_QPLATE_1	A4	glycerol_stock_6	C2	aanava 2 211019	E4	50	ggaattgtgagcggataaca	colony_pcr_primer_plate	O22	40	tcgttttatttgatgcctgg	colony_pcr_primer_plate	O24	40	6498	colony_pcr_plate_3	B6	colony_pcr_plate_3#B06	583	95.95687332	23.7808	67.3569	FALSE	FALSE	N/A
512	pAN_00516	pks12_Ncom + pks12M2 + borA1_Ccom + pPM021_MfeI_XhoI + lacI_T7_6xHis_TEV	SLIC/Gibson/CPEC	consolidated_gibson_plate_5	E1	consolidated_gibson_plate_5_QPLATE_1	A5	glycerol_stock_6	D2	aanava 2 211019	G4	50	ggaattgtgagcggataaca	colony_pcr_primer_plate	O22	40	tcgttttatttgatgcctgg	colony_pcr_primer_plate	O24	40	6643	colony_pcr_plate_3	C6	colony_pcr_plate_3#C06	1693	46.37718556	9.7054	9.4758	FALSE	FALSE	N/A
512	pAN_00516	pks12_Ncom + pks12M2 + borA1_Ccom + pPM021_MfeI_XhoI + lacI_T7_6xHis_TEV	SLIC/Gibson/CPEC	consolidated_gibson_plate_5	E1	consolidated_gibson_plate_5_QPLATE_1	A5	glycerol_stock_6	E2	aanava 2 211019	I4	50	ggaattgtgagcggataaca	colony_pcr_primer_plate	O22	40	tcgttttatttgatgcctgg	colony_pcr_primer_plate	O24	40	6643	colony_pcr_plate_3	D6	colony_pcr_plate_3#D06	626	73.46010034	17.0138	44.9426	FALSE	FALSE	N/A
512	pAN_00516	pks12_Ncom + pks12M2 + borA1_Ccom + pPM021_MfeI_XhoI + lacI_T7_6xHis_TEV	SLIC/Gibson/CPEC	consolidated_gibson_plate_5	E1	consolidated_gibson_plate_5_QPLATE_1	A5	glycerol_stock_6	F2	aanava 2 211019	K4	50	ggaattgtgagcggataaca	colony_pcr_primer_plate	O22	40	tcgttttatttgatgcctgg	colony_pcr_primer_plate	O24	40	6643	colony_pcr_plate_3	E6	colony_pcr_plate_3#E06	631	87.93545791	16.829	44.0304	FALSE	FALSE	N/A
512	pAN_00516	pks12_Ncom + pks12M2 + borA1_Ccom + pPM021_MfeI_XhoI + lacI_T7_6xHis_TEV	SLIC/Gibson/CPEC	consolidated_gibson_plate_5	E1	consolidated_gibson_plate_5_QPLATE_1	A5	glycerol_stock_6	G2	aanava 2 211019	M4	50	ggaattgtgagcggataaca	colony_pcr_primer_plate	O22	40	tcgttttatttgatgcctgg	colony_pcr_primer_plate	O24	40	6643	colony_pcr_plate_3	F6	colony_pcr_plate_3#F06	629	89.56468144	19.6178	51.6554	FALSE	FALSE	N/A
513	pAN_00517	pks12_Ncom + pks12M2 + borA1_Ccom + pPM021_MfeI_XhoI + lacI_lacUV5	SLIC/Gibson/CPEC	consolidated_gibson_plate_5	F1	consolidated_gibson_plate_5_QPLATE_1	A6	glycerol_stock_6	H2	aanava 2 211019	O4	50	ggaattgtgagcggataaca	colony_pcr_primer_plate	O22	40	tcgttttatttgatgcctgg	colony_pcr_primer_plate	O24	40	6561	colony_pcr_plate_3	G6	colony_pcr_plate_3#G06	1770	90.12816493	17.8196	15.6947	FALSE	FALSE	N/A
513	pAN_00517	pks12_Ncom + pks12M2 + borA1_Ccom + pPM021_MfeI_XhoI + lacI_lacUV5	SLIC/Gibson/CPEC	consolidated_gibson_plate_5	F1	consolidated_gibson_plate_5_QPLATE_1	A6	glycerol_stock_6	A3	aanava 2 211019	A6	50	ggaattgtgagcggataaca	colony_pcr_primer_plate	O22	40	tcgttttatttgatgcctgg	colony_pcr_primer_plate	O24	40	6561	colony_pcr_plate_3	H6	colony_pcr_plate_3#H06	1245	83.94250513	10.8332	13.9638	FALSE	FALSE	N/A
513	pAN_00517	pks12_Ncom + pks12M2 + borA1_Ccom + pPM021_MfeI_XhoI + lacI_lacUV5	SLIC/Gibson/CPEC	consolidated_gibson_plate_5	F1	consolidated_gibson_plate_5_QPLATE_1	A6	glycerol_stock_6	B3	aanava 2 211019	C6	50	ggaattgtgagcggataaca	colony_pcr_primer_plate	O22	40	tcgttttatttgatgcctgg	colony_pcr_primer_plate	O24	40	6561	colony_pcr_plate_3	A7	colony_pcr_plate_3#A07	1750	92.51375408	20.6833	19.312	FALSE	FALSE	N/A
513	pAN_00517	pks12_Ncom + pks12M2 + borA1_Ccom + pPM021_MfeI_XhoI + lacI_lacUV5	SLIC/Gibson/CPEC	consolidated_gibson_plate_5	F1	consolidated_gibson_plate_5_QPLATE_1	A6	glycerol_stock_6	C3	aanava 2 211019	E6	50	ggaattgtgagcggataaca	colony_pcr_primer_plate	O22	40	tcgttttatttgatgcctgg	colony_pcr_primer_plate	O24	40	6561	colony_pcr_plate_3	B7	colony_pcr_plate_3#B07	1693	93.11984149	47.6565	46.0105	FALSE	FALSE	N/A
514	pAN_00518	pks12_Ncom + pks12M2 + mlsA8_Ccom + pPM021_MfeI_XhoI + lacI_T7_6xHis_TEV	SLIC/Gibson/CPEC	consolidated_gibson_plate_5	G1	consolidated_gibson_plate_5_QPLATE_1	A7	glycerol_stock_6	D3	aanava 2 211019	G6	50	ggaattgtgagcggataaca	colony_pcr_primer_plate	O22	40	tcgttttatttgatgcctgg	colony_pcr_primer_plate	O24	40	6610	colony_pcr_plate_3	C7	colony_pcr_plate_3#C07					FALSE	TRUE	N/A
514	pAN_00518	pks12_Ncom + pks12M2 + mlsA8_Ccom + pPM021_MfeI_XhoI + lacI_T7_6xHis_TEV	SLIC/Gibson/CPEC	consolidated_gibson_plate_5	G1	consolidated_gibson_plate_5_QPLATE_1	A7	glycerol_stock_6	E3	aanava 2 211019	I6	50	ggaattgtgagcggataaca	colony_pcr_primer_plate	O22	40	tcgttttatttgatgcctgg	colony_pcr_primer_plate	O24	40	6610	colony_pcr_plate_3	D7	colony_pcr_plate_3#D07					FALSE	TRUE	N/A
514	pAN_00518	pks12_Ncom + pks12M2 + mlsA8_Ccom + pPM021_MfeI_XhoI + lacI_T7_6xHis_TEV	SLIC/Gibson/CPEC	consolidated_gibson_plate_5	G1	consolidated_gibson_plate_5_QPLATE_1	A7	glycerol_stock_6	F3	aanava 2 211019	K6	50	ggaattgtgagcggataaca	colony_pcr_primer_plate	O22	40	tcgttttatttgatgcctgg	colony_pcr_primer_plate	O24	40	6610	colony_pcr_plate_3	E7	colony_pcr_plate_3#E07	595	77.96740964	4.3445	11.8763	FALSE	FALSE	N/A
514	pAN_00518	pks12_Ncom + pks12M2 + mlsA8_Ccom + pPM021_MfeI_XhoI + lacI_T7_6xHis_TEV	SLIC/Gibson/CPEC	consolidated_gibson_plate_5	G1	consolidated_gibson_plate_5_QPLATE_1	A7	glycerol_stock_6	G3	aanava 2 211019	M6	50	ggaattgtgagcggataaca	colony_pcr_primer_plate	O22	40	tcgttttatttgatgcctgg	colony_pcr_primer_plate	O24	40	6610	colony_pcr_plate_3	F7	colony_pcr_plate_3#F07					FALSE	TRUE	N/A
515	pAN_00519	pks12_Ncom + pks12M2 + mlsA8_Ccom + pPM021_MfeI_XhoI + lacI_lacUV5	SLIC/Gibson/CPEC	consolidated_gibson_plate_5	H1	consolidated_gibson_plate_5_QPLATE_1	A8	glycerol_stock_6	H3	aanava 2 211019	O6	50	ggaattgtgagcggataaca	colony_pcr_primer_plate	O22	40	tcgttttatttgatgcctgg	colony_pcr_primer_plate	O24	40	6528	colony_pcr_plate_3	G7	colony_pcr_plate_3#G07	521	97.76759228	16.8084	53.1902	FALSE	FALSE	N/A
515	pAN_00519	pks12_Ncom + pks12M2 + mlsA8_Ccom + pPM021_MfeI_XhoI + lacI_lacUV5	SLIC/Gibson/CPEC	consolidated_gibson_plate_5	H1	consolidated_gibson_plate_5_QPLATE_1	A8	glycerol_stock_6	A4	aanava 2 211019	A8	50	ggaattgtgagcggataaca	colony_pcr_primer_plate	O22	40	tcgttttatttgatgcctgg	colony_pcr_primer_plate	O24	40	6528	colony_pcr_plate_3	H7	colony_pcr_plate_3#H07	521	96.95001412	23.0011	72.6473	FALSE	FALSE	N/A
515	pAN_00519	pks12_Ncom + pks12M2 + mlsA8_Ccom + pPM021_MfeI_XhoI + lacI_lacUV5	SLIC/Gibson/CPEC	consolidated_gibson_plate_5	H1	consolidated_gibson_plate_5_QPLATE_1	A8	glycerol_stock_6	B4	aanava 2 211019	C8	50	ggaattgtgagcggataaca	colony_pcr_primer_plate	O22	40	tcgttttatttgatgcctgg	colony_pcr_primer_plate	O24	40	6528	colony_pcr_plate_3	A8	colony_pcr_plate_3#A08	424	98.20398718	22.0684	86.043	FALSE	FALSE	N/A
515	pAN_00519	pks12_Ncom + pks12M2 + mlsA8_Ccom + pPM021_MfeI_XhoI + lacI_lacUV5	SLIC/Gibson/CPEC	consolidated_gibson_plate_5	H1	consolidated_gibson_plate_5_QPLATE_1	A8	glycerol_stock_6	C4	aanava 2 211019	E8	50	ggaattgtgagcggataaca	colony_pcr_primer_plate	O22	40	tcgttttatttgatgcctgg	colony_pcr_primer_plate	O24	40	6528	colony_pcr_plate_3	B8	colony_pcr_plate_3#B08	519	55.86646635	15.9901	50.9928	FALSE	FALSE	N/A
516	pAN_00520	pks12_Ncom + ppsAtb + borA1_Ccom + pPM021_MfeI_XhoI + lacI_T7_6xHis_TEV	SLIC/Gibson/CPEC	consolidated_gibson_plate_5	A2	consolidated_gibson_plate_5_QPLATE_1	B1	glycerol_stock_6	D4	aanava 2 211019	G8	50	ggaattgtgagcggataaca	colony_pcr_primer_plate	O22	40	tcgttttatttgatgcctgg	colony_pcr_primer_plate	O24	40	5806	colony_pcr_plate_3	C8	colony_pcr_plate_3#C08	430	73.57424192	15.5043	59.7429	FALSE	TRUE	N/A
516	pAN_00520	pks12_Ncom + ppsAtb + borA1_Ccom + pPM021_MfeI_XhoI + lacI_T7_6xHis_TEV	SLIC/Gibson/CPEC	consolidated_gibson_plate_5	A2	consolidated_gibson_plate_5_QPLATE_1	B1	glycerol_stock_6	E4	aanava 2 211019	I8	50	ggaattgtgagcggataaca	colony_pcr_primer_plate	O22	40	tcgttttatttgatgcctgg	colony_pcr_primer_plate	O24	40	5806	colony_pcr_plate_3	D8	colony_pcr_plate_3#D08	430	54.85356904	10.4196	40.15	FALSE	TRUE	N/A
516	pAN_00520	pks12_Ncom + ppsAtb + borA1_Ccom + pPM021_MfeI_XhoI + lacI_T7_6xHis_TEV	SLIC/Gibson/CPEC	consolidated_gibson_plate_5	A2	consolidated_gibson_plate_5_QPLATE_1	B1	glycerol_stock_6	F4	aanava 2 211019	K8	50	ggaattgtgagcggataaca	colony_pcr_primer_plate	O22	40	tcgttttatttgatgcctgg	colony_pcr_primer_plate	O24	40	5806	colony_pcr_plate_3	E8	colony_pcr_plate_3#E08	1156	85.56426674	19.6447	28.1174	FALSE	FALSE	N/A
516	pAN_00520	pks12_Ncom + ppsAtb + borA1_Ccom + pPM021_MfeI_XhoI + lacI_T7_6xHis_TEV	SLIC/Gibson/CPEC	consolidated_gibson_plate_5	A2	consolidated_gibson_plate_5_QPLATE_1	B1	glycerol_stock_6	G4	aanava 2 211019	M8	50	ggaattgtgagcggataaca	colony_pcr_primer_plate	O22	40	tcgttttatttgatgcctgg	colony_pcr_primer_plate	O24	40	5806	colony_pcr_plate_3	F8	colony_pcr_plate_3#F08					FALSE	TRUE	N/A
517	pAN_00521	pks12_Ncom + ppsAtb + borA1_Ccom + pPM021_MfeI_XhoI + lacI_lacUV5	SLIC/Gibson/CPEC	consolidated_gibson_plate_5	B2	consolidated_gibson_plate_5_QPLATE_1	B2	glycerol_stock_6	H4	aanava 2 211019	O8	50	ggaattgtgagcggataaca	colony_pcr_primer_plate	O22	40	tcgttttatttgatgcctgg	colony_pcr_primer_plate	O24	40	5724	colony_pcr_plate_3	G8	colony_pcr_plate_3#G08					FALSE	FALSE	N/A
517	pAN_00521	pks12_Ncom + ppsAtb + borA1_Ccom + pPM021_MfeI_XhoI + lacI_lacUV5	SLIC/Gibson/CPEC	consolidated_gibson_plate_5	B2	consolidated_gibson_plate_5_QPLATE_1	B2	glycerol_stock_6	A5	aanava 2 211019	A10	50	ggaattgtgagcggataaca	colony_pcr_primer_plate	O22	40	tcgttttatttgatgcctgg	colony_pcr_primer_plate	O24	40	5724	colony_pcr_plate_3	H8	colony_pcr_plate_3#H08	490	93.14421343	12.2439	41.1166	FALSE	FALSE	N/A
517	pAN_00521	pks12_Ncom + ppsAtb + borA1_Ccom + pPM021_MfeI_XhoI + lacI_lacUV5	SLIC/Gibson/CPEC	consolidated_gibson_plate_5	B2	consolidated_gibson_plate_5_QPLATE_1	B2	glycerol_stock_6	B5	aanava 2 211019	C10	50	ggaattgtgagcggataaca	colony_pcr_primer_plate	O22	40	tcgttttatttgatgcctgg	colony_pcr_primer_plate	O24	40	5724	colony_pcr_plate_3	A9	colony_pcr_plate_3#A09	485	96.22822008	20.7214	70.5932	FALSE	FALSE	N/A
517	pAN_00521	pks12_Ncom + ppsAtb + borA1_Ccom + pPM021_MfeI_XhoI + lacI_lacUV5	SLIC/Gibson/CPEC	consolidated_gibson_plate_5	B2	consolidated_gibson_plate_5_QPLATE_1	B2	glycerol_stock_6	C5	aanava 2 211019	E10	50	ggaattgtgagcggataaca	colony_pcr_primer_plate	O22	40	tcgttttatttgatgcctgg	colony_pcr_primer_plate	O24	40	5724	colony_pcr_plate_3	B9	colony_pcr_plate_3#B09	489	96.03036045	27.0627	91.2525	FALSE	FALSE	N/A
518	pAN_00522	pks12_Ncom + ppsAtb + mlsA8_Ccom + pPM021_MfeI_XhoI + lacI_T7_6xHis_TEV	SLIC/Gibson/CPEC	consolidated_gibson_plate_5	C2	consolidated_gibson_plate_5_QPLATE_1	B3	glycerol_stock_6	D5	aanava 2 211019	G10	50	ggaattgtgagcggataaca	colony_pcr_primer_plate	O22	40	tcgttttatttgatgcctgg	colony_pcr_primer_plate	O24	40	5773	colony_pcr_plate_3	C9	colony_pcr_plate_3#C09	1090	66.91258663	17.3594	26.3104	FALSE	FALSE	N/A
518	pAN_00522	pks12_Ncom + ppsAtb + mlsA8_Ccom + pPM021_MfeI_XhoI + lacI_T7_6xHis_TEV	SLIC/Gibson/CPEC	consolidated_gibson_plate_5	C2	consolidated_gibson_plate_5_QPLATE_1	B3	glycerol_stock_6	E5	aanava 2 211019	I10	50	ggaattgtgagcggataaca	colony_pcr_primer_plate	O22	40	tcgttttatttgatgcctgg	colony_pcr_primer_plate	O24	40	5773	colony_pcr_plate_3	D9	colony_pcr_plate_3#D09	1079	81.18403358	28.3135	43.2309	FALSE	FALSE	N/A
518	pAN_00522	pks12_Ncom + ppsAtb + mlsA8_Ccom + pPM021_MfeI_XhoI + lacI_T7_6xHis_TEV	SLIC/Gibson/CPEC	consolidated_gibson_plate_5	C2	consolidated_gibson_plate_5_QPLATE_1	B3	glycerol_stock_6	F5	aanava 2 211019	K10	50	ggaattgtgagcggataaca	colony_pcr_primer_plate	O22	40	tcgttttatttgatgcctgg	colony_pcr_primer_plate	O24	40	5773	colony_pcr_plate_3	E9	colony_pcr_plate_3#E09	1090	85.16801935	24.5134	37.256	FALSE	FALSE	N/A
518	pAN_00522	pks12_Ncom + ppsAtb + mlsA8_Ccom + pPM021_MfeI_XhoI + lacI_T7_6xHis_TEV	SLIC/Gibson/CPEC	consolidated_gibson_plate_5	C2	consolidated_gibson_plate_5_QPLATE_1	B3	glycerol_stock_6	G5	aanava 2 211019	M10	50	ggaattgtgagcggataaca	colony_pcr_primer_plate	O22	40	tcgttttatttgatgcctgg	colony_pcr_primer_plate	O24	40	5773	colony_pcr_plate_3	F9	colony_pcr_plate_3#F09	1101	85.21493369	20.4123	30.6551	FALSE	FALSE	N/A
519	pAN_00523	pks12_Ncom + ppsAtb + mlsA8_Ccom + pPM021_MfeI_XhoI + lacI_lacUV5	SLIC/Gibson/CPEC	consolidated_gibson_plate_5	D2	consolidated_gibson_plate_5_QPLATE_1	B4	glycerol_stock_6	H5	aanava 2 211019	O10	50	ggaattgtgagcggataaca	colony_pcr_primer_plate	O22	40	tcgttttatttgatgcctgg	colony_pcr_primer_plate	O24	40	5691	colony_pcr_plate_3	G9	colony_pcr_plate_3#G09	464	87.88810735	23.2907	82.7721	FALSE	FALSE	N/A
519	pAN_00523	pks12_Ncom + ppsAtb + mlsA8_Ccom + pPM021_MfeI_XhoI + lacI_lacUV5	SLIC/Gibson/CPEC	consolidated_gibson_plate_5	D2	consolidated_gibson_plate_5_QPLATE_1	B4	glycerol_stock_6	A6	aanava 2 211019	A12	50	ggaattgtgagcggataaca	colony_pcr_primer_plate	O22	40	tcgttttatttgatgcctgg	colony_pcr_primer_plate	O24	40	5691	colony_pcr_plate_3	H9	colony_pcr_plate_3#H09	466	90.54978292	10.6578	37.7949	FALSE	FALSE	N/A
519	pAN_00523	pks12_Ncom + ppsAtb + mlsA8_Ccom + pPM021_MfeI_XhoI + lacI_lacUV5	SLIC/Gibson/CPEC	consolidated_gibson_plate_5	D2	consolidated_gibson_plate_5_QPLATE_1	B4	glycerol_stock_6	B6	aanava 2 211019	C12	50	ggaattgtgagcggataaca	colony_pcr_primer_plate	O22	40	tcgttttatttgatgcctgg	colony_pcr_primer_plate	O24	40	5691	colony_pcr_plate_3	A10	colony_pcr_plate_3#A10	462	86.26027595	17.943	63.9048	FALSE	FALSE	N/A
519	pAN_00523	pks12_Ncom + ppsAtb + mlsA8_Ccom + pPM021_MfeI_XhoI + lacI_lacUV5	SLIC/Gibson/CPEC	consolidated_gibson_plate_5	D2	consolidated_gibson_plate_5_QPLATE_1	B4	glycerol_stock_6	C6	aanava 2 211019	E12	50	ggaattgtgagcggataaca	colony_pcr_primer_plate	O22	40	tcgttttatttgatgcctgg	colony_pcr_primer_plate	O24	40	5691	colony_pcr_plate_3	B10	colony_pcr_plate_3#B10	466	89.43067567	24.9415	88.4476	FALSE	FALSE	N/A
526	pAN_00530	pks12_Ncom + ppsBtb + mlsA8_Ccom + pPM021_MfeI_XhoI + lacI_T7_6xHis_TEV	SLIC/Gibson/CPEC	consolidated_gibson_plate_5	E2	consolidated_gibson_plate_5_QPLATE_1	B5	glycerol_stock_6	D6	aanava 2 211019	G12	50	ggaattgtgagcggataaca	colony_pcr_primer_plate	O22	40	tcgttttatttgatgcctgg	colony_pcr_primer_plate	O24	40	4963	colony_pcr_plate_3	C10	colony_pcr_plate_3#C10	466	88.58922177	21.7219	77.0304	FALSE	FALSE	N/A
526	pAN_00530	pks12_Ncom + ppsBtb + mlsA8_Ccom + pPM021_MfeI_XhoI + lacI_T7_6xHis_TEV	SLIC/Gibson/CPEC	consolidated_gibson_plate_5	E2	consolidated_gibson_plate_5_QPLATE_1	B5	glycerol_stock_6	E6	aanava 2 211019	I12	50	ggaattgtgagcggataaca	colony_pcr_primer_plate	O22	40	tcgttttatttgatgcctgg	colony_pcr_primer_plate	O24	40	4963	colony_pcr_plate_3	D10	colony_pcr_plate_3#D10	468	88.59462403	19.6867	69.5137	FALSE	FALSE	N/A
526	pAN_00530	pks12_Ncom + ppsBtb + mlsA8_Ccom + pPM021_MfeI_XhoI + lacI_T7_6xHis_TEV	SLIC/Gibson/CPEC	consolidated_gibson_plate_5	E2	consolidated_gibson_plate_5_QPLATE_1	B5	glycerol_stock_6	F6	aanava 2 211019	K12	50	ggaattgtgagcggataaca	colony_pcr_primer_plate	O22	40	tcgttttatttgatgcctgg	colony_pcr_primer_plate	O24	40	4963	colony_pcr_plate_3	E10	colony_pcr_plate_3#E10	466	85.66786427	14.4735	51.3261	FALSE	FALSE	N/A
526	pAN_00530	pks12_Ncom + ppsBtb + mlsA8_Ccom + pPM021_MfeI_XhoI + lacI_T7_6xHis_TEV	SLIC/Gibson/CPEC	consolidated_gibson_plate_5	E2	consolidated_gibson_plate_5_QPLATE_1	B5	glycerol_stock_6	G6	aanava 2 211019	M12	50	ggaattgtgagcggataaca	colony_pcr_primer_plate	O22	40	tcgttttatttgatgcctgg	colony_pcr_primer_plate	O24	40	4963	colony_pcr_plate_3	F10	colony_pcr_plate_3#F10	1500	81.82972734	12.4999	13.7263	FALSE	FALSE	N/A
527	pAN_00531	pks12_Ncom + ppsBtb + mlsA8_Ccom + pPM021_MfeI_XhoI + lacI_lacUV5	SLIC/Gibson/CPEC	consolidated_gibson_plate_5	F2	consolidated_gibson_plate_5_QPLATE_1	B6	glycerol_stock_6	H6	aanava 2 211019	O12	50	ggaattgtgagcggataaca	colony_pcr_primer_plate	O22	40	tcgttttatttgatgcctgg	colony_pcr_primer_plate	O24	40	4881	colony_pcr_plate_3	G10	colony_pcr_plate_3#G10	456	95.33920701	21.8261	78.7569	FALSE	FALSE	N/A
527	pAN_00531	pks12_Ncom + ppsBtb + mlsA8_Ccom + pPM021_MfeI_XhoI + lacI_lacUV5	SLIC/Gibson/CPEC	consolidated_gibson_plate_5	F2	consolidated_gibson_plate_5_QPLATE_1	B6	glycerol_stock_6	A7	aanava 2 211019	A14	50	ggaattgtgagcggataaca	colony_pcr_primer_plate	O22	40	tcgttttatttgatgcctgg	colony_pcr_primer_plate	O24	40	4881	colony_pcr_plate_3	H10	colony_pcr_plate_3#H10	456	96.73828739	13.8447	50.0667	FALSE	FALSE	N/A
527	pAN_00531	pks12_Ncom + ppsBtb + mlsA8_Ccom + pPM021_MfeI_XhoI + lacI_lacUV5	SLIC/Gibson/CPEC	consolidated_gibson_plate_5	F2	consolidated_gibson_plate_5_QPLATE_1	B6	glycerol_stock_6	B7	aanava 2 211019	C14	50	ggaattgtgagcggataaca	colony_pcr_primer_plate	O22	40	tcgttttatttgatgcctgg	colony_pcr_primer_plate	O24	40	4881	colony_pcr_plate_3	A11	colony_pcr_plate_3#A11	4208	74.15457002	12.9551	4.9912	TRUE	TRUE	N/A
530	pAN_00534	pks12_Ncom + ppsBmm + mlsA8_Ccom + pPM021_MfeI_XhoI + lacI_T7_6xHis_TEV	SLIC/Gibson/CPEC	consolidated_gibson_plate_5	G2	consolidated_gibson_plate_5_QPLATE_1	B7	glycerol_stock_6	C7	aanava 2 211019	E14	50	ggaattgtgagcggataaca	colony_pcr_primer_plate	O22	40	tcgttttatttgatgcctgg	colony_pcr_primer_plate	O24	40	4945	colony_pcr_plate_3	B11	colony_pcr_plate_3#B11	687	80.02582367	16.5483	39.816	FALSE	TRUE	N/A
530	pAN_00534	pks12_Ncom + ppsBmm + mlsA8_Ccom + pPM021_MfeI_XhoI + lacI_T7_6xHis_TEV	SLIC/Gibson/CPEC	consolidated_gibson_plate_5	G2	consolidated_gibson_plate_5_QPLATE_1	B7	glycerol_stock_6	D7	aanava 2 211019	G14	50	ggaattgtgagcggataaca	colony_pcr_primer_plate	O22	40	tcgttttatttgatgcctgg	colony_pcr_primer_plate	O24	40	4945	colony_pcr_plate_3	C11	colony_pcr_plate_3#C11	687	92.95691796	19.911	47.7672	FALSE	TRUE	N/A
530	pAN_00534	pks12_Ncom + ppsBmm + mlsA8_Ccom + pPM021_MfeI_XhoI + lacI_T7_6xHis_TEV	SLIC/Gibson/CPEC	consolidated_gibson_plate_5	G2	consolidated_gibson_plate_5_QPLATE_1	B7	glycerol_stock_6	E7	aanava 2 211019	I14	50	ggaattgtgagcggataaca	colony_pcr_primer_plate	O22	40	tcgttttatttgatgcctgg	colony_pcr_primer_plate	O24	40	4945	colony_pcr_plate_3	D11	colony_pcr_plate_3#D11	685	92.54640387	16.9272	40.8471	FALSE	FALSE	N/A
530	pAN_00534	pks12_Ncom + ppsBmm + mlsA8_Ccom + pPM021_MfeI_XhoI + lacI_T7_6xHis_TEV	SLIC/Gibson/CPEC	consolidated_gibson_plate_5	G2	consolidated_gibson_plate_5_QPLATE_1	B7	glycerol_stock_6	F7	aanava 2 211019	K14	50	ggaattgtgagcggataaca	colony_pcr_primer_plate	O22	40	tcgttttatttgatgcctgg	colony_pcr_primer_plate	O24	40	4945	colony_pcr_plate_3	E11	colony_pcr_plate_3#E11	685	95.52380262	15.8239	38.1847	FALSE	FALSE	N/A
531	pAN_00535	pks12_Ncom + ppsBmm + mlsA8_Ccom + pPM021_MfeI_XhoI + lacI_lacUV5	SLIC/Gibson/CPEC	consolidated_gibson_plate_5	H2	consolidated_gibson_plate_5_QPLATE_1	B8	glycerol_stock_6	G7	aanava 2 211019	M14	50	ggaattgtgagcggataaca	colony_pcr_primer_plate	O22	40	tcgttttatttgatgcctgg	colony_pcr_primer_plate	O24	40	4863	colony_pcr_plate_3	F11	colony_pcr_plate_3#F11	462	96.66788116	14.5925	52.1978	FALSE	FALSE	N/A
531	pAN_00535	pks12_Ncom + ppsBmm + mlsA8_Ccom + pPM021_MfeI_XhoI + lacI_lacUV5	SLIC/Gibson/CPEC	consolidated_gibson_plate_5	H2	consolidated_gibson_plate_5_QPLATE_1	B8	glycerol_stock_6	H7	aanava 2 211019	O14	50	ggaattgtgagcggataaca	colony_pcr_primer_plate	O22	40	tcgttttatttgatgcctgg	colony_pcr_primer_plate	O24	40	4863	colony_pcr_plate_3	G11	colony_pcr_plate_3#G11					FALSE	FALSE	N/A
531	pAN_00535	pks12_Ncom + ppsBmm + mlsA8_Ccom + pPM021_MfeI_XhoI + lacI_lacUV5	SLIC/Gibson/CPEC	consolidated_gibson_plate_5	H2	consolidated_gibson_plate_5_QPLATE_1	B8	glycerol_stock_6	A8	aanava 2 211019	A16	50	ggaattgtgagcggataaca	colony_pcr_primer_plate	O22	40	tcgttttatttgatgcctgg	colony_pcr_primer_plate	O24	40	4863	colony_pcr_plate_3	H11	colony_pcr_plate_3#H11	458	99.99112305	9.0113	32.5875	FALSE	FALSE	N/A
531	pAN_00535	pks12_Ncom + ppsBmm + mlsA8_Ccom + pPM021_MfeI_XhoI + lacI_lacUV5	SLIC/Gibson/CPEC	consolidated_gibson_plate_5	H2	consolidated_gibson_plate_5_QPLATE_1	B8	glycerol_stock_6	B8	aanava 2 211019	C16	50	ggaattgtgagcggataaca	colony_pcr_primer_plate	O22	40	tcgttttatttgatgcctgg	colony_pcr_primer_plate	O24	40	4863	colony_pcr_plate_3	A12	colony_pcr_plate_3#A12	454	98.43951976	20.1045	73.0248	FALSE	FALSE	N/A
536	pAN_00540	pks12_Ncom + ppsCmm + borA1_Ccom + pPM021_MfeI_XhoI + lacI_T7_6xHis_TEV	SLIC/Gibson/CPEC	consolidated_gibson_plate_5	A3	consolidated_gibson_plate_5_QPLATE_1	C1	glycerol_stock_6	C8	aanava 2 211019	E16	50	ggaattgtgagcggataaca	colony_pcr_primer_plate	O22	40	tcgttttatttgatgcctgg	colony_pcr_primer_plate	O24	40	6976	colony_pcr_plate_3	B12	colony_pcr_plate_3#B12	460	53.78499428	5.1277	18.4219	FALSE	FALSE	N/A
536	pAN_00540	pks12_Ncom + ppsCmm + borA1_Ccom + pPM021_MfeI_XhoI + lacI_T7_6xHis_TEV	SLIC/Gibson/CPEC	consolidated_gibson_plate_5	A3	consolidated_gibson_plate_5_QPLATE_1	C1	glycerol_stock_6	D8	aanava 2 211019	G16	50	ggaattgtgagcggataaca	colony_pcr_primer_plate	O22	40	tcgttttatttgatgcctgg	colony_pcr_primer_plate	O24	40	6976	colony_pcr_plate_3	C12	colony_pcr_plate_3#C12	458	41.12352164	5.8798	21.2167	FALSE	FALSE	N/A
536	pAN_00540	pks12_Ncom + ppsCmm + borA1_Ccom + pPM021_MfeI_XhoI + lacI_T7_6xHis_TEV	SLIC/Gibson/CPEC	consolidated_gibson_plate_5	A3	consolidated_gibson_plate_5_QPLATE_1	C1	glycerol_stock_6	E8	aanava 2 211019	I16	50	ggaattgtgagcggataaca	colony_pcr_primer_plate	O22	40	tcgttttatttgatgcctgg	colony_pcr_primer_plate	O24	40	6976	colony_pcr_plate_3	D12	colony_pcr_plate_3#D12	1034	89.38707734	27.4539	43.9141	FALSE	FALSE	N/A
536	pAN_00540	pks12_Ncom + ppsCmm + borA1_Ccom + pPM021_MfeI_XhoI + lacI_T7_6xHis_TEV	SLIC/Gibson/CPEC	consolidated_gibson_plate_5	A3	consolidated_gibson_plate_5_QPLATE_1	C1	glycerol_stock_6	F8	aanava 2 211019	K16	50	ggaattgtgagcggataaca	colony_pcr_primer_plate	O22	40	tcgttttatttgatgcctgg	colony_pcr_primer_plate	O24	40	6976	colony_pcr_plate_3	E12	colony_pcr_plate_3#E12	664	80.98579885	9.2898	23.0943	FALSE	FALSE	N/A
537	pAN_00541	pks12_Ncom + ppsCmm + borA1_Ccom + pPM021_MfeI_XhoI + lacI_lacUV5	SLIC/Gibson/CPEC	consolidated_gibson_plate_5	B3	consolidated_gibson_plate_5_QPLATE_1	C2	glycerol_stock_6	G8	aanava 2 211019	M16	50	ggaattgtgagcggataaca	colony_pcr_primer_plate	O22	40	tcgttttatttgatgcctgg	colony_pcr_primer_plate	O24	40	6894	colony_pcr_plate_3	F12	colony_pcr_plate_3#F12	603	99.37319149	11.7794	32.2006	FALSE	FALSE	N/A
537	pAN_00541	pks12_Ncom + ppsCmm + borA1_Ccom + pPM021_MfeI_XhoI + lacI_lacUV5	SLIC/Gibson/CPEC	consolidated_gibson_plate_5	B3	consolidated_gibson_plate_5_QPLATE_1	C2	glycerol_stock_6	H8	aanava 2 211019	O16	50	ggaattgtgagcggataaca	colony_pcr_primer_plate	O22	40	tcgttttatttgatgcctgg	colony_pcr_primer_plate	O24	40	6894	colony_pcr_plate_3	G12	colony_pcr_plate_3#G12	600	99.2338358	9.5586	25.7451	FALSE	FALSE	N/A
537	pAN_00541	pks12_Ncom + ppsCmm + borA1_Ccom + pPM021_MfeI_XhoI + lacI_lacUV5	SLIC/Gibson/CPEC	consolidated_gibson_plate_5	B3	consolidated_gibson_plate_5_QPLATE_1	C2	glycerol_stock_6	A9	aanava 2 211019	A18	50	ggaattgtgagcggataaca	colony_pcr_primer_plate	O22	40	tcgttttatttgatgcctgg	colony_pcr_primer_plate	O24	40	6894	colony_pcr_plate_3	H12	colony_pcr_plate_3#H12	603	97.854064	22.1797	60.6312	FALSE	FALSE	N/A
537	pAN_00541	pks12_Ncom + ppsCmm + borA1_Ccom + pPM021_MfeI_XhoI + lacI_lacUV5	SLIC/Gibson/CPEC	consolidated_gibson_plate_5	B3	consolidated_gibson_plate_5_QPLATE_1	C2	glycerol_stock_6	B9	aanava 2 211019	C18	50	ggaattgtgagcggataaca	colony_pcr_primer_plate	O22	40	tcgttttatttgatgcctgg	colony_pcr_primer_plate	O24	40	6894	colony_pcr_plate_4	A1	colony_pcr_plate_4#A01	613	95.98621713	19.0261	51.2447	FALSE	FALSE	N/A
538	pAN_00542	pks12_Ncom + ppsCmm + mlsA8_Ccom + pPM021_MfeI_XhoI + lacI_T7_6xHis_TEV	SLIC/Gibson/CPEC	consolidated_gibson_plate_5	C3	consolidated_gibson_plate_5_QPLATE_1	C3	glycerol_stock_6	C9	aanava 2 211019	E18	50	ggaattgtgagcggataaca	colony_pcr_primer_plate	O22	40	tcgttttatttgatgcctgg	colony_pcr_primer_plate	O24	40	6943	colony_pcr_plate_4	B1	colony_pcr_plate_4#B01	978	63.42477406	9.9164	16.6718	FALSE	FALSE	N/A
538	pAN_00542	pks12_Ncom + ppsCmm + mlsA8_Ccom + pPM021_MfeI_XhoI + lacI_T7_6xHis_TEV	SLIC/Gibson/CPEC	consolidated_gibson_plate_5	C3	consolidated_gibson_plate_5_QPLATE_1	C3	glycerol_stock_6	D9	aanava 2 211019	G18	50	ggaattgtgagcggataaca	colony_pcr_primer_plate	O22	40	tcgttttatttgatgcctgg	colony_pcr_primer_plate	O24	40	6943	colony_pcr_plate_4	C1	colony_pcr_plate_4#C01	740	97.49010588	5.7642	12.8197	FALSE	FALSE	N/A
538	pAN_00542	pks12_Ncom + ppsCmm + mlsA8_Ccom + pPM021_MfeI_XhoI + lacI_T7_6xHis_TEV	SLIC/Gibson/CPEC	consolidated_gibson_plate_5	C3	consolidated_gibson_plate_5_QPLATE_1	C3	glycerol_stock_6	E9	aanava 2 211019	I18	50	ggaattgtgagcggataaca	colony_pcr_primer_plate	O22	40	tcgttttatttgatgcctgg	colony_pcr_primer_plate	O24	40	6943	colony_pcr_plate_4	D1	colony_pcr_plate_4#D01	649	99.07434812	13.3897	34.1106	FALSE	FALSE	N/A
538	pAN_00542	pks12_Ncom + ppsCmm + mlsA8_Ccom + pPM021_MfeI_XhoI + lacI_T7_6xHis_TEV	SLIC/Gibson/CPEC	consolidated_gibson_plate_5	C3	consolidated_gibson_plate_5_QPLATE_1	C3	glycerol_stock_6	F9	aanava 2 211019	K18	50	ggaattgtgagcggataaca	colony_pcr_primer_plate	O22	40	tcgttttatttgatgcctgg	colony_pcr_primer_plate	O24	40	6943	colony_pcr_plate_4	E1	colony_pcr_plate_4#E01	649	98.38370809	10.0679	25.6086	FALSE	FALSE	N/A
539	pAN_00543	pks12_Ncom + ppsCmm + mlsA8_Ccom + pPM021_MfeI_XhoI + lacI_lacUV5	SLIC/Gibson/CPEC	consolidated_gibson_plate_5	D3	consolidated_gibson_plate_5_QPLATE_1	C4	glycerol_stock_6	G9	aanava 2 211019	M18	50	ggaattgtgagcggataaca	colony_pcr_primer_plate	O22	40	tcgttttatttgatgcctgg	colony_pcr_primer_plate	O24	40	6861	colony_pcr_plate_4	F1	colony_pcr_plate_4#F01	585	100.4648819	6.1807	17.5063	FALSE	FALSE	N/A
539	pAN_00543	pks12_Ncom + ppsCmm + mlsA8_Ccom + pPM021_MfeI_XhoI + lacI_lacUV5	SLIC/Gibson/CPEC	consolidated_gibson_plate_5	D3	consolidated_gibson_plate_5_QPLATE_1	C4	glycerol_stock_6	H9	aanava 2 211019	O18	50	ggaattgtgagcggataaca	colony_pcr_primer_plate	O22	40	tcgttttatttgatgcctgg	colony_pcr_primer_plate	O24	40	6861	colony_pcr_plate_4	G1	colony_pcr_plate_4#G01	585	98.87472129	5.6762	16.0496	FALSE	FALSE	N/A
539	pAN_00543	pks12_Ncom + ppsCmm + mlsA8_Ccom + pPM021_MfeI_XhoI + lacI_lacUV5	SLIC/Gibson/CPEC	consolidated_gibson_plate_5	D3	consolidated_gibson_plate_5_QPLATE_1	C4	glycerol_stock_6	A10	aanava 2 211019	A20	50	ggaattgtgagcggataaca	colony_pcr_primer_plate	O22	40	tcgttttatttgatgcctgg	colony_pcr_primer_plate	O24	40	6861	colony_pcr_plate_4	H1	colony_pcr_plate_4#H01	426	118.6595542	2.2467	8.6572	FALSE	FALSE	N/A
550	pAN_00554	pks12_Ncom + ppsEtb + mlsA8_Ccom + pPM021_MfeI_XhoI + lacI_T7_6xHis_TEV	SLIC/Gibson/CPEC	consolidated_gibson_plate_5	G3	consolidated_gibson_plate_5_QPLATE_1	C7	glycerol_stock_6	B10	aanava 2 211019	C20	50	ggaattgtgagcggataaca	colony_pcr_primer_plate	O22	40	tcgttttatttgatgcctgg	colony_pcr_primer_plate	O24	40	3547	colony_pcr_plate_4	A2	colony_pcr_plate_4#A02	464	98.5875109	14.9226	53.1474	FALSE	FALSE	N/A
550	pAN_00554	pks12_Ncom + ppsEtb + mlsA8_Ccom + pPM021_MfeI_XhoI + lacI_T7_6xHis_TEV	SLIC/Gibson/CPEC	consolidated_gibson_plate_5	G3	consolidated_gibson_plate_5_QPLATE_1	C7	glycerol_stock_6	C10	aanava 2 211019	E20	50	ggaattgtgagcggataaca	colony_pcr_primer_plate	O22	40	tcgttttatttgatgcctgg	colony_pcr_primer_plate	O24	40	3547	colony_pcr_plate_4	B2	colony_pcr_plate_4#B02	468	97.016466	23.497	82.9679	FALSE	FALSE	N/A
551	pAN_00555	pks12_Ncom + ppsEtb + mlsA8_Ccom + pPM021_MfeI_XhoI + lacI_lacUV5	SLIC/Gibson/CPEC	consolidated_gibson_plate_5	H3	consolidated_gibson_plate_5_QPLATE_1	C8	glycerol_stock_6	D10	aanava 2 211019	G20	50	ggaattgtgagcggataaca	colony_pcr_primer_plate	O22	40	tcgttttatttgatgcctgg	colony_pcr_primer_plate	O24	40	3465	colony_pcr_plate_4	C2	colony_pcr_plate_4#C02	3429	44.64914882	3.7637	1.8391	TRUE	TRUE	N/A
551	pAN_00555	pks12_Ncom + ppsEtb + mlsA8_Ccom + pPM021_MfeI_XhoI + lacI_lacUV5	SLIC/Gibson/CPEC	consolidated_gibson_plate_5	H3	consolidated_gibson_plate_5_QPLATE_1	C8	glycerol_stock_6	E10	aanava 2 211019	I20	50	ggaattgtgagcggataaca	colony_pcr_primer_plate	O22	40	tcgttttatttgatgcctgg	colony_pcr_primer_plate	O24	40	3465	colony_pcr_plate_4	D2	colony_pcr_plate_4#D02	3251	91.35775496	11.2899	5.6116	TRUE	TRUE	N/A
551	pAN_00555	pks12_Ncom + ppsEtb + mlsA8_Ccom + pPM021_MfeI_XhoI + lacI_lacUV5	SLIC/Gibson/CPEC	consolidated_gibson_plate_5	H3	consolidated_gibson_plate_5_QPLATE_1	C8	glycerol_stock_6	F10	aanava 2 211019	K20	50	ggaattgtgagcggataaca	colony_pcr_primer_plate	O22	40	tcgttttatttgatgcctgg	colony_pcr_primer_plate	O24	40	3465	colony_pcr_plate_4	E2	colony_pcr_plate_4#E02	3251	88.90716034	11.9485	5.8646	TRUE	TRUE	N/A
551	pAN_00555	pks12_Ncom + ppsEtb + mlsA8_Ccom + pPM021_MfeI_XhoI + lacI_lacUV5	SLIC/Gibson/CPEC	consolidated_gibson_plate_5	H3	consolidated_gibson_plate_5_QPLATE_1	C8	glycerol_stock_6	G10	aanava 2 211019	M20	50	ggaattgtgagcggataaca	colony_pcr_primer_plate	O22	40	tcgttttatttgatgcctgg	colony_pcr_primer_plate	O24	40	3465	colony_pcr_plate_4	F2	colony_pcr_plate_4#F02	3144	88.66474544	13.1989	6.7312	TRUE	TRUE	N/A
552	pAN_00556	pks12_Ncom + ppsEtb + borA1_Ccom + pPM021_MfeI_XhoI + lacI_T7_6xHis_TEV	SLIC/Gibson/CPEC	consolidated_gibson_plate_5	A4	consolidated_gibson_plate_5_QPLATE_1	D1	glycerol_stock_6	H10	aanava 2 211019	O20	50	ggaattgtgagcggataaca	colony_pcr_primer_plate	O22	40	tcgttttatttgatgcctgg	colony_pcr_primer_plate	O24	40	3580	colony_pcr_plate_4	G2	colony_pcr_plate_4#G02	1245	93.95249734	16.4912	21.7159	FALSE	FALSE	N/A
552	pAN_00556	pks12_Ncom + ppsEtb + borA1_Ccom + pPM021_MfeI_XhoI + lacI_T7_6xHis_TEV	SLIC/Gibson/CPEC	consolidated_gibson_plate_5	A4	consolidated_gibson_plate_5_QPLATE_1	D1	glycerol_stock_6	A11	aanava 2 211019	A22	50	ggaattgtgagcggataaca	colony_pcr_primer_plate	O22	40	tcgttttatttgatgcctgg	colony_pcr_primer_plate	O24	40	3580	colony_pcr_plate_4	H2	colony_pcr_plate_4#H02	2115	85.66847414	13.2237	10.1531	TRUE	TRUE	N/A
552	pAN_00556	pks12_Ncom + ppsEtb + borA1_Ccom + pPM021_MfeI_XhoI + lacI_T7_6xHis_TEV	SLIC/Gibson/CPEC	consolidated_gibson_plate_5	A4	consolidated_gibson_plate_5_QPLATE_1	D1	glycerol_stock_6	B11	aanava 2 211019	C22	50	ggaattgtgagcggataaca	colony_pcr_primer_plate	O22	40	tcgttttatttgatgcctgg	colony_pcr_primer_plate	O24	40	3580	colony_pcr_plate_4	A3	colony_pcr_plate_4#A03	3179	78.42672479	7.8084	4.0794	TRUE	TRUE	N/A
552	pAN_00556	pks12_Ncom + ppsEtb + borA1_Ccom + pPM021_MfeI_XhoI + lacI_T7_6xHis_TEV	SLIC/Gibson/CPEC	consolidated_gibson_plate_5	A4	consolidated_gibson_plate_5_QPLATE_1	D1	glycerol_stock_6	C11	aanava 2 211019	E22	50	ggaattgtgagcggataaca	colony_pcr_primer_plate	O22	40	tcgttttatttgatgcctgg	colony_pcr_primer_plate	O24	40	3580	colony_pcr_plate_4	B3	colony_pcr_plate_4#B03	1212	91.44227478	19.7711	27.0293	FALSE	FALSE	N/A
554	pAN_00558	pks12_Ncom + ppsEtb + mlsA8_Ccom + pPM021_MfeI_XhoI + lacI_T7_6xHis_TEV	SLIC/Gibson/CPEC	consolidated_gibson_plate_5	C4	consolidated_gibson_plate_5_QPLATE_1	D3	glycerol_stock_6	D11	aanava 2 211019	G22	50	ggaattgtgagcggataaca	colony_pcr_primer_plate	O22	40	tcgttttatttgatgcctgg	colony_pcr_primer_plate	O24	40	3547	colony_pcr_plate_4	C3	colony_pcr_plate_4#C03					FALSE	TRUE	N/A
554	pAN_00558	pks12_Ncom + ppsEtb + mlsA8_Ccom + pPM021_MfeI_XhoI + lacI_T7_6xHis_TEV	SLIC/Gibson/CPEC	consolidated_gibson_plate_5	C4	consolidated_gibson_plate_5_QPLATE_1	D3	glycerol_stock_6	E11	aanava 2 211019	I22	50	ggaattgtgagcggataaca	colony_pcr_primer_plate	O22	40	tcgttttatttgatgcctgg	colony_pcr_primer_plate	O24	40	3547	colony_pcr_plate_4	D3	colony_pcr_plate_4#D03	4173	91.14200055	3.0096	1.1842	TRUE	TRUE	N/A
554	pAN_00558	pks12_Ncom + ppsEtb + mlsA8_Ccom + pPM021_MfeI_XhoI + lacI_T7_6xHis_TEV	SLIC/Gibson/CPEC	consolidated_gibson_plate_5	C4	consolidated_gibson_plate_5_QPLATE_1	D3	glycerol_stock_6	F11	aanava 2 211019	K22	50	ggaattgtgagcggataaca	colony_pcr_primer_plate	O22	40	tcgttttatttgatgcctgg	colony_pcr_primer_plate	O24	40	3547	colony_pcr_plate_4	E3	colony_pcr_plate_4#E03	4070	83.70030775	10.5526	4.2176	TRUE	TRUE	N/A
557	pAN_00561	pks12_Ncom + rifM2 + borA1_Ccom + pPM021_MfeI_XhoI + lacI_lacUV5	SLIC/Gibson/CPEC	consolidated_gibson_plate_5	F4	consolidated_gibson_plate_5_QPLATE_1	D6	glycerol_stock_6	G11	aanava 2 211019	M22	50	ggaattgtgagcggataaca	colony_pcr_primer_plate	O22	40	tcgttttatttgatgcctgg	colony_pcr_primer_plate	O24	40	3399	colony_pcr_plate_4	F3	colony_pcr_plate_4#F03	500	97.43528157	27.585	90.7825	FALSE	FALSE	N/A
557	pAN_00561	pks12_Ncom + rifM2 + borA1_Ccom + pPM021_MfeI_XhoI + lacI_lacUV5	SLIC/Gibson/CPEC	consolidated_gibson_plate_5	F4	consolidated_gibson_plate_5_QPLATE_1	D6	glycerol_stock_6	H11	aanava 2 211019	O22	50	ggaattgtgagcggataaca	colony_pcr_primer_plate	O22	40	tcgttttatttgatgcctgg	colony_pcr_primer_plate	O24	40	3399	colony_pcr_plate_4	G3	colony_pcr_plate_4#G03	504	99.30677009	18.7947	61.6074	FALSE	FALSE	N/A
558	pAN_00562	pks12_Ncom + rifM2 + mlsA8_Ccom + pPM021_MfeI_XhoI + lacI_T7_6xHis_TEV	SLIC/Gibson/CPEC	consolidated_gibson_plate_5	G4	consolidated_gibson_plate_5_QPLATE_1	D7	glycerol_stock_6	A12	aanava 2 211019	A24	50	ggaattgtgagcggataaca	colony_pcr_primer_plate	O22	40	tcgttttatttgatgcctgg	colony_pcr_primer_plate	O24	40	3448	colony_pcr_plate_4	H3	colony_pcr_plate_4#H03	500	77.12148091	4.9994	16.5192	FALSE	TRUE	N/A
559	pAN_00563	pks12_Ncom + rifM2 + mlsA8_Ccom + pPM021_MfeI_XhoI + lacI_lacUV5	SLIC/Gibson/CPEC	consolidated_gibson_plate_5	H4	consolidated_gibson_plate_5_QPLATE_1	D8	glycerol_stock_6	B12	aanava 2 211019	C24	50	ggaattgtgagcggataaca	colony_pcr_primer_plate	O22	40	tcgttttatttgatgcctgg	colony_pcr_primer_plate	O24	40	3366	colony_pcr_plate_4	A4	colony_pcr_plate_4#A04	487	98.83968743	16.696	56.7623	FALSE	FALSE	N/A
560	pAN_00564	pks12_Ncom + spnM1 + borA1_Ccom + pPM021_MfeI_XhoI + lacI_T7_6xHis_TEV	SLIC/Gibson/CPEC	consolidated_gibson_plate_5	A5	consolidated_gibson_plate_5_QPLATE_1	E1	glycerol_stock_6	C12	aanava 2 211019	E24	50	ggaattgtgagcggataaca	colony_pcr_primer_plate	O22	40	tcgttttatttgatgcctgg	colony_pcr_primer_plate	O24	40	5161	colony_pcr_plate_4	B4	colony_pcr_plate_4#B04	2914	87.55662674	10.8621	6.128	TRUE	TRUE	N/A
560	pAN_00564	pks12_Ncom + spnM1 + borA1_Ccom + pPM021_MfeI_XhoI + lacI_T7_6xHis_TEV	SLIC/Gibson/CPEC	consolidated_gibson_plate_5	A5	consolidated_gibson_plate_5_QPLATE_1	E1	glycerol_stock_6	D12	aanava 2 211019	G24	50	ggaattgtgagcggataaca	colony_pcr_primer_plate	O22	40	tcgttttatttgatgcctgg	colony_pcr_primer_plate	O24	40	5161	colony_pcr_plate_4	C4	colony_pcr_plate_4#C04	4897	55.65415566	2.7595	0.9277	TRUE	TRUE	N/A
560	pAN_00564	pks12_Ncom + spnM1 + borA1_Ccom + pPM021_MfeI_XhoI + lacI_T7_6xHis_TEV	SLIC/Gibson/CPEC	consolidated_gibson_plate_5	A5	consolidated_gibson_plate_5_QPLATE_1	E1	glycerol_stock_6	E12	aanava 2 211019	I24	50	ggaattgtgagcggataaca	colony_pcr_primer_plate	O22	40	tcgttttatttgatgcctgg	colony_pcr_primer_plate	O24	40	5161	colony_pcr_plate_4	D4	colony_pcr_plate_4#D04	2943	94.37151591	5.7728	3.2149	TRUE	TRUE	N/A
560	pAN_00564	pks12_Ncom + spnM1 + borA1_Ccom + pPM021_MfeI_XhoI + lacI_T7_6xHis_TEV	SLIC/Gibson/CPEC	consolidated_gibson_plate_5	A5	consolidated_gibson_plate_5_QPLATE_1	E1	glycerol_stock_6	F12	aanava 2 211019	K24	50	ggaattgtgagcggataaca	colony_pcr_primer_plate	O22	40	tcgttttatttgatgcctgg	colony_pcr_primer_plate	O24	40	5161	colony_pcr_plate_4	E4	colony_pcr_plate_4#E04					FALSE	TRUE	N/A
561	pAN_00565	pks12_Ncom + spnM1 + borA1_Ccom + pPM021_MfeI_XhoI + lacI_lacUV5	SLIC/Gibson/CPEC	consolidated_gibson_plate_5	B5	consolidated_gibson_plate_5_QPLATE_1	E2	glycerol_stock_7	A1	aanava 2 211019	B1	50	ggaattgtgagcggataaca	colony_pcr_primer_plate	O22	40	tcgttttatttgatgcctgg	colony_pcr_primer_plate	O24	40	5079	colony_pcr_plate_4	F4	colony_pcr_plate_4#F04	470	95.41222658	19.5638	68.638	FALSE	FALSE	N/A
561	pAN_00565	pks12_Ncom + spnM1 + borA1_Ccom + pPM021_MfeI_XhoI + lacI_lacUV5	SLIC/Gibson/CPEC	consolidated_gibson_plate_5	B5	consolidated_gibson_plate_5_QPLATE_1	E2	glycerol_stock_7	B1	aanava 2 211019	D1	50	ggaattgtgagcggataaca	colony_pcr_primer_plate	O22	40	tcgttttatttgatgcctgg	colony_pcr_primer_plate	O24	40	5079	colony_pcr_plate_4	G4	colony_pcr_plate_4#G04	844	89.71332597	11.6979	22.8387	FALSE	FALSE	N/A
561	pAN_00565	pks12_Ncom + spnM1 + borA1_Ccom + pPM021_MfeI_XhoI + lacI_lacUV5	SLIC/Gibson/CPEC	consolidated_gibson_plate_5	B5	consolidated_gibson_plate_5_QPLATE_1	E2	glycerol_stock_7	C1	aanava 2 211019	F1	50	ggaattgtgagcggataaca	colony_pcr_primer_plate	O22	40	tcgttttatttgatgcctgg	colony_pcr_primer_plate	O24	40	5079	colony_pcr_plate_4	H4	colony_pcr_plate_4#H04	835	88.95590862	21.5614	42.3977	FALSE	FALSE	N/A
561	pAN_00565	pks12_Ncom + spnM1 + borA1_Ccom + pPM021_MfeI_XhoI + lacI_lacUV5	SLIC/Gibson/CPEC	consolidated_gibson_plate_5	B5	consolidated_gibson_plate_5_QPLATE_1	E2	glycerol_stock_7	D1	aanava 2 211019	H1	50	ggaattgtgagcggataaca	colony_pcr_primer_plate	O22	40	tcgttttatttgatgcctgg	colony_pcr_primer_plate	O24	40	5079	colony_pcr_plate_4	A5	colony_pcr_plate_4#A05	844	85.44224809	20.4019	40.1656	FALSE	FALSE	N/A
562	pAN_00566	pks12_Ncom + spnM1 + mlsA8_Ccom + pPM021_MfeI_XhoI + lacI_T7_6xHis_TEV	SLIC/Gibson/CPEC	consolidated_gibson_plate_5	C5	consolidated_gibson_plate_5_QPLATE_1	E3	glycerol_stock_7	E1	aanava 2 211019	J1	50	ggaattgtgagcggataaca	colony_pcr_primer_plate	O22	40	tcgttttatttgatgcctgg	colony_pcr_primer_plate	O24	40	5128	colony_pcr_plate_4	B5	colony_pcr_plate_4#B05	935	54.33642807	13.6072	23.9787	FALSE	FALSE	N/A
565	pAN_00569	pks12_Ncom + spnM2 + borA1_Ccom + pPM021_MfeI_XhoI + lacI_lacUV5	SLIC/Gibson/CPEC	consolidated_gibson_plate_5	F5	consolidated_gibson_plate_5_QPLATE_1	E6	glycerol_stock_7	F1	aanava 2 211019	L1	50	ggaattgtgagcggataaca	colony_pcr_primer_plate	O22	40	tcgttttatttgatgcctgg	colony_pcr_primer_plate	O24	40	6633	colony_pcr_plate_4	C5	colony_pcr_plate_4#C05					FALSE	TRUE	N/A
565	pAN_00569	pks12_Ncom + spnM2 + borA1_Ccom + pPM021_MfeI_XhoI + lacI_lacUV5	SLIC/Gibson/CPEC	consolidated_gibson_plate_5	F5	consolidated_gibson_plate_5_QPLATE_1	E6	glycerol_stock_7	G1	aanava 2 211019	N1	50	ggaattgtgagcggataaca	colony_pcr_primer_plate	O22	40	tcgttttatttgatgcctgg	colony_pcr_primer_plate	O24	40	6633	colony_pcr_plate_4	D5	colony_pcr_plate_4#D05	2001	71.19703978	3.8482	3.1329	FALSE	FALSE	N/A
566	pAN_00570	pks12_Ncom + spnM2 + mlsA8_Ccom + pPM021_MfeI_XhoI + lacI_T7_6xHis_TEV	SLIC/Gibson/CPEC	consolidated_gibson_plate_5	G5	consolidated_gibson_plate_5_QPLATE_1	E7	glycerol_stock_7	H1	aanava 2 211019	P1	50	ggaattgtgagcggataaca	colony_pcr_primer_plate	O22	40	tcgttttatttgatgcctgg	colony_pcr_primer_plate	O24	40	6682	colony_pcr_plate_4	E5	colony_pcr_plate_4#E05					FALSE	TRUE	N/A
567	pAN_00571	pks12_Ncom + spnM2 + mlsA8_Ccom + pPM021_MfeI_XhoI + lacI_lacUV5	SLIC/Gibson/CPEC	consolidated_gibson_plate_5	H5	consolidated_gibson_plate_5_QPLATE_1	E8	glycerol_stock_7	A2	aanava 2 211019	B3	50	ggaattgtgagcggataaca	colony_pcr_primer_plate	O22	40	tcgttttatttgatgcctgg	colony_pcr_primer_plate	O24	40	6600	colony_pcr_plate_4	F5	colony_pcr_plate_4#F05					FALSE	TRUE	N/A
567	pAN_00571	pks12_Ncom + spnM2 + mlsA8_Ccom + pPM021_MfeI_XhoI + lacI_lacUV5	SLIC/Gibson/CPEC	consolidated_gibson_plate_5	H5	consolidated_gibson_plate_5_QPLATE_1	E8	glycerol_stock_7	B2	aanava 2 211019	D3	50	ggaattgtgagcggataaca	colony_pcr_primer_plate	O22	40	tcgttttatttgatgcctgg	colony_pcr_primer_plate	O24	40	6600	colony_pcr_plate_4	G5	colony_pcr_plate_4#G05					FALSE	FALSE	N/A
568	pAN_00572	pks12_Ncom + pks15mm + borA1_Ccom + pPM021_MfeI_XhoI + lacI_T7_6xHis_TEV	SLIC/Gibson/CPEC	consolidated_gibson_plate_5	A6	consolidated_gibson_plate_5_QPLATE_1	F1	glycerol_stock_7	C2	aanava 2 211019	F3	50	ggaattgtgagcggataaca	colony_pcr_primer_plate	O22	40	tcgttttatttgatgcctgg	colony_pcr_primer_plate	O24	40	6715	colony_pcr_plate_4	H5	colony_pcr_plate_4#H05	598	81.50304477	7.9234	21.7682	FALSE	TRUE	N/A
568	pAN_00572	pks12_Ncom + pks15mm + borA1_Ccom + pPM021_MfeI_XhoI + lacI_T7_6xHis_TEV	SLIC/Gibson/CPEC	consolidated_gibson_plate_5	A6	consolidated_gibson_plate_5_QPLATE_1	F1	glycerol_stock_7	D2	aanava 2 211019	H3	50	ggaattgtgagcggataaca	colony_pcr_primer_plate	O22	40	tcgttttatttgatgcctgg	colony_pcr_primer_plate	O24	40	6715	colony_pcr_plate_4	A6	colony_pcr_plate_4#A06					FALSE	FALSE	N/A
568	pAN_00572	pks12_Ncom + pks15mm + borA1_Ccom + pPM021_MfeI_XhoI + lacI_T7_6xHis_TEV	SLIC/Gibson/CPEC	consolidated_gibson_plate_5	A6	consolidated_gibson_plate_5_QPLATE_1	F1	glycerol_stock_7	E2	aanava 2 211019	J3	50	ggaattgtgagcggataaca	colony_pcr_primer_plate	O22	40	tcgttttatttgatgcctgg	colony_pcr_primer_plate	O24	40	6715	colony_pcr_plate_4	B6	colony_pcr_plate_4#B06					FALSE	FALSE	N/A
568	pAN_00572	pks12_Ncom + pks15mm + borA1_Ccom + pPM021_MfeI_XhoI + lacI_T7_6xHis_TEV	SLIC/Gibson/CPEC	consolidated_gibson_plate_5	A6	consolidated_gibson_plate_5_QPLATE_1	F1	glycerol_stock_7	F2	aanava 2 211019	L3	50	ggaattgtgagcggataaca	colony_pcr_primer_plate	O22	40	tcgttttatttgatgcctgg	colony_pcr_primer_plate	O24	40	6715	colony_pcr_plate_4	C6	colony_pcr_plate_4#C06	641	65.49974797	4.0283	10.3747	FALSE	FALSE	N/A
569	pAN_00573	pks12_Ncom + pks15mm + borA1_Ccom + pPM021_MfeI_XhoI + lacI_lacUV5	SLIC/Gibson/CPEC	consolidated_gibson_plate_5	B6	consolidated_gibson_plate_5_QPLATE_1	F2	glycerol_stock_7	G2	aanava 2 211019	N3	50	ggaattgtgagcggataaca	colony_pcr_primer_plate	O22	40	tcgttttatttgatgcctgg	colony_pcr_primer_plate	O24	40	6633	colony_pcr_plate_4	D6	colony_pcr_plate_4#D06	646	66.64864169	5.1766	13.249	FALSE	FALSE	N/A
570	pAN_00574	pks12_Ncom + pks15mm + mlsA8_Ccom + pPM021_MfeI_XhoI + lacI_T7_6xHis_TEV	SLIC/Gibson/CPEC	consolidated_gibson_plate_5	C6	consolidated_gibson_plate_5_QPLATE_1	F3	glycerol_stock_7	H2	aanava 2 211019	P3	50	ggaattgtgagcggataaca	colony_pcr_primer_plate	O22	40	tcgttttatttgatgcctgg	colony_pcr_primer_plate	O24	40	6682	colony_pcr_plate_4	E6	colony_pcr_plate_4#E06	4724	41.39233008	6.3584	2.2	TRUE	TRUE	N/A
570	pAN_00574	pks12_Ncom + pks15mm + mlsA8_Ccom + pPM021_MfeI_XhoI + lacI_T7_6xHis_TEV	SLIC/Gibson/CPEC	consolidated_gibson_plate_5	C6	consolidated_gibson_plate_5_QPLATE_1	F3	glycerol_stock_7	A3	aanava 2 211019	B5	50	ggaattgtgagcggataaca	colony_pcr_primer_plate	O22	40	tcgttttatttgatgcctgg	colony_pcr_primer_plate	O24	40	6682	colony_pcr_plate_4	F6	colony_pcr_plate_4#F06	1223	94.99036036	28.7741	37.9508	FALSE	FALSE	N/A
570	pAN_00574	pks12_Ncom + pks15mm + mlsA8_Ccom + pPM021_MfeI_XhoI + lacI_T7_6xHis_TEV	SLIC/Gibson/CPEC	consolidated_gibson_plate_5	C6	consolidated_gibson_plate_5_QPLATE_1	F3	glycerol_stock_7	B3	aanava 2 211019	D5	50	ggaattgtgagcggataaca	colony_pcr_primer_plate	O22	40	tcgttttatttgatgcctgg	colony_pcr_primer_plate	O24	40	6682	colony_pcr_plate_4	G6	colony_pcr_plate_4#G06					FALSE	FALSE	N/A
574	pAN_00578	pks12_Ncom + pks6tb + mlsA8_Ccom + pPM021_MfeI_XhoI + lacI_T7_6xHis_TEV	SLIC/Gibson/CPEC	consolidated_gibson_plate_5	G6	consolidated_gibson_plate_5_QPLATE_1	F7	glycerol_stock_7	C3	aanava 2 211019	F5	50	ggaattgtgagcggataaca	colony_pcr_primer_plate	O22	40	tcgttttatttgatgcctgg	colony_pcr_primer_plate	O24	40	3526	colony_pcr_plate_4	H6	colony_pcr_plate_4#H06					FALSE	FALSE	N/A
574	pAN_00578	pks12_Ncom + pks6tb + mlsA8_Ccom + pPM021_MfeI_XhoI + lacI_T7_6xHis_TEV	SLIC/Gibson/CPEC	consolidated_gibson_plate_5	G6	consolidated_gibson_plate_5_QPLATE_1	F7	glycerol_stock_7	D3	aanava 2 211019	H5	50	ggaattgtgagcggataaca	colony_pcr_primer_plate	O22	40	tcgttttatttgatgcctgg	colony_pcr_primer_plate	O24	40	3526	colony_pcr_plate_4	A7	colony_pcr_plate_4#A07	4828	57.80582627	8.7429	2.5924	TRUE	TRUE	N/A
574	pAN_00578	pks12_Ncom + pks6tb + mlsA8_Ccom + pPM021_MfeI_XhoI + lacI_T7_6xHis_TEV	SLIC/Gibson/CPEC	consolidated_gibson_plate_5	G6	consolidated_gibson_plate_5_QPLATE_1	F7	glycerol_stock_7	E3	aanava 2 211019	J5	50	ggaattgtgagcggataaca	colony_pcr_primer_plate	O22	40	tcgttttatttgatgcctgg	colony_pcr_primer_plate	O24	40	3526	colony_pcr_plate_4	B7	colony_pcr_plate_4#B07	766	83.94921254	13.9443	30.1968	FALSE	FALSE	N/A
574	pAN_00578	pks12_Ncom + pks6tb + mlsA8_Ccom + pPM021_MfeI_XhoI + lacI_T7_6xHis_TEV	SLIC/Gibson/CPEC	consolidated_gibson_plate_5	G6	consolidated_gibson_plate_5_QPLATE_1	F7	glycerol_stock_7	F3	aanava 2 211019	L5	50	ggaattgtgagcggataaca	colony_pcr_primer_plate	O22	40	tcgttttatttgatgcctgg	colony_pcr_primer_plate	O24	40	3526	colony_pcr_plate_4	C7	colony_pcr_plate_4#C07	775	78.58763828	19.3581	41.1625	FALSE	FALSE	N/A
575	pAN_00579	pks12_Ncom + pks6tb + mlsA8_Ccom + pPM021_MfeI_XhoI + lacI_lacUV5	SLIC/Gibson/CPEC	consolidated_gibson_plate_5	H6	consolidated_gibson_plate_5_QPLATE_1	F8	glycerol_stock_7	G3	aanava 2 211019	N5	50	ggaattgtgagcggataaca	colony_pcr_primer_plate	O22	40	tcgttttatttgatgcctgg	colony_pcr_primer_plate	O24	40	3444	colony_pcr_plate_4	D7	colony_pcr_plate_4#D07					FALSE	FALSE	N/A
575	pAN_00579	pks12_Ncom + pks6tb + mlsA8_Ccom + pPM021_MfeI_XhoI + lacI_lacUV5	SLIC/Gibson/CPEC	consolidated_gibson_plate_5	H6	consolidated_gibson_plate_5_QPLATE_1	F8	glycerol_stock_7	H3	aanava 2 211019	P5	50	ggaattgtgagcggataaca	colony_pcr_primer_plate	O22	40	tcgttttatttgatgcctgg	colony_pcr_primer_plate	O24	40	3444	colony_pcr_plate_4	E7	colony_pcr_plate_4#E07	537	76.20805493	6.1932	19.0492	FALSE	FALSE	N/A
575	pAN_00579	pks12_Ncom + pks6tb + mlsA8_Ccom + pPM021_MfeI_XhoI + lacI_lacUV5	SLIC/Gibson/CPEC	consolidated_gibson_plate_5	H6	consolidated_gibson_plate_5_QPLATE_1	F8	glycerol_stock_7	A4	aanava 2 211019	B7	50	ggaattgtgagcggataaca	colony_pcr_primer_plate	O22	40	tcgttttatttgatgcctgg	colony_pcr_primer_plate	O24	40	3444	colony_pcr_plate_4	F7	colony_pcr_plate_4#F07	3358	48.70662826	6.7296	3.1464	TRUE	TRUE	N/A
575	pAN_00579	pks12_Ncom + pks6tb + mlsA8_Ccom + pPM021_MfeI_XhoI + lacI_lacUV5	SLIC/Gibson/CPEC	consolidated_gibson_plate_5	H6	consolidated_gibson_plate_5_QPLATE_1	F8	glycerol_stock_7	B4	aanava 2 211019	D7	50	ggaattgtgagcggataaca	colony_pcr_primer_plate	O22	40	tcgttttatttgatgcctgg	colony_pcr_primer_plate	O24	40	3444	colony_pcr_plate_4	G7	colony_pcr_plate_4#G07	437	82.76788861	9.3925	35.3643	FALSE	FALSE	N/A
576	pAN_00580	borLM + borA1_Ccom + pPM021_MfeI_XhoI + lacI_T7_6xHis_TEV	SLIC/Gibson/CPEC	consolidated_gibson_plate_5	A7	consolidated_gibson_plate_5_QPLATE_2	A1	glycerol_stock_7	C4	aanava 2 211019	F7	50	ggaattgtgagcggataaca	colony_pcr_primer_plate	O22	40	tcgttttatttgatgcctgg	colony_pcr_primer_plate	O24	40	2809	colony_pcr_plate_4	H7	colony_pcr_plate_4#H07	473	77.73832462	16.9454	59.1992	FALSE	FALSE	N/A
576	pAN_00580	borLM + borA1_Ccom + pPM021_MfeI_XhoI + lacI_T7_6xHis_TEV	SLIC/Gibson/CPEC	consolidated_gibson_plate_5	A7	consolidated_gibson_plate_5_QPLATE_2	A1	glycerol_stock_7	D4	aanava 2 211019	H7	50	ggaattgtgagcggataaca	colony_pcr_primer_plate	O22	40	tcgttttatttgatgcctgg	colony_pcr_primer_plate	O24	40	2809	colony_pcr_plate_4	A8	colony_pcr_plate_4#A08	468	94.7445465	16.5045	58.2772	FALSE	FALSE	N/A
576	pAN_00580	borLM + borA1_Ccom + pPM021_MfeI_XhoI + lacI_T7_6xHis_TEV	SLIC/Gibson/CPEC	consolidated_gibson_plate_5	A7	consolidated_gibson_plate_5_QPLATE_2	A1	glycerol_stock_7	E4	aanava 2 211019	J7	50	ggaattgtgagcggataaca	colony_pcr_primer_plate	O22	40	tcgttttatttgatgcctgg	colony_pcr_primer_plate	O24	40	2809	colony_pcr_plate_4	B8	colony_pcr_plate_4#B08					FALSE	FALSE	N/A
576	pAN_00580	borLM + borA1_Ccom + pPM021_MfeI_XhoI + lacI_T7_6xHis_TEV	SLIC/Gibson/CPEC	consolidated_gibson_plate_5	A7	consolidated_gibson_plate_5_QPLATE_2	A1	glycerol_stock_7	F4	aanava 2 211019	L7	50	ggaattgtgagcggataaca	colony_pcr_primer_plate	O22	40	tcgttttatttgatgcctgg	colony_pcr_primer_plate	O24	40	2809	colony_pcr_plate_4	C8	colony_pcr_plate_4#C08	475	89.74544057	21.0121	72.9421	FALSE	FALSE	N/A
579	pAN_00583	borLM + mlsA8_Ccom + pPM021_MfeI_XhoI + lacI_lacUV5	SLIC/Gibson/CPEC	consolidated_gibson_plate_5	D7	consolidated_gibson_plate_5_QPLATE_2	A4	glycerol_stock_7	G4	aanava 2 211019	N7	50	ggaattgtgagcggataaca	colony_pcr_primer_plate	O22	40	tcgttttatttgatgcctgg	colony_pcr_primer_plate	O24	40	2694	colony_pcr_plate_4	D8	colony_pcr_plate_4#D08	287	45.88086185	2.0634	11.9088	FALSE	FALSE	N/A
579	pAN_00583	borLM + mlsA8_Ccom + pPM021_MfeI_XhoI + lacI_lacUV5	SLIC/Gibson/CPEC	consolidated_gibson_plate_5	D7	consolidated_gibson_plate_5_QPLATE_2	A4	glycerol_stock_7	H4	aanava 2 211019	P7	50	ggaattgtgagcggataaca	colony_pcr_primer_plate	O22	40	tcgttttatttgatgcctgg	colony_pcr_primer_plate	O24	40	2694	colony_pcr_plate_4	E8	colony_pcr_plate_4#E08	1846	57.41708671	11.7101	10.3358	TRUE	TRUE	N/A
584	pAN_00588	lipLM + mlsA8_Ccom + pPM021_MfeI_XhoI + lacI_T7_6xHis_TEV	SLIC/Gibson/CPEC	consolidated_gibson_plate_5	G7	consolidated_gibson_plate_5_QPLATE_2	A7	glycerol_stock_7	A5	aanava 2 211019	B9	50	ggaattgtgagcggataaca	colony_pcr_primer_plate	O22	40	tcgttttatttgatgcctgg	colony_pcr_primer_plate	O24	40	2140	colony_pcr_plate_4	F8	colony_pcr_plate_4#F08	1827	54.91719681	12.0077	10.7659	TRUE	TRUE	N/A
584	pAN_00588	lipLM + mlsA8_Ccom + pPM021_MfeI_XhoI + lacI_T7_6xHis_TEV	SLIC/Gibson/CPEC	consolidated_gibson_plate_5	G7	consolidated_gibson_plate_5_QPLATE_2	A7	glycerol_stock_7	B5	aanava 2 211019	D9	50	ggaattgtgagcggataaca	colony_pcr_primer_plate	O22	40	tcgttttatttgatgcctgg	colony_pcr_primer_plate	O24	40	2140	colony_pcr_plate_4	G8	colony_pcr_plate_4#G08					FALSE	FALSE	N/A
584	pAN_00588	lipLM + mlsA8_Ccom + pPM021_MfeI_XhoI + lacI_T7_6xHis_TEV	SLIC/Gibson/CPEC	consolidated_gibson_plate_5	G7	consolidated_gibson_plate_5_QPLATE_2	A7	glycerol_stock_7	C5	aanava 2 211019	F9	50	ggaattgtgagcggataaca	colony_pcr_primer_plate	O22	40	tcgttttatttgatgcctgg	colony_pcr_primer_plate	O24	40	2140	colony_pcr_plate_4	H8	colony_pcr_plate_4#H08	498	89.28813956	7.6261	25.249	FALSE	FALSE	N/A
584	pAN_00588	lipLM + mlsA8_Ccom + pPM021_MfeI_XhoI + lacI_T7_6xHis_TEV	SLIC/Gibson/CPEC	consolidated_gibson_plate_5	G7	consolidated_gibson_plate_5_QPLATE_2	A7	glycerol_stock_7	D5	aanava 2 211019	H9	50	ggaattgtgagcggataaca	colony_pcr_primer_plate	O22	40	tcgttttatttgatgcctgg	colony_pcr_primer_plate	O24	40	2140	colony_pcr_plate_4	A9	colony_pcr_plate_4#A09	1904	82.83656933	15.6108	13.4683	TRUE	TRUE	N/A
585	pAN_00589	lipLM + mlsA8_Ccom + pPM021_MfeI_XhoI + lacI_lacUV5	SLIC/Gibson/CPEC	consolidated_gibson_plate_5	H7	consolidated_gibson_plate_5_QPLATE_2	A8	glycerol_stock_7	E5	aanava 2 211019	J9	50	ggaattgtgagcggataaca	colony_pcr_primer_plate	O22	40	tcgttttatttgatgcctgg	colony_pcr_primer_plate	O24	40	2058	colony_pcr_plate_4	B9	colony_pcr_plate_4#B09	1731	89.08804936	23.4494	22.3123	TRUE	TRUE	N/A
585	pAN_00589	lipLM + mlsA8_Ccom + pPM021_MfeI_XhoI + lacI_lacUV5	SLIC/Gibson/CPEC	consolidated_gibson_plate_5	H7	consolidated_gibson_plate_5_QPLATE_2	A8	glycerol_stock_7	F5	aanava 2 211019	L9	50	ggaattgtgagcggataaca	colony_pcr_primer_plate	O22	40	tcgttttatttgatgcctgg	colony_pcr_primer_plate	O24	40	2058	colony_pcr_plate_4	C9	colony_pcr_plate_4#C09	1693	89.74428941	43.4138	41.6457	TRUE	TRUE	N/A
585	pAN_00589	lipLM + mlsA8_Ccom + pPM021_MfeI_XhoI + lacI_lacUV5	SLIC/Gibson/CPEC	consolidated_gibson_plate_5	H7	consolidated_gibson_plate_5_QPLATE_2	A8	glycerol_stock_7	G5	aanava 2 211019	N9	50	ggaattgtgagcggataaca	colony_pcr_primer_plate	O22	40	tcgttttatttgatgcctgg	colony_pcr_primer_plate	O24	40	2058	colony_pcr_plate_4	D9	colony_pcr_plate_4#D09	1750	90.69358472	23.3107	21.9646	TRUE	TRUE	N/A
585	pAN_00589	lipLM + mlsA8_Ccom + pPM021_MfeI_XhoI + lacI_lacUV5	SLIC/Gibson/CPEC	consolidated_gibson_plate_5	H7	consolidated_gibson_plate_5_QPLATE_2	A8	glycerol_stock_7	H5	aanava 2 211019	P9	50	ggaattgtgagcggataaca	colony_pcr_primer_plate	O22	40	tcgttttatttgatgcctgg	colony_pcr_primer_plate	O24	40	2058	colony_pcr_plate_4	E9	colony_pcr_plate_4#E09	1712	79.464097	28.5737	27.5383	TRUE	TRUE	N/A
586	pAN_00590	lipLM + pks12_Ccom + pPM021_MfeI_XhoI + lacI_T7_6xHis_TEV	SLIC/Gibson/CPEC	consolidated_gibson_plate_5	A8	consolidated_gibson_plate_5_QPLATE_2	B1	glycerol_stock_7	A6	aanava 2 211019	B11	50	ggaattgtgagcggataaca	colony_pcr_primer_plate	O22	40	tcgttttatttgatgcctgg	colony_pcr_primer_plate	O24	40	2098	colony_pcr_plate_4	F9	colony_pcr_plate_4#F09	939	73.06836488	12.6097	22.1497	FALSE	TRUE	N/A
586	pAN_00590	lipLM + pks12_Ccom + pPM021_MfeI_XhoI + lacI_T7_6xHis_TEV	SLIC/Gibson/CPEC	consolidated_gibson_plate_5	A8	consolidated_gibson_plate_5_QPLATE_2	B1	glycerol_stock_7	B6	aanava 2 211019	D11	50	ggaattgtgagcggataaca	colony_pcr_primer_plate	O22	40	tcgttttatttgatgcctgg	colony_pcr_primer_plate	O24	40	2098	colony_pcr_plate_4	G9	colony_pcr_plate_4#G09	2886	62.56772674	10.0928	5.7037	TRUE	TRUE	N/A
586	pAN_00590	lipLM + pks12_Ccom + pPM021_MfeI_XhoI + lacI_T7_6xHis_TEV	SLIC/Gibson/CPEC	consolidated_gibson_plate_5	A8	consolidated_gibson_plate_5_QPLATE_2	B1	glycerol_stock_7	C6	aanava 2 211019	F11	50	ggaattgtgagcggataaca	colony_pcr_primer_plate	O22	40	tcgttttatttgatgcctgg	colony_pcr_primer_plate	O24	40	2098	colony_pcr_plate_4	H9	colony_pcr_plate_4#H09	931	73.87788497	14.7181	26.0199	FALSE	TRUE	N/A
586	pAN_00590	lipLM + pks12_Ccom + pPM021_MfeI_XhoI + lacI_T7_6xHis_TEV	SLIC/Gibson/CPEC	consolidated_gibson_plate_5	A8	consolidated_gibson_plate_5_QPLATE_2	B1	glycerol_stock_7	D6	aanava 2 211019	H11	50	ggaattgtgagcggataaca	colony_pcr_primer_plate	O22	40	tcgttttatttgatgcctgg	colony_pcr_primer_plate	O24	40	2098	colony_pcr_plate_4	A10	colony_pcr_plate_4#A10	931	74.31482638	21.6543	38.3646	FALSE	FALSE	N/A
587	pAN_00591	lipLM + pks12_Ccom + pPM021_MfeI_XhoI + lacI_lacUV5	SLIC/Gibson/CPEC	consolidated_gibson_plate_5	B8	consolidated_gibson_plate_5_QPLATE_2	B2	glycerol_stock_7	E6	aanava 2 211019	J11	50	ggaattgtgagcggataaca	colony_pcr_primer_plate	O22	40	tcgttttatttgatgcctgg	colony_pcr_primer_plate	O24	40	2016	colony_pcr_plate_4	B10	colony_pcr_plate_4#B10	1866	63.59422888	20.2933	17.703	TRUE	TRUE	N/A
587	pAN_00591	lipLM + pks12_Ccom + pPM021_MfeI_XhoI + lacI_lacUV5	SLIC/Gibson/CPEC	consolidated_gibson_plate_5	B8	consolidated_gibson_plate_5_QPLATE_2	B2	glycerol_stock_7	F6	aanava 2 211019	L11	50	ggaattgtgagcggataaca	colony_pcr_primer_plate	O22	40	tcgttttatttgatgcctgg	colony_pcr_primer_plate	O24	40	2016	colony_pcr_plate_4	C10	colony_pcr_plate_4#C10	1827	63.5364597	24.7857	22.1621	TRUE	TRUE	N/A
587	pAN_00591	lipLM + pks12_Ccom + pPM021_MfeI_XhoI + lacI_lacUV5	SLIC/Gibson/CPEC	consolidated_gibson_plate_5	B8	consolidated_gibson_plate_5_QPLATE_2	B2	glycerol_stock_7	G6	aanava 2 211019	N11	50	ggaattgtgagcggataaca	colony_pcr_primer_plate	O22	40	tcgttttatttgatgcctgg	colony_pcr_primer_plate	O24	40	2016	colony_pcr_plate_4	D10	colony_pcr_plate_4#D10	1885	84.18013501	19.1413	16.6715	TRUE	TRUE	N/A
587	pAN_00591	lipLM + pks12_Ccom + pPM021_MfeI_XhoI + lacI_lacUV5	SLIC/Gibson/CPEC	consolidated_gibson_plate_5	B8	consolidated_gibson_plate_5_QPLATE_2	B2	glycerol_stock_7	H6	aanava 2 211019	P11	50	ggaattgtgagcggataaca	colony_pcr_primer_plate	O22	40	tcgttttatttgatgcctgg	colony_pcr_primer_plate	O24	40	2016	colony_pcr_plate_4	E10	colony_pcr_plate_4#E10	2543	46.73107726	7.3229	4.8143	TRUE	TRUE	N/A
592	pAN_00596	eryLM + pks12_Ccom + pPM021_MfeI_XhoI + lacI_T7_6xHis_TEV	SLIC/Gibson/CPEC	consolidated_gibson_plate_5	G8	consolidated_gibson_plate_5_QPLATE_2	B7	glycerol_stock_7	A7	aanava 2 211019	B13	50	ggaattgtgagcggataaca	colony_pcr_primer_plate	O22	40	tcgttttatttgatgcctgg	colony_pcr_primer_plate	O24	40	2044	colony_pcr_plate_4	F10	colony_pcr_plate_4#F10	1770	62.67542947	10.8431	10.0614	TRUE	TRUE	N/A
592	pAN_00596	eryLM + pks12_Ccom + pPM021_MfeI_XhoI + lacI_T7_6xHis_TEV	SLIC/Gibson/CPEC	consolidated_gibson_plate_5	G8	consolidated_gibson_plate_5_QPLATE_2	B7	glycerol_stock_7	B7	aanava 2 211019	D13	50	ggaattgtgagcggataaca	colony_pcr_primer_plate	O22	40	tcgttttatttgatgcctgg	colony_pcr_primer_plate	O24	40	2044	colony_pcr_plate_4	G10	colony_pcr_plate_4#G10	1750	94.43482053	15.591	14.4671	TRUE	TRUE	N/A
594	pAN_00598	oleLM + borA1_Ccom + pPM021_MfeI_XhoI + lacI_T7_6xHis_TEV	SLIC/Gibson/CPEC	consolidated_gibson_plate_5	A9	consolidated_gibson_plate_5_QPLATE_2	C1	glycerol_stock_7	C7	aanava 2 211019	F13	50	ggaattgtgagcggataaca	colony_pcr_primer_plate	O22	40	tcgttttatttgatgcctgg	colony_pcr_primer_plate	O24	40	3610	colony_pcr_plate_4	H10	colony_pcr_plate_4#H10	475	87.91083269	9.8512	34.3427	FALSE	FALSE	N/A
594	pAN_00598	oleLM + borA1_Ccom + pPM021_MfeI_XhoI + lacI_T7_6xHis_TEV	SLIC/Gibson/CPEC	consolidated_gibson_plate_5	A9	consolidated_gibson_plate_5_QPLATE_2	C1	glycerol_stock_7	D7	aanava 2 211019	H13	50	ggaattgtgagcggataaca	colony_pcr_primer_plate	O22	40	tcgttttatttgatgcctgg	colony_pcr_primer_plate	O24	40	3610	colony_pcr_plate_4	A11	colony_pcr_plate_4#A11	1712	84.16380141	42.9838	41.1373	FALSE	FALSE	N/A
594	pAN_00598	oleLM + borA1_Ccom + pPM021_MfeI_XhoI + lacI_T7_6xHis_TEV	SLIC/Gibson/CPEC	consolidated_gibson_plate_5	A9	consolidated_gibson_plate_5_QPLATE_2	C1	glycerol_stock_7	E7	aanava 2 211019	J13	50	ggaattgtgagcggataaca	colony_pcr_primer_plate	O22	40	tcgttttatttgatgcctgg	colony_pcr_primer_plate	O24	40	3610	colony_pcr_plate_4	B11	colony_pcr_plate_4#B11	701	41.52934069	2.9561	6.9302	FALSE	FALSE	N/A
594	pAN_00598	oleLM + borA1_Ccom + pPM021_MfeI_XhoI + lacI_T7_6xHis_TEV	SLIC/Gibson/CPEC	consolidated_gibson_plate_5	A9	consolidated_gibson_plate_5_QPLATE_2	C1	glycerol_stock_7	F7	aanava 2 211019	L13	50	ggaattgtgagcggataaca	colony_pcr_primer_plate	O22	40	tcgttttatttgatgcctgg	colony_pcr_primer_plate	O24	40	3610	colony_pcr_plate_4	C11	colony_pcr_plate_4#C11	479	92.36927584	18.5411	63.8258	FALSE	FALSE	N/A
595	pAN_00599	oleLM + borA1_Ccom + pPM021_MfeI_XhoI + lacI_lacUV5	SLIC/Gibson/CPEC	consolidated_gibson_plate_5	B9	consolidated_gibson_plate_5_QPLATE_2	C2	glycerol_stock_7	G7	aanava 2 211019	N13	50	ggaattgtgagcggataaca	colony_pcr_primer_plate	O22	40	tcgttttatttgatgcctgg	colony_pcr_primer_plate	O24	40	3528	colony_pcr_plate_4	D11	colony_pcr_plate_4#D11	844	82.15559581	26.3961	51.8426	FALSE	FALSE	N/A
595	pAN_00599	oleLM + borA1_Ccom + pPM021_MfeI_XhoI + lacI_lacUV5	SLIC/Gibson/CPEC	consolidated_gibson_plate_5	B9	consolidated_gibson_plate_5_QPLATE_2	C2	glycerol_stock_7	H7	aanava 2 211019	P13	50	ggaattgtgagcggataaca	colony_pcr_primer_plate	O22	40	tcgttttatttgatgcctgg	colony_pcr_primer_plate	O24	40	3528	colony_pcr_plate_4	E11	colony_pcr_plate_4#E11	848	83.43132015	10.3026	20.1384	FALSE	FALSE	N/A
595	pAN_00599	oleLM + borA1_Ccom + pPM021_MfeI_XhoI + lacI_lacUV5	SLIC/Gibson/CPEC	consolidated_gibson_plate_5	B9	consolidated_gibson_plate_5_QPLATE_2	C2	glycerol_stock_7	A8	aanava 2 211019	B15	50	ggaattgtgagcggataaca	colony_pcr_primer_plate	O22	40	tcgttttatttgatgcctgg	colony_pcr_primer_plate	O24	40	3528	colony_pcr_plate_4	F11	colony_pcr_plate_4#F11	857	76.42581341	10.3518	19.9972	FALSE	FALSE	N/A
595	pAN_00599	oleLM + borA1_Ccom + pPM021_MfeI_XhoI + lacI_lacUV5	SLIC/Gibson/CPEC	consolidated_gibson_plate_5	B9	consolidated_gibson_plate_5_QPLATE_2	C2	glycerol_stock_7	B8	aanava 2 211019	D15	50	ggaattgtgagcggataaca	colony_pcr_primer_plate	O22	40	tcgttttatttgatgcctgg	colony_pcr_primer_plate	O24	40	3528	colony_pcr_plate_4	G11	colony_pcr_plate_4#G11	1501	77.04894033	15.7891	17.1778	FALSE	FALSE	N/A
597	pAN_00601	oleLM + mlsA8_Ccom + pPM021_MfeI_XhoI + lacI_lacUV5	SLIC/Gibson/CPEC	consolidated_gibson_plate_5	D9	consolidated_gibson_plate_5_QPLATE_2	C4	glycerol_stock_7	C8	aanava 2 211019	F15	50	ggaattgtgagcggataaca	colony_pcr_primer_plate	O22	40	tcgttttatttgatgcctgg	colony_pcr_primer_plate	O24	40	3495	colony_pcr_plate_4	H11	colony_pcr_plate_4#H11	1311	85.82044616	23.8017	29.8843	FALSE	FALSE	N/A
597	pAN_00601	oleLM + mlsA8_Ccom + pPM021_MfeI_XhoI + lacI_lacUV5	SLIC/Gibson/CPEC	consolidated_gibson_plate_5	D9	consolidated_gibson_plate_5_QPLATE_2	C4	glycerol_stock_7	D8	aanava 2 211019	H15	50	ggaattgtgagcggataaca	colony_pcr_primer_plate	O22	40	tcgttttatttgatgcctgg	colony_pcr_primer_plate	O24	40	3495	colony_pcr_plate_4	A12	colony_pcr_plate_4#A12	870	88.29552986	28.1095	53.1776	FALSE	FALSE	N/A
601	pAN_00605	pikLM + borA1_Ccom + pPM021_MfeI_XhoI + lacI_lacUV5	SLIC/Gibson/CPEC	consolidated_gibson_plate_5	F9	consolidated_gibson_plate_5_QPLATE_2	C6	glycerol_stock_7	E8	aanava 2 211019	J15	50	ggaattgtgagcggataaca	colony_pcr_primer_plate	O22	40	tcgttttatttgatgcctgg	colony_pcr_primer_plate	O24	40	3672	colony_pcr_plate_4	B12	colony_pcr_plate_4#B12	879	42.44414411	2.0099	3.7849	FALSE	FALSE	N/A
603	pAN_00607	pikLM + mlsA8_Ccom + pPM021_MfeI_XhoI + lacI_lacUV5	SLIC/Gibson/CPEC	consolidated_gibson_plate_5	H9	consolidated_gibson_plate_5_QPLATE_2	C8	glycerol_stock_7	F8	aanava 2 211019	L15	50	ggaattgtgagcggataaca	colony_pcr_primer_plate	O22	40	tcgttttatttgatgcctgg	colony_pcr_primer_plate	O24	40	3639	colony_pcr_plate_4	C12	colony_pcr_plate_4#C12	3358	76.77430469	9.805	4.6197	TRUE	TRUE	N/A
603	pAN_00607	pikLM + mlsA8_Ccom + pPM021_MfeI_XhoI + lacI_lacUV5	SLIC/Gibson/CPEC	consolidated_gibson_plate_5	H9	consolidated_gibson_plate_5_QPLATE_2	C8	glycerol_stock_7	G8	aanava 2 211019	N15	50	ggaattgtgagcggataaca	colony_pcr_primer_plate	O22	40	tcgttttatttgatgcctgg	colony_pcr_primer_plate	O24	40	3639	colony_pcr_plate_4	D12	colony_pcr_plate_4#D12	390	93.66873862	20.3737	86.3917	FALSE	FALSE	N/A
603	pAN_00607	pikLM + mlsA8_Ccom + pPM021_MfeI_XhoI + lacI_lacUV5	SLIC/Gibson/CPEC	consolidated_gibson_plate_5	H9	consolidated_gibson_plate_5_QPLATE_2	C8	glycerol_stock_7	H8	aanava 2 211019	P15	50	ggaattgtgagcggataaca	colony_pcr_primer_plate	O22	40	tcgttttatttgatgcctgg	colony_pcr_primer_plate	O24	40	3639	colony_pcr_plate_4	E12	colony_pcr_plate_4#E12	390	99.99877436	8.1589	34.5079	FALSE	FALSE	N/A
603	pAN_00607	pikLM + mlsA8_Ccom + pPM021_MfeI_XhoI + lacI_lacUV5	SLIC/Gibson/CPEC	consolidated_gibson_plate_5	H9	consolidated_gibson_plate_5_QPLATE_2	C8	glycerol_stock_7	A9	aanava 2 211019	B17	50	ggaattgtgagcggataaca	colony_pcr_primer_plate	O22	40	tcgttttatttgatgcctgg	colony_pcr_primer_plate	O24	40	3639	colony_pcr_plate_4	F12	colony_pcr_plate_4#F12	394	93.30680702	9.5911	40.358	FALSE	FALSE	N/A
604	pAN_00608	pikLM + pks12_Ccom + pPM021_MfeI_XhoI + lacI_T7_6xHis_TEV	SLIC/Gibson/CPEC	consolidated_gibson_plate_5	A10	consolidated_gibson_plate_5_QPLATE_2	D1	glycerol_stock_7	B9	aanava 2 211019	D17	50	ggaattgtgagcggataaca	colony_pcr_primer_plate	O22	40	tcgttttatttgatgcctgg	colony_pcr_primer_plate	O24	40	3679	colony_pcr_plate_4	G12	colony_pcr_plate_4#G12	2458	62.19090091	13.2063	8.841	TRUE	TRUE	N/A
604	pAN_00608	pikLM + pks12_Ccom + pPM021_MfeI_XhoI + lacI_T7_6xHis_TEV	SLIC/Gibson/CPEC	consolidated_gibson_plate_5	A10	consolidated_gibson_plate_5_QPLATE_2	D1	glycerol_stock_7	C9	aanava 2 211019	F17	50	ggaattgtgagcggataaca	colony_pcr_primer_plate	O22	40	tcgttttatttgatgcctgg	colony_pcr_primer_plate	O24	40	3679	colony_pcr_plate_4	H12	colony_pcr_plate_4#H12					FALSE	TRUE	N/A
604	pAN_00608	pikLM + pks12_Ccom + pPM021_MfeI_XhoI + lacI_T7_6xHis_TEV	SLIC/Gibson/CPEC	consolidated_gibson_plate_5	A10	consolidated_gibson_plate_5_QPLATE_2	D1	glycerol_stock_7	D9	aanava 2 211019	H17	50	ggaattgtgagcggataaca	colony_pcr_primer_plate	O22	40	tcgttttatttgatgcctgg	colony_pcr_primer_plate	O24	40	3679	colony_pcr_plate_5	A1	colony_pcr_plate_5#A01					FALSE	FALSE	N/A
604	pAN_00608	pikLM + pks12_Ccom + pPM021_MfeI_XhoI + lacI_T7_6xHis_TEV	SLIC/Gibson/CPEC	consolidated_gibson_plate_5	A10	consolidated_gibson_plate_5_QPLATE_2	D1	glycerol_stock_7	E9	aanava 2 211019	J17	50	ggaattgtgagcggataaca	colony_pcr_primer_plate	O22	40	tcgttttatttgatgcctgg	colony_pcr_primer_plate	O24	40	3679	colony_pcr_plate_5	B1	colony_pcr_plate_5#B01					FALSE	FALSE	N/A
605	pAN_00609	pikLM + pks12_Ccom + pPM021_MfeI_XhoI + lacI_lacUV5	SLIC/Gibson/CPEC	consolidated_gibson_plate_5	B10	consolidated_gibson_plate_5_QPLATE_2	D2	glycerol_stock_7	F9	aanava 2 211019	L17	50	ggaattgtgagcggataaca	colony_pcr_primer_plate	O22	40	tcgttttatttgatgcctgg	colony_pcr_primer_plate	O24	40	3597	colony_pcr_plate_5	C1	colony_pcr_plate_5#C01					FALSE	FALSE	N/A
605	pAN_00609	pikLM + pks12_Ccom + pPM021_MfeI_XhoI + lacI_lacUV5	SLIC/Gibson/CPEC	consolidated_gibson_plate_5	B10	consolidated_gibson_plate_5_QPLATE_2	D2	glycerol_stock_7	G9	aanava 2 211019	N17	50	ggaattgtgagcggataaca	colony_pcr_primer_plate	O22	40	tcgttttatttgatgcctgg	colony_pcr_primer_plate	O24	40	3597	colony_pcr_plate_5	D1	colony_pcr_plate_5#D01					FALSE	FALSE	N/A
605	pAN_00609	pikLM + pks12_Ccom + pPM021_MfeI_XhoI + lacI_lacUV5	SLIC/Gibson/CPEC	consolidated_gibson_plate_5	B10	consolidated_gibson_plate_5_QPLATE_2	D2	glycerol_stock_7	H9	aanava 2 211019	P17	50	ggaattgtgagcggataaca	colony_pcr_primer_plate	O22	40	tcgttttatttgatgcctgg	colony_pcr_primer_plate	O24	40	3597	colony_pcr_plate_5	E1	colony_pcr_plate_5#E01					FALSE	FALSE	N/A
605	pAN_00609	pikLM + pks12_Ccom + pPM021_MfeI_XhoI + lacI_lacUV5	SLIC/Gibson/CPEC	consolidated_gibson_plate_5	B10	consolidated_gibson_plate_5_QPLATE_2	D2	glycerol_stock_7	A10	aanava 2 211019	B19	50	ggaattgtgagcggataaca	colony_pcr_primer_plate	O22	40	tcgttttatttgatgcctgg	colony_pcr_primer_plate	O24	40	3597	colony_pcr_plate_5	F1	colony_pcr_plate_5#F01					FALSE	FALSE	N/A
606	pAN_00610	meiLM + borA1_Ccom + pPM021_MfeI_XhoI + lacI_T7_6xHis_TEV	SLIC/Gibson/CPEC	consolidated_gibson_plate_5	C10	consolidated_gibson_plate_5_QPLATE_2	D3	glycerol_stock_7	B10	aanava 2 211019	D19	50	ggaattgtgagcggataaca	colony_pcr_primer_plate	O22	40	tcgttttatttgatgcctgg	colony_pcr_primer_plate	O24	40	2161	colony_pcr_plate_5	G1	colony_pcr_plate_5#G01					FALSE	FALSE	N/A
608	pAN_00612	meiLM + mlsA8_Ccom + pPM021_MfeI_XhoI + lacI_T7_6xHis_TEV	SLIC/Gibson/CPEC	consolidated_gibson_plate_5	E10	consolidated_gibson_plate_5_QPLATE_2	D5	glycerol_stock_7	C10	aanava 2 211019	F19	50	ggaattgtgagcggataaca	colony_pcr_primer_plate	O22	40	tcgttttatttgatgcctgg	colony_pcr_primer_plate	O24	40	2128	colony_pcr_plate_5	H1	colony_pcr_plate_5#H01					FALSE	FALSE	N/A
610	pAN_00614	meiLM + pks12_Ccom + pPM021_MfeI_XhoI + lacI_T7_6xHis_TEV	SLIC/Gibson/CPEC	consolidated_gibson_plate_5	G10	consolidated_gibson_plate_5_QPLATE_2	D7	glycerol_stock_7	D10	aanava 2 211019	H19	50	ggaattgtgagcggataaca	colony_pcr_primer_plate	O22	40	tcgttttatttgatgcctgg	colony_pcr_primer_plate	O24	40	2086	colony_pcr_plate_5	A2	colony_pcr_plate_5#A02	416	95.52643358	7.683	30.3873	FALSE	FALSE	N/A
610	pAN_00614	meiLM + pks12_Ccom + pPM021_MfeI_XhoI + lacI_T7_6xHis_TEV	SLIC/Gibson/CPEC	consolidated_gibson_plate_5	G10	consolidated_gibson_plate_5_QPLATE_2	D7	glycerol_stock_7	E10	aanava 2 211019	J19	50	ggaattgtgagcggataaca	colony_pcr_primer_plate	O22	40	tcgttttatttgatgcctgg	colony_pcr_primer_plate	O24	40	2086	colony_pcr_plate_5	B2	colony_pcr_plate_5#B02					FALSE	FALSE	N/A
610	pAN_00614	meiLM + pks12_Ccom + pPM021_MfeI_XhoI + lacI_T7_6xHis_TEV	SLIC/Gibson/CPEC	consolidated_gibson_plate_5	G10	consolidated_gibson_plate_5_QPLATE_2	D7	glycerol_stock_7	F10	aanava 2 211019	L19	50	ggaattgtgagcggataaca	colony_pcr_primer_plate	O22	40	tcgttttatttgatgcctgg	colony_pcr_primer_plate	O24	40	2086	colony_pcr_plate_5	C2	colony_pcr_plate_5#C02					FALSE	FALSE	N/A
610	pAN_00614	meiLM + pks12_Ccom + pPM021_MfeI_XhoI + lacI_T7_6xHis_TEV	SLIC/Gibson/CPEC	consolidated_gibson_plate_5	G10	consolidated_gibson_plate_5_QPLATE_2	D7	glycerol_stock_7	G10	aanava 2 211019	N19	50	ggaattgtgagcggataaca	colony_pcr_primer_plate	O22	40	tcgttttatttgatgcctgg	colony_pcr_primer_plate	O24	40	2086	colony_pcr_plate_5	D2	colony_pcr_plate_5#D02					FALSE	FALSE	N/A
611	pAN_00615	meiLM + pks12_Ccom + pPM021_MfeI_XhoI + lacI_lacUV5	SLIC/Gibson/CPEC	consolidated_gibson_plate_5	H10	consolidated_gibson_plate_5_QPLATE_2	D8	glycerol_stock_7	H10	aanava 2 211019	P19	50	ggaattgtgagcggataaca	colony_pcr_primer_plate	O22	40	tcgttttatttgatgcctgg	colony_pcr_primer_plate	O24	40	2004	colony_pcr_plate_5	E2	colony_pcr_plate_5#E02					FALSE	FALSE	N/A
611	pAN_00615	meiLM + pks12_Ccom + pPM021_MfeI_XhoI + lacI_lacUV5	SLIC/Gibson/CPEC	consolidated_gibson_plate_5	H10	consolidated_gibson_plate_5_QPLATE_2	D8	glycerol_stock_7	A11	aanava 2 211019	B21	50	ggaattgtgagcggataaca	colony_pcr_primer_plate	O22	40	tcgttttatttgatgcctgg	colony_pcr_primer_plate	O24	40	2004	colony_pcr_plate_5	F2	colony_pcr_plate_5#F02					FALSE	FALSE	N/A
611	pAN_00615	meiLM + pks12_Ccom + pPM021_MfeI_XhoI + lacI_lacUV5	SLIC/Gibson/CPEC	consolidated_gibson_plate_5	H10	consolidated_gibson_plate_5_QPLATE_2	D8	glycerol_stock_7	B11	aanava 2 211019	D21	50	ggaattgtgagcggataaca	colony_pcr_primer_plate	O22	40	tcgttttatttgatgcctgg	colony_pcr_primer_plate	O24	40	2004	colony_pcr_plate_5	G2	colony_pcr_plate_5#G02					FALSE	FALSE	N/A
611	pAN_00615	meiLM + pks12_Ccom + pPM021_MfeI_XhoI + lacI_lacUV5	SLIC/Gibson/CPEC	consolidated_gibson_plate_5	H10	consolidated_gibson_plate_5_QPLATE_2	D8	glycerol_stock_7	C11	aanava 2 211019	F21	50	ggaattgtgagcggataaca	colony_pcr_primer_plate	O22	40	tcgttttatttgatgcctgg	colony_pcr_primer_plate	O24	40	2004	colony_pcr_plate_5	H2	colony_pcr_plate_5#H02					FALSE	FALSE	N/A
612	pAN_00616	cndLM + borA1_Ccom + pPM021_MfeI_XhoI + lacI_T7_6xHis_TEV	SLIC/Gibson/CPEC	consolidated_gibson_plate_5	A11	consolidated_gibson_plate_5_QPLATE_2	E1	glycerol_stock_7	D11	aanava 2 211019	H21	50	ggaattgtgagcggataaca	colony_pcr_primer_plate	O22	40	tcgttttatttgatgcctgg	colony_pcr_primer_plate	O24	40	2605	colony_pcr_plate_5	A3	colony_pcr_plate_5#A03					FALSE	TRUE	N/A
612	pAN_00616	cndLM + borA1_Ccom + pPM021_MfeI_XhoI + lacI_T7_6xHis_TEV	SLIC/Gibson/CPEC	consolidated_gibson_plate_5	A11	consolidated_gibson_plate_5_QPLATE_2	E1	glycerol_stock_7	E11	aanava 2 211019	J21	50	ggaattgtgagcggataaca	colony_pcr_primer_plate	O22	40	tcgttttatttgatgcctgg	colony_pcr_primer_plate	O24	40	2605	colony_pcr_plate_5	B3	colony_pcr_plate_5#B03					FALSE	TRUE	N/A
612	pAN_00616	cndLM + borA1_Ccom + pPM021_MfeI_XhoI + lacI_T7_6xHis_TEV	SLIC/Gibson/CPEC	consolidated_gibson_plate_5	A11	consolidated_gibson_plate_5_QPLATE_2	E1	glycerol_stock_7	F11	aanava 2 211019	L21	50	ggaattgtgagcggataaca	colony_pcr_primer_plate	O22	40	tcgttttatttgatgcctgg	colony_pcr_primer_plate	O24	40	2605	colony_pcr_plate_5	C3	colony_pcr_plate_5#C03					FALSE	TRUE	N/A
612	pAN_00616	cndLM + borA1_Ccom + pPM021_MfeI_XhoI + lacI_T7_6xHis_TEV	SLIC/Gibson/CPEC	consolidated_gibson_plate_5	A11	consolidated_gibson_plate_5_QPLATE_2	E1	glycerol_stock_7	G11	aanava 2 211019	N21	50	ggaattgtgagcggataaca	colony_pcr_primer_plate	O22	40	tcgttttatttgatgcctgg	colony_pcr_primer_plate	O24	40	2605	colony_pcr_plate_5	D3	colony_pcr_plate_5#D03					FALSE	TRUE	N/A
613	pAN_00617	cndLM + borA1_Ccom + pPM021_MfeI_XhoI + lacI_lacUV5	SLIC/Gibson/CPEC	consolidated_gibson_plate_5	B11	consolidated_gibson_plate_5_QPLATE_2	E2	glycerol_stock_7	H11	aanava 2 211019	P21	50	ggaattgtgagcggataaca	colony_pcr_primer_plate	O22	40	tcgttttatttgatgcctgg	colony_pcr_primer_plate	O24	40	2523	colony_pcr_plate_5	E3	colony_pcr_plate_5#E03					FALSE	TRUE	N/A
613	pAN_00617	cndLM + borA1_Ccom + pPM021_MfeI_XhoI + lacI_lacUV5	SLIC/Gibson/CPEC	consolidated_gibson_plate_5	B11	consolidated_gibson_plate_5_QPLATE_2	E2	glycerol_stock_7	A12	aanava 2 211019	B23	50	ggaattgtgagcggataaca	colony_pcr_primer_plate	O22	40	tcgttttatttgatgcctgg	colony_pcr_primer_plate	O24	40	2523	colony_pcr_plate_5	F3	colony_pcr_plate_5#F03					FALSE	FALSE	N/A
613	pAN_00617	cndLM + borA1_Ccom + pPM021_MfeI_XhoI + lacI_lacUV5	SLIC/Gibson/CPEC	consolidated_gibson_plate_5	B11	consolidated_gibson_plate_5_QPLATE_2	E2	glycerol_stock_7	B12	aanava 2 211019	D23	50	ggaattgtgagcggataaca	colony_pcr_primer_plate	O22	40	tcgttttatttgatgcctgg	colony_pcr_primer_plate	O24	40	2523	colony_pcr_plate_5	G3	colony_pcr_plate_5#G03					FALSE	FALSE	N/A
613	pAN_00617	cndLM + borA1_Ccom + pPM021_MfeI_XhoI + lacI_lacUV5	SLIC/Gibson/CPEC	consolidated_gibson_plate_5	B11	consolidated_gibson_plate_5_QPLATE_2	E2	glycerol_stock_7	C12	aanava 2 211019	F23	50	ggaattgtgagcggataaca	colony_pcr_primer_plate	O22	40	tcgttttatttgatgcctgg	colony_pcr_primer_plate	O24	40	2523	colony_pcr_plate_5	H3	colony_pcr_plate_5#H03	418	121.5770649	2.1755	8.5633	FALSE	FALSE	N/A
614	pAN_00618	cndLM + mlsA8_Ccom + pPM021_MfeI_XhoI + lacI_T7_6xHis_TEV	SLIC/Gibson/CPEC	consolidated_gibson_plate_5	C11	consolidated_gibson_plate_5_QPLATE_2	E3	glycerol_stock_7	D12	aanava 2 211019	H23	50	ggaattgtgagcggataaca	colony_pcr_primer_plate	O22	40	tcgttttatttgatgcctgg	colony_pcr_primer_plate	O24	40	2572	colony_pcr_plate_5	A4	colony_pcr_plate_5#A04					FALSE	TRUE	N/A
614	pAN_00618	cndLM + mlsA8_Ccom + pPM021_MfeI_XhoI + lacI_T7_6xHis_TEV	SLIC/Gibson/CPEC	consolidated_gibson_plate_5	C11	consolidated_gibson_plate_5_QPLATE_2	E3	glycerol_stock_7	E12	aanava 2 211019	J23	50	ggaattgtgagcggataaca	colony_pcr_primer_plate	O22	40	tcgttttatttgatgcctgg	colony_pcr_primer_plate	O24	40	2572	colony_pcr_plate_5	B4	colony_pcr_plate_5#B04					FALSE	TRUE	N/A
614	pAN_00618	cndLM + mlsA8_Ccom + pPM021_MfeI_XhoI + lacI_T7_6xHis_TEV	SLIC/Gibson/CPEC	consolidated_gibson_plate_5	C11	consolidated_gibson_plate_5_QPLATE_2	E3	glycerol_stock_7	F12	aanava 2 211019	L23	50	ggaattgtgagcggataaca	colony_pcr_primer_plate	O22	40	tcgttttatttgatgcctgg	colony_pcr_primer_plate	O24	40	2572	colony_pcr_plate_5	C4	colony_pcr_plate_5#C04					FALSE	TRUE	N/A
614	pAN_00618	cndLM + mlsA8_Ccom + pPM021_MfeI_XhoI + lacI_T7_6xHis_TEV	SLIC/Gibson/CPEC	consolidated_gibson_plate_5	C11	consolidated_gibson_plate_5_QPLATE_2	E3	glycerol_stock_7	G12	aanava 2 211019	N23	50	ggaattgtgagcggataaca	colony_pcr_primer_plate	O22	40	tcgttttatttgatgcctgg	colony_pcr_primer_plate	O24	40	2572	colony_pcr_plate_5	D4	colony_pcr_plate_5#D04					FALSE	FALSE	N/A
615	pAN_00619	cndLM + mlsA8_Ccom + pPM021_MfeI_XhoI + lacI_lacUV5	SLIC/Gibson/CPEC	consolidated_gibson_plate_5	D11	consolidated_gibson_plate_5_QPLATE_2	E4	glycerol_stock_8	A1	aanava 2 211019	B2	50	ggaattgtgagcggataaca	colony_pcr_primer_plate	O22	40	tcgttttatttgatgcctgg	colony_pcr_primer_plate	O24	40	2490	colony_pcr_plate_5	E4	colony_pcr_plate_5#E04	2144	84.95691929	9.663	7.1045	TRUE	TRUE	N/A
615	pAN_00619	cndLM + mlsA8_Ccom + pPM021_MfeI_XhoI + lacI_lacUV5	SLIC/Gibson/CPEC	consolidated_gibson_plate_5	D11	consolidated_gibson_plate_5_QPLATE_2	E4	glycerol_stock_8	B1	aanava 2 211019	D2	50	ggaattgtgagcggataaca	colony_pcr_primer_plate	O22	40	tcgttttatttgatgcctgg	colony_pcr_primer_plate	O24	40	2490	colony_pcr_plate_5	F4	colony_pcr_plate_5#F04	2201	104.3038622	2.8573	2.137	TRUE	TRUE	N/A
615	pAN_00619	cndLM + mlsA8_Ccom + pPM021_MfeI_XhoI + lacI_lacUV5	SLIC/Gibson/CPEC	consolidated_gibson_plate_5	D11	consolidated_gibson_plate_5_QPLATE_2	E4	glycerol_stock_8	C1	aanava 2 211019	F2	50	ggaattgtgagcggataaca	colony_pcr_primer_plate	O22	40	tcgttttatttgatgcctgg	colony_pcr_primer_plate	O24	40	2490	colony_pcr_plate_5	G4	colony_pcr_plate_5#G04	2172	82.75779175	6.8852	5.1472	TRUE	TRUE	N/A
617	pAN_00621	cndLM + pks12_Ccom + pPM021_MfeI_XhoI + lacI_lacUV5	SLIC/Gibson/CPEC	consolidated_gibson_plate_5	F11	consolidated_gibson_plate_5_QPLATE_2	E6	glycerol_stock_8	D1	aanava 2 211019	H2	50	ggaattgtgagcggataaca	colony_pcr_primer_plate	O22	40	tcgttttatttgatgcctgg	colony_pcr_primer_plate	O24	40	2448	colony_pcr_plate_5	H4	colony_pcr_plate_5#H04	2115	93.40374511	5.2973	4.0864	TRUE	TRUE	N/A
617	pAN_00621	cndLM + pks12_Ccom + pPM021_MfeI_XhoI + lacI_lacUV5	SLIC/Gibson/CPEC	consolidated_gibson_plate_5	F11	consolidated_gibson_plate_5_QPLATE_2	E6	glycerol_stock_8	E1	aanava 2 211019	J2	50	ggaattgtgagcggataaca	colony_pcr_primer_plate	O22	40	tcgttttatttgatgcctgg	colony_pcr_primer_plate	O24	40	2448	colony_pcr_plate_5	A5	colony_pcr_plate_5#A05	2201	123.1521977	2.2527	1.6856	TRUE	TRUE	N/A
617	pAN_00621	cndLM + pks12_Ccom + pPM021_MfeI_XhoI + lacI_lacUV5	SLIC/Gibson/CPEC	consolidated_gibson_plate_5	F11	consolidated_gibson_plate_5_QPLATE_2	E6	glycerol_stock_8	F1	aanava 2 211019	L2	50	ggaattgtgagcggataaca	colony_pcr_primer_plate	O22	40	tcgttttatttgatgcctgg	colony_pcr_primer_plate	O24	40	2448	colony_pcr_plate_5	B5	colony_pcr_plate_5#B05	2144	114.3591294	2.2698	1.7411	TRUE	TRUE	N/A
617	pAN_00621	cndLM + pks12_Ccom + pPM021_MfeI_XhoI + lacI_lacUV5	SLIC/Gibson/CPEC	consolidated_gibson_plate_5	F11	consolidated_gibson_plate_5_QPLATE_2	E6	glycerol_stock_8	G1	aanava 2 211019	N2	50	ggaattgtgagcggataaca	colony_pcr_primer_plate	O22	40	tcgttttatttgatgcctgg	colony_pcr_primer_plate	O24	40	2448	colony_pcr_plate_5	C5	colony_pcr_plate_5#C05	2172	113.152333	2.088	1.5906	TRUE	TRUE	N/A
618	pAN_00622	jamC + borA1_Ccom + pPM021_MfeI_XhoI + lacI_T7_6xHis_TEV	SLIC/Gibson/CPEC	consolidated_gibson_plate_5	G11	consolidated_gibson_plate_5_QPLATE_2	E7	glycerol_stock_8	H1	aanava 2 211019	P2	50	ggaattgtgagcggataaca	colony_pcr_primer_plate	O22	40	tcgttttatttgatgcctgg	colony_pcr_primer_plate	O24	40	805	colony_pcr_plate_5	D5	colony_pcr_plate_5#D05					FALSE	FALSE	N/A
618	pAN_00622	jamC + borA1_Ccom + pPM021_MfeI_XhoI + lacI_T7_6xHis_TEV	SLIC/Gibson/CPEC	consolidated_gibson_plate_5	G11	consolidated_gibson_plate_5_QPLATE_2	E7	glycerol_stock_8	A2	aanava 2 211019	B4	50	ggaattgtgagcggataaca	colony_pcr_primer_plate	O22	40	tcgttttatttgatgcctgg	colony_pcr_primer_plate	O24	40	805	colony_pcr_plate_5	E5	colony_pcr_plate_5#E05					FALSE	FALSE	N/A
618	pAN_00622	jamC + borA1_Ccom + pPM021_MfeI_XhoI + lacI_T7_6xHis_TEV	SLIC/Gibson/CPEC	consolidated_gibson_plate_5	G11	consolidated_gibson_plate_5_QPLATE_2	E7	glycerol_stock_8	B2	aanava 2 211019	D4	50	ggaattgtgagcggataaca	colony_pcr_primer_plate	O22	40	tcgttttatttgatgcctgg	colony_pcr_primer_plate	O24	40	805	colony_pcr_plate_5	F5	colony_pcr_plate_5#F05					FALSE	FALSE	N/A
618	pAN_00622	jamC + borA1_Ccom + pPM021_MfeI_XhoI + lacI_T7_6xHis_TEV	SLIC/Gibson/CPEC	consolidated_gibson_plate_5	G11	consolidated_gibson_plate_5_QPLATE_2	E7	glycerol_stock_8	C2	aanava 2 211019	F4	50	ggaattgtgagcggataaca	colony_pcr_primer_plate	O22	40	tcgttttatttgatgcctgg	colony_pcr_primer_plate	O24	40	805	colony_pcr_plate_5	G5	colony_pcr_plate_5#G05					FALSE	FALSE	N/A
619	pAN_00623	jamC + borA1_Ccom + pPM021_MfeI_XhoI + lacI_lacUV5	SLIC/Gibson/CPEC	consolidated_gibson_plate_5	H11	consolidated_gibson_plate_5_QPLATE_2	E8	glycerol_stock_8	D2	aanava 2 211019	H4	50	ggaattgtgagcggataaca	colony_pcr_primer_plate	O22	40	tcgttttatttgatgcctgg	colony_pcr_primer_plate	O24	40	723	colony_pcr_plate_5	H5	colony_pcr_plate_5#H05	603	106.2437157	3.2756	8.9098	TRUE	TRUE	N/A
619	pAN_00623	jamC + borA1_Ccom + pPM021_MfeI_XhoI + lacI_lacUV5	SLIC/Gibson/CPEC	consolidated_gibson_plate_5	H11	consolidated_gibson_plate_5_QPLATE_2	E8	glycerol_stock_8	E2	aanava 2 211019	J4	50	ggaattgtgagcggataaca	colony_pcr_primer_plate	O22	40	tcgttttatttgatgcctgg	colony_pcr_primer_plate	O24	40	723	colony_pcr_plate_5	A6	colony_pcr_plate_5#A06	595	111.2961431	2.9607	8.1748	TRUE	TRUE	N/A
619	pAN_00623	jamC + borA1_Ccom + pPM021_MfeI_XhoI + lacI_lacUV5	SLIC/Gibson/CPEC	consolidated_gibson_plate_5	H11	consolidated_gibson_plate_5_QPLATE_2	E8	glycerol_stock_8	F2	aanava 2 211019	L4	50	ggaattgtgagcggataaca	colony_pcr_primer_plate	O22	40	tcgttttatttgatgcctgg	colony_pcr_primer_plate	O24	40	723	colony_pcr_plate_5	B6	colony_pcr_plate_5#B06	603	110.4030104	2.7285	7.337	TRUE	TRUE	N/A
620	pAN_00624	jamC + mlsA8_Ccom + pPM021_MfeI_XhoI + lacI_T7_6xHis_TEV	SLIC/Gibson/CPEC	consolidated_gibson_plate_5	A12	consolidated_gibson_plate_5_QPLATE_2	F1	glycerol_stock_8	G2	aanava 2 211019	N4	50	ggaattgtgagcggataaca	colony_pcr_primer_plate	O22	40	tcgttttatttgatgcctgg	colony_pcr_primer_plate	O24	40	772	colony_pcr_plate_5	C6	colony_pcr_plate_5#C06	669	59.11833831	3.7228	9.1306	TRUE	TRUE	N/A
620	pAN_00624	jamC + mlsA8_Ccom + pPM021_MfeI_XhoI + lacI_T7_6xHis_TEV	SLIC/Gibson/CPEC	consolidated_gibson_plate_5	A12	consolidated_gibson_plate_5_QPLATE_2	F1	glycerol_stock_8	H2	aanava 2 211019	P4	50	ggaattgtgagcggataaca	colony_pcr_primer_plate	O22	40	tcgttttatttgatgcctgg	colony_pcr_primer_plate	O24	40	772	colony_pcr_plate_5	D6	colony_pcr_plate_5#D06	674	93.59174063	2.5836	6.3086	TRUE	TRUE	N/A
620	pAN_00624	jamC + mlsA8_Ccom + pPM021_MfeI_XhoI + lacI_T7_6xHis_TEV	SLIC/Gibson/CPEC	consolidated_gibson_plate_5	A12	consolidated_gibson_plate_5_QPLATE_2	F1	glycerol_stock_8	A3	aanava 2 211019	B6	50	ggaattgtgagcggataaca	colony_pcr_primer_plate	O22	40	tcgttttatttgatgcctgg	colony_pcr_primer_plate	O24	40	772	colony_pcr_plate_5	E6	colony_pcr_plate_5#E06	654	90.73977537	3.8294	9.6657	TRUE	TRUE	N/A
620	pAN_00624	jamC + mlsA8_Ccom + pPM021_MfeI_XhoI + lacI_T7_6xHis_TEV	SLIC/Gibson/CPEC	consolidated_gibson_plate_5	A12	consolidated_gibson_plate_5_QPLATE_2	F1	glycerol_stock_8	B3	aanava 2 211019	D6	50	ggaattgtgagcggataaca	colony_pcr_primer_plate	O22	40	tcgttttatttgatgcctgg	colony_pcr_primer_plate	O24	40	772	colony_pcr_plate_5	F6	colony_pcr_plate_5#F06					FALSE	TRUE	N/A
621	pAN_00625	jamC + mlsA8_Ccom + pPM021_MfeI_XhoI + lacI_lacUV5	SLIC/Gibson/CPEC	consolidated_gibson_plate_5	B12	consolidated_gibson_plate_5_QPLATE_2	F2	glycerol_stock_8	C3	aanava 2 211019	F6	50	ggaattgtgagcggataaca	colony_pcr_primer_plate	O22	40	tcgttttatttgatgcctgg	colony_pcr_primer_plate	O24	40	690	colony_pcr_plate_5	G6	colony_pcr_plate_5#G06					FALSE	TRUE	N/A
621	pAN_00625	jamC + mlsA8_Ccom + pPM021_MfeI_XhoI + lacI_lacUV5	SLIC/Gibson/CPEC	consolidated_gibson_plate_5	B12	consolidated_gibson_plate_5_QPLATE_2	F2	glycerol_stock_8	D3	aanava 2 211019	H6	50	ggaattgtgagcggataaca	colony_pcr_primer_plate	O22	40	tcgttttatttgatgcctgg	colony_pcr_primer_plate	O24	40	690	colony_pcr_plate_5	H6	colony_pcr_plate_5#H06	392	96.41152594	4.3229	18.2367	TRUE	TRUE	N/A
621	pAN_00625	jamC + mlsA8_Ccom + pPM021_MfeI_XhoI + lacI_lacUV5	SLIC/Gibson/CPEC	consolidated_gibson_plate_5	B12	consolidated_gibson_plate_5_QPLATE_2	F2	glycerol_stock_8	E3	aanava 2 211019	J6	50	ggaattgtgagcggataaca	colony_pcr_primer_plate	O22	40	tcgttttatttgatgcctgg	colony_pcr_primer_plate	O24	40	690	colony_pcr_plate_5	A7	colony_pcr_plate_5#A07	567	112.3882967	2.4776	7.1909	TRUE	TRUE	N/A
621	pAN_00625	jamC + mlsA8_Ccom + pPM021_MfeI_XhoI + lacI_lacUV5	SLIC/Gibson/CPEC	consolidated_gibson_plate_5	B12	consolidated_gibson_plate_5_QPLATE_2	F2	glycerol_stock_8	F3	aanava 2 211019	L6	50	ggaattgtgagcggataaca	colony_pcr_primer_plate	O22	40	tcgttttatttgatgcctgg	colony_pcr_primer_plate	O24	40	690	colony_pcr_plate_5	B7	colony_pcr_plate_5#B07	578	99.75805924	4.5768	13.0532	TRUE	TRUE	N/A
622	pAN_00626	jamC + pks12_Ccom + pPM021_MfeI_XhoI + lacI_T7_6xHis_TEV	SLIC/Gibson/CPEC	consolidated_gibson_plate_5	C12	consolidated_gibson_plate_5_QPLATE_2	F3	glycerol_stock_8	G3	aanava 2 211019	N6	50	ggaattgtgagcggataaca	colony_pcr_primer_plate	O22	40	tcgttttatttgatgcctgg	colony_pcr_primer_plate	O24	40	730	colony_pcr_plate_5	C7	colony_pcr_plate_5#C07					FALSE	TRUE	N/A
622	pAN_00626	jamC + pks12_Ccom + pPM021_MfeI_XhoI + lacI_T7_6xHis_TEV	SLIC/Gibson/CPEC	consolidated_gibson_plate_5	C12	consolidated_gibson_plate_5_QPLATE_2	F3	glycerol_stock_8	H3	aanava 2 211019	P6	50	ggaattgtgagcggataaca	colony_pcr_primer_plate	O22	40	tcgttttatttgatgcctgg	colony_pcr_primer_plate	O24	40	730	colony_pcr_plate_5	D7	colony_pcr_plate_5#D07					FALSE	TRUE	N/A
622	pAN_00626	jamC + pks12_Ccom + pPM021_MfeI_XhoI + lacI_T7_6xHis_TEV	SLIC/Gibson/CPEC	consolidated_gibson_plate_5	C12	consolidated_gibson_plate_5_QPLATE_2	F3	glycerol_stock_8	A4	aanava 2 211019	B8	50	ggaattgtgagcggataaca	colony_pcr_primer_plate	O22	40	tcgttttatttgatgcctgg	colony_pcr_primer_plate	O24	40	730	colony_pcr_plate_5	E7	colony_pcr_plate_5#E07					FALSE	TRUE	N/A
622	pAN_00626	jamC + pks12_Ccom + pPM021_MfeI_XhoI + lacI_T7_6xHis_TEV	SLIC/Gibson/CPEC	consolidated_gibson_plate_5	C12	consolidated_gibson_plate_5_QPLATE_2	F3	glycerol_stock_8	B4	aanava 2 211019	D8	50	ggaattgtgagcggataaca	colony_pcr_primer_plate	O22	40	tcgttttatttgatgcctgg	colony_pcr_primer_plate	O24	40	730	colony_pcr_plate_5	F7	colony_pcr_plate_5#F07					FALSE	TRUE	N/A
623	pAN_00627	jamC + pks12_Ccom + pPM021_MfeI_XhoI + lacI_lacUV5	SLIC/Gibson/CPEC	consolidated_gibson_plate_5	D12	consolidated_gibson_plate_5_QPLATE_2	F4	glycerol_stock_8	C4	aanava 2 211019	F8	50	ggaattgtgagcggataaca	colony_pcr_primer_plate	O22	40	tcgttttatttgatgcctgg	colony_pcr_primer_plate	O24	40	648	colony_pcr_plate_5	G7	colony_pcr_plate_5#G07					FALSE	TRUE	N/A
623	pAN_00627	jamC + pks12_Ccom + pPM021_MfeI_XhoI + lacI_lacUV5	SLIC/Gibson/CPEC	consolidated_gibson_plate_5	D12	consolidated_gibson_plate_5_QPLATE_2	F4	glycerol_stock_8	D4	aanava 2 211019	H8	50	ggaattgtgagcggataaca	colony_pcr_primer_plate	O22	40	tcgttttatttgatgcctgg	colony_pcr_primer_plate	O24	40	648	colony_pcr_plate_5	H7	colony_pcr_plate_5#H07	534	100.1646024	3.712	11.4175	TRUE	TRUE	N/A
623	pAN_00627	jamC + pks12_Ccom + pPM021_MfeI_XhoI + lacI_lacUV5	SLIC/Gibson/CPEC	consolidated_gibson_plate_5	D12	consolidated_gibson_plate_5_QPLATE_2	F4	glycerol_stock_8	E4	aanava 2 211019	J8	50	ggaattgtgagcggataaca	colony_pcr_primer_plate	O22	40	tcgttttatttgatgcctgg	colony_pcr_primer_plate	O24	40	648	colony_pcr_plate_5	A8	colony_pcr_plate_5#A08					FALSE	TRUE	N/A
623	pAN_00627	jamC + pks12_Ccom + pPM021_MfeI_XhoI + lacI_lacUV5	SLIC/Gibson/CPEC	consolidated_gibson_plate_5	D12	consolidated_gibson_plate_5_QPLATE_2	F4	glycerol_stock_8	F4	aanava 2 211019	L8	50	ggaattgtgagcggataaca	colony_pcr_primer_plate	O22	40	tcgttttatttgatgcctgg	colony_pcr_primer_plate	O24	40	648	colony_pcr_plate_5	B8	colony_pcr_plate_5#B08	537	88.14814406	15.975	49.1362	TRUE	TRUE	N/A
624	pAN_00628	mycLM + borA1_Ccom + pPM021_MfeI_XhoI + lacI_T7_6xHis_TEV	SLIC/Gibson/CPEC	consolidated_gibson_plate_5	E12	consolidated_gibson_plate_5_QPLATE_2	F5	glycerol_stock_8	G4	aanava 2 211019	N8	50	ggaattgtgagcggataaca	colony_pcr_primer_plate	O22	40	tcgttttatttgatgcctgg	colony_pcr_primer_plate	O24	40	2458	colony_pcr_plate_5	C8	colony_pcr_plate_5#C08					FALSE	TRUE	N/A
624	pAN_00628	mycLM + borA1_Ccom + pPM021_MfeI_XhoI + lacI_T7_6xHis_TEV	SLIC/Gibson/CPEC	consolidated_gibson_plate_5	E12	consolidated_gibson_plate_5_QPLATE_2	F5	glycerol_stock_8	H4	aanava 2 211019	P8	50	ggaattgtgagcggataaca	colony_pcr_primer_plate	O22	40	tcgttttatttgatgcctgg	colony_pcr_primer_plate	O24	40	2458	colony_pcr_plate_5	D8	colony_pcr_plate_5#D08					FALSE	TRUE	N/A
624	pAN_00628	mycLM + borA1_Ccom + pPM021_MfeI_XhoI + lacI_T7_6xHis_TEV	SLIC/Gibson/CPEC	consolidated_gibson_plate_5	E12	consolidated_gibson_plate_5_QPLATE_2	F5	glycerol_stock_8	A5	aanava 2 211019	B10	50	ggaattgtgagcggataaca	colony_pcr_primer_plate	O22	40	tcgttttatttgatgcctgg	colony_pcr_primer_plate	O24	40	2458	colony_pcr_plate_5	E8	colony_pcr_plate_5#E08					FALSE	FALSE	N/A
624	pAN_00628	mycLM + borA1_Ccom + pPM021_MfeI_XhoI + lacI_T7_6xHis_TEV	SLIC/Gibson/CPEC	consolidated_gibson_plate_5	E12	consolidated_gibson_plate_5_QPLATE_2	F5	glycerol_stock_8	B5	aanava 2 211019	D10	50	ggaattgtgagcggataaca	colony_pcr_primer_plate	O22	40	tcgttttatttgatgcctgg	colony_pcr_primer_plate	O24	40	2458	colony_pcr_plate_5	F8	colony_pcr_plate_5#F08					FALSE	TRUE	N/A
625	pAN_00629	mycLM + borA1_Ccom + pPM021_MfeI_XhoI + lacI_lacUV5	SLIC/Gibson/CPEC	consolidated_gibson_plate_5	F12	consolidated_gibson_plate_5_QPLATE_2	F6	glycerol_stock_8	C5	aanava 2 211019	F10	50	ggaattgtgagcggataaca	colony_pcr_primer_plate	O22	40	tcgttttatttgatgcctgg	colony_pcr_primer_plate	O24	40	2376	colony_pcr_plate_5	G8	colony_pcr_plate_5#G08					FALSE	FALSE	N/A
625	pAN_00629	mycLM + borA1_Ccom + pPM021_MfeI_XhoI + lacI_lacUV5	SLIC/Gibson/CPEC	consolidated_gibson_plate_5	F12	consolidated_gibson_plate_5_QPLATE_2	F6	glycerol_stock_8	D5	aanava 2 211019	H10	50	ggaattgtgagcggataaca	colony_pcr_primer_plate	O22	40	tcgttttatttgatgcctgg	colony_pcr_primer_plate	O24	40	2376	colony_pcr_plate_5	H8	colony_pcr_plate_5#H08					FALSE	FALSE	N/A
625	pAN_00629	mycLM + borA1_Ccom + pPM021_MfeI_XhoI + lacI_lacUV5	SLIC/Gibson/CPEC	consolidated_gibson_plate_5	F12	consolidated_gibson_plate_5_QPLATE_2	F6	glycerol_stock_8	E5	aanava 2 211019	J10	50	ggaattgtgagcggataaca	colony_pcr_primer_plate	O22	40	tcgttttatttgatgcctgg	colony_pcr_primer_plate	O24	40	2376	colony_pcr_plate_5	A9	colony_pcr_plate_5#A09					FALSE	FALSE	N/A
625	pAN_00629	mycLM + borA1_Ccom + pPM021_MfeI_XhoI + lacI_lacUV5	SLIC/Gibson/CPEC	consolidated_gibson_plate_5	F12	consolidated_gibson_plate_5_QPLATE_2	F6	glycerol_stock_8	F5	aanava 2 211019	L10	50	ggaattgtgagcggataaca	colony_pcr_primer_plate	O22	40	tcgttttatttgatgcctgg	colony_pcr_primer_plate	O24	40	2376	colony_pcr_plate_5	B9	colony_pcr_plate_5#B09					FALSE	FALSE	N/A
626	pAN_00630	mycLM + mlsA8_Ccom + pPM021_MfeI_XhoI + lacI_T7_6xHis_TEV	SLIC/Gibson/CPEC	consolidated_gibson_plate_5	G12	consolidated_gibson_plate_5_QPLATE_2	F7	glycerol_stock_8	G5	aanava 2 211019	N10	50	ggaattgtgagcggataaca	colony_pcr_primer_plate	O22	40	tcgttttatttgatgcctgg	colony_pcr_primer_plate	O24	40	2425	colony_pcr_plate_5	C9	colony_pcr_plate_5#C09					FALSE	TRUE	N/A
626	pAN_00630	mycLM + mlsA8_Ccom + pPM021_MfeI_XhoI + lacI_T7_6xHis_TEV	SLIC/Gibson/CPEC	consolidated_gibson_plate_5	G12	consolidated_gibson_plate_5_QPLATE_2	F7	glycerol_stock_8	H5	aanava 2 211019	P10	50	ggaattgtgagcggataaca	colony_pcr_primer_plate	O22	40	tcgttttatttgatgcctgg	colony_pcr_primer_plate	O24	40	2425	colony_pcr_plate_5	D9	colony_pcr_plate_5#D09					FALSE	FALSE	N/A
626	pAN_00630	mycLM + mlsA8_Ccom + pPM021_MfeI_XhoI + lacI_T7_6xHis_TEV	SLIC/Gibson/CPEC	consolidated_gibson_plate_5	G12	consolidated_gibson_plate_5_QPLATE_2	F7	glycerol_stock_8	A6	aanava 2 211019	B12	50	ggaattgtgagcggataaca	colony_pcr_primer_plate	O22	40	tcgttttatttgatgcctgg	colony_pcr_primer_plate	O24	40	2425	colony_pcr_plate_5	E9	colony_pcr_plate_5#E09					FALSE	FALSE	N/A
626	pAN_00630	mycLM + mlsA8_Ccom + pPM021_MfeI_XhoI + lacI_T7_6xHis_TEV	SLIC/Gibson/CPEC	consolidated_gibson_plate_5	G12	consolidated_gibson_plate_5_QPLATE_2	F7	glycerol_stock_8	B6	aanava 2 211019	D12	50	ggaattgtgagcggataaca	colony_pcr_primer_plate	O22	40	tcgttttatttgatgcctgg	colony_pcr_primer_plate	O24	40	2425	colony_pcr_plate_5	F9	colony_pcr_plate_5#F09					FALSE	FALSE	N/A
627	pAN_00631	mycLM + mlsA8_Ccom + pPM021_MfeI_XhoI + lacI_lacUV5	SLIC/Gibson/CPEC	consolidated_gibson_plate_5	H12	consolidated_gibson_plate_5_QPLATE_2	F8	glycerol_stock_8	C6	aanava 2 211019	F12	50	ggaattgtgagcggataaca	colony_pcr_primer_plate	O22	40	tcgttttatttgatgcctgg	colony_pcr_primer_plate	O24	40	2343	colony_pcr_plate_5	G9	colony_pcr_plate_5#G09					FALSE	FALSE	N/A
627	pAN_00631	mycLM + mlsA8_Ccom + pPM021_MfeI_XhoI + lacI_lacUV5	SLIC/Gibson/CPEC	consolidated_gibson_plate_5	H12	consolidated_gibson_plate_5_QPLATE_2	F8	glycerol_stock_8	D6	aanava 2 211019	H12	50	ggaattgtgagcggataaca	colony_pcr_primer_plate	O22	40	tcgttttatttgatgcctgg	colony_pcr_primer_plate	O24	40	2343	colony_pcr_plate_5	H9	colony_pcr_plate_5#H09					FALSE	FALSE	N/A
627	pAN_00631	mycLM + mlsA8_Ccom + pPM021_MfeI_XhoI + lacI_lacUV5	SLIC/Gibson/CPEC	consolidated_gibson_plate_5	H12	consolidated_gibson_plate_5_QPLATE_2	F8	glycerol_stock_8	E6	aanava 2 211019	J12	50	ggaattgtgagcggataaca	colony_pcr_primer_plate	O22	40	tcgttttatttgatgcctgg	colony_pcr_primer_plate	O24	40	2343	colony_pcr_plate_5	A10	colony_pcr_plate_5#A10					FALSE	FALSE	N/A
627	pAN_00631	mycLM + mlsA8_Ccom + pPM021_MfeI_XhoI + lacI_lacUV5	SLIC/Gibson/CPEC	consolidated_gibson_plate_5	H12	consolidated_gibson_plate_5_QPLATE_2	F8	glycerol_stock_8	F6	aanava 2 211019	L12	50	ggaattgtgagcggataaca	colony_pcr_primer_plate	O22	40	tcgttttatttgatgcctgg	colony_pcr_primer_plate	O24	40	2343	colony_pcr_plate_5	B10	colony_pcr_plate_5#B10					FALSE	FALSE	N/A
628	pAN_00632	mycLM + pks12_Ccom + pPM021_MfeI_XhoI + lacI_T7_6xHis_TEV	SLIC/Gibson/CPEC	consolidated_gibson_plate_6	A1	consolidated_gibson_plate_6_QPLATE_1	A1	glycerol_stock_9	A1	aanava 3 211019	A1	50	ggaattgtgagcggataaca	colony_pcr_primer_plate	O22	40	tcgttttatttgatgcctgg	colony_pcr_primer_plate	O24	40	2383	colony_pcr_plate_5	C10	colony_pcr_plate_5#C10					FALSE	FALSE	N/A
628	pAN_00632	mycLM + pks12_Ccom + pPM021_MfeI_XhoI + lacI_T7_6xHis_TEV	SLIC/Gibson/CPEC	consolidated_gibson_plate_6	A1	consolidated_gibson_plate_6_QPLATE_1	A1	glycerol_stock_9	B1	aanava 3 211019	C1	50	ggaattgtgagcggataaca	colony_pcr_primer_plate	O22	40	tcgttttatttgatgcctgg	colony_pcr_primer_plate	O24	40	2383	colony_pcr_plate_5	D10	colony_pcr_plate_5#D10					FALSE	TRUE	N/A
628	pAN_00632	mycLM + pks12_Ccom + pPM021_MfeI_XhoI + lacI_T7_6xHis_TEV	SLIC/Gibson/CPEC	consolidated_gibson_plate_6	A1	consolidated_gibson_plate_6_QPLATE_1	A1	glycerol_stock_9	C1	aanava 3 211019	E1	50	ggaattgtgagcggataaca	colony_pcr_primer_plate	O22	40	tcgttttatttgatgcctgg	colony_pcr_primer_plate	O24	40	2383	colony_pcr_plate_5	E10	colony_pcr_plate_5#E10					FALSE	TRUE	N/A
628	pAN_00632	mycLM + pks12_Ccom + pPM021_MfeI_XhoI + lacI_T7_6xHis_TEV	SLIC/Gibson/CPEC	consolidated_gibson_plate_6	A1	consolidated_gibson_plate_6_QPLATE_1	A1	glycerol_stock_9	D1	aanava 3 211019	G1	50	ggaattgtgagcggataaca	colony_pcr_primer_plate	O22	40	tcgttttatttgatgcctgg	colony_pcr_primer_plate	O24	40	2383	colony_pcr_plate_5	F10	colony_pcr_plate_5#F10					FALSE	TRUE	N/A
629	pAN_00633	mycLM + pks12_Ccom + pPM021_MfeI_XhoI + lacI_lacUV5	SLIC/Gibson/CPEC	consolidated_gibson_plate_6	B1	consolidated_gibson_plate_6_QPLATE_1	A2	glycerol_stock_9	E1	aanava 3 211019	I1	50	ggaattgtgagcggataaca	colony_pcr_primer_plate	O22	40	tcgttttatttgatgcctgg	colony_pcr_primer_plate	O24	40	2301	colony_pcr_plate_5	G10	colony_pcr_plate_5#G10					FALSE	TRUE	N/A
629	pAN_00633	mycLM + pks12_Ccom + pPM021_MfeI_XhoI + lacI_lacUV5	SLIC/Gibson/CPEC	consolidated_gibson_plate_6	B1	consolidated_gibson_plate_6_QPLATE_1	A2	glycerol_stock_9	F1	aanava 3 211019	K1	50	ggaattgtgagcggataaca	colony_pcr_primer_plate	O22	40	tcgttttatttgatgcctgg	colony_pcr_primer_plate	O24	40	2301	colony_pcr_plate_5	H10	colony_pcr_plate_5#H10					FALSE	FALSE	N/A
629	pAN_00633	mycLM + pks12_Ccom + pPM021_MfeI_XhoI + lacI_lacUV5	SLIC/Gibson/CPEC	consolidated_gibson_plate_6	B1	consolidated_gibson_plate_6_QPLATE_1	A2	glycerol_stock_9	G1	aanava 3 211019	M1	50	ggaattgtgagcggataaca	colony_pcr_primer_plate	O22	40	tcgttttatttgatgcctgg	colony_pcr_primer_plate	O24	40	2301	colony_pcr_plate_5	A11	colony_pcr_plate_5#A11					FALSE	TRUE	N/A
629	pAN_00633	mycLM + pks12_Ccom + pPM021_MfeI_XhoI + lacI_lacUV5	SLIC/Gibson/CPEC	consolidated_gibson_plate_6	B1	consolidated_gibson_plate_6_QPLATE_1	A2	glycerol_stock_9	H1	aanava 3 211019	O1	50	ggaattgtgagcggataaca	colony_pcr_primer_plate	O22	40	tcgttttatttgatgcctgg	colony_pcr_primer_plate	O24	40	2301	colony_pcr_plate_5	B11	colony_pcr_plate_5#B11					FALSE	FALSE	N/A
630	pAN_00634	cylB + borA1_Ccom + pPM021_MfeI_XhoI + lacI_T7_6xHis_TEV	SLIC/Gibson/CPEC	consolidated_gibson_plate_6	C1	consolidated_gibson_plate_6_QPLATE_1	A3	glycerol_stock_9	A2	aanava 3 211019	A3	50	ggaattgtgagcggataaca	colony_pcr_primer_plate	O22	40	tcgttttatttgatgcctgg	colony_pcr_primer_plate	O24	40	808	colony_pcr_plate_5	C11	colony_pcr_plate_5#C11	667	100.8504205	4.2692	10.5178	TRUE	TRUE	N/A
630	pAN_00634	cylB + borA1_Ccom + pPM021_MfeI_XhoI + lacI_T7_6xHis_TEV	SLIC/Gibson/CPEC	consolidated_gibson_plate_6	C1	consolidated_gibson_plate_6_QPLATE_1	A3	glycerol_stock_9	B2	aanava 3 211019	C3	50	ggaattgtgagcggataaca	colony_pcr_primer_plate	O22	40	tcgttttatttgatgcctgg	colony_pcr_primer_plate	O24	40	808	colony_pcr_plate_5	D11	colony_pcr_plate_5#D11	672	94.63824421	4.6527	11.3945	TRUE	TRUE	N/A
630	pAN_00634	cylB + borA1_Ccom + pPM021_MfeI_XhoI + lacI_T7_6xHis_TEV	SLIC/Gibson/CPEC	consolidated_gibson_plate_6	C1	consolidated_gibson_plate_6_QPLATE_1	A3	glycerol_stock_9	C2	aanava 3 211019	E3	50	ggaattgtgagcggataaca	colony_pcr_primer_plate	O22	40	tcgttttatttgatgcctgg	colony_pcr_primer_plate	O24	40	808	colony_pcr_plate_5	E11	colony_pcr_plate_5#E11					FALSE	TRUE	N/A
630	pAN_00634	cylB + borA1_Ccom + pPM021_MfeI_XhoI + lacI_T7_6xHis_TEV	SLIC/Gibson/CPEC	consolidated_gibson_plate_6	C1	consolidated_gibson_plate_6_QPLATE_1	A3	glycerol_stock_9	D2	aanava 3 211019	G3	50	ggaattgtgagcggataaca	colony_pcr_primer_plate	O22	40	tcgttttatttgatgcctgg	colony_pcr_primer_plate	O24	40	808	colony_pcr_plate_5	F11	colony_pcr_plate_5#F11	672	95.21395046	2.7792	6.8063	TRUE	TRUE	N/A
631	pAN_00635	cylB + borA1_Ccom + pPM021_MfeI_XhoI + lacI_lacUV5	SLIC/Gibson/CPEC	consolidated_gibson_plate_6	D1	consolidated_gibson_plate_6_QPLATE_1	A4	glycerol_stock_9	E2	aanava 3 211019	I3	50	ggaattgtgagcggataaca	colony_pcr_primer_plate	O22	40	tcgttttatttgatgcctgg	colony_pcr_primer_plate	O24	40	726	colony_pcr_plate_5	G11	colony_pcr_plate_5#G11	606	93.14029851	4.6803	12.7943	TRUE	TRUE	N/A
631	pAN_00635	cylB + borA1_Ccom + pPM021_MfeI_XhoI + lacI_lacUV5	SLIC/Gibson/CPEC	consolidated_gibson_plate_6	D1	consolidated_gibson_plate_6_QPLATE_1	A4	glycerol_stock_9	F2	aanava 3 211019	K3	50	ggaattgtgagcggataaca	colony_pcr_primer_plate	O22	40	tcgttttatttgatgcctgg	colony_pcr_primer_plate	O24	40	726	colony_pcr_plate_5	H11	colony_pcr_plate_5#H11					FALSE	TRUE	N/A
631	pAN_00635	cylB + borA1_Ccom + pPM021_MfeI_XhoI + lacI_lacUV5	SLIC/Gibson/CPEC	consolidated_gibson_plate_6	D1	consolidated_gibson_plate_6_QPLATE_1	A4	glycerol_stock_9	G2	aanava 3 211019	M3	50	ggaattgtgagcggataaca	colony_pcr_primer_plate	O22	40	tcgttttatttgatgcctgg	colony_pcr_primer_plate	O24	40	726	colony_pcr_plate_5	A12	colony_pcr_plate_5#A12					FALSE	TRUE	N/A
631	pAN_00635	cylB + borA1_Ccom + pPM021_MfeI_XhoI + lacI_lacUV5	SLIC/Gibson/CPEC	consolidated_gibson_plate_6	D1	consolidated_gibson_plate_6_QPLATE_1	A4	glycerol_stock_9	H2	aanava 3 211019	O3	50	ggaattgtgagcggataaca	colony_pcr_primer_plate	O22	40	tcgttttatttgatgcctgg	colony_pcr_primer_plate	O24	40	726	colony_pcr_plate_5	B12	colony_pcr_plate_5#B12	608	93.32297275	5.0442	13.7206	TRUE	TRUE	N/A
632	pAN_00636	cylB + mlsA8_Ccom + pPM021_MfeI_XhoI + lacI_T7_6xHis_TEV	SLIC/Gibson/CPEC	consolidated_gibson_plate_6	E1	consolidated_gibson_plate_6_QPLATE_1	A5	glycerol_stock_9	A3	aanava 3 211019	A5	50	ggaattgtgagcggataaca	colony_pcr_primer_plate	O22	40	tcgttttatttgatgcctgg	colony_pcr_primer_plate	O24	40	775	colony_pcr_plate_5	C12	colony_pcr_plate_5#C12					FALSE	TRUE	N/A
632	pAN_00636	cylB + mlsA8_Ccom + pPM021_MfeI_XhoI + lacI_T7_6xHis_TEV	SLIC/Gibson/CPEC	consolidated_gibson_plate_6	E1	consolidated_gibson_plate_6_QPLATE_1	A5	glycerol_stock_9	B3	aanava 3 211019	C5	50	ggaattgtgagcggataaca	colony_pcr_primer_plate	O22	40	tcgttttatttgatgcctgg	colony_pcr_primer_plate	O24	40	775	colony_pcr_plate_5	D12	colony_pcr_plate_5#D12					FALSE	TRUE	N/A
633	pAN_00637	cylB + mlsA8_Ccom + pPM021_MfeI_XhoI + lacI_lacUV5	SLIC/Gibson/CPEC	consolidated_gibson_plate_6	F1	consolidated_gibson_plate_6_QPLATE_1	A6	glycerol_stock_9	C3	aanava 3 211019	E5	50	ggaattgtgagcggataaca	colony_pcr_primer_plate	O22	40	tcgttttatttgatgcctgg	colony_pcr_primer_plate	O24	40	693	colony_pcr_plate_5	E12	colony_pcr_plate_5#E12	583	99.64298532	5.275	14.9152	TRUE	TRUE	N/A
633	pAN_00637	cylB + mlsA8_Ccom + pPM021_MfeI_XhoI + lacI_lacUV5	SLIC/Gibson/CPEC	consolidated_gibson_plate_6	F1	consolidated_gibson_plate_6_QPLATE_1	A6	glycerol_stock_9	D3	aanava 3 211019	G5	50	ggaattgtgagcggataaca	colony_pcr_primer_plate	O22	40	tcgttttatttgatgcctgg	colony_pcr_primer_plate	O24	40	693	colony_pcr_plate_5	F12	colony_pcr_plate_5#F12					FALSE	TRUE	N/A
633	pAN_00637	cylB + mlsA8_Ccom + pPM021_MfeI_XhoI + lacI_lacUV5	SLIC/Gibson/CPEC	consolidated_gibson_plate_6	F1	consolidated_gibson_plate_6_QPLATE_1	A6	glycerol_stock_9	E3	aanava 3 211019	I5	50	ggaattgtgagcggataaca	colony_pcr_primer_plate	O22	40	tcgttttatttgatgcctgg	colony_pcr_primer_plate	O24	40	693	colony_pcr_plate_5	G12	colony_pcr_plate_5#G12	578	90.35088878	13.6831	39.0245	TRUE	TRUE	N/A
633	pAN_00637	cylB + mlsA8_Ccom + pPM021_MfeI_XhoI + lacI_lacUV5	SLIC/Gibson/CPEC	consolidated_gibson_plate_6	F1	consolidated_gibson_plate_6_QPLATE_1	A6	glycerol_stock_9	F3	aanava 3 211019	K5	50	ggaattgtgagcggataaca	colony_pcr_primer_plate	O22	40	tcgttttatttgatgcctgg	colony_pcr_primer_plate	O24	40	693	colony_pcr_plate_5	H12	colony_pcr_plate_5#H12	580	101.1043654	5.2458	14.9096	TRUE	TRUE	N/A
634	pAN_00638	cylB + pks12_Ccom + pPM021_MfeI_XhoI + lacI_T7_6xHis_TEV	SLIC/Gibson/CPEC	consolidated_gibson_plate_6	G1	consolidated_gibson_plate_6_QPLATE_1	A7	glycerol_stock_9	G3	aanava 3 211019	M5	50	ggaattgtgagcggataaca	colony_pcr_primer_plate	O22	40	tcgttttatttgatgcctgg	colony_pcr_primer_plate	O24	40	733	colony_pcr_plate_6	A1	colony_pcr_plate_6#A01	692	103.2961892	2.4287	5.7593	TRUE	TRUE	N/A
634	pAN_00638	cylB + pks12_Ccom + pPM021_MfeI_XhoI + lacI_T7_6xHis_TEV	SLIC/Gibson/CPEC	consolidated_gibson_plate_6	G1	consolidated_gibson_plate_6_QPLATE_1	A7	glycerol_stock_9	H3	aanava 3 211019	O5	50	ggaattgtgagcggataaca	colony_pcr_primer_plate	O22	40	tcgttttatttgatgcctgg	colony_pcr_primer_plate	O24	40	733	colony_pcr_plate_6	B1	colony_pcr_plate_6#B01	634	97.91723281	5.0445	13.2402	TRUE	TRUE	N/A
634	pAN_00638	cylB + pks12_Ccom + pPM021_MfeI_XhoI + lacI_T7_6xHis_TEV	SLIC/Gibson/CPEC	consolidated_gibson_plate_6	G1	consolidated_gibson_plate_6_QPLATE_1	A7	glycerol_stock_9	A4	aanava 3 211019	A7	50	ggaattgtgagcggataaca	colony_pcr_primer_plate	O22	40	tcgttttatttgatgcctgg	colony_pcr_primer_plate	O24	40	733	colony_pcr_plate_6	C1	colony_pcr_plate_6#C01					FALSE	TRUE	N/A
634	pAN_00638	cylB + pks12_Ccom + pPM021_MfeI_XhoI + lacI_T7_6xHis_TEV	SLIC/Gibson/CPEC	consolidated_gibson_plate_6	G1	consolidated_gibson_plate_6_QPLATE_1	A7	glycerol_stock_9	B4	aanava 3 211019	C7	50	ggaattgtgagcggataaca	colony_pcr_primer_plate	O22	40	tcgttttatttgatgcctgg	colony_pcr_primer_plate	O24	40	733	colony_pcr_plate_6	D1	colony_pcr_plate_6#D01	636	98.79431777	3.3104	8.6613	TRUE	TRUE	N/A
635	pAN_00639	cylB + pks12_Ccom + pPM021_MfeI_XhoI + lacI_lacUV5	SLIC/Gibson/CPEC	consolidated_gibson_plate_6	H1	consolidated_gibson_plate_6_QPLATE_1	A8	glycerol_stock_9	C4	aanava 3 211019	E7	50	ggaattgtgagcggataaca	colony_pcr_primer_plate	O22	40	tcgttttatttgatgcctgg	colony_pcr_primer_plate	O24	40	651	colony_pcr_plate_6	E1	colony_pcr_plate_6#E01	565	104.4268237	2.3047	6.7008	TRUE	TRUE	N/A
635	pAN_00639	cylB + pks12_Ccom + pPM021_MfeI_XhoI + lacI_lacUV5	SLIC/Gibson/CPEC	consolidated_gibson_plate_6	H1	consolidated_gibson_plate_6_QPLATE_1	A8	glycerol_stock_9	D4	aanava 3 211019	G7	50	ggaattgtgagcggataaca	colony_pcr_primer_plate	O22	40	tcgttttatttgatgcctgg	colony_pcr_primer_plate	O24	40	651	colony_pcr_plate_6	F1	colony_pcr_plate_6#F01	560	94.44486452	7.4942	22.0615	TRUE	TRUE	N/A
635	pAN_00639	cylB + pks12_Ccom + pPM021_MfeI_XhoI + lacI_lacUV5	SLIC/Gibson/CPEC	consolidated_gibson_plate_6	H1	consolidated_gibson_plate_6_QPLATE_1	A8	glycerol_stock_9	E4	aanava 3 211019	I7	50	ggaattgtgagcggataaca	colony_pcr_primer_plate	O22	40	tcgttttatttgatgcctgg	colony_pcr_primer_plate	O24	40	651	colony_pcr_plate_6	G1	colony_pcr_plate_6#G01					FALSE	TRUE	N/A
635	pAN_00639	cylB + pks12_Ccom + pPM021_MfeI_XhoI + lacI_lacUV5	SLIC/Gibson/CPEC	consolidated_gibson_plate_6	H1	consolidated_gibson_plate_6_QPLATE_1	A8	glycerol_stock_9	F4	aanava 3 211019	K7	50	ggaattgtgagcggataaca	colony_pcr_primer_plate	O22	40	tcgttttatttgatgcctgg	colony_pcr_primer_plate	O24	40	651	colony_pcr_plate_6	H1	colony_pcr_plate_6#H01	562	85.0448624	14.0944	41.4913	TRUE	TRUE	N/A
636	pAN_00640	hctB + borA1_Ccom + pPM021_MfeI_XhoI + lacI_T7_6xHis_TEV	SLIC/Gibson/CPEC	consolidated_gibson_plate_6	A2	consolidated_gibson_plate_6_QPLATE_1	B1	glycerol_stock_9	G4	aanava 3 211019	M7	50	ggaattgtgagcggataaca	colony_pcr_primer_plate	O22	40	tcgttttatttgatgcctgg	colony_pcr_primer_plate	O24	40	1900	colony_pcr_plate_6	A2	colony_pcr_plate_6#A02					FALSE	TRUE	N/A
636	pAN_00640	hctB + borA1_Ccom + pPM021_MfeI_XhoI + lacI_T7_6xHis_TEV	SLIC/Gibson/CPEC	consolidated_gibson_plate_6	A2	consolidated_gibson_plate_6_QPLATE_1	B1	glycerol_stock_9	H4	aanava 3 211019	O7	50	ggaattgtgagcggataaca	colony_pcr_primer_plate	O22	40	tcgttttatttgatgcctgg	colony_pcr_primer_plate	O24	40	1900	colony_pcr_plate_6	B2	colony_pcr_plate_6#B02	1731	111.9612176	3.395	3.0893	TRUE	TRUE	N/A
636	pAN_00640	hctB + borA1_Ccom + pPM021_MfeI_XhoI + lacI_T7_6xHis_TEV	SLIC/Gibson/CPEC	consolidated_gibson_plate_6	A2	consolidated_gibson_plate_6_QPLATE_1	B1	glycerol_stock_9	A5	aanava 3 211019	A9	50	ggaattgtgagcggataaca	colony_pcr_primer_plate	O22	40	tcgttttatttgatgcctgg	colony_pcr_primer_plate	O24	40	1900	colony_pcr_plate_6	C2	colony_pcr_plate_6#C02					FALSE	TRUE	N/A
636	pAN_00640	hctB + borA1_Ccom + pPM021_MfeI_XhoI + lacI_T7_6xHis_TEV	SLIC/Gibson/CPEC	consolidated_gibson_plate_6	A2	consolidated_gibson_plate_6_QPLATE_1	B1	glycerol_stock_9	B5	aanava 3 211019	C9	50	ggaattgtgagcggataaca	colony_pcr_primer_plate	O22	40	tcgttttatttgatgcctgg	colony_pcr_primer_plate	O24	40	1900	colony_pcr_plate_6	D2	colony_pcr_plate_6#D02	1712	94.23358173	8.1186	7.7744	TRUE	TRUE	N/A
637	pAN_00641	hctB + borA1_Ccom + pPM021_MfeI_XhoI + lacI_lacUV5	SLIC/Gibson/CPEC	consolidated_gibson_plate_6	B2	consolidated_gibson_plate_6_QPLATE_1	B2	glycerol_stock_9	C5	aanava 3 211019	E9	50	ggaattgtgagcggataaca	colony_pcr_primer_plate	O22	40	tcgttttatttgatgcctgg	colony_pcr_primer_plate	O24	40	1818	colony_pcr_plate_6	E2	colony_pcr_plate_6#E02	1635	101.2041544	5.1352	5.1449	TRUE	TRUE	N/A
637	pAN_00641	hctB + borA1_Ccom + pPM021_MfeI_XhoI + lacI_lacUV5	SLIC/Gibson/CPEC	consolidated_gibson_plate_6	B2	consolidated_gibson_plate_6_QPLATE_1	B2	glycerol_stock_9	D5	aanava 3 211019	G9	50	ggaattgtgagcggataaca	colony_pcr_primer_plate	O22	40	tcgttttatttgatgcctgg	colony_pcr_primer_plate	O24	40	1818	colony_pcr_plate_6	F2	colony_pcr_plate_6#F02					FALSE	TRUE	N/A
637	pAN_00641	hctB + borA1_Ccom + pPM021_MfeI_XhoI + lacI_lacUV5	SLIC/Gibson/CPEC	consolidated_gibson_plate_6	B2	consolidated_gibson_plate_6_QPLATE_1	B2	glycerol_stock_9	E5	aanava 3 211019	I9	50	ggaattgtgagcggataaca	colony_pcr_primer_plate	O22	40	tcgttttatttgatgcctgg	colony_pcr_primer_plate	O24	40	1818	colony_pcr_plate_6	G2	colony_pcr_plate_6#G02					FALSE	TRUE	N/A
637	pAN_00641	hctB + borA1_Ccom + pPM021_MfeI_XhoI + lacI_lacUV5	SLIC/Gibson/CPEC	consolidated_gibson_plate_6	B2	consolidated_gibson_plate_6_QPLATE_1	B2	glycerol_stock_9	F5	aanava 3 211019	K9	50	ggaattgtgagcggataaca	colony_pcr_primer_plate	O22	40	tcgttttatttgatgcctgg	colony_pcr_primer_plate	O24	40	1818	colony_pcr_plate_6	H2	colony_pcr_plate_6#H02					FALSE	TRUE	N/A
638	pAN_00642	hctB + mlsA8_Ccom + pPM021_MfeI_XhoI + lacI_T7_6xHis_TEV	SLIC/Gibson/CPEC	consolidated_gibson_plate_6	C2	consolidated_gibson_plate_6_QPLATE_1	B3	glycerol_stock_9	G5	aanava 3 211019	M9	50	ggaattgtgagcggataaca	colony_pcr_primer_plate	O22	40	tcgttttatttgatgcctgg	colony_pcr_primer_plate	O24	40	1867	colony_pcr_plate_6	A3	colony_pcr_plate_6#A03	1770	90.34374637	4.6677	4.3856	TRUE	TRUE	N/A
638	pAN_00642	hctB + mlsA8_Ccom + pPM021_MfeI_XhoI + lacI_T7_6xHis_TEV	SLIC/Gibson/CPEC	consolidated_gibson_plate_6	C2	consolidated_gibson_plate_6_QPLATE_1	B3	glycerol_stock_9	H5	aanava 3 211019	O9	50	ggaattgtgagcggataaca	colony_pcr_primer_plate	O22	40	tcgttttatttgatgcctgg	colony_pcr_primer_plate	O24	40	1867	colony_pcr_plate_6	B3	colony_pcr_plate_6#B03	848	109.1075072	2.0318	3.9529	FALSE	FALSE	N/A
638	pAN_00642	hctB + mlsA8_Ccom + pPM021_MfeI_XhoI + lacI_T7_6xHis_TEV	SLIC/Gibson/CPEC	consolidated_gibson_plate_6	C2	consolidated_gibson_plate_6_QPLATE_1	B3	glycerol_stock_9	A6	aanava 3 211019	A11	50	ggaattgtgagcggataaca	colony_pcr_primer_plate	O22	40	tcgttttatttgatgcctgg	colony_pcr_primer_plate	O24	40	1867	colony_pcr_plate_6	C3	colony_pcr_plate_6#C03					FALSE	FALSE	N/A
638	pAN_00642	hctB + mlsA8_Ccom + pPM021_MfeI_XhoI + lacI_T7_6xHis_TEV	SLIC/Gibson/CPEC	consolidated_gibson_plate_6	C2	consolidated_gibson_plate_6_QPLATE_1	B3	glycerol_stock_9	B6	aanava 3 211019	C11	50	ggaattgtgagcggataaca	colony_pcr_primer_plate	O22	40	tcgttttatttgatgcctgg	colony_pcr_primer_plate	O24	40	1867	colony_pcr_plate_6	D3	colony_pcr_plate_6#D03	848	89.95963317	14.0176	26.9208	FALSE	FALSE	N/A
639	pAN_00643	hctB + mlsA8_Ccom + pPM021_MfeI_XhoI + lacI_lacUV5	SLIC/Gibson/CPEC	consolidated_gibson_plate_6	D2	consolidated_gibson_plate_6_QPLATE_1	B4	glycerol_stock_9	C6	aanava 3 211019	E11	50	ggaattgtgagcggataaca	colony_pcr_primer_plate	O22	40	tcgttttatttgatgcctgg	colony_pcr_primer_plate	O24	40	1785	colony_pcr_plate_6	E3	colony_pcr_plate_6#E03	1597	106.5340834	4.0337	3.9477	TRUE	TRUE	N/A
639	pAN_00643	hctB + mlsA8_Ccom + pPM021_MfeI_XhoI + lacI_lacUV5	SLIC/Gibson/CPEC	consolidated_gibson_plate_6	D2	consolidated_gibson_plate_6_QPLATE_1	B4	glycerol_stock_9	D6	aanava 3 211019	G11	50	ggaattgtgagcggataaca	colony_pcr_primer_plate	O22	40	tcgttttatttgatgcctgg	colony_pcr_primer_plate	O24	40	1785	colony_pcr_plate_6	F3	colony_pcr_plate_6#F03	1674	96.67906831	7.3799	6.8287	TRUE	TRUE	N/A
639	pAN_00643	hctB + mlsA8_Ccom + pPM021_MfeI_XhoI + lacI_lacUV5	SLIC/Gibson/CPEC	consolidated_gibson_plate_6	D2	consolidated_gibson_plate_6_QPLATE_1	B4	glycerol_stock_9	E6	aanava 3 211019	I11	50	ggaattgtgagcggataaca	colony_pcr_primer_plate	O22	40	tcgttttatttgatgcctgg	colony_pcr_primer_plate	O24	40	1785	colony_pcr_plate_6	G3	colony_pcr_plate_6#G03	1578	99.80044188	2.8006	2.9666	TRUE	TRUE	N/A
639	pAN_00643	hctB + mlsA8_Ccom + pPM021_MfeI_XhoI + lacI_lacUV5	SLIC/Gibson/CPEC	consolidated_gibson_plate_6	D2	consolidated_gibson_plate_6_QPLATE_1	B4	glycerol_stock_9	F6	aanava 3 211019	K11	50	ggaattgtgagcggataaca	colony_pcr_primer_plate	O22	40	tcgttttatttgatgcctgg	colony_pcr_primer_plate	O24	40	1785	colony_pcr_plate_6	H3	colony_pcr_plate_6#H03	1597	96.78537574	10.4143	10.6083	TRUE	TRUE	N/A
640	pAN_00644	hctB + pks12_Ccom + pPM021_MfeI_XhoI + lacI_T7_6xHis_TEV	SLIC/Gibson/CPEC	consolidated_gibson_plate_6	E2	consolidated_gibson_plate_6_QPLATE_1	B5	glycerol_stock_9	G6	aanava 3 211019	M11	50	ggaattgtgagcggataaca	colony_pcr_primer_plate	O22	40	tcgttttatttgatgcctgg	colony_pcr_primer_plate	O24	40	1825	colony_pcr_plate_6	A4	colony_pcr_plate_6#A04	1693	90.29831307	8.6662	8.4361	TRUE	TRUE	N/A
640	pAN_00644	hctB + pks12_Ccom + pPM021_MfeI_XhoI + lacI_T7_6xHis_TEV	SLIC/Gibson/CPEC	consolidated_gibson_plate_6	E2	consolidated_gibson_plate_6_QPLATE_1	B5	glycerol_stock_9	H6	aanava 3 211019	O11	50	ggaattgtgagcggataaca	colony_pcr_primer_plate	O22	40	tcgttttatttgatgcctgg	colony_pcr_primer_plate	O24	40	1825	colony_pcr_plate_6	B4	colony_pcr_plate_6#B04					FALSE	TRUE	N/A
640	pAN_00644	hctB + pks12_Ccom + pPM021_MfeI_XhoI + lacI_T7_6xHis_TEV	SLIC/Gibson/CPEC	consolidated_gibson_plate_6	E2	consolidated_gibson_plate_6_QPLATE_1	B5	glycerol_stock_9	A7	aanava 3 211019	A13	50	ggaattgtgagcggataaca	colony_pcr_primer_plate	O22	40	tcgttttatttgatgcctgg	colony_pcr_primer_plate	O24	40	1825	colony_pcr_plate_6	C4	colony_pcr_plate_6#C04	1655	98.85353023	4.1905	4.0816	TRUE	TRUE	N/A
640	pAN_00644	hctB + pks12_Ccom + pPM021_MfeI_XhoI + lacI_T7_6xHis_TEV	SLIC/Gibson/CPEC	consolidated_gibson_plate_6	E2	consolidated_gibson_plate_6_QPLATE_1	B5	glycerol_stock_9	B7	aanava 3 211019	C13	50	ggaattgtgagcggataaca	colony_pcr_primer_plate	O22	40	tcgttttatttgatgcctgg	colony_pcr_primer_plate	O24	40	1825	colony_pcr_plate_6	D4	colony_pcr_plate_6#D04	1559	83.76609331	29.8183	30.0943	TRUE	TRUE	N/A
642	pAN_00646	fluP1 + borA1_Ccom + pPM021_MfeI_XhoI + lacI_T7_6xHis_TEV	SLIC/Gibson/CPEC	consolidated_gibson_plate_6	G2	consolidated_gibson_plate_6_QPLATE_1	B7	glycerol_stock_9	C7	aanava 3 211019	E13	50	ggaattgtgagcggataaca	colony_pcr_primer_plate	O22	40	tcgttttatttgatgcctgg	colony_pcr_primer_plate	O24	40	859	colony_pcr_plate_6	E4	colony_pcr_plate_6#E04	749	92.98920657	4.7126	10.4387	TRUE	TRUE	N/A
642	pAN_00646	fluP1 + borA1_Ccom + pPM021_MfeI_XhoI + lacI_T7_6xHis_TEV	SLIC/Gibson/CPEC	consolidated_gibson_plate_6	G2	consolidated_gibson_plate_6_QPLATE_1	B7	glycerol_stock_9	D7	aanava 3 211019	G13	50	ggaattgtgagcggataaca	colony_pcr_primer_plate	O22	40	tcgttttatttgatgcctgg	colony_pcr_primer_plate	O24	40	859	colony_pcr_plate_6	F4	colony_pcr_plate_6#F04	740	102.0349486	3.6553	7.9364	TRUE	TRUE	N/A
642	pAN_00646	fluP1 + borA1_Ccom + pPM021_MfeI_XhoI + lacI_T7_6xHis_TEV	SLIC/Gibson/CPEC	consolidated_gibson_plate_6	G2	consolidated_gibson_plate_6_QPLATE_1	B7	glycerol_stock_9	E7	aanava 3 211019	I13	50	ggaattgtgagcggataaca	colony_pcr_primer_plate	O22	40	tcgttttatttgatgcctgg	colony_pcr_primer_plate	O24	40	859	colony_pcr_plate_6	G4	colony_pcr_plate_6#G04	736	88.78798437	11.9767	26.2465	TRUE	TRUE	N/A
642	pAN_00646	fluP1 + borA1_Ccom + pPM021_MfeI_XhoI + lacI_T7_6xHis_TEV	SLIC/Gibson/CPEC	consolidated_gibson_plate_6	G2	consolidated_gibson_plate_6_QPLATE_1	B7	glycerol_stock_9	F7	aanava 3 211019	K13	50	ggaattgtgagcggataaca	colony_pcr_primer_plate	O22	40	tcgttttatttgatgcctgg	colony_pcr_primer_plate	O24	40	859	colony_pcr_plate_6	H4	colony_pcr_plate_6#H04					FALSE	TRUE	N/A
643	pAN_00647	fluP1 + borA1_Ccom + pPM021_MfeI_XhoI + lacI_lacUV5	SLIC/Gibson/CPEC	consolidated_gibson_plate_6	H2	consolidated_gibson_plate_6_QPLATE_1	B8	glycerol_stock_9	G7	aanava 3 211019	M13	50	ggaattgtgagcggataaca	colony_pcr_primer_plate	O22	40	tcgttttatttgatgcctgg	colony_pcr_primer_plate	O24	40	777	colony_pcr_plate_6	A5	colony_pcr_plate_6#A05					FALSE	TRUE	N/A
643	pAN_00647	fluP1 + borA1_Ccom + pPM021_MfeI_XhoI + lacI_lacUV5	SLIC/Gibson/CPEC	consolidated_gibson_plate_6	H2	consolidated_gibson_plate_6_QPLATE_1	B8	glycerol_stock_9	H7	aanava 3 211019	O13	50	ggaattgtgagcggataaca	colony_pcr_primer_plate	O22	40	tcgttttatttgatgcctgg	colony_pcr_primer_plate	O24	40	777	colony_pcr_plate_6	B5	colony_pcr_plate_6#B05	664	90.65669696	23.3635	58.169	TRUE	TRUE	N/A
643	pAN_00647	fluP1 + borA1_Ccom + pPM021_MfeI_XhoI + lacI_lacUV5	SLIC/Gibson/CPEC	consolidated_gibson_plate_6	H2	consolidated_gibson_plate_6_QPLATE_1	B8	glycerol_stock_9	A8	aanava 3 211019	A15	50	ggaattgtgagcggataaca	colony_pcr_primer_plate	O22	40	tcgttttatttgatgcctgg	colony_pcr_primer_plate	O24	40	777	colony_pcr_plate_6	C5	colony_pcr_plate_6#C05	669	98.97004608	4.2953	10.5192	TRUE	TRUE	N/A
643	pAN_00647	fluP1 + borA1_Ccom + pPM021_MfeI_XhoI + lacI_lacUV5	SLIC/Gibson/CPEC	consolidated_gibson_plate_6	H2	consolidated_gibson_plate_6_QPLATE_1	B8	glycerol_stock_9	B8	aanava 3 211019	C15	50	ggaattgtgagcggataaca	colony_pcr_primer_plate	O22	40	tcgttttatttgatgcctgg	colony_pcr_primer_plate	O24	40	777	colony_pcr_plate_6	D5	colony_pcr_plate_6#D05	669	90.567328	20.9254	51.2461	TRUE	TRUE	N/A
644	pAN_00648	fluP1 + mlsA8_Ccom + pPM021_MfeI_XhoI + lacI_T7_6xHis_TEV	SLIC/Gibson/CPEC	consolidated_gibson_plate_6	A3	consolidated_gibson_plate_6_QPLATE_1	C1	glycerol_stock_9	C8	aanava 3 211019	E15	50	ggaattgtgagcggataaca	colony_pcr_primer_plate	O22	40	tcgttttatttgatgcctgg	colony_pcr_primer_plate	O24	40	826	colony_pcr_plate_6	E5	colony_pcr_plate_6#E05	705	78.16910848	11.6633	27.0352	TRUE	TRUE	N/A
644	pAN_00648	fluP1 + mlsA8_Ccom + pPM021_MfeI_XhoI + lacI_T7_6xHis_TEV	SLIC/Gibson/CPEC	consolidated_gibson_plate_6	A3	consolidated_gibson_plate_6_QPLATE_1	C1	glycerol_stock_9	D8	aanava 3 211019	G15	50	ggaattgtgagcggataaca	colony_pcr_primer_plate	O22	40	tcgttttatttgatgcctgg	colony_pcr_primer_plate	O24	40	826	colony_pcr_plate_6	F5	colony_pcr_plate_6#F05					FALSE	TRUE	N/A
644	pAN_00648	fluP1 + mlsA8_Ccom + pPM021_MfeI_XhoI + lacI_T7_6xHis_TEV	SLIC/Gibson/CPEC	consolidated_gibson_plate_6	A3	consolidated_gibson_plate_6_QPLATE_1	C1	glycerol_stock_9	E8	aanava 3 211019	I15	50	ggaattgtgagcggataaca	colony_pcr_primer_plate	O22	40	tcgttttatttgatgcctgg	colony_pcr_primer_plate	O24	40	826	colony_pcr_plate_6	G5	colony_pcr_plate_6#G05					FALSE	TRUE	N/A
644	pAN_00648	fluP1 + mlsA8_Ccom + pPM021_MfeI_XhoI + lacI_T7_6xHis_TEV	SLIC/Gibson/CPEC	consolidated_gibson_plate_6	A3	consolidated_gibson_plate_6_QPLATE_1	C1	glycerol_stock_9	F8	aanava 3 211019	K15	50	ggaattgtgagcggataaca	colony_pcr_primer_plate	O22	40	tcgttttatttgatgcctgg	colony_pcr_primer_plate	O24	40	826	colony_pcr_plate_6	H5	colony_pcr_plate_6#H05	705	109.0651699	2.1957	5.1111	TRUE	TRUE	N/A
645	pAN_00649	fluP1 + mlsA8_Ccom + pPM021_MfeI_XhoI + lacI_lacUV5	SLIC/Gibson/CPEC	consolidated_gibson_plate_6	B3	consolidated_gibson_plate_6_QPLATE_1	C2	glycerol_stock_9	G8	aanava 3 211019	M15	50	ggaattgtgagcggataaca	colony_pcr_primer_plate	O22	40	tcgttttatttgatgcctgg	colony_pcr_primer_plate	O24	40	744	colony_pcr_plate_6	A6	colony_pcr_plate_6#A06	634	105.0286488	4.3443	11.2945	TRUE	TRUE	N/A
645	pAN_00649	fluP1 + mlsA8_Ccom + pPM021_MfeI_XhoI + lacI_lacUV5	SLIC/Gibson/CPEC	consolidated_gibson_plate_6	B3	consolidated_gibson_plate_6_QPLATE_1	C2	glycerol_stock_9	H8	aanava 3 211019	O15	50	ggaattgtgagcggataaca	colony_pcr_primer_plate	O22	40	tcgttttatttgatgcctgg	colony_pcr_primer_plate	O24	40	744	colony_pcr_plate_6	B6	colony_pcr_plate_6#B06	641	93.73448175	10.948	28.1077	TRUE	TRUE	N/A
645	pAN_00649	fluP1 + mlsA8_Ccom + pPM021_MfeI_XhoI + lacI_lacUV5	SLIC/Gibson/CPEC	consolidated_gibson_plate_6	B3	consolidated_gibson_plate_6_QPLATE_1	C2	glycerol_stock_9	A9	aanava 3 211019	A17	50	ggaattgtgagcggataaca	colony_pcr_primer_plate	O22	40	tcgttttatttgatgcctgg	colony_pcr_primer_plate	O24	40	744	colony_pcr_plate_6	C6	colony_pcr_plate_6#C06	641	108.3580062	3.9892	10.1942	TRUE	TRUE	N/A
645	pAN_00649	fluP1 + mlsA8_Ccom + pPM021_MfeI_XhoI + lacI_lacUV5	SLIC/Gibson/CPEC	consolidated_gibson_plate_6	B3	consolidated_gibson_plate_6_QPLATE_1	C2	glycerol_stock_9	B9	aanava 3 211019	C17	50	ggaattgtgagcggataaca	colony_pcr_primer_plate	O22	40	tcgttttatttgatgcctgg	colony_pcr_primer_plate	O24	40	744	colony_pcr_plate_6	D6	colony_pcr_plate_6#D06	646	113.1492917	2.492	6.3192	TRUE	TRUE	N/A
646	pAN_00650	fluP1 + pks12_Ccom + pPM021_MfeI_XhoI + lacI_T7_6xHis_TEV	SLIC/Gibson/CPEC	consolidated_gibson_plate_6	C3	consolidated_gibson_plate_6_QPLATE_1	C3	glycerol_stock_9	C9	aanava 3 211019	E17	50	ggaattgtgagcggataaca	colony_pcr_primer_plate	O22	40	tcgttttatttgatgcctgg	colony_pcr_primer_plate	O24	40	784	colony_pcr_plate_6	E6	colony_pcr_plate_6#E06	677	88.55413572	9.8613	23.9721	TRUE	TRUE	N/A
646	pAN_00650	fluP1 + pks12_Ccom + pPM021_MfeI_XhoI + lacI_T7_6xHis_TEV	SLIC/Gibson/CPEC	consolidated_gibson_plate_6	C3	consolidated_gibson_plate_6_QPLATE_1	C3	glycerol_stock_9	D9	aanava 3 211019	G17	50	ggaattgtgagcggataaca	colony_pcr_primer_plate	O22	40	tcgttttatttgatgcctgg	colony_pcr_primer_plate	O24	40	784	colony_pcr_plate_6	F6	colony_pcr_plate_6#F06					FALSE	TRUE	N/A
646	pAN_00650	fluP1 + pks12_Ccom + pPM021_MfeI_XhoI + lacI_T7_6xHis_TEV	SLIC/Gibson/CPEC	consolidated_gibson_plate_6	C3	consolidated_gibson_plate_6_QPLATE_1	C3	glycerol_stock_9	E9	aanava 3 211019	I17	50	ggaattgtgagcggataaca	colony_pcr_primer_plate	O22	40	tcgttttatttgatgcctgg	colony_pcr_primer_plate	O24	40	784	colony_pcr_plate_6	G6	colony_pcr_plate_6#G06	669	101.1566354	3.3059	8.1083	TRUE	TRUE	N/A
646	pAN_00650	fluP1 + pks12_Ccom + pPM021_MfeI_XhoI + lacI_T7_6xHis_TEV	SLIC/Gibson/CPEC	consolidated_gibson_plate_6	C3	consolidated_gibson_plate_6_QPLATE_1	C3	glycerol_stock_9	F9	aanava 3 211019	K17	50	ggaattgtgagcggataaca	colony_pcr_primer_plate	O22	40	tcgttttatttgatgcctgg	colony_pcr_primer_plate	O24	40	784	colony_pcr_plate_6	H6	colony_pcr_plate_6#H06	669	94.51181426	16.7956	41.0714	TRUE	TRUE	N/A
647	pAN_00651	fluP1 + pks12_Ccom + pPM021_MfeI_XhoI + lacI_lacUV5	SLIC/Gibson/CPEC	consolidated_gibson_plate_6	D3	consolidated_gibson_plate_6_QPLATE_1	C4	glycerol_stock_9	G9	aanava 3 211019	M17	50	ggaattgtgagcggataaca	colony_pcr_primer_plate	O22	40	tcgttttatttgatgcctgg	colony_pcr_primer_plate	O24	40	702	colony_pcr_plate_6	A7	colony_pcr_plate_6#A07	600	121.1290497	2.2358	6.1018	TRUE	TRUE	N/A
647	pAN_00651	fluP1 + pks12_Ccom + pPM021_MfeI_XhoI + lacI_lacUV5	SLIC/Gibson/CPEC	consolidated_gibson_plate_6	D3	consolidated_gibson_plate_6_QPLATE_1	C4	glycerol_stock_9	H9	aanava 3 211019	O17	50	ggaattgtgagcggataaca	colony_pcr_primer_plate	O22	40	tcgttttatttgatgcctgg	colony_pcr_primer_plate	O24	40	702	colony_pcr_plate_6	B7	colony_pcr_plate_6#B07	608	99.14717435	5.6036	15.2676	TRUE	TRUE	N/A
647	pAN_00651	fluP1 + pks12_Ccom + pPM021_MfeI_XhoI + lacI_lacUV5	SLIC/Gibson/CPEC	consolidated_gibson_plate_6	D3	consolidated_gibson_plate_6_QPLATE_1	C4	glycerol_stock_9	A10	aanava 3 211019	A19	50	ggaattgtgagcggataaca	colony_pcr_primer_plate	O22	40	tcgttttatttgatgcctgg	colony_pcr_primer_plate	O24	40	702	colony_pcr_plate_6	C7	colony_pcr_plate_6#C07	606	97.89560104	13.9512	37.886	TRUE	TRUE	N/A
650	pAN_00654	spnLM + mlsA8_Ccom + pPM021_MfeI_XhoI + lacI_T7_6xHis_TEV	SLIC/Gibson/CPEC	consolidated_gibson_plate_6	G3	consolidated_gibson_plate_6_QPLATE_1	C7	glycerol_stock_9	B10	aanava 3 211019	C19	50	ggaattgtgagcggataaca	colony_pcr_primer_plate	O22	40	tcgttttatttgatgcctgg	colony_pcr_primer_plate	O24	40	3406	colony_pcr_plate_6	D7	colony_pcr_plate_6#D07	475	93.35015508	3.5516	12.3291	FALSE	FALSE	N/A
650	pAN_00654	spnLM + mlsA8_Ccom + pPM021_MfeI_XhoI + lacI_T7_6xHis_TEV	SLIC/Gibson/CPEC	consolidated_gibson_plate_6	G3	consolidated_gibson_plate_6_QPLATE_1	C7	glycerol_stock_9	C10	aanava 3 211019	E19	50	ggaattgtgagcggataaca	colony_pcr_primer_plate	O22	40	tcgttttatttgatgcctgg	colony_pcr_primer_plate	O24	40	3406	colony_pcr_plate_6	E7	colony_pcr_plate_6#E07					FALSE	FALSE	N/A
650	pAN_00654	spnLM + mlsA8_Ccom + pPM021_MfeI_XhoI + lacI_T7_6xHis_TEV	SLIC/Gibson/CPEC	consolidated_gibson_plate_6	G3	consolidated_gibson_plate_6_QPLATE_1	C7	glycerol_stock_9	D10	aanava 3 211019	G19	50	ggaattgtgagcggataaca	colony_pcr_primer_plate	O22	40	tcgttttatttgatgcctgg	colony_pcr_primer_plate	O24	40	3406	colony_pcr_plate_6	F7	colony_pcr_plate_6#F07	475	101.3146802	3.8455	13.3493	FALSE	FALSE	N/A
650	pAN_00654	spnLM + mlsA8_Ccom + pPM021_MfeI_XhoI + lacI_T7_6xHis_TEV	SLIC/Gibson/CPEC	consolidated_gibson_plate_6	G3	consolidated_gibson_plate_6_QPLATE_1	C7	glycerol_stock_9	E10	aanava 3 211019	I19	50	ggaattgtgagcggataaca	colony_pcr_primer_plate	O22	40	tcgttttatttgatgcctgg	colony_pcr_primer_plate	O24	40	3406	colony_pcr_plate_6	G7	colony_pcr_plate_6#G07	473	88.04565296	7.7452	26.9438	FALSE	FALSE	N/A
651	pAN_00655	spnLM + mlsA8_Ccom + pPM021_MfeI_XhoI + lacI_lacUV5	SLIC/Gibson/CPEC	consolidated_gibson_plate_6	H3	consolidated_gibson_plate_6_QPLATE_1	C8	glycerol_stock_9	F10	aanava 3 211019	K19	50	ggaattgtgagcggataaca	colony_pcr_primer_plate	O22	40	tcgttttatttgatgcctgg	colony_pcr_primer_plate	O24	40	3324	colony_pcr_plate_6	H7	colony_pcr_plate_6#H07					FALSE	FALSE	N/A
651	pAN_00655	spnLM + mlsA8_Ccom + pPM021_MfeI_XhoI + lacI_lacUV5	SLIC/Gibson/CPEC	consolidated_gibson_plate_6	H3	consolidated_gibson_plate_6_QPLATE_1	C8	glycerol_stock_9	G10	aanava 3 211019	M19	50	ggaattgtgagcggataaca	colony_pcr_primer_plate	O22	40	tcgttttatttgatgcctgg	colony_pcr_primer_plate	O24	40	3324	colony_pcr_plate_6	A8	colony_pcr_plate_6#A08					FALSE	FALSE	N/A
651	pAN_00655	spnLM + mlsA8_Ccom + pPM021_MfeI_XhoI + lacI_lacUV5	SLIC/Gibson/CPEC	consolidated_gibson_plate_6	H3	consolidated_gibson_plate_6_QPLATE_1	C8	glycerol_stock_9	H10	aanava 3 211019	O19	50	ggaattgtgagcggataaca	colony_pcr_primer_plate	O22	40	tcgttttatttgatgcctgg	colony_pcr_primer_plate	O24	40	3324	colony_pcr_plate_6	B8	colony_pcr_plate_6#B08	409	94.29250329	9.9604	40.3645	FALSE	FALSE	N/A
651	pAN_00655	spnLM + mlsA8_Ccom + pPM021_MfeI_XhoI + lacI_lacUV5	SLIC/Gibson/CPEC	consolidated_gibson_plate_6	H3	consolidated_gibson_plate_6_QPLATE_1	C8	glycerol_stock_9	A11	aanava 3 211019	A21	50	ggaattgtgagcggataaca	colony_pcr_primer_plate	O22	40	tcgttttatttgatgcctgg	colony_pcr_primer_plate	O24	40	3324	colony_pcr_plate_6	C8	colony_pcr_plate_6#C08	409	115.2438466	2.519	10.1086	FALSE	FALSE	N/A
652	pAN_00656	spnLM + pks12_Ccom + pPM021_MfeI_XhoI + lacI_T7_6xHis_TEV	SLIC/Gibson/CPEC	consolidated_gibson_plate_6	A4	consolidated_gibson_plate_6_QPLATE_1	D1	glycerol_stock_9	B11	aanava 3 211019	C21	50	ggaattgtgagcggataaca	colony_pcr_primer_plate	O22	40	tcgttttatttgatgcctgg	colony_pcr_primer_plate	O24	40	3364	colony_pcr_plate_6	D8	colony_pcr_plate_6#D08					FALSE	TRUE	N/A
652	pAN_00656	spnLM + pks12_Ccom + pPM021_MfeI_XhoI + lacI_T7_6xHis_TEV	SLIC/Gibson/CPEC	consolidated_gibson_plate_6	A4	consolidated_gibson_plate_6_QPLATE_1	D1	glycerol_stock_9	C11	aanava 3 211019	E21	50	ggaattgtgagcggataaca	colony_pcr_primer_plate	O22	40	tcgttttatttgatgcctgg	colony_pcr_primer_plate	O24	40	3364	colony_pcr_plate_6	E8	colony_pcr_plate_6#E08					FALSE	FALSE	N/A
652	pAN_00656	spnLM + pks12_Ccom + pPM021_MfeI_XhoI + lacI_T7_6xHis_TEV	SLIC/Gibson/CPEC	consolidated_gibson_plate_6	A4	consolidated_gibson_plate_6_QPLATE_1	D1	glycerol_stock_9	D11	aanava 3 211019	G21	50	ggaattgtgagcggataaca	colony_pcr_primer_plate	O22	40	tcgttttatttgatgcctgg	colony_pcr_primer_plate	O24	40	3364	colony_pcr_plate_6	F8	colony_pcr_plate_6#F08					FALSE	TRUE	N/A
652	pAN_00656	spnLM + pks12_Ccom + pPM021_MfeI_XhoI + lacI_T7_6xHis_TEV	SLIC/Gibson/CPEC	consolidated_gibson_plate_6	A4	consolidated_gibson_plate_6_QPLATE_1	D1	glycerol_stock_9	E11	aanava 3 211019	I21	50	ggaattgtgagcggataaca	colony_pcr_primer_plate	O22	40	tcgttttatttgatgcctgg	colony_pcr_primer_plate	O24	40	3364	colony_pcr_plate_6	G8	colony_pcr_plate_6#G08					FALSE	FALSE	N/A
653	pAN_00657	spnLM + pks12_Ccom + pPM021_MfeI_XhoI + lacI_lacUV5	SLIC/Gibson/CPEC	consolidated_gibson_plate_6	B4	consolidated_gibson_plate_6_QPLATE_1	D2	glycerol_stock_9	F11	aanava 3 211019	K21	50	ggaattgtgagcggataaca	colony_pcr_primer_plate	O22	40	tcgttttatttgatgcctgg	colony_pcr_primer_plate	O24	40	3282	colony_pcr_plate_6	H8	colony_pcr_plate_6#H08					FALSE	FALSE	N/A
653	pAN_00657	spnLM + pks12_Ccom + pPM021_MfeI_XhoI + lacI_lacUV5	SLIC/Gibson/CPEC	consolidated_gibson_plate_6	B4	consolidated_gibson_plate_6_QPLATE_1	D2	glycerol_stock_9	G11	aanava 3 211019	M21	50	ggaattgtgagcggataaca	colony_pcr_primer_plate	O22	40	tcgttttatttgatgcctgg	colony_pcr_primer_plate	O24	40	3282	colony_pcr_plate_6	A9	colony_pcr_plate_6#A09	603	102.7091363	6.3427	17.2811	FALSE	FALSE	N/A
655	pAN_00659	ppsLM + borA1_Ccom + pPM021_MfeI_XhoI + lacI_lacUV5	SLIC/Gibson/CPEC	consolidated_gibson_plate_6	D4	consolidated_gibson_plate_6_QPLATE_1	D4	glycerol_stock_9	H11	aanava 3 211019	O21	50	ggaattgtgagcggataaca	colony_pcr_primer_plate	O22	40	tcgttttatttgatgcctgg	colony_pcr_primer_plate	O24	40	666	colony_pcr_plate_6	B9	colony_pcr_plate_6#B09	580	83.44355031	4.1892	11.9685	TRUE	TRUE	N/A
657	pAN_00661	ppsLM + mlsA8_Ccom + pPM021_MfeI_XhoI + lacI_lacUV5	SLIC/Gibson/CPEC	consolidated_gibson_plate_6	F4	consolidated_gibson_plate_6_QPLATE_1	D6	glycerol_stock_9	A12	aanava 3 211019	A23	50	ggaattgtgagcggataaca	colony_pcr_primer_plate	O22	40	tcgttttatttgatgcctgg	colony_pcr_primer_plate	O24	40	633	colony_pcr_plate_6	C9	colony_pcr_plate_6#C09	552	88.49449843	5.091	15.2322	TRUE	TRUE	N/A
658	pAN_00662	ppsLM + pks12_Ccom + pPM021_MfeI_XhoI + lacI_T7_6xHis_TEV	SLIC/Gibson/CPEC	consolidated_gibson_plate_6	G4	consolidated_gibson_plate_6_QPLATE_1	D7	glycerol_stock_9	B12	aanava 3 211019	C23	50	ggaattgtgagcggataaca	colony_pcr_primer_plate	O22	40	tcgttttatttgatgcctgg	colony_pcr_primer_plate	O24	40	673	colony_pcr_plate_6	D9	colony_pcr_plate_6#D09	583	89.26573041	14.5812	41.1583	TRUE	TRUE	N/A
658	pAN_00662	ppsLM + pks12_Ccom + pPM021_MfeI_XhoI + lacI_T7_6xHis_TEV	SLIC/Gibson/CPEC	consolidated_gibson_plate_6	G4	consolidated_gibson_plate_6_QPLATE_1	D7	glycerol_stock_9	C12	aanava 3 211019	E23	50	ggaattgtgagcggataaca	colony_pcr_primer_plate	O22	40	tcgttttatttgatgcctgg	colony_pcr_primer_plate	O24	40	673	colony_pcr_plate_6	E9	colony_pcr_plate_6#E09					FALSE	TRUE	N/A
659	pAN_00663	ppsLM + pks12_Ccom + pPM021_MfeI_XhoI + lacI_lacUV5	SLIC/Gibson/CPEC	consolidated_gibson_plate_6	H4	consolidated_gibson_plate_6_QPLATE_1	D8	glycerol_stock_9	D12	aanava 3 211019	G23	50	ggaattgtgagcggataaca	colony_pcr_primer_plate	O22	40	tcgttttatttgatgcctgg	colony_pcr_primer_plate	O24	40	591	colony_pcr_plate_6	F9	colony_pcr_plate_6#F09					FALSE	TRUE	N/A
659	pAN_00663	ppsLM + pks12_Ccom + pPM021_MfeI_XhoI + lacI_lacUV5	SLIC/Gibson/CPEC	consolidated_gibson_plate_6	H4	consolidated_gibson_plate_6_QPLATE_1	D8	glycerol_stock_9	E12	aanava 3 211019	I23	50	ggaattgtgagcggataaca	colony_pcr_primer_plate	O22	40	tcgttttatttgatgcctgg	colony_pcr_primer_plate	O24	40	591	colony_pcr_plate_6	G9	colony_pcr_plate_6#G09	509	99.97562888	9.4351	30.5624	TRUE	TRUE	N/A
659	pAN_00663	ppsLM + pks12_Ccom + pPM021_MfeI_XhoI + lacI_lacUV5	SLIC/Gibson/CPEC	consolidated_gibson_plate_6	H4	consolidated_gibson_plate_6_QPLATE_1	D8	glycerol_stock_9	F12	aanava 3 211019	K23	50	ggaattgtgagcggataaca	colony_pcr_primer_plate	O22	40	tcgttttatttgatgcctgg	colony_pcr_primer_plate	O24	40	591	colony_pcr_plate_6	H9	colony_pcr_plate_6#H09	511	106.9452636	3.808	12.2625	TRUE	TRUE	N/A
659	pAN_00663	ppsLM + pks12_Ccom + pPM021_MfeI_XhoI + lacI_lacUV5	SLIC/Gibson/CPEC	consolidated_gibson_plate_6	H4	consolidated_gibson_plate_6_QPLATE_1	D8	glycerol_stock_9	G12	aanava 3 211019	M23	50	ggaattgtgagcggataaca	colony_pcr_primer_plate	O22	40	tcgttttatttgatgcctgg	colony_pcr_primer_plate	O24	40	591	colony_pcr_plate_6	A10	colony_pcr_plate_6#A10					FALSE	FALSE	N/A
660	pAN_00664	borA2_Ncom + debsTE + pPM021_MfeI_XhoI + lacI_T7_6xHis_TEV	SLIC/Gibson/CPEC	consolidated_gibson_plate_6	A5	consolidated_gibson_plate_6_QPLATE_1	E1	glycerol_stock_10	A1	aanava 3 211019	A2	50	ggaattgtgagcggataaca	colony_pcr_primer_plate	O22	40	tcgttttatttgatgcctgg	colony_pcr_primer_plate	O24	40	1081	colony_pcr_plate_6	B10	colony_pcr_plate_6#B10	935	94.99621866	8.416	14.7048	TRUE	TRUE	N/A
660	pAN_00664	borA2_Ncom + debsTE + pPM021_MfeI_XhoI + lacI_T7_6xHis_TEV	SLIC/Gibson/CPEC	consolidated_gibson_plate_6	A5	consolidated_gibson_plate_6_QPLATE_1	E1	glycerol_stock_10	B1	aanava 3 211019	C2	50	ggaattgtgagcggataaca	colony_pcr_primer_plate	O22	40	tcgttttatttgatgcctgg	colony_pcr_primer_plate	O24	40	1081	colony_pcr_plate_6	C10	colony_pcr_plate_6#C10					FALSE	TRUE	N/A
660	pAN_00664	borA2_Ncom + debsTE + pPM021_MfeI_XhoI + lacI_T7_6xHis_TEV	SLIC/Gibson/CPEC	consolidated_gibson_plate_6	A5	consolidated_gibson_plate_6_QPLATE_1	E1	glycerol_stock_10	C1	aanava 3 211019	E2	50	ggaattgtgagcggataaca	colony_pcr_primer_plate	O22	40	tcgttttatttgatgcctgg	colony_pcr_primer_plate	O24	40	1081	colony_pcr_plate_6	D10	colony_pcr_plate_6#D10	935	87.15453291	19.3972	34.109	TRUE	TRUE	N/A
660	pAN_00664	borA2_Ncom + debsTE + pPM021_MfeI_XhoI + lacI_T7_6xHis_TEV	SLIC/Gibson/CPEC	consolidated_gibson_plate_6	A5	consolidated_gibson_plate_6_QPLATE_1	E1	glycerol_stock_10	D1	aanava 3 211019	G2	50	ggaattgtgagcggataaca	colony_pcr_primer_plate	O22	40	tcgttttatttgatgcctgg	colony_pcr_primer_plate	O24	40	1081	colony_pcr_plate_6	E10	colony_pcr_plate_6#E10	944	93.36401022	5.1536	8.8543	TRUE	TRUE	N/A
661	pAN_00665	borA2_Ncom + debsTE + pPM021_MfeI_XhoI + lacI_lacUV5	SLIC/Gibson/CPEC	consolidated_gibson_plate_6	B5	consolidated_gibson_plate_6_QPLATE_1	E2	glycerol_stock_10	E1	aanava 3 211019	I2	50	ggaattgtgagcggataaca	colony_pcr_primer_plate	O22	40	tcgttttatttgatgcctgg	colony_pcr_primer_plate	O24	40	999	colony_pcr_plate_6	F10	colony_pcr_plate_6#F10					FALSE	TRUE	N/A
661	pAN_00665	borA2_Ncom + debsTE + pPM021_MfeI_XhoI + lacI_lacUV5	SLIC/Gibson/CPEC	consolidated_gibson_plate_6	B5	consolidated_gibson_plate_6_QPLATE_1	E2	glycerol_stock_10	F1	aanava 3 211019	K2	50	ggaattgtgagcggataaca	colony_pcr_primer_plate	O22	40	tcgttttatttgatgcctgg	colony_pcr_primer_plate	O24	40	999	colony_pcr_plate_6	G10	colony_pcr_plate_6#G10	957	100.0412222	3.883	6.6298	TRUE	TRUE	N/A
661	pAN_00665	borA2_Ncom + debsTE + pPM021_MfeI_XhoI + lacI_lacUV5	SLIC/Gibson/CPEC	consolidated_gibson_plate_6	B5	consolidated_gibson_plate_6_QPLATE_1	E2	glycerol_stock_10	G1	aanava 3 211019	M2	50	ggaattgtgagcggataaca	colony_pcr_primer_plate	O22	40	tcgttttatttgatgcctgg	colony_pcr_primer_plate	O24	40	999	colony_pcr_plate_6	H10	colony_pcr_plate_6#H10					FALSE	TRUE	N/A
661	pAN_00665	borA2_Ncom + debsTE + pPM021_MfeI_XhoI + lacI_lacUV5	SLIC/Gibson/CPEC	consolidated_gibson_plate_6	B5	consolidated_gibson_plate_6_QPLATE_1	E2	glycerol_stock_10	H1	aanava 3 211019	O2	50	ggaattgtgagcggataaca	colony_pcr_primer_plate	O22	40	tcgttttatttgatgcctgg	colony_pcr_primer_plate	O24	40	999	colony_pcr_plate_6	A11	colony_pcr_plate_6#A11	879	95.18917371	12.2953	22.7378	TRUE	TRUE	N/A
662	pAN_00666	borA2_Ncom + pikTE + pPM021_MfeI_XhoI + lacI_T7_6xHis_TEV	SLIC/Gibson/CPEC	consolidated_gibson_plate_6	C5	consolidated_gibson_plate_6_QPLATE_1	E3	glycerol_stock_10	A2	aanava 3 211019	A4	50	ggaattgtgagcggataaca	colony_pcr_primer_plate	O22	40	tcgttttatttgatgcctgg	colony_pcr_primer_plate	O24	40	1153	colony_pcr_plate_6	B11	colony_pcr_plate_6#B11					FALSE	TRUE	N/A
662	pAN_00666	borA2_Ncom + pikTE + pPM021_MfeI_XhoI + lacI_T7_6xHis_TEV	SLIC/Gibson/CPEC	consolidated_gibson_plate_6	C5	consolidated_gibson_plate_6_QPLATE_1	E3	glycerol_stock_10	B2	aanava 3 211019	C4	50	ggaattgtgagcggataaca	colony_pcr_primer_plate	O22	40	tcgttttatttgatgcctgg	colony_pcr_primer_plate	O24	40	1153	colony_pcr_plate_6	C11	colony_pcr_plate_6#C11					FALSE	TRUE	N/A
665	pAN_00669	borA2_Ncom + zeaTE + pPM021_MfeI_XhoI + lacI_lacUV5	SLIC/Gibson/CPEC	consolidated_gibson_plate_6	F5	consolidated_gibson_plate_6_QPLATE_1	E6	glycerol_stock_10	C2	aanava 3 211019	E4	50	ggaattgtgagcggataaca	colony_pcr_primer_plate	O22	40	tcgttttatttgatgcctgg	colony_pcr_primer_plate	O24	40	1182	colony_pcr_plate_6	D11	colony_pcr_plate_6#D11	298	58.92555082	2.752	15.2418	FALSE	TRUE	N/A
665	pAN_00669	borA2_Ncom + zeaTE + pPM021_MfeI_XhoI + lacI_lacUV5	SLIC/Gibson/CPEC	consolidated_gibson_plate_6	F5	consolidated_gibson_plate_6_QPLATE_1	E6	glycerol_stock_10	D2	aanava 3 211019	G4	50	ggaattgtgagcggataaca	colony_pcr_primer_plate	O22	40	tcgttttatttgatgcctgg	colony_pcr_primer_plate	O24	40	1182	colony_pcr_plate_6	E11	colony_pcr_plate_6#E11					FALSE	FALSE	N/A
665	pAN_00669	borA2_Ncom + zeaTE + pPM021_MfeI_XhoI + lacI_lacUV5	SLIC/Gibson/CPEC	consolidated_gibson_plate_6	F5	consolidated_gibson_plate_6_QPLATE_1	E6	glycerol_stock_10	E2	aanava 3 211019	I4	50	ggaattgtgagcggataaca	colony_pcr_primer_plate	O22	40	tcgttttatttgatgcctgg	colony_pcr_primer_plate	O24	40	1182	colony_pcr_plate_6	F11	colony_pcr_plate_6#F11					FALSE	FALSE	N/A
666	pAN_00670	borA2_Ncom + flvTE + pPM021_MfeI_XhoI + lacI_T7_6xHis_TEV	SLIC/Gibson/CPEC	consolidated_gibson_plate_6	G5	consolidated_gibson_plate_6_QPLATE_1	E7	glycerol_stock_10	F2	aanava 3 211019	K4	50	ggaattgtgagcggataaca	colony_pcr_primer_plate	O22	40	tcgttttatttgatgcctgg	colony_pcr_primer_plate	O24	40	1150	colony_pcr_plate_6	G11	colony_pcr_plate_6#G11					FALSE	FALSE	N/A
666	pAN_00670	borA2_Ncom + flvTE + pPM021_MfeI_XhoI + lacI_T7_6xHis_TEV	SLIC/Gibson/CPEC	consolidated_gibson_plate_6	G5	consolidated_gibson_plate_6_QPLATE_1	E7	glycerol_stock_10	G2	aanava 3 211019	M4	50	ggaattgtgagcggataaca	colony_pcr_primer_plate	O22	40	tcgttttatttgatgcctgg	colony_pcr_primer_plate	O24	40	1150	colony_pcr_plate_6	H11	colony_pcr_plate_6#H11					FALSE	FALSE	N/A
666	pAN_00670	borA2_Ncom + flvTE + pPM021_MfeI_XhoI + lacI_T7_6xHis_TEV	SLIC/Gibson/CPEC	consolidated_gibson_plate_6	G5	consolidated_gibson_plate_6_QPLATE_1	E7	glycerol_stock_10	H2	aanava 3 211019	O4	50	ggaattgtgagcggataaca	colony_pcr_primer_plate	O22	40	tcgttttatttgatgcctgg	colony_pcr_primer_plate	O24	40	1150	colony_pcr_plate_6	A12	colony_pcr_plate_6#A12					FALSE	FALSE	N/A
666	pAN_00670	borA2_Ncom + flvTE + pPM021_MfeI_XhoI + lacI_T7_6xHis_TEV	SLIC/Gibson/CPEC	consolidated_gibson_plate_6	G5	consolidated_gibson_plate_6_QPLATE_1	E7	glycerol_stock_10	A3	aanava 3 211019	A6	50	ggaattgtgagcggataaca	colony_pcr_primer_plate	O22	40	tcgttttatttgatgcctgg	colony_pcr_primer_plate	O24	40	1150	colony_pcr_plate_6	B12	colony_pcr_plate_6#B12					FALSE	FALSE	N/A
667	pAN_00671	borA2_Ncom + flvTE + pPM021_MfeI_XhoI + lacI_lacUV5	SLIC/Gibson/CPEC	consolidated_gibson_plate_6	H5	consolidated_gibson_plate_6_QPLATE_1	E8	glycerol_stock_10	B3	aanava 3 211019	C6	50	ggaattgtgagcggataaca	colony_pcr_primer_plate	O22	40	tcgttttatttgatgcctgg	colony_pcr_primer_plate	O24	40	1068	colony_pcr_plate_6	C12	colony_pcr_plate_6#C12					FALSE	FALSE	N/A
667	pAN_00671	borA2_Ncom + flvTE + pPM021_MfeI_XhoI + lacI_lacUV5	SLIC/Gibson/CPEC	consolidated_gibson_plate_6	H5	consolidated_gibson_plate_6_QPLATE_1	E8	glycerol_stock_10	C3	aanava 3 211019	E6	50	ggaattgtgagcggataaca	colony_pcr_primer_plate	O22	40	tcgttttatttgatgcctgg	colony_pcr_primer_plate	O24	40	1068	colony_pcr_plate_6	D12	colony_pcr_plate_6#D12					FALSE	FALSE	N/A
667	pAN_00671	borA2_Ncom + flvTE + pPM021_MfeI_XhoI + lacI_lacUV5	SLIC/Gibson/CPEC	consolidated_gibson_plate_6	H5	consolidated_gibson_plate_6_QPLATE_1	E8	glycerol_stock_10	D3	aanava 3 211019	G6	50	ggaattgtgagcggataaca	colony_pcr_primer_plate	O22	40	tcgttttatttgatgcctgg	colony_pcr_primer_plate	O24	40	1068	colony_pcr_plate_6	E12	colony_pcr_plate_6#E12					FALSE	FALSE	N/A
667	pAN_00671	borA2_Ncom + flvTE + pPM021_MfeI_XhoI + lacI_lacUV5	SLIC/Gibson/CPEC	consolidated_gibson_plate_6	H5	consolidated_gibson_plate_6_QPLATE_1	E8	glycerol_stock_10	E3	aanava 3 211019	I6	50	ggaattgtgagcggataaca	colony_pcr_primer_plate	O22	40	tcgttttatttgatgcctgg	colony_pcr_primer_plate	O24	40	1068	colony_pcr_plate_6	F12	colony_pcr_plate_6#F12					FALSE	FALSE	N/A
668	pAN_00672	borA2_Ncom + borTE + pPM021_MfeI_XhoI + lacI_T7_6xHis_TEV	SLIC/Gibson/CPEC	consolidated_gibson_plate_6	A6	consolidated_gibson_plate_6_QPLATE_1	F1	glycerol_stock_10	F3	aanava 3 211019	K6	50	ggaattgtgagcggataaca	colony_pcr_primer_plate	O22	40	tcgttttatttgatgcctgg	colony_pcr_primer_plate	O24	40	1108	colony_pcr_plate_6	G12	colony_pcr_plate_6#G12	948	79.95081473	14.8571	25.3405	TRUE	TRUE	N/A
668	pAN_00672	borA2_Ncom + borTE + pPM021_MfeI_XhoI + lacI_T7_6xHis_TEV	SLIC/Gibson/CPEC	consolidated_gibson_plate_6	A6	consolidated_gibson_plate_6_QPLATE_1	F1	glycerol_stock_10	G3	aanava 3 211019	M6	50	ggaattgtgagcggataaca	colony_pcr_primer_plate	O22	40	tcgttttatttgatgcctgg	colony_pcr_primer_plate	O24	40	1108	colony_pcr_plate_6	H12	colony_pcr_plate_6#H12					FALSE	FALSE	N/A
668	pAN_00672	borA2_Ncom + borTE + pPM021_MfeI_XhoI + lacI_T7_6xHis_TEV	SLIC/Gibson/CPEC	consolidated_gibson_plate_6	A6	consolidated_gibson_plate_6_QPLATE_1	F1	glycerol_stock_10	H3	aanava 3 211019	O6	50	ggaattgtgagcggataaca	colony_pcr_primer_plate	O22	40	tcgttttatttgatgcctgg	colony_pcr_primer_plate	O24	40	1108	colony_pcr_plate_7	A1	colony_pcr_plate_7#A01	957	78.92033441	20.3429	35.0237	TRUE	TRUE	N/A
668	pAN_00672	borA2_Ncom + borTE + pPM021_MfeI_XhoI + lacI_T7_6xHis_TEV	SLIC/Gibson/CPEC	consolidated_gibson_plate_6	A6	consolidated_gibson_plate_6_QPLATE_1	F1	glycerol_stock_10	A4	aanava 3 211019	A8	50	ggaattgtgagcggataaca	colony_pcr_primer_plate	O22	40	tcgttttatttgatgcctgg	colony_pcr_primer_plate	O24	40	1108	colony_pcr_plate_7	B1	colony_pcr_plate_7#B01	957	86.94146835	14.0873	24.1526	TRUE	TRUE	N/A
669	pAN_00673	borA2_Ncom + borTE + pPM021_MfeI_XhoI + lacI_lacUV5	SLIC/Gibson/CPEC	consolidated_gibson_plate_6	B6	consolidated_gibson_plate_6_QPLATE_1	F2	glycerol_stock_10	B4	aanava 3 211019	C8	50	ggaattgtgagcggataaca	colony_pcr_primer_plate	O22	40	tcgttttatttgatgcctgg	colony_pcr_primer_plate	O24	40	1026	colony_pcr_plate_7	C1	colony_pcr_plate_7#C01	896	89.67690088	4.9099	9.0293	TRUE	TRUE	N/A
669	pAN_00673	borA2_Ncom + borTE + pPM021_MfeI_XhoI + lacI_lacUV5	SLIC/Gibson/CPEC	consolidated_gibson_plate_6	B6	consolidated_gibson_plate_6_QPLATE_1	F2	glycerol_stock_10	C4	aanava 3 211019	E8	50	ggaattgtgagcggataaca	colony_pcr_primer_plate	O22	40	tcgttttatttgatgcctgg	colony_pcr_primer_plate	O24	40	1026	colony_pcr_plate_7	D1	colony_pcr_plate_7#D01	896	87.71380952	15.42	28.2308	TRUE	TRUE	N/A
669	pAN_00673	borA2_Ncom + borTE + pPM021_MfeI_XhoI + lacI_lacUV5	SLIC/Gibson/CPEC	consolidated_gibson_plate_6	B6	consolidated_gibson_plate_6_QPLATE_1	F2	glycerol_stock_10	D4	aanava 3 211019	G8	50	ggaattgtgagcggataaca	colony_pcr_primer_plate	O22	40	tcgttttatttgatgcctgg	colony_pcr_primer_plate	O24	40	1026	colony_pcr_plate_7	E1	colony_pcr_plate_7#E01	900	91.2757988	6.019	11.0195	TRUE	TRUE	N/A
669	pAN_00673	borA2_Ncom + borTE + pPM021_MfeI_XhoI + lacI_lacUV5	SLIC/Gibson/CPEC	consolidated_gibson_plate_6	B6	consolidated_gibson_plate_6_QPLATE_1	F2	glycerol_stock_10	E4	aanava 3 211019	I8	50	ggaattgtgagcggataaca	colony_pcr_primer_plate	O22	40	tcgttttatttgatgcctgg	colony_pcr_primer_plate	O24	40	1026	colony_pcr_plate_7	F1	colony_pcr_plate_7#F01	896	96.55384931	3.76	6.8761	TRUE	TRUE	N/A
676	pAN_00680	borA2_Ncom + debsTEshort + pPM021_MfeI_XhoI + lacI_T7_6xHis_TEV	SLIC/Gibson/CPEC	consolidated_gibson_plate_6	G6	consolidated_gibson_plate_6_QPLATE_1	F7	glycerol_stock_10	F4	aanava 3 211019	K8	50	ggaattgtgagcggataaca	colony_pcr_primer_plate	O22	40	tcgttttatttgatgcctgg	colony_pcr_primer_plate	O24	40	922	colony_pcr_plate_7	G1	colony_pcr_plate_7#G01	809	68.51889525	7.073	14.425	TRUE	TRUE	N/A
676	pAN_00680	borA2_Ncom + debsTEshort + pPM021_MfeI_XhoI + lacI_T7_6xHis_TEV	SLIC/Gibson/CPEC	consolidated_gibson_plate_6	G6	consolidated_gibson_plate_6_QPLATE_1	F7	glycerol_stock_10	G4	aanava 3 211019	M8	50	ggaattgtgagcggataaca	colony_pcr_primer_plate	O22	40	tcgttttatttgatgcctgg	colony_pcr_primer_plate	O24	40	922	colony_pcr_plate_7	H1	colony_pcr_plate_7#H01	818	84.52307527	6.3039	12.7774	TRUE	TRUE	N/A
676	pAN_00680	borA2_Ncom + debsTEshort + pPM021_MfeI_XhoI + lacI_T7_6xHis_TEV	SLIC/Gibson/CPEC	consolidated_gibson_plate_6	G6	consolidated_gibson_plate_6_QPLATE_1	F7	glycerol_stock_10	H4	aanava 3 211019	O8	50	ggaattgtgagcggataaca	colony_pcr_primer_plate	O22	40	tcgttttatttgatgcctgg	colony_pcr_primer_plate	O24	40	922	colony_pcr_plate_7	A2	colony_pcr_plate_7#A02	814	84.85637179	8.8355	18.0195	TRUE	TRUE	N/A
676	pAN_00680	borA2_Ncom + debsTEshort + pPM021_MfeI_XhoI + lacI_T7_6xHis_TEV	SLIC/Gibson/CPEC	consolidated_gibson_plate_6	G6	consolidated_gibson_plate_6_QPLATE_1	F7	glycerol_stock_10	A5	aanava 3 211019	A10	50	ggaattgtgagcggataaca	colony_pcr_primer_plate	O22	40	tcgttttatttgatgcctgg	colony_pcr_primer_plate	O24	40	922	colony_pcr_plate_7	B2	colony_pcr_plate_7#B02	818	81.05341877	18.3171	36.99	TRUE	TRUE	N/A
677	pAN_00681	borA2_Ncom + debsTEshort + pPM021_MfeI_XhoI + lacI_lacUV5	SLIC/Gibson/CPEC	consolidated_gibson_plate_6	H6	consolidated_gibson_plate_6_QPLATE_1	F8	glycerol_stock_10	B5	aanava 3 211019	C10	50	ggaattgtgagcggataaca	colony_pcr_primer_plate	O22	40	tcgttttatttgatgcctgg	colony_pcr_primer_plate	O24	40	840	colony_pcr_plate_7	C2	colony_pcr_plate_7#C02	727	84.16030751	7.4003	16.8222	TRUE	TRUE	N/A
677	pAN_00681	borA2_Ncom + debsTEshort + pPM021_MfeI_XhoI + lacI_lacUV5	SLIC/Gibson/CPEC	consolidated_gibson_plate_6	H6	consolidated_gibson_plate_6_QPLATE_1	F8	glycerol_stock_10	C5	aanava 3 211019	E10	50	ggaattgtgagcggataaca	colony_pcr_primer_plate	O22	40	tcgttttatttgatgcctgg	colony_pcr_primer_plate	O24	40	840	colony_pcr_plate_7	D2	colony_pcr_plate_7#D02	727	80.31910894	18.1575	41.332	TRUE	TRUE	N/A
677	pAN_00681	borA2_Ncom + debsTEshort + pPM021_MfeI_XhoI + lacI_lacUV5	SLIC/Gibson/CPEC	consolidated_gibson_plate_6	H6	consolidated_gibson_plate_6_QPLATE_1	F8	glycerol_stock_10	D5	aanava 3 211019	G10	50	ggaattgtgagcggataaca	colony_pcr_primer_plate	O22	40	tcgttttatttgatgcctgg	colony_pcr_primer_plate	O24	40	840	colony_pcr_plate_7	E2	colony_pcr_plate_7#E02	736	84.62313132	11.3439	25.5748	TRUE	TRUE	N/A
677	pAN_00681	borA2_Ncom + debsTEshort + pPM021_MfeI_XhoI + lacI_lacUV5	SLIC/Gibson/CPEC	consolidated_gibson_plate_6	H6	consolidated_gibson_plate_6_QPLATE_1	F8	glycerol_stock_10	E5	aanava 3 211019	I10	50	ggaattgtgagcggataaca	colony_pcr_primer_plate	O22	40	tcgttttatttgatgcctgg	colony_pcr_primer_plate	O24	40	840	colony_pcr_plate_7	F2	colony_pcr_plate_7#F02	731	89.47675249	7.5207	16.8859	TRUE	TRUE	N/A
678	pAN_00682	mlsA9_Ncom + debsTE + pPM021_MfeI_XhoI + lacI_T7_6xHis_TEV	SLIC/Gibson/CPEC	consolidated_gibson_plate_6	A7	consolidated_gibson_plate_6_QPLATE_2	A1	glycerol_stock_10	F5	aanava 3 211019	K10	50	ggaattgtgagcggataaca	colony_pcr_primer_plate	O22	40	tcgttttatttgatgcctgg	colony_pcr_primer_plate	O24	40	1084	colony_pcr_plate_7	G2	colony_pcr_plate_7#G02	961	75.33882829	7.6322	13.0717	TRUE	TRUE	N/A
678	pAN_00682	mlsA9_Ncom + debsTE + pPM021_MfeI_XhoI + lacI_T7_6xHis_TEV	SLIC/Gibson/CPEC	consolidated_gibson_plate_6	A7	consolidated_gibson_plate_6_QPLATE_2	A1	glycerol_stock_10	G5	aanava 3 211019	M10	50	ggaattgtgagcggataaca	colony_pcr_primer_plate	O22	40	tcgttttatttgatgcctgg	colony_pcr_primer_plate	O24	40	1084	colony_pcr_plate_7	H2	colony_pcr_plate_7#H02	952	76.33063527	8.4024	14.5421	TRUE	TRUE	N/A
678	pAN_00682	mlsA9_Ncom + debsTE + pPM021_MfeI_XhoI + lacI_T7_6xHis_TEV	SLIC/Gibson/CPEC	consolidated_gibson_plate_6	A7	consolidated_gibson_plate_6_QPLATE_2	A1	glycerol_stock_10	H5	aanava 3 211019	O10	50	ggaattgtgagcggataaca	colony_pcr_primer_plate	O22	40	tcgttttatttgatgcctgg	colony_pcr_primer_plate	O24	40	1084	colony_pcr_plate_7	A3	colony_pcr_plate_7#A03	948	80.21474487	17.0332	29.6668	TRUE	TRUE	N/A
678	pAN_00682	mlsA9_Ncom + debsTE + pPM021_MfeI_XhoI + lacI_T7_6xHis_TEV	SLIC/Gibson/CPEC	consolidated_gibson_plate_6	A7	consolidated_gibson_plate_6_QPLATE_2	A1	glycerol_stock_10	A6	aanava 3 211019	A12	50	ggaattgtgagcggataaca	colony_pcr_primer_plate	O22	40	tcgttttatttgatgcctgg	colony_pcr_primer_plate	O24	40	1084	colony_pcr_plate_7	B3	colony_pcr_plate_7#B03	948	80.44150354	20.399	35.5289	TRUE	TRUE	N/A
679	pAN_00683	mlsA9_Ncom + debsTE + pPM021_MfeI_XhoI + lacI_lacUV5	SLIC/Gibson/CPEC	consolidated_gibson_plate_6	B7	consolidated_gibson_plate_6_QPLATE_2	A2	glycerol_stock_10	B6	aanava 3 211019	C12	50	ggaattgtgagcggataaca	colony_pcr_primer_plate	O22	40	tcgttttatttgatgcctgg	colony_pcr_primer_plate	O24	40	1002	colony_pcr_plate_7	C3	colony_pcr_plate_7#C03	991	83.98749449	17.5423	29.0478	TRUE	TRUE	N/A
679	pAN_00683	mlsA9_Ncom + debsTE + pPM021_MfeI_XhoI + lacI_lacUV5	SLIC/Gibson/CPEC	consolidated_gibson_plate_6	B7	consolidated_gibson_plate_6_QPLATE_2	A2	glycerol_stock_10	C6	aanava 3 211019	E12	50	ggaattgtgagcggataaca	colony_pcr_primer_plate	O22	40	tcgttttatttgatgcctgg	colony_pcr_primer_plate	O24	40	1002	colony_pcr_plate_7	D3	colony_pcr_plate_7#D03	996	87.67284495	20.562	33.9115	TRUE	TRUE	N/A
679	pAN_00683	mlsA9_Ncom + debsTE + pPM021_MfeI_XhoI + lacI_lacUV5	SLIC/Gibson/CPEC	consolidated_gibson_plate_6	B7	consolidated_gibson_plate_6_QPLATE_2	A2	glycerol_stock_10	D6	aanava 3 211019	G12	50	ggaattgtgagcggataaca	colony_pcr_primer_plate	O22	40	tcgttttatttgatgcctgg	colony_pcr_primer_plate	O24	40	1002	colony_pcr_plate_7	E3	colony_pcr_plate_7#E03					FALSE	TRUE	N/A
679	pAN_00683	mlsA9_Ncom + debsTE + pPM021_MfeI_XhoI + lacI_lacUV5	SLIC/Gibson/CPEC	consolidated_gibson_plate_6	B7	consolidated_gibson_plate_6_QPLATE_2	A2	glycerol_stock_10	E6	aanava 3 211019	I12	50	ggaattgtgagcggataaca	colony_pcr_primer_plate	O22	40	tcgttttatttgatgcctgg	colony_pcr_primer_plate	O24	40	1002	colony_pcr_plate_7	F3	colony_pcr_plate_7#F03					FALSE	TRUE	N/A
683	pAN_00687	mlsA9_Ncom + zeaTE + pPM021_MfeI_XhoI + lacI_lacUV5	SLIC/Gibson/CPEC	consolidated_gibson_plate_6	F7	consolidated_gibson_plate_6_QPLATE_2	A6	glycerol_stock_10	F6	aanava 3 211019	K12	50	ggaattgtgagcggataaca	colony_pcr_primer_plate	O22	40	tcgttttatttgatgcctgg	colony_pcr_primer_plate	O24	40	1185	colony_pcr_plate_7	G3	colony_pcr_plate_7#G03	991	88.08434345	19.308	31.8433	TRUE	TRUE	N/A
683	pAN_00687	mlsA9_Ncom + zeaTE + pPM021_MfeI_XhoI + lacI_lacUV5	SLIC/Gibson/CPEC	consolidated_gibson_plate_6	F7	consolidated_gibson_plate_6_QPLATE_2	A6	glycerol_stock_10	G6	aanava 3 211019	M12	50	ggaattgtgagcggataaca	colony_pcr_primer_plate	O22	40	tcgttttatttgatgcctgg	colony_pcr_primer_plate	O24	40	1185	colony_pcr_plate_7	H3	colony_pcr_plate_7#H03	1001	92.01855536	9.0653	14.6572	TRUE	TRUE	N/A
683	pAN_00687	mlsA9_Ncom + zeaTE + pPM021_MfeI_XhoI + lacI_lacUV5	SLIC/Gibson/CPEC	consolidated_gibson_plate_6	F7	consolidated_gibson_plate_6_QPLATE_2	A6	glycerol_stock_10	H6	aanava 3 211019	O12	50	ggaattgtgagcggataaca	colony_pcr_primer_plate	O22	40	tcgttttatttgatgcctgg	colony_pcr_primer_plate	O24	40	1185	colony_pcr_plate_7	A4	colony_pcr_plate_7#A04	1001	79.2006542	11.6223	18.9214	TRUE	TRUE	N/A
683	pAN_00687	mlsA9_Ncom + zeaTE + pPM021_MfeI_XhoI + lacI_lacUV5	SLIC/Gibson/CPEC	consolidated_gibson_plate_6	F7	consolidated_gibson_plate_6_QPLATE_2	A6	glycerol_stock_10	A7	aanava 3 211019	A14	50	ggaattgtgagcggataaca	colony_pcr_primer_plate	O22	40	tcgttttatttgatgcctgg	colony_pcr_primer_plate	O24	40	1185	colony_pcr_plate_7	B4	colony_pcr_plate_7#B04	996	89.37387274	20.5147	33.5645	TRUE	TRUE	N/A
684	pAN_00688	mlsA9_Ncom + flvTE + pPM021_MfeI_XhoI + lacI_T7_6xHis_TEV	SLIC/Gibson/CPEC	consolidated_gibson_plate_6	G7	consolidated_gibson_plate_6_QPLATE_2	A7	glycerol_stock_10	B7	aanava 3 211019	C14	50	ggaattgtgagcggataaca	colony_pcr_primer_plate	O22	40	tcgttttatttgatgcctgg	colony_pcr_primer_plate	O24	40	1153	colony_pcr_plate_7	C4	colony_pcr_plate_7#C04	1000	62.83148185	4.1345	6.7444	TRUE	TRUE	N/A
684	pAN_00688	mlsA9_Ncom + flvTE + pPM021_MfeI_XhoI + lacI_T7_6xHis_TEV	SLIC/Gibson/CPEC	consolidated_gibson_plate_6	G7	consolidated_gibson_plate_6_QPLATE_2	A7	glycerol_stock_10	C7	aanava 3 211019	E14	50	ggaattgtgagcggataaca	colony_pcr_primer_plate	O22	40	tcgttttatttgatgcctgg	colony_pcr_primer_plate	O24	40	1153	colony_pcr_plate_7	D4	colony_pcr_plate_7#D04	1001	56.24024091	3.0255	4.8917	TRUE	TRUE	N/A
684	pAN_00688	mlsA9_Ncom + flvTE + pPM021_MfeI_XhoI + lacI_T7_6xHis_TEV	SLIC/Gibson/CPEC	consolidated_gibson_plate_6	G7	consolidated_gibson_plate_6_QPLATE_2	A7	glycerol_stock_10	D7	aanava 3 211019	G14	50	ggaattgtgagcggataaca	colony_pcr_primer_plate	O22	40	tcgttttatttgatgcctgg	colony_pcr_primer_plate	O24	40	1153	colony_pcr_plate_7	E4	colony_pcr_plate_7#E04					FALSE	TRUE	N/A
684	pAN_00688	mlsA9_Ncom + flvTE + pPM021_MfeI_XhoI + lacI_T7_6xHis_TEV	SLIC/Gibson/CPEC	consolidated_gibson_plate_6	G7	consolidated_gibson_plate_6_QPLATE_2	A7	glycerol_stock_10	E7	aanava 3 211019	I14	50	ggaattgtgagcggataaca	colony_pcr_primer_plate	O22	40	tcgttttatttgatgcctgg	colony_pcr_primer_plate	O24	40	1153	colony_pcr_plate_7	F4	colony_pcr_plate_7#F04					FALSE	TRUE	N/A
685	pAN_00689	mlsA9_Ncom + flvTE + pPM021_MfeI_XhoI + lacI_lacUV5	SLIC/Gibson/CPEC	consolidated_gibson_plate_6	H7	consolidated_gibson_plate_6_QPLATE_2	A8	glycerol_stock_10	F7	aanava 3 211019	K14	50	ggaattgtgagcggataaca	colony_pcr_primer_plate	O22	40	tcgttttatttgatgcctgg	colony_pcr_primer_plate	O24	40	1071	colony_pcr_plate_7	G4	colony_pcr_plate_7#G04	300	67.24057917	2.8978	15.9955	FALSE	TRUE	N/A
685	pAN_00689	mlsA9_Ncom + flvTE + pPM021_MfeI_XhoI + lacI_lacUV5	SLIC/Gibson/CPEC	consolidated_gibson_plate_6	H7	consolidated_gibson_plate_6_QPLATE_2	A8	glycerol_stock_10	G7	aanava 3 211019	M14	50	ggaattgtgagcggataaca	colony_pcr_primer_plate	O22	40	tcgttttatttgatgcctgg	colony_pcr_primer_plate	O24	40	1071	colony_pcr_plate_7	H4	colony_pcr_plate_7#H04	672	70.55512471	2.8203	6.8864	TRUE	TRUE	N/A
685	pAN_00689	mlsA9_Ncom + flvTE + pPM021_MfeI_XhoI + lacI_lacUV5	SLIC/Gibson/CPEC	consolidated_gibson_plate_6	H7	consolidated_gibson_plate_6_QPLATE_2	A8	glycerol_stock_10	H7	aanava 3 211019	O14	50	ggaattgtgagcggataaca	colony_pcr_primer_plate	O22	40	tcgttttatttgatgcctgg	colony_pcr_primer_plate	O24	40	1071	colony_pcr_plate_7	A5	colony_pcr_plate_7#A05	669	59.53016003	2.3212	5.7102	TRUE	TRUE	N/A
685	pAN_00689	mlsA9_Ncom + flvTE + pPM021_MfeI_XhoI + lacI_lacUV5	SLIC/Gibson/CPEC	consolidated_gibson_plate_6	H7	consolidated_gibson_plate_6_QPLATE_2	A8	glycerol_stock_10	A8	aanava 3 211019	A16	50	ggaattgtgagcggataaca	colony_pcr_primer_plate	O22	40	tcgttttatttgatgcctgg	colony_pcr_primer_plate	O24	40	1071	colony_pcr_plate_7	B5	colony_pcr_plate_7#B05					FALSE	FALSE	N/A
686	pAN_00690	mlsA9_Ncom + borTE + pPM021_MfeI_XhoI + lacI_T7_6xHis_TEV	SLIC/Gibson/CPEC	consolidated_gibson_plate_6	A8	consolidated_gibson_plate_6_QPLATE_2	B1	glycerol_stock_10	B8	aanava 3 211019	C16	50	ggaattgtgagcggataaca	colony_pcr_primer_plate	O22	40	tcgttttatttgatgcctgg	colony_pcr_primer_plate	O24	40	1111	colony_pcr_plate_7	C5	colony_pcr_plate_7#C05	961	84.32225237	12.4291	21.1554	TRUE	TRUE	N/A
686	pAN_00690	mlsA9_Ncom + borTE + pPM021_MfeI_XhoI + lacI_T7_6xHis_TEV	SLIC/Gibson/CPEC	consolidated_gibson_plate_6	A8	consolidated_gibson_plate_6_QPLATE_2	B1	glycerol_stock_10	C8	aanava 3 211019	E16	50	ggaattgtgagcggataaca	colony_pcr_primer_plate	O22	40	tcgttttatttgatgcctgg	colony_pcr_primer_plate	O24	40	1111	colony_pcr_plate_7	D5	colony_pcr_plate_7#D05	965	86.14199904	8.2891	14.0219	TRUE	TRUE	N/A
686	pAN_00690	mlsA9_Ncom + borTE + pPM021_MfeI_XhoI + lacI_T7_6xHis_TEV	SLIC/Gibson/CPEC	consolidated_gibson_plate_6	A8	consolidated_gibson_plate_6_QPLATE_2	B1	glycerol_stock_10	D8	aanava 3 211019	G16	50	ggaattgtgagcggataaca	colony_pcr_primer_plate	O22	40	tcgttttatttgatgcctgg	colony_pcr_primer_plate	O24	40	1111	colony_pcr_plate_7	E5	colony_pcr_plate_7#E05	957	86.39789345	16.8977	28.6134	TRUE	TRUE	N/A
686	pAN_00690	mlsA9_Ncom + borTE + pPM021_MfeI_XhoI + lacI_T7_6xHis_TEV	SLIC/Gibson/CPEC	consolidated_gibson_plate_6	A8	consolidated_gibson_plate_6_QPLATE_2	B1	glycerol_stock_10	E8	aanava 3 211019	I16	50	ggaattgtgagcggataaca	colony_pcr_primer_plate	O22	40	tcgttttatttgatgcctgg	colony_pcr_primer_plate	O24	40	1111	colony_pcr_plate_7	F5	colony_pcr_plate_7#F05	965	85.09016213	6.1721	10.3662	TRUE	TRUE	N/A
687	pAN_00691	mlsA9_Ncom + borTE + pPM021_MfeI_XhoI + lacI_lacUV5	SLIC/Gibson/CPEC	consolidated_gibson_plate_6	B8	consolidated_gibson_plate_6_QPLATE_2	B2	glycerol_stock_10	F8	aanava 3 211019	K16	50	ggaattgtgagcggataaca	colony_pcr_primer_plate	O22	40	tcgttttatttgatgcctgg	colony_pcr_primer_plate	O24	40	1029	colony_pcr_plate_7	G5	colony_pcr_plate_7#G05	896	83.55698245	25.6357	45.5656	TRUE	TRUE	N/A
687	pAN_00691	mlsA9_Ncom + borTE + pPM021_MfeI_XhoI + lacI_lacUV5	SLIC/Gibson/CPEC	consolidated_gibson_plate_6	B8	consolidated_gibson_plate_6_QPLATE_2	B2	glycerol_stock_10	G8	aanava 3 211019	M16	50	ggaattgtgagcggataaca	colony_pcr_primer_plate	O22	40	tcgttttatttgatgcctgg	colony_pcr_primer_plate	O24	40	1029	colony_pcr_plate_7	H5	colony_pcr_plate_7#H05	883	79.4007699	7.1367	13.2425	TRUE	TRUE	N/A
687	pAN_00691	mlsA9_Ncom + borTE + pPM021_MfeI_XhoI + lacI_lacUV5	SLIC/Gibson/CPEC	consolidated_gibson_plate_6	B8	consolidated_gibson_plate_6_QPLATE_2	B2	glycerol_stock_10	H8	aanava 3 211019	O16	50	ggaattgtgagcggataaca	colony_pcr_primer_plate	O22	40	tcgttttatttgatgcctgg	colony_pcr_primer_plate	O24	40	1029	colony_pcr_plate_7	A6	colony_pcr_plate_7#A06	896	75.94595755	14.1542	25.7418	TRUE	TRUE	N/A
687	pAN_00691	mlsA9_Ncom + borTE + pPM021_MfeI_XhoI + lacI_lacUV5	SLIC/Gibson/CPEC	consolidated_gibson_plate_6	B8	consolidated_gibson_plate_6_QPLATE_2	B2	glycerol_stock_10	A9	aanava 3 211019	A18	50	ggaattgtgagcggataaca	colony_pcr_primer_plate	O22	40	tcgttttatttgatgcctgg	colony_pcr_primer_plate	O24	40	1029	colony_pcr_plate_7	B6	colony_pcr_plate_7#B06	896	84.88032144	17.2167	31.5905	TRUE	TRUE	N/A
694	pAN_00698	mlsA9_Ncom + debsTEshort + pPM021_MfeI_XhoI + lacI_T7_6xHis_TEV	SLIC/Gibson/CPEC	consolidated_gibson_plate_6	G8	consolidated_gibson_plate_6_QPLATE_2	B7	glycerol_stock_10	B9	aanava 3 211019	C18	50	ggaattgtgagcggataaca	colony_pcr_primer_plate	O22	40	tcgttttatttgatgcctgg	colony_pcr_primer_plate	O24	40	925	colony_pcr_plate_7	C6	colony_pcr_plate_7#C06	822	91.00823077	23.7506	47.7869	TRUE	TRUE	N/A
694	pAN_00698	mlsA9_Ncom + debsTEshort + pPM021_MfeI_XhoI + lacI_T7_6xHis_TEV	SLIC/Gibson/CPEC	consolidated_gibson_plate_6	G8	consolidated_gibson_plate_6_QPLATE_2	B7	glycerol_stock_10	C9	aanava 3 211019	E18	50	ggaattgtgagcggataaca	colony_pcr_primer_plate	O22	40	tcgttttatttgatgcctgg	colony_pcr_primer_plate	O24	40	925	colony_pcr_plate_7	D6	colony_pcr_plate_7#D06	822	91.16123373	24.3189	49.0501	TRUE	TRUE	N/A
694	pAN_00698	mlsA9_Ncom + debsTEshort + pPM021_MfeI_XhoI + lacI_T7_6xHis_TEV	SLIC/Gibson/CPEC	consolidated_gibson_plate_6	G8	consolidated_gibson_plate_6_QPLATE_2	B7	glycerol_stock_10	D9	aanava 3 211019	G18	50	ggaattgtgagcggataaca	colony_pcr_primer_plate	O22	40	tcgttttatttgatgcctgg	colony_pcr_primer_plate	O24	40	925	colony_pcr_plate_7	E6	colony_pcr_plate_7#E06	827	75.40810535	18.9996	37.9034	TRUE	TRUE	N/A
694	pAN_00698	mlsA9_Ncom + debsTEshort + pPM021_MfeI_XhoI + lacI_T7_6xHis_TEV	SLIC/Gibson/CPEC	consolidated_gibson_plate_6	G8	consolidated_gibson_plate_6_QPLATE_2	B7	glycerol_stock_10	E9	aanava 3 211019	I18	50	ggaattgtgagcggataaca	colony_pcr_primer_plate	O22	40	tcgttttatttgatgcctgg	colony_pcr_primer_plate	O24	40	925	colony_pcr_plate_7	F6	colony_pcr_plate_7#F06	822	92.03059383	17.2908	34.7048	TRUE	TRUE	N/A
695	pAN_00699	mlsA9_Ncom + debsTEshort + pPM021_MfeI_XhoI + lacI_lacUV5	SLIC/Gibson/CPEC	consolidated_gibson_plate_6	H8	consolidated_gibson_plate_6_QPLATE_2	B8	glycerol_stock_10	F9	aanava 3 211019	K18	50	ggaattgtgagcggataaca	colony_pcr_primer_plate	O22	40	tcgttttatttgatgcctgg	colony_pcr_primer_plate	O24	40	843	colony_pcr_plate_7	G6	colony_pcr_plate_7#G06	710	71.61287563	10.047	23.3544	TRUE	TRUE	N/A
695	pAN_00699	mlsA9_Ncom + debsTEshort + pPM021_MfeI_XhoI + lacI_lacUV5	SLIC/Gibson/CPEC	consolidated_gibson_plate_6	H8	consolidated_gibson_plate_6_QPLATE_2	B8	glycerol_stock_10	G9	aanava 3 211019	M18	50	ggaattgtgagcggataaca	colony_pcr_primer_plate	O22	40	tcgttttatttgatgcctgg	colony_pcr_primer_plate	O24	40	843	colony_pcr_plate_7	H6	colony_pcr_plate_7#H06					FALSE	FALSE	N/A
695	pAN_00699	mlsA9_Ncom + debsTEshort + pPM021_MfeI_XhoI + lacI_lacUV5	SLIC/Gibson/CPEC	consolidated_gibson_plate_6	H8	consolidated_gibson_plate_6_QPLATE_2	B8	glycerol_stock_10	H9	aanava 3 211019	O18	50	ggaattgtgagcggataaca	colony_pcr_primer_plate	O22	40	tcgttttatttgatgcctgg	colony_pcr_primer_plate	O24	40	843	colony_pcr_plate_7	A7	colony_pcr_plate_7#A07	723	71.64473799	4.1003	9.4116	TRUE	TRUE	N/A
695	pAN_00699	mlsA9_Ncom + debsTEshort + pPM021_MfeI_XhoI + lacI_lacUV5	SLIC/Gibson/CPEC	consolidated_gibson_plate_6	H8	consolidated_gibson_plate_6_QPLATE_2	B8	glycerol_stock_10	A10	aanava 3 211019	A20	50	ggaattgtgagcggataaca	colony_pcr_primer_plate	O22	40	tcgttttatttgatgcctgg	colony_pcr_primer_plate	O24	40	843	colony_pcr_plate_7	B7	colony_pcr_plate_7#B07	727	74.67016892	18.7337	42.5262	TRUE	TRUE	N/A
696	pAN_00700	pks12_Ncom + debsTE + pPM021_MfeI_XhoI + lacI_T7_6xHis_TEV	SLIC/Gibson/CPEC	consolidated_gibson_plate_6	A9	consolidated_gibson_plate_6_QPLATE_2	C1	glycerol_stock_10	B10	aanava 3 211019	C20	50	ggaattgtgagcggataaca	colony_pcr_primer_plate	O22	40	tcgttttatttgatgcctgg	colony_pcr_primer_plate	O24	40	1084	colony_pcr_plate_7	C7	colony_pcr_plate_7#C07	957	75.39852708	5.6616	9.7678	TRUE	TRUE	N/A
696	pAN_00700	pks12_Ncom + debsTE + pPM021_MfeI_XhoI + lacI_T7_6xHis_TEV	SLIC/Gibson/CPEC	consolidated_gibson_plate_6	A9	consolidated_gibson_plate_6_QPLATE_2	C1	glycerol_stock_10	C10	aanava 3 211019	E20	50	ggaattgtgagcggataaca	colony_pcr_primer_plate	O22	40	tcgttttatttgatgcctgg	colony_pcr_primer_plate	O24	40	1084	colony_pcr_plate_7	D7	colony_pcr_plate_7#D07	1256	82.71789248	6.261	8.2183	TRUE	TRUE	N/A
696	pAN_00700	pks12_Ncom + debsTE + pPM021_MfeI_XhoI + lacI_T7_6xHis_TEV	SLIC/Gibson/CPEC	consolidated_gibson_plate_6	A9	consolidated_gibson_plate_6_QPLATE_2	C1	glycerol_stock_10	D10	aanava 3 211019	G20	50	ggaattgtgagcggataaca	colony_pcr_primer_plate	O22	40	tcgttttatttgatgcctgg	colony_pcr_primer_plate	O24	40	1084	colony_pcr_plate_7	E7	colony_pcr_plate_7#E07	944	67.07510404	10.1545	17.7424	TRUE	TRUE	N/A
696	pAN_00700	pks12_Ncom + debsTE + pPM021_MfeI_XhoI + lacI_T7_6xHis_TEV	SLIC/Gibson/CPEC	consolidated_gibson_plate_6	A9	consolidated_gibson_plate_6_QPLATE_2	C1	glycerol_stock_10	E10	aanava 3 211019	I20	50	ggaattgtgagcggataaca	colony_pcr_primer_plate	O22	40	tcgttttatttgatgcctgg	colony_pcr_primer_plate	O24	40	1084	colony_pcr_plate_7	F7	colony_pcr_plate_7#F07	948	83.21890396	7.3816	12.5124	TRUE	TRUE	N/A
697	pAN_00701	pks12_Ncom + debsTE + pPM021_MfeI_XhoI + lacI_lacUV5	SLIC/Gibson/CPEC	consolidated_gibson_plate_6	B9	consolidated_gibson_plate_6_QPLATE_2	C2	glycerol_stock_10	F10	aanava 3 211019	K20	50	ggaattgtgagcggataaca	colony_pcr_primer_plate	O22	40	tcgttttatttgatgcctgg	colony_pcr_primer_plate	O24	40	1002	colony_pcr_plate_7	G7	colony_pcr_plate_7#G07	883	82.73497006	11.6768	21.4493	TRUE	TRUE	N/A
697	pAN_00701	pks12_Ncom + debsTE + pPM021_MfeI_XhoI + lacI_lacUV5	SLIC/Gibson/CPEC	consolidated_gibson_plate_6	B9	consolidated_gibson_plate_6_QPLATE_2	C2	glycerol_stock_10	G10	aanava 3 211019	M20	50	ggaattgtgagcggataaca	colony_pcr_primer_plate	O22	40	tcgttttatttgatgcctgg	colony_pcr_primer_plate	O24	40	1002	colony_pcr_plate_7	H7	colony_pcr_plate_7#H07					FALSE	FALSE	N/A
697	pAN_00701	pks12_Ncom + debsTE + pPM021_MfeI_XhoI + lacI_lacUV5	SLIC/Gibson/CPEC	consolidated_gibson_plate_6	B9	consolidated_gibson_plate_6_QPLATE_2	C2	glycerol_stock_10	H10	aanava 3 211019	O20	50	ggaattgtgagcggataaca	colony_pcr_primer_plate	O22	40	tcgttttatttgatgcctgg	colony_pcr_primer_plate	O24	40	1002	colony_pcr_plate_7	A8	colony_pcr_plate_7#A08					FALSE	FALSE	N/A
697	pAN_00701	pks12_Ncom + debsTE + pPM021_MfeI_XhoI + lacI_lacUV5	SLIC/Gibson/CPEC	consolidated_gibson_plate_6	B9	consolidated_gibson_plate_6_QPLATE_2	C2	glycerol_stock_10	A11	aanava 3 211019	A22	50	ggaattgtgagcggataaca	colony_pcr_primer_plate	O22	40	tcgttttatttgatgcctgg	colony_pcr_primer_plate	O24	40	1002	colony_pcr_plate_7	B8	colony_pcr_plate_7#B08	879	78.58174394	18.936	35.4969	TRUE	TRUE	N/A
698	pAN_00702	pks12_Ncom + pikTE + pPM021_MfeI_XhoI + lacI_T7_6xHis_TEV	SLIC/Gibson/CPEC	consolidated_gibson_plate_6	C9	consolidated_gibson_plate_6_QPLATE_2	C3	glycerol_stock_10	B11	aanava 3 211019	C22	50	ggaattgtgagcggataaca	colony_pcr_primer_plate	O22	40	tcgttttatttgatgcctgg	colony_pcr_primer_plate	O24	40	1156	colony_pcr_plate_7	C8	colony_pcr_plate_7#C08	1539	89.67318839	3.2954	3.4862	TRUE	TRUE	N/A
698	pAN_00702	pks12_Ncom + pikTE + pPM021_MfeI_XhoI + lacI_T7_6xHis_TEV	SLIC/Gibson/CPEC	consolidated_gibson_plate_6	C9	consolidated_gibson_plate_6_QPLATE_2	C3	glycerol_stock_10	C11	aanava 3 211019	E22	50	ggaattgtgagcggataaca	colony_pcr_primer_plate	O22	40	tcgttttatttgatgcctgg	colony_pcr_primer_plate	O24	40	1156	colony_pcr_plate_7	D8	colony_pcr_plate_7#D08	1520	81.0540862	9.2674	9.6796	TRUE	TRUE	N/A
698	pAN_00702	pks12_Ncom + pikTE + pPM021_MfeI_XhoI + lacI_T7_6xHis_TEV	SLIC/Gibson/CPEC	consolidated_gibson_plate_6	C9	consolidated_gibson_plate_6_QPLATE_2	C3	glycerol_stock_10	D11	aanava 3 211019	G22	50	ggaattgtgagcggataaca	colony_pcr_primer_plate	O22	40	tcgttttatttgatgcctgg	colony_pcr_primer_plate	O24	40	1156	colony_pcr_plate_7	E8	colony_pcr_plate_7#E08	1539	103.9882957	2.5943	2.748	TRUE	TRUE	N/A
698	pAN_00702	pks12_Ncom + pikTE + pPM021_MfeI_XhoI + lacI_T7_6xHis_TEV	SLIC/Gibson/CPEC	consolidated_gibson_plate_6	C9	consolidated_gibson_plate_6_QPLATE_2	C3	glycerol_stock_10	E11	aanava 3 211019	I22	50	ggaattgtgagcggataaca	colony_pcr_primer_plate	O22	40	tcgttttatttgatgcctgg	colony_pcr_primer_plate	O24	40	1156	colony_pcr_plate_7	F8	colony_pcr_plate_7#F08	1520	95.76982004	3.688	3.9497	TRUE	TRUE	N/A
699	pAN_00703	pks12_Ncom + pikTE + pPM021_MfeI_XhoI + lacI_lacUV5	SLIC/Gibson/CPEC	consolidated_gibson_plate_6	D9	consolidated_gibson_plate_6_QPLATE_2	C4	glycerol_stock_10	F11	aanava 3 211019	K22	50	ggaattgtgagcggataaca	colony_pcr_primer_plate	O22	40	tcgttttatttgatgcctgg	colony_pcr_primer_plate	O24	40	1074	colony_pcr_plate_7	G8	colony_pcr_plate_7#G08	900	68.86219553	8.2552	15.1303	TRUE	TRUE	N/A
701	pAN_00705	pks12_Ncom + zeaTE + pPM021_MfeI_XhoI + lacI_lacUV5	SLIC/Gibson/CPEC	consolidated_gibson_plate_6	F9	consolidated_gibson_plate_6_QPLATE_2	C6	glycerol_stock_10	G11	aanava 3 211019	M22	50	ggaattgtgagcggataaca	colony_pcr_primer_plate	O22	40	tcgttttatttgatgcctgg	colony_pcr_primer_plate	O24	40	1185	colony_pcr_plate_7	H8	colony_pcr_plate_7#H08					FALSE	FALSE	N/A
701	pAN_00705	pks12_Ncom + zeaTE + pPM021_MfeI_XhoI + lacI_lacUV5	SLIC/Gibson/CPEC	consolidated_gibson_plate_6	F9	consolidated_gibson_plate_6_QPLATE_2	C6	glycerol_stock_10	H11	aanava 3 211019	O22	50	ggaattgtgagcggataaca	colony_pcr_primer_plate	O22	40	tcgttttatttgatgcctgg	colony_pcr_primer_plate	O24	40	1185	colony_pcr_plate_7	A9	colony_pcr_plate_7#A09					FALSE	FALSE	N/A
701	pAN_00705	pks12_Ncom + zeaTE + pPM021_MfeI_XhoI + lacI_lacUV5	SLIC/Gibson/CPEC	consolidated_gibson_plate_6	F9	consolidated_gibson_plate_6_QPLATE_2	C6	glycerol_stock_10	A12	aanava 3 211019	A24	50	ggaattgtgagcggataaca	colony_pcr_primer_plate	O22	40	tcgttttatttgatgcctgg	colony_pcr_primer_plate	O24	40	1185	colony_pcr_plate_7	B9	colony_pcr_plate_7#B09	996	75.83086644	15.8052	25.9366	TRUE	TRUE	N/A
701	pAN_00705	pks12_Ncom + zeaTE + pPM021_MfeI_XhoI + lacI_lacUV5	SLIC/Gibson/CPEC	consolidated_gibson_plate_6	F9	consolidated_gibson_plate_6_QPLATE_2	C6	glycerol_stock_10	B12	aanava 3 211019	C24	50	ggaattgtgagcggataaca	colony_pcr_primer_plate	O22	40	tcgttttatttgatgcctgg	colony_pcr_primer_plate	O24	40	1185	colony_pcr_plate_7	C9	colony_pcr_plate_7#C09	991	82.18160262	18.4381	30.5617	TRUE	TRUE	N/A
702	pAN_00706	pks12_Ncom + flvTE + pPM021_MfeI_XhoI + lacI_T7_6xHis_TEV	SLIC/Gibson/CPEC	consolidated_gibson_plate_6	G9	consolidated_gibson_plate_6_QPLATE_2	C7	glycerol_stock_10	C12	aanava 3 211019	E24	50	ggaattgtgagcggataaca	colony_pcr_primer_plate	O22	40	tcgttttatttgatgcctgg	colony_pcr_primer_plate	O24	40	1153	colony_pcr_plate_7	D9	colony_pcr_plate_7#D09					FALSE	TRUE	N/A
702	pAN_00706	pks12_Ncom + flvTE + pPM021_MfeI_XhoI + lacI_T7_6xHis_TEV	SLIC/Gibson/CPEC	consolidated_gibson_plate_6	G9	consolidated_gibson_plate_6_QPLATE_2	C7	glycerol_stock_10	D12	aanava 3 211019	G24	50	ggaattgtgagcggataaca	colony_pcr_primer_plate	O22	40	tcgttttatttgatgcctgg	colony_pcr_primer_plate	O24	40	1153	colony_pcr_plate_7	E9	colony_pcr_plate_7#E09	516	74.04727192	8.3803	26.7248	FALSE	TRUE	N/A
702	pAN_00706	pks12_Ncom + flvTE + pPM021_MfeI_XhoI + lacI_T7_6xHis_TEV	SLIC/Gibson/CPEC	consolidated_gibson_plate_6	G9	consolidated_gibson_plate_6_QPLATE_2	C7	glycerol_stock_10	E12	aanava 3 211019	I24	50	ggaattgtgagcggataaca	colony_pcr_primer_plate	O22	40	tcgttttatttgatgcctgg	colony_pcr_primer_plate	O24	40	1153	colony_pcr_plate_7	F9	colony_pcr_plate_7#F09					FALSE	FALSE	N/A
702	pAN_00706	pks12_Ncom + flvTE + pPM021_MfeI_XhoI + lacI_T7_6xHis_TEV	SLIC/Gibson/CPEC	consolidated_gibson_plate_6	G9	consolidated_gibson_plate_6_QPLATE_2	C7	glycerol_stock_10	F12	aanava 3 211019	K24	50	ggaattgtgagcggataaca	colony_pcr_primer_plate	O22	40	tcgttttatttgatgcctgg	colony_pcr_primer_plate	O24	40	1153	colony_pcr_plate_7	G9	colony_pcr_plate_7#G09					FALSE	FALSE	N/A
703	pAN_00707	pks12_Ncom + flvTE + pPM021_MfeI_XhoI + lacI_lacUV5	SLIC/Gibson/CPEC	consolidated_gibson_plate_6	H9	consolidated_gibson_plate_6_QPLATE_2	C8	glycerol_stock_11	A1	aanava 3 211019	B1	50	ggaattgtgagcggataaca	colony_pcr_primer_plate	O22	40	tcgttttatttgatgcctgg	colony_pcr_primer_plate	O24	40	1071	colony_pcr_plate_7	H9	colony_pcr_plate_7#H09					FALSE	FALSE	N/A
703	pAN_00707	pks12_Ncom + flvTE + pPM021_MfeI_XhoI + lacI_lacUV5	SLIC/Gibson/CPEC	consolidated_gibson_plate_6	H9	consolidated_gibson_plate_6_QPLATE_2	C8	glycerol_stock_11	B1	aanava 3 211019	D1	50	ggaattgtgagcggataaca	colony_pcr_primer_plate	O22	40	tcgttttatttgatgcctgg	colony_pcr_primer_plate	O24	40	1071	colony_pcr_plate_7	A10	colony_pcr_plate_7#A10					FALSE	FALSE	N/A
703	pAN_00707	pks12_Ncom + flvTE + pPM021_MfeI_XhoI + lacI_lacUV5	SLIC/Gibson/CPEC	consolidated_gibson_plate_6	H9	consolidated_gibson_plate_6_QPLATE_2	C8	glycerol_stock_11	C1	aanava 3 211019	F1	50	ggaattgtgagcggataaca	colony_pcr_primer_plate	O22	40	tcgttttatttgatgcctgg	colony_pcr_primer_plate	O24	40	1071	colony_pcr_plate_7	B10	colony_pcr_plate_7#B10	300	59.43067977	2.545	14.0013	FALSE	TRUE	N/A
703	pAN_00707	pks12_Ncom + flvTE + pPM021_MfeI_XhoI + lacI_lacUV5	SLIC/Gibson/CPEC	consolidated_gibson_plate_6	H9	consolidated_gibson_plate_6_QPLATE_2	C8	glycerol_stock_11	D1	aanava 3 211019	H1	50	ggaattgtgagcggataaca	colony_pcr_primer_plate	O22	40	tcgttttatttgatgcctgg	colony_pcr_primer_plate	O24	40	1071	colony_pcr_plate_7	C10	colony_pcr_plate_7#C10					FALSE	TRUE	N/A
704	pAN_00708	pks12_Ncom + borTE + pPM021_MfeI_XhoI + lacI_T7_6xHis_TEV	SLIC/Gibson/CPEC	consolidated_gibson_plate_6	A10	consolidated_gibson_plate_6_QPLATE_2	D1	glycerol_stock_11	E1	aanava 3 211019	J1	50	ggaattgtgagcggataaca	colony_pcr_primer_plate	O22	40	tcgttttatttgatgcctgg	colony_pcr_primer_plate	O24	40	1111	colony_pcr_plate_7	D10	colony_pcr_plate_7#D10	961	91.05527514	7.3783	12.5715	TRUE	TRUE	N/A
704	pAN_00708	pks12_Ncom + borTE + pPM021_MfeI_XhoI + lacI_T7_6xHis_TEV	SLIC/Gibson/CPEC	consolidated_gibson_plate_6	A10	consolidated_gibson_plate_6_QPLATE_2	D1	glycerol_stock_11	F1	aanava 3 211019	L1	50	ggaattgtgagcggataaca	colony_pcr_primer_plate	O22	40	tcgttttatttgatgcctgg	colony_pcr_primer_plate	O24	40	1111	colony_pcr_plate_7	E10	colony_pcr_plate_7#E10	957	91.74181743	4.9136	8.372	TRUE	TRUE	N/A
704	pAN_00708	pks12_Ncom + borTE + pPM021_MfeI_XhoI + lacI_T7_6xHis_TEV	SLIC/Gibson/CPEC	consolidated_gibson_plate_6	A10	consolidated_gibson_plate_6_QPLATE_2	D1	glycerol_stock_11	G1	aanava 3 211019	N1	50	ggaattgtgagcggataaca	colony_pcr_primer_plate	O22	40	tcgttttatttgatgcctgg	colony_pcr_primer_plate	O24	40	1111	colony_pcr_plate_7	F10	colony_pcr_plate_7#F10	961	87.30706392	8.6035	14.7507	TRUE	TRUE	N/A
704	pAN_00708	pks12_Ncom + borTE + pPM021_MfeI_XhoI + lacI_T7_6xHis_TEV	SLIC/Gibson/CPEC	consolidated_gibson_plate_6	A10	consolidated_gibson_plate_6_QPLATE_2	D1	glycerol_stock_11	H1	aanava 3 211019	P1	50	ggaattgtgagcggataaca	colony_pcr_primer_plate	O22	40	tcgttttatttgatgcctgg	colony_pcr_primer_plate	O24	40	1111	colony_pcr_plate_7	G10	colony_pcr_plate_7#G10					FALSE	FALSE	N/A
705	pAN_00709	pks12_Ncom + borTE + pPM021_MfeI_XhoI + lacI_lacUV5	SLIC/Gibson/CPEC	consolidated_gibson_plate_6	B10	consolidated_gibson_plate_6_QPLATE_2	D2	glycerol_stock_11	A2	aanava 3 211019	B3	50	ggaattgtgagcggataaca	colony_pcr_primer_plate	O22	40	tcgttttatttgatgcctgg	colony_pcr_primer_plate	O24	40	1029	colony_pcr_plate_7	H10	colony_pcr_plate_7#H10					FALSE	FALSE	N/A
705	pAN_00709	pks12_Ncom + borTE + pPM021_MfeI_XhoI + lacI_lacUV5	SLIC/Gibson/CPEC	consolidated_gibson_plate_6	B10	consolidated_gibson_plate_6_QPLATE_2	D2	glycerol_stock_11	B2	aanava 3 211019	D3	50	ggaattgtgagcggataaca	colony_pcr_primer_plate	O22	40	tcgttttatttgatgcctgg	colony_pcr_primer_plate	O24	40	1029	colony_pcr_plate_7	A11	colony_pcr_plate_7#A11					FALSE	FALSE	N/A
705	pAN_00709	pks12_Ncom + borTE + pPM021_MfeI_XhoI + lacI_lacUV5	SLIC/Gibson/CPEC	consolidated_gibson_plate_6	B10	consolidated_gibson_plate_6_QPLATE_2	D2	glycerol_stock_11	C2	aanava 3 211019	F3	50	ggaattgtgagcggataaca	colony_pcr_primer_plate	O22	40	tcgttttatttgatgcctgg	colony_pcr_primer_plate	O24	40	1029	colony_pcr_plate_7	B11	colony_pcr_plate_7#B11					FALSE	FALSE	N/A
705	pAN_00709	pks12_Ncom + borTE + pPM021_MfeI_XhoI + lacI_lacUV5	SLIC/Gibson/CPEC	consolidated_gibson_plate_6	B10	consolidated_gibson_plate_6_QPLATE_2	D2	glycerol_stock_11	D2	aanava 3 211019	H3	50	ggaattgtgagcggataaca	colony_pcr_primer_plate	O22	40	tcgttttatttgatgcctgg	colony_pcr_primer_plate	O24	40	1029	colony_pcr_plate_7	C11	colony_pcr_plate_7#C11	909	75.12890082	8.0578	14.4943	TRUE	TRUE	N/A
708	pAN_00712	pks12_Ncom + blv75TE + pPM021_MfeI_XhoI + lacI_T7_6xHis_TEV	SLIC/Gibson/CPEC	consolidated_gibson_plate_6	C10	consolidated_gibson_plate_6_QPLATE_2	D3	glycerol_stock_11	E2	aanava 3 211019	J3	50	ggaattgtgagcggataaca	colony_pcr_primer_plate	O22	40	tcgttttatttgatgcctgg	colony_pcr_primer_plate	O24	40	1177	colony_pcr_plate_7	D11	colony_pcr_plate_7#D11					FALSE	TRUE	N/A
709	pAN_00713	pks12_Ncom + blv75TE + pPM021_MfeI_XhoI + lacI_lacUV5	SLIC/Gibson/CPEC	consolidated_gibson_plate_6	D10	consolidated_gibson_plate_6_QPLATE_2	D4	glycerol_stock_11	F2	aanava 3 211019	L3	50	ggaattgtgagcggataaca	colony_pcr_primer_plate	O22	40	tcgttttatttgatgcctgg	colony_pcr_primer_plate	O24	40	1095	colony_pcr_plate_7	E11	colony_pcr_plate_7#E11					FALSE	TRUE	N/A
710	pAN_00714	pks12_Ncom + ppsTE + pPM021_MfeI_XhoI + lacI_T7_6xHis_TEV	SLIC/Gibson/CPEC	consolidated_gibson_plate_6	E10	consolidated_gibson_plate_6_QPLATE_2	D5	glycerol_stock_11	G2	aanava 3 211019	N3	50	ggaattgtgagcggataaca	colony_pcr_primer_plate	O22	40	tcgttttatttgatgcctgg	colony_pcr_primer_plate	O24	40	1588	colony_pcr_plate_7	F11	colony_pcr_plate_7#F11					FALSE	FALSE	N/A
710	pAN_00714	pks12_Ncom + ppsTE + pPM021_MfeI_XhoI + lacI_T7_6xHis_TEV	SLIC/Gibson/CPEC	consolidated_gibson_plate_6	E10	consolidated_gibson_plate_6_QPLATE_2	D5	glycerol_stock_11	H2	aanava 3 211019	P3	50	ggaattgtgagcggataaca	colony_pcr_primer_plate	O22	40	tcgttttatttgatgcctgg	colony_pcr_primer_plate	O24	40	1588	colony_pcr_plate_7	G11	colony_pcr_plate_7#G11					FALSE	FALSE	N/A
710	pAN_00714	pks12_Ncom + ppsTE + pPM021_MfeI_XhoI + lacI_T7_6xHis_TEV	SLIC/Gibson/CPEC	consolidated_gibson_plate_6	E10	consolidated_gibson_plate_6_QPLATE_2	D5	glycerol_stock_11	A3	aanava 3 211019	B5	50	ggaattgtgagcggataaca	colony_pcr_primer_plate	O22	40	tcgttttatttgatgcctgg	colony_pcr_primer_plate	O24	40	1588	colony_pcr_plate_7	H11	colony_pcr_plate_7#H11					FALSE	FALSE	N/A
710	pAN_00714	pks12_Ncom + ppsTE + pPM021_MfeI_XhoI + lacI_T7_6xHis_TEV	SLIC/Gibson/CPEC	consolidated_gibson_plate_6	E10	consolidated_gibson_plate_6_QPLATE_2	D5	glycerol_stock_11	B3	aanava 3 211019	D5	50	ggaattgtgagcggataaca	colony_pcr_primer_plate	O22	40	tcgttttatttgatgcctgg	colony_pcr_primer_plate	O24	40	1588	colony_pcr_plate_7	A12	colony_pcr_plate_7#A12					FALSE	FALSE	N/A
712	pAN_00716	pks12_Ncom + debsTEshort + pPM021_MfeI_XhoI + lacI_T7_6xHis_TEV	SLIC/Gibson/CPEC	consolidated_gibson_plate_6	G10	consolidated_gibson_plate_6_QPLATE_2	D7	glycerol_stock_11	C3	aanava 3 211019	F5	50	ggaattgtgagcggataaca	colony_pcr_primer_plate	O22	40	tcgttttatttgatgcctgg	colony_pcr_primer_plate	O24	40	925	colony_pcr_plate_7	B12	colony_pcr_plate_7#B12					FALSE	FALSE	N/A
712	pAN_00716	pks12_Ncom + debsTEshort + pPM021_MfeI_XhoI + lacI_T7_6xHis_TEV	SLIC/Gibson/CPEC	consolidated_gibson_plate_6	G10	consolidated_gibson_plate_6_QPLATE_2	D7	glycerol_stock_11	D3	aanava 3 211019	H5	50	ggaattgtgagcggataaca	colony_pcr_primer_plate	O22	40	tcgttttatttgatgcctgg	colony_pcr_primer_plate	O24	40	925	colony_pcr_plate_7	C12	colony_pcr_plate_7#C12					FALSE	TRUE	N/A
712	pAN_00716	pks12_Ncom + debsTEshort + pPM021_MfeI_XhoI + lacI_T7_6xHis_TEV	SLIC/Gibson/CPEC	consolidated_gibson_plate_6	G10	consolidated_gibson_plate_6_QPLATE_2	D7	glycerol_stock_11	E3	aanava 3 211019	J5	50	ggaattgtgagcggataaca	colony_pcr_primer_plate	O22	40	tcgttttatttgatgcctgg	colony_pcr_primer_plate	O24	40	925	colony_pcr_plate_7	D12	colony_pcr_plate_7#D12	822	77.39912189	2.2212	4.4691	TRUE	TRUE	N/A
712	pAN_00716	pks12_Ncom + debsTEshort + pPM021_MfeI_XhoI + lacI_T7_6xHis_TEV	SLIC/Gibson/CPEC	consolidated_gibson_plate_6	G10	consolidated_gibson_plate_6_QPLATE_2	D7	glycerol_stock_11	F3	aanava 3 211019	L5	50	ggaattgtgagcggataaca	colony_pcr_primer_plate	O22	40	tcgttttatttgatgcctgg	colony_pcr_primer_plate	O24	40	925	colony_pcr_plate_7	E12	colony_pcr_plate_7#E12					FALSE	FALSE	N/A
713	pAN_00717	pks12_Ncom + debsTEshort + pPM021_MfeI_XhoI + lacI_lacUV5	SLIC/Gibson/CPEC	consolidated_gibson_plate_6	H10	consolidated_gibson_plate_6_QPLATE_2	D8	glycerol_stock_11	G3	aanava 3 211019	N5	50	ggaattgtgagcggataaca	colony_pcr_primer_plate	O22	40	tcgttttatttgatgcctgg	colony_pcr_primer_plate	O24	40	843	colony_pcr_plate_7	F12	colony_pcr_plate_7#F12					FALSE	FALSE	N/A
713	pAN_00717	pks12_Ncom + debsTEshort + pPM021_MfeI_XhoI + lacI_lacUV5	SLIC/Gibson/CPEC	consolidated_gibson_plate_6	H10	consolidated_gibson_plate_6_QPLATE_2	D8	glycerol_stock_11	H3	aanava 3 211019	P5	50	ggaattgtgagcggataaca	colony_pcr_primer_plate	O22	40	tcgttttatttgatgcctgg	colony_pcr_primer_plate	O24	40	843	colony_pcr_plate_7	G12	colony_pcr_plate_7#G12					FALSE	FALSE	N/A
713	pAN_00717	pks12_Ncom + debsTEshort + pPM021_MfeI_XhoI + lacI_lacUV5	SLIC/Gibson/CPEC	consolidated_gibson_plate_6	H10	consolidated_gibson_plate_6_QPLATE_2	D8	glycerol_stock_11	A4	aanava 3 211019	B7	50	ggaattgtgagcggataaca	colony_pcr_primer_plate	O22	40	tcgttttatttgatgcctgg	colony_pcr_primer_plate	O24	40	843	colony_pcr_plate_7	H12	colony_pcr_plate_7#H12					FALSE	FALSE	N/A
713	pAN_00717	pks12_Ncom + debsTEshort + pPM021_MfeI_XhoI + lacI_lacUV5	SLIC/Gibson/CPEC	consolidated_gibson_plate_6	H10	consolidated_gibson_plate_6_QPLATE_2	D8	glycerol_stock_11	B4	aanava 3 211019	D7	50	ggaattgtgagcggataaca	colony_pcr_primer_plate	O22	40	tcgttttatttgatgcctgg	colony_pcr_primer_plate	O24	40	843	colony_pcr_plate_8	A1	colony_pcr_plate_8#A01					FALSE	TRUE	N/A
714	pAN_00718	pks12_Ncom + eryM1_KS + lipM1_AT_ACP + mlsA8_Ccom + pPM021_MfeI_XhoI + lacI_T7_6xHis_TEV	SLIC/Gibson/CPEC	consolidated_gibson_plate_6	A11	consolidated_gibson_plate_6_QPLATE_2	E1	glycerol_stock_11	C4	aanava 3 211019	F7	50	ggaattgtgagcggataaca	colony_pcr_primer_plate	O22	40	tcgttttatttgatgcctgg	colony_pcr_primer_plate	O24	40	5161	colony_pcr_plate_8	B1	colony_pcr_plate_8#B01					FALSE	FALSE	N/A
714	pAN_00718	pks12_Ncom + eryM1_KS + lipM1_AT_ACP + mlsA8_Ccom + pPM021_MfeI_XhoI + lacI_T7_6xHis_TEV	SLIC/Gibson/CPEC	consolidated_gibson_plate_6	A11	consolidated_gibson_plate_6_QPLATE_2	E1	glycerol_stock_11	D4	aanava 3 211019	H7	50	ggaattgtgagcggataaca	colony_pcr_primer_plate	O22	40	tcgttttatttgatgcctgg	colony_pcr_primer_plate	O24	40	5161	colony_pcr_plate_8	C1	colony_pcr_plate_8#C01					FALSE	FALSE	N/A
714	pAN_00718	pks12_Ncom + eryM1_KS + lipM1_AT_ACP + mlsA8_Ccom + pPM021_MfeI_XhoI + lacI_T7_6xHis_TEV	SLIC/Gibson/CPEC	consolidated_gibson_plate_6	A11	consolidated_gibson_plate_6_QPLATE_2	E1	glycerol_stock_11	E4	aanava 3 211019	J7	50	ggaattgtgagcggataaca	colony_pcr_primer_plate	O22	40	tcgttttatttgatgcctgg	colony_pcr_primer_plate	O24	40	5161	colony_pcr_plate_8	D1	colony_pcr_plate_8#D01					FALSE	FALSE	N/A
714	pAN_00718	pks12_Ncom + eryM1_KS + lipM1_AT_ACP + mlsA8_Ccom + pPM021_MfeI_XhoI + lacI_T7_6xHis_TEV	SLIC/Gibson/CPEC	consolidated_gibson_plate_6	A11	consolidated_gibson_plate_6_QPLATE_2	E1	glycerol_stock_11	F4	aanava 3 211019	L7	50	ggaattgtgagcggataaca	colony_pcr_primer_plate	O22	40	tcgttttatttgatgcctgg	colony_pcr_primer_plate	O24	40	5161	colony_pcr_plate_8	E1	colony_pcr_plate_8#E01					FALSE	FALSE	N/A
715	pAN_00719	pks12_Ncom + eryM1_KS + lipM1_AT_ACP + mlsA8_Ccom + pPM021_MfeI_XhoI + lacI_lacUV5	SLIC/Gibson/CPEC	consolidated_gibson_plate_6	B11	consolidated_gibson_plate_6_QPLATE_2	E2	glycerol_stock_11	G4	aanava 3 211019	N7	50	ggaattgtgagcggataaca	colony_pcr_primer_plate	O22	40	tcgttttatttgatgcctgg	colony_pcr_primer_plate	O24	40	5079	colony_pcr_plate_8	F1	colony_pcr_plate_8#F01					FALSE	FALSE	N/A
715	pAN_00719	pks12_Ncom + eryM1_KS + lipM1_AT_ACP + mlsA8_Ccom + pPM021_MfeI_XhoI + lacI_lacUV5	SLIC/Gibson/CPEC	consolidated_gibson_plate_6	B11	consolidated_gibson_plate_6_QPLATE_2	E2	glycerol_stock_11	H4	aanava 3 211019	P7	50	ggaattgtgagcggataaca	colony_pcr_primer_plate	O22	40	tcgttttatttgatgcctgg	colony_pcr_primer_plate	O24	40	5079	colony_pcr_plate_8	G1	colony_pcr_plate_8#G01					FALSE	FALSE	N/A
715	pAN_00719	pks12_Ncom + eryM1_KS + lipM1_AT_ACP + mlsA8_Ccom + pPM021_MfeI_XhoI + lacI_lacUV5	SLIC/Gibson/CPEC	consolidated_gibson_plate_6	B11	consolidated_gibson_plate_6_QPLATE_2	E2	glycerol_stock_11	A5	aanava 3 211019	B9	50	ggaattgtgagcggataaca	colony_pcr_primer_plate	O22	40	tcgttttatttgatgcctgg	colony_pcr_primer_plate	O24	40	5079	colony_pcr_plate_8	H1	colony_pcr_plate_8#H01					FALSE	FALSE	N/A
715	pAN_00719	pks12_Ncom + eryM1_KS + lipM1_AT_ACP + mlsA8_Ccom + pPM021_MfeI_XhoI + lacI_lacUV5	SLIC/Gibson/CPEC	consolidated_gibson_plate_6	B11	consolidated_gibson_plate_6_QPLATE_2	E2	glycerol_stock_11	B5	aanava 3 211019	D9	50	ggaattgtgagcggataaca	colony_pcr_primer_plate	O22	40	tcgttttatttgatgcctgg	colony_pcr_primer_plate	O24	40	5079	colony_pcr_plate_8	A2	colony_pcr_plate_8#A02					FALSE	FALSE	N/A
716	pAN_00720	pks12_Ncom + eryM1_KS + spnM1_AT_ACP + mlsA8_Ccom + pPM021_MfeI_XhoI + lacI_T7_6xHis_TEV	SLIC/Gibson/CPEC	consolidated_gibson_plate_6	C11	consolidated_gibson_plate_6_QPLATE_2	E3	glycerol_stock_11	C5	aanava 3 211019	F9	50	ggaattgtgagcggataaca	colony_pcr_primer_plate	O22	40	tcgttttatttgatgcctgg	colony_pcr_primer_plate	O24	40	5149	colony_pcr_plate_8	B2	colony_pcr_plate_8#B02					FALSE	FALSE	N/A
716	pAN_00720	pks12_Ncom + eryM1_KS + spnM1_AT_ACP + mlsA8_Ccom + pPM021_MfeI_XhoI + lacI_T7_6xHis_TEV	SLIC/Gibson/CPEC	consolidated_gibson_plate_6	C11	consolidated_gibson_plate_6_QPLATE_2	E3	glycerol_stock_11	D5	aanava 3 211019	H9	50	ggaattgtgagcggataaca	colony_pcr_primer_plate	O22	40	tcgttttatttgatgcctgg	colony_pcr_primer_plate	O24	40	5149	colony_pcr_plate_8	C2	colony_pcr_plate_8#C02					FALSE	FALSE	N/A
716	pAN_00720	pks12_Ncom + eryM1_KS + spnM1_AT_ACP + mlsA8_Ccom + pPM021_MfeI_XhoI + lacI_T7_6xHis_TEV	SLIC/Gibson/CPEC	consolidated_gibson_plate_6	C11	consolidated_gibson_plate_6_QPLATE_2	E3	glycerol_stock_11	E5	aanava 3 211019	J9	50	ggaattgtgagcggataaca	colony_pcr_primer_plate	O22	40	tcgttttatttgatgcctgg	colony_pcr_primer_plate	O24	40	5149	colony_pcr_plate_8	D2	colony_pcr_plate_8#D02					FALSE	FALSE	N/A
716	pAN_00720	pks12_Ncom + eryM1_KS + spnM1_AT_ACP + mlsA8_Ccom + pPM021_MfeI_XhoI + lacI_T7_6xHis_TEV	SLIC/Gibson/CPEC	consolidated_gibson_plate_6	C11	consolidated_gibson_plate_6_QPLATE_2	E3	glycerol_stock_11	F5	aanava 3 211019	L9	50	ggaattgtgagcggataaca	colony_pcr_primer_plate	O22	40	tcgttttatttgatgcctgg	colony_pcr_primer_plate	O24	40	5149	colony_pcr_plate_8	E2	colony_pcr_plate_8#E02					FALSE	FALSE	N/A
719	pAN_00723	pks12_Ncom + eryM1_KS + pikM1_AT_ACP + mlsA8_Ccom + pPM021_MfeI_XhoI + lacI_lacUV5	SLIC/Gibson/CPEC	consolidated_gibson_plate_6	F11	consolidated_gibson_plate_6_QPLATE_2	E6	glycerol_stock_11	G5	aanava 3 211019	N9	50	ggaattgtgagcggataaca	colony_pcr_primer_plate	O22	40	tcgttttatttgatgcctgg	colony_pcr_primer_plate	O24	40	4860	colony_pcr_plate_8	F2	colony_pcr_plate_8#F02					FALSE	FALSE	N/A
719	pAN_00723	pks12_Ncom + eryM1_KS + pikM1_AT_ACP + mlsA8_Ccom + pPM021_MfeI_XhoI + lacI_lacUV5	SLIC/Gibson/CPEC	consolidated_gibson_plate_6	F11	consolidated_gibson_plate_6_QPLATE_2	E6	glycerol_stock_11	H5	aanava 3 211019	P9	50	ggaattgtgagcggataaca	colony_pcr_primer_plate	O22	40	tcgttttatttgatgcctgg	colony_pcr_primer_plate	O24	40	4860	colony_pcr_plate_8	G2	colony_pcr_plate_8#G02					FALSE	FALSE	N/A
719	pAN_00723	pks12_Ncom + eryM1_KS + pikM1_AT_ACP + mlsA8_Ccom + pPM021_MfeI_XhoI + lacI_lacUV5	SLIC/Gibson/CPEC	consolidated_gibson_plate_6	F11	consolidated_gibson_plate_6_QPLATE_2	E6	glycerol_stock_11	A6	aanava 3 211019	B11	50	ggaattgtgagcggataaca	colony_pcr_primer_plate	O22	40	tcgttttatttgatgcctgg	colony_pcr_primer_plate	O24	40	4860	colony_pcr_plate_8	H2	colony_pcr_plate_8#H02					FALSE	FALSE	N/A
719	pAN_00723	pks12_Ncom + eryM1_KS + pikM1_AT_ACP + mlsA8_Ccom + pPM021_MfeI_XhoI + lacI_lacUV5	SLIC/Gibson/CPEC	consolidated_gibson_plate_6	F11	consolidated_gibson_plate_6_QPLATE_2	E6	glycerol_stock_11	B6	aanava 3 211019	D11	50	ggaattgtgagcggataaca	colony_pcr_primer_plate	O22	40	tcgttttatttgatgcctgg	colony_pcr_primer_plate	O24	40	4860	colony_pcr_plate_8	A3	colony_pcr_plate_8#A03					FALSE	FALSE	N/A
720	pAN_00724	pks12_Ncom + eryM1_KS + mlsB1_AT_ACP + mlsA8_Ccom + pPM021_MfeI_XhoI + lacI_T7_6xHis_TEV	SLIC/Gibson/CPEC	consolidated_gibson_plate_6	G11	consolidated_gibson_plate_6_QPLATE_2	E7	glycerol_stock_11	C6	aanava 3 211019	F11	50	ggaattgtgagcggataaca	colony_pcr_primer_plate	O22	40	tcgttttatttgatgcctgg	colony_pcr_primer_plate	O24	40	5131	colony_pcr_plate_8	B3	colony_pcr_plate_8#B03					FALSE	FALSE	N/A
720	pAN_00724	pks12_Ncom + eryM1_KS + mlsB1_AT_ACP + mlsA8_Ccom + pPM021_MfeI_XhoI + lacI_T7_6xHis_TEV	SLIC/Gibson/CPEC	consolidated_gibson_plate_6	G11	consolidated_gibson_plate_6_QPLATE_2	E7	glycerol_stock_11	D6	aanava 3 211019	H11	50	ggaattgtgagcggataaca	colony_pcr_primer_plate	O22	40	tcgttttatttgatgcctgg	colony_pcr_primer_plate	O24	40	5131	colony_pcr_plate_8	C3	colony_pcr_plate_8#C03					FALSE	FALSE	N/A
720	pAN_00724	pks12_Ncom + eryM1_KS + mlsB1_AT_ACP + mlsA8_Ccom + pPM021_MfeI_XhoI + lacI_T7_6xHis_TEV	SLIC/Gibson/CPEC	consolidated_gibson_plate_6	G11	consolidated_gibson_plate_6_QPLATE_2	E7	glycerol_stock_11	E6	aanava 3 211019	J11	50	ggaattgtgagcggataaca	colony_pcr_primer_plate	O22	40	tcgttttatttgatgcctgg	colony_pcr_primer_plate	O24	40	5131	colony_pcr_plate_8	D3	colony_pcr_plate_8#D03					FALSE	FALSE	N/A
720	pAN_00724	pks12_Ncom + eryM1_KS + mlsB1_AT_ACP + mlsA8_Ccom + pPM021_MfeI_XhoI + lacI_T7_6xHis_TEV	SLIC/Gibson/CPEC	consolidated_gibson_plate_6	G11	consolidated_gibson_plate_6_QPLATE_2	E7	glycerol_stock_11	F6	aanava 3 211019	L11	50	ggaattgtgagcggataaca	colony_pcr_primer_plate	O22	40	tcgttttatttgatgcctgg	colony_pcr_primer_plate	O24	40	5131	colony_pcr_plate_8	E3	colony_pcr_plate_8#E03					FALSE	FALSE	N/A
721	pAN_00725	pks12_Ncom + eryM1_KS + mlsB1_AT_ACP + mlsA8_Ccom + pPM021_MfeI_XhoI + lacI_lacUV5	SLIC/Gibson/CPEC	consolidated_gibson_plate_6	H11	consolidated_gibson_plate_6_QPLATE_2	E8	glycerol_stock_11	G6	aanava 3 211019	N11	50	ggaattgtgagcggataaca	colony_pcr_primer_plate	O22	40	tcgttttatttgatgcctgg	colony_pcr_primer_plate	O24	40	5049	colony_pcr_plate_8	F3	colony_pcr_plate_8#F03					FALSE	FALSE	N/A
721	pAN_00725	pks12_Ncom + eryM1_KS + mlsB1_AT_ACP + mlsA8_Ccom + pPM021_MfeI_XhoI + lacI_lacUV5	SLIC/Gibson/CPEC	consolidated_gibson_plate_6	H11	consolidated_gibson_plate_6_QPLATE_2	E8	glycerol_stock_11	H6	aanava 3 211019	P11	50	ggaattgtgagcggataaca	colony_pcr_primer_plate	O22	40	tcgttttatttgatgcctgg	colony_pcr_primer_plate	O24	40	5049	colony_pcr_plate_8	G3	colony_pcr_plate_8#G03					FALSE	FALSE	N/A
721	pAN_00725	pks12_Ncom + eryM1_KS + mlsB1_AT_ACP + mlsA8_Ccom + pPM021_MfeI_XhoI + lacI_lacUV5	SLIC/Gibson/CPEC	consolidated_gibson_plate_6	H11	consolidated_gibson_plate_6_QPLATE_2	E8	glycerol_stock_11	A7	aanava 3 211019	B13	50	ggaattgtgagcggataaca	colony_pcr_primer_plate	O22	40	tcgttttatttgatgcctgg	colony_pcr_primer_plate	O24	40	5049	colony_pcr_plate_8	H3	colony_pcr_plate_8#H03					FALSE	FALSE	N/A
721	pAN_00725	pks12_Ncom + eryM1_KS + mlsB1_AT_ACP + mlsA8_Ccom + pPM021_MfeI_XhoI + lacI_lacUV5	SLIC/Gibson/CPEC	consolidated_gibson_plate_6	H11	consolidated_gibson_plate_6_QPLATE_2	E8	glycerol_stock_11	B7	aanava 3 211019	D13	50	ggaattgtgagcggataaca	colony_pcr_primer_plate	O22	40	tcgttttatttgatgcctgg	colony_pcr_primer_plate	O24	40	5049	colony_pcr_plate_8	A4	colony_pcr_plate_8#A04					FALSE	FALSE	N/A
722	pAN_00726	pks12_Ncom + eryM1_KS + pks12M1_AT_ACP + mlsA8_Ccom + pPM021_MfeI_XhoI + lacI_T7_6xHis_TEV	SLIC/Gibson/CPEC	consolidated_gibson_plate_6	A12	consolidated_gibson_plate_6_QPLATE_2	F1	glycerol_stock_11	C7	aanava 3 211019	F13	50	ggaattgtgagcggataaca	colony_pcr_primer_plate	O22	40	tcgttttatttgatgcctgg	colony_pcr_primer_plate	O24	40	6583	colony_pcr_plate_8	B4	colony_pcr_plate_8#B04					FALSE	FALSE	N/A
722	pAN_00726	pks12_Ncom + eryM1_KS + pks12M1_AT_ACP + mlsA8_Ccom + pPM021_MfeI_XhoI + lacI_T7_6xHis_TEV	SLIC/Gibson/CPEC	consolidated_gibson_plate_6	A12	consolidated_gibson_plate_6_QPLATE_2	F1	glycerol_stock_11	D7	aanava 3 211019	H13	50	ggaattgtgagcggataaca	colony_pcr_primer_plate	O22	40	tcgttttatttgatgcctgg	colony_pcr_primer_plate	O24	40	6583	colony_pcr_plate_8	C4	colony_pcr_plate_8#C04					FALSE	FALSE	N/A
722	pAN_00726	pks12_Ncom + eryM1_KS + pks12M1_AT_ACP + mlsA8_Ccom + pPM021_MfeI_XhoI + lacI_T7_6xHis_TEV	SLIC/Gibson/CPEC	consolidated_gibson_plate_6	A12	consolidated_gibson_plate_6_QPLATE_2	F1	glycerol_stock_11	E7	aanava 3 211019	J13	50	ggaattgtgagcggataaca	colony_pcr_primer_plate	O22	40	tcgttttatttgatgcctgg	colony_pcr_primer_plate	O24	40	6583	colony_pcr_plate_8	D4	colony_pcr_plate_8#D04					FALSE	FALSE	N/A
722	pAN_00726	pks12_Ncom + eryM1_KS + pks12M1_AT_ACP + mlsA8_Ccom + pPM021_MfeI_XhoI + lacI_T7_6xHis_TEV	SLIC/Gibson/CPEC	consolidated_gibson_plate_6	A12	consolidated_gibson_plate_6_QPLATE_2	F1	glycerol_stock_11	F7	aanava 3 211019	L13	50	ggaattgtgagcggataaca	colony_pcr_primer_plate	O22	40	tcgttttatttgatgcctgg	colony_pcr_primer_plate	O24	40	6583	colony_pcr_plate_8	E4	colony_pcr_plate_8#E04					FALSE	FALSE	N/A
723	pAN_00727	pks12_Ncom + eryM1_KS + pks12M1_AT_ACP + mlsA8_Ccom + pPM021_MfeI_XhoI + lacI_lacUV5	SLIC/Gibson/CPEC	consolidated_gibson_plate_6	B12	consolidated_gibson_plate_6_QPLATE_2	F2	glycerol_stock_11	G7	aanava 3 211019	N13	50	ggaattgtgagcggataaca	colony_pcr_primer_plate	O22	40	tcgttttatttgatgcctgg	colony_pcr_primer_plate	O24	40	6501	colony_pcr_plate_8	F4	colony_pcr_plate_8#F04					FALSE	FALSE	N/A
723	pAN_00727	pks12_Ncom + eryM1_KS + pks12M1_AT_ACP + mlsA8_Ccom + pPM021_MfeI_XhoI + lacI_lacUV5	SLIC/Gibson/CPEC	consolidated_gibson_plate_6	B12	consolidated_gibson_plate_6_QPLATE_2	F2	glycerol_stock_11	H7	aanava 3 211019	P13	50	ggaattgtgagcggataaca	colony_pcr_primer_plate	O22	40	tcgttttatttgatgcctgg	colony_pcr_primer_plate	O24	40	6501	colony_pcr_plate_8	G4	colony_pcr_plate_8#G04					FALSE	FALSE	N/A
723	pAN_00727	pks12_Ncom + eryM1_KS + pks12M1_AT_ACP + mlsA8_Ccom + pPM021_MfeI_XhoI + lacI_lacUV5	SLIC/Gibson/CPEC	consolidated_gibson_plate_6	B12	consolidated_gibson_plate_6_QPLATE_2	F2	glycerol_stock_11	A8	aanava 3 211019	B15	50	ggaattgtgagcggataaca	colony_pcr_primer_plate	O22	40	tcgttttatttgatgcctgg	colony_pcr_primer_plate	O24	40	6501	colony_pcr_plate_8	H4	colony_pcr_plate_8#H04					FALSE	FALSE	N/A
723	pAN_00727	pks12_Ncom + eryM1_KS + pks12M1_AT_ACP + mlsA8_Ccom + pPM021_MfeI_XhoI + lacI_lacUV5	SLIC/Gibson/CPEC	consolidated_gibson_plate_6	B12	consolidated_gibson_plate_6_QPLATE_2	F2	glycerol_stock_11	B8	aanava 3 211019	D15	50	ggaattgtgagcggataaca	colony_pcr_primer_plate	O22	40	tcgttttatttgatgcctgg	colony_pcr_primer_plate	O24	40	6501	colony_pcr_plate_8	A5	colony_pcr_plate_8#A05					FALSE	FALSE	N/A
724	pAN_00728	pks12_Ncom + eryM1_KS + eryM6_AT_ACP + mlsA8_Ccom + pPM021_MfeI_XhoI + lacI_T7_6xHis_TEV	SLIC/Gibson/CPEC	consolidated_gibson_plate_6	C12	consolidated_gibson_plate_6_QPLATE_2	F3	glycerol_stock_11	C8	aanava 3 211019	F15	50	ggaattgtgagcggataaca	colony_pcr_primer_plate	O22	40	tcgttttatttgatgcctgg	colony_pcr_primer_plate	O24	40	4786	colony_pcr_plate_8	B5	colony_pcr_plate_8#B05					FALSE	TRUE	N/A
724	pAN_00728	pks12_Ncom + eryM1_KS + eryM6_AT_ACP + mlsA8_Ccom + pPM021_MfeI_XhoI + lacI_T7_6xHis_TEV	SLIC/Gibson/CPEC	consolidated_gibson_plate_6	C12	consolidated_gibson_plate_6_QPLATE_2	F3	glycerol_stock_11	D8	aanava 3 211019	H15	50	ggaattgtgagcggataaca	colony_pcr_primer_plate	O22	40	tcgttttatttgatgcctgg	colony_pcr_primer_plate	O24	40	4786	colony_pcr_plate_8	C5	colony_pcr_plate_8#C05					FALSE	FALSE	N/A
724	pAN_00728	pks12_Ncom + eryM1_KS + eryM6_AT_ACP + mlsA8_Ccom + pPM021_MfeI_XhoI + lacI_T7_6xHis_TEV	SLIC/Gibson/CPEC	consolidated_gibson_plate_6	C12	consolidated_gibson_plate_6_QPLATE_2	F3	glycerol_stock_11	E8	aanava 3 211019	J15	50	ggaattgtgagcggataaca	colony_pcr_primer_plate	O22	40	tcgttttatttgatgcctgg	colony_pcr_primer_plate	O24	40	4786	colony_pcr_plate_8	D5	colony_pcr_plate_8#D05					FALSE	FALSE	N/A
724	pAN_00728	pks12_Ncom + eryM1_KS + eryM6_AT_ACP + mlsA8_Ccom + pPM021_MfeI_XhoI + lacI_T7_6xHis_TEV	SLIC/Gibson/CPEC	consolidated_gibson_plate_6	C12	consolidated_gibson_plate_6_QPLATE_2	F3	glycerol_stock_11	F8	aanava 3 211019	L15	50	ggaattgtgagcggataaca	colony_pcr_primer_plate	O22	40	tcgttttatttgatgcctgg	colony_pcr_primer_plate	O24	40	4786	colony_pcr_plate_8	E5	colony_pcr_plate_8#E05					FALSE	FALSE	N/A
725	pAN_00729	pks12_Ncom + eryM1_KS + eryM6_AT_ACP + mlsA8_Ccom + pPM021_MfeI_XhoI + lacI_lacUV5	SLIC/Gibson/CPEC	consolidated_gibson_plate_6	D12	consolidated_gibson_plate_6_QPLATE_2	F4	glycerol_stock_11	G8	aanava 3 211019	N15	50	ggaattgtgagcggataaca	colony_pcr_primer_plate	O22	40	tcgttttatttgatgcctgg	colony_pcr_primer_plate	O24	40	4704	colony_pcr_plate_8	F5	colony_pcr_plate_8#F05					FALSE	TRUE	N/A
725	pAN_00729	pks12_Ncom + eryM1_KS + eryM6_AT_ACP + mlsA8_Ccom + pPM021_MfeI_XhoI + lacI_lacUV5	SLIC/Gibson/CPEC	consolidated_gibson_plate_6	D12	consolidated_gibson_plate_6_QPLATE_2	F4	glycerol_stock_11	H8	aanava 3 211019	P15	50	ggaattgtgagcggataaca	colony_pcr_primer_plate	O22	40	tcgttttatttgatgcctgg	colony_pcr_primer_plate	O24	40	4704	colony_pcr_plate_8	G5	colony_pcr_plate_8#G05					FALSE	FALSE	N/A
725	pAN_00729	pks12_Ncom + eryM1_KS + eryM6_AT_ACP + mlsA8_Ccom + pPM021_MfeI_XhoI + lacI_lacUV5	SLIC/Gibson/CPEC	consolidated_gibson_plate_6	D12	consolidated_gibson_plate_6_QPLATE_2	F4	glycerol_stock_11	A9	aanava 3 211019	B17	50	ggaattgtgagcggataaca	colony_pcr_primer_plate	O22	40	tcgttttatttgatgcctgg	colony_pcr_primer_plate	O24	40	4704	colony_pcr_plate_8	H5	colony_pcr_plate_8#H05					FALSE	FALSE	N/A
725	pAN_00729	pks12_Ncom + eryM1_KS + eryM6_AT_ACP + mlsA8_Ccom + pPM021_MfeI_XhoI + lacI_lacUV5	SLIC/Gibson/CPEC	consolidated_gibson_plate_6	D12	consolidated_gibson_plate_6_QPLATE_2	F4	glycerol_stock_11	B9	aanava 3 211019	D17	50	ggaattgtgagcggataaca	colony_pcr_primer_plate	O22	40	tcgttttatttgatgcctgg	colony_pcr_primer_plate	O24	40	4704	colony_pcr_plate_8	A6	colony_pcr_plate_8#A06					FALSE	FALSE	N/A
726	pAN_00730	pks12_Ncom + lipM1_KS + eryM1_AT_ACP + mlsA8_Ccom + pPM021_MfeI_XhoI + lacI_T7_6xHis_TEV	SLIC/Gibson/CPEC	consolidated_gibson_plate_6	E12	consolidated_gibson_plate_6_QPLATE_2	F5	glycerol_stock_11	C9	aanava 3 211019	F17	50	ggaattgtgagcggataaca	colony_pcr_primer_plate	O22	40	tcgttttatttgatgcctgg	colony_pcr_primer_plate	O24	40	4954	colony_pcr_plate_8	B6	colony_pcr_plate_8#B06					FALSE	TRUE	N/A
726	pAN_00730	pks12_Ncom + lipM1_KS + eryM1_AT_ACP + mlsA8_Ccom + pPM021_MfeI_XhoI + lacI_T7_6xHis_TEV	SLIC/Gibson/CPEC	consolidated_gibson_plate_6	E12	consolidated_gibson_plate_6_QPLATE_2	F5	glycerol_stock_11	D9	aanava 3 211019	H17	50	ggaattgtgagcggataaca	colony_pcr_primer_plate	O22	40	tcgttttatttgatgcctgg	colony_pcr_primer_plate	O24	40	4954	colony_pcr_plate_8	C6	colony_pcr_plate_8#C06					FALSE	FALSE	N/A
726	pAN_00730	pks12_Ncom + lipM1_KS + eryM1_AT_ACP + mlsA8_Ccom + pPM021_MfeI_XhoI + lacI_T7_6xHis_TEV	SLIC/Gibson/CPEC	consolidated_gibson_plate_6	E12	consolidated_gibson_plate_6_QPLATE_2	F5	glycerol_stock_11	E9	aanava 3 211019	J17	50	ggaattgtgagcggataaca	colony_pcr_primer_plate	O22	40	tcgttttatttgatgcctgg	colony_pcr_primer_plate	O24	40	4954	colony_pcr_plate_8	D6	colony_pcr_plate_8#D06					FALSE	FALSE	N/A
726	pAN_00730	pks12_Ncom + lipM1_KS + eryM1_AT_ACP + mlsA8_Ccom + pPM021_MfeI_XhoI + lacI_T7_6xHis_TEV	SLIC/Gibson/CPEC	consolidated_gibson_plate_6	E12	consolidated_gibson_plate_6_QPLATE_2	F5	glycerol_stock_11	F9	aanava 3 211019	L17	50	ggaattgtgagcggataaca	colony_pcr_primer_plate	O22	40	tcgttttatttgatgcctgg	colony_pcr_primer_plate	O24	40	4954	colony_pcr_plate_8	E6	colony_pcr_plate_8#E06					FALSE	FALSE	N/A
727	pAN_00731	pks12_Ncom + lipM1_KS + eryM1_AT_ACP + mlsA8_Ccom + pPM021_MfeI_XhoI + lacI_lacUV5	SLIC/Gibson/CPEC	consolidated_gibson_plate_6	F12	consolidated_gibson_plate_6_QPLATE_2	F6	glycerol_stock_11	G9	aanava 3 211019	N17	50	ggaattgtgagcggataaca	colony_pcr_primer_plate	O22	40	tcgttttatttgatgcctgg	colony_pcr_primer_plate	O24	40	4872	colony_pcr_plate_8	F6	colony_pcr_plate_8#F06					FALSE	FALSE	N/A
727	pAN_00731	pks12_Ncom + lipM1_KS + eryM1_AT_ACP + mlsA8_Ccom + pPM021_MfeI_XhoI + lacI_lacUV5	SLIC/Gibson/CPEC	consolidated_gibson_plate_6	F12	consolidated_gibson_plate_6_QPLATE_2	F6	glycerol_stock_11	H9	aanava 3 211019	P17	50	ggaattgtgagcggataaca	colony_pcr_primer_plate	O22	40	tcgttttatttgatgcctgg	colony_pcr_primer_plate	O24	40	4872	colony_pcr_plate_8	G6	colony_pcr_plate_8#G06					FALSE	FALSE	N/A
727	pAN_00731	pks12_Ncom + lipM1_KS + eryM1_AT_ACP + mlsA8_Ccom + pPM021_MfeI_XhoI + lacI_lacUV5	SLIC/Gibson/CPEC	consolidated_gibson_plate_6	F12	consolidated_gibson_plate_6_QPLATE_2	F6	glycerol_stock_11	A10	aanava 3 211019	B19	50	ggaattgtgagcggataaca	colony_pcr_primer_plate	O22	40	tcgttttatttgatgcctgg	colony_pcr_primer_plate	O24	40	4872	colony_pcr_plate_8	H6	colony_pcr_plate_8#H06					FALSE	FALSE	N/A
727	pAN_00731	pks12_Ncom + lipM1_KS + eryM1_AT_ACP + mlsA8_Ccom + pPM021_MfeI_XhoI + lacI_lacUV5	SLIC/Gibson/CPEC	consolidated_gibson_plate_6	F12	consolidated_gibson_plate_6_QPLATE_2	F6	glycerol_stock_11	B10	aanava 3 211019	D19	50	ggaattgtgagcggataaca	colony_pcr_primer_plate	O22	40	tcgttttatttgatgcctgg	colony_pcr_primer_plate	O24	40	4872	colony_pcr_plate_8	A7	colony_pcr_plate_8#A07					FALSE	FALSE	N/A
728	pAN_00732	pks12_Ncom + lipM1_KS + spnM1_AT_ACP + mlsA8_Ccom + pPM021_MfeI_XhoI + lacI_T7_6xHis_TEV	SLIC/Gibson/CPEC	consolidated_gibson_plate_6	G12	consolidated_gibson_plate_6_QPLATE_2	F7	glycerol_stock_11	C10	aanava 3 211019	F19	50	ggaattgtgagcggataaca	colony_pcr_primer_plate	O22	40	tcgttttatttgatgcctgg	colony_pcr_primer_plate	O24	40	5164	colony_pcr_plate_8	B7	colony_pcr_plate_8#B07					FALSE	TRUE	N/A
728	pAN_00732	pks12_Ncom + lipM1_KS + spnM1_AT_ACP + mlsA8_Ccom + pPM021_MfeI_XhoI + lacI_T7_6xHis_TEV	SLIC/Gibson/CPEC	consolidated_gibson_plate_6	G12	consolidated_gibson_plate_6_QPLATE_2	F7	glycerol_stock_11	D10	aanava 3 211019	H19	50	ggaattgtgagcggataaca	colony_pcr_primer_plate	O22	40	tcgttttatttgatgcctgg	colony_pcr_primer_plate	O24	40	5164	colony_pcr_plate_8	C7	colony_pcr_plate_8#C07					FALSE	FALSE	N/A
728	pAN_00732	pks12_Ncom + lipM1_KS + spnM1_AT_ACP + mlsA8_Ccom + pPM021_MfeI_XhoI + lacI_T7_6xHis_TEV	SLIC/Gibson/CPEC	consolidated_gibson_plate_6	G12	consolidated_gibson_plate_6_QPLATE_2	F7	glycerol_stock_11	E10	aanava 3 211019	J19	50	ggaattgtgagcggataaca	colony_pcr_primer_plate	O22	40	tcgttttatttgatgcctgg	colony_pcr_primer_plate	O24	40	5164	colony_pcr_plate_8	D7	colony_pcr_plate_8#D07					FALSE	FALSE	N/A
728	pAN_00732	pks12_Ncom + lipM1_KS + spnM1_AT_ACP + mlsA8_Ccom + pPM021_MfeI_XhoI + lacI_T7_6xHis_TEV	SLIC/Gibson/CPEC	consolidated_gibson_plate_6	G12	consolidated_gibson_plate_6_QPLATE_2	F7	glycerol_stock_11	F10	aanava 3 211019	L19	50	ggaattgtgagcggataaca	colony_pcr_primer_plate	O22	40	tcgttttatttgatgcctgg	colony_pcr_primer_plate	O24	40	5164	colony_pcr_plate_8	E7	colony_pcr_plate_8#E07					FALSE	FALSE	N/A
729	pAN_00733	pks12_Ncom + lipM1_KS + spnM1_AT_ACP + mlsA8_Ccom + pPM021_MfeI_XhoI + lacI_lacUV5	SLIC/Gibson/CPEC	consolidated_gibson_plate_6	H12	consolidated_gibson_plate_6_QPLATE_2	F8	glycerol_stock_11	G10	aanava 3 211019	N19	50	ggaattgtgagcggataaca	colony_pcr_primer_plate	O22	40	tcgttttatttgatgcctgg	colony_pcr_primer_plate	O24	40	5082	colony_pcr_plate_8	F7	colony_pcr_plate_8#F07					FALSE	FALSE	N/A
729	pAN_00733	pks12_Ncom + lipM1_KS + spnM1_AT_ACP + mlsA8_Ccom + pPM021_MfeI_XhoI + lacI_lacUV5	SLIC/Gibson/CPEC	consolidated_gibson_plate_6	H12	consolidated_gibson_plate_6_QPLATE_2	F8	glycerol_stock_11	H10	aanava 3 211019	P19	50	ggaattgtgagcggataaca	colony_pcr_primer_plate	O22	40	tcgttttatttgatgcctgg	colony_pcr_primer_plate	O24	40	5082	colony_pcr_plate_8	G7	colony_pcr_plate_8#G07					FALSE	FALSE	N/A
729	pAN_00733	pks12_Ncom + lipM1_KS + spnM1_AT_ACP + mlsA8_Ccom + pPM021_MfeI_XhoI + lacI_lacUV5	SLIC/Gibson/CPEC	consolidated_gibson_plate_6	H12	consolidated_gibson_plate_6_QPLATE_2	F8	glycerol_stock_11	A11	aanava 3 211019	B21	50	ggaattgtgagcggataaca	colony_pcr_primer_plate	O22	40	tcgttttatttgatgcctgg	colony_pcr_primer_plate	O24	40	5082	colony_pcr_plate_8	H7	colony_pcr_plate_8#H07					FALSE	FALSE	N/A
729	pAN_00733	pks12_Ncom + lipM1_KS + spnM1_AT_ACP + mlsA8_Ccom + pPM021_MfeI_XhoI + lacI_lacUV5	SLIC/Gibson/CPEC	consolidated_gibson_plate_6	H12	consolidated_gibson_plate_6_QPLATE_2	F8	glycerol_stock_11	B11	aanava 3 211019	D21	50	ggaattgtgagcggataaca	colony_pcr_primer_plate	O22	40	tcgttttatttgatgcctgg	colony_pcr_primer_plate	O24	40	5082	colony_pcr_plate_8	A8	colony_pcr_plate_8#A08					FALSE	FALSE	N/A
730	pAN_00734	pks12_Ncom + lipM1_KS + pikM1_AT_ACP + mlsA8_Ccom + pPM021_MfeI_XhoI + lacI_T7_6xHis_TEV	SLIC/Gibson/CPEC	consolidated_gibson_plate_7	A1	consolidated_gibson_plate_7_QPLATE_1	A1	glycerol_stock_12	A1	aanava 3 211019	B2	50	ggaattgtgagcggataaca	colony_pcr_primer_plate	O22	40	tcgttttatttgatgcctgg	colony_pcr_primer_plate	O24	40	4957	colony_pcr_plate_8	B8	colony_pcr_plate_8#B08					FALSE	FALSE	N/A
730	pAN_00734	pks12_Ncom + lipM1_KS + pikM1_AT_ACP + mlsA8_Ccom + pPM021_MfeI_XhoI + lacI_T7_6xHis_TEV	SLIC/Gibson/CPEC	consolidated_gibson_plate_7	A1	consolidated_gibson_plate_7_QPLATE_1	A1	glycerol_stock_12	B1	aanava 3 211019	D2	50	ggaattgtgagcggataaca	colony_pcr_primer_plate	O22	40	tcgttttatttgatgcctgg	colony_pcr_primer_plate	O24	40	4957	colony_pcr_plate_8	C8	colony_pcr_plate_8#C08					FALSE	TRUE	N/A
730	pAN_00734	pks12_Ncom + lipM1_KS + pikM1_AT_ACP + mlsA8_Ccom + pPM021_MfeI_XhoI + lacI_T7_6xHis_TEV	SLIC/Gibson/CPEC	consolidated_gibson_plate_7	A1	consolidated_gibson_plate_7_QPLATE_1	A1	glycerol_stock_12	C1	aanava 3 211019	F2	50	ggaattgtgagcggataaca	colony_pcr_primer_plate	O22	40	tcgttttatttgatgcctgg	colony_pcr_primer_plate	O24	40	4957	colony_pcr_plate_8	D8	colony_pcr_plate_8#D08					FALSE	TRUE	N/A
730	pAN_00734	pks12_Ncom + lipM1_KS + pikM1_AT_ACP + mlsA8_Ccom + pPM021_MfeI_XhoI + lacI_T7_6xHis_TEV	SLIC/Gibson/CPEC	consolidated_gibson_plate_7	A1	consolidated_gibson_plate_7_QPLATE_1	A1	glycerol_stock_12	D1	aanava 3 211019	H2	50	ggaattgtgagcggataaca	colony_pcr_primer_plate	O22	40	tcgttttatttgatgcctgg	colony_pcr_primer_plate	O24	40	4957	colony_pcr_plate_8	E8	colony_pcr_plate_8#E08					FALSE	TRUE	N/A
731	pAN_00735	pks12_Ncom + lipM1_KS + pikM1_AT_ACP + mlsA8_Ccom + pPM021_MfeI_XhoI + lacI_lacUV5	SLIC/Gibson/CPEC	consolidated_gibson_plate_7	B1	consolidated_gibson_plate_7_QPLATE_1	A2	glycerol_stock_12	E1	aanava 3 211019	J2	50	ggaattgtgagcggataaca	colony_pcr_primer_plate	O22	40	tcgttttatttgatgcctgg	colony_pcr_primer_plate	O24	40	4875	colony_pcr_plate_8	F8	colony_pcr_plate_8#F08					FALSE	FALSE	N/A
731	pAN_00735	pks12_Ncom + lipM1_KS + pikM1_AT_ACP + mlsA8_Ccom + pPM021_MfeI_XhoI + lacI_lacUV5	SLIC/Gibson/CPEC	consolidated_gibson_plate_7	B1	consolidated_gibson_plate_7_QPLATE_1	A2	glycerol_stock_12	F1	aanava 3 211019	L2	50	ggaattgtgagcggataaca	colony_pcr_primer_plate	O22	40	tcgttttatttgatgcctgg	colony_pcr_primer_plate	O24	40	4875	colony_pcr_plate_8	G8	colony_pcr_plate_8#G08					FALSE	FALSE	N/A
731	pAN_00735	pks12_Ncom + lipM1_KS + pikM1_AT_ACP + mlsA8_Ccom + pPM021_MfeI_XhoI + lacI_lacUV5	SLIC/Gibson/CPEC	consolidated_gibson_plate_7	B1	consolidated_gibson_plate_7_QPLATE_1	A2	glycerol_stock_12	G1	aanava 3 211019	N2	50	ggaattgtgagcggataaca	colony_pcr_primer_plate	O22	40	tcgttttatttgatgcctgg	colony_pcr_primer_plate	O24	40	4875	colony_pcr_plate_8	H8	colony_pcr_plate_8#H08					FALSE	FALSE	N/A
731	pAN_00735	pks12_Ncom + lipM1_KS + pikM1_AT_ACP + mlsA8_Ccom + pPM021_MfeI_XhoI + lacI_lacUV5	SLIC/Gibson/CPEC	consolidated_gibson_plate_7	B1	consolidated_gibson_plate_7_QPLATE_1	A2	glycerol_stock_12	H1	aanava 3 211019	P2	50	ggaattgtgagcggataaca	colony_pcr_primer_plate	O22	40	tcgttttatttgatgcctgg	colony_pcr_primer_plate	O24	40	4875	colony_pcr_plate_8	A9	colony_pcr_plate_8#A09					FALSE	FALSE	N/A
732	pAN_00736	pks12_Ncom + lipM1_KS + mlsB1_AT_ACP + mlsA8_Ccom + pPM021_MfeI_XhoI + lacI_T7_6xHis_TEV	SLIC/Gibson/CPEC	consolidated_gibson_plate_7	C1	consolidated_gibson_plate_7_QPLATE_1	A3	glycerol_stock_12	A2	aanava 3 211019	B4	50	ggaattgtgagcggataaca	colony_pcr_primer_plate	O22	40	tcgttttatttgatgcctgg	colony_pcr_primer_plate	O24	40	5146	colony_pcr_plate_8	B9	colony_pcr_plate_8#B09					FALSE	FALSE	N/A
732	pAN_00736	pks12_Ncom + lipM1_KS + mlsB1_AT_ACP + mlsA8_Ccom + pPM021_MfeI_XhoI + lacI_T7_6xHis_TEV	SLIC/Gibson/CPEC	consolidated_gibson_plate_7	C1	consolidated_gibson_plate_7_QPLATE_1	A3	glycerol_stock_12	B2	aanava 3 211019	D4	50	ggaattgtgagcggataaca	colony_pcr_primer_plate	O22	40	tcgttttatttgatgcctgg	colony_pcr_primer_plate	O24	40	5146	colony_pcr_plate_8	C9	colony_pcr_plate_8#C09					FALSE	FALSE	N/A
732	pAN_00736	pks12_Ncom + lipM1_KS + mlsB1_AT_ACP + mlsA8_Ccom + pPM021_MfeI_XhoI + lacI_T7_6xHis_TEV	SLIC/Gibson/CPEC	consolidated_gibson_plate_7	C1	consolidated_gibson_plate_7_QPLATE_1	A3	glycerol_stock_12	C2	aanava 3 211019	F4	50	ggaattgtgagcggataaca	colony_pcr_primer_plate	O22	40	tcgttttatttgatgcctgg	colony_pcr_primer_plate	O24	40	5146	colony_pcr_plate_8	D9	colony_pcr_plate_8#D09					FALSE	FALSE	N/A
733	pAN_00737	pks12_Ncom + lipM1_KS + mlsB1_AT_ACP + mlsA8_Ccom + pPM021_MfeI_XhoI + lacI_lacUV5	SLIC/Gibson/CPEC	consolidated_gibson_plate_7	D1	consolidated_gibson_plate_7_QPLATE_1	A4	glycerol_stock_12	D2	aanava 3 211019	H4	50	ggaattgtgagcggataaca	colony_pcr_primer_plate	O22	40	tcgttttatttgatgcctgg	colony_pcr_primer_plate	O24	40	5064	colony_pcr_plate_8	E9	colony_pcr_plate_8#E09					FALSE	FALSE	N/A
736	pAN_00740	pks12_Ncom + lipM1_KS + eryM6_AT_ACP + mlsA8_Ccom + pPM021_MfeI_XhoI + lacI_T7_6xHis_TEV	SLIC/Gibson/CPEC	consolidated_gibson_plate_7	E1	consolidated_gibson_plate_7_QPLATE_1	A5	glycerol_stock_12	E2	aanava 3 211019	J4	50	ggaattgtgagcggataaca	colony_pcr_primer_plate	O22	40	tcgttttatttgatgcctgg	colony_pcr_primer_plate	O24	40	4801	colony_pcr_plate_8	F9	colony_pcr_plate_8#F09					FALSE	FALSE	N/A
736	pAN_00740	pks12_Ncom + lipM1_KS + eryM6_AT_ACP + mlsA8_Ccom + pPM021_MfeI_XhoI + lacI_T7_6xHis_TEV	SLIC/Gibson/CPEC	consolidated_gibson_plate_7	E1	consolidated_gibson_plate_7_QPLATE_1	A5	glycerol_stock_12	F2	aanava 3 211019	L4	50	ggaattgtgagcggataaca	colony_pcr_primer_plate	O22	40	tcgttttatttgatgcctgg	colony_pcr_primer_plate	O24	40	4801	colony_pcr_plate_8	G9	colony_pcr_plate_8#G09					FALSE	FALSE	N/A
736	pAN_00740	pks12_Ncom + lipM1_KS + eryM6_AT_ACP + mlsA8_Ccom + pPM021_MfeI_XhoI + lacI_T7_6xHis_TEV	SLIC/Gibson/CPEC	consolidated_gibson_plate_7	E1	consolidated_gibson_plate_7_QPLATE_1	A5	glycerol_stock_12	G2	aanava 3 211019	N4	50	ggaattgtgagcggataaca	colony_pcr_primer_plate	O22	40	tcgttttatttgatgcctgg	colony_pcr_primer_plate	O24	40	4801	colony_pcr_plate_8	H9	colony_pcr_plate_8#H09					FALSE	FALSE	N/A
736	pAN_00740	pks12_Ncom + lipM1_KS + eryM6_AT_ACP + mlsA8_Ccom + pPM021_MfeI_XhoI + lacI_T7_6xHis_TEV	SLIC/Gibson/CPEC	consolidated_gibson_plate_7	E1	consolidated_gibson_plate_7_QPLATE_1	A5	glycerol_stock_12	H2	aanava 3 211019	P4	50	ggaattgtgagcggataaca	colony_pcr_primer_plate	O22	40	tcgttttatttgatgcctgg	colony_pcr_primer_plate	O24	40	4801	colony_pcr_plate_8	A10	colony_pcr_plate_8#A10					FALSE	FALSE	N/A
737	pAN_00741	pks12_Ncom + lipM1_KS + eryM6_AT_ACP + mlsA8_Ccom + pPM021_MfeI_XhoI + lacI_lacUV5	SLIC/Gibson/CPEC	consolidated_gibson_plate_7	F1	consolidated_gibson_plate_7_QPLATE_1	A6	glycerol_stock_12	A3	aanava 3 211019	B6	50	ggaattgtgagcggataaca	colony_pcr_primer_plate	O22	40	tcgttttatttgatgcctgg	colony_pcr_primer_plate	O24	40	4719	colony_pcr_plate_8	B10	colony_pcr_plate_8#B10					FALSE	FALSE	N/A
737	pAN_00741	pks12_Ncom + lipM1_KS + eryM6_AT_ACP + mlsA8_Ccom + pPM021_MfeI_XhoI + lacI_lacUV5	SLIC/Gibson/CPEC	consolidated_gibson_plate_7	F1	consolidated_gibson_plate_7_QPLATE_1	A6	glycerol_stock_12	B3	aanava 3 211019	D6	50	ggaattgtgagcggataaca	colony_pcr_primer_plate	O22	40	tcgttttatttgatgcctgg	colony_pcr_primer_plate	O24	40	4719	colony_pcr_plate_8	C10	colony_pcr_plate_8#C10					FALSE	FALSE	N/A
737	pAN_00741	pks12_Ncom + lipM1_KS + eryM6_AT_ACP + mlsA8_Ccom + pPM021_MfeI_XhoI + lacI_lacUV5	SLIC/Gibson/CPEC	consolidated_gibson_plate_7	F1	consolidated_gibson_plate_7_QPLATE_1	A6	glycerol_stock_12	C3	aanava 3 211019	F6	50	ggaattgtgagcggataaca	colony_pcr_primer_plate	O22	40	tcgttttatttgatgcctgg	colony_pcr_primer_plate	O24	40	4719	colony_pcr_plate_8	D10	colony_pcr_plate_8#D10					FALSE	FALSE	N/A
737	pAN_00741	pks12_Ncom + lipM1_KS + eryM6_AT_ACP + mlsA8_Ccom + pPM021_MfeI_XhoI + lacI_lacUV5	SLIC/Gibson/CPEC	consolidated_gibson_plate_7	F1	consolidated_gibson_plate_7_QPLATE_1	A6	glycerol_stock_12	D3	aanava 3 211019	H6	50	ggaattgtgagcggataaca	colony_pcr_primer_plate	O22	40	tcgttttatttgatgcctgg	colony_pcr_primer_plate	O24	40	4719	colony_pcr_plate_8	E10	colony_pcr_plate_8#E10					FALSE	FALSE	N/A
738	pAN_00742	pks12_Ncom + spnM1_KS + eryM1_AT_ACP + mlsA8_Ccom + pPM021_MfeI_XhoI + lacI_T7_6xHis_TEV	SLIC/Gibson/CPEC	consolidated_gibson_plate_7	G1	consolidated_gibson_plate_7_QPLATE_1	A7	glycerol_stock_12	E3	aanava 3 211019	J6	50	ggaattgtgagcggataaca	colony_pcr_primer_plate	O22	40	tcgttttatttgatgcctgg	colony_pcr_primer_plate	O24	40	4918	colony_pcr_plate_8	F10	colony_pcr_plate_8#F10					FALSE	FALSE	N/A
738	pAN_00742	pks12_Ncom + spnM1_KS + eryM1_AT_ACP + mlsA8_Ccom + pPM021_MfeI_XhoI + lacI_T7_6xHis_TEV	SLIC/Gibson/CPEC	consolidated_gibson_plate_7	G1	consolidated_gibson_plate_7_QPLATE_1	A7	glycerol_stock_12	F3	aanava 3 211019	L6	50	ggaattgtgagcggataaca	colony_pcr_primer_plate	O22	40	tcgttttatttgatgcctgg	colony_pcr_primer_plate	O24	40	4918	colony_pcr_plate_8	G10	colony_pcr_plate_8#G10					FALSE	FALSE	N/A
738	pAN_00742	pks12_Ncom + spnM1_KS + eryM1_AT_ACP + mlsA8_Ccom + pPM021_MfeI_XhoI + lacI_T7_6xHis_TEV	SLIC/Gibson/CPEC	consolidated_gibson_plate_7	G1	consolidated_gibson_plate_7_QPLATE_1	A7	glycerol_stock_12	G3	aanava 3 211019	N6	50	ggaattgtgagcggataaca	colony_pcr_primer_plate	O22	40	tcgttttatttgatgcctgg	colony_pcr_primer_plate	O24	40	4918	colony_pcr_plate_8	H10	colony_pcr_plate_8#H10					FALSE	FALSE	N/A
738	pAN_00742	pks12_Ncom + spnM1_KS + eryM1_AT_ACP + mlsA8_Ccom + pPM021_MfeI_XhoI + lacI_T7_6xHis_TEV	SLIC/Gibson/CPEC	consolidated_gibson_plate_7	G1	consolidated_gibson_plate_7_QPLATE_1	A7	glycerol_stock_12	H3	aanava 3 211019	P6	50	ggaattgtgagcggataaca	colony_pcr_primer_plate	O22	40	tcgttttatttgatgcctgg	colony_pcr_primer_plate	O24	40	4918	colony_pcr_plate_8	A11	colony_pcr_plate_8#A11					FALSE	FALSE	N/A
739	pAN_00743	pks12_Ncom + spnM1_KS + eryM1_AT_ACP + mlsA8_Ccom + pPM021_MfeI_XhoI + lacI_lacUV5	SLIC/Gibson/CPEC	consolidated_gibson_plate_7	H1	consolidated_gibson_plate_7_QPLATE_1	A8	glycerol_stock_12	A4	aanava 3 211019	B8	50	ggaattgtgagcggataaca	colony_pcr_primer_plate	O22	40	tcgttttatttgatgcctgg	colony_pcr_primer_plate	O24	40	4836	colony_pcr_plate_8	B11	colony_pcr_plate_8#B11					FALSE	FALSE	N/A
739	pAN_00743	pks12_Ncom + spnM1_KS + eryM1_AT_ACP + mlsA8_Ccom + pPM021_MfeI_XhoI + lacI_lacUV5	SLIC/Gibson/CPEC	consolidated_gibson_plate_7	H1	consolidated_gibson_plate_7_QPLATE_1	A8	glycerol_stock_12	B4	aanava 3 211019	D8	50	ggaattgtgagcggataaca	colony_pcr_primer_plate	O22	40	tcgttttatttgatgcctgg	colony_pcr_primer_plate	O24	40	4836	colony_pcr_plate_8	C11	colony_pcr_plate_8#C11					FALSE	FALSE	N/A
740	pAN_00744	pks12_Ncom + spnM1_KS + lipM1_AT_ACP + mlsA8_Ccom + pPM021_MfeI_XhoI + lacI_T7_6xHis_TEV	SLIC/Gibson/CPEC	consolidated_gibson_plate_7	A2	consolidated_gibson_plate_7_QPLATE_1	B1	glycerol_stock_12	C4	aanava 3 211019	F8	50	ggaattgtgagcggataaca	colony_pcr_primer_plate	O22	40	tcgttttatttgatgcctgg	colony_pcr_primer_plate	O24	40	5140	colony_pcr_plate_8	D11	colony_pcr_plate_8#D11					FALSE	FALSE	N/A
740	pAN_00744	pks12_Ncom + spnM1_KS + lipM1_AT_ACP + mlsA8_Ccom + pPM021_MfeI_XhoI + lacI_T7_6xHis_TEV	SLIC/Gibson/CPEC	consolidated_gibson_plate_7	A2	consolidated_gibson_plate_7_QPLATE_1	B1	glycerol_stock_12	D4	aanava 3 211019	H8	50	ggaattgtgagcggataaca	colony_pcr_primer_plate	O22	40	tcgttttatttgatgcctgg	colony_pcr_primer_plate	O24	40	5140	colony_pcr_plate_8	E11	colony_pcr_plate_8#E11					FALSE	FALSE	N/A
740	pAN_00744	pks12_Ncom + spnM1_KS + lipM1_AT_ACP + mlsA8_Ccom + pPM021_MfeI_XhoI + lacI_T7_6xHis_TEV	SLIC/Gibson/CPEC	consolidated_gibson_plate_7	A2	consolidated_gibson_plate_7_QPLATE_1	B1	glycerol_stock_12	E4	aanava 3 211019	J8	50	ggaattgtgagcggataaca	colony_pcr_primer_plate	O22	40	tcgttttatttgatgcctgg	colony_pcr_primer_plate	O24	40	5140	colony_pcr_plate_8	F11	colony_pcr_plate_8#F11					FALSE	FALSE	N/A
740	pAN_00744	pks12_Ncom + spnM1_KS + lipM1_AT_ACP + mlsA8_Ccom + pPM021_MfeI_XhoI + lacI_T7_6xHis_TEV	SLIC/Gibson/CPEC	consolidated_gibson_plate_7	A2	consolidated_gibson_plate_7_QPLATE_1	B1	glycerol_stock_12	F4	aanava 3 211019	L8	50	ggaattgtgagcggataaca	colony_pcr_primer_plate	O22	40	tcgttttatttgatgcctgg	colony_pcr_primer_plate	O24	40	5140	colony_pcr_plate_8	G11	colony_pcr_plate_8#G11					FALSE	FALSE	N/A
741	pAN_00745	pks12_Ncom + spnM1_KS + lipM1_AT_ACP + mlsA8_Ccom + pPM021_MfeI_XhoI + lacI_lacUV5	SLIC/Gibson/CPEC	consolidated_gibson_plate_7	B2	consolidated_gibson_plate_7_QPLATE_1	B2	glycerol_stock_12	G4	aanava 3 211019	N8	50	ggaattgtgagcggataaca	colony_pcr_primer_plate	O22	40	tcgttttatttgatgcctgg	colony_pcr_primer_plate	O24	40	5058	colony_pcr_plate_8	H11	colony_pcr_plate_8#H11					FALSE	FALSE	N/A
741	pAN_00745	pks12_Ncom + spnM1_KS + lipM1_AT_ACP + mlsA8_Ccom + pPM021_MfeI_XhoI + lacI_lacUV5	SLIC/Gibson/CPEC	consolidated_gibson_plate_7	B2	consolidated_gibson_plate_7_QPLATE_1	B2	glycerol_stock_12	H4	aanava 3 211019	P8	50	ggaattgtgagcggataaca	colony_pcr_primer_plate	O22	40	tcgttttatttgatgcctgg	colony_pcr_primer_plate	O24	40	5058	colony_pcr_plate_8	A12	colony_pcr_plate_8#A12					FALSE	FALSE	N/A
741	pAN_00745	pks12_Ncom + spnM1_KS + lipM1_AT_ACP + mlsA8_Ccom + pPM021_MfeI_XhoI + lacI_lacUV5	SLIC/Gibson/CPEC	consolidated_gibson_plate_7	B2	consolidated_gibson_plate_7_QPLATE_1	B2	glycerol_stock_12	A5	aanava 3 211019	B10	50	ggaattgtgagcggataaca	colony_pcr_primer_plate	O22	40	tcgttttatttgatgcctgg	colony_pcr_primer_plate	O24	40	5058	colony_pcr_plate_8	B12	colony_pcr_plate_8#B12					FALSE	FALSE	N/A
741	pAN_00745	pks12_Ncom + spnM1_KS + lipM1_AT_ACP + mlsA8_Ccom + pPM021_MfeI_XhoI + lacI_lacUV5	SLIC/Gibson/CPEC	consolidated_gibson_plate_7	B2	consolidated_gibson_plate_7_QPLATE_1	B2	glycerol_stock_12	B5	aanava 3 211019	D10	50	ggaattgtgagcggataaca	colony_pcr_primer_plate	O22	40	tcgttttatttgatgcctgg	colony_pcr_primer_plate	O24	40	5058	colony_pcr_plate_8	C12	colony_pcr_plate_8#C12					FALSE	FALSE	N/A
742	pAN_00746	pks12_Ncom + spnM1_KS + pikM1_AT_ACP + mlsA8_Ccom + pPM021_MfeI_XhoI + lacI_T7_6xHis_TEV	SLIC/Gibson/CPEC	consolidated_gibson_plate_7	C2	consolidated_gibson_plate_7_QPLATE_1	B3	glycerol_stock_12	C5	aanava 3 211019	F10	50	ggaattgtgagcggataaca	colony_pcr_primer_plate	O22	40	tcgttttatttgatgcctgg	colony_pcr_primer_plate	O24	40	4921	colony_pcr_plate_8	D12	colony_pcr_plate_8#D12					FALSE	TRUE	N/A
742	pAN_00746	pks12_Ncom + spnM1_KS + pikM1_AT_ACP + mlsA8_Ccom + pPM021_MfeI_XhoI + lacI_T7_6xHis_TEV	SLIC/Gibson/CPEC	consolidated_gibson_plate_7	C2	consolidated_gibson_plate_7_QPLATE_1	B3	glycerol_stock_12	D5	aanava 3 211019	H10	50	ggaattgtgagcggataaca	colony_pcr_primer_plate	O22	40	tcgttttatttgatgcctgg	colony_pcr_primer_plate	O24	40	4921	colony_pcr_plate_8	E12	colony_pcr_plate_8#E12					FALSE	FALSE	N/A
743	pAN_00747	pks12_Ncom + spnM1_KS + pikM1_AT_ACP + mlsA8_Ccom + pPM021_MfeI_XhoI + lacI_lacUV5	SLIC/Gibson/CPEC	consolidated_gibson_plate_7	D2	consolidated_gibson_plate_7_QPLATE_1	B4	glycerol_stock_12	E5	aanava 3 211019	J10	50	ggaattgtgagcggataaca	colony_pcr_primer_plate	O22	40	tcgttttatttgatgcctgg	colony_pcr_primer_plate	O24	40	4839	colony_pcr_plate_8	F12	colony_pcr_plate_8#F12					FALSE	FALSE	N/A
746	pAN_00750	pks12_Ncom + spnM1_KS + pks12M1_AT_ACP + mlsA8_Ccom + pPM021_MfeI_XhoI + lacI_T7_6xHis_TEV	SLIC/Gibson/CPEC	consolidated_gibson_plate_7	G2	consolidated_gibson_plate_7_QPLATE_1	B7	glycerol_stock_12	F5	aanava 3 211019	L10	50	ggaattgtgagcggataaca	colony_pcr_primer_plate	O22	40	tcgttttatttgatgcctgg	colony_pcr_primer_plate	O24	40	6562	colony_pcr_plate_8	G12	colony_pcr_plate_8#G12					FALSE	FALSE	N/A
746	pAN_00750	pks12_Ncom + spnM1_KS + pks12M1_AT_ACP + mlsA8_Ccom + pPM021_MfeI_XhoI + lacI_T7_6xHis_TEV	SLIC/Gibson/CPEC	consolidated_gibson_plate_7	G2	consolidated_gibson_plate_7_QPLATE_1	B7	glycerol_stock_12	G5	aanava 3 211019	N10	50	ggaattgtgagcggataaca	colony_pcr_primer_plate	O22	40	tcgttttatttgatgcctgg	colony_pcr_primer_plate	O24	40	6562	colony_pcr_plate_8	H12	colony_pcr_plate_8#H12					FALSE	FALSE	N/A
746	pAN_00750	pks12_Ncom + spnM1_KS + pks12M1_AT_ACP + mlsA8_Ccom + pPM021_MfeI_XhoI + lacI_T7_6xHis_TEV	SLIC/Gibson/CPEC	consolidated_gibson_plate_7	G2	consolidated_gibson_plate_7_QPLATE_1	B7	glycerol_stock_12	H5	aanava 3 211019	P10	50	ggaattgtgagcggataaca	colony_pcr_primer_plate	O22	40	tcgttttatttgatgcctgg	colony_pcr_primer_plate	O24	40	6562	colony_pcr_plate_9	A1	colony_pcr_plate_9#A01					FALSE	FALSE	N/A
746	pAN_00750	pks12_Ncom + spnM1_KS + pks12M1_AT_ACP + mlsA8_Ccom + pPM021_MfeI_XhoI + lacI_T7_6xHis_TEV	SLIC/Gibson/CPEC	consolidated_gibson_plate_7	G2	consolidated_gibson_plate_7_QPLATE_1	B7	glycerol_stock_12	A6	aanava 3 211019	B12	50	ggaattgtgagcggataaca	colony_pcr_primer_plate	O22	40	tcgttttatttgatgcctgg	colony_pcr_primer_plate	O24	40	6562	colony_pcr_plate_9	B1	colony_pcr_plate_9#B01					FALSE	FALSE	N/A
747	pAN_00751	pks12_Ncom + spnM1_KS + pks12M1_AT_ACP + mlsA8_Ccom + pPM021_MfeI_XhoI + lacI_lacUV5	SLIC/Gibson/CPEC	consolidated_gibson_plate_7	H2	consolidated_gibson_plate_7_QPLATE_1	B8	glycerol_stock_12	B6	aanava 3 211019	D12	50	ggaattgtgagcggataaca	colony_pcr_primer_plate	O22	40	tcgttttatttgatgcctgg	colony_pcr_primer_plate	O24	40	6480	colony_pcr_plate_9	C1	colony_pcr_plate_9#C01					FALSE	FALSE	N/A
747	pAN_00751	pks12_Ncom + spnM1_KS + pks12M1_AT_ACP + mlsA8_Ccom + pPM021_MfeI_XhoI + lacI_lacUV5	SLIC/Gibson/CPEC	consolidated_gibson_plate_7	H2	consolidated_gibson_plate_7_QPLATE_1	B8	glycerol_stock_12	C6	aanava 3 211019	F12	50	ggaattgtgagcggataaca	colony_pcr_primer_plate	O22	40	tcgttttatttgatgcctgg	colony_pcr_primer_plate	O24	40	6480	colony_pcr_plate_9	D1	colony_pcr_plate_9#D01					FALSE	FALSE	N/A
747	pAN_00751	pks12_Ncom + spnM1_KS + pks12M1_AT_ACP + mlsA8_Ccom + pPM021_MfeI_XhoI + lacI_lacUV5	SLIC/Gibson/CPEC	consolidated_gibson_plate_7	H2	consolidated_gibson_plate_7_QPLATE_1	B8	glycerol_stock_12	D6	aanava 3 211019	H12	50	ggaattgtgagcggataaca	colony_pcr_primer_plate	O22	40	tcgttttatttgatgcctgg	colony_pcr_primer_plate	O24	40	6480	colony_pcr_plate_9	E1	colony_pcr_plate_9#E01					FALSE	FALSE	N/A
747	pAN_00751	pks12_Ncom + spnM1_KS + pks12M1_AT_ACP + mlsA8_Ccom + pPM021_MfeI_XhoI + lacI_lacUV5	SLIC/Gibson/CPEC	consolidated_gibson_plate_7	H2	consolidated_gibson_plate_7_QPLATE_1	B8	glycerol_stock_12	E6	aanava 3 211019	J12	50	ggaattgtgagcggataaca	colony_pcr_primer_plate	O22	40	tcgttttatttgatgcctgg	colony_pcr_primer_plate	O24	40	6480	colony_pcr_plate_9	F1	colony_pcr_plate_9#F01					FALSE	FALSE	N/A
748	pAN_00752	pks12_Ncom + spnM1_KS + eryM6_AT_ACP + mlsA8_Ccom + pPM021_MfeI_XhoI + lacI_T7_6xHis_TEV	SLIC/Gibson/CPEC	consolidated_gibson_plate_7	A3	consolidated_gibson_plate_7_QPLATE_1	C1	glycerol_stock_12	F6	aanava 3 211019	L12	50	ggaattgtgagcggataaca	colony_pcr_primer_plate	O22	40	tcgttttatttgatgcctgg	colony_pcr_primer_plate	O24	40	4765	colony_pcr_plate_9	G1	colony_pcr_plate_9#G01					FALSE	FALSE	N/A
748	pAN_00752	pks12_Ncom + spnM1_KS + eryM6_AT_ACP + mlsA8_Ccom + pPM021_MfeI_XhoI + lacI_T7_6xHis_TEV	SLIC/Gibson/CPEC	consolidated_gibson_plate_7	A3	consolidated_gibson_plate_7_QPLATE_1	C1	glycerol_stock_12	G6	aanava 3 211019	N12	50	ggaattgtgagcggataaca	colony_pcr_primer_plate	O22	40	tcgttttatttgatgcctgg	colony_pcr_primer_plate	O24	40	4765	colony_pcr_plate_9	H1	colony_pcr_plate_9#H01					FALSE	FALSE	N/A
748	pAN_00752	pks12_Ncom + spnM1_KS + eryM6_AT_ACP + mlsA8_Ccom + pPM021_MfeI_XhoI + lacI_T7_6xHis_TEV	SLIC/Gibson/CPEC	consolidated_gibson_plate_7	A3	consolidated_gibson_plate_7_QPLATE_1	C1	glycerol_stock_12	H6	aanava 3 211019	P12	50	ggaattgtgagcggataaca	colony_pcr_primer_plate	O22	40	tcgttttatttgatgcctgg	colony_pcr_primer_plate	O24	40	4765	colony_pcr_plate_9	A2	colony_pcr_plate_9#A02					FALSE	FALSE	N/A
748	pAN_00752	pks12_Ncom + spnM1_KS + eryM6_AT_ACP + mlsA8_Ccom + pPM021_MfeI_XhoI + lacI_T7_6xHis_TEV	SLIC/Gibson/CPEC	consolidated_gibson_plate_7	A3	consolidated_gibson_plate_7_QPLATE_1	C1	glycerol_stock_12	A7	aanava 3 211019	B14	50	ggaattgtgagcggataaca	colony_pcr_primer_plate	O22	40	tcgttttatttgatgcctgg	colony_pcr_primer_plate	O24	40	4765	colony_pcr_plate_9	B2	colony_pcr_plate_9#B02					FALSE	FALSE	N/A
749	pAN_00753	pks12_Ncom + spnM1_KS + eryM6_AT_ACP + mlsA8_Ccom + pPM021_MfeI_XhoI + lacI_lacUV5	SLIC/Gibson/CPEC	consolidated_gibson_plate_7	B3	consolidated_gibson_plate_7_QPLATE_1	C2	glycerol_stock_12	B7	aanava 3 211019	D14	50	ggaattgtgagcggataaca	colony_pcr_primer_plate	O22	40	tcgttttatttgatgcctgg	colony_pcr_primer_plate	O24	40	4683	colony_pcr_plate_9	C2	colony_pcr_plate_9#C02					FALSE	FALSE	N/A
749	pAN_00753	pks12_Ncom + spnM1_KS + eryM6_AT_ACP + mlsA8_Ccom + pPM021_MfeI_XhoI + lacI_lacUV5	SLIC/Gibson/CPEC	consolidated_gibson_plate_7	B3	consolidated_gibson_plate_7_QPLATE_1	C2	glycerol_stock_12	C7	aanava 3 211019	F14	50	ggaattgtgagcggataaca	colony_pcr_primer_plate	O22	40	tcgttttatttgatgcctgg	colony_pcr_primer_plate	O24	40	4683	colony_pcr_plate_9	D2	colony_pcr_plate_9#D02					FALSE	FALSE	N/A
749	pAN_00753	pks12_Ncom + spnM1_KS + eryM6_AT_ACP + mlsA8_Ccom + pPM021_MfeI_XhoI + lacI_lacUV5	SLIC/Gibson/CPEC	consolidated_gibson_plate_7	B3	consolidated_gibson_plate_7_QPLATE_1	C2	glycerol_stock_12	D7	aanava 3 211019	H14	50	ggaattgtgagcggataaca	colony_pcr_primer_plate	O22	40	tcgttttatttgatgcctgg	colony_pcr_primer_plate	O24	40	4683	colony_pcr_plate_9	E2	colony_pcr_plate_9#E02					FALSE	FALSE	N/A
749	pAN_00753	pks12_Ncom + spnM1_KS + eryM6_AT_ACP + mlsA8_Ccom + pPM021_MfeI_XhoI + lacI_lacUV5	SLIC/Gibson/CPEC	consolidated_gibson_plate_7	B3	consolidated_gibson_plate_7_QPLATE_1	C2	glycerol_stock_12	E7	aanava 3 211019	J14	50	ggaattgtgagcggataaca	colony_pcr_primer_plate	O22	40	tcgttttatttgatgcctgg	colony_pcr_primer_plate	O24	40	4683	colony_pcr_plate_9	F2	colony_pcr_plate_9#F02					FALSE	FALSE	N/A
750	pAN_00754	pks12_Ncom + pikM1_KS + eryM1_AT_ACP + mlsA8_Ccom + pPM021_MfeI_XhoI + lacI_T7_6xHis_TEV	SLIC/Gibson/CPEC	consolidated_gibson_plate_7	C3	consolidated_gibson_plate_7_QPLATE_1	C3	glycerol_stock_12	F7	aanava 3 211019	L14	50	ggaattgtgagcggataaca	colony_pcr_primer_plate	O22	40	tcgttttatttgatgcctgg	colony_pcr_primer_plate	O24	40	4951	colony_pcr_plate_9	G2	colony_pcr_plate_9#G02					FALSE	FALSE	N/A
751	pAN_00755	pks12_Ncom + pikM1_KS + eryM1_AT_ACP + mlsA8_Ccom + pPM021_MfeI_XhoI + lacI_lacUV5	SLIC/Gibson/CPEC	consolidated_gibson_plate_7	D3	consolidated_gibson_plate_7_QPLATE_1	C4	glycerol_stock_12	G7	aanava 3 211019	N14	50	ggaattgtgagcggataaca	colony_pcr_primer_plate	O22	40	tcgttttatttgatgcctgg	colony_pcr_primer_plate	O24	40	4869	colony_pcr_plate_9	H2	colony_pcr_plate_9#H02					FALSE	FALSE	N/A
751	pAN_00755	pks12_Ncom + pikM1_KS + eryM1_AT_ACP + mlsA8_Ccom + pPM021_MfeI_XhoI + lacI_lacUV5	SLIC/Gibson/CPEC	consolidated_gibson_plate_7	D3	consolidated_gibson_plate_7_QPLATE_1	C4	glycerol_stock_12	H7	aanava 3 211019	P14	50	ggaattgtgagcggataaca	colony_pcr_primer_plate	O22	40	tcgttttatttgatgcctgg	colony_pcr_primer_plate	O24	40	4869	colony_pcr_plate_9	A3	colony_pcr_plate_9#A03					FALSE	FALSE	N/A
754	pAN_00758	pks12_Ncom + pikM1_KS + spnM1_AT_ACP + mlsA8_Ccom + pPM021_MfeI_XhoI + lacI_T7_6xHis_TEV	SLIC/Gibson/CPEC	consolidated_gibson_plate_7	G3	consolidated_gibson_plate_7_QPLATE_1	C7	glycerol_stock_12	A8	aanava 3 211019	B16	50	ggaattgtgagcggataaca	colony_pcr_primer_plate	O22	40	tcgttttatttgatgcctgg	colony_pcr_primer_plate	O24	40	5161	colony_pcr_plate_9	B3	colony_pcr_plate_9#B03					FALSE	FALSE	N/A
754	pAN_00758	pks12_Ncom + pikM1_KS + spnM1_AT_ACP + mlsA8_Ccom + pPM021_MfeI_XhoI + lacI_T7_6xHis_TEV	SLIC/Gibson/CPEC	consolidated_gibson_plate_7	G3	consolidated_gibson_plate_7_QPLATE_1	C7	glycerol_stock_12	B8	aanava 3 211019	D16	50	ggaattgtgagcggataaca	colony_pcr_primer_plate	O22	40	tcgttttatttgatgcctgg	colony_pcr_primer_plate	O24	40	5161	colony_pcr_plate_9	C3	colony_pcr_plate_9#C03					FALSE	FALSE	N/A
755	pAN_00759	pks12_Ncom + pikM1_KS + spnM1_AT_ACP + mlsA8_Ccom + pPM021_MfeI_XhoI + lacI_lacUV5	SLIC/Gibson/CPEC	consolidated_gibson_plate_7	H3	consolidated_gibson_plate_7_QPLATE_1	C8	glycerol_stock_12	C8	aanava 3 211019	F16	50	ggaattgtgagcggataaca	colony_pcr_primer_plate	O22	40	tcgttttatttgatgcctgg	colony_pcr_primer_plate	O24	40	5079	colony_pcr_plate_9	D3	colony_pcr_plate_9#D03					FALSE	FALSE	N/A
755	pAN_00759	pks12_Ncom + pikM1_KS + spnM1_AT_ACP + mlsA8_Ccom + pPM021_MfeI_XhoI + lacI_lacUV5	SLIC/Gibson/CPEC	consolidated_gibson_plate_7	H3	consolidated_gibson_plate_7_QPLATE_1	C8	glycerol_stock_12	D8	aanava 3 211019	H16	50	ggaattgtgagcggataaca	colony_pcr_primer_plate	O22	40	tcgttttatttgatgcctgg	colony_pcr_primer_plate	O24	40	5079	colony_pcr_plate_9	E3	colony_pcr_plate_9#E03					FALSE	FALSE	N/A
755	pAN_00759	pks12_Ncom + pikM1_KS + spnM1_AT_ACP + mlsA8_Ccom + pPM021_MfeI_XhoI + lacI_lacUV5	SLIC/Gibson/CPEC	consolidated_gibson_plate_7	H3	consolidated_gibson_plate_7_QPLATE_1	C8	glycerol_stock_12	E8	aanava 3 211019	J16	50	ggaattgtgagcggataaca	colony_pcr_primer_plate	O22	40	tcgttttatttgatgcctgg	colony_pcr_primer_plate	O24	40	5079	colony_pcr_plate_9	F3	colony_pcr_plate_9#F03					FALSE	FALSE	N/A
755	pAN_00759	pks12_Ncom + pikM1_KS + spnM1_AT_ACP + mlsA8_Ccom + pPM021_MfeI_XhoI + lacI_lacUV5	SLIC/Gibson/CPEC	consolidated_gibson_plate_7	H3	consolidated_gibson_plate_7_QPLATE_1	C8	glycerol_stock_12	F8	aanava 3 211019	L16	50	ggaattgtgagcggataaca	colony_pcr_primer_plate	O22	40	tcgttttatttgatgcctgg	colony_pcr_primer_plate	O24	40	5079	colony_pcr_plate_9	G3	colony_pcr_plate_9#G03					FALSE	FALSE	N/A
756	pAN_00760	pks12_Ncom + pikM1_KS + mlsB1_AT_ACP + mlsA8_Ccom + pPM021_MfeI_XhoI + lacI_T7_6xHis_TEV	SLIC/Gibson/CPEC	consolidated_gibson_plate_7	A4	consolidated_gibson_plate_7_QPLATE_1	D1	glycerol_stock_12	G8	aanava 3 211019	N16	50	ggaattgtgagcggataaca	colony_pcr_primer_plate	O22	40	tcgttttatttgatgcctgg	colony_pcr_primer_plate	O24	40	5143	colony_pcr_plate_9	H3	colony_pcr_plate_9#H03					FALSE	FALSE	N/A
756	pAN_00760	pks12_Ncom + pikM1_KS + mlsB1_AT_ACP + mlsA8_Ccom + pPM021_MfeI_XhoI + lacI_T7_6xHis_TEV	SLIC/Gibson/CPEC	consolidated_gibson_plate_7	A4	consolidated_gibson_plate_7_QPLATE_1	D1	glycerol_stock_12	H8	aanava 3 211019	P16	50	ggaattgtgagcggataaca	colony_pcr_primer_plate	O22	40	tcgttttatttgatgcctgg	colony_pcr_primer_plate	O24	40	5143	colony_pcr_plate_9	A4	colony_pcr_plate_9#A04					FALSE	FALSE	N/A
756	pAN_00760	pks12_Ncom + pikM1_KS + mlsB1_AT_ACP + mlsA8_Ccom + pPM021_MfeI_XhoI + lacI_T7_6xHis_TEV	SLIC/Gibson/CPEC	consolidated_gibson_plate_7	A4	consolidated_gibson_plate_7_QPLATE_1	D1	glycerol_stock_12	A9	aanava 3 211019	B18	50	ggaattgtgagcggataaca	colony_pcr_primer_plate	O22	40	tcgttttatttgatgcctgg	colony_pcr_primer_plate	O24	40	5143	colony_pcr_plate_9	B4	colony_pcr_plate_9#B04					FALSE	TRUE	N/A
756	pAN_00760	pks12_Ncom + pikM1_KS + mlsB1_AT_ACP + mlsA8_Ccom + pPM021_MfeI_XhoI + lacI_T7_6xHis_TEV	SLIC/Gibson/CPEC	consolidated_gibson_plate_7	A4	consolidated_gibson_plate_7_QPLATE_1	D1	glycerol_stock_12	B9	aanava 3 211019	D18	50	ggaattgtgagcggataaca	colony_pcr_primer_plate	O22	40	tcgttttatttgatgcctgg	colony_pcr_primer_plate	O24	40	5143	colony_pcr_plate_9	C4	colony_pcr_plate_9#C04					FALSE	FALSE	N/A
760	pAN_00764	pks12_Ncom + pikM1_KS + eryM6_AT_ACP + mlsA8_Ccom + pPM021_MfeI_XhoI + lacI_T7_6xHis_TEV	SLIC/Gibson/CPEC	consolidated_gibson_plate_7	C4	consolidated_gibson_plate_7_QPLATE_1	D3	glycerol_stock_12	C9	aanava 3 211019	F18	50	ggaattgtgagcggataaca	colony_pcr_primer_plate	O22	40	tcgttttatttgatgcctgg	colony_pcr_primer_plate	O24	40	4798	colony_pcr_plate_9	D4	colony_pcr_plate_9#D04					FALSE	FALSE	N/A
760	pAN_00764	pks12_Ncom + pikM1_KS + eryM6_AT_ACP + mlsA8_Ccom + pPM021_MfeI_XhoI + lacI_T7_6xHis_TEV	SLIC/Gibson/CPEC	consolidated_gibson_plate_7	C4	consolidated_gibson_plate_7_QPLATE_1	D3	glycerol_stock_12	D9	aanava 3 211019	H18	50	ggaattgtgagcggataaca	colony_pcr_primer_plate	O22	40	tcgttttatttgatgcctgg	colony_pcr_primer_plate	O24	40	4798	colony_pcr_plate_9	E4	colony_pcr_plate_9#E04					FALSE	FALSE	N/A
761	pAN_00765	pks12_Ncom + pikM1_KS + eryM6_AT_ACP + mlsA8_Ccom + pPM021_MfeI_XhoI + lacI_lacUV5	SLIC/Gibson/CPEC	consolidated_gibson_plate_7	D4	consolidated_gibson_plate_7_QPLATE_1	D4	glycerol_stock_12	E9	aanava 3 211019	J18	50	ggaattgtgagcggataaca	colony_pcr_primer_plate	O22	40	tcgttttatttgatgcctgg	colony_pcr_primer_plate	O24	40	4716	colony_pcr_plate_9	F4	colony_pcr_plate_9#F04					FALSE	FALSE	N/A
762	pAN_00766	pks12_Ncom + mlsB1_KS + eryM1_AT_ACP + mlsA8_Ccom + pPM021_MfeI_XhoI + lacI_T7_6xHis_TEV	SLIC/Gibson/CPEC	consolidated_gibson_plate_7	E4	consolidated_gibson_plate_7_QPLATE_1	D5	glycerol_stock_12	F9	aanava 3 211019	L18	50	ggaattgtgagcggataaca	colony_pcr_primer_plate	O22	40	tcgttttatttgatgcctgg	colony_pcr_primer_plate	O24	40	4936	colony_pcr_plate_9	G4	colony_pcr_plate_9#G04					FALSE	FALSE	N/A
765	pAN_00769	pks12_Ncom + mlsB1_KS + lipM1_AT_ACP + mlsA8_Ccom + pPM021_MfeI_XhoI + lacI_lacUV5	SLIC/Gibson/CPEC	consolidated_gibson_plate_7	H4	consolidated_gibson_plate_7_QPLATE_1	D8	glycerol_stock_12	G9	aanava 3 211019	N18	50	ggaattgtgagcggataaca	colony_pcr_primer_plate	O22	40	tcgttttatttgatgcctgg	colony_pcr_primer_plate	O24	40	5076	colony_pcr_plate_9	H4	colony_pcr_plate_9#H04					FALSE	FALSE	N/A
765	pAN_00769	pks12_Ncom + mlsB1_KS + lipM1_AT_ACP + mlsA8_Ccom + pPM021_MfeI_XhoI + lacI_lacUV5	SLIC/Gibson/CPEC	consolidated_gibson_plate_7	H4	consolidated_gibson_plate_7_QPLATE_1	D8	glycerol_stock_12	H9	aanava 3 211019	P18	50	ggaattgtgagcggataaca	colony_pcr_primer_plate	O22	40	tcgttttatttgatgcctgg	colony_pcr_primer_plate	O24	40	5076	colony_pcr_plate_9	A5	colony_pcr_plate_9#A05					FALSE	FALSE	N/A
765	pAN_00769	pks12_Ncom + mlsB1_KS + lipM1_AT_ACP + mlsA8_Ccom + pPM021_MfeI_XhoI + lacI_lacUV5	SLIC/Gibson/CPEC	consolidated_gibson_plate_7	H4	consolidated_gibson_plate_7_QPLATE_1	D8	glycerol_stock_12	A10	aanava 3 211019	B20	50	ggaattgtgagcggataaca	colony_pcr_primer_plate	O22	40	tcgttttatttgatgcctgg	colony_pcr_primer_plate	O24	40	5076	colony_pcr_plate_9	B5	colony_pcr_plate_9#B05					FALSE	FALSE	N/A
765	pAN_00769	pks12_Ncom + mlsB1_KS + lipM1_AT_ACP + mlsA8_Ccom + pPM021_MfeI_XhoI + lacI_lacUV5	SLIC/Gibson/CPEC	consolidated_gibson_plate_7	H4	consolidated_gibson_plate_7_QPLATE_1	D8	glycerol_stock_12	B10	aanava 3 211019	D20	50	ggaattgtgagcggataaca	colony_pcr_primer_plate	O22	40	tcgttttatttgatgcctgg	colony_pcr_primer_plate	O24	40	5076	colony_pcr_plate_9	C5	colony_pcr_plate_9#C05					FALSE	FALSE	N/A
766	pAN_00770	pks12_Ncom + mlsB1_KS + spnM1_AT_ACP + mlsA8_Ccom + pPM021_MfeI_XhoI + lacI_T7_6xHis_TEV	SLIC/Gibson/CPEC	consolidated_gibson_plate_7	A5	consolidated_gibson_plate_7_QPLATE_1	E1	glycerol_stock_12	C10	aanava 3 211019	F20	50	ggaattgtgagcggataaca	colony_pcr_primer_plate	O22	40	tcgttttatttgatgcctgg	colony_pcr_primer_plate	O24	40	5146	colony_pcr_plate_9	D5	colony_pcr_plate_9#D05					FALSE	FALSE	N/A
766	pAN_00770	pks12_Ncom + mlsB1_KS + spnM1_AT_ACP + mlsA8_Ccom + pPM021_MfeI_XhoI + lacI_T7_6xHis_TEV	SLIC/Gibson/CPEC	consolidated_gibson_plate_7	A5	consolidated_gibson_plate_7_QPLATE_1	E1	glycerol_stock_12	D10	aanava 3 211019	H20	50	ggaattgtgagcggataaca	colony_pcr_primer_plate	O22	40	tcgttttatttgatgcctgg	colony_pcr_primer_plate	O24	40	5146	colony_pcr_plate_9	E5	colony_pcr_plate_9#E05					FALSE	FALSE	N/A
766	pAN_00770	pks12_Ncom + mlsB1_KS + spnM1_AT_ACP + mlsA8_Ccom + pPM021_MfeI_XhoI + lacI_T7_6xHis_TEV	SLIC/Gibson/CPEC	consolidated_gibson_plate_7	A5	consolidated_gibson_plate_7_QPLATE_1	E1	glycerol_stock_12	E10	aanava 3 211019	J20	50	ggaattgtgagcggataaca	colony_pcr_primer_plate	O22	40	tcgttttatttgatgcctgg	colony_pcr_primer_plate	O24	40	5146	colony_pcr_plate_9	F5	colony_pcr_plate_9#F05					FALSE	FALSE	N/A
766	pAN_00770	pks12_Ncom + mlsB1_KS + spnM1_AT_ACP + mlsA8_Ccom + pPM021_MfeI_XhoI + lacI_T7_6xHis_TEV	SLIC/Gibson/CPEC	consolidated_gibson_plate_7	A5	consolidated_gibson_plate_7_QPLATE_1	E1	glycerol_stock_12	F10	aanava 3 211019	L20	50	ggaattgtgagcggataaca	colony_pcr_primer_plate	O22	40	tcgttttatttgatgcctgg	colony_pcr_primer_plate	O24	40	5146	colony_pcr_plate_9	G5	colony_pcr_plate_9#G05					FALSE	FALSE	N/A
767	pAN_00771	pks12_Ncom + mlsB1_KS + spnM1_AT_ACP + mlsA8_Ccom + pPM021_MfeI_XhoI + lacI_lacUV5	SLIC/Gibson/CPEC	consolidated_gibson_plate_7	B5	consolidated_gibson_plate_7_QPLATE_1	E2	glycerol_stock_12	G10	aanava 3 211019	N20	50	ggaattgtgagcggataaca	colony_pcr_primer_plate	O22	40	tcgttttatttgatgcctgg	colony_pcr_primer_plate	O24	40	5064	colony_pcr_plate_9	H5	colony_pcr_plate_9#H05					FALSE	FALSE	N/A
767	pAN_00771	pks12_Ncom + mlsB1_KS + spnM1_AT_ACP + mlsA8_Ccom + pPM021_MfeI_XhoI + lacI_lacUV5	SLIC/Gibson/CPEC	consolidated_gibson_plate_7	B5	consolidated_gibson_plate_7_QPLATE_1	E2	glycerol_stock_12	H10	aanava 3 211019	P20	50	ggaattgtgagcggataaca	colony_pcr_primer_plate	O22	40	tcgttttatttgatgcctgg	colony_pcr_primer_plate	O24	40	5064	colony_pcr_plate_9	A6	colony_pcr_plate_9#A06					FALSE	FALSE	N/A
767	pAN_00771	pks12_Ncom + mlsB1_KS + spnM1_AT_ACP + mlsA8_Ccom + pPM021_MfeI_XhoI + lacI_lacUV5	SLIC/Gibson/CPEC	consolidated_gibson_plate_7	B5	consolidated_gibson_plate_7_QPLATE_1	E2	glycerol_stock_12	A11	aanava 3 211019	B22	50	ggaattgtgagcggataaca	colony_pcr_primer_plate	O22	40	tcgttttatttgatgcctgg	colony_pcr_primer_plate	O24	40	5064	colony_pcr_plate_9	B6	colony_pcr_plate_9#B06					FALSE	FALSE	N/A
767	pAN_00771	pks12_Ncom + mlsB1_KS + spnM1_AT_ACP + mlsA8_Ccom + pPM021_MfeI_XhoI + lacI_lacUV5	SLIC/Gibson/CPEC	consolidated_gibson_plate_7	B5	consolidated_gibson_plate_7_QPLATE_1	E2	glycerol_stock_12	B11	aanava 3 211019	D22	50	ggaattgtgagcggataaca	colony_pcr_primer_plate	O22	40	tcgttttatttgatgcctgg	colony_pcr_primer_plate	O24	40	5064	colony_pcr_plate_9	C6	colony_pcr_plate_9#C06	1597	122.573443	2.0862	2.1803	FALSE	FALSE	N/A
773	pAN_00777	pks12_Ncom + mlsB1_KS + eryM6_AT_ACP + mlsA8_Ccom + pPM021_MfeI_XhoI + lacI_lacUV5	SLIC/Gibson/CPEC	consolidated_gibson_plate_7	F5	consolidated_gibson_plate_7_QPLATE_1	E6	glycerol_stock_12	C11	aanava 3 211019	F22	50	ggaattgtgagcggataaca	colony_pcr_primer_plate	O22	40	tcgttttatttgatgcctgg	colony_pcr_primer_plate	O24	40	4701	colony_pcr_plate_9	D6	colony_pcr_plate_9#D06					FALSE	FALSE	N/A
775	pAN_00779	pks12_Ncom + pks12M1_KS + eryM1_AT_ACP + mlsA8_Ccom + pPM021_MfeI_XhoI + lacI_lacUV5	SLIC/Gibson/CPEC	consolidated_gibson_plate_7	H5	consolidated_gibson_plate_7_QPLATE_1	E8	glycerol_stock_12	D11	aanava 3 211019	H22	50	ggaattgtgagcggataaca	colony_pcr_primer_plate	O22	40	tcgttttatttgatgcctgg	colony_pcr_primer_plate	O24	40	4854	colony_pcr_plate_9	E6	colony_pcr_plate_9#E06					FALSE	FALSE	N/A
775	pAN_00779	pks12_Ncom + pks12M1_KS + eryM1_AT_ACP + mlsA8_Ccom + pPM021_MfeI_XhoI + lacI_lacUV5	SLIC/Gibson/CPEC	consolidated_gibson_plate_7	H5	consolidated_gibson_plate_7_QPLATE_1	E8	glycerol_stock_12	E11	aanava 3 211019	J22	50	ggaattgtgagcggataaca	colony_pcr_primer_plate	O22	40	tcgttttatttgatgcctgg	colony_pcr_primer_plate	O24	40	4854	colony_pcr_plate_9	F6	colony_pcr_plate_9#F06					FALSE	FALSE	N/A
775	pAN_00779	pks12_Ncom + pks12M1_KS + eryM1_AT_ACP + mlsA8_Ccom + pPM021_MfeI_XhoI + lacI_lacUV5	SLIC/Gibson/CPEC	consolidated_gibson_plate_7	H5	consolidated_gibson_plate_7_QPLATE_1	E8	glycerol_stock_12	F11	aanava 3 211019	L22	50	ggaattgtgagcggataaca	colony_pcr_primer_plate	O22	40	tcgttttatttgatgcctgg	colony_pcr_primer_plate	O24	40	4854	colony_pcr_plate_9	G6	colony_pcr_plate_9#G06					FALSE	FALSE	N/A
775	pAN_00779	pks12_Ncom + pks12M1_KS + eryM1_AT_ACP + mlsA8_Ccom + pPM021_MfeI_XhoI + lacI_lacUV5	SLIC/Gibson/CPEC	consolidated_gibson_plate_7	H5	consolidated_gibson_plate_7_QPLATE_1	E8	glycerol_stock_12	G11	aanava 3 211019	N22	50	ggaattgtgagcggataaca	colony_pcr_primer_plate	O22	40	tcgttttatttgatgcctgg	colony_pcr_primer_plate	O24	40	4854	colony_pcr_plate_9	H6	colony_pcr_plate_9#H06					FALSE	FALSE	N/A
776	pAN_00780	pks12_Ncom + pks12M1_KS + lipM1_AT_ACP + mlsA8_Ccom + pPM021_MfeI_XhoI + lacI_T7_6xHis_TEV	SLIC/Gibson/CPEC	consolidated_gibson_plate_7	A6	consolidated_gibson_plate_7_QPLATE_1	F1	glycerol_stock_12	H11	aanava 3 211019	P22	50	ggaattgtgagcggataaca	colony_pcr_primer_plate	O22	40	tcgttttatttgatgcctgg	colony_pcr_primer_plate	O24	40	5158	colony_pcr_plate_9	A7	colony_pcr_plate_9#A07					FALSE	FALSE	N/A
776	pAN_00780	pks12_Ncom + pks12M1_KS + lipM1_AT_ACP + mlsA8_Ccom + pPM021_MfeI_XhoI + lacI_T7_6xHis_TEV	SLIC/Gibson/CPEC	consolidated_gibson_plate_7	A6	consolidated_gibson_plate_7_QPLATE_1	F1	glycerol_stock_12	A12	aanava 3 211019	B24	50	ggaattgtgagcggataaca	colony_pcr_primer_plate	O22	40	tcgttttatttgatgcctgg	colony_pcr_primer_plate	O24	40	5158	colony_pcr_plate_9	B7	colony_pcr_plate_9#B07					FALSE	FALSE	N/A
776	pAN_00780	pks12_Ncom + pks12M1_KS + lipM1_AT_ACP + mlsA8_Ccom + pPM021_MfeI_XhoI + lacI_T7_6xHis_TEV	SLIC/Gibson/CPEC	consolidated_gibson_plate_7	A6	consolidated_gibson_plate_7_QPLATE_1	F1	glycerol_stock_12	B12	aanava 3 211019	D24	50	ggaattgtgagcggataaca	colony_pcr_primer_plate	O22	40	tcgttttatttgatgcctgg	colony_pcr_primer_plate	O24	40	5158	colony_pcr_plate_9	C7	colony_pcr_plate_9#C07					FALSE	FALSE	N/A
776	pAN_00780	pks12_Ncom + pks12M1_KS + lipM1_AT_ACP + mlsA8_Ccom + pPM021_MfeI_XhoI + lacI_T7_6xHis_TEV	SLIC/Gibson/CPEC	consolidated_gibson_plate_7	A6	consolidated_gibson_plate_7_QPLATE_1	F1	glycerol_stock_12	C12	aanava 3 211019	F24	50	ggaattgtgagcggataaca	colony_pcr_primer_plate	O22	40	tcgttttatttgatgcctgg	colony_pcr_primer_plate	O24	40	5158	colony_pcr_plate_9	D7	colony_pcr_plate_9#D07					FALSE	FALSE	N/A
783	pAN_00787	pks12_Ncom + pks12M1_KS + mlsB1_AT_ACP + mlsA8_Ccom + pPM021_MfeI_XhoI + lacI_lacUV5	SLIC/Gibson/CPEC	consolidated_gibson_plate_7	H6	consolidated_gibson_plate_7_QPLATE_1	F8	glycerol_stock_12	D12	aanava 3 211019	H24	50	ggaattgtgagcggataaca	colony_pcr_primer_plate	O22	40	tcgttttatttgatgcctgg	colony_pcr_primer_plate	O24	40	5046	colony_pcr_plate_9	E7	colony_pcr_plate_9#E07					FALSE	FALSE	N/A
783	pAN_00787	pks12_Ncom + pks12M1_KS + mlsB1_AT_ACP + mlsA8_Ccom + pPM021_MfeI_XhoI + lacI_lacUV5	SLIC/Gibson/CPEC	consolidated_gibson_plate_7	H6	consolidated_gibson_plate_7_QPLATE_1	F8	glycerol_stock_12	E12	aanava 3 211019	J24	50	ggaattgtgagcggataaca	colony_pcr_primer_plate	O22	40	tcgttttatttgatgcctgg	colony_pcr_primer_plate	O24	40	5046	colony_pcr_plate_9	F7	colony_pcr_plate_9#F07					FALSE	FALSE	N/A
783	pAN_00787	pks12_Ncom + pks12M1_KS + mlsB1_AT_ACP + mlsA8_Ccom + pPM021_MfeI_XhoI + lacI_lacUV5	SLIC/Gibson/CPEC	consolidated_gibson_plate_7	H6	consolidated_gibson_plate_7_QPLATE_1	F8	glycerol_stock_12	F12	aanava 3 211019	L24	50	ggaattgtgagcggataaca	colony_pcr_primer_plate	O22	40	tcgttttatttgatgcctgg	colony_pcr_primer_plate	O24	40	5046	colony_pcr_plate_9	G7	colony_pcr_plate_9#G07					FALSE	FALSE	N/A
783	pAN_00787	pks12_Ncom + pks12M1_KS + mlsB1_AT_ACP + mlsA8_Ccom + pPM021_MfeI_XhoI + lacI_lacUV5	SLIC/Gibson/CPEC	consolidated_gibson_plate_7	H6	consolidated_gibson_plate_7_QPLATE_1	F8	glycerol_stock_12	G12	aanava 3 211019	N24	50	ggaattgtgagcggataaca	colony_pcr_primer_plate	O22	40	tcgttttatttgatgcctgg	colony_pcr_primer_plate	O24	40	5046	colony_pcr_plate_9	H7	colony_pcr_plate_9#H07					FALSE	FALSE	N/A
784	pAN_00788	pks12_Ncom + pks12M1_KS + eryM6_AT_ACP + mlsA8_Ccom + pPM021_MfeI_XhoI + lacI_T7_6xHis_TEV	SLIC/Gibson/CPEC	consolidated_gibson_plate_7	A7	consolidated_gibson_plate_7_QPLATE_2	A1	glycerol_stock_13	A1	aanava 4 211019	A1	50	ggaattgtgagcggataaca	colony_pcr_primer_plate	O22	40	tcgttttatttgatgcctgg	colony_pcr_primer_plate	O24	40	4783	colony_pcr_plate_9	A8	colony_pcr_plate_9#A08					FALSE	FALSE	N/A
784	pAN_00788	pks12_Ncom + pks12M1_KS + eryM6_AT_ACP + mlsA8_Ccom + pPM021_MfeI_XhoI + lacI_T7_6xHis_TEV	SLIC/Gibson/CPEC	consolidated_gibson_plate_7	A7	consolidated_gibson_plate_7_QPLATE_2	A1	glycerol_stock_13	B1	aanava 4 211019	C1	50	ggaattgtgagcggataaca	colony_pcr_primer_plate	O22	40	tcgttttatttgatgcctgg	colony_pcr_primer_plate	O24	40	4783	colony_pcr_plate_9	B8	colony_pcr_plate_9#B08					FALSE	FALSE	N/A
784	pAN_00788	pks12_Ncom + pks12M1_KS + eryM6_AT_ACP + mlsA8_Ccom + pPM021_MfeI_XhoI + lacI_T7_6xHis_TEV	SLIC/Gibson/CPEC	consolidated_gibson_plate_7	A7	consolidated_gibson_plate_7_QPLATE_2	A1	glycerol_stock_13	C1	aanava 4 211019	E1	50	ggaattgtgagcggataaca	colony_pcr_primer_plate	O22	40	tcgttttatttgatgcctgg	colony_pcr_primer_plate	O24	40	4783	colony_pcr_plate_9	C8	colony_pcr_plate_9#C08					FALSE	FALSE	N/A
784	pAN_00788	pks12_Ncom + pks12M1_KS + eryM6_AT_ACP + mlsA8_Ccom + pPM021_MfeI_XhoI + lacI_T7_6xHis_TEV	SLIC/Gibson/CPEC	consolidated_gibson_plate_7	A7	consolidated_gibson_plate_7_QPLATE_2	A1	glycerol_stock_13	D1	aanava 4 211019	G1	50	ggaattgtgagcggataaca	colony_pcr_primer_plate	O22	40	tcgttttatttgatgcctgg	colony_pcr_primer_plate	O24	40	4783	colony_pcr_plate_9	D8	colony_pcr_plate_9#D08					FALSE	FALSE	N/A
785	pAN_00789	pks12_Ncom + pks12M1_KS + eryM6_AT_ACP + mlsA8_Ccom + pPM021_MfeI_XhoI + lacI_lacUV5	SLIC/Gibson/CPEC	consolidated_gibson_plate_7	B7	consolidated_gibson_plate_7_QPLATE_2	A2	glycerol_stock_13	E1	aanava 4 211019	I1	50	ggaattgtgagcggataaca	colony_pcr_primer_plate	O22	40	tcgttttatttgatgcctgg	colony_pcr_primer_plate	O24	40	4701	colony_pcr_plate_9	E8	colony_pcr_plate_9#E08					FALSE	FALSE	N/A
785	pAN_00789	pks12_Ncom + pks12M1_KS + eryM6_AT_ACP + mlsA8_Ccom + pPM021_MfeI_XhoI + lacI_lacUV5	SLIC/Gibson/CPEC	consolidated_gibson_plate_7	B7	consolidated_gibson_plate_7_QPLATE_2	A2	glycerol_stock_13	F1	aanava 4 211019	K1	50	ggaattgtgagcggataaca	colony_pcr_primer_plate	O22	40	tcgttttatttgatgcctgg	colony_pcr_primer_plate	O24	40	4701	colony_pcr_plate_9	F8	colony_pcr_plate_9#F08					FALSE	FALSE	N/A
790	pAN_00794	pks12_Ncom + eryM6_KS + spnM1_AT_ACP + mlsA8_Ccom + pPM021_MfeI_XhoI + lacI_T7_6xHis_TEV	SLIC/Gibson/CPEC	consolidated_gibson_plate_7	G7	consolidated_gibson_plate_7_QPLATE_2	A7	glycerol_stock_13	G1	aanava 4 211019	M1	50	ggaattgtgagcggataaca	colony_pcr_primer_plate	O22	40	tcgttttatttgatgcctgg	colony_pcr_primer_plate	O24	40	5155	colony_pcr_plate_9	G8	colony_pcr_plate_9#G08					FALSE	FALSE	N/A
790	pAN_00794	pks12_Ncom + eryM6_KS + spnM1_AT_ACP + mlsA8_Ccom + pPM021_MfeI_XhoI + lacI_T7_6xHis_TEV	SLIC/Gibson/CPEC	consolidated_gibson_plate_7	G7	consolidated_gibson_plate_7_QPLATE_2	A7	glycerol_stock_13	H1	aanava 4 211019	O1	50	ggaattgtgagcggataaca	colony_pcr_primer_plate	O22	40	tcgttttatttgatgcctgg	colony_pcr_primer_plate	O24	40	5155	colony_pcr_plate_9	H8	colony_pcr_plate_9#H08					FALSE	FALSE	N/A
790	pAN_00794	pks12_Ncom + eryM6_KS + spnM1_AT_ACP + mlsA8_Ccom + pPM021_MfeI_XhoI + lacI_T7_6xHis_TEV	SLIC/Gibson/CPEC	consolidated_gibson_plate_7	G7	consolidated_gibson_plate_7_QPLATE_2	A7	glycerol_stock_13	A2	aanava 4 211019	A3	50	ggaattgtgagcggataaca	colony_pcr_primer_plate	O22	40	tcgttttatttgatgcctgg	colony_pcr_primer_plate	O24	40	5155	colony_pcr_plate_9	A9	colony_pcr_plate_9#A09					FALSE	FALSE	N/A
790	pAN_00794	pks12_Ncom + eryM6_KS + spnM1_AT_ACP + mlsA8_Ccom + pPM021_MfeI_XhoI + lacI_T7_6xHis_TEV	SLIC/Gibson/CPEC	consolidated_gibson_plate_7	G7	consolidated_gibson_plate_7_QPLATE_2	A7	glycerol_stock_13	B2	aanava 4 211019	C3	50	ggaattgtgagcggataaca	colony_pcr_primer_plate	O22	40	tcgttttatttgatgcctgg	colony_pcr_primer_plate	O24	40	5155	colony_pcr_plate_9	B9	colony_pcr_plate_9#B09					FALSE	FALSE	N/A
791	pAN_00795	pks12_Ncom + eryM6_KS + spnM1_AT_ACP + mlsA8_Ccom + pPM021_MfeI_XhoI + lacI_lacUV5	SLIC/Gibson/CPEC	consolidated_gibson_plate_7	H7	consolidated_gibson_plate_7_QPLATE_2	A8	glycerol_stock_13	C2	aanava 4 211019	E3	50	ggaattgtgagcggataaca	colony_pcr_primer_plate	O22	40	tcgttttatttgatgcctgg	colony_pcr_primer_plate	O24	40	5073	colony_pcr_plate_9	C9	colony_pcr_plate_9#C09					FALSE	FALSE	N/A
791	pAN_00795	pks12_Ncom + eryM6_KS + spnM1_AT_ACP + mlsA8_Ccom + pPM021_MfeI_XhoI + lacI_lacUV5	SLIC/Gibson/CPEC	consolidated_gibson_plate_7	H7	consolidated_gibson_plate_7_QPLATE_2	A8	glycerol_stock_13	D2	aanava 4 211019	G3	50	ggaattgtgagcggataaca	colony_pcr_primer_plate	O22	40	tcgttttatttgatgcctgg	colony_pcr_primer_plate	O24	40	5073	colony_pcr_plate_9	D9	colony_pcr_plate_9#D09					FALSE	FALSE	N/A
791	pAN_00795	pks12_Ncom + eryM6_KS + spnM1_AT_ACP + mlsA8_Ccom + pPM021_MfeI_XhoI + lacI_lacUV5	SLIC/Gibson/CPEC	consolidated_gibson_plate_7	H7	consolidated_gibson_plate_7_QPLATE_2	A8	glycerol_stock_13	E2	aanava 4 211019	I3	50	ggaattgtgagcggataaca	colony_pcr_primer_plate	O22	40	tcgttttatttgatgcctgg	colony_pcr_primer_plate	O24	40	5073	colony_pcr_plate_9	E9	colony_pcr_plate_9#E09					FALSE	FALSE	N/A
791	pAN_00795	pks12_Ncom + eryM6_KS + spnM1_AT_ACP + mlsA8_Ccom + pPM021_MfeI_XhoI + lacI_lacUV5	SLIC/Gibson/CPEC	consolidated_gibson_plate_7	H7	consolidated_gibson_plate_7_QPLATE_2	A8	glycerol_stock_13	F2	aanava 4 211019	K3	50	ggaattgtgagcggataaca	colony_pcr_primer_plate	O22	40	tcgttttatttgatgcctgg	colony_pcr_primer_plate	O24	40	5073	colony_pcr_plate_9	F9	colony_pcr_plate_9#F09					FALSE	FALSE	N/A
793	pAN_00797	pks12_Ncom + eryM6_KS + pikM1_AT_ACP + mlsA8_Ccom + pPM021_MfeI_XhoI + lacI_lacUV5	SLIC/Gibson/CPEC	consolidated_gibson_plate_7	B8	consolidated_gibson_plate_7_QPLATE_2	B2	glycerol_stock_13	G2	aanava 4 211019	M3	50	ggaattgtgagcggataaca	colony_pcr_primer_plate	O22	40	tcgttttatttgatgcctgg	colony_pcr_primer_plate	O24	40	4866	colony_pcr_plate_9	G9	colony_pcr_plate_9#G09					FALSE	FALSE	N/A
793	pAN_00797	pks12_Ncom + eryM6_KS + pikM1_AT_ACP + mlsA8_Ccom + pPM021_MfeI_XhoI + lacI_lacUV5	SLIC/Gibson/CPEC	consolidated_gibson_plate_7	B8	consolidated_gibson_plate_7_QPLATE_2	B2	glycerol_stock_13	H2	aanava 4 211019	O3	50	ggaattgtgagcggataaca	colony_pcr_primer_plate	O22	40	tcgttttatttgatgcctgg	colony_pcr_primer_plate	O24	40	4866	colony_pcr_plate_9	H9	colony_pcr_plate_9#H09					FALSE	FALSE	N/A
794	pAN_00798	pks12_Ncom + eryM6_KS + mlsB1_AT_ACP + mlsA8_Ccom + pPM021_MfeI_XhoI + lacI_T7_6xHis_TEV	SLIC/Gibson/CPEC	consolidated_gibson_plate_7	C8	consolidated_gibson_plate_7_QPLATE_2	B3	glycerol_stock_13	A3	aanava 4 211019	A5	50	ggaattgtgagcggataaca	colony_pcr_primer_plate	O22	40	tcgttttatttgatgcctgg	colony_pcr_primer_plate	O24	40	5137	colony_pcr_plate_9	A10	colony_pcr_plate_9#A10					FALSE	FALSE	N/A
800	pAN_00804	mlsA9_Ncom + eryM1_KS + spnM1_AT_ACP + pks12_Ccom + pPM021_MfeI_XhoI + lacI_T7_6xHis_TEV	SLIC/Gibson/CPEC	consolidated_gibson_plate_7	G8	consolidated_gibson_plate_7_QPLATE_2	B7	glycerol_stock_13	B3	aanava 4 211019	C5	50	ggaattgtgagcggataaca	colony_pcr_primer_plate	O22	40	tcgttttatttgatgcctgg	colony_pcr_primer_plate	O24	40	5107	colony_pcr_plate_9	B10	colony_pcr_plate_9#B10					FALSE	FALSE	N/A
800	pAN_00804	mlsA9_Ncom + eryM1_KS + spnM1_AT_ACP + pks12_Ccom + pPM021_MfeI_XhoI + lacI_T7_6xHis_TEV	SLIC/Gibson/CPEC	consolidated_gibson_plate_7	G8	consolidated_gibson_plate_7_QPLATE_2	B7	glycerol_stock_13	C3	aanava 4 211019	E5	50	ggaattgtgagcggataaca	colony_pcr_primer_plate	O22	40	tcgttttatttgatgcctgg	colony_pcr_primer_plate	O24	40	5107	colony_pcr_plate_9	C10	colony_pcr_plate_9#C10					FALSE	FALSE	N/A
800	pAN_00804	mlsA9_Ncom + eryM1_KS + spnM1_AT_ACP + pks12_Ccom + pPM021_MfeI_XhoI + lacI_T7_6xHis_TEV	SLIC/Gibson/CPEC	consolidated_gibson_plate_7	G8	consolidated_gibson_plate_7_QPLATE_2	B7	glycerol_stock_13	D3	aanava 4 211019	G5	50	ggaattgtgagcggataaca	colony_pcr_primer_plate	O22	40	tcgttttatttgatgcctgg	colony_pcr_primer_plate	O24	40	5107	colony_pcr_plate_9	D10	colony_pcr_plate_9#D10					FALSE	FALSE	N/A
800	pAN_00804	mlsA9_Ncom + eryM1_KS + spnM1_AT_ACP + pks12_Ccom + pPM021_MfeI_XhoI + lacI_T7_6xHis_TEV	SLIC/Gibson/CPEC	consolidated_gibson_plate_7	G8	consolidated_gibson_plate_7_QPLATE_2	B7	glycerol_stock_13	E3	aanava 4 211019	I5	50	ggaattgtgagcggataaca	colony_pcr_primer_plate	O22	40	tcgttttatttgatgcctgg	colony_pcr_primer_plate	O24	40	5107	colony_pcr_plate_9	E10	colony_pcr_plate_9#E10					FALSE	FALSE	N/A
801	pAN_00805	mlsA9_Ncom + eryM1_KS + spnM1_AT_ACP + pks12_Ccom + pPM021_MfeI_XhoI + lacI_lacUV5	SLIC/Gibson/CPEC	consolidated_gibson_plate_7	H8	consolidated_gibson_plate_7_QPLATE_2	B8	glycerol_stock_13	F3	aanava 4 211019	K5	50	ggaattgtgagcggataaca	colony_pcr_primer_plate	O22	40	tcgttttatttgatgcctgg	colony_pcr_primer_plate	O24	40	5025	colony_pcr_plate_9	F10	colony_pcr_plate_9#F10					FALSE	FALSE	N/A
801	pAN_00805	mlsA9_Ncom + eryM1_KS + spnM1_AT_ACP + pks12_Ccom + pPM021_MfeI_XhoI + lacI_lacUV5	SLIC/Gibson/CPEC	consolidated_gibson_plate_7	H8	consolidated_gibson_plate_7_QPLATE_2	B8	glycerol_stock_13	G3	aanava 4 211019	M5	50	ggaattgtgagcggataaca	colony_pcr_primer_plate	O22	40	tcgttttatttgatgcctgg	colony_pcr_primer_plate	O24	40	5025	colony_pcr_plate_9	G10	colony_pcr_plate_9#G10					FALSE	FALSE	N/A
801	pAN_00805	mlsA9_Ncom + eryM1_KS + spnM1_AT_ACP + pks12_Ccom + pPM021_MfeI_XhoI + lacI_lacUV5	SLIC/Gibson/CPEC	consolidated_gibson_plate_7	H8	consolidated_gibson_plate_7_QPLATE_2	B8	glycerol_stock_13	H3	aanava 4 211019	O5	50	ggaattgtgagcggataaca	colony_pcr_primer_plate	O22	40	tcgttttatttgatgcctgg	colony_pcr_primer_plate	O24	40	5025	colony_pcr_plate_9	H10	colony_pcr_plate_9#H10					FALSE	FALSE	N/A
801	pAN_00805	mlsA9_Ncom + eryM1_KS + spnM1_AT_ACP + pks12_Ccom + pPM021_MfeI_XhoI + lacI_lacUV5	SLIC/Gibson/CPEC	consolidated_gibson_plate_7	H8	consolidated_gibson_plate_7_QPLATE_2	B8	glycerol_stock_13	A4	aanava 4 211019	A7	50	ggaattgtgagcggataaca	colony_pcr_primer_plate	O22	40	tcgttttatttgatgcctgg	colony_pcr_primer_plate	O24	40	5025	colony_pcr_plate_9	A11	colony_pcr_plate_9#A11					FALSE	FALSE	N/A
802	pAN_00806	mlsA9_Ncom + eryM1_KS + pikM1_AT_ACP + pks12_Ccom + pPM021_MfeI_XhoI + lacI_T7_6xHis_TEV	SLIC/Gibson/CPEC	consolidated_gibson_plate_7	A9	consolidated_gibson_plate_7_QPLATE_2	C1	glycerol_stock_13	B4	aanava 4 211019	C7	50	ggaattgtgagcggataaca	colony_pcr_primer_plate	O22	40	tcgttttatttgatgcctgg	colony_pcr_primer_plate	O24	40	4900	colony_pcr_plate_9	B11	colony_pcr_plate_9#B11					FALSE	FALSE	N/A
802	pAN_00806	mlsA9_Ncom + eryM1_KS + pikM1_AT_ACP + pks12_Ccom + pPM021_MfeI_XhoI + lacI_T7_6xHis_TEV	SLIC/Gibson/CPEC	consolidated_gibson_plate_7	A9	consolidated_gibson_plate_7_QPLATE_2	C1	glycerol_stock_13	C4	aanava 4 211019	E7	50	ggaattgtgagcggataaca	colony_pcr_primer_plate	O22	40	tcgttttatttgatgcctgg	colony_pcr_primer_plate	O24	40	4900	colony_pcr_plate_9	C11	colony_pcr_plate_9#C11					FALSE	FALSE	N/A
802	pAN_00806	mlsA9_Ncom + eryM1_KS + pikM1_AT_ACP + pks12_Ccom + pPM021_MfeI_XhoI + lacI_T7_6xHis_TEV	SLIC/Gibson/CPEC	consolidated_gibson_plate_7	A9	consolidated_gibson_plate_7_QPLATE_2	C1	glycerol_stock_13	D4	aanava 4 211019	G7	50	ggaattgtgagcggataaca	colony_pcr_primer_plate	O22	40	tcgttttatttgatgcctgg	colony_pcr_primer_plate	O24	40	4900	colony_pcr_plate_9	D11	colony_pcr_plate_9#D11					FALSE	FALSE	N/A
802	pAN_00806	mlsA9_Ncom + eryM1_KS + pikM1_AT_ACP + pks12_Ccom + pPM021_MfeI_XhoI + lacI_T7_6xHis_TEV	SLIC/Gibson/CPEC	consolidated_gibson_plate_7	A9	consolidated_gibson_plate_7_QPLATE_2	C1	glycerol_stock_13	E4	aanava 4 211019	I7	50	ggaattgtgagcggataaca	colony_pcr_primer_plate	O22	40	tcgttttatttgatgcctgg	colony_pcr_primer_plate	O24	40	4900	colony_pcr_plate_9	E11	colony_pcr_plate_9#E11					FALSE	FALSE	N/A
803	pAN_00807	mlsA9_Ncom + eryM1_KS + pikM1_AT_ACP + pks12_Ccom + pPM021_MfeI_XhoI + lacI_lacUV5	SLIC/Gibson/CPEC	consolidated_gibson_plate_7	B9	consolidated_gibson_plate_7_QPLATE_2	C2	glycerol_stock_13	F4	aanava 4 211019	K7	50	ggaattgtgagcggataaca	colony_pcr_primer_plate	O22	40	tcgttttatttgatgcctgg	colony_pcr_primer_plate	O24	40	4818	colony_pcr_plate_9	F11	colony_pcr_plate_9#F11					FALSE	FALSE	N/A
803	pAN_00807	mlsA9_Ncom + eryM1_KS + pikM1_AT_ACP + pks12_Ccom + pPM021_MfeI_XhoI + lacI_lacUV5	SLIC/Gibson/CPEC	consolidated_gibson_plate_7	B9	consolidated_gibson_plate_7_QPLATE_2	C2	glycerol_stock_13	G4	aanava 4 211019	M7	50	ggaattgtgagcggataaca	colony_pcr_primer_plate	O22	40	tcgttttatttgatgcctgg	colony_pcr_primer_plate	O24	40	4818	colony_pcr_plate_9	G11	colony_pcr_plate_9#G11					FALSE	FALSE	N/A
803	pAN_00807	mlsA9_Ncom + eryM1_KS + pikM1_AT_ACP + pks12_Ccom + pPM021_MfeI_XhoI + lacI_lacUV5	SLIC/Gibson/CPEC	consolidated_gibson_plate_7	B9	consolidated_gibson_plate_7_QPLATE_2	C2	glycerol_stock_13	H4	aanava 4 211019	O7	50	ggaattgtgagcggataaca	colony_pcr_primer_plate	O22	40	tcgttttatttgatgcctgg	colony_pcr_primer_plate	O24	40	4818	colony_pcr_plate_9	H11	colony_pcr_plate_9#H11					FALSE	FALSE	N/A
803	pAN_00807	mlsA9_Ncom + eryM1_KS + pikM1_AT_ACP + pks12_Ccom + pPM021_MfeI_XhoI + lacI_lacUV5	SLIC/Gibson/CPEC	consolidated_gibson_plate_7	B9	consolidated_gibson_plate_7_QPLATE_2	C2	glycerol_stock_13	A5	aanava 4 211019	A9	50	ggaattgtgagcggataaca	colony_pcr_primer_plate	O22	40	tcgttttatttgatgcctgg	colony_pcr_primer_plate	O24	40	4818	colony_pcr_plate_9	A12	colony_pcr_plate_9#A12					FALSE	FALSE	N/A
804	pAN_00808	mlsA9_Ncom + eryM1_KS + mlsB1_AT_ACP + pks12_Ccom + pPM021_MfeI_XhoI + lacI_T7_6xHis_TEV	SLIC/Gibson/CPEC	consolidated_gibson_plate_7	C9	consolidated_gibson_plate_7_QPLATE_2	C3	glycerol_stock_13	B5	aanava 4 211019	C9	50	ggaattgtgagcggataaca	colony_pcr_primer_plate	O22	40	tcgttttatttgatgcctgg	colony_pcr_primer_plate	O24	40	5089	colony_pcr_plate_9	B12	colony_pcr_plate_9#B12					FALSE	FALSE	N/A
804	pAN_00808	mlsA9_Ncom + eryM1_KS + mlsB1_AT_ACP + pks12_Ccom + pPM021_MfeI_XhoI + lacI_T7_6xHis_TEV	SLIC/Gibson/CPEC	consolidated_gibson_plate_7	C9	consolidated_gibson_plate_7_QPLATE_2	C3	glycerol_stock_13	C5	aanava 4 211019	E9	50	ggaattgtgagcggataaca	colony_pcr_primer_plate	O22	40	tcgttttatttgatgcctgg	colony_pcr_primer_plate	O24	40	5089	colony_pcr_plate_9	C12	colony_pcr_plate_9#C12					FALSE	FALSE	N/A
804	pAN_00808	mlsA9_Ncom + eryM1_KS + mlsB1_AT_ACP + pks12_Ccom + pPM021_MfeI_XhoI + lacI_T7_6xHis_TEV	SLIC/Gibson/CPEC	consolidated_gibson_plate_7	C9	consolidated_gibson_plate_7_QPLATE_2	C3	glycerol_stock_13	D5	aanava 4 211019	G9	50	ggaattgtgagcggataaca	colony_pcr_primer_plate	O22	40	tcgttttatttgatgcctgg	colony_pcr_primer_plate	O24	40	5089	colony_pcr_plate_9	D12	colony_pcr_plate_9#D12					FALSE	FALSE	N/A
804	pAN_00808	mlsA9_Ncom + eryM1_KS + mlsB1_AT_ACP + pks12_Ccom + pPM021_MfeI_XhoI + lacI_T7_6xHis_TEV	SLIC/Gibson/CPEC	consolidated_gibson_plate_7	C9	consolidated_gibson_plate_7_QPLATE_2	C3	glycerol_stock_13	E5	aanava 4 211019	I9	50	ggaattgtgagcggataaca	colony_pcr_primer_plate	O22	40	tcgttttatttgatgcctgg	colony_pcr_primer_plate	O24	40	5089	colony_pcr_plate_9	E12	colony_pcr_plate_9#E12					FALSE	FALSE	N/A
809	pAN_00813	mlsA9_Ncom + eryM1_KS + eryM6_AT_ACP + pks12_Ccom + pPM021_MfeI_XhoI + lacI_lacUV5	SLIC/Gibson/CPEC	consolidated_gibson_plate_7	H9	consolidated_gibson_plate_7_QPLATE_2	C8	glycerol_stock_13	F5	aanava 4 211019	K9	50	ggaattgtgagcggataaca	colony_pcr_primer_plate	O22	40	tcgttttatttgatgcctgg	colony_pcr_primer_plate	O24	40	4662	colony_pcr_plate_9	F12	colony_pcr_plate_9#F12					FALSE	TRUE	N/A
809	pAN_00813	mlsA9_Ncom + eryM1_KS + eryM6_AT_ACP + pks12_Ccom + pPM021_MfeI_XhoI + lacI_lacUV5	SLIC/Gibson/CPEC	consolidated_gibson_plate_7	H9	consolidated_gibson_plate_7_QPLATE_2	C8	glycerol_stock_13	G5	aanava 4 211019	M9	50	ggaattgtgagcggataaca	colony_pcr_primer_plate	O22	40	tcgttttatttgatgcctgg	colony_pcr_primer_plate	O24	40	4662	colony_pcr_plate_9	G12	colony_pcr_plate_9#G12					FALSE	TRUE	N/A
809	pAN_00813	mlsA9_Ncom + eryM1_KS + eryM6_AT_ACP + pks12_Ccom + pPM021_MfeI_XhoI + lacI_lacUV5	SLIC/Gibson/CPEC	consolidated_gibson_plate_7	H9	consolidated_gibson_plate_7_QPLATE_2	C8	glycerol_stock_13	H5	aanava 4 211019	O9	50	ggaattgtgagcggataaca	colony_pcr_primer_plate	O22	40	tcgttttatttgatgcctgg	colony_pcr_primer_plate	O24	40	4662	colony_pcr_plate_9	H12	colony_pcr_plate_9#H12					FALSE	FALSE	N/A
809	pAN_00813	mlsA9_Ncom + eryM1_KS + eryM6_AT_ACP + pks12_Ccom + pPM021_MfeI_XhoI + lacI_lacUV5	SLIC/Gibson/CPEC	consolidated_gibson_plate_7	H9	consolidated_gibson_plate_7_QPLATE_2	C8	glycerol_stock_13	A6	aanava 4 211019	A11	50	ggaattgtgagcggataaca	colony_pcr_primer_plate	O22	40	tcgttttatttgatgcctgg	colony_pcr_primer_plate	O24	40	4662	colony_pcr_plate_10	A1	colony_pcr_plate_10#A01					FALSE	FALSE	N/A
810	pAN_00814	mlsA9_Ncom + lipM1_KS + eryM1_AT_ACP + pks12_Ccom + pPM021_MfeI_XhoI + lacI_T7_6xHis_TEV	SLIC/Gibson/CPEC	consolidated_gibson_plate_7	A10	consolidated_gibson_plate_7_QPLATE_2	D1	glycerol_stock_13	B6	aanava 4 211019	C11	50	ggaattgtgagcggataaca	colony_pcr_primer_plate	O22	40	tcgttttatttgatgcctgg	colony_pcr_primer_plate	O24	40	4912	colony_pcr_plate_10	B1	colony_pcr_plate_10#B01					FALSE	FALSE	N/A
810	pAN_00814	mlsA9_Ncom + lipM1_KS + eryM1_AT_ACP + pks12_Ccom + pPM021_MfeI_XhoI + lacI_T7_6xHis_TEV	SLIC/Gibson/CPEC	consolidated_gibson_plate_7	A10	consolidated_gibson_plate_7_QPLATE_2	D1	glycerol_stock_13	C6	aanava 4 211019	E11	50	ggaattgtgagcggataaca	colony_pcr_primer_plate	O22	40	tcgttttatttgatgcctgg	colony_pcr_primer_plate	O24	40	4912	colony_pcr_plate_10	C1	colony_pcr_plate_10#C01					FALSE	FALSE	N/A
810	pAN_00814	mlsA9_Ncom + lipM1_KS + eryM1_AT_ACP + pks12_Ccom + pPM021_MfeI_XhoI + lacI_T7_6xHis_TEV	SLIC/Gibson/CPEC	consolidated_gibson_plate_7	A10	consolidated_gibson_plate_7_QPLATE_2	D1	glycerol_stock_13	D6	aanava 4 211019	G11	50	ggaattgtgagcggataaca	colony_pcr_primer_plate	O22	40	tcgttttatttgatgcctgg	colony_pcr_primer_plate	O24	40	4912	colony_pcr_plate_10	D1	colony_pcr_plate_10#D01					FALSE	FALSE	N/A
810	pAN_00814	mlsA9_Ncom + lipM1_KS + eryM1_AT_ACP + pks12_Ccom + pPM021_MfeI_XhoI + lacI_T7_6xHis_TEV	SLIC/Gibson/CPEC	consolidated_gibson_plate_7	A10	consolidated_gibson_plate_7_QPLATE_2	D1	glycerol_stock_13	E6	aanava 4 211019	I11	50	ggaattgtgagcggataaca	colony_pcr_primer_plate	O22	40	tcgttttatttgatgcctgg	colony_pcr_primer_plate	O24	40	4912	colony_pcr_plate_10	E1	colony_pcr_plate_10#E01					FALSE	FALSE	N/A
811	pAN_00815	mlsA9_Ncom + lipM1_KS + eryM1_AT_ACP + pks12_Ccom + pPM021_MfeI_XhoI + lacI_lacUV5	SLIC/Gibson/CPEC	consolidated_gibson_plate_7	B10	consolidated_gibson_plate_7_QPLATE_2	D2	glycerol_stock_13	F6	aanava 4 211019	K11	50	ggaattgtgagcggataaca	colony_pcr_primer_plate	O22	40	tcgttttatttgatgcctgg	colony_pcr_primer_plate	O24	40	4830	colony_pcr_plate_10	F1	colony_pcr_plate_10#F01					FALSE	FALSE	N/A
811	pAN_00815	mlsA9_Ncom + lipM1_KS + eryM1_AT_ACP + pks12_Ccom + pPM021_MfeI_XhoI + lacI_lacUV5	SLIC/Gibson/CPEC	consolidated_gibson_plate_7	B10	consolidated_gibson_plate_7_QPLATE_2	D2	glycerol_stock_13	G6	aanava 4 211019	M11	50	ggaattgtgagcggataaca	colony_pcr_primer_plate	O22	40	tcgttttatttgatgcctgg	colony_pcr_primer_plate	O24	40	4830	colony_pcr_plate_10	G1	colony_pcr_plate_10#G01					FALSE	FALSE	N/A
811	pAN_00815	mlsA9_Ncom + lipM1_KS + eryM1_AT_ACP + pks12_Ccom + pPM021_MfeI_XhoI + lacI_lacUV5	SLIC/Gibson/CPEC	consolidated_gibson_plate_7	B10	consolidated_gibson_plate_7_QPLATE_2	D2	glycerol_stock_13	H6	aanava 4 211019	O11	50	ggaattgtgagcggataaca	colony_pcr_primer_plate	O22	40	tcgttttatttgatgcctgg	colony_pcr_primer_plate	O24	40	4830	colony_pcr_plate_10	H1	colony_pcr_plate_10#H01					FALSE	FALSE	N/A
811	pAN_00815	mlsA9_Ncom + lipM1_KS + eryM1_AT_ACP + pks12_Ccom + pPM021_MfeI_XhoI + lacI_lacUV5	SLIC/Gibson/CPEC	consolidated_gibson_plate_7	B10	consolidated_gibson_plate_7_QPLATE_2	D2	glycerol_stock_13	A7	aanava 4 211019	A13	50	ggaattgtgagcggataaca	colony_pcr_primer_plate	O22	40	tcgttttatttgatgcctgg	colony_pcr_primer_plate	O24	40	4830	colony_pcr_plate_10	A2	colony_pcr_plate_10#A02					FALSE	FALSE	N/A
814	pAN_00818	mlsA9_Ncom + lipM1_KS + pikM1_AT_ACP + pks12_Ccom + pPM021_MfeI_XhoI + lacI_T7_6xHis_TEV	SLIC/Gibson/CPEC	consolidated_gibson_plate_7	E10	consolidated_gibson_plate_7_QPLATE_2	D5	glycerol_stock_13	B7	aanava 4 211019	C13	50	ggaattgtgagcggataaca	colony_pcr_primer_plate	O22	40	tcgttttatttgatgcctgg	colony_pcr_primer_plate	O24	40	4915	colony_pcr_plate_10	B2	colony_pcr_plate_10#B02					FALSE	FALSE	N/A
814	pAN_00818	mlsA9_Ncom + lipM1_KS + pikM1_AT_ACP + pks12_Ccom + pPM021_MfeI_XhoI + lacI_T7_6xHis_TEV	SLIC/Gibson/CPEC	consolidated_gibson_plate_7	E10	consolidated_gibson_plate_7_QPLATE_2	D5	glycerol_stock_13	C7	aanava 4 211019	E13	50	ggaattgtgagcggataaca	colony_pcr_primer_plate	O22	40	tcgttttatttgatgcctgg	colony_pcr_primer_plate	O24	40	4915	colony_pcr_plate_10	C2	colony_pcr_plate_10#C02					FALSE	FALSE	N/A
814	pAN_00818	mlsA9_Ncom + lipM1_KS + pikM1_AT_ACP + pks12_Ccom + pPM021_MfeI_XhoI + lacI_T7_6xHis_TEV	SLIC/Gibson/CPEC	consolidated_gibson_plate_7	E10	consolidated_gibson_plate_7_QPLATE_2	D5	glycerol_stock_13	D7	aanava 4 211019	G13	50	ggaattgtgagcggataaca	colony_pcr_primer_plate	O22	40	tcgttttatttgatgcctgg	colony_pcr_primer_plate	O24	40	4915	colony_pcr_plate_10	D2	colony_pcr_plate_10#D02					FALSE	FALSE	N/A
816	pAN_00820	mlsA9_Ncom + lipM1_KS + mlsB1_AT_ACP + pks12_Ccom + pPM021_MfeI_XhoI + lacI_T7_6xHis_TEV	SLIC/Gibson/CPEC	consolidated_gibson_plate_7	G10	consolidated_gibson_plate_7_QPLATE_2	D7	glycerol_stock_13	E7	aanava 4 211019	I13	50	ggaattgtgagcggataaca	colony_pcr_primer_plate	O22	40	tcgttttatttgatgcctgg	colony_pcr_primer_plate	O24	40	5104	colony_pcr_plate_10	E2	colony_pcr_plate_10#E02					FALSE	FALSE	N/A
816	pAN_00820	mlsA9_Ncom + lipM1_KS + mlsB1_AT_ACP + pks12_Ccom + pPM021_MfeI_XhoI + lacI_T7_6xHis_TEV	SLIC/Gibson/CPEC	consolidated_gibson_plate_7	G10	consolidated_gibson_plate_7_QPLATE_2	D7	glycerol_stock_13	F7	aanava 4 211019	K13	50	ggaattgtgagcggataaca	colony_pcr_primer_plate	O22	40	tcgttttatttgatgcctgg	colony_pcr_primer_plate	O24	40	5104	colony_pcr_plate_10	F2	colony_pcr_plate_10#F02					FALSE	FALSE	N/A
816	pAN_00820	mlsA9_Ncom + lipM1_KS + mlsB1_AT_ACP + pks12_Ccom + pPM021_MfeI_XhoI + lacI_T7_6xHis_TEV	SLIC/Gibson/CPEC	consolidated_gibson_plate_7	G10	consolidated_gibson_plate_7_QPLATE_2	D7	glycerol_stock_13	G7	aanava 4 211019	M13	50	ggaattgtgagcggataaca	colony_pcr_primer_plate	O22	40	tcgttttatttgatgcctgg	colony_pcr_primer_plate	O24	40	5104	colony_pcr_plate_10	G2	colony_pcr_plate_10#G02					FALSE	FALSE	N/A
816	pAN_00820	mlsA9_Ncom + lipM1_KS + mlsB1_AT_ACP + pks12_Ccom + pPM021_MfeI_XhoI + lacI_T7_6xHis_TEV	SLIC/Gibson/CPEC	consolidated_gibson_plate_7	G10	consolidated_gibson_plate_7_QPLATE_2	D7	glycerol_stock_13	H7	aanava 4 211019	O13	50	ggaattgtgagcggataaca	colony_pcr_primer_plate	O22	40	tcgttttatttgatgcctgg	colony_pcr_primer_plate	O24	40	5104	colony_pcr_plate_10	H2	colony_pcr_plate_10#H02					FALSE	FALSE	N/A
817	pAN_00821	mlsA9_Ncom + lipM1_KS + mlsB1_AT_ACP + pks12_Ccom + pPM021_MfeI_XhoI + lacI_lacUV5	SLIC/Gibson/CPEC	consolidated_gibson_plate_7	H10	consolidated_gibson_plate_7_QPLATE_2	D8	glycerol_stock_13	A8	aanava 4 211019	A15	50	ggaattgtgagcggataaca	colony_pcr_primer_plate	O22	40	tcgttttatttgatgcctgg	colony_pcr_primer_plate	O24	40	5022	colony_pcr_plate_10	A3	colony_pcr_plate_10#A03					FALSE	FALSE	N/A
817	pAN_00821	mlsA9_Ncom + lipM1_KS + mlsB1_AT_ACP + pks12_Ccom + pPM021_MfeI_XhoI + lacI_lacUV5	SLIC/Gibson/CPEC	consolidated_gibson_plate_7	H10	consolidated_gibson_plate_7_QPLATE_2	D8	glycerol_stock_13	B8	aanava 4 211019	C15	50	ggaattgtgagcggataaca	colony_pcr_primer_plate	O22	40	tcgttttatttgatgcctgg	colony_pcr_primer_plate	O24	40	5022	colony_pcr_plate_10	B3	colony_pcr_plate_10#B03					FALSE	FALSE	N/A
817	pAN_00821	mlsA9_Ncom + lipM1_KS + mlsB1_AT_ACP + pks12_Ccom + pPM021_MfeI_XhoI + lacI_lacUV5	SLIC/Gibson/CPEC	consolidated_gibson_plate_7	H10	consolidated_gibson_plate_7_QPLATE_2	D8	glycerol_stock_13	C8	aanava 4 211019	E15	50	ggaattgtgagcggataaca	colony_pcr_primer_plate	O22	40	tcgttttatttgatgcctgg	colony_pcr_primer_plate	O24	40	5022	colony_pcr_plate_10	C3	colony_pcr_plate_10#C03					FALSE	FALSE	N/A
817	pAN_00821	mlsA9_Ncom + lipM1_KS + mlsB1_AT_ACP + pks12_Ccom + pPM021_MfeI_XhoI + lacI_lacUV5	SLIC/Gibson/CPEC	consolidated_gibson_plate_7	H10	consolidated_gibson_plate_7_QPLATE_2	D8	glycerol_stock_13	D8	aanava 4 211019	G15	50	ggaattgtgagcggataaca	colony_pcr_primer_plate	O22	40	tcgttttatttgatgcctgg	colony_pcr_primer_plate	O24	40	5022	colony_pcr_plate_10	D3	colony_pcr_plate_10#D03					FALSE	FALSE	N/A
820	pAN_00824	mlsA9_Ncom + lipM1_KS + eryM6_AT_ACP + pks12_Ccom + pPM021_MfeI_XhoI + lacI_T7_6xHis_TEV	SLIC/Gibson/CPEC	consolidated_gibson_plate_7	A11	consolidated_gibson_plate_7_QPLATE_2	E1	glycerol_stock_13	E8	aanava 4 211019	I15	50	ggaattgtgagcggataaca	colony_pcr_primer_plate	O22	40	tcgttttatttgatgcctgg	colony_pcr_primer_plate	O24	40	4759	colony_pcr_plate_10	E3	colony_pcr_plate_10#E03					FALSE	FALSE	N/A
821	pAN_00825	mlsA9_Ncom + lipM1_KS + eryM6_AT_ACP + pks12_Ccom + pPM021_MfeI_XhoI + lacI_lacUV5	SLIC/Gibson/CPEC	consolidated_gibson_plate_7	B11	consolidated_gibson_plate_7_QPLATE_2	E2	glycerol_stock_13	F8	aanava 4 211019	K15	50	ggaattgtgagcggataaca	colony_pcr_primer_plate	O22	40	tcgttttatttgatgcctgg	colony_pcr_primer_plate	O24	40	4677	colony_pcr_plate_10	F3	colony_pcr_plate_10#F03					FALSE	FALSE	N/A
821	pAN_00825	mlsA9_Ncom + lipM1_KS + eryM6_AT_ACP + pks12_Ccom + pPM021_MfeI_XhoI + lacI_lacUV5	SLIC/Gibson/CPEC	consolidated_gibson_plate_7	B11	consolidated_gibson_plate_7_QPLATE_2	E2	glycerol_stock_13	G8	aanava 4 211019	M15	50	ggaattgtgagcggataaca	colony_pcr_primer_plate	O22	40	tcgttttatttgatgcctgg	colony_pcr_primer_plate	O24	40	4677	colony_pcr_plate_10	G3	colony_pcr_plate_10#G03					FALSE	FALSE	N/A
821	pAN_00825	mlsA9_Ncom + lipM1_KS + eryM6_AT_ACP + pks12_Ccom + pPM021_MfeI_XhoI + lacI_lacUV5	SLIC/Gibson/CPEC	consolidated_gibson_plate_7	B11	consolidated_gibson_plate_7_QPLATE_2	E2	glycerol_stock_13	H8	aanava 4 211019	O15	50	ggaattgtgagcggataaca	colony_pcr_primer_plate	O22	40	tcgttttatttgatgcctgg	colony_pcr_primer_plate	O24	40	4677	colony_pcr_plate_10	H3	colony_pcr_plate_10#H03					FALSE	FALSE	N/A
821	pAN_00825	mlsA9_Ncom + lipM1_KS + eryM6_AT_ACP + pks12_Ccom + pPM021_MfeI_XhoI + lacI_lacUV5	SLIC/Gibson/CPEC	consolidated_gibson_plate_7	B11	consolidated_gibson_plate_7_QPLATE_2	E2	glycerol_stock_13	A9	aanava 4 211019	A17	50	ggaattgtgagcggataaca	colony_pcr_primer_plate	O22	40	tcgttttatttgatgcctgg	colony_pcr_primer_plate	O24	40	4677	colony_pcr_plate_10	A4	colony_pcr_plate_10#A04					FALSE	FALSE	N/A
822	pAN_00826	mlsA9_Ncom + spnM1_KS + eryM1_AT_ACP + pks12_Ccom + pPM021_MfeI_XhoI + lacI_T7_6xHis_TEV	SLIC/Gibson/CPEC	consolidated_gibson_plate_7	C11	consolidated_gibson_plate_7_QPLATE_2	E3	glycerol_stock_13	B9	aanava 4 211019	C17	50	ggaattgtgagcggataaca	colony_pcr_primer_plate	O22	40	tcgttttatttgatgcctgg	colony_pcr_primer_plate	O24	40	4876	colony_pcr_plate_10	B4	colony_pcr_plate_10#B04					FALSE	FALSE	N/A
822	pAN_00826	mlsA9_Ncom + spnM1_KS + eryM1_AT_ACP + pks12_Ccom + pPM021_MfeI_XhoI + lacI_T7_6xHis_TEV	SLIC/Gibson/CPEC	consolidated_gibson_plate_7	C11	consolidated_gibson_plate_7_QPLATE_2	E3	glycerol_stock_13	C9	aanava 4 211019	E17	50	ggaattgtgagcggataaca	colony_pcr_primer_plate	O22	40	tcgttttatttgatgcctgg	colony_pcr_primer_plate	O24	40	4876	colony_pcr_plate_10	C4	colony_pcr_plate_10#C04					FALSE	FALSE	N/A
822	pAN_00826	mlsA9_Ncom + spnM1_KS + eryM1_AT_ACP + pks12_Ccom + pPM021_MfeI_XhoI + lacI_T7_6xHis_TEV	SLIC/Gibson/CPEC	consolidated_gibson_plate_7	C11	consolidated_gibson_plate_7_QPLATE_2	E3	glycerol_stock_13	D9	aanava 4 211019	G17	50	ggaattgtgagcggataaca	colony_pcr_primer_plate	O22	40	tcgttttatttgatgcctgg	colony_pcr_primer_plate	O24	40	4876	colony_pcr_plate_10	D4	colony_pcr_plate_10#D04					FALSE	FALSE	N/A
822	pAN_00826	mlsA9_Ncom + spnM1_KS + eryM1_AT_ACP + pks12_Ccom + pPM021_MfeI_XhoI + lacI_T7_6xHis_TEV	SLIC/Gibson/CPEC	consolidated_gibson_plate_7	C11	consolidated_gibson_plate_7_QPLATE_2	E3	glycerol_stock_13	E9	aanava 4 211019	I17	50	ggaattgtgagcggataaca	colony_pcr_primer_plate	O22	40	tcgttttatttgatgcctgg	colony_pcr_primer_plate	O24	40	4876	colony_pcr_plate_10	E4	colony_pcr_plate_10#E04					FALSE	FALSE	N/A
823	pAN_00827	mlsA9_Ncom + spnM1_KS + eryM1_AT_ACP + pks12_Ccom + pPM021_MfeI_XhoI + lacI_lacUV5	SLIC/Gibson/CPEC	consolidated_gibson_plate_7	D11	consolidated_gibson_plate_7_QPLATE_2	E4	glycerol_stock_13	F9	aanava 4 211019	K17	50	ggaattgtgagcggataaca	colony_pcr_primer_plate	O22	40	tcgttttatttgatgcctgg	colony_pcr_primer_plate	O24	40	4794	colony_pcr_plate_10	F4	colony_pcr_plate_10#F04					FALSE	FALSE	N/A
823	pAN_00827	mlsA9_Ncom + spnM1_KS + eryM1_AT_ACP + pks12_Ccom + pPM021_MfeI_XhoI + lacI_lacUV5	SLIC/Gibson/CPEC	consolidated_gibson_plate_7	D11	consolidated_gibson_plate_7_QPLATE_2	E4	glycerol_stock_13	G9	aanava 4 211019	M17	50	ggaattgtgagcggataaca	colony_pcr_primer_plate	O22	40	tcgttttatttgatgcctgg	colony_pcr_primer_plate	O24	40	4794	colony_pcr_plate_10	G4	colony_pcr_plate_10#G04					FALSE	FALSE	N/A
823	pAN_00827	mlsA9_Ncom + spnM1_KS + eryM1_AT_ACP + pks12_Ccom + pPM021_MfeI_XhoI + lacI_lacUV5	SLIC/Gibson/CPEC	consolidated_gibson_plate_7	D11	consolidated_gibson_plate_7_QPLATE_2	E4	glycerol_stock_13	H9	aanava 4 211019	O17	50	ggaattgtgagcggataaca	colony_pcr_primer_plate	O22	40	tcgttttatttgatgcctgg	colony_pcr_primer_plate	O24	40	4794	colony_pcr_plate_10	H4	colony_pcr_plate_10#H04					FALSE	FALSE	N/A
823	pAN_00827	mlsA9_Ncom + spnM1_KS + eryM1_AT_ACP + pks12_Ccom + pPM021_MfeI_XhoI + lacI_lacUV5	SLIC/Gibson/CPEC	consolidated_gibson_plate_7	D11	consolidated_gibson_plate_7_QPLATE_2	E4	glycerol_stock_13	A10	aanava 4 211019	A19	50	ggaattgtgagcggataaca	colony_pcr_primer_plate	O22	40	tcgttttatttgatgcctgg	colony_pcr_primer_plate	O24	40	4794	colony_pcr_plate_10	A5	colony_pcr_plate_10#A05					FALSE	FALSE	N/A
824	pAN_00828	mlsA9_Ncom + spnM1_KS + lipM1_AT_ACP + pks12_Ccom + pPM021_MfeI_XhoI + lacI_T7_6xHis_TEV	SLIC/Gibson/CPEC	consolidated_gibson_plate_7	E11	consolidated_gibson_plate_7_QPLATE_2	E5	glycerol_stock_13	B10	aanava 4 211019	C19	50	ggaattgtgagcggataaca	colony_pcr_primer_plate	O22	40	tcgttttatttgatgcctgg	colony_pcr_primer_plate	O24	40	5098	colony_pcr_plate_10	B5	colony_pcr_plate_10#B05					FALSE	FALSE	N/A
825	pAN_00829	mlsA9_Ncom + spnM1_KS + lipM1_AT_ACP + pks12_Ccom + pPM021_MfeI_XhoI + lacI_lacUV5	SLIC/Gibson/CPEC	consolidated_gibson_plate_7	F11	consolidated_gibson_plate_7_QPLATE_2	E6	glycerol_stock_13	C10	aanava 4 211019	E19	50	ggaattgtgagcggataaca	colony_pcr_primer_plate	O22	40	tcgttttatttgatgcctgg	colony_pcr_primer_plate	O24	40	5016	colony_pcr_plate_10	C5	colony_pcr_plate_10#C05					FALSE	FALSE	N/A
825	pAN_00829	mlsA9_Ncom + spnM1_KS + lipM1_AT_ACP + pks12_Ccom + pPM021_MfeI_XhoI + lacI_lacUV5	SLIC/Gibson/CPEC	consolidated_gibson_plate_7	F11	consolidated_gibson_plate_7_QPLATE_2	E6	glycerol_stock_13	D10	aanava 4 211019	G19	50	ggaattgtgagcggataaca	colony_pcr_primer_plate	O22	40	tcgttttatttgatgcctgg	colony_pcr_primer_plate	O24	40	5016	colony_pcr_plate_10	D5	colony_pcr_plate_10#D05					FALSE	FALSE	N/A
825	pAN_00829	mlsA9_Ncom + spnM1_KS + lipM1_AT_ACP + pks12_Ccom + pPM021_MfeI_XhoI + lacI_lacUV5	SLIC/Gibson/CPEC	consolidated_gibson_plate_7	F11	consolidated_gibson_plate_7_QPLATE_2	E6	glycerol_stock_13	E10	aanava 4 211019	I19	50	ggaattgtgagcggataaca	colony_pcr_primer_plate	O22	40	tcgttttatttgatgcctgg	colony_pcr_primer_plate	O24	40	5016	colony_pcr_plate_10	E5	colony_pcr_plate_10#E05					FALSE	TRUE	N/A
825	pAN_00829	mlsA9_Ncom + spnM1_KS + lipM1_AT_ACP + pks12_Ccom + pPM021_MfeI_XhoI + lacI_lacUV5	SLIC/Gibson/CPEC	consolidated_gibson_plate_7	F11	consolidated_gibson_plate_7_QPLATE_2	E6	glycerol_stock_13	F10	aanava 4 211019	K19	50	ggaattgtgagcggataaca	colony_pcr_primer_plate	O22	40	tcgttttatttgatgcctgg	colony_pcr_primer_plate	O24	40	5016	colony_pcr_plate_10	F5	colony_pcr_plate_10#F05					FALSE	FALSE	N/A
826	pAN_00830	mlsA9_Ncom + spnM1_KS + pikM1_AT_ACP + pks12_Ccom + pPM021_MfeI_XhoI + lacI_T7_6xHis_TEV	SLIC/Gibson/CPEC	consolidated_gibson_plate_7	G11	consolidated_gibson_plate_7_QPLATE_2	E7	glycerol_stock_13	G10	aanava 4 211019	M19	50	ggaattgtgagcggataaca	colony_pcr_primer_plate	O22	40	tcgttttatttgatgcctgg	colony_pcr_primer_plate	O24	40	4879	colony_pcr_plate_10	G5	colony_pcr_plate_10#G05					FALSE	FALSE	N/A
826	pAN_00830	mlsA9_Ncom + spnM1_KS + pikM1_AT_ACP + pks12_Ccom + pPM021_MfeI_XhoI + lacI_T7_6xHis_TEV	SLIC/Gibson/CPEC	consolidated_gibson_plate_7	G11	consolidated_gibson_plate_7_QPLATE_2	E7	glycerol_stock_13	H10	aanava 4 211019	O19	50	ggaattgtgagcggataaca	colony_pcr_primer_plate	O22	40	tcgttttatttgatgcctgg	colony_pcr_primer_plate	O24	40	4879	colony_pcr_plate_10	H5	colony_pcr_plate_10#H05					FALSE	TRUE	N/A
826	pAN_00830	mlsA9_Ncom + spnM1_KS + pikM1_AT_ACP + pks12_Ccom + pPM021_MfeI_XhoI + lacI_T7_6xHis_TEV	SLIC/Gibson/CPEC	consolidated_gibson_plate_7	G11	consolidated_gibson_plate_7_QPLATE_2	E7	glycerol_stock_13	A11	aanava 4 211019	A21	50	ggaattgtgagcggataaca	colony_pcr_primer_plate	O22	40	tcgttttatttgatgcctgg	colony_pcr_primer_plate	O24	40	4879	colony_pcr_plate_10	A6	colony_pcr_plate_10#A06					FALSE	FALSE	N/A
826	pAN_00830	mlsA9_Ncom + spnM1_KS + pikM1_AT_ACP + pks12_Ccom + pPM021_MfeI_XhoI + lacI_T7_6xHis_TEV	SLIC/Gibson/CPEC	consolidated_gibson_plate_7	G11	consolidated_gibson_plate_7_QPLATE_2	E7	glycerol_stock_13	B11	aanava 4 211019	C21	50	ggaattgtgagcggataaca	colony_pcr_primer_plate	O22	40	tcgttttatttgatgcctgg	colony_pcr_primer_plate	O24	40	4879	colony_pcr_plate_10	B6	colony_pcr_plate_10#B06					FALSE	FALSE	N/A
827	pAN_00831	mlsA9_Ncom + spnM1_KS + pikM1_AT_ACP + pks12_Ccom + pPM021_MfeI_XhoI + lacI_lacUV5	SLIC/Gibson/CPEC	consolidated_gibson_plate_7	H11	consolidated_gibson_plate_7_QPLATE_2	E8	glycerol_stock_13	C11	aanava 4 211019	E21	50	ggaattgtgagcggataaca	colony_pcr_primer_plate	O22	40	tcgttttatttgatgcctgg	colony_pcr_primer_plate	O24	40	4797	colony_pcr_plate_10	C6	colony_pcr_plate_10#C06					FALSE	TRUE	N/A
827	pAN_00831	mlsA9_Ncom + spnM1_KS + pikM1_AT_ACP + pks12_Ccom + pPM021_MfeI_XhoI + lacI_lacUV5	SLIC/Gibson/CPEC	consolidated_gibson_plate_7	H11	consolidated_gibson_plate_7_QPLATE_2	E8	glycerol_stock_13	D11	aanava 4 211019	G21	50	ggaattgtgagcggataaca	colony_pcr_primer_plate	O22	40	tcgttttatttgatgcctgg	colony_pcr_primer_plate	O24	40	4797	colony_pcr_plate_10	D6	colony_pcr_plate_10#D06					FALSE	FALSE	N/A
827	pAN_00831	mlsA9_Ncom + spnM1_KS + pikM1_AT_ACP + pks12_Ccom + pPM021_MfeI_XhoI + lacI_lacUV5	SLIC/Gibson/CPEC	consolidated_gibson_plate_7	H11	consolidated_gibson_plate_7_QPLATE_2	E8	glycerol_stock_13	E11	aanava 4 211019	I21	50	ggaattgtgagcggataaca	colony_pcr_primer_plate	O22	40	tcgttttatttgatgcctgg	colony_pcr_primer_plate	O24	40	4797	colony_pcr_plate_10	E6	colony_pcr_plate_10#E06					FALSE	FALSE	N/A
827	pAN_00831	mlsA9_Ncom + spnM1_KS + pikM1_AT_ACP + pks12_Ccom + pPM021_MfeI_XhoI + lacI_lacUV5	SLIC/Gibson/CPEC	consolidated_gibson_plate_7	H11	consolidated_gibson_plate_7_QPLATE_2	E8	glycerol_stock_13	F11	aanava 4 211019	K21	50	ggaattgtgagcggataaca	colony_pcr_primer_plate	O22	40	tcgttttatttgatgcctgg	colony_pcr_primer_plate	O24	40	4797	colony_pcr_plate_10	F6	colony_pcr_plate_10#F06					FALSE	FALSE	N/A
828	pAN_00832	mlsA9_Ncom + spnM1_KS + mlsB1_AT_ACP + pks12_Ccom + pPM021_MfeI_XhoI + lacI_T7_6xHis_TEV	SLIC/Gibson/CPEC	consolidated_gibson_plate_7	A12	consolidated_gibson_plate_7_QPLATE_2	F1	glycerol_stock_13	G11	aanava 4 211019	M21	50	ggaattgtgagcggataaca	colony_pcr_primer_plate	O22	40	tcgttttatttgatgcctgg	colony_pcr_primer_plate	O24	40	5068	colony_pcr_plate_10	G6	colony_pcr_plate_10#G06					FALSE	FALSE	N/A
828	pAN_00832	mlsA9_Ncom + spnM1_KS + mlsB1_AT_ACP + pks12_Ccom + pPM021_MfeI_XhoI + lacI_T7_6xHis_TEV	SLIC/Gibson/CPEC	consolidated_gibson_plate_7	A12	consolidated_gibson_plate_7_QPLATE_2	F1	glycerol_stock_13	H11	aanava 4 211019	O21	50	ggaattgtgagcggataaca	colony_pcr_primer_plate	O22	40	tcgttttatttgatgcctgg	colony_pcr_primer_plate	O24	40	5068	colony_pcr_plate_10	H6	colony_pcr_plate_10#H06					FALSE	FALSE	N/A
828	pAN_00832	mlsA9_Ncom + spnM1_KS + mlsB1_AT_ACP + pks12_Ccom + pPM021_MfeI_XhoI + lacI_T7_6xHis_TEV	SLIC/Gibson/CPEC	consolidated_gibson_plate_7	A12	consolidated_gibson_plate_7_QPLATE_2	F1	glycerol_stock_13	A12	aanava 4 211019	A23	50	ggaattgtgagcggataaca	colony_pcr_primer_plate	O22	40	tcgttttatttgatgcctgg	colony_pcr_primer_plate	O24	40	5068	colony_pcr_plate_10	A7	colony_pcr_plate_10#A07					FALSE	FALSE	N/A
828	pAN_00832	mlsA9_Ncom + spnM1_KS + mlsB1_AT_ACP + pks12_Ccom + pPM021_MfeI_XhoI + lacI_T7_6xHis_TEV	SLIC/Gibson/CPEC	consolidated_gibson_plate_7	A12	consolidated_gibson_plate_7_QPLATE_2	F1	glycerol_stock_13	B12	aanava 4 211019	C23	50	ggaattgtgagcggataaca	colony_pcr_primer_plate	O22	40	tcgttttatttgatgcctgg	colony_pcr_primer_plate	O24	40	5068	colony_pcr_plate_10	B7	colony_pcr_plate_10#B07					FALSE	FALSE	N/A
829	pAN_00833	mlsA9_Ncom + spnM1_KS + mlsB1_AT_ACP + pks12_Ccom + pPM021_MfeI_XhoI + lacI_lacUV5	SLIC/Gibson/CPEC	consolidated_gibson_plate_7	B12	consolidated_gibson_plate_7_QPLATE_2	F2	glycerol_stock_13	C12	aanava 4 211019	E23	50	ggaattgtgagcggataaca	colony_pcr_primer_plate	O22	40	tcgttttatttgatgcctgg	colony_pcr_primer_plate	O24	40	4986	colony_pcr_plate_10	C7	colony_pcr_plate_10#C07					FALSE	FALSE	N/A
829	pAN_00833	mlsA9_Ncom + spnM1_KS + mlsB1_AT_ACP + pks12_Ccom + pPM021_MfeI_XhoI + lacI_lacUV5	SLIC/Gibson/CPEC	consolidated_gibson_plate_7	B12	consolidated_gibson_plate_7_QPLATE_2	F2	glycerol_stock_13	D12	aanava 4 211019	G23	50	ggaattgtgagcggataaca	colony_pcr_primer_plate	O22	40	tcgttttatttgatgcctgg	colony_pcr_primer_plate	O24	40	4986	colony_pcr_plate_10	D7	colony_pcr_plate_10#D07					FALSE	FALSE	N/A
829	pAN_00833	mlsA9_Ncom + spnM1_KS + mlsB1_AT_ACP + pks12_Ccom + pPM021_MfeI_XhoI + lacI_lacUV5	SLIC/Gibson/CPEC	consolidated_gibson_plate_7	B12	consolidated_gibson_plate_7_QPLATE_2	F2	glycerol_stock_13	E12	aanava 4 211019	I23	50	ggaattgtgagcggataaca	colony_pcr_primer_plate	O22	40	tcgttttatttgatgcctgg	colony_pcr_primer_plate	O24	40	4986	colony_pcr_plate_10	E7	colony_pcr_plate_10#E07					FALSE	FALSE	N/A
829	pAN_00833	mlsA9_Ncom + spnM1_KS + mlsB1_AT_ACP + pks12_Ccom + pPM021_MfeI_XhoI + lacI_lacUV5	SLIC/Gibson/CPEC	consolidated_gibson_plate_7	B12	consolidated_gibson_plate_7_QPLATE_2	F2	glycerol_stock_13	F12	aanava 4 211019	K23	50	ggaattgtgagcggataaca	colony_pcr_primer_plate	O22	40	tcgttttatttgatgcctgg	colony_pcr_primer_plate	O24	40	4986	colony_pcr_plate_10	F7	colony_pcr_plate_10#F07					FALSE	FALSE	N/A
830	pAN_00834	mlsA9_Ncom + spnM1_KS + pks12M1_AT_ACP + pks12_Ccom + pPM021_MfeI_XhoI + lacI_T7_6xHis_TEV	SLIC/Gibson/CPEC	consolidated_gibson_plate_7	C12	consolidated_gibson_plate_7_QPLATE_2	F3	glycerol_stock_14	A1	aanava 4 211019	A2	50	ggaattgtgagcggataaca	colony_pcr_primer_plate	O22	40	tcgttttatttgatgcctgg	colony_pcr_primer_plate	O24	40	6520	colony_pcr_plate_10	G7	colony_pcr_plate_10#G07					FALSE	FALSE	N/A
830	pAN_00834	mlsA9_Ncom + spnM1_KS + pks12M1_AT_ACP + pks12_Ccom + pPM021_MfeI_XhoI + lacI_T7_6xHis_TEV	SLIC/Gibson/CPEC	consolidated_gibson_plate_7	C12	consolidated_gibson_plate_7_QPLATE_2	F3	glycerol_stock_14	B1	aanava 4 211019	C2	50	ggaattgtgagcggataaca	colony_pcr_primer_plate	O22	40	tcgttttatttgatgcctgg	colony_pcr_primer_plate	O24	40	6520	colony_pcr_plate_10	H7	colony_pcr_plate_10#H07					FALSE	FALSE	N/A
830	pAN_00834	mlsA9_Ncom + spnM1_KS + pks12M1_AT_ACP + pks12_Ccom + pPM021_MfeI_XhoI + lacI_T7_6xHis_TEV	SLIC/Gibson/CPEC	consolidated_gibson_plate_7	C12	consolidated_gibson_plate_7_QPLATE_2	F3	glycerol_stock_14	C1	aanava 4 211019	E2	50	ggaattgtgagcggataaca	colony_pcr_primer_plate	O22	40	tcgttttatttgatgcctgg	colony_pcr_primer_plate	O24	40	6520	colony_pcr_plate_10	A8	colony_pcr_plate_10#A08					FALSE	FALSE	N/A
830	pAN_00834	mlsA9_Ncom + spnM1_KS + pks12M1_AT_ACP + pks12_Ccom + pPM021_MfeI_XhoI + lacI_T7_6xHis_TEV	SLIC/Gibson/CPEC	consolidated_gibson_plate_7	C12	consolidated_gibson_plate_7_QPLATE_2	F3	glycerol_stock_14	D1	aanava 4 211019	G2	50	ggaattgtgagcggataaca	colony_pcr_primer_plate	O22	40	tcgttttatttgatgcctgg	colony_pcr_primer_plate	O24	40	6520	colony_pcr_plate_10	B8	colony_pcr_plate_10#B08					FALSE	FALSE	N/A
831	pAN_00835	mlsA9_Ncom + spnM1_KS + pks12M1_AT_ACP + pks12_Ccom + pPM021_MfeI_XhoI + lacI_lacUV5	SLIC/Gibson/CPEC	consolidated_gibson_plate_7	D12	consolidated_gibson_plate_7_QPLATE_2	F4	glycerol_stock_14	E1	aanava 4 211019	I2	50	ggaattgtgagcggataaca	colony_pcr_primer_plate	O22	40	tcgttttatttgatgcctgg	colony_pcr_primer_plate	O24	40	6438	colony_pcr_plate_10	C8	colony_pcr_plate_10#C08					FALSE	FALSE	N/A
831	pAN_00835	mlsA9_Ncom + spnM1_KS + pks12M1_AT_ACP + pks12_Ccom + pPM021_MfeI_XhoI + lacI_lacUV5	SLIC/Gibson/CPEC	consolidated_gibson_plate_7	D12	consolidated_gibson_plate_7_QPLATE_2	F4	glycerol_stock_14	F1	aanava 4 211019	K2	50	ggaattgtgagcggataaca	colony_pcr_primer_plate	O22	40	tcgttttatttgatgcctgg	colony_pcr_primer_plate	O24	40	6438	colony_pcr_plate_10	D8	colony_pcr_plate_10#D08					FALSE	FALSE	N/A
831	pAN_00835	mlsA9_Ncom + spnM1_KS + pks12M1_AT_ACP + pks12_Ccom + pPM021_MfeI_XhoI + lacI_lacUV5	SLIC/Gibson/CPEC	consolidated_gibson_plate_7	D12	consolidated_gibson_plate_7_QPLATE_2	F4	glycerol_stock_14	G1	aanava 4 211019	M2	50	ggaattgtgagcggataaca	colony_pcr_primer_plate	O22	40	tcgttttatttgatgcctgg	colony_pcr_primer_plate	O24	40	6438	colony_pcr_plate_10	E8	colony_pcr_plate_10#E08					FALSE	FALSE	N/A
831	pAN_00835	mlsA9_Ncom + spnM1_KS + pks12M1_AT_ACP + pks12_Ccom + pPM021_MfeI_XhoI + lacI_lacUV5	SLIC/Gibson/CPEC	consolidated_gibson_plate_7	D12	consolidated_gibson_plate_7_QPLATE_2	F4	glycerol_stock_14	H1	aanava 4 211019	O2	50	ggaattgtgagcggataaca	colony_pcr_primer_plate	O22	40	tcgttttatttgatgcctgg	colony_pcr_primer_plate	O24	40	6438	colony_pcr_plate_10	F8	colony_pcr_plate_10#F08					FALSE	FALSE	N/A
832	pAN_00836	mlsA9_Ncom + spnM1_KS + eryM6_AT_ACP + pks12_Ccom + pPM021_MfeI_XhoI + lacI_T7_6xHis_TEV	SLIC/Gibson/CPEC	consolidated_gibson_plate_7	E12	consolidated_gibson_plate_7_QPLATE_2	F5	glycerol_stock_14	A2	aanava 4 211019	A4	50	ggaattgtgagcggataaca	colony_pcr_primer_plate	O22	40	tcgttttatttgatgcctgg	colony_pcr_primer_plate	O24	40	4723	colony_pcr_plate_10	G8	colony_pcr_plate_10#G08					FALSE	FALSE	N/A
832	pAN_00836	mlsA9_Ncom + spnM1_KS + eryM6_AT_ACP + pks12_Ccom + pPM021_MfeI_XhoI + lacI_T7_6xHis_TEV	SLIC/Gibson/CPEC	consolidated_gibson_plate_7	E12	consolidated_gibson_plate_7_QPLATE_2	F5	glycerol_stock_14	B2	aanava 4 211019	C4	50	ggaattgtgagcggataaca	colony_pcr_primer_plate	O22	40	tcgttttatttgatgcctgg	colony_pcr_primer_plate	O24	40	4723	colony_pcr_plate_10	H8	colony_pcr_plate_10#H08					FALSE	FALSE	N/A
832	pAN_00836	mlsA9_Ncom + spnM1_KS + eryM6_AT_ACP + pks12_Ccom + pPM021_MfeI_XhoI + lacI_T7_6xHis_TEV	SLIC/Gibson/CPEC	consolidated_gibson_plate_7	E12	consolidated_gibson_plate_7_QPLATE_2	F5	glycerol_stock_14	C2	aanava 4 211019	E4	50	ggaattgtgagcggataaca	colony_pcr_primer_plate	O22	40	tcgttttatttgatgcctgg	colony_pcr_primer_plate	O24	40	4723	colony_pcr_plate_10	A9	colony_pcr_plate_10#A09	1693	104.848941	2.9256	2.7472	FALSE	FALSE	N/A
834	pAN_00838	mlsA9_Ncom + pikM1_KS + eryM1_AT_ACP + pks12_Ccom + pPM021_MfeI_XhoI + lacI_T7_6xHis_TEV	SLIC/Gibson/CPEC	consolidated_gibson_plate_7	G12	consolidated_gibson_plate_7_QPLATE_2	F7	glycerol_stock_14	D2	aanava 4 211019	G4	50	ggaattgtgagcggataaca	colony_pcr_primer_plate	O22	40	tcgttttatttgatgcctgg	colony_pcr_primer_plate	O24	40	4909	colony_pcr_plate_10	B9	colony_pcr_plate_10#B09					FALSE	FALSE	N/A
834	pAN_00838	mlsA9_Ncom + pikM1_KS + eryM1_AT_ACP + pks12_Ccom + pPM021_MfeI_XhoI + lacI_T7_6xHis_TEV	SLIC/Gibson/CPEC	consolidated_gibson_plate_7	G12	consolidated_gibson_plate_7_QPLATE_2	F7	glycerol_stock_14	E2	aanava 4 211019	I4	50	ggaattgtgagcggataaca	colony_pcr_primer_plate	O22	40	tcgttttatttgatgcctgg	colony_pcr_primer_plate	O24	40	4909	colony_pcr_plate_10	C9	colony_pcr_plate_10#C09					FALSE	FALSE	N/A
834	pAN_00838	mlsA9_Ncom + pikM1_KS + eryM1_AT_ACP + pks12_Ccom + pPM021_MfeI_XhoI + lacI_T7_6xHis_TEV	SLIC/Gibson/CPEC	consolidated_gibson_plate_7	G12	consolidated_gibson_plate_7_QPLATE_2	F7	glycerol_stock_14	F2	aanava 4 211019	K4	50	ggaattgtgagcggataaca	colony_pcr_primer_plate	O22	40	tcgttttatttgatgcctgg	colony_pcr_primer_plate	O24	40	4909	colony_pcr_plate_10	D9	colony_pcr_plate_10#D09					FALSE	FALSE	N/A
834	pAN_00838	mlsA9_Ncom + pikM1_KS + eryM1_AT_ACP + pks12_Ccom + pPM021_MfeI_XhoI + lacI_T7_6xHis_TEV	SLIC/Gibson/CPEC	consolidated_gibson_plate_7	G12	consolidated_gibson_plate_7_QPLATE_2	F7	glycerol_stock_14	G2	aanava 4 211019	M4	50	ggaattgtgagcggataaca	colony_pcr_primer_plate	O22	40	tcgttttatttgatgcctgg	colony_pcr_primer_plate	O24	40	4909	colony_pcr_plate_10	E9	colony_pcr_plate_10#E09					FALSE	FALSE	N/A
835	pAN_00839	mlsA9_Ncom + pikM1_KS + eryM1_AT_ACP + pks12_Ccom + pPM021_MfeI_XhoI + lacI_lacUV5	SLIC/Gibson/CPEC	consolidated_gibson_plate_7	H12	consolidated_gibson_plate_7_QPLATE_2	F8	glycerol_stock_14	H2	aanava 4 211019	O4	50	ggaattgtgagcggataaca	colony_pcr_primer_plate	O22	40	tcgttttatttgatgcctgg	colony_pcr_primer_plate	O24	40	4827	colony_pcr_plate_10	F9	colony_pcr_plate_10#F09					FALSE	FALSE	N/A
835	pAN_00839	mlsA9_Ncom + pikM1_KS + eryM1_AT_ACP + pks12_Ccom + pPM021_MfeI_XhoI + lacI_lacUV5	SLIC/Gibson/CPEC	consolidated_gibson_plate_7	H12	consolidated_gibson_plate_7_QPLATE_2	F8	glycerol_stock_14	A3	aanava 4 211019	A6	50	ggaattgtgagcggataaca	colony_pcr_primer_plate	O22	40	tcgttttatttgatgcctgg	colony_pcr_primer_plate	O24	40	4827	colony_pcr_plate_10	G9	colony_pcr_plate_10#G09					FALSE	FALSE	N/A
835	pAN_00839	mlsA9_Ncom + pikM1_KS + eryM1_AT_ACP + pks12_Ccom + pPM021_MfeI_XhoI + lacI_lacUV5	SLIC/Gibson/CPEC	consolidated_gibson_plate_7	H12	consolidated_gibson_plate_7_QPLATE_2	F8	glycerol_stock_14	B3	aanava 4 211019	C6	50	ggaattgtgagcggataaca	colony_pcr_primer_plate	O22	40	tcgttttatttgatgcctgg	colony_pcr_primer_plate	O24	40	4827	colony_pcr_plate_10	H9	colony_pcr_plate_10#H09					FALSE	FALSE	N/A
835	pAN_00839	mlsA9_Ncom + pikM1_KS + eryM1_AT_ACP + pks12_Ccom + pPM021_MfeI_XhoI + lacI_lacUV5	SLIC/Gibson/CPEC	consolidated_gibson_plate_7	H12	consolidated_gibson_plate_7_QPLATE_2	F8	glycerol_stock_14	C3	aanava 4 211019	E6	50	ggaattgtgagcggataaca	colony_pcr_primer_plate	O22	40	tcgttttatttgatgcctgg	colony_pcr_primer_plate	O24	40	4827	colony_pcr_plate_10	A10	colony_pcr_plate_10#A10					FALSE	TRUE	N/A
836	pAN_00840	mlsA9_Ncom + pikM1_KS + lipM1_AT_ACP + pks12_Ccom + pPM021_MfeI_XhoI + lacI_T7_6xHis_TEV	SLIC/Gibson/CPEC	consolidated_gibson_plate_8	A1	consolidated_gibson_plate_8_QPLATE_1	A1	glycerol_stock_15	A1	aanava 4 211019	B1	50	ggaattgtgagcggataaca	colony_pcr_primer_plate	O22	40	tcgttttatttgatgcctgg	colony_pcr_primer_plate	O24	40	5131	colony_pcr_plate_10	B10	colony_pcr_plate_10#B10					FALSE	FALSE	N/A
837	pAN_00841	mlsA9_Ncom + pikM1_KS + lipM1_AT_ACP + pks12_Ccom + pPM021_MfeI_XhoI + lacI_lacUV5	SLIC/Gibson/CPEC	consolidated_gibson_plate_8	B1	consolidated_gibson_plate_8_QPLATE_1	A2	glycerol_stock_15	B1	aanava 4 211019	D1	50	ggaattgtgagcggataaca	colony_pcr_primer_plate	O22	40	tcgttttatttgatgcctgg	colony_pcr_primer_plate	O24	40	5049	colony_pcr_plate_10	C10	colony_pcr_plate_10#C10					FALSE	FALSE	N/A
837	pAN_00841	mlsA9_Ncom + pikM1_KS + lipM1_AT_ACP + pks12_Ccom + pPM021_MfeI_XhoI + lacI_lacUV5	SLIC/Gibson/CPEC	consolidated_gibson_plate_8	B1	consolidated_gibson_plate_8_QPLATE_1	A2	glycerol_stock_15	C1	aanava 4 211019	F1	50	ggaattgtgagcggataaca	colony_pcr_primer_plate	O22	40	tcgttttatttgatgcctgg	colony_pcr_primer_plate	O24	40	5049	colony_pcr_plate_10	D10	colony_pcr_plate_10#D10					FALSE	FALSE	N/A
837	pAN_00841	mlsA9_Ncom + pikM1_KS + lipM1_AT_ACP + pks12_Ccom + pPM021_MfeI_XhoI + lacI_lacUV5	SLIC/Gibson/CPEC	consolidated_gibson_plate_8	B1	consolidated_gibson_plate_8_QPLATE_1	A2	glycerol_stock_15	D1	aanava 4 211019	H1	50	ggaattgtgagcggataaca	colony_pcr_primer_plate	O22	40	tcgttttatttgatgcctgg	colony_pcr_primer_plate	O24	40	5049	colony_pcr_plate_10	E10	colony_pcr_plate_10#E10					FALSE	FALSE	N/A
837	pAN_00841	mlsA9_Ncom + pikM1_KS + lipM1_AT_ACP + pks12_Ccom + pPM021_MfeI_XhoI + lacI_lacUV5	SLIC/Gibson/CPEC	consolidated_gibson_plate_8	B1	consolidated_gibson_plate_8_QPLATE_1	A2	glycerol_stock_15	E1	aanava 4 211019	J1	50	ggaattgtgagcggataaca	colony_pcr_primer_plate	O22	40	tcgttttatttgatgcctgg	colony_pcr_primer_plate	O24	40	5049	colony_pcr_plate_10	F10	colony_pcr_plate_10#F10					FALSE	FALSE	N/A
838	pAN_00842	mlsA9_Ncom + pikM1_KS + spnM1_AT_ACP + pks12_Ccom + pPM021_MfeI_XhoI + lacI_T7_6xHis_TEV	SLIC/Gibson/CPEC	consolidated_gibson_plate_8	C1	consolidated_gibson_plate_8_QPLATE_1	A3	glycerol_stock_15	F1	aanava 4 211019	L1	50	ggaattgtgagcggataaca	colony_pcr_primer_plate	O22	40	tcgttttatttgatgcctgg	colony_pcr_primer_plate	O24	40	5119	colony_pcr_plate_10	G10	colony_pcr_plate_10#G10					FALSE	FALSE	N/A
838	pAN_00842	mlsA9_Ncom + pikM1_KS + spnM1_AT_ACP + pks12_Ccom + pPM021_MfeI_XhoI + lacI_T7_6xHis_TEV	SLIC/Gibson/CPEC	consolidated_gibson_plate_8	C1	consolidated_gibson_plate_8_QPLATE_1	A3	glycerol_stock_15	G1	aanava 4 211019	N1	50	ggaattgtgagcggataaca	colony_pcr_primer_plate	O22	40	tcgttttatttgatgcctgg	colony_pcr_primer_plate	O24	40	5119	colony_pcr_plate_10	H10	colony_pcr_plate_10#H10					FALSE	FALSE	N/A
839	pAN_00843	mlsA9_Ncom + pikM1_KS + spnM1_AT_ACP + pks12_Ccom + pPM021_MfeI_XhoI + lacI_lacUV5	SLIC/Gibson/CPEC	consolidated_gibson_plate_8	D1	consolidated_gibson_plate_8_QPLATE_1	A4	glycerol_stock_15	H1	aanava 4 211019	P1	50	ggaattgtgagcggataaca	colony_pcr_primer_plate	O22	40	tcgttttatttgatgcctgg	colony_pcr_primer_plate	O24	40	5037	colony_pcr_plate_10	A11	colony_pcr_plate_10#A11					FALSE	FALSE	N/A
839	pAN_00843	mlsA9_Ncom + pikM1_KS + spnM1_AT_ACP + pks12_Ccom + pPM021_MfeI_XhoI + lacI_lacUV5	SLIC/Gibson/CPEC	consolidated_gibson_plate_8	D1	consolidated_gibson_plate_8_QPLATE_1	A4	glycerol_stock_15	A2	aanava 4 211019	B3	50	ggaattgtgagcggataaca	colony_pcr_primer_plate	O22	40	tcgttttatttgatgcctgg	colony_pcr_primer_plate	O24	40	5037	colony_pcr_plate_10	B11	colony_pcr_plate_10#B11					FALSE	FALSE	N/A
839	pAN_00843	mlsA9_Ncom + pikM1_KS + spnM1_AT_ACP + pks12_Ccom + pPM021_MfeI_XhoI + lacI_lacUV5	SLIC/Gibson/CPEC	consolidated_gibson_plate_8	D1	consolidated_gibson_plate_8_QPLATE_1	A4	glycerol_stock_15	B2	aanava 4 211019	D3	50	ggaattgtgagcggataaca	colony_pcr_primer_plate	O22	40	tcgttttatttgatgcctgg	colony_pcr_primer_plate	O24	40	5037	colony_pcr_plate_10	C11	colony_pcr_plate_10#C11					FALSE	FALSE	N/A
839	pAN_00843	mlsA9_Ncom + pikM1_KS + spnM1_AT_ACP + pks12_Ccom + pPM021_MfeI_XhoI + lacI_lacUV5	SLIC/Gibson/CPEC	consolidated_gibson_plate_8	D1	consolidated_gibson_plate_8_QPLATE_1	A4	glycerol_stock_15	C2	aanava 4 211019	F3	50	ggaattgtgagcggataaca	colony_pcr_primer_plate	O22	40	tcgttttatttgatgcctgg	colony_pcr_primer_plate	O24	40	5037	colony_pcr_plate_10	D11	colony_pcr_plate_10#D11					FALSE	FALSE	N/A
841	pAN_00845	mlsA9_Ncom + pikM1_KS + mlsB1_AT_ACP + pks12_Ccom + pPM021_MfeI_XhoI + lacI_lacUV5	SLIC/Gibson/CPEC	consolidated_gibson_plate_8	F1	consolidated_gibson_plate_8_QPLATE_1	A6	glycerol_stock_15	D2	aanava 4 211019	H3	50	ggaattgtgagcggataaca	colony_pcr_primer_plate	O22	40	tcgttttatttgatgcctgg	colony_pcr_primer_plate	O24	40	5019	colony_pcr_plate_10	E11	colony_pcr_plate_10#E11					FALSE	FALSE	N/A
841	pAN_00845	mlsA9_Ncom + pikM1_KS + mlsB1_AT_ACP + pks12_Ccom + pPM021_MfeI_XhoI + lacI_lacUV5	SLIC/Gibson/CPEC	consolidated_gibson_plate_8	F1	consolidated_gibson_plate_8_QPLATE_1	A6	glycerol_stock_15	E2	aanava 4 211019	J3	50	ggaattgtgagcggataaca	colony_pcr_primer_plate	O22	40	tcgttttatttgatgcctgg	colony_pcr_primer_plate	O24	40	5019	colony_pcr_plate_10	F11	colony_pcr_plate_10#F11					FALSE	FALSE	N/A
844	pAN_00848	mlsA9_Ncom + pikM1_KS + eryM6_AT_ACP + pks12_Ccom + pPM021_MfeI_XhoI + lacI_T7_6xHis_TEV	SLIC/Gibson/CPEC	consolidated_gibson_plate_8	G1	consolidated_gibson_plate_8_QPLATE_1	A7	glycerol_stock_15	F2	aanava 4 211019	L3	50	ggaattgtgagcggataaca	colony_pcr_primer_plate	O22	40	tcgttttatttgatgcctgg	colony_pcr_primer_plate	O24	40	4756	colony_pcr_plate_10	G11	colony_pcr_plate_10#G11					FALSE	FALSE	N/A
844	pAN_00848	mlsA9_Ncom + pikM1_KS + eryM6_AT_ACP + pks12_Ccom + pPM021_MfeI_XhoI + lacI_T7_6xHis_TEV	SLIC/Gibson/CPEC	consolidated_gibson_plate_8	G1	consolidated_gibson_plate_8_QPLATE_1	A7	glycerol_stock_15	G2	aanava 4 211019	N3	50	ggaattgtgagcggataaca	colony_pcr_primer_plate	O22	40	tcgttttatttgatgcctgg	colony_pcr_primer_plate	O24	40	4756	colony_pcr_plate_10	H11	colony_pcr_plate_10#H11					FALSE	FALSE	N/A
844	pAN_00848	mlsA9_Ncom + pikM1_KS + eryM6_AT_ACP + pks12_Ccom + pPM021_MfeI_XhoI + lacI_T7_6xHis_TEV	SLIC/Gibson/CPEC	consolidated_gibson_plate_8	G1	consolidated_gibson_plate_8_QPLATE_1	A7	glycerol_stock_15	H2	aanava 4 211019	P3	50	ggaattgtgagcggataaca	colony_pcr_primer_plate	O22	40	tcgttttatttgatgcctgg	colony_pcr_primer_plate	O24	40	4756	colony_pcr_plate_10	A12	colony_pcr_plate_10#A12					FALSE	FALSE	N/A
844	pAN_00848	mlsA9_Ncom + pikM1_KS + eryM6_AT_ACP + pks12_Ccom + pPM021_MfeI_XhoI + lacI_T7_6xHis_TEV	SLIC/Gibson/CPEC	consolidated_gibson_plate_8	G1	consolidated_gibson_plate_8_QPLATE_1	A7	glycerol_stock_15	A3	aanava 4 211019	B5	50	ggaattgtgagcggataaca	colony_pcr_primer_plate	O22	40	tcgttttatttgatgcctgg	colony_pcr_primer_plate	O24	40	4756	colony_pcr_plate_10	B12	colony_pcr_plate_10#B12					FALSE	FALSE	N/A
845	pAN_00849	mlsA9_Ncom + pikM1_KS + eryM6_AT_ACP + pks12_Ccom + pPM021_MfeI_XhoI + lacI_lacUV5	SLIC/Gibson/CPEC	consolidated_gibson_plate_8	H1	consolidated_gibson_plate_8_QPLATE_1	A8	glycerol_stock_15	B3	aanava 4 211019	D5	50	ggaattgtgagcggataaca	colony_pcr_primer_plate	O22	40	tcgttttatttgatgcctgg	colony_pcr_primer_plate	O24	40	4674	colony_pcr_plate_10	C12	colony_pcr_plate_10#C12					FALSE	FALSE	N/A
845	pAN_00849	mlsA9_Ncom + pikM1_KS + eryM6_AT_ACP + pks12_Ccom + pPM021_MfeI_XhoI + lacI_lacUV5	SLIC/Gibson/CPEC	consolidated_gibson_plate_8	H1	consolidated_gibson_plate_8_QPLATE_1	A8	glycerol_stock_15	C3	aanava 4 211019	F5	50	ggaattgtgagcggataaca	colony_pcr_primer_plate	O22	40	tcgttttatttgatgcctgg	colony_pcr_primer_plate	O24	40	4674	colony_pcr_plate_10	D12	colony_pcr_plate_10#D12					FALSE	FALSE	N/A
845	pAN_00849	mlsA9_Ncom + pikM1_KS + eryM6_AT_ACP + pks12_Ccom + pPM021_MfeI_XhoI + lacI_lacUV5	SLIC/Gibson/CPEC	consolidated_gibson_plate_8	H1	consolidated_gibson_plate_8_QPLATE_1	A8	glycerol_stock_15	D3	aanava 4 211019	H5	50	ggaattgtgagcggataaca	colony_pcr_primer_plate	O22	40	tcgttttatttgatgcctgg	colony_pcr_primer_plate	O24	40	4674	colony_pcr_plate_10	E12	colony_pcr_plate_10#E12					FALSE	FALSE	N/A
845	pAN_00849	mlsA9_Ncom + pikM1_KS + eryM6_AT_ACP + pks12_Ccom + pPM021_MfeI_XhoI + lacI_lacUV5	SLIC/Gibson/CPEC	consolidated_gibson_plate_8	H1	consolidated_gibson_plate_8_QPLATE_1	A8	glycerol_stock_15	E3	aanava 4 211019	J5	50	ggaattgtgagcggataaca	colony_pcr_primer_plate	O22	40	tcgttttatttgatgcctgg	colony_pcr_primer_plate	O24	40	4674	colony_pcr_plate_10	F12	colony_pcr_plate_10#F12					FALSE	FALSE	N/A
846	pAN_00850	mlsA9_Ncom + mlsB1_KS + eryM1_AT_ACP + pks12_Ccom + pPM021_MfeI_XhoI + lacI_T7_6xHis_TEV	SLIC/Gibson/CPEC	consolidated_gibson_plate_8	A2	consolidated_gibson_plate_8_QPLATE_1	B1	glycerol_stock_15	F3	aanava 4 211019	L5	50	ggaattgtgagcggataaca	colony_pcr_primer_plate	O22	40	tcgttttatttgatgcctgg	colony_pcr_primer_plate	O24	40	4894	colony_pcr_plate_10	G12	colony_pcr_plate_10#G12					FALSE	FALSE	N/A
846	pAN_00850	mlsA9_Ncom + mlsB1_KS + eryM1_AT_ACP + pks12_Ccom + pPM021_MfeI_XhoI + lacI_T7_6xHis_TEV	SLIC/Gibson/CPEC	consolidated_gibson_plate_8	A2	consolidated_gibson_plate_8_QPLATE_1	B1	glycerol_stock_15	G3	aanava 4 211019	N5	50	ggaattgtgagcggataaca	colony_pcr_primer_plate	O22	40	tcgttttatttgatgcctgg	colony_pcr_primer_plate	O24	40	4894	colony_pcr_plate_10	H12	colony_pcr_plate_10#H12					FALSE	FALSE	N/A
846	pAN_00850	mlsA9_Ncom + mlsB1_KS + eryM1_AT_ACP + pks12_Ccom + pPM021_MfeI_XhoI + lacI_T7_6xHis_TEV	SLIC/Gibson/CPEC	consolidated_gibson_plate_8	A2	consolidated_gibson_plate_8_QPLATE_1	B1	glycerol_stock_15	H3	aanava 4 211019	P5	50	ggaattgtgagcggataaca	colony_pcr_primer_plate	O22	40	tcgttttatttgatgcctgg	colony_pcr_primer_plate	O24	40	4894	colony_pcr_plate_11	A1	colony_pcr_plate_11#A01					FALSE	FALSE	N/A
846	pAN_00850	mlsA9_Ncom + mlsB1_KS + eryM1_AT_ACP + pks12_Ccom + pPM021_MfeI_XhoI + lacI_T7_6xHis_TEV	SLIC/Gibson/CPEC	consolidated_gibson_plate_8	A2	consolidated_gibson_plate_8_QPLATE_1	B1	glycerol_stock_15	A4	aanava 4 211019	B7	50	ggaattgtgagcggataaca	colony_pcr_primer_plate	O22	40	tcgttttatttgatgcctgg	colony_pcr_primer_plate	O24	40	4894	colony_pcr_plate_11	B1	colony_pcr_plate_11#B01	1267	120.2483749	2.4788	3.1877	FALSE	FALSE	N/A
847	pAN_00851	mlsA9_Ncom + mlsB1_KS + eryM1_AT_ACP + pks12_Ccom + pPM021_MfeI_XhoI + lacI_lacUV5	SLIC/Gibson/CPEC	consolidated_gibson_plate_8	B2	consolidated_gibson_plate_8_QPLATE_1	B2	glycerol_stock_15	B4	aanava 4 211019	D7	50	ggaattgtgagcggataaca	colony_pcr_primer_plate	O22	40	tcgttttatttgatgcctgg	colony_pcr_primer_plate	O24	40	4812	colony_pcr_plate_11	C1	colony_pcr_plate_11#C01					FALSE	TRUE	N/A
847	pAN_00851	mlsA9_Ncom + mlsB1_KS + eryM1_AT_ACP + pks12_Ccom + pPM021_MfeI_XhoI + lacI_lacUV5	SLIC/Gibson/CPEC	consolidated_gibson_plate_8	B2	consolidated_gibson_plate_8_QPLATE_1	B2	glycerol_stock_15	C4	aanava 4 211019	F7	50	ggaattgtgagcggataaca	colony_pcr_primer_plate	O22	40	tcgttttatttgatgcctgg	colony_pcr_primer_plate	O24	40	4812	colony_pcr_plate_11	D1	colony_pcr_plate_11#D01					FALSE	FALSE	N/A
847	pAN_00851	mlsA9_Ncom + mlsB1_KS + eryM1_AT_ACP + pks12_Ccom + pPM021_MfeI_XhoI + lacI_lacUV5	SLIC/Gibson/CPEC	consolidated_gibson_plate_8	B2	consolidated_gibson_plate_8_QPLATE_1	B2	glycerol_stock_15	D4	aanava 4 211019	H7	50	ggaattgtgagcggataaca	colony_pcr_primer_plate	O22	40	tcgttttatttgatgcctgg	colony_pcr_primer_plate	O24	40	4812	colony_pcr_plate_11	E1	colony_pcr_plate_11#E01					FALSE	FALSE	N/A
848	pAN_00852	mlsA9_Ncom + mlsB1_KS + lipM1_AT_ACP + pks12_Ccom + pPM021_MfeI_XhoI + lacI_T7_6xHis_TEV	SLIC/Gibson/CPEC	consolidated_gibson_plate_8	C2	consolidated_gibson_plate_8_QPLATE_1	B3	glycerol_stock_15	E4	aanava 4 211019	J7	50	ggaattgtgagcggataaca	colony_pcr_primer_plate	O22	40	tcgttttatttgatgcctgg	colony_pcr_primer_plate	O24	40	5116	colony_pcr_plate_11	F1	colony_pcr_plate_11#F01					FALSE	FALSE	N/A
848	pAN_00852	mlsA9_Ncom + mlsB1_KS + lipM1_AT_ACP + pks12_Ccom + pPM021_MfeI_XhoI + lacI_T7_6xHis_TEV	SLIC/Gibson/CPEC	consolidated_gibson_plate_8	C2	consolidated_gibson_plate_8_QPLATE_1	B3	glycerol_stock_15	F4	aanava 4 211019	L7	50	ggaattgtgagcggataaca	colony_pcr_primer_plate	O22	40	tcgttttatttgatgcctgg	colony_pcr_primer_plate	O24	40	5116	colony_pcr_plate_11	G1	colony_pcr_plate_11#G01					FALSE	FALSE	N/A
848	pAN_00852	mlsA9_Ncom + mlsB1_KS + lipM1_AT_ACP + pks12_Ccom + pPM021_MfeI_XhoI + lacI_T7_6xHis_TEV	SLIC/Gibson/CPEC	consolidated_gibson_plate_8	C2	consolidated_gibson_plate_8_QPLATE_1	B3	glycerol_stock_15	G4	aanava 4 211019	N7	50	ggaattgtgagcggataaca	colony_pcr_primer_plate	O22	40	tcgttttatttgatgcctgg	colony_pcr_primer_plate	O24	40	5116	colony_pcr_plate_11	H1	colony_pcr_plate_11#H01					FALSE	FALSE	N/A
848	pAN_00852	mlsA9_Ncom + mlsB1_KS + lipM1_AT_ACP + pks12_Ccom + pPM021_MfeI_XhoI + lacI_T7_6xHis_TEV	SLIC/Gibson/CPEC	consolidated_gibson_plate_8	C2	consolidated_gibson_plate_8_QPLATE_1	B3	glycerol_stock_15	H4	aanava 4 211019	P7	50	ggaattgtgagcggataaca	colony_pcr_primer_plate	O22	40	tcgttttatttgatgcctgg	colony_pcr_primer_plate	O24	40	5116	colony_pcr_plate_11	A2	colony_pcr_plate_11#A02					FALSE	FALSE	N/A
849	pAN_00853	mlsA9_Ncom + mlsB1_KS + lipM1_AT_ACP + pks12_Ccom + pPM021_MfeI_XhoI + lacI_lacUV5	SLIC/Gibson/CPEC	consolidated_gibson_plate_8	D2	consolidated_gibson_plate_8_QPLATE_1	B4	glycerol_stock_15	A5	aanava 4 211019	B9	50	ggaattgtgagcggataaca	colony_pcr_primer_plate	O22	40	tcgttttatttgatgcctgg	colony_pcr_primer_plate	O24	40	5034	colony_pcr_plate_11	B2	colony_pcr_plate_11#B02					FALSE	TRUE	N/A
852	pAN_00856	mlsA9_Ncom + mlsB1_KS + pikM1_AT_ACP + pks12_Ccom + pPM021_MfeI_XhoI + lacI_T7_6xHis_TEV	SLIC/Gibson/CPEC	consolidated_gibson_plate_8	G2	consolidated_gibson_plate_8_QPLATE_1	B7	glycerol_stock_15	B5	aanava 4 211019	D9	50	ggaattgtgagcggataaca	colony_pcr_primer_plate	O22	40	tcgttttatttgatgcctgg	colony_pcr_primer_plate	O24	40	4897	colony_pcr_plate_11	C2	colony_pcr_plate_11#C02					FALSE	FALSE	N/A
852	pAN_00856	mlsA9_Ncom + mlsB1_KS + pikM1_AT_ACP + pks12_Ccom + pPM021_MfeI_XhoI + lacI_T7_6xHis_TEV	SLIC/Gibson/CPEC	consolidated_gibson_plate_8	G2	consolidated_gibson_plate_8_QPLATE_1	B7	glycerol_stock_15	C5	aanava 4 211019	F9	50	ggaattgtgagcggataaca	colony_pcr_primer_plate	O22	40	tcgttttatttgatgcctgg	colony_pcr_primer_plate	O24	40	4897	colony_pcr_plate_11	D2	colony_pcr_plate_11#D02					FALSE	TRUE	N/A
852	pAN_00856	mlsA9_Ncom + mlsB1_KS + pikM1_AT_ACP + pks12_Ccom + pPM021_MfeI_XhoI + lacI_T7_6xHis_TEV	SLIC/Gibson/CPEC	consolidated_gibson_plate_8	G2	consolidated_gibson_plate_8_QPLATE_1	B7	glycerol_stock_15	D5	aanava 4 211019	H9	50	ggaattgtgagcggataaca	colony_pcr_primer_plate	O22	40	tcgttttatttgatgcctgg	colony_pcr_primer_plate	O24	40	4897	colony_pcr_plate_11	E2	colony_pcr_plate_11#E02					FALSE	FALSE	N/A
852	pAN_00856	mlsA9_Ncom + mlsB1_KS + pikM1_AT_ACP + pks12_Ccom + pPM021_MfeI_XhoI + lacI_T7_6xHis_TEV	SLIC/Gibson/CPEC	consolidated_gibson_plate_8	G2	consolidated_gibson_plate_8_QPLATE_1	B7	glycerol_stock_15	E5	aanava 4 211019	J9	50	ggaattgtgagcggataaca	colony_pcr_primer_plate	O22	40	tcgttttatttgatgcctgg	colony_pcr_primer_plate	O24	40	4897	colony_pcr_plate_11	F2	colony_pcr_plate_11#F02	4414	91.69676297	2.7421	1.0223	TRUE	TRUE	N/A
853	pAN_00857	mlsA9_Ncom + mlsB1_KS + pikM1_AT_ACP + pks12_Ccom + pPM021_MfeI_XhoI + lacI_lacUV5	SLIC/Gibson/CPEC	consolidated_gibson_plate_8	H2	consolidated_gibson_plate_8_QPLATE_1	B8	glycerol_stock_15	F5	aanava 4 211019	L9	50	ggaattgtgagcggataaca	colony_pcr_primer_plate	O22	40	tcgttttatttgatgcctgg	colony_pcr_primer_plate	O24	40	4815	colony_pcr_plate_11	G2	colony_pcr_plate_11#G02					FALSE	FALSE	N/A
853	pAN_00857	mlsA9_Ncom + mlsB1_KS + pikM1_AT_ACP + pks12_Ccom + pPM021_MfeI_XhoI + lacI_lacUV5	SLIC/Gibson/CPEC	consolidated_gibson_plate_8	H2	consolidated_gibson_plate_8_QPLATE_1	B8	glycerol_stock_15	G5	aanava 4 211019	N9	50	ggaattgtgagcggataaca	colony_pcr_primer_plate	O22	40	tcgttttatttgatgcctgg	colony_pcr_primer_plate	O24	40	4815	colony_pcr_plate_11	H2	colony_pcr_plate_11#H02					FALSE	FALSE	N/A
853	pAN_00857	mlsA9_Ncom + mlsB1_KS + pikM1_AT_ACP + pks12_Ccom + pPM021_MfeI_XhoI + lacI_lacUV5	SLIC/Gibson/CPEC	consolidated_gibson_plate_8	H2	consolidated_gibson_plate_8_QPLATE_1	B8	glycerol_stock_15	H5	aanava 4 211019	P9	50	ggaattgtgagcggataaca	colony_pcr_primer_plate	O22	40	tcgttttatttgatgcctgg	colony_pcr_primer_plate	O24	40	4815	colony_pcr_plate_11	A3	colony_pcr_plate_11#A03	4208	110.8045257	2.4777	0.9833	TRUE	TRUE	N/A
853	pAN_00857	mlsA9_Ncom + mlsB1_KS + pikM1_AT_ACP + pks12_Ccom + pPM021_MfeI_XhoI + lacI_lacUV5	SLIC/Gibson/CPEC	consolidated_gibson_plate_8	H2	consolidated_gibson_plate_8_QPLATE_1	B8	glycerol_stock_15	A6	aanava 4 211019	B11	50	ggaattgtgagcggataaca	colony_pcr_primer_plate	O22	40	tcgttttatttgatgcctgg	colony_pcr_primer_plate	O24	40	4815	colony_pcr_plate_11	B3	colony_pcr_plate_11#B03					FALSE	TRUE	N/A
856	pAN_00860	mlsA9_Ncom + mlsB1_KS + eryM6_AT_ACP + pks12_Ccom + pPM021_MfeI_XhoI + lacI_T7_6xHis_TEV	SLIC/Gibson/CPEC	consolidated_gibson_plate_8	A3	consolidated_gibson_plate_8_QPLATE_1	C1	glycerol_stock_15	B6	aanava 4 211019	D11	50	ggaattgtgagcggataaca	colony_pcr_primer_plate	O22	40	tcgttttatttgatgcctgg	colony_pcr_primer_plate	O24	40	4741	colony_pcr_plate_11	C3	colony_pcr_plate_11#C03					FALSE	FALSE	N/A
857	pAN_00861	mlsA9_Ncom + mlsB1_KS + eryM6_AT_ACP + pks12_Ccom + pPM021_MfeI_XhoI + lacI_lacUV5	SLIC/Gibson/CPEC	consolidated_gibson_plate_8	B3	consolidated_gibson_plate_8_QPLATE_1	C2	glycerol_stock_15	C6	aanava 4 211019	F11	50	ggaattgtgagcggataaca	colony_pcr_primer_plate	O22	40	tcgttttatttgatgcctgg	colony_pcr_primer_plate	O24	40	4659	colony_pcr_plate_11	D3	colony_pcr_plate_11#D03					FALSE	FALSE	N/A
857	pAN_00861	mlsA9_Ncom + mlsB1_KS + eryM6_AT_ACP + pks12_Ccom + pPM021_MfeI_XhoI + lacI_lacUV5	SLIC/Gibson/CPEC	consolidated_gibson_plate_8	B3	consolidated_gibson_plate_8_QPLATE_1	C2	glycerol_stock_15	D6	aanava 4 211019	H11	50	ggaattgtgagcggataaca	colony_pcr_primer_plate	O22	40	tcgttttatttgatgcctgg	colony_pcr_primer_plate	O24	40	4659	colony_pcr_plate_11	E3	colony_pcr_plate_11#E03	1422	101.2270362	8.7942	9.9082	FALSE	FALSE	N/A
857	pAN_00861	mlsA9_Ncom + mlsB1_KS + eryM6_AT_ACP + pks12_Ccom + pPM021_MfeI_XhoI + lacI_lacUV5	SLIC/Gibson/CPEC	consolidated_gibson_plate_8	B3	consolidated_gibson_plate_8_QPLATE_1	C2	glycerol_stock_15	E6	aanava 4 211019	J11	50	ggaattgtgagcggataaca	colony_pcr_primer_plate	O22	40	tcgttttatttgatgcctgg	colony_pcr_primer_plate	O24	40	4659	colony_pcr_plate_11	F3	colony_pcr_plate_11#F03	1433	128.6960514	2.2424	2.5848	FALSE	FALSE	N/A
857	pAN_00861	mlsA9_Ncom + mlsB1_KS + eryM6_AT_ACP + pks12_Ccom + pPM021_MfeI_XhoI + lacI_lacUV5	SLIC/Gibson/CPEC	consolidated_gibson_plate_8	B3	consolidated_gibson_plate_8_QPLATE_1	C2	glycerol_stock_15	F6	aanava 4 211019	L11	50	ggaattgtgagcggataaca	colony_pcr_primer_plate	O22	40	tcgttttatttgatgcctgg	colony_pcr_primer_plate	O24	40	4659	colony_pcr_plate_11	G3	colony_pcr_plate_11#G03					FALSE	FALSE	N/A
[truncated: 35 more rows]
