# Supplementary material for: Automated Platform for the Plasmid Construction Process
Source: ACS Synth Biol. 2023 Nov 10;12(12):3506–13. doi: 10.1021/acssynbio.3c00292 (PMC10729297; doi:10.1021/acssynbio.3c00292)
Supplement: Supplementary file 2 — sb3c00292_si_002.zip [file sb3c00292_si_002.zip › dnada_supplementary_material_pks_library_build/divaseq/ngs_submission/registry_worksheet.csv]

Name	Part ID
pAN_00004	JBx_202790
pAN_00005	JBx_202791
pAN_00006	JBx_202792
pAN_00007	JBx_202793
pAN_00008	JBx_202794
pAN_00009	JBx_202795
pAN_00010	JBx_202796
pAN_00011	JBx_202797
pAN_00012	JBx_202798
pAN_00013	JBx_202799
pAN_00014	JBx_202800
pAN_00015	JBx_202801
pAN_00016	JBx_202802
pAN_00017	JBx_202803
pAN_00018	JBx_202804
pAN_00019	JBx_202805
pAN_00020	JBx_202806
pAN_00021	JBx_202807
pAN_00022	JBx_202808
pAN_00023	JBx_202809
pAN_00024	JBx_202810
pAN_00025	JBx_202811
pAN_00026	JBx_202812
pAN_00027	JBx_202813
pAN_00028	JBx_202814
pAN_00029	JBx_202815
pAN_00030	JBx_202816
pAN_00031	JBx_202817
pAN_00032	JBx_202818
pAN_00033	JBx_202819
pAN_00034	JBx_202820
pAN_00035	JBx_202821
pAN_00036	JBx_202822
pAN_00037	JBx_202823
pAN_00038	JBx_202824
pAN_00039	JBx_202825
pAN_00040	JBx_202826
pAN_00041	JBx_202827
pAN_00042	JBx_202828
pAN_00043	JBx_202829
pAN_00044	JBx_202830
pAN_00045	JBx_202831
pAN_00046	JBx_202832
pAN_00047	JBx_202833
pAN_00048	JBx_202834
pAN_00049	JBx_202835
pAN_00050	JBx_202836
pAN_00051	JBx_202837
pAN_00052	JBx_202838
pAN_00053	JBx_202839
pAN_00054	JBx_202840
pAN_00055	JBx_202841
pAN_00056	JBx_202842
pAN_00057	JBx_202843
pAN_00058	JBx_202844
pAN_00059	JBx_202845
pAN_00060	JBx_202846
pAN_00061	JBx_202847
pAN_00062	JBx_202848
pAN_00063	JBx_202849
pAN_00064	JBx_202850
pAN_00065	JBx_202851
pAN_00066	JBx_202852
pAN_00067	JBx_202853
pAN_00068	JBx_202854
pAN_00069	JBx_202855
pAN_00070	JBx_202856
pAN_00071	JBx_202857
pAN_00072	JBx_202858
pAN_00073	JBx_202859
pAN_00074	JBx_202860
pAN_00075	JBx_202861
pAN_00076	JBx_202862
pAN_00077	JBx_202863
pAN_00078	JBx_202864
pAN_00079	JBx_202865
pAN_00080	JBx_202866
pAN_00081	JBx_202867
pAN_00082	JBx_202868
pAN_00083	JBx_202869
pAN_00084	JBx_202870
pAN_00085	JBx_202871
pAN_00086	JBx_202872
pAN_00087	JBx_202873
pAN_00088	JBx_202874
pAN_00089	JBx_202875
pAN_00090	JBx_202876
pAN_00091	JBx_202877
pAN_00092	JBx_202878
pAN_00093	JBx_202879
pAN_00094	JBx_202880
pAN_00095	JBx_202881
pAN_00096	JBx_202882
pAN_00097	JBx_202883
pAN_00098	JBx_202884
pAN_00099	JBx_202885
pAN_00100	JBx_202886
pAN_00101	JBx_202887
pAN_00102	JBx_202888
pAN_00103	JBx_202889
pAN_00104	JBx_202890
pAN_00105	JBx_202891
pAN_00106	JBx_202892
pAN_00107	JBx_202893
pAN_00108	JBx_202894
pAN_00109	JBx_202895
pAN_00110	JBx_202896
pAN_00111	JBx_202897
pAN_00112	JBx_202898
pAN_00113	JBx_202899
pAN_00114	JBx_202900
pAN_00115	JBx_202901
pAN_00116	JBx_202902
pAN_00117	JBx_202903
pAN_00118	JBx_202904
pAN_00119	JBx_202905
pAN_00120	JBx_202906
pAN_00121	JBx_202907
pAN_00122	JBx_202908
pAN_00123	JBx_202909
pAN_00124	JBx_202910
pAN_00125	JBx_202911
pAN_00126	JBx_202912
pAN_00127	JBx_202913
pAN_00128	JBx_202914
pAN_00129	JBx_202915
pAN_00130	JBx_202916
pAN_00131	JBx_202917
pAN_00132	JBx_202918
pAN_00133	JBx_202919
pAN_00134	JBx_202920
pAN_00135	JBx_202921
pAN_00136	JBx_202922
pAN_00137	JBx_202923
pAN_00138	JBx_202924
pAN_00139	JBx_202925
pAN_00140	JBx_202926
pAN_00141	JBx_202927
pAN_00142	JBx_202928
pAN_00143	JBx_202929
pAN_00144	JBx_202930
pAN_00145	JBx_202931
pAN_00146	JBx_202932
pAN_00147	JBx_202933
pAN_00148	JBx_202934
pAN_00149	JBx_202935
pAN_00150	JBx_202936
pAN_00151	JBx_202937
pAN_00152	JBx_202938
pAN_00153	JBx_202939
pAN_00154	JBx_202940
pAN_00155	JBx_202941
pAN_00156	JBx_202942
pAN_00157	JBx_202943
pAN_00158	JBx_202944
pAN_00159	JBx_202945
pAN_00160	JBx_202946
pAN_00161	JBx_202947
pAN_00162	JBx_202948
pAN_00163	JBx_202949
pAN_00164	JBx_202950
pAN_00165	JBx_202951
pAN_00166	JBx_202952
pAN_00167	JBx_202953
pAN_00168	JBx_202954
pAN_00169	JBx_202955
pAN_00170	JBx_202956
pAN_00171	JBx_202957
pAN_00172	JBx_202958
pAN_00173	JBx_202959
pAN_00174	JBx_202960
pAN_00175	JBx_202961
pAN_00176	JBx_202962
pAN_00177	JBx_202963
pAN_00178	JBx_202964
pAN_00179	JBx_202965
pAN_00180	JBx_202966
pAN_00181	JBx_202967
pAN_00182	JBx_202968
pAN_00183	JBx_202969
pAN_00184	JBx_202970
pAN_00185	JBx_202971
pAN_00186	JBx_202972
pAN_00187	JBx_202973
pAN_00188	JBx_202974
pAN_00189	JBx_202975
pAN_00190	JBx_202976
pAN_00191	JBx_202977
pAN_00192	JBx_202978
pAN_00193	JBx_202979
pAN_00194	JBx_202980
pAN_00195	JBx_202981
pAN_00196	JBx_202982
pAN_00197	JBx_202983
pAN_00198	JBx_202984
pAN_00199	JBx_202985
pAN_00200	JBx_202986
pAN_00201	JBx_202987
pAN_00202	JBx_202988
pAN_00203	JBx_202989
pAN_00204	JBx_202990
pAN_00205	JBx_202991
pAN_00206	JBx_202992
pAN_00207	JBx_202993
pAN_00208	JBx_202994
pAN_00209	JBx_202995
pAN_00210	JBx_202996
pAN_00211	JBx_202997
pAN_00212	JBx_202998
pAN_00213	JBx_202999
pAN_00214	JBx_203000
pAN_00215	JBx_203001
pAN_00216	JBx_203002
pAN_00217	JBx_203003
pAN_00218	JBx_203004
pAN_00219	JBx_203005
pAN_00220	JBx_203006
pAN_00221	JBx_203007
pAN_00222	JBx_203008
pAN_00223	JBx_203009
pAN_00224	JBx_203010
pAN_00225	JBx_203011
pAN_00226	JBx_203012
pAN_00227	JBx_203013
pAN_00228	JBx_203014
pAN_00229	JBx_203015
pAN_00230	JBx_203016
pAN_00231	JBx_203017
pAN_00232	JBx_203018
pAN_00233	JBx_203019
pAN_00234	JBx_203020
pAN_00235	JBx_203021
pAN_00236	JBx_203022
pAN_00237	JBx_203023
pAN_00238	JBx_203024
pAN_00239	JBx_203025
pAN_00240	JBx_203026
pAN_00241	JBx_203027
pAN_00242	JBx_203028
pAN_00243	JBx_203029
pAN_00244	JBx_203030
pAN_00245	JBx_203031
pAN_00246	JBx_203032
pAN_00247	JBx_203033
pAN_00248	JBx_203034
pAN_00249	JBx_203035
pAN_00250	JBx_203036
pAN_00251	JBx_203037
pAN_00252	JBx_203038
pAN_00253	JBx_203039
pAN_00254	JBx_203040
pAN_00255	JBx_203041
pAN_00256	JBx_203042
pAN_00257	JBx_203043
pAN_00258	JBx_203044
pAN_00259	JBx_203045
pAN_00260	JBx_203046
pAN_00261	JBx_203047
pAN_00262	JBx_203048
pAN_00263	JBx_203049
pAN_00264	JBx_203050
pAN_00265	JBx_203051
pAN_00266	JBx_203052
pAN_00267	JBx_203053
pAN_00268	JBx_203054
pAN_00269	JBx_203055
pAN_00270	JBx_203056
pAN_00271	JBx_203057
pAN_00272	JBx_203058
pAN_00273	JBx_203059
pAN_00274	JBx_203060
pAN_00275	JBx_203061
pAN_00276	JBx_203062
pAN_00277	JBx_203063
pAN_00278	JBx_203064
pAN_00279	JBx_203065
pAN_00280	JBx_203066
pAN_00281	JBx_203067
pAN_00282	JBx_203068
pAN_00283	JBx_203069
pAN_00284	JBx_203070
pAN_00285	JBx_203071
pAN_00286	JBx_203072
pAN_00287	JBx_203073
pAN_00288	JBx_203074
pAN_00289	JBx_203075
pAN_00290	JBx_203076
pAN_00291	JBx_203077
pAN_00292	JBx_203078
pAN_00293	JBx_203079
pAN_00294	JBx_203080
pAN_00295	JBx_203081
pAN_00296	JBx_203082
pAN_00297	JBx_203083
pAN_00298	JBx_203084
pAN_00299	JBx_203085
pAN_00300	JBx_203086
pAN_00301	JBx_203087
pAN_00302	JBx_203088
pAN_00303	JBx_203089
pAN_00304	JBx_203090
pAN_00305	JBx_203091
pAN_00306	JBx_203092
pAN_00307	JBx_203093
pAN_00308	JBx_203094
pAN_00309	JBx_203095
pAN_00310	JBx_203096
pAN_00311	JBx_203097
pAN_00312	JBx_203098
pAN_00313	JBx_203099
pAN_00314	JBx_203100
pAN_00315	JBx_203101
pAN_00316	JBx_203102
pAN_00317	JBx_203103
pAN_00318	JBx_203104
pAN_00319	JBx_203105
pAN_00320	JBx_203106
pAN_00321	JBx_203107
pAN_00322	JBx_203108
pAN_00323	JBx_203109
pAN_00324	JBx_203110
pAN_00325	JBx_203111
pAN_00326	JBx_203112
pAN_00327	JBx_203113
pAN_00328	JBx_203114
pAN_00329	JBx_203115
pAN_00330	JBx_203116
pAN_00331	JBx_203117
pAN_00332	JBx_203118
pAN_00333	JBx_203119
pAN_00334	JBx_203120
pAN_00335	JBx_203121
pAN_00336	JBx_203122
pAN_00337	JBx_203123
pAN_00338	JBx_203124
pAN_00339	JBx_203125
pAN_00340	JBx_203126
pAN_00341	JBx_203127
pAN_00342	JBx_203128
pAN_00343	JBx_203129
pAN_00344	JBx_203130
pAN_00345	JBx_203131
pAN_00346	JBx_203132
pAN_00347	JBx_203133
pAN_00348	JBx_203134
pAN_00349	JBx_203135
pAN_00350	JBx_203136
pAN_00351	JBx_203137
pAN_00352	JBx_203138
pAN_00353	JBx_203139
pAN_00354	JBx_203140
pAN_00355	JBx_203141
pAN_00356	JBx_203142
pAN_00357	JBx_203143
pAN_00358	JBx_203144
pAN_00359	JBx_203145
pAN_00360	JBx_203146
pAN_00361	JBx_203147
pAN_00362	JBx_203148
pAN_00363	JBx_203149
pAN_00364	JBx_203150
pAN_00365	JBx_203151
pAN_00366	JBx_203152
pAN_00367	JBx_203153
pAN_00368	JBx_203154
pAN_00369	JBx_203155
pAN_00370	JBx_203156
pAN_00371	JBx_203157
pAN_00372	JBx_203158
pAN_00373	JBx_203159
pAN_00374	JBx_203160
pAN_00375	JBx_203161
pAN_00376	JBx_203162
pAN_00377	JBx_203163
pAN_00378	JBx_203164
pAN_00379	JBx_203165
pAN_00380	JBx_203166
pAN_00381	JBx_203167
pAN_00382	JBx_203168
pAN_00383	JBx_203169
pAN_00384	JBx_203170
pAN_00385	JBx_203171
pAN_00386	JBx_203172
pAN_00387	JBx_203173
pAN_00388	JBx_203174
pAN_00389	JBx_203175
pAN_00390	JBx_203176
pAN_00391	JBx_203177
pAN_00392	JBx_203178
pAN_00393	JBx_203179
pAN_00394	JBx_203180
pAN_00395	JBx_203181
pAN_00396	JBx_203182
pAN_00397	JBx_203183
pAN_00398	JBx_203184
pAN_00399	JBx_203185
pAN_00400	JBx_203186
pAN_00401	JBx_203187
pAN_00402	JBx_203188
pAN_00403	JBx_203189
pAN_00404	JBx_203190
pAN_00405	JBx_203191
pAN_00406	JBx_203192
pAN_00407	JBx_203193
pAN_00408	JBx_203194
pAN_00409	JBx_203195
pAN_00410	JBx_203196
pAN_00411	JBx_203197
pAN_00412	JBx_203198
pAN_00413	JBx_203199
pAN_00414	JBx_203200
pAN_00415	JBx_203201
pAN_00416	JBx_203202
pAN_00417	JBx_203203
pAN_00418	JBx_203204
pAN_00419	JBx_203205
pAN_00420	JBx_203206
pAN_00421	JBx_203207
pAN_00422	JBx_203208
pAN_00423	JBx_203209
pAN_00424	JBx_203210
pAN_00425	JBx_203211
pAN_00426	JBx_203212
pAN_00427	JBx_203213
pAN_00428	JBx_203214
pAN_00429	JBx_203215
pAN_00430	JBx_203216
pAN_00431	JBx_203217
pAN_00432	JBx_203218
pAN_00433	JBx_203219
pAN_00434	JBx_203220
pAN_00435	JBx_203221
pAN_00436	JBx_203222
pAN_00437	JBx_203223
pAN_00438	JBx_203224
pAN_00439	JBx_203225
pAN_00440	JBx_203226
pAN_00441	JBx_203227
pAN_00442	JBx_203228
pAN_00443	JBx_203229
pAN_00444	JBx_203230
pAN_00445	JBx_203231
pAN_00446	JBx_203232
pAN_00447	JBx_203233
pAN_00448	JBx_203234
pAN_00449	JBx_203235
pAN_00450	JBx_203236
pAN_00451	JBx_203237
pAN_00452	JBx_203238
pAN_00453	JBx_203239
pAN_00454	JBx_203240
pAN_00455	JBx_203241
pAN_00456	JBx_203242
pAN_00457	JBx_203243
pAN_00458	JBx_203244
pAN_00459	JBx_203245
pAN_00460	JBx_203246
pAN_00461	JBx_203247
pAN_00462	JBx_203248
pAN_00463	JBx_203249
pAN_00464	JBx_203250
pAN_00465	JBx_203251
pAN_00466	JBx_203252
pAN_00467	JBx_203253
pAN_00468	JBx_203254
pAN_00469	JBx_203255
pAN_00470	JBx_203256
pAN_00471	JBx_203257
pAN_00472	JBx_203258
pAN_00473	JBx_203259
pAN_00474	JBx_203260
pAN_00475	JBx_203261
pAN_00476	JBx_203262
pAN_00477	JBx_203263
pAN_00478	JBx_203264
pAN_00479	JBx_203265
pAN_00480	JBx_203266
pAN_00481	JBx_203267
pAN_00482	JBx_203268
pAN_00483	JBx_203269
pAN_00484	JBx_203270
pAN_00485	JBx_203271
pAN_00486	JBx_203272
pAN_00487	JBx_203273
pAN_00488	JBx_203274
pAN_00489	JBx_203275
pAN_00490	JBx_203276
pAN_00491	JBx_203277
pAN_00492	JBx_203278
pAN_00493	JBx_203279
pAN_00494	JBx_203280
pAN_00495	JBx_203281
pAN_00496	JBx_203282
pAN_00497	JBx_203283
pAN_00498	JBx_203284
pAN_00499	JBx_203285
pAN_00500	JBx_203286
pAN_00501	JBx_203287
pAN_00502	JBx_203288
pAN_00503	JBx_203289
pAN_00504	JBx_203290
pAN_00505	JBx_203291
pAN_00506	JBx_203292
pAN_00507	JBx_203293
pAN_00508	JBx_203294
pAN_00509	JBx_203295
pAN_00510	JBx_203296
pAN_00511	JBx_203297
pAN_00512	JBx_203298
pAN_00513	JBx_203299
pAN_00514	JBx_203300
pAN_00515	JBx_203301
pAN_00516	JBx_203302
pAN_00517	JBx_203303
pAN_00518	JBx_203304
pAN_00519	JBx_203305
pAN_00520	JBx_203306
pAN_00521	JBx_203307
pAN_00522	JBx_203308
pAN_00523	JBx_203309
pAN_00524	JBx_203310
pAN_00525	JBx_203311
pAN_00526	JBx_203312
pAN_00527	JBx_203313
pAN_00528	JBx_203314
pAN_00529	JBx_203315
pAN_00530	JBx_203316
pAN_00531	JBx_203317
pAN_00532	JBx_203318
pAN_00533	JBx_203319
pAN_00534	JBx_203320
pAN_00535	JBx_203321
pAN_00536	JBx_203322
pAN_00537	JBx_203323
pAN_00538	JBx_203324
pAN_00539	JBx_203325
pAN_00540	JBx_203326
pAN_00541	JBx_203327
pAN_00542	JBx_203328
pAN_00543	JBx_203329
pAN_00544	JBx_203330
pAN_00545	JBx_203331
pAN_00546	JBx_203332
pAN_00547	JBx_203333
pAN_00548	JBx_203334
pAN_00549	JBx_203335
pAN_00550	JBx_203336
pAN_00551	JBx_203337
pAN_00552	JBx_203338
pAN_00553	JBx_203339
pAN_00554	JBx_203340
pAN_00555	JBx_203341
pAN_00556	JBx_203342
pAN_00557	JBx_203343
pAN_00558	JBx_203344
pAN_00559	JBx_203345
pAN_00560	JBx_203346
pAN_00561	JBx_203347
pAN_00562	JBx_203348
pAN_00563	JBx_203349
pAN_00564	JBx_203350
pAN_00565	JBx_203351
pAN_00566	JBx_203352
pAN_00567	JBx_203353
pAN_00568	JBx_203354
pAN_00569	JBx_203355
pAN_00570	JBx_203356
pAN_00571	JBx_203357
pAN_00572	JBx_203358
pAN_00573	JBx_203359
pAN_00574	JBx_203360
pAN_00575	JBx_203361
pAN_00576	JBx_203362
pAN_00577	JBx_203363
pAN_00578	JBx_203364
pAN_00579	JBx_203365
pAN_00580	JBx_203366
pAN_00581	JBx_203367
pAN_00582	JBx_203368
pAN_00583	JBx_203369
pAN_00584	JBx_203370
pAN_00585	JBx_203371
pAN_00586	JBx_203372
pAN_00587	JBx_203373
pAN_00588	JBx_203374
pAN_00589	JBx_203375
pAN_00590	JBx_203376
pAN_00591	JBx_203377
pAN_00592	JBx_203378
pAN_00593	JBx_203379
pAN_00594	JBx_203380
pAN_00595	JBx_203381
pAN_00596	JBx_203382
pAN_00597	JBx_203383
pAN_00598	JBx_203384
pAN_00599	JBx_203385
pAN_00600	JBx_203386
pAN_00601	JBx_203387
pAN_00602	JBx_203388
pAN_00603	JBx_203389
pAN_00604	JBx_203390
pAN_00605	JBx_203391
pAN_00606	JBx_203392
pAN_00607	JBx_203393
pAN_00608	JBx_203394
pAN_00609	JBx_203395
pAN_00610	JBx_203396
pAN_00611	JBx_203397
pAN_00612	JBx_203398
pAN_00613	JBx_203399
pAN_00614	JBx_203400
pAN_00615	JBx_203401
pAN_00616	JBx_203402
pAN_00617	JBx_203403
pAN_00618	JBx_203404
pAN_00619	JBx_203405
pAN_00620	JBx_203406
pAN_00621	JBx_203407
pAN_00622	JBx_203408
pAN_00623	JBx_203409
pAN_00624	JBx_203410
pAN_00625	JBx_203411
pAN_00626	JBx_203412
pAN_00627	JBx_203413
pAN_00628	JBx_203414
pAN_00629	JBx_203415
pAN_00630	JBx_203416
pAN_00631	JBx_203417
pAN_00632	JBx_203418
pAN_00633	JBx_203419
pAN_00634	JBx_203420
pAN_00635	JBx_203421
pAN_00636	JBx_203422
pAN_00637	JBx_203423
pAN_00638	JBx_203424
pAN_00639	JBx_203425
pAN_00640	JBx_203426
pAN_00641	JBx_203427
pAN_00642	JBx_203428
pAN_00643	JBx_203429
pAN_00644	JBx_203430
pAN_00645	JBx_203431
pAN_00646	JBx_203432
pAN_00647	JBx_203433
pAN_00648	JBx_203434
pAN_00649	JBx_203435
pAN_00650	JBx_203436
pAN_00651	JBx_203437
pAN_00652	JBx_203438
pAN_00653	JBx_203439
pAN_00654	JBx_203440
pAN_00655	JBx_203441
pAN_00656	JBx_203442
pAN_00657	JBx_203443
pAN_00658	JBx_203444
pAN_00659	JBx_203445
pAN_00660	JBx_203446
pAN_00661	JBx_203447
pAN_00662	JBx_203448
pAN_00663	JBx_203449
pAN_00664	JBx_203450
pAN_00665	JBx_203451
pAN_00666	JBx_203452
pAN_00667	JBx_203453
pAN_00668	JBx_203454
pAN_00669	JBx_203455
pAN_00670	JBx_203456
pAN_00671	JBx_203457
pAN_00672	JBx_203458
pAN_00673	JBx_203459
pAN_00674	JBx_203460
pAN_00675	JBx_203461
pAN_00676	JBx_203462
pAN_00677	JBx_203463
pAN_00678	JBx_203464
pAN_00679	JBx_203465
pAN_00680	JBx_203466
pAN_00681	JBx_203467
pAN_00682	JBx_203468
pAN_00683	JBx_203469
pAN_00684	JBx_203470
pAN_00685	JBx_203471
pAN_00686	JBx_203472
pAN_00687	JBx_203473
pAN_00688	JBx_203474
pAN_00689	JBx_203475
pAN_00690	JBx_203476
pAN_00691	JBx_203477
pAN_00692	JBx_203478
pAN_00693	JBx_203479
pAN_00694	JBx_203480
pAN_00695	JBx_203481
pAN_00696	JBx_203482
pAN_00697	JBx_203483
pAN_00698	JBx_203484
pAN_00699	JBx_203485
pAN_00700	JBx_203486
pAN_00701	JBx_203487
pAN_00702	JBx_203488
pAN_00703	JBx_203489
pAN_00704	JBx_203490
pAN_00705	JBx_203491
pAN_00706	JBx_203492
pAN_00707	JBx_203493
pAN_00708	JBx_203494
pAN_00709	JBx_203495
pAN_00710	JBx_203496
pAN_00711	JBx_203497
pAN_00712	JBx_203498
pAN_00713	JBx_203499
pAN_00714	JBx_203500
pAN_00715	JBx_203501
pAN_00716	JBx_203502
pAN_00717	JBx_203503
pAN_00718	JBx_203504
pAN_00719	JBx_203505
pAN_00720	JBx_203506
pAN_00721	JBx_203507
pAN_00722	JBx_203508
pAN_00723	JBx_203509
pAN_00724	JBx_203510
pAN_00725	JBx_203511
pAN_00726	JBx_203512
pAN_00727	JBx_203513
pAN_00728	JBx_203514
pAN_00729	JBx_203515
pAN_00730	JBx_203516
pAN_00731	JBx_203517
pAN_00732	JBx_203518
pAN_00733	JBx_203519
pAN_00734	JBx_203520
pAN_00735	JBx_203521
pAN_00736	JBx_203522
pAN_00737	JBx_203523
pAN_00738	JBx_203524
pAN_00739	JBx_203525
pAN_00740	JBx_203526
pAN_00741	JBx_203527
pAN_00742	JBx_203528
pAN_00743	JBx_203529
pAN_00744	JBx_203530
pAN_00745	JBx_203531
pAN_00746	JBx_203532
pAN_00747	JBx_203533
pAN_00748	JBx_203534
pAN_00749	JBx_203535
pAN_00750	JBx_203536
pAN_00751	JBx_203537
pAN_00752	JBx_203538
pAN_00753	JBx_203539
pAN_00754	JBx_203540
pAN_00755	JBx_203541
pAN_00756	JBx_203542
pAN_00757	JBx_203543
pAN_00758	JBx_203544
pAN_00759	JBx_203545
pAN_00760	JBx_203546
pAN_00761	JBx_203547
pAN_00762	JBx_203548
pAN_00763	JBx_203549
pAN_00764	JBx_203550
pAN_00765	JBx_203551
pAN_00766	JBx_203552
pAN_00767	JBx_203553
pAN_00768	JBx_203554
pAN_00769	JBx_203555
pAN_00770	JBx_203556
pAN_00771	JBx_203557
pAN_00772	JBx_203558
pAN_00773	JBx_203559
pAN_00774	JBx_203560
pAN_00775	JBx_203561
pAN_00776	JBx_203562
pAN_00777	JBx_203563
pAN_00778	JBx_203564
pAN_00779	JBx_203565
pAN_00780	JBx_203566
pAN_00781	JBx_203567
pAN_00782	JBx_203568
pAN_00783	JBx_203569
pAN_00784	JBx_203570
pAN_00785	JBx_203571
pAN_00786	JBx_203572
pAN_00787	JBx_203573
pAN_00788	JBx_203574
pAN_00789	JBx_203575
pAN_00790	JBx_203576
pAN_00791	JBx_203577
pAN_00792	JBx_203578
pAN_00793	JBx_203579
pAN_00794	JBx_203580
pAN_00795	JBx_203581
pAN_00796	JBx_203582
pAN_00797	JBx_203583
pAN_00798	JBx_203584
pAN_00799	JBx_203585
pAN_00800	JBx_203586
pAN_00801	JBx_203587
pAN_00802	JBx_203588
pAN_00803	JBx_203589
pAN_00804	JBx_203590
pAN_00805	JBx_203591
pAN_00806	JBx_203592
pAN_00807	JBx_203593
pAN_00808	JBx_203594
pAN_00809	JBx_203595
pAN_00810	JBx_203596
pAN_00811	JBx_203597
pAN_00812	JBx_203598
pAN_00813	JBx_203599
pAN_00814	JBx_203600
pAN_00815	JBx_203601
pAN_00816	JBx_203602
pAN_00817	JBx_203603
pAN_00818	JBx_203604
pAN_00819	JBx_203605
pAN_00820	JBx_203606
pAN_00821	JBx_203607
pAN_00822	JBx_203608
pAN_00823	JBx_203609
pAN_00824	JBx_203610
pAN_00825	JBx_203611
pAN_00826	JBx_203612
pAN_00827	JBx_203613
pAN_00828	JBx_203614
pAN_00829	JBx_203615
pAN_00830	JBx_203616
pAN_00831	JBx_203617
pAN_00832	JBx_203618
pAN_00833	JBx_203619
pAN_00834	JBx_203620
pAN_00835	JBx_203621
pAN_00836	JBx_203622
pAN_00837	JBx_203623
pAN_00838	JBx_203624
pAN_00839	JBx_203625
pAN_00840	JBx_203626
pAN_00841	JBx_203627
pAN_00842	JBx_203628
pAN_00843	JBx_203629
pAN_00844	JBx_203630
pAN_00845	JBx_203631
pAN_00846	JBx_203632
pAN_00847	JBx_203633
pAN_00848	JBx_203634
pAN_00849	JBx_203635
pAN_00850	JBx_203636
pAN_00851	JBx_203637
pAN_00852	JBx_203638
pAN_00853	JBx_203639
pAN_00854	JBx_203640
pAN_00855	JBx_203641
pAN_00856	JBx_203642
pAN_00857	JBx_203643
pAN_00858	JBx_203644
pAN_00859	JBx_203645
pAN_00860	JBx_203646
pAN_00861	JBx_203647
pAN_00862	JBx_203648
pAN_00863	JBx_203649
pAN_00864	JBx_203650
pAN_00865	JBx_203651
pAN_00866	JBx_203652
pAN_00867	JBx_203653
pAN_00868	JBx_203654
pAN_00869	JBx_203655
pAN_00870	JBx_203656
pAN_00871	JBx_203657
pAN_00872	JBx_203658
pAN_00873	JBx_203659
pAN_00874	JBx_203660
pAN_00875	JBx_203661
pAN_00876	JBx_203662
pAN_00877	JBx_203663
pAN_00878	JBx_203664
pAN_00879	JBx_203665
pAN_00880	JBx_203666
pAN_00881	JBx_203667
pAN_00882	JBx_203668
pAN_00883	JBx_203669
pAN_00884	JBx_203670
pAN_00885	JBx_203671
