# Supplementary material for: Automated Platform for the Plasmid Construction Process
Source: ACS Synth Biol. 2023 Nov 10;12(12):3506–13. doi: 10.1021/acssynbio.3c00292 (PMC10729297; doi:10.1021/acssynbio.3c00292)
Supplement: Supplementary file 2 — sb3c00292_si_002.zip [file sb3c00292_si_002.zip › dnada_supplementary_material_pks_library_build/divaseq/ngs_submission/211028_diva_sheet_labels_1.csv]

	Rows, Quads	DIVA_PLATE	DIVA_WELL	Sample_Name	Part ID	Sample_Type
0	A1
1	A3
2	A5
3	A7
4	A9
5	A11
6	A13
7	A15
8	A17
9	A19
10	A21
11	A23
12	C1	aanava 1 211019	C1	glycerol_stock_1-B1	JBx_202790	Plasmid__purified
13	C3	aanava 1 211019	C3	glycerol_stock_1-B2	JBx_202830	Plasmid__purified
14	C5
15	C7
16	C9
17	C11
18	C13
19	C15
20	C17
21	C19
22	C21
23	C23
24	E1
25	E3
26	E5	aanava 1 211019	E5	glycerol_stock_1-C3	JBx_202898	Plasmid__purified
27	E7
28	E9
29	E11
30	E13
31	E15
32	E17
33	E19
34	E21
35	E23
36	G1	aanava 1 211019	G1	glycerol_stock_1-D1	JBx_202791	Plasmid__purified
37	G3
38	G5
39	G7
40	G9
41	G11
42	G13
43	G15
44	G17
45	G19
46	G21
47	G23
48	I1
49	I3
50	I5	aanava 1 211019	I5	glycerol_stock_1-E3	JBx_202907	Plasmid__purified
51	I7
52	I9
53	I11
54	I13
55	I15
56	I17
57	I19
58	I21
59	I23
60	K1
61	K3
62	K5
63	K7
64	K9
65	K11
66	K13
67	K15
68	K17
69	K19
70	K21
71	K23
72	M1	aanava 1 211019	M1	glycerol_stock_1-G1	JBx_202791	Plasmid__purified
73	M3	aanava 1 211019	M3	glycerol_stock_1-G2	JBx_202882	Plasmid__purified
74	M5
75	M7
76	M9
77	M11
78	M13
79	M15
80	M17
81	M19
82	M21
83	M23
84	O1	aanava 1 211019	O1	glycerol_stock_1-H1	JBx_202829	Plasmid__purified
85	O3	aanava 1 211019	O3	glycerol_stock_1-H2	JBx_202882	Plasmid__purified
86	O5
87	O7
88	O9
89	O11
90	O13
91	O15
92	O17
93	O19
94	O21
95	O23
96	A2
97	A4	aanava 1 211019	A4	glycerol_stock_2-A2	JBx_202930	Plasmid__purified
98	A6
99	A8
100	A10
101	A12
102	A14
103	A16
104	A18
105	A20
106	A22
107	A24
108	C2	aanava 1 211019	C2	glycerol_stock_2-B1	JBx_202915	Plasmid__purified
109	C4	aanava 1 211019	C4	glycerol_stock_2-B2	JBx_202930	Plasmid__purified
110	C6	aanava 1 211019	C6	glycerol_stock_2-B3	JBx_202954	Plasmid__purified
111	C8
112	C10
113	C12
114	C14
115	C16
116	C18
117	C20
118	C22
119	C24
120	E2
121	E4
122	E6	aanava 1 211019	E6	glycerol_stock_2-C3	JBx_202954	Plasmid__purified
123	E8
124	E10
125	E12
126	E14
127	E16
128	E18
129	E20
130	E22
131	E24
132	G2	aanava 1 211019	G2	glycerol_stock_2-D1	JBx_202915	Plasmid__purified
133	G4	aanava 1 211019	G4	glycerol_stock_2-D2	JBx_202931	Plasmid__purified
134	G6	aanava 1 211019	G6	glycerol_stock_2-D3	JBx_202969	Plasmid__purified
135	G8	aanava 1 211019	G8	glycerol_stock_2-D4	JBx_203024	Plasmid__purified
136	G10	aanava 1 211019	G10	glycerol_stock_2-D5	JBx_203043	Plasmid__purified
137	G12
138	G14
139	G16
140	G18
141	G20
142	G22
143	G24
144	I2
145	I4	aanava 1 211019	I4	glycerol_stock_2-E2	JBx_202942	Plasmid__purified
146	I6
147	I8	aanava 1 211019	I8	glycerol_stock_2-E4	JBx_203024	Plasmid__purified
148	I10
149	I12
150	I14
151	I16
152	I18
153	I20
154	I22
155	I24
156	K2
157	K4	aanava 1 211019	K4	glycerol_stock_2-F2	JBx_202942	Plasmid__purified
158	K6	aanava 1 211019	K6	glycerol_stock_2-F3	JBx_202979	Plasmid__purified
159	K8	aanava 1 211019	K8	glycerol_stock_2-F4	JBx_203025	Plasmid__purified
160	K10
161	K12
162	K14
163	K16
164	K18
165	K20
166	K22
167	K24
168	M2	aanava 1 211019	M2	glycerol_stock_2-G1	JBx_202921	Plasmid__purified
169	M4
170	M6
171	M8
172	M10
173	M12
174	M14
175	M16
176	M18
177	M20
178	M22
179	M24
180	O2
181	O4	aanava 1 211019	O4	glycerol_stock_2-H2	JBx_202953	Plasmid__purified
182	O6
183	O8	aanava 1 211019	O8	glycerol_stock_2-H4	JBx_203031	Plasmid__purified
184	O10
185	O12
186	O14
187	O16
188	O18
189	O20
190	O22
191	O24
192	B1
193	B3
194	B5	aanava 1 211019	B5	glycerol_stock_3-A3	JBx_203084	Plasmid__purified
195	B7
196	B9
197	B11
198	B13	aanava 1 211019	B13	glycerol_stock_3-A7	JBx_203171	Plasmid__purified
199	B15
200	B17
201	B19
202	B21
203	B23
204	D1
205	D3
206	D5	aanava 1 211019	D5	glycerol_stock_3-B3	JBx_203084	Plasmid__purified
207	D7
208	D9	aanava 1 211019	D9	glycerol_stock_3-B5	JBx_203158	Plasmid__purified
209	D11
210	D13	aanava 1 211019	D13	glycerol_stock_3-B7	JBx_203171	Plasmid__purified
211	D15
212	D17
213	D19
214	D21
215	D23
216	F1
217	F3	aanava 1 211019	F3	glycerol_stock_3-C2	JBx_203061	Plasmid__purified
218	F5
219	F7	aanava 1 211019	F7	glycerol_stock_3-C4	JBx_203155	Plasmid__purified
220	F9
221	F11	aanava 1 211019	F11	glycerol_stock_3-C6	JBx_203170	Plasmid__purified
222	F13
223	F15
224	F17
225	F19
226	F21
227	F23
228	H1
229	H3	aanava 1 211019	H3	glycerol_stock_3-D2	JBx_203066	Plasmid__purified
230	H5
231	H7	aanava 1 211019	H7	glycerol_stock_3-D4	JBx_203156	Plasmid__purified
232	H9
233	H11	aanava 1 211019	H11	glycerol_stock_3-D6	JBx_203170	Plasmid__purified
234	H13
235	H15
236	H17
237	H19
238	H21
239	H23
240	J1
241	J3	aanava 1 211019	J3	glycerol_stock_3-E2	JBx_203073	Plasmid__purified
242	J5
243	J7	aanava 1 211019	J7	glycerol_stock_3-E4	JBx_203156	Plasmid__purified
244	J9
245	J11	aanava 1 211019	J11	glycerol_stock_3-E6	JBx_203170	Plasmid__purified
246	J13
247	J15
248	J17
249	J19
250	J21
251	J23
252	L1
253	L3
254	L5	aanava 1 211019	L5	glycerol_stock_3-F3	JBx_203148	Plasmid__purified
255	L7	aanava 1 211019	L7	glycerol_stock_3-F4	JBx_203156	Plasmid__purified
256	L9
257	L11	aanava 1 211019	L11	glycerol_stock_3-F6	JBx_203170	Plasmid__purified
258	L13
259	L15
260	L17
261	L19
262	L21
263	L23
264	N1
265	N3	aanava 1 211019	N3	glycerol_stock_3-G2	JBx_203083	Plasmid__purified
266	N5	aanava 1 211019	N5	glycerol_stock_3-G3	JBx_203148	Plasmid__purified
267	N7	aanava 1 211019	N7	glycerol_stock_3-G4	JBx_203156	Plasmid__purified
268	N9
269	N11	aanava 1 211019	N11	glycerol_stock_3-G6	JBx_203171	Plasmid__purified
270	N13
271	N15
272	N17
273	N19
274	N21
275	N23
276	P1
277	P3	aanava 1 211019	P3	glycerol_stock_3-H2	JBx_203084	Plasmid__purified
278	P5	aanava 1 211019	P5	glycerol_stock_3-H3	JBx_203148	Plasmid__purified
279	P7
280	P9
281	P11	aanava 1 211019	P11	glycerol_stock_3-H6	JBx_203171	Plasmid__purified
282	P13
283	P15
284	P17
285	P19
286	P21
287	P23
288	B2	aanava 1 211019	B2	glycerol_stock_4-A1	JBx_203176	Plasmid__purified
289	B4	aanava 1 211019	B4	glycerol_stock_4-A2	JBx_203193	Plasmid__purified
290	B6	aanava 1 211019	B6	glycerol_stock_4-A3	JBx_203199	Plasmid__purified
291	B8	aanava 1 211019	B8	glycerol_stock_4-A4	JBx_203206	Plasmid__purified
292	B10	aanava 1 211019	B10	glycerol_stock_4-A5	JBx_203214	Plasmid__purified
293	B12	aanava 1 211019	B12	glycerol_stock_4-A6	JBx_203223	Plasmid__purified
294	B14	aanava 1 211019	B14	glycerol_stock_4-A7	JBx_203235	Plasmid__purified
295	B16
296	B18	aanava 1 211019	B18	glycerol_stock_4-A9	JBx_203252	Plasmid__purified
297	B20	aanava 1 211019	B20	glycerol_stock_4-A10	JBx_203270	Plasmid__purified
298	B22	aanava 1 211019	B22	glycerol_stock_4-A11	JBx_203274	Plasmid__purified
299	B24	aanava 1 211019	B24	glycerol_stock_4-A12	JBx_203289	Plasmid__purified
300	D2
301	D4
302	D6	aanava 1 211019	D6	glycerol_stock_4-B3	JBx_203201	Plasmid__purified
303	D8	aanava 1 211019	D8	glycerol_stock_4-B4	JBx_203206	Plasmid__purified
304	D10	aanava 1 211019	D10	glycerol_stock_4-B5	JBx_203214	Plasmid__purified
305	D12
306	D14	aanava 1 211019	D14	glycerol_stock_4-B7	JBx_203235	Plasmid__purified
307	D16	aanava 1 211019	D16	glycerol_stock_4-B8	JBx_203250	Plasmid__purified
308	D18	aanava 1 211019	D18	glycerol_stock_4-B9	JBx_203252	Plasmid__purified
309	D20	aanava 1 211019	D20	glycerol_stock_4-B10	JBx_203272	Plasmid__purified
310	D22	aanava 1 211019	D22	glycerol_stock_4-B11	JBx_203275	Plasmid__purified
311	D24	aanava 1 211019	D24	glycerol_stock_4-B12	JBx_203290	Plasmid__purified
312	F2
313	F4	aanava 1 211019	F4	glycerol_stock_4-C2	JBx_203197	Plasmid__purified
314	F6	aanava 1 211019	F6	glycerol_stock_4-C3	JBx_203204	Plasmid__purified
315	F8	aanava 1 211019	F8	glycerol_stock_4-C4	JBx_203206	Plasmid__purified
316	F10	aanava 1 211019	F10	glycerol_stock_4-C5	JBx_203221	Plasmid__purified
317	F12
318	F14	aanava 1 211019	F14	glycerol_stock_4-C7	JBx_203235	Plasmid__purified
319	F16	aanava 1 211019	F16	glycerol_stock_4-C8	JBx_203250	Plasmid__purified
320	F18
321	F20	aanava 1 211019	F20	glycerol_stock_4-C10	JBx_203272	Plasmid__purified
322	F22	aanava 1 211019	F22	glycerol_stock_4-C11	JBx_203282	Plasmid__purified
323	F24	aanava 1 211019	F24	glycerol_stock_4-C12	JBx_203290	Plasmid__purified
324	H2
325	H4
326	H6	aanava 1 211019	H6	glycerol_stock_4-D3	JBx_203205	Plasmid__purified
327	H8	aanava 1 211019	H8	glycerol_stock_4-D4	JBx_203208	Plasmid__purified
328	H10
329	H12
330	H14	aanava 1 211019	H14	glycerol_stock_4-D7	JBx_203235	Plasmid__purified
331	H16	aanava 1 211019	H16	glycerol_stock_4-D8	JBx_203250	Plasmid__purified
332	H18	aanava 1 211019	H18	glycerol_stock_4-D9	JBx_203262	Plasmid__purified
333	H20	aanava 1 211019	H20	glycerol_stock_4-D10	JBx_203272	Plasmid__purified
334	H22	aanava 1 211019	H22	glycerol_stock_4-D11	JBx_203282	Plasmid__purified
335	H24
336	J2	aanava 1 211019	J2	glycerol_stock_4-E1	JBx_203191	Plasmid__purified
337	J4
338	J6	aanava 1 211019	J6	glycerol_stock_4-E3	JBx_203205	Plasmid__purified
339	J8	aanava 1 211019	J8	glycerol_stock_4-E4	JBx_203212	Plasmid__purified
340	J10
341	J12	aanava 1 211019	J12	glycerol_stock_4-E6	JBx_203230	Plasmid__purified
342	J14	aanava 1 211019	J14	glycerol_stock_4-E7	JBx_203236	Plasmid__purified
343	J16	aanava 1 211019	J16	glycerol_stock_4-E8	JBx_203250	Plasmid__purified
344	J18	aanava 1 211019	J18	glycerol_stock_4-E9	JBx_203264	Plasmid__purified
345	J20	aanava 1 211019	J20	glycerol_stock_4-E10	JBx_203273	Plasmid__purified
346	J22	aanava 1 211019	J22	glycerol_stock_4-E11	JBx_203282	Plasmid__purified
347	J24
348	L2	aanava 1 211019	L2	glycerol_stock_4-F1	JBx_203191	Plasmid__purified
349	L4	aanava 1 211019	L4	glycerol_stock_4-F2	JBx_203198	Plasmid__purified
350	L6	aanava 1 211019	L6	glycerol_stock_4-F3	JBx_203205	Plasmid__purified
351	L8	aanava 1 211019	L8	glycerol_stock_4-F4	JBx_203212	Plasmid__purified
352	L10	aanava 1 211019	L10	glycerol_stock_4-F5	JBx_203222	Plasmid__purified
353	L12
354	L14
355	L16	aanava 1 211019	L16	glycerol_stock_4-F8	JBx_203251	Plasmid__purified
356	L18	aanava 1 211019	L18	glycerol_stock_4-F9	JBx_203264	Plasmid__purified
357	L20	aanava 1 211019	L20	glycerol_stock_4-F10	JBx_203274	Plasmid__purified
358	L22	aanava 1 211019	L22	glycerol_stock_4-F11	JBx_203282	Plasmid__purified
359	L24
360	N2	aanava 1 211019	N2	glycerol_stock_4-G1	JBx_203191	Plasmid__purified
361	N4	aanava 1 211019	N4	glycerol_stock_4-G2	JBx_203198	Plasmid__purified
362	N6	aanava 1 211019	N6	glycerol_stock_4-G3	JBx_203205	Plasmid__purified
363	N8	aanava 1 211019	N8	glycerol_stock_4-G4	JBx_203214	Plasmid__purified
364	N10	aanava 1 211019	N10	glycerol_stock_4-G5	JBx_203222	Plasmid__purified
365	N12
366	N14	aanava 1 211019	N14	glycerol_stock_4-G7	JBx_203238	Plasmid__purified
367	N16	aanava 1 211019	N16	glycerol_stock_4-G8	JBx_203252	Plasmid__purified
368	N18	aanava 1 211019	N18	glycerol_stock_4-G9	JBx_203264	Plasmid__purified
369	N20	aanava 1 211019	N20	glycerol_stock_4-G10	JBx_203274	Plasmid__purified
370	N22
371	N24
372	P2	aanava 1 211019	P2	glycerol_stock_4-H1	JBx_203191	Plasmid__purified
373	P4	aanava 1 211019	P4	glycerol_stock_4-H2	JBx_203199	Plasmid__purified
374	P6	aanava 1 211019	P6	glycerol_stock_4-H3	JBx_203206	Plasmid__purified
375	P8	aanava 1 211019	P8	glycerol_stock_4-H4	JBx_203214	Plasmid__purified
376	P10	aanava 1 211019	P10	glycerol_stock_4-H5	JBx_203222	Plasmid__purified
377	P12	aanava 1 211019	P12	glycerol_stock_4-H6	JBx_203230	Plasmid__purified
378	P14
379	P16	aanava 1 211019	P16	glycerol_stock_4-H8	JBx_203252	Plasmid__purified
380	P18	aanava 1 211019	P18	glycerol_stock_4-H9	JBx_203264	Plasmid__purified
381	P20	aanava 1 211019	P20	glycerol_stock_4-H10	JBx_203274	Plasmid__purified
382	P22	aanava 1 211019	P22	glycerol_stock_4-H11	JBx_203289	Plasmid__purified
383	P24
384
