# Supplementary material for: Automated Platform for the Plasmid Construction Process
Source: ACS Synth Biol. 2023 Nov 10;12(12):3506–13. doi: 10.1021/acssynbio.3c00292 (PMC10729297; doi:10.1021/acssynbio.3c00292)
Supplement: Supplementary file 2 — sb3c00292_si_002.zip [file sb3c00292_si_002.zip › dnada_supplementary_material_pks_library_build/divaseq/ngs_submission/211028_diva_sheet_labels_2.csv]

	Rows, Quads	DIVA_PLATE	DIVA_WELL	Sample_Name	Part ID	Sample_Type
0	A1	aanava 2 211019	A1	glycerol_stock_5-A1	JBx_203291	Plasmid__purified
1	A3	aanava 2 211019	A3	glycerol_stock_5-A2	JBx_203294	Plasmid__purified
2	A5	aanava 2 211019	A5	glycerol_stock_5-A3	JBx_203297	Plasmid__purified
3	A7
4	A9
5	A11
6	A13
7	A15
8	A17
9	A19
10	A21
11	A23
12	C1	aanava 2 211019	C1	glycerol_stock_5-B1	JBx_203291	Plasmid__purified
13	C3	aanava 2 211019	C3	glycerol_stock_5-B2	JBx_203296	Plasmid__purified
14	C5
15	C7
16	C9
17	C11
18	C13
19	C15
20	C17
21	C19
22	C21
23	C23
24	E1	aanava 2 211019	E1	glycerol_stock_5-C1	JBx_203291	Plasmid__purified
25	E3	aanava 2 211019	E3	glycerol_stock_5-C2	JBx_203296	Plasmid__purified
26	E5
27	E7
28	E9
29	E11
30	E13
31	E15
32	E17
33	E19
34	E21
35	E23
36	G1	aanava 2 211019	G1	glycerol_stock_5-D1	JBx_203291	Plasmid__purified
37	G3	aanava 2 211019	G3	glycerol_stock_5-D2	JBx_203296	Plasmid__purified
38	G5
39	G7
40	G9
41	G11
42	G13
43	G15
44	G17
45	G19
46	G21
47	G23
48	I1
49	I3
50	I5
51	I7
52	I9
53	I11
54	I13
55	I15
56	I17
57	I19
58	I21
59	I23
60	K1
61	K3	aanava 2 211019	K3	glycerol_stock_5-F2	JBx_203297	Plasmid__purified
62	K5
63	K7
64	K9
65	K11
66	K13
67	K15
68	K17
69	K19
70	K21
71	K23
72	M1
73	M3	aanava 2 211019	M3	glycerol_stock_5-G2	JBx_203297	Plasmid__purified
74	M5
75	M7
76	M9
77	M11
78	M13
79	M15
80	M17
81	M19
82	M21
83	M23
84	O1
85	O3	aanava 2 211019	O3	glycerol_stock_5-H2	JBx_203297	Plasmid__purified
86	O5
87	O7
88	O9
89	O11
90	O13
91	O15
92	O17
93	O19
94	O21
95	O23
96	A2	aanava 2 211019	A2	glycerol_stock_6-A1	JBx_203298	Plasmid__purified
97	A4
98	A6
99	A8
100	A10
101	A12
102	A14
103	A16
104	A18
105	A20
106	A22	aanava 2 211019	A22	glycerol_stock_6-A11	JBx_203342	Plasmid__purified
107	A24	aanava 2 211019	A24	glycerol_stock_6-A12	JBx_203348	Plasmid__purified
108	C2
109	C4
110	C6
111	C8
112	C10
113	C12
114	C14	aanava 2 211019	C14	glycerol_stock_6-B7	JBx_203317	Plasmid__purified
115	C16
116	C18
117	C20
118	C22	aanava 2 211019	C22	glycerol_stock_6-B11	JBx_203342	Plasmid__purified
119	C24
120	E2	aanava 2 211019	E2	glycerol_stock_6-C1	JBx_203298	Plasmid__purified
121	E4
122	E6
123	E8
124	E10
125	E12
126	E14	aanava 2 211019	E14	glycerol_stock_6-C7	JBx_203320	Plasmid__purified
127	E16
128	E18
129	E20
130	E22
131	E24	aanava 2 211019	E24	glycerol_stock_6-C12	JBx_203350	Plasmid__purified
132	G2	aanava 2 211019	G2	glycerol_stock_6-D1	JBx_203299	Plasmid__purified
133	G4
134	G6	aanava 2 211019	G6	glycerol_stock_6-D3	JBx_203304	Plasmid__purified
135	G8	aanava 2 211019	G8	glycerol_stock_6-D4	JBx_203306	Plasmid__purified
136	G10
137	G12
138	G14	aanava 2 211019	G14	glycerol_stock_6-D7	JBx_203320	Plasmid__purified
139	G16
140	G18
141	G20	aanava 2 211019	G20	glycerol_stock_6-D10	JBx_203341	Plasmid__purified
142	G22	aanava 2 211019	G22	glycerol_stock_6-D11	JBx_203344	Plasmid__purified
143	G24	aanava 2 211019	G24	glycerol_stock_6-D12	JBx_203350	Plasmid__purified
144	I2
145	I4
146	I6	aanava 2 211019	I6	glycerol_stock_6-E3	JBx_203304	Plasmid__purified
147	I8	aanava 2 211019	I8	glycerol_stock_6-E4	JBx_203306	Plasmid__purified
148	I10
149	I12
150	I14
151	I16
152	I18
153	I20	aanava 2 211019	I20	glycerol_stock_6-E10	JBx_203341	Plasmid__purified
154	I22	aanava 2 211019	I22	glycerol_stock_6-E11	JBx_203344	Plasmid__purified
155	I24	aanava 2 211019	I24	glycerol_stock_6-E12	JBx_203350	Plasmid__purified
156	K2
157	K4
158	K6
159	K8
160	K10
161	K12
162	K14
163	K16
164	K18
165	K20	aanava 2 211019	K20	glycerol_stock_6-F10	JBx_203341	Plasmid__purified
166	K22	aanava 2 211019	K22	glycerol_stock_6-F11	JBx_203344	Plasmid__purified
167	K24	aanava 2 211019	K24	glycerol_stock_6-F12	JBx_203350	Plasmid__purified
168	M2
169	M4
170	M6	aanava 2 211019	M6	glycerol_stock_6-G3	JBx_203304	Plasmid__purified
171	M8	aanava 2 211019	M8	glycerol_stock_6-G4	JBx_203306	Plasmid__purified
172	M10
173	M12
174	M14
175	M16
176	M18
177	M20	aanava 2 211019	M20	glycerol_stock_6-G10	JBx_203341	Plasmid__purified
178	M22
179	M24
180	O2
181	O4
182	O6
183	O8
184	O10
185	O12
186	O14
187	O16
188	O18
189	O20
190	O22
191	O24
192	B1
193	B3	aanava 2 211019	B3	glycerol_stock_7-A2	JBx_203357	Plasmid__purified
194	B5
195	B7	aanava 2 211019	B7	glycerol_stock_7-A4	JBx_203365	Plasmid__purified
196	B9	aanava 2 211019	B9	glycerol_stock_7-A5	JBx_203374	Plasmid__purified
197	B11	aanava 2 211019	B11	glycerol_stock_7-A6	JBx_203376	Plasmid__purified
198	B13	aanava 2 211019	B13	glycerol_stock_7-A7	JBx_203382	Plasmid__purified
199	B15
200	B17
201	B19
202	B21
203	B23
204	D1
205	D3
206	D5
207	D7
208	D9
209	D11	aanava 2 211019	D11	glycerol_stock_7-B6	JBx_203376	Plasmid__purified
210	D13	aanava 2 211019	D13	glycerol_stock_7-B7	JBx_203382	Plasmid__purified
211	D15
212	D17	aanava 2 211019	D17	glycerol_stock_7-B9	JBx_203394	Plasmid__purified
213	D19
214	D21
215	D23
216	F1
217	F3	aanava 2 211019	F3	glycerol_stock_7-C2	JBx_203358	Plasmid__purified
218	F5
219	F7
220	F9
221	F11	aanava 2 211019	F11	glycerol_stock_7-C6	JBx_203376	Plasmid__purified
222	F13
223	F15
224	F17	aanava 2 211019	F17	glycerol_stock_7-C9	JBx_203394	Plasmid__purified
225	F19
226	F21
227	F23
228	H1
229	H3
230	H5	aanava 2 211019	H5	glycerol_stock_7-D3	JBx_203364	Plasmid__purified
231	H7
232	H9	aanava 2 211019	H9	glycerol_stock_7-D5	JBx_203374	Plasmid__purified
233	H11
234	H13
235	H15
236	H17
237	H19
238	H21	aanava 2 211019	H21	glycerol_stock_7-D11	JBx_203402	Plasmid__purified
239	H23	aanava 2 211019	H23	glycerol_stock_7-D12	JBx_203404	Plasmid__purified
240	J1
241	J3
242	J5
243	J7
244	J9	aanava 2 211019	J9	glycerol_stock_7-E5	JBx_203375	Plasmid__purified
245	J11	aanava 2 211019	J11	glycerol_stock_7-E6	JBx_203377	Plasmid__purified
246	J13
247	J15
248	J17
249	J19
250	J21	aanava 2 211019	J21	glycerol_stock_7-E11	JBx_203402	Plasmid__purified
251	J23	aanava 2 211019	J23	glycerol_stock_7-E12	JBx_203404	Plasmid__purified
252	L1	aanava 2 211019	L1	glycerol_stock_7-F1	JBx_203355	Plasmid__purified
253	L3
254	L5
255	L7
256	L9	aanava 2 211019	L9	glycerol_stock_7-F5	JBx_203375	Plasmid__purified
257	L11	aanava 2 211019	L11	glycerol_stock_7-F6	JBx_203377	Plasmid__purified
258	L13
259	L15	aanava 2 211019	L15	glycerol_stock_7-F8	JBx_203393	Plasmid__purified
260	L17
261	L19
262	L21	aanava 2 211019	L21	glycerol_stock_7-F11	JBx_203402	Plasmid__purified
263	L23	aanava 2 211019	L23	glycerol_stock_7-F12	JBx_203404	Plasmid__purified
264	N1
265	N3
266	N5
267	N7
268	N9	aanava 2 211019	N9	glycerol_stock_7-G5	JBx_203375	Plasmid__purified
269	N11	aanava 2 211019	N11	glycerol_stock_7-G6	JBx_203377	Plasmid__purified
270	N13
271	N15
272	N17
273	N19
274	N21	aanava 2 211019	N21	glycerol_stock_7-G11	JBx_203402	Plasmid__purified
275	N23
276	P1	aanava 2 211019	P1	glycerol_stock_7-H1	JBx_203356	Plasmid__purified
277	P3	aanava 2 211019	P3	glycerol_stock_7-H2	JBx_203360	Plasmid__purified
278	P5
279	P7	aanava 2 211019	P7	glycerol_stock_7-H4	JBx_203369	Plasmid__purified
280	P9	aanava 2 211019	P9	glycerol_stock_7-H5	JBx_203375	Plasmid__purified
281	P11	aanava 2 211019	P11	glycerol_stock_7-H6	JBx_203377	Plasmid__purified
282	P13
283	P15
284	P17
285	P19
286	P21	aanava 2 211019	P21	glycerol_stock_7-H11	JBx_203403	Plasmid__purified
287	P23
288	B2	aanava 2 211019	B2	glycerol_stock_8-A1	JBx_203405	Plasmid__purified
289	B4
290	B6	aanava 2 211019	B6	glycerol_stock_8-A3	JBx_203410	Plasmid__purified
291	B8	aanava 2 211019	B8	glycerol_stock_8-A4	JBx_203412	Plasmid__purified
292	B10
293	B12
294	B14
295	B16
296	B18
297	B20
298	B22
299	B24
300	D2	aanava 2 211019	D2	glycerol_stock_8-B1	JBx_203405	Plasmid__purified
301	D4
302	D6	aanava 2 211019	D6	glycerol_stock_8-B3	JBx_203410	Plasmid__purified
303	D8	aanava 2 211019	D8	glycerol_stock_8-B4	JBx_203412	Plasmid__purified
304	D10	aanava 2 211019	D10	glycerol_stock_8-B5	JBx_203414	Plasmid__purified
305	D12
306	D14
307	D16
308	D18
309	D20
310	D22
311	D24
312	F2	aanava 2 211019	F2	glycerol_stock_8-C1	JBx_203405	Plasmid__purified
313	F4
314	F6	aanava 2 211019	F6	glycerol_stock_8-C3	JBx_203411	Plasmid__purified
315	F8	aanava 2 211019	F8	glycerol_stock_8-C4	JBx_203413	Plasmid__purified
316	F10
317	F12
318	F14
319	F16
320	F18
321	F20
322	F22
323	F24
324	H2	aanava 2 211019	H2	glycerol_stock_8-D1	JBx_203407	Plasmid__purified
325	H4	aanava 2 211019	H4	glycerol_stock_8-D2	JBx_203409	Plasmid__purified
326	H6	aanava 2 211019	H6	glycerol_stock_8-D3	JBx_203411	Plasmid__purified
327	H8	aanava 2 211019	H8	glycerol_stock_8-D4	JBx_203413	Plasmid__purified
328	H10
329	H12
330	H14
331	H16
332	H18
333	H20
334	H22
335	H24
336	J2	aanava 2 211019	J2	glycerol_stock_8-E1	JBx_203407	Plasmid__purified
337	J4	aanava 2 211019	J4	glycerol_stock_8-E2	JBx_203409	Plasmid__purified
338	J6	aanava 2 211019	J6	glycerol_stock_8-E3	JBx_203411	Plasmid__purified
339	J8	aanava 2 211019	J8	glycerol_stock_8-E4	JBx_203413	Plasmid__purified
340	J10
341	J12
342	J14
343	J16
344	J18
345	J20
346	J22
347	J24
348	L2	aanava 2 211019	L2	glycerol_stock_8-F1	JBx_203407	Plasmid__purified
349	L4	aanava 2 211019	L4	glycerol_stock_8-F2	JBx_203409	Plasmid__purified
350	L6	aanava 2 211019	L6	glycerol_stock_8-F3	JBx_203411	Plasmid__purified
351	L8	aanava 2 211019	L8	glycerol_stock_8-F4	JBx_203413	Plasmid__purified
352	L10
353	L12
354	L14
355	L16
356	L18
357	L20
358	L22
359	L24
360	N2	aanava 2 211019	N2	glycerol_stock_8-G1	JBx_203407	Plasmid__purified
361	N4	aanava 2 211019	N4	glycerol_stock_8-G2	JBx_203410	Plasmid__purified
362	N6	aanava 2 211019	N6	glycerol_stock_8-G3	JBx_203412	Plasmid__purified
363	N8	aanava 2 211019	N8	glycerol_stock_8-G4	JBx_203414	Plasmid__purified
364	N10	aanava 2 211019	N10	glycerol_stock_8-G5	JBx_203416	Plasmid__purified
365	N12
366	N14
367	N16
368	N18
369	N20
370	N22
371	N24
372	P2
373	P4	aanava 2 211019	P4	glycerol_stock_8-H2	JBx_203410	Plasmid__purified
374	P6	aanava 2 211019	P6	glycerol_stock_8-H3	JBx_203412	Plasmid__purified
375	P8	aanava 2 211019	P8	glycerol_stock_8-H4	JBx_203414	Plasmid__purified
376	P10
377	P12
378	P14
379	P16
380	P18
381	P20
382	P22
383	P24
384
