# Supplementary material for: Automated Platform for the Plasmid Construction Process
Source: ACS Synth Biol. 2023 Nov 10;12(12):3506–13. doi: 10.1021/acssynbio.3c00292 (PMC10729297; doi:10.1021/acssynbio.3c00292)
Supplement: Supplementary file 2 — sb3c00292_si_002.zip [file sb3c00292_si_002.zip › dnada_supplementary_material_pks_library_build/divaseq/ngs_submission/211028_diva_sheet_labels_3.csv]

	Rows, Quads	DIVA_PLATE	DIVA_WELL	Sample_Name	Part ID	Sample_Type
0	A1
1	A3	aanava 3 211019	A3	glycerol_stock_9-A2	JBx_203420	Plasmid__purified
2	A5	aanava 3 211019	A5	glycerol_stock_9-A3	JBx_203422	Plasmid__purified
3	A7	aanava 3 211019	A7	glycerol_stock_9-A4	JBx_203424	Plasmid__purified
4	A9	aanava 3 211019	A9	glycerol_stock_9-A5	JBx_203426	Plasmid__purified
5	A11
6	A13	aanava 3 211019	A13	glycerol_stock_9-A7	JBx_203430	Plasmid__purified
7	A15	aanava 3 211019	A15	glycerol_stock_9-A8	JBx_203433	Plasmid__purified
8	A17	aanava 3 211019	A17	glycerol_stock_9-A9	JBx_203435	Plasmid__purified
9	A19	aanava 3 211019	A19	glycerol_stock_9-A10	JBx_203437	Plasmid__purified
10	A21
11	A23	aanava 3 211019	A23	glycerol_stock_9-A12	JBx_203447	Plasmid__purified
12	C1	aanava 3 211019	C1	glycerol_stock_9-B1	JBx_203418	Plasmid__purified
13	C3	aanava 3 211019	C3	glycerol_stock_9-B2	JBx_203420	Plasmid__purified
14	C5	aanava 3 211019	C5	glycerol_stock_9-B3	JBx_203422	Plasmid__purified
15	C7	aanava 3 211019	C7	glycerol_stock_9-B4	JBx_203424	Plasmid__purified
16	C9	aanava 3 211019	C9	glycerol_stock_9-B5	JBx_203426	Plasmid__purified
17	C11
18	C13	aanava 3 211019	C13	glycerol_stock_9-B7	JBx_203430	Plasmid__purified
19	C15	aanava 3 211019	C15	glycerol_stock_9-B8	JBx_203433	Plasmid__purified
20	C17	aanava 3 211019	C17	glycerol_stock_9-B9	JBx_203435	Plasmid__purified
21	C19
22	C21	aanava 3 211019	C21	glycerol_stock_9-B11	JBx_203442	Plasmid__purified
23	C23	aanava 3 211019	C23	glycerol_stock_9-B12	JBx_203448	Plasmid__purified
24	E1	aanava 3 211019	E1	glycerol_stock_9-C1	JBx_203418	Plasmid__purified
25	E3	aanava 3 211019	E3	glycerol_stock_9-C2	JBx_203420	Plasmid__purified
26	E5	aanava 3 211019	E5	glycerol_stock_9-C3	JBx_203423	Plasmid__purified
27	E7	aanava 3 211019	E7	glycerol_stock_9-C4	JBx_203425	Plasmid__purified
28	E9	aanava 3 211019	E9	glycerol_stock_9-C5	JBx_203427	Plasmid__purified
29	E11	aanava 3 211019	E11	glycerol_stock_9-C6	JBx_203429	Plasmid__purified
30	E13	aanava 3 211019	E13	glycerol_stock_9-C7	JBx_203432	Plasmid__purified
31	E15	aanava 3 211019	E15	glycerol_stock_9-C8	JBx_203434	Plasmid__purified
32	E17	aanava 3 211019	E17	glycerol_stock_9-C9	JBx_203436	Plasmid__purified
33	E19
34	E21
35	E23	aanava 3 211019	E23	glycerol_stock_9-C12	JBx_203448	Plasmid__purified
36	G1	aanava 3 211019	G1	glycerol_stock_9-D1	JBx_203418	Plasmid__purified
37	G3	aanava 3 211019	G3	glycerol_stock_9-D2	JBx_203420	Plasmid__purified
38	G5	aanava 3 211019	G5	glycerol_stock_9-D3	JBx_203423	Plasmid__purified
39	G7	aanava 3 211019	G7	glycerol_stock_9-D4	JBx_203425	Plasmid__purified
40	G9	aanava 3 211019	G9	glycerol_stock_9-D5	JBx_203427	Plasmid__purified
41	G11	aanava 3 211019	G11	glycerol_stock_9-D6	JBx_203429	Plasmid__purified
42	G13	aanava 3 211019	G13	glycerol_stock_9-D7	JBx_203432	Plasmid__purified
43	G15	aanava 3 211019	G15	glycerol_stock_9-D8	JBx_203434	Plasmid__purified
44	G17	aanava 3 211019	G17	glycerol_stock_9-D9	JBx_203436	Plasmid__purified
45	G19
46	G21	aanava 3 211019	G21	glycerol_stock_9-D11	JBx_203442	Plasmid__purified
47	G23	aanava 3 211019	G23	glycerol_stock_9-D12	JBx_203449	Plasmid__purified
48	I1	aanava 3 211019	I1	glycerol_stock_9-E1	JBx_203419	Plasmid__purified
49	I3	aanava 3 211019	I3	glycerol_stock_9-E2	JBx_203421	Plasmid__purified
50	I5	aanava 3 211019	I5	glycerol_stock_9-E3	JBx_203423	Plasmid__purified
51	I7	aanava 3 211019	I7	glycerol_stock_9-E4	JBx_203425	Plasmid__purified
52	I9	aanava 3 211019	I9	glycerol_stock_9-E5	JBx_203427	Plasmid__purified
53	I11	aanava 3 211019	I11	glycerol_stock_9-E6	JBx_203429	Plasmid__purified
54	I13	aanava 3 211019	I13	glycerol_stock_9-E7	JBx_203432	Plasmid__purified
55	I15	aanava 3 211019	I15	glycerol_stock_9-E8	JBx_203434	Plasmid__purified
56	I17	aanava 3 211019	I17	glycerol_stock_9-E9	JBx_203436	Plasmid__purified
57	I19
58	I21
59	I23	aanava 3 211019	I23	glycerol_stock_9-E12	JBx_203449	Plasmid__purified
60	K1
61	K3	aanava 3 211019	K3	glycerol_stock_9-F2	JBx_203421	Plasmid__purified
62	K5	aanava 3 211019	K5	glycerol_stock_9-F3	JBx_203423	Plasmid__purified
63	K7	aanava 3 211019	K7	glycerol_stock_9-F4	JBx_203425	Plasmid__purified
64	K9	aanava 3 211019	K9	glycerol_stock_9-F5	JBx_203427	Plasmid__purified
65	K11	aanava 3 211019	K11	glycerol_stock_9-F6	JBx_203429	Plasmid__purified
66	K13	aanava 3 211019	K13	glycerol_stock_9-F7	JBx_203432	Plasmid__purified
67	K15	aanava 3 211019	K15	glycerol_stock_9-F8	JBx_203434	Plasmid__purified
68	K17	aanava 3 211019	K17	glycerol_stock_9-F9	JBx_203436	Plasmid__purified
69	K19
70	K21
71	K23	aanava 3 211019	K23	glycerol_stock_9-F12	JBx_203449	Plasmid__purified
72	M1	aanava 3 211019	M1	glycerol_stock_9-G1	JBx_203419	Plasmid__purified
73	M3	aanava 3 211019	M3	glycerol_stock_9-G2	JBx_203421	Plasmid__purified
74	M5	aanava 3 211019	M5	glycerol_stock_9-G3	JBx_203424	Plasmid__purified
75	M7	aanava 3 211019	M7	glycerol_stock_9-G4	JBx_203426	Plasmid__purified
76	M9	aanava 3 211019	M9	glycerol_stock_9-G5	JBx_203428	Plasmid__purified
77	M11	aanava 3 211019	M11	glycerol_stock_9-G6	JBx_203430	Plasmid__purified
78	M13	aanava 3 211019	M13	glycerol_stock_9-G7	JBx_203433	Plasmid__purified
79	M15	aanava 3 211019	M15	glycerol_stock_9-G8	JBx_203435	Plasmid__purified
80	M17	aanava 3 211019	M17	glycerol_stock_9-G9	JBx_203437	Plasmid__purified
81	M19
82	M21
83	M23
84	O1
85	O3	aanava 3 211019	O3	glycerol_stock_9-H2	JBx_203421	Plasmid__purified
86	O5	aanava 3 211019	O5	glycerol_stock_9-H3	JBx_203424	Plasmid__purified
87	O7	aanava 3 211019	O7	glycerol_stock_9-H4	JBx_203426	Plasmid__purified
88	O9
89	O11	aanava 3 211019	O11	glycerol_stock_9-H6	JBx_203430	Plasmid__purified
90	O13	aanava 3 211019	O13	glycerol_stock_9-H7	JBx_203433	Plasmid__purified
91	O15	aanava 3 211019	O15	glycerol_stock_9-H8	JBx_203435	Plasmid__purified
92	O17	aanava 3 211019	O17	glycerol_stock_9-H9	JBx_203437	Plasmid__purified
93	O19
94	O21	aanava 3 211019	O21	glycerol_stock_9-H11	JBx_203445	Plasmid__purified
95	O23
96	A2	aanava 3 211019	A2	glycerol_stock_10-A1	JBx_203450	Plasmid__purified
97	A4	aanava 3 211019	A4	glycerol_stock_10-A2	JBx_203452	Plasmid__purified
98	A6
99	A8	aanava 3 211019	A8	glycerol_stock_10-A4	JBx_203458	Plasmid__purified
100	A10	aanava 3 211019	A10	glycerol_stock_10-A5	JBx_203466	Plasmid__purified
101	A12	aanava 3 211019	A12	glycerol_stock_10-A6	JBx_203468	Plasmid__purified
102	A14	aanava 3 211019	A14	glycerol_stock_10-A7	JBx_203473	Plasmid__purified
103	A16
104	A18	aanava 3 211019	A18	glycerol_stock_10-A9	JBx_203477	Plasmid__purified
105	A20	aanava 3 211019	A20	glycerol_stock_10-A10	JBx_203485	Plasmid__purified
106	A22	aanava 3 211019	A22	glycerol_stock_10-A11	JBx_203487	Plasmid__purified
107	A24	aanava 3 211019	A24	glycerol_stock_10-A12	JBx_203491	Plasmid__purified
108	C2	aanava 3 211019	C2	glycerol_stock_10-B1	JBx_203450	Plasmid__purified
109	C4	aanava 3 211019	C4	glycerol_stock_10-B2	JBx_203452	Plasmid__purified
110	C6
111	C8	aanava 3 211019	C8	glycerol_stock_10-B4	JBx_203459	Plasmid__purified
112	C10	aanava 3 211019	C10	glycerol_stock_10-B5	JBx_203467	Plasmid__purified
113	C12	aanava 3 211019	C12	glycerol_stock_10-B6	JBx_203469	Plasmid__purified
114	C14	aanava 3 211019	C14	glycerol_stock_10-B7	JBx_203474	Plasmid__purified
115	C16	aanava 3 211019	C16	glycerol_stock_10-B8	JBx_203476	Plasmid__purified
116	C18	aanava 3 211019	C18	glycerol_stock_10-B9	JBx_203484	Plasmid__purified
117	C20	aanava 3 211019	C20	glycerol_stock_10-B10	JBx_203486	Plasmid__purified
118	C22	aanava 3 211019	C22	glycerol_stock_10-B11	JBx_203488	Plasmid__purified
119	C24	aanava 3 211019	C24	glycerol_stock_10-B12	JBx_203491	Plasmid__purified
120	E2	aanava 3 211019	E2	glycerol_stock_10-C1	JBx_203450	Plasmid__purified
121	E4	aanava 3 211019	E4	glycerol_stock_10-C2	JBx_203455	Plasmid__purified
122	E6
123	E8	aanava 3 211019	E8	glycerol_stock_10-C4	JBx_203459	Plasmid__purified
124	E10	aanava 3 211019	E10	glycerol_stock_10-C5	JBx_203467	Plasmid__purified
125	E12	aanava 3 211019	E12	glycerol_stock_10-C6	JBx_203469	Plasmid__purified
126	E14	aanava 3 211019	E14	glycerol_stock_10-C7	JBx_203474	Plasmid__purified
127	E16	aanava 3 211019	E16	glycerol_stock_10-C8	JBx_203476	Plasmid__purified
128	E18	aanava 3 211019	E18	glycerol_stock_10-C9	JBx_203484	Plasmid__purified
129	E20	aanava 3 211019	E20	glycerol_stock_10-C10	JBx_203486	Plasmid__purified
130	E22	aanava 3 211019	E22	glycerol_stock_10-C11	JBx_203488	Plasmid__purified
131	E24	aanava 3 211019	E24	glycerol_stock_10-C12	JBx_203492	Plasmid__purified
132	G2	aanava 3 211019	G2	glycerol_stock_10-D1	JBx_203450	Plasmid__purified
133	G4
134	G6
135	G8	aanava 3 211019	G8	glycerol_stock_10-D4	JBx_203459	Plasmid__purified
136	G10	aanava 3 211019	G10	glycerol_stock_10-D5	JBx_203467	Plasmid__purified
137	G12	aanava 3 211019	G12	glycerol_stock_10-D6	JBx_203469	Plasmid__purified
138	G14	aanava 3 211019	G14	glycerol_stock_10-D7	JBx_203474	Plasmid__purified
139	G16	aanava 3 211019	G16	glycerol_stock_10-D8	JBx_203476	Plasmid__purified
140	G18	aanava 3 211019	G18	glycerol_stock_10-D9	JBx_203484	Plasmid__purified
141	G20	aanava 3 211019	G20	glycerol_stock_10-D10	JBx_203486	Plasmid__purified
142	G22	aanava 3 211019	G22	glycerol_stock_10-D11	JBx_203488	Plasmid__purified
143	G24	aanava 3 211019	G24	glycerol_stock_10-D12	JBx_203492	Plasmid__purified
144	I2	aanava 3 211019	I2	glycerol_stock_10-E1	JBx_203451	Plasmid__purified
145	I4
146	I6
147	I8	aanava 3 211019	I8	glycerol_stock_10-E4	JBx_203459	Plasmid__purified
148	I10	aanava 3 211019	I10	glycerol_stock_10-E5	JBx_203467	Plasmid__purified
149	I12	aanava 3 211019	I12	glycerol_stock_10-E6	JBx_203469	Plasmid__purified
150	I14	aanava 3 211019	I14	glycerol_stock_10-E7	JBx_203474	Plasmid__purified
151	I16	aanava 3 211019	I16	glycerol_stock_10-E8	JBx_203476	Plasmid__purified
152	I18	aanava 3 211019	I18	glycerol_stock_10-E9	JBx_203484	Plasmid__purified
153	I20	aanava 3 211019	I20	glycerol_stock_10-E10	JBx_203486	Plasmid__purified
154	I22	aanava 3 211019	I22	glycerol_stock_10-E11	JBx_203488	Plasmid__purified
155	I24
156	K2	aanava 3 211019	K2	glycerol_stock_10-F1	JBx_203451	Plasmid__purified
157	K4
158	K6	aanava 3 211019	K6	glycerol_stock_10-F3	JBx_203458	Plasmid__purified
159	K8	aanava 3 211019	K8	glycerol_stock_10-F4	JBx_203466	Plasmid__purified
160	K10	aanava 3 211019	K10	glycerol_stock_10-F5	JBx_203468	Plasmid__purified
161	K12	aanava 3 211019	K12	glycerol_stock_10-F6	JBx_203473	Plasmid__purified
162	K14	aanava 3 211019	K14	glycerol_stock_10-F7	JBx_203475	Plasmid__purified
163	K16	aanava 3 211019	K16	glycerol_stock_10-F8	JBx_203477	Plasmid__purified
164	K18	aanava 3 211019	K18	glycerol_stock_10-F9	JBx_203485	Plasmid__purified
165	K20	aanava 3 211019	K20	glycerol_stock_10-F10	JBx_203487	Plasmid__purified
166	K22	aanava 3 211019	K22	glycerol_stock_10-F11	JBx_203489	Plasmid__purified
167	K24
168	M2	aanava 3 211019	M2	glycerol_stock_10-G1	JBx_203451	Plasmid__purified
169	M4
170	M6
171	M8	aanava 3 211019	M8	glycerol_stock_10-G4	JBx_203466	Plasmid__purified
172	M10	aanava 3 211019	M10	glycerol_stock_10-G5	JBx_203468	Plasmid__purified
173	M12	aanava 3 211019	M12	glycerol_stock_10-G6	JBx_203473	Plasmid__purified
174	M14	aanava 3 211019	M14	glycerol_stock_10-G7	JBx_203475	Plasmid__purified
175	M16	aanava 3 211019	M16	glycerol_stock_10-G8	JBx_203477	Plasmid__purified
176	M18
177	M20
178	M22
179	M24
180	O2	aanava 3 211019	O2	glycerol_stock_10-H1	JBx_203451	Plasmid__purified
181	O4
182	O6	aanava 3 211019	O6	glycerol_stock_10-H3	JBx_203458	Plasmid__purified
183	O8	aanava 3 211019	O8	glycerol_stock_10-H4	JBx_203466	Plasmid__purified
184	O10	aanava 3 211019	O10	glycerol_stock_10-H5	JBx_203468	Plasmid__purified
185	O12	aanava 3 211019	O12	glycerol_stock_10-H6	JBx_203473	Plasmid__purified
186	O14	aanava 3 211019	O14	glycerol_stock_10-H7	JBx_203475	Plasmid__purified
187	O16	aanava 3 211019	O16	glycerol_stock_10-H8	JBx_203477	Plasmid__purified
188	O18	aanava 3 211019	O18	glycerol_stock_10-H9	JBx_203485	Plasmid__purified
189	O20
190	O22
191	O24
192	B1
193	B3
194	B5
195	B7
196	B9
197	B11
198	B13
199	B15
200	B17
201	B19
202	B21
203	B23
204	D1
205	D3
206	D5
207	D7	aanava 3 211019	D7	glycerol_stock_11-B4	JBx_203503	Plasmid__purified
208	D9
209	D11
210	D13
211	D15
212	D17
213	D19
214	D21
215	D23
216	F1	aanava 3 211019	F1	glycerol_stock_11-C1	JBx_203493	Plasmid__purified
217	F3
218	F5
219	F7
220	F9
221	F11
222	F13
223	F15	aanava 3 211019	F15	glycerol_stock_11-C8	JBx_203514	Plasmid__purified
224	F17	aanava 3 211019	F17	glycerol_stock_11-C9	JBx_203516	Plasmid__purified
225	F19	aanava 3 211019	F19	glycerol_stock_11-C10	JBx_203518	Plasmid__purified
226	F21
227	F23
228	H1	aanava 3 211019	H1	glycerol_stock_11-D1	JBx_203493	Plasmid__purified
229	H3	aanava 3 211019	H3	glycerol_stock_11-D2	JBx_203495	Plasmid__purified
230	H5	aanava 3 211019	H5	glycerol_stock_11-D3	JBx_203502	Plasmid__purified
231	H7
232	H9
233	H11
234	H13
235	H15
236	H17
237	H19
238	H21
239	H23
240	J1	aanava 3 211019	J1	glycerol_stock_11-E1	JBx_203494	Plasmid__purified
241	J3	aanava 3 211019	J3	glycerol_stock_11-E2	JBx_203498	Plasmid__purified
242	J5	aanava 3 211019	J5	glycerol_stock_11-E3	JBx_203502	Plasmid__purified
243	J7
244	J9
245	J11
246	J13
247	J15
248	J17
249	J19
250	J21
251	J23
252	L1	aanava 3 211019	L1	glycerol_stock_11-F1	JBx_203494	Plasmid__purified
253	L3	aanava 3 211019	L3	glycerol_stock_11-F2	JBx_203499	Plasmid__purified
254	L5
255	L7
256	L9
257	L11
258	L13
259	L15
260	L17
261	L19
262	L21
263	L23
264	N1	aanava 3 211019	N1	glycerol_stock_11-G1	JBx_203494	Plasmid__purified
265	N3
266	N5
267	N7
268	N9
269	N11
270	N13
271	N15	aanava 3 211019	N15	glycerol_stock_11-G8	JBx_203515	Plasmid__purified
272	N17
273	N19
274	N21
275	N23
276	P1
277	P3
278	P5
279	P7
280	P9
281	P11
282	P13
283	P15
284	P17
285	P19
286	P21
287	P23
288	B2
289	B4
290	B6
291	B8
292	B10
293	B12
294	B14
295	B16
296	B18	aanava 3 211019	B18	glycerol_stock_12-A9	JBx_203546	Plasmid__purified
297	B20
298	B22
299	B24
300	D2	aanava 3 211019	D2	glycerol_stock_12-B1	JBx_203520	Plasmid__purified
301	D4
302	D6
303	D8
304	D10
305	D12
306	D14
307	D16
308	D18
309	D20
310	D22
311	D24
312	F2	aanava 3 211019	F2	glycerol_stock_12-C1	JBx_203520	Plasmid__purified
313	F4
314	F6
315	F8
316	F10	aanava 3 211019	F10	glycerol_stock_12-C5	JBx_203532	Plasmid__purified
317	F12
318	F14
319	F16
320	F18
321	F20
322	F22
323	F24
324	H2	aanava 3 211019	H2	glycerol_stock_12-D1	JBx_203520	Plasmid__purified
325	H4
326	H6
327	H8
328	H10
329	H12
330	H14
331	H16
332	H18
333	H20
334	H22
335	H24
336	J2
337	J4
338	J6
339	J8
340	J10
341	J12
342	J14
343	J16
344	J18
345	J20
346	J22
347	J24
348	L2
349	L4
350	L6
351	L8
352	L10
353	L12
354	L14
355	L16
356	L18
357	L20
358	L22
359	L24
360	N2
361	N4
362	N6
363	N8
364	N10
365	N12
366	N14
367	N16
368	N18
369	N20
370	N22
371	N24
372	P2
373	P4
374	P6
375	P8
376	P10
377	P12
378	P14
379	P16
380	P18
381	P20
382	P22
383	P24
384
