# Supplementary material for: Automated Platform for the Plasmid Construction Process
Source: ACS Synth Biol. 2023 Nov 10;12(12):3506–13. doi: 10.1021/acssynbio.3c00292 (PMC10729297; doi:10.1021/acssynbio.3c00292)
Supplement: Supplementary file 2 — sb3c00292_si_002.zip [file sb3c00292_si_002.zip › dnada_supplementary_material_pks_library_build/divaseq/ngs_submission/aanava 4 20211028.xlsx]

## Sheet: DIVA DNA-Seq
Project, allowed																																									Version	4.0.0
102834																																									Release Date	2021-06-30
100822
101544
103768
105349
103832
105129
200915
105703
106306
104598
106187
Other
																																		http://bit.ly/2oagLgX
																													Key	Value	Validation
																													N_Samples	20	TRUE			Submitter email		aanava	@lbl.gov
																													N_Cultures	0	TRUE			PI email		jdkeasling	@lbl.gov
																													N_Purified	20	TRUE			Project and Activity		100822	42
																													N_Cultures_And_Purified_Equals_Total	TRUE	TRUE			Date		2021-10-28
																													Total_Cost	140	TRUE			Plate #		4	Average Per Sample Cost:
																																		Samples		20	7
																															0			Sample type		Standard	Total Cost:
																																					140
																																		Well
									Rows, Quads						Columns, Quads			Multichannel 12			Multichannel 8													A1 format								Well	Submitter email + Sample_Name
				Rows								Columns													40	max				Not IsBlank?	None missing?		Line	Ordered by:							Well	duplicates	duplicates	contents	length <=40	Part		Columns	3
Berkeley Lab email, allowed characters		Well orderings		Well	row	column	A1		Well	A1		Well	A1		Well	A1		Well	A1		Well	A1		Sample_Name, Concat	LEN(Concat)	Concat, validation	Sample Type, validation	Sample_Name, Validation	Part ID, Validation	Sample_Name, Part ID, Sample Type	Well, Sample_Name, Part ID, Sample Type		count	Rows, Quads	Plate	Sample_Name	Part ID	Sample Type	Notes	OK?	OK?	0	0	OK?	OK?	OK?		A1	Sample_Name
0123456789abcdefghijklmnopqrstvuwxyzABCDEFGHIJKLMNOPQRSTUVWXYZ-_.		Any		1	A	1	A1		1	A1		1	A1		1	A1		1	A1		1	A1		aanava_4_	9	TRUE	TRUE	TRUE	TRUE				1	A1	aanava_4													A1	0
		Multichannel 8		2	A	2	A2		3	A3		25	B1		49	C1		3	A3		49	C1		aanava_4_	9	TRUE	TRUE	TRUE	TRUE				2	A3	aanava_4													B1	0
Sample_Name, allowed characters		Multichannel 12		3	A	3	A3		5	A5		49	C1		97	E1		5	A5		97	E1		aanava_4_	9	TRUE	TRUE	TRUE	TRUE				3	A5	aanava_4													C1	0
0123456789abcdefghijklmnopqrstvuwxyzABCDEFGHIJKLMNOPQRSTUVWXYZ-_		Columns, Quads		4	A	4	A4		7	A7		73	D1		145	G1		7	A7		145	G1		aanava_4_	9	TRUE	TRUE	TRUE	TRUE				4	A7	aanava_4													D1	0
		Columns		5	A	5	A5		9	A9		97	E1		193	I1		9	A9		193	I1		aanava_4_	9	TRUE	TRUE	TRUE	TRUE				5	A9	aanava_4													E1	0
JBEI Registry Part ID, allowed characters		Rows, Quads		6	A	6	A6		11	A11		121	F1		241	K1		11	A11		241	K1		aanava_4_	9	TRUE	TRUE	TRUE	TRUE				6	A11	aanava_4													F1	0
0123456789abcdefghijklmnopqrstvuwxyzABCDEFGHIJKLMNOPQRSTUVWXYZ_		Rows		7	A	7	A7		13	A13		145	G1		289	M1		13	A13		289	M1		aanava_4_	9	TRUE	TRUE	TRUE	TRUE				7	A13	aanava_4													G1	0
				8	A	8	A8		15	A15		169	H1		337	O1		15	A15		337	O1		aanava_4_	9	TRUE	TRUE	TRUE	TRUE				8	A15	aanava_4													H1	0
				9	A	9	A9		17	A17		193	I1		3	A3		17	A17		2	A2		aanava_4_	9	TRUE	TRUE	TRUE	TRUE				9	A17	aanava_4													I1	0
				10	A	10	A10		19	A19		217	J1		51	C3		19	A19		50	C2		aanava_4_	9	TRUE	TRUE	TRUE	TRUE				10	A19	aanava_4													J1	0
				11	A	11	A11		21	A21		241	K1		99	E3		21	A21		98	E2		aanava_4_	9	TRUE	TRUE	TRUE	TRUE				11	A21	aanava_4													K1	0
				12	A	12	A12		23	A23		265	L1		147	G3		23	A23		146	G2		aanava_4_	9	TRUE	TRUE	TRUE	TRUE				12	A23	aanava_4													L1	0
				13	A	13	A13		49	C1		289	M1		195	I3		25	B1		194	I2		aanava_4_	9	TRUE	TRUE	TRUE	TRUE				13	C1	aanava_4													M1	0
				14	A	14	A14		51	C3		313	N1		243	K3		27	B3		242	K2		aanava_4_	9	TRUE	TRUE	TRUE	TRUE				14	C3	aanava_4													N1	0
				15	A	15	A15		53	C5		337	O1		291	M3		29	B5		290	M2		aanava_4_	9	TRUE	TRUE	TRUE	TRUE				15	C5	aanava_4													O1	0
				16	A	16	A16		55	C7		361	P1		339	O3		31	B7		338	O2		aanava_4_	9	TRUE	TRUE	TRUE	TRUE				16	C7	aanava_4													P1	0
Activity Code, length				17	A	17	A17		57	C9		2	A2		5	A5		33	B9		3	A3		aanava_4_	9	TRUE	TRUE	TRUE	TRUE				17	C9	aanava_4													A2	0
3				18	A	18	A18		59	C11		26	B2		53	C5		35	B11		51	C3		aanava_4_	9	TRUE	TRUE	TRUE	TRUE				18	C11	aanava_4													B2	0
				19	A	19	A19		61	C13		50	C2		101	E5		37	B13		99	E3		aanava_4_	9	TRUE	TRUE	TRUE	TRUE				19	C13	aanava_4													C2	0
Activity Code, min				20	A	20	A20		63	C15		74	D2		149	G5		39	B15		147	G3		aanava_4_	9	TRUE	TRUE	TRUE	TRUE				20	C15	aanava_4													D2	0
1				21	A	21	A21		65	C17		98	E2		197	I5		41	B17		195	I3		aanava_4_	9	TRUE	TRUE	TRUE	TRUE				21	C17	aanava_4													E2	0
				22	A	22	A22		67	C19		122	F2		245	K5		43	B19		243	K3		aanava_4_	9	TRUE	TRUE	TRUE	TRUE				22	C19	aanava_4													F2	0
Activity Code, max				23	A	23	A23		69	C21		146	G2		293	M5		45	B21		291	M3		aanava_4_	9	TRUE	TRUE	TRUE	TRUE				23	C21	aanava_4													G2	0
100				24	A	24	A24		71	C23		170	H2		341	O5		47	B23		339	O3		aanava_4_	9	TRUE	TRUE	TRUE	TRUE				24	C23	aanava_4													H2	0
				25	B	1	B1		97	E1		194	I2		7	A7		49	C1		4	A4		aanava_4_	9	TRUE	TRUE	TRUE	TRUE				25	E1	aanava_4													I2	0
Date, min				26	B	2	B2		99	E3		218	J2		55	C7		51	C3		52	C4		aanava_4_	9	TRUE	TRUE	TRUE	TRUE				26	E3	aanava_4													J2	0
2021-08-29				27	B	3	B3		101	E5		242	K2		103	E7		53	C5		100	E4		aanava_4_	9	TRUE	TRUE	TRUE	TRUE				27	E5	aanava_4													K2	0
				28	B	4	B4		103	E7		266	L2		151	G7		55	C7		148	G4		aanava_4_	9	TRUE	TRUE	TRUE	TRUE				28	E7	aanava_4													L2	0
Date, max				29	B	5	B5		105	E9		290	M2		199	I7		57	C9		196	I4		aanava_4_	9	TRUE	TRUE	TRUE	TRUE				29	E9	aanava_4													M2	0
2021-12-27				30	B	6	B6		107	E11		314	N2		247	K7		59	C11		244	K4		aanava_4_	9	TRUE	TRUE	TRUE	TRUE				30	E11	aanava_4													N2	0
				31	B	7	B7		109	E13		338	O2		295	M7		61	C13		292	M4		aanava_4_	9	TRUE	TRUE	TRUE	TRUE				31	E13	aanava_4													O2	0
Plate #, Validation				32	B	8	B8		111	E15		362	P2		343	O7		63	C15		340	O4		aanava_4_	9	TRUE	TRUE	TRUE	TRUE				32	E15	aanava_4													P2	0
1				33	B	9	B9		113	E17		3	A3		9	A9		65	C17		5	A5		aanava_4_	9	TRUE	TRUE	TRUE	TRUE				33	E17	aanava_4													A3	0
2				34	B	10	B10		115	E19		27	B3		57	C9		67	C19		53	C5		aanava_4_	9	TRUE	TRUE	TRUE	TRUE				34	E19	aanava_4													B3	0
3				35	B	11	B11		117	E21		51	C3		105	E9		69	C21		101	E5		aanava_4_glycerol_stock_13-C11	30	TRUE	TRUE	TRUE	TRUE	TRUE	TRUE		35	E21	aanava_4	glycerol_stock_13-C11	JBx_203617	Plasmid__purified		TRUE				TRUE	TRUE	TRUE		C3	0
4				36	B	12	B12		119	E23		75	D3		153	G9		71	C23		149	G5		aanava_4_	9	TRUE	TRUE	TRUE	TRUE				36	E23	aanava_4													D3	0
5				37	B	13	B13		145	G1		99	E3		201	I9		73	D1		197	I5		aanava_4_	9	TRUE	TRUE	TRUE	TRUE				37	G1	aanava_4													E3	0
6				38	B	14	B14		147	G3		123	F3		249	K9		75	D3		245	K5		aanava_4_	9	TRUE	TRUE	TRUE	TRUE				38	G3	aanava_4													F3	0
7				39	B	15	B15		149	G5		147	G3		297	M9		77	D5		293	M5		aanava_4_	9	TRUE	TRUE	TRUE	TRUE				39	G5	aanava_4													G3	0
8				40	B	16	B16		151	G7		171	H3		345	O9		79	D7		341	O5		aanava_4_	9	TRUE	TRUE	TRUE	TRUE				40	G7	aanava_4													H3	0
9				41	B	17	B17		153	G9		195	I3		11	A11		81	D9		6	A6		aanava_4_	9	TRUE	TRUE	TRUE	TRUE				41	G9	aanava_4													I3	0
				42	B	18	B18		155	G11		219	J3		59	C11		83	D11		54	C6		aanava_4_	9	TRUE	TRUE	TRUE	TRUE				42	G11	aanava_4													J3	0
Sample type, allowed				43	B	19	B19		157	G13		243	K3		107	E11		85	D13		102	E6		aanava_4_	9	TRUE	TRUE	TRUE	TRUE				43	G13	aanava_4													K3	0
Plasmid__cell_culture				44	B	20	B20		159	G15		267	L3		155	G11		87	D15		150	G6		aanava_4_	9	TRUE	TRUE	TRUE	TRUE				44	G15	aanava_4													L3	0
Plasmid__purified				45	B	21	B21		161	G17		291	M3		203	I11		89	D17		198	I6		aanava_4_	9	TRUE	TRUE	TRUE	TRUE				45	G17	aanava_4													M3	0
Linear__plasmid_digested				46	B	22	B22		163	G19		315	N3		251	K11		91	D19		246	K6		aanava_4_	9	TRUE	TRUE	TRUE	TRUE				46	G19	aanava_4													N3	0
Linear__PCR_amplicon				47	B	23	B23		165	G21		339	O3		299	M11		93	D21		294	M6		aanava_4_	9	TRUE	TRUE	TRUE	TRUE				47	G21	aanava_4													O3	0
				48	B	24	B24		167	G23		363	P3		347	O11		95	D23		342	O6		aanava_4_	9	TRUE	TRUE	TRUE	TRUE				48	G23	aanava_4													P3	0
				49	C	1	C1		193	I1		4	A4		13	A13		97	E1		7	A7		aanava_4_	9	TRUE	TRUE	TRUE	TRUE				49	I1	aanava_4													A4	0
				50	C	2	C2		195	I3		28	B4		61	C13		99	E3		55	C7		aanava_4_	9	TRUE	TRUE	TRUE	TRUE				50	I3	aanava_4													B4	0
				51	C	3	C3		197	I5		52	C4		109	E13		101	E5		103	E7		aanava_4_	9	TRUE	TRUE	TRUE	TRUE				51	I5	aanava_4													C4	0
				52	C	4	C4		199	I7		76	D4		157	G13		103	E7		151	G7		aanava_4_	9	TRUE	TRUE	TRUE	TRUE				52	I7	aanava_4													D4	0
				53	C	5	C5		201	I9		100	E4		205	I13		105	E9		199	I7		aanava_4_	9	TRUE	TRUE	TRUE	TRUE				53	I9	aanava_4													E4	0
				54	C	6	C6		203	I11		124	F4		253	K13		107	E11		247	K7		aanava_4_	9	TRUE	TRUE	TRUE	TRUE				54	I11	aanava_4													F4	0
				55	C	7	C7		205	I13		148	G4		301	M13		109	E13		295	M7		aanava_4_	9	TRUE	TRUE	TRUE	TRUE				55	I13	aanava_4													G4	0
				56	C	8	C8		207	I15		172	H4		349	O13		111	E15		343	O7		aanava_4_	9	TRUE	TRUE	TRUE	TRUE				56	I15	aanava_4													H4	0
				57	C	9	C9		209	I17		196	I4		15	A15		113	E17		8	A8		aanava_4_	9	TRUE	TRUE	TRUE	TRUE				57	I17	aanava_4													I4	0
				58	C	10	C10		211	I19		220	J4		63	C15		115	E19		56	C8		aanava_4_glycerol_stock_13-E10	30	TRUE	TRUE	TRUE	TRUE	TRUE	TRUE		58	I19	aanava_4	glycerol_stock_13-E10	JBx_203615	Plasmid__purified		TRUE				TRUE	TRUE	TRUE		J4	0
				59	C	11	C11		213	I21		244	K4		111	E15		117	E21		104	E8		aanava_4_	9	TRUE	TRUE	TRUE	TRUE				59	I21	aanava_4													K4	0
				60	C	12	C12		215	I23		268	L4		159	G15		119	E23		152	G8		aanava_4_	9	TRUE	TRUE	TRUE	TRUE				60	I23	aanava_4													L4	0
				61	C	13	C13		241	K1		292	M4		207	I15		121	F1		200	I8		aanava_4_	9	TRUE	TRUE	TRUE	TRUE				61	K1	aanava_4													M4	0
				62	C	14	C14		243	K3		316	N4		255	K15		123	F3		248	K8		aanava_4_	9	TRUE	TRUE	TRUE	TRUE				62	K3	aanava_4													N4	0
				63	C	15	C15		245	K5		340	O4		303	M15		125	F5		296	M8		aanava_4_	9	TRUE	TRUE	TRUE	TRUE				63	K5	aanava_4													O4	0
				64	C	16	C16		247	K7		364	P4		351	O15		127	F7		344	O8		aanava_4_	9	TRUE	TRUE	TRUE	TRUE				64	K7	aanava_4													P4	0
				65	C	17	C17		249	K9		5	A5		17	A17		129	F9		9	A9		aanava_4_glycerol_stock_13-F5	29	TRUE	TRUE	TRUE	TRUE	TRUE	TRUE		65	K9	aanava_4	glycerol_stock_13-F5	JBx_203599	Plasmid__purified		TRUE				TRUE	TRUE	TRUE		A5	0
				66	C	18	C18		251	K11		29	B5		65	C17		131	F11		57	C9		aanava_4_	9	TRUE	TRUE	TRUE	TRUE				66	K11	aanava_4													B5	0
				67	C	19	C19		253	K13		53	C5		113	E17		133	F13		105	E9		aanava_4_	9	TRUE	TRUE	TRUE	TRUE				67	K13	aanava_4													C5	0
				68	C	20	C20		255	K15		77	D5		161	G17		135	F15		153	G9		aanava_4_	9	TRUE	TRUE	TRUE	TRUE				68	K15	aanava_4													D5	0
				69	C	21	C21		257	K17		101	E5		209	I17		137	F17		201	I9		aanava_4_	9	TRUE	TRUE	TRUE	TRUE				69	K17	aanava_4													E5	0
				70	C	22	C22		259	K19		125	F5		257	K17		139	F19		249	K9		aanava_4_	9	TRUE	TRUE	TRUE	TRUE				70	K19	aanava_4													F5	0
				71	C	23	C23		261	K21		149	G5		305	M17		141	F21		297	M9		aanava_4_	9	TRUE	TRUE	TRUE	TRUE				71	K21	aanava_4													G5	0
				72	C	24	C24		263	K23		173	H5		353	O17		143	F23		345	O9		aanava_4_	9	TRUE	TRUE	TRUE	TRUE				72	K23	aanava_4													H5	0
				73	D	1	D1		289	M1		197	I5		19	A19		145	G1		10	A10		aanava_4_	9	TRUE	TRUE	TRUE	TRUE				73	M1	aanava_4													I5	0
				74	D	2	D2		291	M3		221	J5		67	C19		147	G3		58	C10		aanava_4_	9	TRUE	TRUE	TRUE	TRUE				74	M3	aanava_4													J5	0
				75	D	3	D3		293	M5		245	K5		115	E19		149	G5		106	E10		aanava_4_	9	TRUE	TRUE	TRUE	TRUE				75	M5	aanava_4													K5	0
				76	D	4	D4		295	M7		269	L5		163	G19		151	G7		154	G10		aanava_4_	9	TRUE	TRUE	TRUE	TRUE				76	M7	aanava_4													L5	0
				77	D	5	D5		297	M9		293	M5		211	I19		153	G9		202	I10		aanava_4_glycerol_stock_13-G5	29	TRUE	TRUE	TRUE	TRUE	TRUE	TRUE		77	M9	aanava_4	glycerol_stock_13-G5	JBx_203599	Plasmid__purified		TRUE				TRUE	TRUE	TRUE		M5	0
				78	D	6	D6		299	M11		317	N5		259	K19		155	G11		250	K10		aanava_4_	9	TRUE	TRUE	TRUE	TRUE				78	M11	aanava_4													N5	0
				79	D	7	D7		301	M13		341	O5		307	M19		157	G13		298	M10		aanava_4_	9	TRUE	TRUE	TRUE	TRUE				79	M13	aanava_4													O5	0
				80	D	8	D8		303	M15		365	P5		355	O19		159	G15		346	O10		aanava_4_	9	TRUE	TRUE	TRUE	TRUE				80	M15	aanava_4													P5	0
				81	D	9	D9		305	M17		6	A6		21	A21		161	G17		11	A11		aanava_4_	9	TRUE	TRUE	TRUE	TRUE				81	M17	aanava_4													A6	0
				82	D	10	D10		307	M19		30	B6		69	C21		163	G19		59	C11		aanava_4_	9	TRUE	TRUE	TRUE	TRUE				82	M19	aanava_4													B6	0
				83	D	11	D11		309	M21		54	C6		117	E21		165	G21		107	E11		aanava_4_	9	TRUE	TRUE	TRUE	TRUE				83	M21	aanava_4													C6	0
				84	D	12	D12		311	M23		78	D6		165	G21		167	G23		155	G11		aanava_4_	9	TRUE	TRUE	TRUE	TRUE				84	M23	aanava_4													D6	0
				85	D	13	D13		337	O1		102	E6		213	I21		169	H1		203	I11		aanava_4_	9	TRUE	TRUE	TRUE	TRUE				85	O1	aanava_4													E6	glycerol_stock_14-C3
				86	D	14	D14		339	O3		126	F6		261	K21		171	H3		251	K11		aanava_4_	9	TRUE	TRUE	TRUE	TRUE				86	O3	aanava_4													F6	0
				87	D	15	D15		341	O5		150	G6		309	M21		173	H5		299	M11		aanava_4_	9	TRUE	TRUE	TRUE	TRUE				87	O5	aanava_4													G6	0
				88	D	16	D16		343	O7		174	H6		357	O21		175	H7		347	O11		aanava_4_	9	TRUE	TRUE	TRUE	TRUE				88	O7	aanava_4													H6	0
				89	D	17	D17		345	O9		198	I6		23	A23		177	H9		12	A12		aanava_4_	9	TRUE	TRUE	TRUE	TRUE				89	O9	aanava_4													I6	0
				90	D	18	D18		347	O11		222	J6		71	C23		179	H11		60	C12		aanava_4_	9	TRUE	TRUE	TRUE	TRUE				90	O11	aanava_4													J6	0
				91	D	19	D19		349	O13		246	K6		119	E23		181	H13		108	E12		aanava_4_	9	TRUE	TRUE	TRUE	TRUE				91	O13	aanava_4													K6	0
				92	D	20	D20		351	O15		270	L6		167	G23		183	H15		156	G12		aanava_4_	9	TRUE	TRUE	TRUE	TRUE				92	O15	aanava_4													L6	0
				93	D	21	D21		353	O17		294	M6		215	I23		185	H17		204	I12		aanava_4_	9	TRUE	TRUE	TRUE	TRUE				93	O17	aanava_4													M6	0
				94	D	22	D22		355	O19		318	N6		263	K23		187	H19		252	K12		aanava_4_glycerol_stock_13-H10	30	TRUE	TRUE	TRUE	TRUE	TRUE	TRUE		94	O19	aanava_4	glycerol_stock_13-H10	JBx_203616	Plasmid__purified		TRUE				TRUE	TRUE	TRUE		N6	0
				95	D	23	D23		357	O21		342	O6		311	M23		189	H21		300	M12		aanava_4_	9	TRUE	TRUE	TRUE	TRUE				95	O21	aanava_4													O6	0
				96	D	24	D24		359	O23		366	P6		359	O23		191	H23		348	O12		aanava_4_	9	TRUE	TRUE	TRUE	TRUE				96	O23	aanava_4													P6	0
				97	E	1	E1		2	A2		7	A7		2	A2		193	I1		13	A13		aanava_4_	9	TRUE	TRUE	TRUE	TRUE				97	A2	aanava_4													A7	0
				98	E	2	E2		4	A4		31	B7		50	C2		195	I3		61	C13		aanava_4_	9	TRUE	TRUE	TRUE	TRUE				98	A4	aanava_4													B7	0
				99	E	3	E3		6	A6		55	C7		98	E2		197	I5		109	E13		aanava_4_	9	TRUE	TRUE	TRUE	TRUE				99	A6	aanava_4													C7	0
				100	E	4	E4		8	A8		79	D7		146	G2		199	I7		157	G13		aanava_4_	9	TRUE	TRUE	TRUE	TRUE				100	A8	aanava_4													D7	glycerol_stock_15-B4
				101	E	5	E5		10	A10		103	E7		194	I2		201	I9		205	I13		aanava_4_	9	TRUE	TRUE	TRUE	TRUE				101	A10	aanava_4													E7	0
				102	E	6	E6		12	A12		127	F7		242	K2		203	I11		253	K13		aanava_4_	9	TRUE	TRUE	TRUE	TRUE				102	A12	aanava_4													F7	0
				103	E	7	E7		14	A14		151	G7		290	M2		205	I13		301	M13		aanava_4_	9	TRUE	TRUE	TRUE	TRUE				103	A14	aanava_4													G7	0
				104	E	8	E8		16	A16		175	H7		338	O2		207	I15		349	O13		aanava_4_	9	TRUE	TRUE	TRUE	TRUE				104	A16	aanava_4													H7	0
				105	E	9	E9		18	A18		199	I7		4	A4		209	I17		14	A14		aanava_4_	9	TRUE	TRUE	TRUE	TRUE				105	A18	aanava_4													I7	0
				106	E	10	E10		20	A20		223	J7		52	C4		211	I19		62	C14		aanava_4_	9	TRUE	TRUE	TRUE	TRUE				106	A20	aanava_4													J7	0
				107	E	11	E11		22	A22		247	K7		100	E4		213	I21		110	E14		aanava_4_	9	TRUE	TRUE	TRUE	TRUE				107	A22	aanava_4													K7	0
				108	E	12	E12		24	A24		271	L7		148	G4		215	I23		158	G14		aanava_4_	9	TRUE	TRUE	TRUE	TRUE				108	A24	aanava_4													L7	0
				109	E	13	E13		50	C2		295	M7		196	I4		217	J1		206	I14		aanava_4_	9	TRUE	TRUE	TRUE	TRUE				109	C2	aanava_4													M7	0
				110	E	14	E14		52	C4		319	N7		244	K4		219	J3		254	K14		aanava_4_	9	TRUE	TRUE	TRUE	TRUE				110	C4	aanava_4													N7	0
				111	E	15	E15		54	C6		343	O7		292	M4		221	J5		302	M14		aanava_4_	9	TRUE	TRUE	TRUE	TRUE				111	C6	aanava_4													O7	0
				112	E	16	E16		56	C8		367	P7		340	O4		223	J7		350	O14		aanava_4_	9	TRUE	TRUE	TRUE	TRUE				112	C8	aanava_4													P7	0
				113	E	17	E17		58	C10		8	A8		6	A6		225	J9		15	A15		aanava_4_	9	TRUE	TRUE	TRUE	TRUE				113	C10	aanava_4													A8	0
				114	E	18	E18		60	C12		32	B8		54	C6		227	J11		63	C15		aanava_4_	9	TRUE	TRUE	TRUE	TRUE				114	C12	aanava_4													B8	0
				115	E	19	E19		62	C14		56	C8		102	E6		229	J13		111	E15		aanava_4_	9	TRUE	TRUE	TRUE	TRUE				115	C14	aanava_4													C8	0
				116	E	20	E20		64	C16		80	D8		150	G6		231	J15		159	G15		aanava_4_	9	TRUE	TRUE	TRUE	TRUE				116	C16	aanava_4													D8	0
				117	E	21	E21		66	C18		104	E8		198	I6		233	J17		207	I15		aanava_4_	9	TRUE	TRUE	TRUE	TRUE				117	C18	aanava_4													E8	0
				118	E	22	E22		68	C20		128	F8		246	K6		235	J19		255	K15		aanava_4_	9	TRUE	TRUE	TRUE	TRUE				118	C20	aanava_4													F8	0
				119	E	23	E23		70	C22		152	G8		294	M6		237	J21		303	M15		aanava_4_	9	TRUE	TRUE	TRUE	TRUE				119	C22	aanava_4													G8	0
				120	E	24	E24		72	C24		176	H8		342	O6		239	J23		351	O15		aanava_4_	9	TRUE	TRUE	TRUE	TRUE				120	C24	aanava_4													H8	0
				121	F	1	F1		98	E2		200	I8		8	A8		241	K1		16	A16		aanava_4_	9	TRUE	TRUE	TRUE	TRUE				121	E2	aanava_4													I8	0
				122	F	2	F2		100	E4		224	J8		56	C8		243	K3		64	C16		aanava_4_	9	TRUE	TRUE	TRUE	TRUE				122	E4	aanava_4													J8	0
				123	F	3	F3		102	E6		248	K8		104	E8		245	K5		112	E16		aanava_4_glycerol_stock_14-C3	29	TRUE	TRUE	TRUE	TRUE	TRUE	TRUE		123	E6	aanava_4	glycerol_stock_14-C3	JBx_203625	Plasmid__purified		TRUE				TRUE	TRUE	TRUE		K8	0
				124	F	4	F4		104	E8		272	L8		152	G8		247	K7		160	G16		aanava_4_	9	TRUE	TRUE	TRUE	TRUE				124	E8	aanava_4													L8	0
				125	F	5	F5		106	E10		296	M8		200	I8		249	K9		208	I16		aanava_4_	9	TRUE	TRUE	TRUE	TRUE				125	E10	aanava_4													M8	0
				126	F	6	F6		108	E12		320	N8		248	K8		251	K11		256	K16		aanava_4_	9	TRUE	TRUE	TRUE	TRUE				126	E12	aanava_4													N8	0
				127	F	7	F7		110	E14		344	O8		296	M8		253	K13		304	M16		aanava_4_	9	TRUE	TRUE	TRUE	TRUE				127	E14	aanava_4													O8	0
				128	F	8	F8		112	E16		368	P8		344	O8		255	K15		352	O16		aanava_4_	9	TRUE	TRUE	TRUE	TRUE				128	E16	aanava_4													P8	0
				129	F	9	F9		114	E18		9	A9		10	A10		257	K17		17	A17		aanava_4_	9	TRUE	TRUE	TRUE	TRUE				129	E18	aanava_4													A9	0
				130	F	10	F10		116	E20		33	B9		58	C10		259	K19		65	C17		aanava_4_	9	TRUE	TRUE	TRUE	TRUE				130	E20	aanava_4													B9	glycerol_stock_15-A5
				131	F	11	F11		118	E22		57	C9		106	E10		261	K21		113	E17		aanava_4_	9	TRUE	TRUE	TRUE	TRUE				131	E22	aanava_4													C9	0
				132	F	12	F12		120	E24		81	D9		154	G10		263	K23		161	G17		aanava_4_	9	TRUE	TRUE	TRUE	TRUE				132	E24	aanava_4													D9	0
				133	F	13	F13		146	G2		105	E9		202	I10		265	L1		209	I17		aanava_4_	9	TRUE	TRUE	TRUE	TRUE				133	G2	aanava_4													E9	0
				134	F	14	F14		148	G4		129	F9		250	K10		267	L3		257	K17		aanava_4_	9	TRUE	TRUE	TRUE	TRUE				134	G4	aanava_4													F9	glycerol_stock_15-C5
				135	F	15	F15		150	G6		153	G9		298	M10		269	L5		305	M17		aanava_4_	9	TRUE	TRUE	TRUE	TRUE				135	G6	aanava_4													G9	0
				136	F	16	F16		152	G8		177	H9		346	O10		271	L7		353	O17		aanava_4_	9	TRUE	TRUE	TRUE	TRUE				136	G8	aanava_4													H9	0
				137	F	17	F17		154	G10		201	I9		12	A12		273	L9		18	A18		aanava_4_	9	TRUE	TRUE	TRUE	TRUE				137	G10	aanava_4													I9	0
				138	F	18	F18		156	G12		225	J9		60	C12		275	L11		66	C18		aanava_4_	9	TRUE	TRUE	TRUE	TRUE				138	G12	aanava_4													J9	glycerol_stock_15-E5
				139	F	19	F19		158	G14		249	K9		108	E12		277	L13		114	E18		aanava_4_	9	TRUE	TRUE	TRUE	TRUE				139	G14	aanava_4													K9	glycerol_stock_13-F5
				140	F	20	F20		160	G16		273	L9		156	G12		279	L15		162	G18		aanava_4_	9	TRUE	TRUE	TRUE	TRUE				140	G16	aanava_4													L9	0
				141	F	21	F21		162	G18		297	M9		204	I12		281	L17		210	I18		aanava_4_	9	TRUE	TRUE	TRUE	TRUE				141	G18	aanava_4													M9	glycerol_stock_13-G5
				142	F	22	F22		164	G20		321	N9		252	K12		283	L19		258	K18		aanava_4_	9	TRUE	TRUE	TRUE	TRUE				142	G20	aanava_4													N9	0
				143	F	23	F23		166	G22		345	O9		300	M12		285	L21		306	M18		aanava_4_	9	TRUE	TRUE	TRUE	TRUE				143	G22	aanava_4													O9	0
				144	F	24	F24		168	G24		369	P9		348	O12		287	L23		354	O18		aanava_4_	9	TRUE	TRUE	TRUE	TRUE				144	G24	aanava_4													P9	glycerol_stock_15-H5
				145	G	1	G1		194	I2		10	A10		14	A14		289	M1		19	A19		aanava_4_	9	TRUE	TRUE	TRUE	TRUE				145	I2	aanava_4													A10	0
				146	G	2	G2		196	I4		34	B10		62	C14		291	M3		67	C19		aanava_4_	9	TRUE	TRUE	TRUE	TRUE				146	I4	aanava_4													B10	0
				147	G	3	G3		198	I6		58	C10		110	E14		293	M5		115	E19		aanava_4_	9	TRUE	TRUE	TRUE	TRUE				147	I6	aanava_4													C10	0
				148	G	4	G4		200	I8		82	D10		158	G14		295	M7		163	G19		aanava_4_	9	TRUE	TRUE	TRUE	TRUE				148	I8	aanava_4													D10	0
				149	G	5	G5		202	I10		106	E10		206	I14		297	M9		211	I19		aanava_4_	9	TRUE	TRUE	TRUE	TRUE				149	I10	aanava_4													E10	0
				150	G	6	G6		204	I12		130	F10		254	K14		299	M11		259	K19		aanava_4_	9	TRUE	TRUE	TRUE	TRUE				150	I12	aanava_4													F10	0
				151	G	7	G7		206	I14		154	G10		302	M14		301	M13		307	M19		aanava_4_	9	TRUE	TRUE	TRUE	TRUE				151	I14	aanava_4													G10	0
				152	G	8	G8		208	I16		178	H10		350	O14		303	M15		355	O19		aanava_4_	9	TRUE	TRUE	TRUE	TRUE				152	I16	aanava_4													H10	0
				153	G	9	G9		210	I18		202	I10		16	A16		305	M17		20	A20		aanava_4_	9	TRUE	TRUE	TRUE	TRUE				153	I18	aanava_4													I10	0
				154	G	10	G10		212	I20		226	J10		64	C16		307	M19		68	C20		aanava_4_	9	TRUE	TRUE	TRUE	TRUE				154	I20	aanava_4													J10	0
				155	G	11	G11		214	I22		250	K10		112	E16		309	M21		116	E20		aanava_4_	9	TRUE	TRUE	TRUE	TRUE				155	I22	aanava_4													K10	0
				156	G	12	G12		216	I24		274	L10		160	G16		311	M23		164	G20		aanava_4_	9	TRUE	TRUE	TRUE	TRUE				156	I24	aanava_4													L10	0
				157	G	13	G13		242	K2		298	M10		208	I16		313	N1		212	I20		aanava_4_	9	TRUE	TRUE	TRUE	TRUE				157	K2	aanava_4													M10	0
				158	G	14	G14		244	K4		322	N10		256	K16		315	N3		260	K20		aanava_4_	9	TRUE	TRUE	TRUE	TRUE				158	K4	aanava_4													N10	0
				159	G	15	G15		246	K6		346	O10		304	M16		317	N5		308	M20		aanava_4_	9	TRUE	TRUE	TRUE	TRUE				159	K6	aanava_4													O10	0
				160	G	16	G16		248	K8		370	P10		352	O16		319	N7		356	O20		aanava_4_	9	TRUE	TRUE	TRUE	TRUE				160	K8	aanava_4													P10	0
				161	G	17	G17		250	K10		11	A11		18	A18		321	N9		21	A21		aanava_4_	9	TRUE	TRUE	TRUE	TRUE				161	K10	aanava_4													A11	0
				162	G	18	G18		252	K12		35	B11		66	C18		323	N11		69	C21		aanava_4_	9	TRUE	TRUE	TRUE	TRUE				162	K12	aanava_4													B11	glycerol_stock_15-A6
				163	G	19	G19		254	K14		59	C11		114	E18		325	N13		117	E21		aanava_4_	9	TRUE	TRUE	TRUE	TRUE				163	K14	aanava_4													C11	0
				164	G	20	G20		256	K16		83	D11		162	G18		327	N15		165	G21		aanava_4_	9	TRUE	TRUE	TRUE	TRUE				164	K16	aanava_4													D11	0
				165	G	21	G21		258	K18		107	E11		210	I18		329	N17		213	I21		aanava_4_	9	TRUE	TRUE	TRUE	TRUE				165	K18	aanava_4													E11	0
				166	G	22	G22		260	K20		131	F11		258	K18		331	N19		261	K21		aanava_4_	9	TRUE	TRUE	TRUE	TRUE				166	K20	aanava_4													F11	0
				167	G	23	G23		262	K22		155	G11		306	M18		333	N21		309	M21		aanava_4_	9	TRUE	TRUE	TRUE	TRUE				167	K22	aanava_4													G11	0
				168	G	24	G24		264	K24		179	H11		354	O18		335	N23		357	O21		aanava_4_	9	TRUE	TRUE	TRUE	TRUE				168	K24	aanava_4													H11	0
				169	H	1	H1		290	M2		203	I11		20	A20		337	O1		22	A22		aanava_4_	9	TRUE	TRUE	TRUE	TRUE				169	M2	aanava_4													I11	0
				170	H	2	H2		292	M4		227	J11		68	C20		339	O3		70	C22		aanava_4_	9	TRUE	TRUE	TRUE	TRUE				170	M4	aanava_4													J11	0
				171	H	3	H3		294	M6		251	K11		116	E20		341	O5		118	E22		aanava_4_	9	TRUE	TRUE	TRUE	TRUE				171	M6	aanava_4													K11	0
				172	H	4	H4		296	M8		275	L11		164	G20		343	O7		166	G22		aanava_4_	9	TRUE	TRUE	TRUE	TRUE				172	M8	aanava_4													L11	0
				173	H	5	H5		298	M10		299	M11		212	I20		345	O9		214	I22		aanava_4_	9	TRUE	TRUE	TRUE	TRUE				173	M10	aanava_4													M11	0
				174	H	6	H6		300	M12		323	N11		260	K20		347	O11		262	K22		aanava_4_	9	TRUE	TRUE	TRUE	TRUE				174	M12	aanava_4													N11	0
				175	H	7	H7		302	M14		347	O11		308	M20		349	O13		310	M22		aanava_4_	9	TRUE	TRUE	TRUE	TRUE				175	M14	aanava_4													O11	0
				176	H	8	H8		304	M16		371	P11		356	O20		351	O15		358	O22		aanava_4_	9	TRUE	TRUE	TRUE	TRUE				176	M16	aanava_4													P11	glycerol_stock_15-H6
				177	H	9	H9		306	M18		12	A12		22	A22		353	O17		23	A23		aanava_4_	9	TRUE	TRUE	TRUE	TRUE				177	M18	aanava_4													A12	0
				178	H	10	H10		308	M20		36	B12		70	C22		355	O19		71	C23		aanava_4_	9	TRUE	TRUE	TRUE	TRUE				178	M20	aanava_4													B12	0
				179	H	11	H11		310	M22		60	C12		118	E22		357	O21		119	E23		aanava_4_	9	TRUE	TRUE	TRUE	TRUE				179	M22	aanava_4													C12	0
				180	H	12	H12		312	M24		84	D12		166	G22		359	O23		167	G23		aanava_4_	9	TRUE	TRUE	TRUE	TRUE				180	M24	aanava_4													D12	0
				181	H	13	H13		338	O2		108	E12		214	I22		361	P1		215	I23		aanava_4_	9	TRUE	TRUE	TRUE	TRUE				181	O2	aanava_4													E12	0
				182	H	14	H14		340	O4		132	F12		262	K22		363	P3		263	K23		aanava_4_	9	TRUE	TRUE	TRUE	TRUE				182	O4	aanava_4													F12	0
				183	H	15	H15		342	O6		156	G12		310	M22		365	P5		311	M23		aanava_4_	9	TRUE	TRUE	TRUE	TRUE				183	O6	aanava_4													G12	0
				184	H	16	H16		344	O8		180	H12		358	O22		367	P7		359	O23		aanava_4_	9	TRUE	TRUE	TRUE	TRUE				184	O8	aanava_4													H12	0
				185	H	17	H17		346	O10		204	I12		24	A24		369	P9		24	A24		aanava_4_	9	TRUE	TRUE	TRUE	TRUE				185	O10	aanava_4													I12	0
				186	H	18	H18		348	O12		228	J12		72	C24		371	P11		72	C24		aanava_4_	9	TRUE	TRUE	TRUE	TRUE				186	O12	aanava_4													J12	0
				187	H	19	H19		350	O14		252	K12		120	E24		373	P13		120	E24		aanava_4_	9	TRUE	TRUE	TRUE	TRUE				187	O14	aanava_4													K12	0
				188	H	20	H20		352	O16		276	L12		168	G24		375	P15		168	G24		aanava_4_	9	TRUE	TRUE	TRUE	TRUE				188	O16	aanava_4													L12	0
				189	H	21	H21		354	O18		300	M12		216	I24		377	P17		216	I24		aanava_4_	9	TRUE	TRUE	TRUE	TRUE				189	O18	aanava_4													M12	0
				190	H	22	H22		356	O20		324	N12		264	K24		379	P19		264	K24		aanava_4_	9	TRUE	TRUE	TRUE	TRUE				190	O20	aanava_4													N12	0
				191	H	23	H23		358	O22		348	O12		312	M24		381	P21		312	M24		aanava_4_	9	TRUE	TRUE	TRUE	TRUE				191	O22	aanava_4													O12	0
				192	H	24	H24		360	O24		372	P12		360	O24		383	P23		360	O24		aanava_4_	9	TRUE	TRUE	TRUE	TRUE				192	O24	aanava_4													P12	0
				193	I	1	I1		25	B1		13	A13		25	B1		2	A2		25	B1		aanava_4_	9	TRUE	TRUE	TRUE	TRUE				193	B1	aanava_4													A13	0
				194	I	2	I2		27	B3		37	B13		73	D1		4	A4		73	D1		aanava_4_	9	TRUE	TRUE	TRUE	TRUE				194	B3	aanava_4													B13	0
				195	I	3	I3		29	B5		61	C13		121	F1		6	A6		121	F1		aanava_4_	9	TRUE	TRUE	TRUE	TRUE				195	B5	aanava_4													C13	0
				196	I	4	I4		31	B7		85	D13		169	H1		8	A8		169	H1		aanava_4_	9	TRUE	TRUE	TRUE	TRUE				196	B7	aanava_4													D13	0
				197	I	5	I5		33	B9		109	E13		217	J1		10	A10		217	J1		aanava_4_glycerol_stock_15-A5	29	TRUE	TRUE	TRUE	TRUE	TRUE	TRUE		197	B9	aanava_4	glycerol_stock_15-A5	JBx_203639	Plasmid__purified		TRUE				TRUE	TRUE	TRUE		E13	0
				198	I	6	I6		35	B11		133	F13		265	L1		12	A12		265	L1		aanava_4_glycerol_stock_15-A6	29	TRUE	TRUE	TRUE	TRUE	TRUE	TRUE		198	B11	aanava_4	glycerol_stock_15-A6	JBx_203643	Plasmid__purified		TRUE				TRUE	TRUE	TRUE		F13	glycerol_stock_15-C7
				199	I	7	I7		37	B13		157	G13		313	N1		14	A14		313	N1		aanava_4_	9	TRUE	TRUE	TRUE	TRUE				199	B13	aanava_4													G13	0
				200	I	8	I8		39	B15		181	H13		361	P1		16	A16		361	P1		aanava_4_glycerol_stock_15-A8	29	TRUE	TRUE	TRUE	TRUE	TRUE	TRUE		200	B15	aanava_4	glycerol_stock_15-A8	JBx_203660	Plasmid__purified		TRUE				TRUE	TRUE	TRUE		H13	glycerol_stock_15-D7
				201	I	9	I9		41	B17		205	I13		27	B3		18	A18		26	B2		aanava_4_glycerol_stock_15-A9	29	TRUE	TRUE	TRUE	TRUE	TRUE	TRUE		201	B17	aanava_4	glycerol_stock_15-A9	JBx_203662	Plasmid__purified		TRUE				TRUE	TRUE	TRUE		I13	0
				202	I	10	I10		43	B19		229	J13		75	D3		20	A20		74	D2		aanava_4_glycerol_stock_15-A10	30	TRUE	TRUE	TRUE	TRUE	TRUE	TRUE		202	B19	aanava_4	glycerol_stock_15-A10	JBx_203668	Plasmid__purified		TRUE				TRUE	TRUE	TRUE		J13	0
				203	I	11	I11		45	B21		253	K13		123	F3		22	A22		122	F2		aanava_4_	9	TRUE	TRUE	TRUE	TRUE				203	B21	aanava_4													K13	0
				204	I	12	I12		47	B23		277	L13		171	H3		24	A24		170	H2		aanava_4_	9	TRUE	TRUE	TRUE	TRUE				204	B23	aanava_4													L13	0
				205	I	13	I13		73	D1		301	M13		219	J3		26	B2		218	J2		aanava_4_	9	TRUE	TRUE	TRUE	TRUE				205	D1	aanava_4													M13	0
				206	I	14	I14		75	D3		325	N13		267	L3		28	B4		266	L2		aanava_4_	9	TRUE	TRUE	TRUE	TRUE				206	D3	aanava_4													N13	0
				207	I	15	I15		77	D5		349	O13		315	N3		30	B6		314	N2		aanava_4_	9	TRUE	TRUE	TRUE	TRUE				207	D5	aanava_4													O13	0
				208	I	16	I16		79	D7		373	P13		363	P3		32	B8		362	P2		aanava_4_glycerol_stock_15-B4	29	TRUE	TRUE	TRUE	TRUE	TRUE	TRUE		208	D7	aanava_4	glycerol_stock_15-B4	JBx_203637	Plasmid__purified		TRUE				TRUE	TRUE	TRUE		P13	glycerol_stock_15-H7
				209	I	17	I17		81	D9		14	A14		29	B5		34	B10		27	B3		aanava_4_	9	TRUE	TRUE	TRUE	TRUE				209	D9	aanava_4													A14	0
				210	I	18	I18		83	D11		38	B14		77	D5		36	B12		75	D3		aanava_4_	9	TRUE	TRUE	TRUE	TRUE				210	D11	aanava_4													B14	0
				211	I	19	I19		85	D13		62	C14		125	F5		38	B14		123	F3		aanava_4_	9	TRUE	TRUE	TRUE	TRUE				211	D13	aanava_4													C14	0
				212	I	20	I20		87	D15		86	D14		173	H5		40	B16		171	H3		aanava_4_	9	TRUE	TRUE	TRUE	TRUE				212	D15	aanava_4													D14	0
				213	I	21	I21		89	D17		110	E14		221	J5		42	B18		219	J3		aanava_4_	9	TRUE	TRUE	TRUE	TRUE				213	D17	aanava_4													E14	0
				214	I	22	I22		91	D19		134	F14		269	L5		44	B20		267	L3		aanava_4_	9	TRUE	TRUE	TRUE	TRUE				214	D19	aanava_4													F14	0
				215	I	23	I23		93	D21		158	G14		317	N5		46	B22		315	N3		aanava_4_	9	TRUE	TRUE	TRUE	TRUE				215	D21	aanava_4													G14	0
				216	I	24	I24		95	D23		182	H14		365	P5		48	B24		363	P3		aanava_4_	9	TRUE	TRUE	TRUE	TRUE				216	D23	aanava_4													H14	0
				217	J	1	J1		121	F1		206	I14		31	B7		50	C2		28	B4		aanava_4_	9	TRUE	TRUE	TRUE	TRUE				217	F1	aanava_4													I14	0
				218	J	2	J2		123	F3		230	J14		79	D7		52	C4		76	D4		aanava_4_	9	TRUE	TRUE	TRUE	TRUE				218	F3	aanava_4													J14	0
				219	J	3	J3		125	F5		254	K14		127	F7		54	C6		124	F4		aanava_4_	9	TRUE	TRUE	TRUE	TRUE				219	F5	aanava_4													K14	0
				220	J	4	J4		127	F7		278	L14		175	H7		56	C8		172	H4		aanava_4_	9	TRUE	TRUE	TRUE	TRUE				220	F7	aanava_4													L14	0
				221	J	5	J5		129	F9		302	M14		223	J7		58	C10		220	J4		aanava_4_glycerol_stock_15-C5	29	TRUE	TRUE	TRUE	TRUE	TRUE	TRUE		221	F9	aanava_4	glycerol_stock_15-C5	JBx_203642	Plasmid__purified		TRUE				TRUE	TRUE	TRUE		M14	0
				222	J	6	J6		131	F11		326	N14		271	L7		60	C12		268	L4		aanava_4_	9	TRUE	TRUE	TRUE	TRUE				222	F11	aanava_4													N14	0
				223	J	7	J7		133	F13		350	O14		319	N7		62	C14		316	N4		aanava_4_glycerol_stock_15-C7	29	TRUE	TRUE	TRUE	TRUE	TRUE	TRUE		223	F13	aanava_4	glycerol_stock_15-C7	JBx_203650	Plasmid__purified		TRUE				TRUE	TRUE	TRUE		O14	0
				224	J	8	J8		135	F15		374	P14		367	P7		64	C16		364	P4		aanava_4_	9	TRUE	TRUE	TRUE	TRUE				224	F15	aanava_4													P14	0
				225	J	9	J9		137	F17		15	A15		33	B9		66	C18		29	B5		aanava_4_	9	TRUE	TRUE	TRUE	TRUE				225	F17	aanava_4													A15	0
				226	J	10	J10		139	F19		39	B15		81	D9		68	C20		77	D5		aanava_4_	9	TRUE	TRUE	TRUE	TRUE				226	F19	aanava_4													B15	glycerol_stock_15-A8
				227	J	11	J11		141	F21		63	C15		129	F9		70	C22		125	F5		aanava_4_	9	TRUE	TRUE	TRUE	TRUE				227	F21	aanava_4													C15	0
				228	J	12	J12		143	F23		87	D15		177	H9		72	C24		173	H5		aanava_4_	9	TRUE	TRUE	TRUE	TRUE				228	F23	aanava_4													D15	0
				229	J	13	J13		169	H1		111	E15		225	J9		74	D2		221	J5		aanava_4_	9	TRUE	TRUE	TRUE	TRUE				229	H1	aanava_4													E15	0
				230	J	14	J14		171	H3		135	F15		273	L9		76	D4		269	L5		aanava_4_	9	TRUE	TRUE	TRUE	TRUE				230	H3	aanava_4													F15	0
				231	J	15	J15		173	H5		159	G15		321	N9		78	D6		317	N5		aanava_4_	9	TRUE	TRUE	TRUE	TRUE				231	H5	aanava_4													G15	0
				232	J	16	J16		175	H7		183	H15		369	P9		80	D8		365	P5		aanava_4_	9	TRUE	TRUE	TRUE	TRUE				232	H7	aanava_4													H15	0
				233	J	17	J17		177	H9		207	I15		35	B11		82	D10		30	B6		aanava_4_	9	TRUE	TRUE	TRUE	TRUE				233	H9	aanava_4													I15	0
				234	J	18	J18		179	H11		231	J15		83	D11		84	D12		78	D6		aanava_4_	9	TRUE	TRUE	TRUE	TRUE				234	H11	aanava_4													J15	0
				235	J	19	J19		181	H13		255	K15		131	F11		86	D14		126	F6		aanava_4_glycerol_stock_15-D7	29	TRUE	TRUE	TRUE	TRUE	TRUE	TRUE		235	H13	aanava_4	glycerol_stock_15-D7	JBx_203651	Plasmid__purified		TRUE				TRUE	TRUE	TRUE		K15	0
				236	J	20	J20		183	H15		279	L15		179	H11		88	D16		174	H6		aanava_4_	9	TRUE	TRUE	TRUE	TRUE				236	H15	aanava_4													L15	0
				237	J	21	J21		185	H17		303	M15		227	J11		90	D18		222	J6		aanava_4_	9	TRUE	TRUE	TRUE	TRUE				237	H17	aanava_4													M15	0
				238	J	22	J22		187	H19		327	N15		275	L11		92	D20		270	L6		aanava_4_	9	TRUE	TRUE	TRUE	TRUE				238	H19	aanava_4													N15	glycerol_stock_15-G8
				239	J	23	J23		189	H21		351	O15		323	N11		94	D22		318	N6		aanava_4_	9	TRUE	TRUE	TRUE	TRUE				239	H21	aanava_4													O15	0
				240	J	24	J24		191	H23		375	P15		371	P11		96	D24		366	P6		aanava_4_	9	TRUE	TRUE	TRUE	TRUE				240	H23	aanava_4													P15	0
				241	K	1	K1		217	J1		16	A16		37	B13		98	E2		31	B7		aanava_4_	9	TRUE	TRUE	TRUE	TRUE				241	J1	aanava_4													A16	0
				242	K	2	K2		219	J3		40	B16		85	D13		100	E4		79	D7		aanava_4_	9	TRUE	TRUE	TRUE	TRUE				242	J3	aanava_4													B16	0
				243	K	3	K3		221	J5		64	C16		133	F13		102	E6		127	F7		aanava_4_	9	TRUE	TRUE	TRUE	TRUE				243	J5	aanava_4													C16	0
				244	K	4	K4		223	J7		88	D16		181	H13		104	E8		175	H7		aanava_4_	9	TRUE	TRUE	TRUE	TRUE				244	J7	aanava_4													D16	0
				245	K	5	K5		225	J9		112	E16		229	J13		106	E10		223	J7		aanava_4_glycerol_stock_15-E5	29	TRUE	TRUE	TRUE	TRUE	TRUE	TRUE		245	J9	aanava_4	glycerol_stock_15-E5	JBx_203642	Plasmid__purified		TRUE				TRUE	TRUE	TRUE		E16	0
				246	K	6	K6		227	J11		136	F16		277	L13		108	E12		271	L7		aanava_4_	9	TRUE	TRUE	TRUE	TRUE				246	J11	aanava_4													F16	0
				247	K	7	K7		229	J13		160	G16		325	N13		110	E14		319	N7		aanava_4_	9	TRUE	TRUE	TRUE	TRUE				247	J13	aanava_4													G16	0
				248	K	8	K8		231	J15		184	H16		373	P13		112	E16		367	P7		aanava_4_	9	TRUE	TRUE	TRUE	TRUE				248	J15	aanava_4													H16	0
				249	K	9	K9		233	J17		208	I16		39	B15		114	E18		32	B8		aanava_4_	9	TRUE	TRUE	TRUE	TRUE				249	J17	aanava_4													I16	0
				250	K	10	K10		235	J19		232	J16		87	D15		116	E20		80	D8		aanava_4_	9	TRUE	TRUE	TRUE	TRUE				250	J19	aanava_4													J16	0
				251	K	11	K11		237	J21		256	K16		135	F15		118	E22		128	F8		aanava_4_	9	TRUE	TRUE	TRUE	TRUE				251	J21	aanava_4													K16	0
				252	K	12	K12		239	J23		280	L16		183	H15		120	E24		176	H8		aanava_4_	9	TRUE	TRUE	TRUE	TRUE				252	J23	aanava_4													L16	0
				253	K	13	K13		265	L1		304	M16		231	J15		122	F2		224	J8		aanava_4_	9	TRUE	TRUE	TRUE	TRUE				253	L1	aanava_4													M16	0
				254	K	14	K14		267	L3		328	N16		279	L15		124	F4		272	L8		aanava_4_	9	TRUE	TRUE	TRUE	TRUE				254	L3	aanava_4													N16	0
				255	K	15	K15		269	L5		352	O16		327	N15		126	F6		320	N8		aanava_4_	9	TRUE	TRUE	TRUE	TRUE				255	L5	aanava_4													O16	0
				256	K	16	K16		271	L7		376	P16		375	P15		128	F8		368	P8		aanava_4_	9	TRUE	TRUE	TRUE	TRUE				256	L7	aanava_4													P16	0
				257	K	17	K17		273	L9		17	A17		41	B17		130	F10		33	B9		aanava_4_	9	TRUE	TRUE	TRUE	TRUE				257	L9	aanava_4													A17	0
				258	K	18	K18		275	L11		41	B17		89	D17		132	F12		81	D9		aanava_4_	9	TRUE	TRUE	TRUE	TRUE				258	L11	aanava_4													B17	glycerol_stock_15-A9
				259	K	19	K19		277	L13		65	C17		137	F17		134	F14		129	F9		aanava_4_	9	TRUE	TRUE	TRUE	TRUE				259	L13	aanava_4													C17	0
				260	K	20	K20		279	L15		89	D17		185	H17		136	F16		177	H9		aanava_4_	9	TRUE	TRUE	TRUE	TRUE				260	L15	aanava_4													D17	0
				261	K	21	K21		281	L17		113	E17		233	J17		138	F18		225	J9		aanava_4_	9	TRUE	TRUE	TRUE	TRUE				261	L17	aanava_4													E17	0
				262	K	22	K22		283	L19		137	F17		281	L17		140	F20		273	L9		aanava_4_	9	TRUE	TRUE	TRUE	TRUE				262	L19	aanava_4													F17	0
				263	K	23	K23		285	L21		161	G17		329	N17		142	F22		321	N9		aanava_4_	9	TRUE	TRUE	TRUE	TRUE				263	L21	aanava_4													G17	0
				264	K	24	K24		287	L23		185	H17		377	P17		144	F24		369	P9		aanava_4_	9	TRUE	TRUE	TRUE	TRUE				264	L23	aanava_4													H17	0
				265	L	1	L1		313	N1		209	I17		43	B19		146	G2		34	B10		aanava_4_	9	TRUE	TRUE	TRUE	TRUE				265	N1	aanava_4													I17	0
				266	L	2	L2		315	N3		233	J17		91	D19		148	G4		82	D10		aanava_4_	9	TRUE	TRUE	TRUE	TRUE				266	N3	aanava_4													J17	0
				267	L	3	L3		317	N5		257	K17		139	F19		150	G6		130	F10		aanava_4_	9	TRUE	TRUE	TRUE	TRUE				267	N5	aanava_4													K17	0
				268	L	4	L4		319	N7		281	L17		187	H19		152	G8		178	H10		aanava_4_	9	TRUE	TRUE	TRUE	TRUE				268	N7	aanava_4													L17	0
				269	L	5	L5		321	N9		305	M17		235	J19		154	G10		226	J10		aanava_4_	9	TRUE	TRUE	TRUE	TRUE				269	N9	aanava_4													M17	0
				270	L	6	L6		323	N11		329	N17		283	L19		156	G12		274	L10		aanava_4_	9	TRUE	TRUE	TRUE	TRUE				270	N11	aanava_4													N17	0
				271	L	7	L7		325	N13		353	O17		331	N19		158	G14		322	N10		aanava_4_	9	TRUE	TRUE	TRUE	TRUE				271	N13	aanava_4													O17	0
				272	L	8	L8		327	N15		377	P17		379	P19		160	G16		370	P10		aanava_4_glycerol_stock_15-G8	29	TRUE	TRUE	TRUE	TRUE	TRUE	TRUE		272	N15	aanava_4	glycerol_stock_15-G8	JBx_203662	Plasmid__purified		TRUE				TRUE	TRUE	TRUE		P17	0
				273	L	9	L9		329	N17		18	A18		45	B21		162	G18		35	B11		aanava_4_	9	TRUE	TRUE	TRUE	TRUE				273	N17	aanava_4													A18	0
				274	L	10	L10		331	N19		42	B18		93	D21		164	G20		83	D11		aanava_4_	9	TRUE	TRUE	TRUE	TRUE				274	N19	aanava_4													B18	0
				275	L	11	L11		333	N21		66	C18		141	F21		166	G22		131	F11		aanava_4_	9	TRUE	TRUE	TRUE	TRUE				275	N21	aanava_4													C18	0
				276	L	12	L12		335	N23		90	D18		189	H21		168	G24		179	H11		aanava_4_	9	TRUE	TRUE	TRUE	TRUE				276	N23	aanava_4													D18	0
				277	L	13	L13		361	P1		114	E18		237	J21		170	H2		227	J11		aanava_4_	9	TRUE	TRUE	TRUE	TRUE				277	P1	aanava_4													E18	0
				278	L	14	L14		363	P3		138	F18		285	L21		172	H4		275	L11		aanava_4_	9	TRUE	TRUE	TRUE	TRUE				278	P3	aanava_4													F18	0
				279	L	15	L15		365	P5		162	G18		333	N21		174	H6		323	N11		aanava_4_	9	TRUE	TRUE	TRUE	TRUE				279	P5	aanava_4													G18	0
				280	L	16	L16		367	P7		186	H18		381	P21		176	H8		371	P11		aanava_4_	9	TRUE	TRUE	TRUE	TRUE				280	P7	aanava_4													H18	0
				281	L	17	L17		369	P9		210	I18		47	B23		178	H10		36	B12		aanava_4_glycerol_stock_15-H5	29	TRUE	TRUE	TRUE	TRUE	TRUE	TRUE		281	P9	aanava_4	glycerol_stock_15-H5	JBx_203643	Plasmid__purified		TRUE				TRUE	TRUE	TRUE		I18	0
				282	L	18	L18		371	P11		234	J18		95	D23		180	H12		84	D12		aanava_4_glycerol_stock_15-H6	29	TRUE	TRUE	TRUE	TRUE	TRUE	TRUE		282	P11	aanava_4	glycerol_stock_15-H6	JBx_203648	Plasmid__purified		TRUE				TRUE	TRUE	TRUE		J18	0
				283	L	19	L19		373	P13		258	K18		143	F23		182	H14		132	F12		aanava_4_glycerol_stock_15-H7	29	TRUE	TRUE	TRUE	TRUE	TRUE	TRUE		283	P13	aanava_4	glycerol_stock_15-H7	JBx_203660	Plasmid__purified		TRUE				TRUE	TRUE	TRUE		K18	0
				284	L	20	L20		375	P15		282	L18		191	H23		184	H16		180	H12		aanava_4_	9	TRUE	TRUE	TRUE	TRUE				284	P15	aanava_4													L18	0
				285	L	21	L21		377	P17		306	M18		239	J23		186	H18		228	J12		aanava_4_	9	TRUE	TRUE	TRUE	TRUE				285	P17	aanava_4													M18	0
				286	L	22	L22		379	P19		330	N18		287	L23		188	H20		276	L12		aanava_4_	9	TRUE	TRUE	TRUE	TRUE				286	P19	aanava_4													N18	0
				287	L	23	L23		381	P21		354	O18		335	N23		190	H22		324	N12		aanava_4_	9	TRUE	TRUE	TRUE	TRUE				287	P21	aanava_4													O18	0
				288	L	24	L24		383	P23		378	P18		383	P23		192	H24		372	P12		aanava_4_	9	TRUE	TRUE	TRUE	TRUE				288	P23	aanava_4													P18	0
				289	M	1	M1		26	B2		19	A19		26	B2		194	I2		37	B13		aanava_4_	9	TRUE	TRUE	TRUE	TRUE				289	B2	aanava_4													A19	0
				290	M	2	M2		28	B4		43	B19		74	D2		196	I4		85	D13		aanava_4_	9	TRUE	TRUE	TRUE	TRUE				290	B4	aanava_4													B19	glycerol_stock_15-A10
				291	M	3	M3		30	B6		67	C19		122	F2		198	I6		133	F13		aanava_4_	9	TRUE	TRUE	TRUE	TRUE				291	B6	aanava_4													C19	0
				292	M	4	M4		32	B8		91	D19		170	H2		200	I8		181	H13		aanava_4_	9	TRUE	TRUE	TRUE	TRUE				292	B8	aanava_4													D19	0
				293	M	5	M5		34	B10		115	E19		218	J2		202	I10		229	J13		aanava_4_	9	TRUE	TRUE	TRUE	TRUE				293	B10	aanava_4													E19	0
				294	M	6	M6		36	B12		139	F19		266	L2		204	I12		277	L13		aanava_4_	9	TRUE	TRUE	TRUE	TRUE				294	B12	aanava_4													F19	0
				295	M	7	M7		38	B14		163	G19		314	N2		206	I14		325	N13		aanava_4_	9	TRUE	TRUE	TRUE	TRUE				295	B14	aanava_4													G19	0
				296	M	8	M8		40	B16		187	H19		362	P2		208	I16		373	P13		aanava_4_	9	TRUE	TRUE	TRUE	TRUE				296	B16	aanava_4													H19	0
				297	M	9	M9		42	B18		211	I19		28	B4		210	I18		38	B14		aanava_4_	9	TRUE	TRUE	TRUE	TRUE				297	B18	aanava_4													I19	glycerol_stock_13-E10
				298	M	10	M10		44	B20		235	J19		76	D4		212	I20		86	D14		aanava_4_	9	TRUE	TRUE	TRUE	TRUE				298	B20	aanava_4													J19	0
				299	M	11	M11		46	B22		259	K19		124	F4		214	I22		134	F14		aanava_4_	9	TRUE	TRUE	TRUE	TRUE				299	B22	aanava_4													K19	0
				300	M	12	M12		48	B24		283	L19		172	H4		216	I24		182	H14		aanava_4_	9	TRUE	TRUE	TRUE	TRUE				300	B24	aanava_4													L19	0
				301	M	13	M13		74	D2		307	M19		220	J4		218	J2		230	J14		aanava_4_	9	TRUE	TRUE	TRUE	TRUE				301	D2	aanava_4													M19	0
				302	M	14	M14		76	D4		331	N19		268	L4		220	J4		278	L14		aanava_4_	9	TRUE	TRUE	TRUE	TRUE				302	D4	aanava_4													N19	0
				303	M	15	M15		78	D6		355	O19		316	N4		222	J6		326	N14		aanava_4_	9	TRUE	TRUE	TRUE	TRUE				303	D6	aanava_4													O19	glycerol_stock_13-H10
				304	M	16	M16		80	D8		379	P19		364	P4		224	J8		374	P14		aanava_4_	9	TRUE	TRUE	TRUE	TRUE				304	D8	aanava_4													P19	0
				305	M	17	M17		82	D10		20	A20		30	B6		226	J10		39	B15		aanava_4_	9	TRUE	TRUE	TRUE	TRUE				305	D10	aanava_4													A20	0
				306	M	18	M18		84	D12		44	B20		78	D6		228	J12		87	D15		aanava_4_	9	TRUE	TRUE	TRUE	TRUE				306	D12	aanava_4													B20	0
				307	M	19	M19		86	D14		68	C20		126	F6		230	J14		135	F15		aanava_4_	9	TRUE	TRUE	TRUE	TRUE				307	D14	aanava_4													C20	0
				308	M	20	M20		88	D16		92	D20		174	H6		232	J16		183	H15		aanava_4_	9	TRUE	TRUE	TRUE	TRUE				308	D16	aanava_4													D20	0
				309	M	21	M21		90	D18		116	E20		222	J6		234	J18		231	J15		aanava_4_	9	TRUE	TRUE	TRUE	TRUE				309	D18	aanava_4													E20	0
				310	M	22	M22		92	D20		140	F20		270	L6		236	J20		279	L15		aanava_4_	9	TRUE	TRUE	TRUE	TRUE				310	D20	aanava_4													F20	0
				311	M	23	M23		94	D22		164	G20		318	N6		238	J22		327	N15		aanava_4_	9	TRUE	TRUE	TRUE	TRUE				311	D22	aanava_4													G20	0
				312	M	24	M24		96	D24		188	H20		366	P6		240	J24		375	P15		aanava_4_	9	TRUE	TRUE	TRUE	TRUE				312	D24	aanava_4													H20	0
				313	N	1	N1		122	F2		212	I20		32	B8		242	K2		40	B16		aanava_4_	9	TRUE	TRUE	TRUE	TRUE				313	F2	aanava_4													I20	0
				314	N	2	N2		124	F4		236	J20		80	D8		244	K4		88	D16		aanava_4_	9	TRUE	TRUE	TRUE	TRUE				314	F4	aanava_4													J20	0
				315	N	3	N3		126	F6		260	K20		128	F8		246	K6		136	F16		aanava_4_	9	TRUE	TRUE	TRUE	TRUE				315	F6	aanava_4													K20	0
				316	N	4	N4		128	F8		284	L20		176	H8		248	K8		184	H16		aanava_4_	9	TRUE	TRUE	TRUE	TRUE				316	F8	aanava_4													L20	0
				317	N	5	N5		130	F10		308	M20		224	J8		250	K10		232	J16		aanava_4_	9	TRUE	TRUE	TRUE	TRUE				317	F10	aanava_4													M20	0
				318	N	6	N6		132	F12		332	N20		272	L8		252	K12		280	L16		aanava_4_	9	TRUE	TRUE	TRUE	TRUE				318	F12	aanava_4													N20	0
				319	N	7	N7		134	F14		356	O20		320	N8		254	K14		328	N16		aanava_4_	9	TRUE	TRUE	TRUE	TRUE				319	F14	aanava_4													O20	0
				320	N	8	N8		136	F16		380	P20		368	P8		256	K16		376	P16		aanava_4_	9	TRUE	TRUE	TRUE	TRUE				320	F16	aanava_4													P20	0
				321	N	9	N9		138	F18		21	A21		34	B10		258	K18		41	B17		aanava_4_	9	TRUE	TRUE	TRUE	TRUE				321	F18	aanava_4													A21	0
				322	N	10	N10		140	F20		45	B21		82	D10		260	K20		89	D17		aanava_4_	9	TRUE	TRUE	TRUE	TRUE				322	F20	aanava_4													B21	0
				323	N	11	N11		142	F22		69	C21		130	F10		262	K22		137	F17		aanava_4_	9	TRUE	TRUE	TRUE	TRUE				323	F22	aanava_4													C21	0
				324	N	12	N12		144	F24		93	D21		178	H10		264	K24		185	H17		aanava_4_	9	TRUE	TRUE	TRUE	TRUE				324	F24	aanava_4													D21	0
				325	N	13	N13		170	H2		117	E21		226	J10		266	L2		233	J17		aanava_4_	9	TRUE	TRUE	TRUE	TRUE				325	H2	aanava_4													E21	glycerol_stock_13-C11
				326	N	14	N14		172	H4		141	F21		274	L10		268	L4		281	L17		aanava_4_	9	TRUE	TRUE	TRUE	TRUE				326	H4	aanava_4													F21	0
				327	N	15	N15		174	H6		165	G21		322	N10		270	L6		329	N17		aanava_4_	9	TRUE	TRUE	TRUE	TRUE				327	H6	aanava_4													G21	0
				328	N	16	N16		176	H8		189	H21		370	P10		272	L8		377	P17		aanava_4_	9	TRUE	TRUE	TRUE	TRUE				328	H8	aanava_4													H21	0
				329	N	17	N17		178	H10		213	I21		36	B12		274	L10		42	B18		aanava_4_	9	TRUE	TRUE	TRUE	TRUE				329	H10	aanava_4													I21	0
				330	N	18	N18		180	H12		237	J21		84	D12		276	L12		90	D18		aanava_4_	9	TRUE	TRUE	TRUE	TRUE				330	H12	aanava_4													J21	0
				331	N	19	N19		182	H14		261	K21		132	F12		278	L14		138	F18		aanava_4_	9	TRUE	TRUE	TRUE	TRUE				331	H14	aanava_4													K21	0
				332	N	20	N20		184	H16		285	L21		180	H12		280	L16		186	H18		aanava_4_	9	TRUE	TRUE	TRUE	TRUE				332	H16	aanava_4													L21	0
				333	N	21	N21		186	H18		309	M21		228	J12		282	L18		234	J18		aanava_4_	9	TRUE	TRUE	TRUE	TRUE				333	H18	aanava_4													M21	0
				334	N	22	N22		188	H20		333	N21		276	L12		284	L20		282	L18		aanava_4_	9	TRUE	TRUE	TRUE	TRUE				334	H20	aanava_4													N21	0
				335	N	23	N23		190	H22		357	O21		324	N12		286	L22		330	N18		aanava_4_	9	TRUE	TRUE	TRUE	TRUE				335	H22	aanava_4													O21	0
				336	N	24	N24		192	H24		381	P21		372	P12		288	L24		378	P18		aanava_4_	9	TRUE	TRUE	TRUE	TRUE				336	H24	aanava_4													P21	0
				337	O	1	O1		218	J2		22	A22		38	B14		290	M2		43	B19		aanava_4_	9	TRUE	TRUE	TRUE	TRUE				337	J2	aanava_4													A22	0
				338	O	2	O2		220	J4		46	B22		86	D14		292	M4		91	D19		aanava_4_	9	TRUE	TRUE	TRUE	TRUE				338	J4	aanava_4													B22	0
				339	O	3	O3		222	J6		70	C22		134	F14		294	M6		139	F19		aanava_4_	9	TRUE	TRUE	TRUE	TRUE				339	J6	aanava_4													C22	0
				340	O	4	O4		224	J8		94	D22		182	H14		296	M8		187	H19		aanava_4_	9	TRUE	TRUE	TRUE	TRUE				340	J8	aanava_4													D22	0
				341	O	5	O5		226	J10		118	E22		230	J14		298	M10		235	J19		aanava_4_	9	TRUE	TRUE	TRUE	TRUE				341	J10	aanava_4													E22	0
				342	O	6	O6		228	J12		142	F22		278	L14		300	M12		283	L19		aanava_4_	9	TRUE	TRUE	TRUE	TRUE				342	J12	aanava_4													F22	0
				343	O	7	O7		230	J14		166	G22		326	N14		302	M14		331	N19		aanava_4_	9	TRUE	TRUE	TRUE	TRUE				343	J14	aanava_4													G22	0
				344	O	8	O8		232	J16		190	H22		374	P14		304	M16		379	P19		aanava_4_	9	TRUE	TRUE	TRUE	TRUE				344	J16	aanava_4													H22	0
				345	O	9	O9		234	J18		214	I22		40	B16		306	M18		44	B20		aanava_4_	9	TRUE	TRUE	TRUE	TRUE				345	J18	aanava_4													I22	0
				346	O	10	O10		236	J20		238	J22		88	D16		308	M20		92	D20		aanava_4_	9	TRUE	TRUE	TRUE	TRUE				346	J20	aanava_4													J22	0
				347	O	11	O11		238	J22		262	K22		136	F16		310	M22		140	F20		aanava_4_	9	TRUE	TRUE	TRUE	TRUE				347	J22	aanava_4													K22	0
				348	O	12	O12		240	J24		286	L22		184	H16		312	M24		188	H20		aanava_4_	9	TRUE	TRUE	TRUE	TRUE				348	J24	aanava_4													L22	0
				349	O	13	O13		266	L2		310	M22		232	J16		314	N2		236	J20		aanava_4_	9	TRUE	TRUE	TRUE	TRUE				349	L2	aanava_4													M22	0
				350	O	14	O14		268	L4		334	N22		280	L16		316	N4		284	L20		aanava_4_	9	TRUE	TRUE	TRUE	TRUE				350	L4	aanava_4													N22	0
				351	O	15	O15		270	L6		358	O22		328	N16		318	N6		332	N20		aanava_4_	9	TRUE	TRUE	TRUE	TRUE				351	L6	aanava_4													O22	0
				352	O	16	O16		272	L8		382	P22		376	P16		320	N8		380	P20		aanava_4_	9	TRUE	TRUE	TRUE	TRUE				352	L8	aanava_4													P22	0
				353	O	17	O17		274	L10		23	A23		42	B18		322	N10		45	B21		aanava_4_	9	TRUE	TRUE	TRUE	TRUE				353	L10	aanava_4													A23	0
				354	O	18	O18		276	L12		47	B23		90	D18		324	N12		93	D21		aanava_4_	9	TRUE	TRUE	TRUE	TRUE				354	L12	aanava_4													B23	0
				355	O	19	O19		278	L14		71	C23		138	F18		326	N14		141	F21		aanava_4_	9	TRUE	TRUE	TRUE	TRUE				355	L14	aanava_4													C23	0
				356	O	20	O20		280	L16		95	D23		186	H18		328	N16		189	H21		aanava_4_	9	TRUE	TRUE	TRUE	TRUE				356	L16	aanava_4													D23	0
				357	O	21	O21		282	L18		119	E23		234	J18		330	N18		237	J21		aanava_4_	9	TRUE	TRUE	TRUE	TRUE				357	L18	aanava_4													E23	0
				358	O	22	O22		284	L20		143	F23		282	L18		332	N20		285	L21		aanava_4_	9	TRUE	TRUE	TRUE	TRUE				358	L20	aanava_4													F23	0
				359	O	23	O23		286	L22		167	G23		330	N18		334	N22		333	N21		aanava_4_	9	TRUE	TRUE	TRUE	TRUE				359	L22	aanava_4													G23	0
				360	O	24	O24		288	L24		191	H23		378	P18		336	N24		381	P21		aanava_4_	9	TRUE	TRUE	TRUE	TRUE				360	L24	aanava_4													H23	0
				361	P	1	P1		314	N2		215	I23		44	B20		338	O2		46	B22		aanava_4_	9	TRUE	TRUE	TRUE	TRUE				361	N2	aanava_4													I23	0
				362	P	2	P2		316	N4		239	J23		92	D20		340	O4		94	D22		aanava_4_	9	TRUE	TRUE	TRUE	TRUE				362	N4	aanava_4													J23	0
				363	P	3	P3		318	N6		263	K23		140	F20		342	O6		142	F22		aanava_4_	9	TRUE	TRUE	TRUE	TRUE				363	N6	aanava_4													K23	0
				364	P	4	P4		320	N8		287	L23		188	H20		344	O8		190	H22		aanava_4_	9	TRUE	TRUE	TRUE	TRUE				364	N8	aanava_4													L23	0
				365	P	5	P5		322	N10		311	M23		236	J20		346	O10		238	J22		aanava_4_	9	TRUE	TRUE	TRUE	TRUE				365	N10	aanava_4													M23	0
				366	P	6	P6		324	N12		335	N23		284	L20		348	O12		286	L22		aanava_4_	9	TRUE	TRUE	TRUE	TRUE				366	N12	aanava_4													N23	0
				367	P	7	P7		326	N14		359	O23		332	N20		350	O14		334	N22		aanava_4_	9	TRUE	TRUE	TRUE	TRUE				367	N14	aanava_4													O23	0
				368	P	8	P8		328	N16		383	P23		380	P20		352	O16		382	P22		aanava_4_	9	TRUE	TRUE	TRUE	TRUE				368	N16	aanava_4													P23	0
				369	P	9	P9		330	N18		24	A24		46	B22		354	O18		47	B23		aanava_4_	9	TRUE	TRUE	TRUE	TRUE				369	N18	aanava_4													A24	0
				370	P	10	P10		332	N20		48	B24		94	D22		356	O20		95	D23		aanava_4_	9	TRUE	TRUE	TRUE	TRUE				370	N20	aanava_4													B24	0
				371	P	11	P11		334	N22		72	C24		142	F22		358	O22		143	F23		aanava_4_	9	TRUE	TRUE	TRUE	TRUE				371	N22	aanava_4													C24	0
				372	P	12	P12		336	N24		96	D24		190	H22		360	O24		191	H23		aanava_4_	9	TRUE	TRUE	TRUE	TRUE				372	N24	aanava_4													D24	0
				373	P	13	P13		362	P2		120	E24		238	J22		362	P2		239	J23		aanava_4_	9	TRUE	TRUE	TRUE	TRUE				373	P2	aanava_4													E24	0
				374	P	14	P14		364	P4		144	F24		286	L22		364	P4		287	L23		aanava_4_	9	TRUE	TRUE	TRUE	TRUE				374	P4	aanava_4													F24	0
				375	P	15	P15		366	P6		168	G24		334	N22		366	P6		335	N23		aanava_4_	9	TRUE	TRUE	TRUE	TRUE				375	P6	aanava_4													G24	0
				376	P	16	P16		368	P8		192	H24		382	P22		368	P8		383	P23		aanava_4_	9	TRUE	TRUE	TRUE	TRUE				376	P8	aanava_4													H24	0
				377	P	17	P17		370	P10		216	I24		48	B24		370	P10		48	B24		aanava_4_	9	TRUE	TRUE	TRUE	TRUE				377	P10	aanava_4													I24	0
				378	P	18	P18		372	P12		240	J24		96	D24		372	P12		96	D24		aanava_4_	9	TRUE	TRUE	TRUE	TRUE				378	P12	aanava_4													J24	0
				379	P	19	P19		374	P14		264	K24		144	F24		374	P14		144	F24		aanava_4_	9	TRUE	TRUE	TRUE	TRUE				379	P14	aanava_4													K24	0
				380	P	20	P20		376	P16		288	L24		192	H24		376	P16		192	H24		aanava_4_	9	TRUE	TRUE	TRUE	TRUE				380	P16	aanava_4													L24	0
				381	P	21	P21		378	P18		312	M24		240	J24		378	P18		240	J24		aanava_4_	9	TRUE	TRUE	TRUE	TRUE				381	P18	aanava_4													M24	0
				382	P	22	P22		380	P20		336	N24		288	L24		380	P20		288	L24		aanava_4_	9	TRUE	TRUE	TRUE	TRUE				382	P20	aanava_4													N24	0
				383	P	23	P23		382	P22		360	O24		336	N24		382	P22		336	N24		aanava_4_	9	TRUE	TRUE	TRUE	TRUE				383	P22	aanava_4													O24	0
				384	P	24	P24		384	P24		384	P24		384	P24		384	P24		384	P24		aanava_4_	9	TRUE	TRUE	TRUE	TRUE				384	P24	aanava_4													P24	0
[truncated: 75 more columns]

## Sheet: Validation
	DIVA Project PI								Cost estimate
	9gonzalezalex								Total cost for run	3072
	AAgiral								# standard samples	0
	AAzad								# High priority samples	384
	AAznar								Cost per high priority sample	8
	ABOchsner
	ABrandon
	ABrooks
	ABTran
	ACGreene
	AChanal								High priority pricing:	Estimated highest cost/sample			Min	Max	Estimated highest cost/sample
	AChenn								>/=384	8			384	384	8
	ACHoepker								>/=192	16			192	383	16
	ACYeh								>/=96	32			96	191	32
	ADeGiovanni								>/=48	64			48	95	64
	ADEndy								>/=24	128			24	47	128
	ADharmadhikari
	ADScott
	AEBoussina
	AEHerr								Sample Type
	AGCruz								Standard
	AGeorge								Priority
	AGEudes
	AGOostlander
	ahchoy
	AHealey
	AHPanganiban
	AIkazaki
	AJLiwanag
	AJoe
	AKDe
	AKHjelmeland
	AKothari
	AKSingh
	ALarge
	ALechner
	AlexanderKatz
	ALiu
	ALJohannes
	ALNagle
	ALoechner
	ALoubat
	AMalnoe
	AMDeutschbauer
	AMenezes
	AMezhevaya
	AMFong
	amscott
	AMukhopadhyay
	AMVarman
	AMZrehen
	Andrewlau
	AndrewWong
	ANicolas
	AnnChan
	annietascaringe
	ANottoli
	ANPhan
	AOikawa
	APAlivisatos
	APArkin
	APReddy
	ARaj
	ARHagen
	ArjanSingh
	ARodriguez
	ARReiderApel
	ASaini
	ASapru
	ASBrewster
	AShi
	ASmith
	ASocha
	atnguy3n
	AVRodrigues
	AXu
	AYAvelino
	AYildiz
	AYZhang
	AZargar
	BAdler
	BAMcClure
	BASimmons
	BBLassalle
	BBonora
	BClark
	BCurtis
	BCWu
	BDias
	BDPearson
	BeatriceGR
	BEbert
	BJing
	BJSandmann
	BLam
	BLaus
	BMartin
	BMGarabedian
	BMRobles
	BNPerson
	BoPang
	BPCinquin
	BRasor
	BrianLee
	BRussell
	BSankaran
	BSchwessinger
	BTBitagon
	CandaceChan
	CandriaJones
	CAntonini
	CBarcelos
	CBJendresen
	CBo
	CBussoli
	CClement
	CCShih
	CDScown
	CEFrench
	CEiben
	CFrontera
	CGioia
	CGMatsumoto
	ChanghaoBi
	ChanghuaYu
	CHEng
	CHFu
	ChristianWilson
	ChunliLiu
	CJAlonsoMartinez
	CJBustamante
	CJJoshua
	CJPetzold
	CKaiser
	CKoh
	CLi
	Cliff_Ng
	CMahendra
	CMartinez
	CMDenby
	CMHernandezGarcia
	cmhudso
	CMShymansky
	CNetirojjanakul
	CNLam
	ConstanceBailey
	CRautengarten
	CRodriguez
	CScottBrown
	CSmyth
	CSScullin
	CTaverna
	CUrbano
	CvanderHorst
	CWCork
	CWMeadows
	DAFletcher
	DajiangLiu
	DAKelleher
	DALyska
	DAPierotti
	DarioFrey
	DarrenJian
	DASivak
	DavidWollborn
	DAwasthi
	DAWhyte
	DBodi
	DCChivian
	DCFriedman
	DCross
	DDegreif
	DDugar
	DEAndo
	DerekWong
	DEricks
	DEWemmer
	DFarra
	DFercher
	Dgoodheart
	DGuzmanLucero
	DHArlow
	DHPutnam
	DHu
	DHWelner
	DILiu
	Disrani
	DJones
	DJuminaga
	DKalman
	DKLee
	DKoma
	DLMinor
	DLoque
	DMasuno
	DMendezPerez
	DMulholland-Beahrs
	DNimlos
	DongLiu2
	DongWu
	DongyanXu
	DPinel
	DSBirdseye
	DSChoi
	DSClark
	DSLiu
	DSuseno
	DSWeaver
	DVSchaffer
	DzigaDjugba
	EAElkins
	EARennie
	ebertb
	ECBrandao
	ECBrunk
	ECCuellar
	ECPeterson
	EDenzel
	EDHuff
	EEBaidoo
	EErickson
	EEWang
	EEWatson
	EFord
	EGilden
	EGLuning
	EGoh
	Egomes
	EGutierrez
	EHartman
	EileenWang
	EJGlassman
	EJSteen
	EJTurano
	EKAnderson
	EKuang
	ELBrodie
	ELHolbrook
	ElizabethASmith
	EmDaJe
	EMWaller
	ENogales
	EOdell
	ErickaMendez
	EsaPole
	ESchaefer
	ESchneider
	ETCoyne
	EToro
	ETorresGarcia
	EYIsacoff
	EYoshida
	FekaduAndeberhan
	FengXu
	FMingardon
	FMSeys
	FNami
	FPBouxin
	FPonce
	FSeeger
	FurongLiu
	GABohlar
	GAPrice
	GATerry
	GBasler
	GBragancaBatista
	GBYuan
	GCheng
	GDelgadillo
	GECrooks
	GeorgeWang
	GESims
	GFMoore
	GGoyal
	GIGuzman
	GJTong
	GLanz
	GLHura
	GLinshiz
	GMarriott
	GMateescu
	GMcDermott
	GMeigs
	GMGeiselman
	GPapa
	GPeterson
	GPTomleri
	GRFleming
	GSevilla
	GSnell
	GuangyeHan
	GuotianLi
	GWBirkel
	GWMurray
	HAPlahar
	HarrisonHorwitz
	HBAdelsberg
	HBSpinner
	HCMel
	HEJin
	HEKlei
	HGeertz-Hansen
	HGMartin
	HillaryChen
	HJGenee
	HJJoshi
	HJKo
	HJYang
	HKai
	HKo
	HLSzmidt
	HMFrei
	HMTran
	HParker
	HRBeller
	HScheller
	HSchroeder
	HTParsons
	hvargas
	HWBlanch
	HWipf
	HXWang2
	HyunsuLee
	IBPeterson
	IBudin
	ICEigl
	IDSharp
	IGChoi
	IHHolmes
	IKim
	INielsen
	INTinoco
	IPPonce
	IrisCasanova
	ISEvans
	IshaanDev
	isilva
	IYoon
	IZhuravskaya
	JABaez
	JAdams
	JaeyoungPark
	JahnaviS
	JAKimbrel
	JAlonso-Gutierrez
	JALoo
	JAPerez
	JArio
	JasmineSmith
	JasperChang
	JAWong
	JBermeo
	JBFeinberg
	JBlakeHedges
	JBluford
	JBorrajo
	JBristow
	JCAnderson
	JCC
	JCham
	JCMortimer
	JCNavarro
	JConley
	JCSu
	JDahlberg
	JDGawron
	JDKeasling
	JDoudna
	JEDueber
	JeffreyChen
	JeffWong
	JEHsia
	jessica.hj.wang
	JessicaTrinh
	JFBarajas
	JFKern
	JFRamirez
	JFroehlich
	JGDawson
	JGorman
	JGPelton
	JHBae
	JHeady
	JHiras
	JHoang
	JHPereira
	JianShi
	JianSun
	JieDong
	JingweiKang
	JingweiYan
	JinxiangZhang
	JJaffe
	JJDesmarais
	JJHeadd
	JJLin
	JKBaumohl
	JKirby
	JKovanis
	JKWeld
	JKYokoyama
	JLao
	JLau
	JLChiniquy
	JLClarke
	JLFan
	jlrasmussen
	JLTodd
	JLuk
	JLynn
	JMackey
	JMagnuson
	JMarquez
	JMCarothers
	JMckechnie
	JMeadows
	JMGilmore
	JMGladden
	JMHolton
	JMoon
	JMoreno
	JMueller
	JNKulp
	JoannaChen
	JoelMartinez
	JohnKwon
	JoonhoonKim
	JoseMontanoLopez
	JoshuaGuiman
	JoyceZhang
	JPeacock
	JPettRidge
	JPiety
	JRay
	JRBloom
	JREads
	JRJansson
	JRTaylor
	JSechet
	JShin
	JSLamson
	JSLupoi
	JSorfleet
	JStenson
	JSustarich
	JSVander
	JTeverbaugh
	JTGroves
	JTLiphardt
	JulieLake
	JustineKang
	JuYLee
	JWCunha
	JWeatherly
	JWGin
	JWhitelaw
	JYaegashi
	JYano
	JYin
	JZeng
	KACosta
	KAFrankel
	KAmarnath
	kamronald
	KayoInoue
	KBirkhahn
	KByers
	KChawla
	KChomvong
	KCHunt0325
	KCVaradan
	KDeng
	KDyer
	KEHealy
	KeithKim
	KESpohr
	KHBalder-Froid
	KHeo
	KHNguyen
	KHoh
	KJNordahl
	KKeller
	KKlicki
	KKNiyogi
	KKSawyer
	KKurpinski
	KKyung
	KLHartman
	KLSale
	KMChristiansen
	KMeng
	KMHuestis
	KMMcIntosh
	KMWetmore
	KMWoo
	KNAlfieri
	KosukeIwai
	KPeterkin
	KPoorey
	krivacic
	KRRyan
	KSchall
	KSiddartha
	KTran
	KVTa
	KVuu
	Kwanghokim
	KWelsch
	KWGeorge
	KWKim
	LASteinhour
	LaureLeynaudKieffer
	LAyad
	LBenvenue
	LBowie
	LBrenac
	LCamilleri
	LChan
	LCraft
	LCruickshanks
	LEKorshoj
	LeodEspaux
	LeoLabadie
	LEValencia
	LFAydos
	lframir
	LFSloan
	LHovsepianRuby
	LICivera
	LinanXie
	LindaXu
	LinFang
	LiyuanJin
	LJSandoval
	LJWeaver
	LKatz
	LKGifford
	LKhan
	LKMason
	LLeong
	LMezzomo
	LMVanLoon
	LPlatz
	LRajeev
	LRios
	LThormann
	LTom
	LTSpringthorpe
	LucaCorno
	LVoelker
	LWHung
	MAAndersonBurley
	MABaluyot
	MAbrams
	MAdrow
	MaLaBarge
	ManasiRaje
	MarcellaBarrios
	MaryTran
	MatthewChen
	MatthewHu
	MBelcher
	MBergeron
	MBonilla
	MChan
	MChern
	MChern
	MColomes
	MCReilly
	MDussault
	MEGarber
	MeimeiDong
	MEMaxon
	MESinger
	MEVega-Sanchez
	MFagesLartaud
	MFLee
	MFlores
	MForrer
	MFrederix
	MGargulak
	MGTriplet
	MGudzeva
	MHammel
	MHCarpenter1
	MHenderson
	MHepler
	michael.reiter
	MirandaWerts
	MiYLee
	MJCipriano
	MJLiszka
	MJNyyssonen
	MJoachimiak
	MKMofrad
	MKrutchenko
	MKSharma
	MKulawik
	MLLeuenberger
	MLRush
	MLSouza
	MLZemla
	MMaimann
	MMAlexandre
	MMCharrier
	MMGomez
	MMJessopFabre
	MMMurawska
	MMoeller
	MMolinas
	MMouille
	MMSousa
	MMunoz
	mneti
	MNhan
	MNLimas
	MNNuruddin
	MNPrice
	MPCoyle
	MRamamurthy
	MRDoane
	MRighini
	MRPark
	MRYousufzai
	MSDesai
	MShao
	MShatsky
	MSKent
	MSRoth
	MSSamoilov
	MTAgnitsch
	MThompson
	MTorresDiaz
	MurthyKonda
	MWandera
	MWehrs
	MWHe
	MWildermuth
	MWinterton
	MZHadi
	NanxiaZhao
	NathanCho
	NAWauford
	NBae
	NCanu
	NCFay
	nelsbree
	NErsig
	NHCLewis
	NJacquet
	NJEverson
	NJHillson
	NJPatel
	NKaplan
	NKoutsoubelis
	NKSauter
	NKulkarni
	NLHarris
	NMansooriZangir
	NMorshed
	NMThung
	NNilsson
	Npacheco
	NRBaral
	NSathitsuksanoh
	NSedaghatian
	NSSmith
	NStawski
	NSun
	Ntas
	OErbilgin
	oge
	OIMartinez
	OKavvada
	OKonzock
	OVDiaz
	OVetterli
	PAHertle
	PAPradhan
	PARodriguez
	parth.patel
	Parthas
	Paulofapneto
	PaulOpgenorth
	PCGach
	PChukwu
	PCruzMorales
	PDAdams
	PDHaeseleer
	PDuesberg
	PeiYiHu
	PeterSu
	phoenixkayler
	PJavidpour
	PJFreeman
	PJKelly
	PJMason
	PKim
	PLichtner
	PMarietta
	PMShih
	PNack-Lehman
	PPhatale
	PragyaSingh
	PRonald
	PSarkar
	PSingh3
	PSNovichkov
	PSSeidenman
	PYMatlock
	QijunHu
	QNMai
	R_Kim
	RAHeins
	RALi
	RAlonsoMori
	ramana
	RAMaples
	RAMathies
	RashaAnayah
	RaviLal
	RChan
	RChatterjee
	RCPeters
	RDrevland
	RElandt
	RGabriel
	RHerbert
	RJain
	RJocic
	RJohnston
	RKrishna
	RMeagher
	RMPhelan
	RMuller
	RobShih
	RosarioGomez
	RPGhosh
	RPMcandrew
	RRos
	RRosenau
	RRPersaud
	RRuan
	RSCarl
	RStoppel
	RunyuZhao
	RUrban
	RWallace
	RWHaushalter
	RYamanaka
	SAAlvarez
	SACampen
	SaeedNassef
	SAEvans
	SAkella
	SALaFrance
	SAMorton
	Sang-HyukLee
	SanjayKumar
	SATripathi
	SAWrobel
	SayanGupta
	sayeny
	SBanga
	SBarthel
	SBGardner
	SBKim
	SBOrtiz
	SCCulpepper
	SChristensen
	SCNies
	ScottEBaker
	SCurran
	SCWilson
	SDeng
	SDHansen
	SDKolinko
	SDLane
	SDuesberg
	SEBrenner
	SEwens
	sfhansen
	SGaran
	SGrant
	SGupta
	SHalperin
	ShannonAlbers
	SHarth
	SherryChan
	SHeyde
	ShiroSuzuki
	ShixinLiu
	ShizengWang
	SHKim
	shohini.sen
	SilviaXie
	SimonCeja
	SJGeorge
	SJLord
	SKHsu
	SKotadia
	SLee2
	SLimon
	SLOrtega
	SMarqusee
	SMHtwe
	SMHull
	SMLeachman
	SMRichardson
	SNia-Showers
	SonnyZhang
	SophieTran
	SPalluk
	span
	SPCramer
	SPetkiewicz
	SPoust
	SRau
	SRMair
	SRMao
	SRNebre
	SRodriguez
	SSibert
	SSingh
	SSKong
	SSrikrishnan
	SSun
	STafoya
	STCoradetti
	STripathi
	SuYang
	SWemmer
	SWLee
	SWSinger
	SYChan
	SYilmaz
	SythaChan
	SYuzawa
	TADuncombe
	TAlber
	TALionberger
	TAOliver
	TBackman
	TChavkin
	TDDressen
	TdeRond
	TDLi
	TDunn
	TDutta
	TEckenfelder
	TEllinghaus
	TFujii
	TGLease
	TGTucker
	TGuenin
	THCosta
	TheresiaZhang
	TianTian
	TirathRaj
	TJakociunas
	TLaursen
	TLay
	TLopez
	TMahyera
	TMcCubbin
	TOkada
	TongWei
	TosveenaThomas
	TPBasso
	TRadivojevic
	TRNorthen
	TRPick
	TScavuzzoDuggan
	TSChiu
	TSchuerg
	TSLee
	TsungChiChen
	TTEng
	Ttorok
	tuulchuluunsukh
	tylerhuntington222
	UBergmann
	Ununesderocha
	UrielMartinez
	USchulze-Gahmen
	VAChubukov
	VBerk
	VeronicaBenites
	VGTran
	VivianiJardim
	VKMutalik
	VKYachandra
	VLing
	Vmacnguyen
	VMan
	VMGondolf
	VPDesai
	VReyes-Ortiz
	VRigualHernandez
	VRRamakrishnan
	VSharma
	VSKumar
	VSTartaglio
	VTDAmbrosio
	Vusao
	WCMorrell
	WeihuaWu
	WeiyinLin
	WHe
	WHollinshead
	WilliamWu
	WJFreeman
	WJHoltz
	WJRiehl
	WLin
	WMoore
	WoncheolKim
	WRKim
	WRunguphan
	WSZhuang
	WTStannard
	WWTjeng
	XCui
	XiaoliangCheng
	XiaoouDong
	XiaosiGao
	XiaozhouLuo
	xincindywang
	XingkaiLi
	xinyue.fang
	XiWang
	YangTian
	YChen4
	YerongZhu
	YiLinTsai
	YiLu
	YJTang
	YLiang
	YounghaHwang
	YRen
	YSuh
	YunfengZhang
	YusukeSasaki
	YuZhang
	YYang2
	YZang
	YZhou
	zak.costello
	ZHachem
	ZhangyingHao
	ZianLiu
	ZMSerrano
	ZYDossani

## Sheet: Budgeting
Submitter email	PI email	Project	Activity	Fiscal Year	Fiscal Month	Fiscal Month Name	Trans Date	Journal Line Description	Sample Type	Samples	Per Sample Cost	Total Cost
aanava@lbl.gov	jdkeasling@lbl.gov	100822	42	2021	13	October	2021-10-28	DIVA DNA-Seq Service	Standard	20	7	140

## Sheet: Version history
version	date	changes from previous version
3.9.13	2017-09-18	added Project ID
3.9.12	2017-07-03	Allow periods (".") in LBL email addresses; disallow hyphens ("-") in Part IDs
3.9.11	2017-06-01	Allow Activity Codes up to 100
3.9.10	2017-05-31	Project use Number format instead of Text format to allow use to type the number instead of just selecting it from the popup menu
3.9.9	2017-05-31	Project and Activity (was Project and Task)
3.9.8	2017-05-17	Conditional Formatting simplification
3.9.7	2017-05-16	Added Multichannel 8 and Multichannel 12 well orderings
3.9.6	2017-05-16	Updated Instructions text box
3.9.5	2017-05-07	Budgeting sheet: samples, eBuy ePro split variable
3.9.4	2017-05-03	Count Excel error cells (as caused by Cut and Paste, for instance), updated Instructions text box to mention Cut, Drag-and-Drop, Paste Special; column width adjustments
3.9.3	2017-04-27	Updated Instructions: Paste Special as Values only; do not cut and paste.
3.9.2	2017-04-27	Add Project 105129
3.9.1	2017-04-26	No default submitter, approver, Project, Activity, or date; validation on both Project and Activity
3.9.0	2017-04-25	Updated Dropbox download link
3.8.0	2017-04-25	Notes only required for Sample Type other; text box explains how to name file; require email addresses, don't allow blank
3.7.0	2017-04-25	Allow understore and hyphen in Berkeley Lab email; add underscore between email and plate number
3.6.0	2017-04-24	Sample_Name 100 character limit; formulas not "Hidden" for cells other than Well; wrap text for Sample_Name
3.5.0	2017-04-24	Add Notes column; formatting; simplify Sample Type descriptions; text box explaining Sample Types
3.4.0	2017-04-20	Include Berkeley Lab Project ID + Activity Code, Approver name and email, and sample type; added Budgeting sheet; version number same as DIVA DNA-Seq - Library prep.xlsx; bit.ly link for Windows users with Berkeley Lab login problems; Bug Fix: well validation.
3.2.0	2017-04-08	Formatting changes; URLs for registries
3.1.0	2017-04-05	Initial version
