# Supplementary material for: Automated Platform for the Plasmid Construction Process
Source: ACS Synth Biol. 2023 Nov 10;12(12):3506–13. doi: 10.1021/acssynbio.3c00292 (PMC10729297; doi:10.1021/acssynbio.3c00292)
Supplement: Supplementary file 2 — sb3c00292_si_002.zip [file sb3c00292_si_002.zip › dnada_supplementary_material_pks_library_build/divaseq/ngs_submission/211028_diva_sheet_labels_4.csv]

	Rows, Quads	DIVA_PLATE	DIVA_WELL	Sample_Name	Part ID	Sample_Type
0	A1
1	A3
2	A5
3	A7
4	A9
5	A11
6	A13
7	A15
8	A17
9	A19
10	A21
11	A23
12	C1
13	C3
14	C5
15	C7
16	C9
17	C11
18	C13
19	C15
20	C17
21	C19
22	C21
23	C23
24	E1
25	E3
26	E5
27	E7
28	E9
29	E11
30	E13
31	E15
32	E17
33	E19
34	E21	aanava 4 211019	E21	glycerol_stock_13-C11	JBx_203617	Plasmid__purified
35	E23
36	G1
37	G3
38	G5
39	G7
40	G9
41	G11
42	G13
43	G15
44	G17
45	G19
46	G21
47	G23
48	I1
49	I3
50	I5
51	I7
52	I9
53	I11
54	I13
55	I15
56	I17
57	I19	aanava 4 211019	I19	glycerol_stock_13-E10	JBx_203615	Plasmid__purified
58	I21
59	I23
60	K1
61	K3
62	K5
63	K7
64	K9	aanava 4 211019	K9	glycerol_stock_13-F5	JBx_203599	Plasmid__purified
65	K11
66	K13
67	K15
68	K17
69	K19
70	K21
71	K23
72	M1
73	M3
74	M5
75	M7
76	M9	aanava 4 211019	M9	glycerol_stock_13-G5	JBx_203599	Plasmid__purified
77	M11
78	M13
79	M15
80	M17
81	M19
82	M21
83	M23
84	O1
85	O3
86	O5
87	O7
88	O9
89	O11
90	O13
91	O15
92	O17
93	O19	aanava 4 211019	O19	glycerol_stock_13-H10	JBx_203616	Plasmid__purified
94	O21
95	O23
96	A2
97	A4
98	A6
99	A8
100	A10
101	A12
102	A14
103	A16
104	A18
105	A20
106	A22
107	A24
108	C2
109	C4
110	C6
111	C8
112	C10
113	C12
114	C14
115	C16
116	C18
117	C20
118	C22
119	C24
120	E2
121	E4
122	E6	aanava 4 211019	E6	glycerol_stock_14-C3	JBx_203625	Plasmid__purified
123	E8
124	E10
125	E12
126	E14
127	E16
128	E18
129	E20
130	E22
131	E24
132	G2
133	G4
134	G6
135	G8
136	G10
137	G12
138	G14
139	G16
140	G18
141	G20
142	G22
143	G24
144	I2
145	I4
146	I6
147	I8
148	I10
149	I12
150	I14
151	I16
152	I18
153	I20
154	I22
155	I24
156	K2
157	K4
158	K6
159	K8
160	K10
161	K12
162	K14
163	K16
164	K18
165	K20
166	K22
167	K24
168	M2
169	M4
170	M6
171	M8
172	M10
173	M12
174	M14
175	M16
176	M18
177	M20
178	M22
179	M24
180	O2
181	O4
182	O6
183	O8
184	O10
185	O12
186	O14
187	O16
188	O18
189	O20
190	O22
191	O24
192	B1
193	B3
194	B5
195	B7
196	B9	aanava 4 211019	B9	glycerol_stock_15-A5	JBx_203639	Plasmid__purified
197	B11	aanava 4 211019	B11	glycerol_stock_15-A6	JBx_203643	Plasmid__purified
198	B13
199	B15	aanava 4 211019	B15	glycerol_stock_15-A8	JBx_203660	Plasmid__purified
200	B17	aanava 4 211019	B17	glycerol_stock_15-A9	JBx_203662	Plasmid__purified
201	B19	aanava 4 211019	B19	glycerol_stock_15-A10	JBx_203668	Plasmid__purified
202	B21
203	B23
204	D1
205	D3
206	D5
207	D7	aanava 4 211019	D7	glycerol_stock_15-B4	JBx_203637	Plasmid__purified
208	D9
209	D11
210	D13
211	D15
212	D17
213	D19
214	D21
215	D23
216	F1
217	F3
218	F5
219	F7
220	F9	aanava 4 211019	F9	glycerol_stock_15-C5	JBx_203642	Plasmid__purified
221	F11
222	F13	aanava 4 211019	F13	glycerol_stock_15-C7	JBx_203650	Plasmid__purified
223	F15
224	F17
225	F19
226	F21
227	F23
228	H1
229	H3
230	H5
231	H7
232	H9
233	H11
234	H13	aanava 4 211019	H13	glycerol_stock_15-D7	JBx_203651	Plasmid__purified
235	H15
236	H17
237	H19
238	H21
239	H23
240	J1
241	J3
242	J5
243	J7
244	J9	aanava 4 211019	J9	glycerol_stock_15-E5	JBx_203642	Plasmid__purified
245	J11
246	J13
247	J15
248	J17
249	J19
250	J21
251	J23
252	L1
253	L3
254	L5
255	L7
256	L9
257	L11
258	L13
259	L15
260	L17
261	L19
262	L21
263	L23
264	N1
265	N3
266	N5
267	N7
268	N9
269	N11
270	N13
271	N15	aanava 4 211019	N15	glycerol_stock_15-G8	JBx_203662	Plasmid__purified
272	N17
273	N19
274	N21
275	N23
276	P1
277	P3
278	P5
279	P7
280	P9	aanava 4 211019	P9	glycerol_stock_15-H5	JBx_203643	Plasmid__purified
281	P11	aanava 4 211019	P11	glycerol_stock_15-H6	JBx_203648	Plasmid__purified
282	P13	aanava 4 211019	P13	glycerol_stock_15-H7	JBx_203660	Plasmid__purified
283	P15
284	P17
285	P19
286	P21
287	P23
288	B2
289	B4
290	B6
291	B8
292	B10
293	B12
294	B14
295	B16
296	B18
297	B20
298	B22
299	B24
300	D2
301	D4
302	D6
303	D8
304	D10
305	D12
306	D14
307	D16
308	D18
309	D20
310	D22
311	D24
312	F2
313	F4
314	F6
315	F8
316	F10
317	F12
318	F14
319	F16
320	F18
321	F20
322	F22
323	F24
324	H2
325	H4
326	H6
327	H8
328	H10
329	H12
330	H14
331	H16
332	H18
333	H20
334	H22
335	H24
336	J2
337	J4
338	J6
339	J8
340	J10
341	J12
342	J14
343	J16
344	J18
345	J20
346	J22
347	J24
348	L2
349	L4
350	L6
351	L8
352	L10
353	L12
354	L14
355	L16
356	L18
357	L20
358	L22
359	L24
360	N2
361	N4
362	N6
363	N8
364	N10
365	N12
366	N14
367	N16
368	N18
369	N20
370	N22
371	N24
372	P2
373	P4
374	P6
375	P8
376	P10
377	P12
378	P14
379	P16
380	P18
381	P20
382	P22
383	P24
384
