# Supplementary material for: Automated Platform for the Plasmid Construction Process
Source: ACS Synth Biol. 2023 Nov 10;12(12):3506–13. doi: 10.1021/acssynbio.3c00292 (PMC10729297; doi:10.1021/acssynbio.3c00292)
Supplement: Supplementary file 2 — sb3c00292_si_002.zip [file sb3c00292_si_002.zip › dnada_supplementary_material_pks_library_build/divaseq/211117_divaseq_analysis/20211116_finalstats_alberto.xlsx]

## Sheet: finalstats
Sample_Name	#_Reads_(PF)	#_R1_Reads_Aligned	#_R2_Reads_Aligned	Average_Coverage	%_Complete	Reference_ID	Reference_Length	Median_Insert_Length	SNPs	Insertions	Deletions
aanava-1-glycerol-stock-1-B1	1670	946	922	39.3119	62.5053	JBx_202790	11743	378	3	0	2
aanava-1-glycerol-stock-1-B2	15553	11436	11434	485.618	70.6447	JBx_202830	11974	337	2	1	3
aanava-1-glycerol-stock-1-C3	17286	16900	16753	620.656	100	JBx_202898	13618	331	2	0	3
aanava-1-glycerol-stock-1-D1	11921	11382	11396	513.475	99.4434	JBx_202791	11678	346	4	0	3
aanava-1-glycerol-stock-1-E3	14368	13403	13379	479.034	100	JBx_202907	13607	322	3	1	7
aanava-1-glycerol-stock-1-G1	5109	4994	4996	223.942	99.1437	JBx_202791	11678	350	4	0	3
aanava-1-glycerol-stock-1-G2	14075	14063	13734	557.052	100	JBx_202882	11992	328	2	0	4
aanava-1-glycerol-stock-1-H1	8165	7894	7814	339.642	100	JBx_202829	11501	328	2	0	3
aanava-1-glycerol-stock-1-H2	14122	14229	14016	568.838	100	JBx_202882	11992	316	2	0	3
aanava-1-glycerol-stock-2-A2	15279	11543	11405	481.682	64.7394	JBx_202930	11761	322	2	0	4
aanava-1-glycerol-stock-2-B1	12933	10809	10824	396.582	55.427	JBx_202915	13313	315	8	4	10
aanava-1-glycerol-stock-2-B2	13781	10375	10289	431.315	58.9661	JBx_202930	11761	319	2	0	3
aanava-1-glycerol-stock-2-B3	11709	8553	8502	412.075	68.1295	JBx_202954	10345	324	3	1	4
aanava-1-glycerol-stock-2-C3	12686	9336	9331	455.738	71.8995	JBx_202954	10345	328	2	1	3
aanava-1-glycerol-stock-2-D1	15930	12778	12790	484.186	58.0711	JBx_202915	13313	332	8	4	10
aanava-1-glycerol-stock-2-D2	8081	7549	7572	324.569	97.5889	JBx_202931	11696	328	9	4	10
aanava-1-glycerol-stock-2-D3	1752	1382	1417	62.5853	58.296	JBx_202969	11819	357	2	0	4
aanava-1-glycerol-stock-2-D4	17115	14371	14162	562.67	74.2773	JBx_203024	11935	307	24	4	10
aanava-1-glycerol-stock-2-D5	14013	13703	13680	640.618	100	JBx_203043	10295	295	2	0	3
aanava-1-glycerol-stock-2-E2	19309	13648	13585	478.018	52.0049	JBx_202942	13741	297	14	2	7
aanava-1-glycerol-stock-2-E4	14219	12034	11687	458.255	70.398	JBx_203024	11935	302	25	4	9
aanava-1-glycerol-stock-2-F2	5133	3947	3907	144.311	50.5058	JBx_202942	13741	336	2	0	3
aanava-1-glycerol-stock-2-F3	10499	10421	10338	479.465	99.2007	JBx_202979	10259	322	3	1	5
aanava-1-glycerol-stock-2-F4	8723	7567	7328	308.626	70.6992	JBx_203025	11870	338	7	1	5
aanava-1-glycerol-stock-2-G1	11071	10219	10214	373.683	58.3114	JBx_202921	13301	348	31	14	15
aanava-1-glycerol-stock-2-H2	13396	11498	11337	442.594	62.5481	JBx_202953	12464	332	104	30	29
aanava-1-glycerol-stock-2-H4	11472	8931	8904	367.536	63.0684	JBx_203031	11876	312	12	2	6
aanava-1-glycerol-stock-3-A3	199	62	54	2.251	56.9077	JBx_203084	10387	280	5	1	1
aanava-1-glycerol-stock-3-A7	16162	12554	12516	581.421	100	JBx_203171	10295	286	2	0	5
aanava-1-glycerol-stock-3-B3	14311	12095	12004	560.684	100	JBx_203084	10387	304	2	1	1
aanava-1-glycerol-stock-3-B5	13116	12964	12705	514.795	87.8866	JBx_203158	11962	316	3	0	4
aanava-1-glycerol-stock-3-B7	7934	7270	7154	349.017	99.932	JBx_203171	10295	321	5	0	3
aanava-1-glycerol-stock-3-C2	8325	7197	7201	297.993	100	JBx_203061	11894	290	4	1	4
aanava-1-glycerol-stock-3-C4	17863	15352	15308	731.214	100	JBx_203155	10217	295	2	0	3
aanava-1-glycerol-stock-3-C6	13681	13089	12857	607.491	98.832	JBx_203170	10360	308	2	0	1
aanava-1-glycerol-stock-3-D2	22587	12317	12236	494.463	71.5438	JBx_203066	11284	255	9	4	8
aanava-1-glycerol-stock-3-D4	13342	12770	12609	589.559	100	JBx_203156	10207	286	2	0	5
aanava-1-glycerol-stock-3-D6	6788	6687	6584	313.615	100	JBx_203170	10360	306	3	0	3
aanava-1-glycerol-stock-3-E2	25177	18310	18365	732.178	81.2598	JBx_203073	10256	229	10	2	4
aanava-1-glycerol-stock-3-E4	9974	9796	9654	455.896	99.7061	JBx_203156	10207	302	2	0	3
aanava-1-glycerol-stock-3-E6	14923	14595	14363	652.095	100	JBx_203170	10360	280	3	0	3
aanava-1-glycerol-stock-3-F3	14116	12593	12431	565.289	93.5669	JBx_203148	10306	302	186	9	10
aanava-1-glycerol-stock-3-F4	10025	8732	8582	409.179	100	JBx_203156	10207	324	2	0	5
aanava-1-glycerol-stock-3-F6	10907	10374	10003	471.938	100	JBx_203170	10360	331	3	0	5
aanava-1-glycerol-stock-3-G2	12168	9799	9776	451.897	99.7692	JBx_203083	10397	297	3	0	5
aanava-1-glycerol-stock-3-G3	12584	11195	11040	502.755	94.0908	JBx_203148	10306	298	199	9	10
aanava-1-glycerol-stock-3-G4	12002	11110	10989	521.822	100	JBx_203156	10207	302	2	0	3
aanava-1-glycerol-stock-3-G6	8509	7841	7863	370.741	99.7377	JBx_203171	10295	278	4	0	3
aanava-1-glycerol-stock-3-H2	9608	9112	9096	442.641	100	JBx_203084	10387	305	4	1	4
aanava-1-glycerol-stock-3-H3	24587	22625	22540	968.446	97.0309	JBx_203148	10306	258	43	1	4
aanava-1-glycerol-stock-3-H6	18048	16369	16464	781.986	100	JBx_203171	10295	287	2	0	3
aanava-1-glycerol-stock-4-A1	16190	13389	12932	507.097	66.3545	JBx_203176	11746	284	6	0	3
aanava-1-glycerol-stock-4-A10	13554	13273	13087	595.377	99.7797	JBx_203270	10438	305	3	0	3
aanava-1-glycerol-stock-4-A11	14472	14495	14248	642.259	100	JBx_203274	10462	295	3	0	6
aanava-1-glycerol-stock-4-A12	25588	17414	17413	492.829	71.7082	JBx_203289	12668	172	20	11	15
aanava-1-glycerol-stock-4-A2	18291	17476	17340	628.928	100	JBx_203193	13349	299	3	0	3
aanava-1-glycerol-stock-4-A3	8995	8700	8618	360.906	99.069	JBx_203199	11708	304	3	0	5
aanava-1-glycerol-stock-4-A4	36323	33908	33751	1170.87	100	JBx_203206	11626	205	2	0	5
aanava-1-glycerol-stock-4-A5	15114	15000	14744	591.062	100	JBx_203214	12010	305	3	0	6
aanava-1-glycerol-stock-4-A6	14442	13749	13658	548.548	99.7895	JBx_203223	11876	297	4	0	5
aanava-1-glycerol-stock-4-A7	16574	15277	15161	701.975	99.8252	JBx_203235	10295	289	2	0	3
aanava-1-glycerol-stock-4-A9	20017	18126	17837	693.088	100	JBx_203252	12001	287	2	0	6
aanava-1-glycerol-stock-4-B10	12592	11807	11661	540.375	100	JBx_203272	10405	307	2	0	3
aanava-1-glycerol-stock-4-B11	11476	9511	9440	394.437	100	JBx_203275	10397	240	2	0	4
aanava-1-glycerol-stock-4-B12	37090	23042	22700	710.005	74.1975	JBx_203290	13708	250	10	1	9
aanava-1-glycerol-stock-4-B3	10663	10126	10047	426.817	100	JBx_203201	11675	318	2	0	5
aanava-1-glycerol-stock-4-B4	6225	5676	5666	236.024	99.785	JBx_203206	11626	285	2	2	3
aanava-1-glycerol-stock-4-B5	1806	1605	1605	68.9142	99.4838	JBx_203214	12010	342	4	0	3
aanava-1-glycerol-stock-4-B7	27768	18213	18185	705.429	100	JBx_203235	10295	205	3	1	6
aanava-1-glycerol-stock-4-B8	21006	20671	20354	777.718	92.6708	JBx_203250	12034	267	4	0	5
aanava-1-glycerol-stock-4-B9	14784	13853	13665	543.402	100	JBx_203252	12001	298	2	0	6
aanava-1-glycerol-stock-4-C10	16254	13742	13550	622.928	100	JBx_203272	10405	300	2	0	3
aanava-1-glycerol-stock-4-C11	15771	12118	11937	428.164	100	JBx_203282	13654	313	5	0	5
aanava-1-glycerol-stock-4-C12	12206	11310	11116	368.136	73.8474	JBx_203290	13708	265	2	0	5
aanava-1-glycerol-stock-4-C2	12948	8267	8155	338.546	63.8966	JBx_203197	11528	305	2	0	3
aanava-1-glycerol-stock-4-C3	14011	12252	12165	491.952	99.4094	JBx_203204	11683	292	3	0	3
aanava-1-glycerol-stock-4-C4	30310	25874	25716	1004.79	100	JBx_203206	11626	274	2	0	4
aanava-1-glycerol-stock-4-C5	3494	2801	2748	113.568	99.4543	JBx_203221	11912	309	2	0	3
aanava-1-glycerol-stock-4-C7	30094	12525	12491	546.105	100	JBx_203235	10295	255	2	0	6
aanava-1-glycerol-stock-4-C8	24516	21408	21060	787.216	88.5657	JBx_203250	12034	261	3	0	5
aanava-1-glycerol-stock-4-D10	5898	5747	5675	265.973	99.2215	JBx_203272	10405	321	4	0	5
aanava-1-glycerol-stock-4-D11	16465	16055	15847	555.292	100	JBx_203282	13654	308	4	0	3
aanava-1-glycerol-stock-4-D3	8953	7182	7080	293.778	100	JBx_203205	11618	286	2	0	5
aanava-1-glycerol-stock-4-D4	17293	11251	11242	461.848	98.0764	JBx_203208	11593	284	13	1	4
aanava-1-glycerol-stock-4-D7	16328	13918	13826	644.066	100	JBx_203235	10295	292	2	0	3
aanava-1-glycerol-stock-4-D8	14178	14044	13726	537.769	92.1639	JBx_203250	12034	296	3	0	5
aanava-1-glycerol-stock-4-D9	10422	9927	9676	453.149	99.8365	JBx_203262	10396	311	4	0	4
aanava-1-glycerol-stock-4-E1	14304	13457	13369	483.477	100	JBx_203191	13382	301	3	0	3
aanava-1-glycerol-stock-4-E10	16757	15083	14986	696.809	100	JBx_203273	10340	295	4	0	3
aanava-1-glycerol-stock-4-E11	6078	5698	5626	206.068	100	JBx_203282	13654	311	2	0	3
aanava-1-glycerol-stock-4-E3	16048	14038	13857	559.275	100	JBx_203205	11618	279	2	0	3
aanava-1-glycerol-stock-4-E4	10264	9860	9678	404.118	100	JBx_203212	11611	316	3	0	3
aanava-1-glycerol-stock-4-E6	15302	10945	10530	385.853	58.1716	JBx_203230	13039	307	26	6	8
aanava-1-glycerol-stock-4-E7	12552	12333	12156	547.313	100	JBx_203236	10327	294	5	0	5
aanava-1-glycerol-stock-4-E8	14159	13717	13535	527.888	97.9558	JBx_203250	12034	302	3	0	3
aanava-1-glycerol-stock-4-E9	15866	14796	14536	675.371	100	JBx_203264	10363	293	3	0	3
aanava-1-glycerol-stock-4-F1	3650	3364	3312	125.642	98.9688	JBx_203191	13382	322	2	0	1
aanava-1-glycerol-stock-4-F10	12153	11696	11472	524.593	99.503	JBx_203274	10462	311	2	0	3
aanava-1-glycerol-stock-4-F11	18710	18104	17873	621.915	100	JBx_203282	13654	287	4	0	3
aanava-1-glycerol-stock-4-F2	14797	10406	10146	409.267	62.8047	JBx_203198	11773	306	4	0	3
aanava-1-glycerol-stock-4-F3	14348	12376	12250	508.074	100	JBx_203205	11618	297	2	0	5
aanava-1-glycerol-stock-4-F4	14638	12657	12505	521.351	99.7158	JBx_203212	11611	302	3	0	3
aanava-1-glycerol-stock-4-F5	12641	11952	11720	477.214	99.4389	JBx_203222	11941	307	2	0	3
aanava-1-glycerol-stock-4-F8	4875	4642	4585	189.161	100	JBx_203251	11969	318	2	0	3
aanava-1-glycerol-stock-4-F9	11069	10121	9898	462.976	100	JBx_203264	10363	310	2	0	3
aanava-1-glycerol-stock-4-G1	21614	20983	20826	741.365	100	JBx_203191	13382	289	3	0	3
aanava-1-glycerol-stock-4-G10	16617	16014	15789	729.555	100	JBx_203274	10462	304	2	0	5
aanava-1-glycerol-stock-4-G2	12053	7515	7290	287.622	79.1302	JBx_203198	11773	297	4	0	4
aanava-1-glycerol-stock-4-G3	12551	11422	11218	461.55	100	JBx_203205	11618	302	3	0	4
aanava-1-glycerol-stock-4-G4	16372	15532	15229	604.716	99.9167	JBx_203214	12010	302	3	0	6
aanava-1-glycerol-stock-4-G5	13476	12568	12303	498.16	100	JBx_203222	11941	314	2	0	3
aanava-1-glycerol-stock-4-G7	21437	17440	17480	671.976	68.5092	JBx_203238	12067	281	7	6	11
aanava-1-glycerol-stock-4-G8	10604	9915	9776	397.701	100	JBx_203252	12001	296	2	0	7
aanava-1-glycerol-stock-4-G9	6287	5775	5640	271.643	100	JBx_203264	10363	312	3	1	3
aanava-1-glycerol-stock-4-H1	33637	31509	31425	1094.95	100	JBx_203191	13382	255	3	0	5
aanava-1-glycerol-stock-4-H10	16979	17229	16925	771.293	100	JBx_203274	10462	295	2	0	5
aanava-1-glycerol-stock-4-H11	27508	19708	19713	566.951	100	JBx_203289	12668	174	3	1	6
aanava-1-glycerol-stock-4-H2	22318	21435	21317	875.126	100	JBx_203199	11708	278	3	0	3
aanava-1-glycerol-stock-4-H3	29146	22939	22846	766.505	100	JBx_203206	11626	194	3	1	4
aanava-1-glycerol-stock-4-H4	7719	7553	7451	306.181	100	JBx_203214	12010	311	3	0	6
aanava-1-glycerol-stock-4-H5	20776	20432	20088	798.144	100	JBx_203222	11941	290	2	0	5
aanava-1-glycerol-stock-4-H6	20359	18092	17922	655.289	58.1946	JBx_203230	13039	279	5	0	5
aanava-1-glycerol-stock-4-H8	18690	18662	18357	729.675	100	JBx_203252	12001	294	2	0	6
aanava-1-glycerol-stock-4-H9	17702	17801	17403	803.498	99.8456	JBx_203264	10363	293	3	0	5
aanava-3-glycerol-stock-10-A1	23579	12141	12127	530.116	100	JBx_203450	7882	162	3	1	6
aanava-3-glycerol-stock-10-A10	12276	7278	7287	347.989	100	JBx_203485	7661	176	8	7	12
aanava-3-glycerol-stock-10-A11	3495	2545	2540	124.517	100	JBx_203487	7820	191	3	1	4
aanava-3-glycerol-stock-10-A12	19619	14689	14569	858.041	100	JBx_203491	8003	285	2	0	3
aanava-3-glycerol-stock-10-A2	17984	9077	9058	461.866	100	JBx_203452	7954	210	3	1	5
aanava-3-glycerol-stock-10-A4	15914	8140	8162	420.413	100	JBx_203458	7909	214	3	1	5
aanava-3-glycerol-stock-10-A5	14834	8427	8444	464.009	100	JBx_203466	7723	235	3	1	5
aanava-3-glycerol-stock-10-A6	29920	21497	21498	949.082	100	JBx_203468	7885	163	3	1	6
aanava-3-glycerol-stock-10-A7	30053	24537	24516	1216.51	100	JBx_203473	8003	199	2	0	4
aanava-3-glycerol-stock-10-A9	32045	23737	23780	1021.02	100	JBx_203477	7847	156	3	1	5
aanava-3-glycerol-stock-10-B1	1662	879	877	47.6595	100	JBx_203450	7882	261	2	0	3
aanava-3-glycerol-stock-10-B10	12599	11340	11067	662.005	100	JBx_203486	7885	291	2	0	3
aanava-3-glycerol-stock-10-B11	16970	12341	12050	689.775	100	JBx_203488	7957	272	2	0	5
aanava-3-glycerol-stock-10-B12	24031	21106	21089	1140.19	100	JBx_203491	8003	236	3	1	5
aanava-3-glycerol-stock-10-B2	22080	16443	16393	912.743	100	JBx_203452	7954	254	7	7	8
aanava-3-glycerol-stock-10-B4	24629	21617	21533	1239.94	100	JBx_203459	7844	247	3	0	4
aanava-3-glycerol-stock-10-B5	6750	4685	4645	296.761	99.778	JBx_203467	7658	301	3	0	4
aanava-3-glycerol-stock-10-B6	13966	9856	9656	568.837	100	JBx_203469	7820	280	2	0	3
aanava-3-glycerol-stock-10-B7	28060	21473	21444	928.444	100	JBx_203474	7954	161	3	1	5
aanava-3-glycerol-stock-10-B8	13814	8533	8430	501.421	100	JBx_203476	7912	276	3	0	5
aanava-3-glycerol-stock-10-B9	14407	10027	9772	604.927	100	JBx_203484	7726	304	3	0	5
aanava-3-glycerol-stock-10-C1	21726	9208	9163	484.758	100	JBx_203450	7882	223	2	1	6
aanava-3-glycerol-stock-10-C10	1604	1390	1354	83.864	100	JBx_203486	7885	312	2	0	3
aanava-3-glycerol-stock-10-C11	20820	16141	15877	861.115	100	JBx_203488	7957	236	2	0	5
aanava-3-glycerol-stock-10-C12	15339	10138	10133	501.627	100	JBx_203492	7954	195	3	1	5
aanava-3-glycerol-stock-10-C2	22195	16827	16558	915.171	93.525	JBx_203455	8000	244	2	0	4
aanava-3-glycerol-stock-10-C4	14228	11808	11709	706.674	100	JBx_203459	7844	266	2	0	6
aanava-3-glycerol-stock-10-C5	2869	2166	2168	123.349	100	JBx_203467	7658	239	4	0	5
aanava-3-glycerol-stock-10-C6	23942	15227	15045	859.138	100	JBx_203469	7820	251	7	12	10
aanava-3-glycerol-stock-10-C7	39386	29661	29649	1332.25	100	JBx_203474	7954	170	3	1	4
aanava-3-glycerol-stock-10-C8	12346	9613	9503	585.379	100	JBx_203476	7912	303	3	0	3
aanava-3-glycerol-stock-10-C9	10270	8327	8159	512.372	100	JBx_203484	7726	314	5	0	5
aanava-3-glycerol-stock-10-D1	14635	11315	11160	646.724	100	JBx_203450	7882	262	2	0	5
aanava-3-glycerol-stock-10-D10	10318	7447	7351	435.262	100	JBx_203486	7885	269	2	0	3
aanava-3-glycerol-stock-10-D11	2564	1088	1016	62.5297	100	JBx_203488	7957	315	3	0	3
aanava-3-glycerol-stock-10-D12	43974	37150	36854	1940.04	100	JBx_203492	7954	214	2	0	4
aanava-3-glycerol-stock-10-D4	12840	7392	7339	458.183	100	JBx_203459	7844	313	2	0	3
aanava-3-glycerol-stock-10-D5	15779	11506	11402	706.577	100	JBx_203467	7658	284	2	0	5
aanava-3-glycerol-stock-10-D6	13676	8900	8776	522.546	96.8286	JBx_203469	7820	284	4	1	4
aanava-3-glycerol-stock-10-D7	1727	1443	1428	94.6771	100	JBx_203474	7954	373	2	0	2
aanava-3-glycerol-stock-10-D8	12868	9699	9582	585.025	100	JBx_203476	7912	300	4	0	5
aanava-3-glycerol-stock-10-D9	12048	7970	7820	493.378	100	JBx_203484	7726	302	2	0	3
aanava-3-glycerol-stock-10-E1	21339	11237	11273	586.265	100	JBx_203451	7817	210	5	1	5
aanava-3-glycerol-stock-10-E10	43141	35417	35467	1572.97	100	JBx_203486	7885	164	3	1	6
aanava-3-glycerol-stock-10-E11	17796	13993	13708	768.24	100	JBx_203488	7957	259	2	0	3
aanava-3-glycerol-stock-10-E4	13058	9620	9501	580.418	100	JBx_203459	7844	299	3	0	3
aanava-3-glycerol-stock-10-E5	14848	10673	10592	658.672	100	JBx_203467	7658	289	3	0	4
aanava-3-glycerol-stock-10-E6	4936	3027	3011	191.377	96.8159	JBx_203469	7820	331	2	1	4
aanava-3-glycerol-stock-10-E7	12228	8310	8157	495.654	100	JBx_203474	7954	304	2	0	3
aanava-3-glycerol-stock-10-E8	42362	39892	39842	1932.57	100	JBx_203476	7912	185	5	4	7
aanava-3-glycerol-stock-10-E9	40805	37413	37351	1916.33	100	JBx_203484	7726	197	4	1	5
aanava-3-glycerol-stock-10-F1	30492	25652	25495	1367.4	100	JBx_203451	7817	217	5	1	5
aanava-3-glycerol-stock-10-F10	16232	9909	9830	593.77	100	JBx_203487	7820	281	2	0	3
aanava-3-glycerol-stock-10-F11	22262	17548	17555	879.712	100	JBx_203489	7892	197	2	0	4
aanava-3-glycerol-stock-10-F3	20577	12402	12213	709.716	100	JBx_203458	7909	272	2	0	3
aanava-3-glycerol-stock-10-F4	23258	21794	21385	1263.26	100	JBx_203466	7723	259	2	0	4
aanava-3-glycerol-stock-10-F5	11707	7446	7178	440.277	95.0793	JBx_203468	7885	300	2	0	3
aanava-3-glycerol-stock-10-F6	7675	4207	4186	255.4	99.7251	JBx_203473	8003	294	3	1	6
aanava-3-glycerol-stock-10-F7	8240	5839	5820	349.386	100	JBx_203475	7889	270	2	0	4
aanava-3-glycerol-stock-10-F8	16097	9753	9742	594.91	100	JBx_203477	7847	289	2	0	3
aanava-3-glycerol-stock-10-F9	15613	8959	8905	558.732	99.9739	JBx_203485	7661	294	3	1	3
aanava-3-glycerol-stock-10-G1	7711	6142	6090	364.686	100	JBx_203451	7817	280	4	1	4
aanava-3-glycerol-stock-10-G4	16544	12614	12350	741.565	100	JBx_203466	7723	281	2	0	4
aanava-3-glycerol-stock-10-G5	13141	7295	7168	437.169	100	JBx_203468	7885	301	2	0	4
aanava-3-glycerol-stock-10-G6	7782	5440	5424	328.104	100	JBx_203473	8003	301	2	0	5
aanava-3-glycerol-stock-10-G7	12396	7506	7469	456.061	100	JBx_203475	7889	301	2	0	5
aanava-3-glycerol-stock-10-G8	30898	21426	21444	1069.92	100	JBx_203477	7847	191	3	0	6
aanava-3-glycerol-stock-10-H1	15646	12548	12471	750.465	99.6802	JBx_203451	7817	273	2	0	4
aanava-3-glycerol-stock-10-H3	27452	20939	20727	1193.53	100	JBx_203458	7909	259	2	0	4
aanava-3-glycerol-stock-10-H4	20012	17082	16645	1000.67	100	JBx_203466	7723	269	2	0	4
aanava-3-glycerol-stock-10-H5	23540	16240	16054	966.749	99.9873	JBx_203468	7885	276	2	0	4
aanava-3-glycerol-stock-10-H6	10413	9727	9734	487.942	100	JBx_203473	8003	197	2	0	5
aanava-3-glycerol-stock-10-H7	7670	6188	6158	376.296	100	JBx_203475	7889	276	2	0	3
aanava-3-glycerol-stock-10-H8	42401	39595	39602	2185.68	100	JBx_203477	7847	224	2	0	4
aanava-3-glycerol-stock-10-H9	26738	19926	19867	1181.23	100	JBx_203485	7661	252	2	0	5
aanava-3-glycerol-stock-11-B4	10943	10804	10601	683.735	100	JBx_203503	7661	329	2	0	5
aanava-3-glycerol-stock-11-C1	12034	11488	11411	700.561	100	JBx_203493	7889	298	3	0	4
aanava-3-glycerol-stock-11-C10	13419	10885	10940	439.366	72.7706	JBx_203518	11965	307	4	1	3
aanava-3-glycerol-stock-11-C8	6217	6172	5929	255.208	99.1974	JBx_203514	11587	327	3	0	2
aanava-3-glycerol-stock-11-C9	9453	9656	9401	392.335	100	JBx_203516	11755	338	2	0	3
aanava-3-glycerol-stock-11-D1	10974	10687	10562	644.949	99.6451	JBx_203493	7889	289	2	0	3
aanava-3-glycerol-stock-11-D2	12299	12006	11879	749.714	100	JBx_203495	7847	319	2	0	3
aanava-3-glycerol-stock-11-D3	12040	12118	11772	741.733	100	JBx_203502	7726	316	2	0	5
aanava-3-glycerol-stock-11-E1	14756	14628	14323	869.156	100	JBx_203494	7912	303	2	0	5
aanava-3-glycerol-stock-11-E2	10605	9598	9439	555.927	88.8569	JBx_203498	7978	293	3	1	5
aanava-3-glycerol-stock-11-E3	14874	14770	14322	902.849	100	JBx_203502	7726	311	2	0	5
aanava-3-glycerol-stock-11-F1	14863	14665	14384	878.354	100	JBx_203494	7912	299	2	0	4
aanava-3-glycerol-stock-11-F2	12050	10879	10793	654.417	88.7653	JBx_203499	7913	290	8	4	12
aanava-3-glycerol-stock-11-G1	4953	4891	4802	294.328	99.7093	JBx_203494	7912	290	3	0	3
aanava-3-glycerol-stock-11-G8	11338	10808	10665	453.28	100	JBx_203515	11522	311	4	0	3
aanava-3-glycerol-stock-12-A9	11130	11177	11024	451.215	100	JBx_203546	11944	317	2	0	3
aanava-3-glycerol-stock-12-B1	11220	11300	11083	450.346	85.3121	JBx_203520	11758	308	3	0	3
aanava-3-glycerol-stock-12-C1	10169	10344	10111	416.613	84.5467	JBx_203520	11758	317	3	0	3
aanava-3-glycerol-stock-12-C5	7118	7096	7013	293.382	84.994	JBx_203532	11722	323	3	0	3
aanava-3-glycerol-stock-12-D1	11173	11593	11283	462.911	99.5663	JBx_203520	11758	325	3	0	3
aanava-3-glycerol-stock-9-A10	13385	10607	10520	663.421	100	JBx_203437	7520	294	2	0	5
aanava-3-glycerol-stock-9-A12	9892	7199	7111	474.09	100	JBx_203447	7451	340	2	0	5
aanava-3-glycerol-stock-9-A2	13066	5816	5824	332.41	100	JBx_203420	7609	250	3	1	6
aanava-3-glycerol-stock-9-A3	12992	8108	8166	486.029	100	JBx_203422	7576	279	3	1	6
aanava-3-glycerol-stock-9-A4	41140	37548	37303	2010.12	100	JBx_203424	7534	216	3	0	5
aanava-3-glycerol-stock-9-A5	16686	11129	11160	503.972	100	JBx_203426	8701	195	4	1	6
aanava-3-glycerol-stock-9-A7	19857	17917	17890	825.485	100	JBx_203430	8626	196	3	0	4
aanava-3-glycerol-stock-9-A8	34470	30382	30292	1560.41	100	JBx_203433	7595	194	3	0	4
aanava-3-glycerol-stock-9-A9	36525	34982	34889	1824.49	100	JBx_203435	7562	194	2	0	4
aanava-3-glycerol-stock-9-B1	6594	1826	1821	89.3042	100	JBx_203418	9184	265	3	0	3
aanava-3-glycerol-stock-9-B11	11611	9075	8902	428.215	100	JBx_203442	10165	323	2	0	6
aanava-3-glycerol-stock-9-B12	40831	36301	36141	1915.02	100	JBx_203448	7474	196	2	0	4
aanava-3-glycerol-stock-9-B2	15985	12858	12780	780.591	100	JBx_203420	7609	283	2	0	5
aanava-3-glycerol-stock-9-B3	9412	8002	7881	518.786	100	JBx_203422	7576	342	2	0	5
aanava-3-glycerol-stock-9-B4	10113	8766	8670	550.356	99.8009	JBx_203424	7534	296	2	0	4
aanava-3-glycerol-stock-9-B5	13324	12217	12058	667.163	100	JBx_203426	8701	299	2	0	3
aanava-3-glycerol-stock-9-B7	14221	12214	12090	671.301	100	JBx_203430	8626	295	3	0	3
aanava-3-glycerol-stock-9-B8	30280	23122	23104	1230.38	100	JBx_203433	7595	205	3	0	3
aanava-3-glycerol-stock-9-B9	23056	20824	20664	1244.48	100	JBx_203435	7562	256	2	0	3
aanava-3-glycerol-stock-9-C1	9047	5422	5442	296.527	100	JBx_203418	9184	303	4	0	4
aanava-3-glycerol-stock-9-C12	12164	8714	8560	535.208	100	JBx_203448	7474	288	2	0	5
aanava-3-glycerol-stock-9-C2	8354	6601	6590	381.161	100	JBx_203420	7609	247	2	0	3
aanava-3-glycerol-stock-9-C3	17105	12968	12946	725.934	100	JBx_203423	7511	221	3	1	6
aanava-3-glycerol-stock-9-C4	41220	34500	34475	1794.85	100	JBx_203425	7469	188	2	0	4
aanava-3-glycerol-stock-9-C5	19342	14320	14356	715.227	100	JBx_203427	8636	236	3	1	5
aanava-3-glycerol-stock-9-C6	31607	25472	25497	1138.57	100	JBx_203429	8603	186	3	1	5
aanava-3-glycerol-stock-9-C7	14409	13272	13141	755.369	100	JBx_203432	7660	249	3	0	4
aanava-3-glycerol-stock-9-C8	38974	33236	33006	1606.47	100	JBx_203434	7627	178	2	0	4
aanava-3-glycerol-stock-9-C9	26889	21477	21278	1233.13	100	JBx_203436	7585	242	2	0	4
aanava-3-glycerol-stock-9-D1	43899	40925	40945	1708.24	100	JBx_203418	9184	184	4	1	5
aanava-3-glycerol-stock-9-D11	10832	9635	9397	446.324	100	JBx_203442	10165	313	3	0	4
aanava-3-glycerol-stock-9-D12	34851	26958	26981	1432.54	100	JBx_203449	7409	195	3	1	4
aanava-3-glycerol-stock-9-D2	12643	10744	10671	666.142	100	JBx_203420	7609	281	2	0	3
aanava-3-glycerol-stock-9-D3	44108	39880	39899	2093.48	100	JBx_203423	7511	194	2	1	5
aanava-3-glycerol-stock-9-D4	21625	19004	18965	1030.57	100	JBx_203425	7469	210	2	1	5
aanava-3-glycerol-stock-9-D5	36450	30600	30591	1444.77	100	JBx_203427	8636	203	2	0	4
aanava-3-glycerol-stock-9-D6	5038	3683	3667	216.19	99.7094	JBx_203429	8603	352	3	1	3
aanava-3-glycerol-stock-9-D7	4078	3459	3443	209.295	100	JBx_203432	7660	268	3	0	4
aanava-3-glycerol-stock-9-D8	7124	3553	3490	223.116	99.646	JBx_203434	7627	292	2	0	4
aanava-3-glycerol-stock-9-D9	19989	15153	14895	904.913	99.6045	JBx_203436	7585	269	2	0	3
aanava-3-glycerol-stock-9-E1	35109	30032	30106	1215.01	100	JBx_203419	9119	176	2	1	5
aanava-3-glycerol-stock-9-E12	24955	23001	22956	1338.03	100	JBx_203449	7409	230	2	0	4
aanava-3-glycerol-stock-9-E2	3237	2368	2377	129.246	100	JBx_203421	7544	209	3	0	3
aanava-3-glycerol-stock-9-E3	31828	25185	25271	1333.28	100	JBx_203423	7511	199	6	4	10
aanava-3-glycerol-stock-9-E4	14649	13400	13410	544.899	100	JBx_203425	7469	139	10	7	14
aanava-3-glycerol-stock-9-E5	6139	5236	5215	302.129	99.56	JBx_203427	8636	345	3	0	3
aanava-3-glycerol-stock-9-E6	8357	6854	6785	403.406	98.9074	JBx_203429	8603	368	2	0	3
aanava-3-glycerol-stock-9-E7	9094	7562	7387	480.342	100	JBx_203432	7660	328	4	0	5
aanava-3-glycerol-stock-9-E8	30481	24238	24060	1268.81	100	JBx_203434	7627	210	3	0	5
aanava-3-glycerol-stock-9-E9	38717	33353	33170	1592.63	100	JBx_203436	7585	174	3	1	5
aanava-3-glycerol-stock-9-F12	42155	37841	37824	1970.5	100	JBx_203449	7409	186	2	0	4
aanava-3-glycerol-stock-9-F2	10333	7462	7454	483.132	99.5758	JBx_203421	7544	318	3	0	3
aanava-3-glycerol-stock-9-F3	7041	5343	5329	339.454	99.6006	JBx_203423	7511	280	2	0	6
aanava-3-glycerol-stock-9-F4	9424	7332	7329	389.399	100	JBx_203425	7469	203	2	1	4
aanava-3-glycerol-stock-9-F5	12914	7729	7690	437.567	99.5716	JBx_203427	8636	313	2	0	5
aanava-3-glycerol-stock-9-F6	42215	32715	32777	1328.07	100	JBx_203429	8603	163	4	4	7
aanava-3-glycerol-stock-9-F7	12131	8013	7838	478.61	100	JBx_203432	7660	297	2	0	3
aanava-3-glycerol-stock-9-F8	39123	35232	35099	1649.18	100	JBx_203434	7627	168	3	0	4
aanava-3-glycerol-stock-9-F9	18487	16207	16143	860.228	100	JBx_203436	7585	204	2	0	3
aanava-3-glycerol-stock-9-G1	12035	8040	8099	436.727	100	JBx_203419	9119	324	4	0	6
aanava-3-glycerol-stock-9-G2	11707	8883	8872	568.395	100	JBx_203421	7544	294	3	0	3
aanava-3-glycerol-stock-9-G3	14424	13115	12921	811.035	100	JBx_203424	7534	287	3	0	4
aanava-3-glycerol-stock-9-G4	10063	8002	7896	450.218	99.6207	JBx_203426	8701	316	2	0	3
aanava-3-glycerol-stock-9-G5	13231	11234	11161	629.092	100	JBx_203428	8668	299	3	0	3
aanava-3-glycerol-stock-9-G6	21511	19649	19616	1040.44	100	JBx_203430	8626	250	2	0	4
aanava-3-glycerol-stock-9-G7	17629	14887	14754	911.258	99.684	JBx_203433	7595	271	3	0	5
aanava-3-glycerol-stock-9-G8	9137	5772	5671	368.821	100	JBx_203435	7562	321	2	0	4
aanava-3-glycerol-stock-9-G9	8120	4829	4776	312.767	99.6676	JBx_203437	7520	297	2	0	3
aanava-3-glycerol-stock-9-H11	8543	6666	6582	439.1	99.0112	JBx_203445	7484	336	2	0	3
aanava-3-glycerol-stock-9-H2	6242	5850	5842	394.165	100	JBx_203421	7544	321	3	0	3
aanava-3-glycerol-stock-9-H3	10923	10408	10248	681.325	99.6947	JBx_203424	7534	336	2	0	3
aanava-3-glycerol-stock-9-H4	11045	7379	7318	421.828	100	JBx_203426	8701	316	2	0	3
aanava-3-glycerol-stock-9-H6	19748	14164	14208	743.91	100	JBx_203430	8626	267	3	0	3
aanava-3-glycerol-stock-9-H7	10937	6157	6080	388.791	98.9862	JBx_203433	7595	303	3	0	3
aanava-3-glycerol-stock-9-H8	6768	4341	4297	277.847	100	JBx_203435	7562	300	2	0	7
aanava-3-glycerol-stock-9-H9	7755	6840	6756	441.916	99.9468	JBx_203437	7520	325	2	0	3
aanava-4-glycerol-stock-13-C11	13685	13568	13455	555.015	92.217	JBx_203617	11615	299	3	0	5
aanava-4-glycerol-stock-13-E10	9234	9031	9034	374.755	100	JBx_203615	11834	304	4	0	5
aanava-4-glycerol-stock-13-F5	11321	11015	10948	469.334	100	JBx_203599	11480	306	2	0	3
aanava-4-glycerol-stock-13-G5	11572	11234	11187	481.12	99.6603	JBx_203599	11480	306	2	0	5
aanava-4-glycerol-stock-13-H10	12388	11923	11840	488.428	100	JBx_203616	11680	294	4	0	5
aanava-4-glycerol-stock-14-C3	12316	11794	11747	484.096	99.8368	JBx_203625	11645	303	4	0	3
aanava-4-glycerol-stock-15-A10	16300	12414	12363	468.393	72.8732	JBx_203668	11896	293	25	9	17
aanava-4-glycerol-stock-15-A5	12299	11960	11936	484.097	100	JBx_203639	11852	296	3	0	5
aanava-4-glycerol-stock-15-A6	13112	12561	12560	520.606	99.8711	JBx_203643	11633	296	2	0	3
aanava-4-glycerol-stock-15-A8	9590	9348	9307	395.72	99.4275	JBx_203660	11704	303	2	0	3
aanava-4-glycerol-stock-15-A9	2568	2371	2354	103.335	99.6059	JBx_203662	11926	357	1	0	1
aanava-4-glycerol-stock-15-B4	11613	11044	11032	471.157	100	JBx_203637	11630	314	2	0	5
aanava-4-glycerol-stock-15-C5	13349	13003	12917	545.064	100	JBx_203642	11698	314	2	0	3
aanava-4-glycerol-stock-15-C7	9754	8575	8536	346.08	99.4126	JBx_203650	11917	316	38	10	19
aanava-4-glycerol-stock-15-D7	7209	6820	6802	278.901	100	JBx_203651	11852	332	22	11	11
aanava-4-glycerol-stock-15-E5	17608	17179	17065	698.081	100	JBx_203642	11698	293	2	0	4
aanava-4-glycerol-stock-15-G8	13666	13210	13074	552.556	100	JBx_203662	11926	327	2	0	3
aanava-4-glycerol-stock-15-H5	7500	7394	7391	313.414	99.3209	JBx_203643	11633	320	3	0	4
aanava-4-glycerol-stock-15-H6	15381	14997	14955	652.567	99.4186	JBx_203648	11695	325	3	0	3
aanava-4-glycerol-stock-15-H7	11274	11193	11042	460.262	100	JBx_203660	11704	313	3	0	3
