# Supplementary material for: Automated Platform for the Plasmid Construction Process
Source: ACS Synth Biol. 2023 Nov 10;12(12):3506–13. doi: 10.1021/acssynbio.3c00292 (PMC10729297; doi:10.1021/acssynbio.3c00292)
Supplement: Supplementary file 2 — sb3c00292_si_002.zip [file sb3c00292_si_002.zip › dnada_supplementary_material_pks_library_build/divaseq/211117_divaseq_analysis/20211116_finalstats.xlsx]

## Sheet: finalstats
Sample_Name	#_Reads_(PF)	#_R1_Reads_Aligned	#_R2_Reads_Aligned	Average_Coverage	%_Complete	Reference_ID	Reference_Length	Median_Insert_Length	SNPs	Insertions	Deletions
Pmellinger-1-0-1	34274	34312	34451	1389.23	100	JBx_193219	11357	260	0	0	0
Pmellinger-1-0-2	22012	22053	22198	916.897	100	JBx_193219	11357	277	0	0	0
Pmellinger-1-12-1	12549	12524	12379	526.118	100	JBx_193231	11147	283	0	0	0
Pmellinger-1-12-2	25665	25663	25532	1043.85	100	JBx_193231	11147	252	0	0	0
Pmellinger-1-14-1	14047	14123	14061	582.795	100	JBx_193233	11201	262	0	0	0
Pmellinger-1-14-2	20589	20844	20751	888.558	100	JBx_193233	11201	287	0	0	0
Pmellinger-1-2-1	24772	24785	24946	1029.99	100	JBx_193221	11411	273	0	0	0
Pmellinger-1-2-2	26095	26092	26228	1068.57	100	JBx_193221	11411	264	1	0	0
Pmellinger-1-6-1	14688	14596	14597	546.791	100	JBx_193225	12773	275	1	0	0
Pmellinger-1-6-2	12989	13066	12956	478.954	85.4615	JBx_193225	12773	271	1	1	0
Pmellinger-1-8-1	40926	41086	40966	1498.71	100	JBx_193227	12827	273	0	0	0
Pmellinger-1-8-2	34609	34663	34590	1270.02	100	JBx_193227	12827	276	0	0	0
Pmellinger-1-KRx-0-1	22630	22666	22833	961.03	100	JBx_193219	11357	287	3	0	0
Pmellinger-1-KRx-0-2	24480	24488	24595	982.072	100	JBx_193219	11357	249	3	0	0
Pmellinger-1-KRx-12-1	9262	9321	9226	382.497	100	JBx_193231	11147	268	3	1	0
Pmellinger-1-KRx-12-2	16766	16755	16658	697.8	100	JBx_193231	11147	269	3	0	0
Pmellinger-1-KRx-14-1	40752	40699	40567	1651.08	100	JBx_193233	11201	253	3	0	0
Pmellinger-1-KRx-14-2	37350	37361	37254	1487.39	100	JBx_193233	11201	242	3	0	0
Pmellinger-1-KRx-2-1	25462	25503	25696	1069.74	100	JBx_193221	11411	279	3	0	0
Pmellinger-1-KRx-2-2	22758	22837	22994	954.136	100	JBx_193221	11411	275	3	0	1
Pmellinger-1-KRx-6-1	51769	51751	51587	1787.26	100	JBx_193225	12773	242	3	0	1
Pmellinger-1-KRx-6-2	31374	31618	31557	1148.45	100	JBx_193225	12773	266	4	0	0
Pmellinger-1-KRx-8-1	37472	37720	37691	1353.59	100	JBx_193227	12827	261	4	0	0
Pmellinger-1-KRx-8-2	32633	32907	32841	1195.79	100	JBx_193227	12827	270	3	0	0
Scheong-1-Control-SBPB-16	5297	4504	4359	492.453	100	JBp_000012	4328	327	0	0	0
Scheong-1-Control-SBPB-17	5747	4503	4325	463.648	100	JBp_000012	4328	299	7	4	3
Scheong-1-Control-SBPB-18	16031	12067	11678	1220.2	100	JBp_000012	4328	296	2	0	0
Scheong-1-Control-SBPB-19	15450	12095	11656	1206.58	100	JBp_000012	4328	285	2	0	0
Scheong-1-Control-SBPB-20	7987	6191	5995	624.198	100	JBp_000012	4328	288	6	2	1
Scheong-1-Control-SBPB-21	19849	15149	14626	1472.88	100	JBp_000012	4328	273	3	0	0
Scheong-1-Control-SBPB-22	20249	17075	16572	709.327	100	JBx_194928	10256	283	14	1	1
Scheong-1-Control-SBPB-23	10205	8445	8162	400.807	100	JBx_194930	8831	280	5	1	0
Scheong-1-Control-SBPB-24	13781	11905	11653	560.617	100	JBx_194932	9149	290	6	2	1
Scheong-1-Control-SBPB-25	11327	9403	9045	529.544	100	JBx_194934	7469	290	13	5	3
Scheong-1-Control-SBPB-26	11328	9511	9223	451.809	100	JBx_194931	9149	296	11	2	1
Scheong-1-Control-SBPB-27	14054	11947	11584	491.397	100	JBx_194929	10490	291	6	1	1
Scheong-1-Control-SBPB-28	12212	10799	10484	1082.32	100	JBp_000012	4328	285	4	1	0
Scheong-1-Control-SBPB16	2028	1351	1322	57.7186	100	JBx_187641	10302	310	48	29	23
Scheong-1-Control-SBPB17	4083	3442	3297	166.19	100	JBx_187642	8877	304	32	17	19
Scheong-1-Control-SBPB18	14726	12764	12370	592.592	100	JBx_190516	9195	299	26	14	12
Scheong-1-Control-SBPB19	13374	11430	11154	513.886	100	JBx_187643	9195	291	26	14	12
Scheong-1-Control-SBPB20	14842	12562	12206	689.816	100	JBx_187644	7515	284	18	7	8
Scheong-1-Control-SBPB21	13004	11011	10657	519.772	100	JBx_187114	8601	283	18	7	8
Scheong-1-Control-SBPB22	17054	11853	11417	1127.68	100	JBp_000013	4374	298	18	7	8
Scheong-1-Control-SBPB23	10502	7649	7389	730.716	100	JBp_000013	4374	288	16	4	6
Scheong-1-Control-SBPB24	14435	8606	8448	815.778	100	JBp_000013	4374	290	14	7	6
Scheong-1-Control-SBPB25	13788	10046	9692	944.11	100	JBp_000013	4374	283	18	7	8
Scheong-1-Control-SBPB26	16050	10501	10113	1010.33	100	JBp_000013	4374	294	19	9	7
Scheong-1-Control-SBPB27	14575	10159	9853	967.982	100	JBp_000013	4374	283	16	4	6
Scheong-1-Control-SBPB28	13618	12737	12409	1261.49	100	JBp_000013	4374	287	18	7	8
Scheong-1-Control-SBPC-16	16933	15018	14499	1529.17	100	JBp_000012	4328	304	4	0	0
Scheong-1-Control-SBPC-17	11952	9487	9166	934.494	100	JBp_000012	4328	280	2	0	0
Scheong-1-Control-SBPC-18	14761	11119	10649	1100.26	100	JBp_000012	4328	289	2	0	0
Scheong-1-Control-SBPC-19	11359	8538	8283	874.655	100	JBp_000012	4328	306	2	0	0
Scheong-1-Control-SBPC-20	13192	10313	9953	1033.3	100	JBp_000012	4328	291	2	0	0
Scheong-1-Control-SBPC-21	12334	9714	9380	974.338	100	JBp_000012	4328	291	2	0	0
Scheong-1-Control-SBPC-22	14798	12659	12336	533.731	100	JBx_194928	10256	290	12	0	1
Scheong-1-Control-SBPC-23	10389	8467	8240	405.353	100	JBx_194930	8831	276	6	1	1
Scheong-1-Control-SBPC-24	13114	11429	11263	554.25	100	JBx_194932	9149	290	22	12	18
Scheong-1-Control-SBPC-25	12059	10357	10143	598.42	100	JBx_194934	7469	276	3	0	0
Scheong-1-Control-SBPC-26	13363	11499	11204	552.475	100	JBx_194931	9149	293	2	0	0
Scheong-1-Control-SBPC-27	14978	12785	12473	528.642	100	JBx_194929	10490	287	6	1	1
Scheong-1-Control-SBPC-28	9646	8520	8243	870.792	100	JBp_000012	4328	299	6	1	1
Scheong-1-Control-SBPC16	17837	14240	13748	555.224	97.7189	JBx_187641	10302	280	44	6	6
Scheong-1-Control-SBPC17	11631	9460	9231	425.852	100	JBx_187642	8877	263	27	23	13
Scheong-1-Control-SBPC18	13322	11088	10825	491.694	100	JBx_190516	9195	272	18	7	8
Scheong-1-Control-SBPC19	11633	9512	9221	421.596	100	JBx_187643	9195	279	14	4	5
Scheong-1-Control-SBPC20	12332	10045	9753	541.098	100	JBx_187644	7515	277	15	5	5
Scheong-1-Control-SBPC21	13201	10808	10516	511.923	100	JBx_187114	8601	278	14	4	5
Scheong-1-Control-SBPC22	13631	9354	8975	893.3	100	JBp_000013	4374	292	18	7	8
Scheong-1-Control-SBPC23	11272	8271	8003	781.197	100	JBp_000013	4374	281	19	7	9
Scheong-1-Control-SBPC24	13365	8037	7878	759.048	100	JBp_000013	4374	296	18	7	8
Scheong-1-Control-SBPC25	13743	10097	9724	949.016	100	JBp_000013	4374	282	18	7	8
Scheong-1-Control-SBPC26	10584	7093	6845	686.596	100	JBp_000013	4374	300	14	4	5
Scheong-1-Control-SBPC27	13532	9233	8848	879.503	100	JBp_000013	4374	297	14	4	5
Scheong-1-Control-SBPC28	3487	3336	3276	344.1	100	JBp_000013	4374	302	31	18	17
Scheong-1-SBPB-11-1	14878	10876	10057	474.936	100	JBx_194930	8831	258	7	0	0
Scheong-1-SBPB-11-4	16850	15885	15365	772.564	100	JBx_194930	8831	288	2	0	0
Scheong-1-SBPB-12-2	13995	12716	12475	603.464	100	JBx_194932	9149	285	14	7	16
Scheong-1-SBPB-12-3	12493	9410	8005	316.648	82.6976	JBx_194932	9149	211	11	1	0
Scheong-1-SBPB-12-4	7834	4798	4165	168.431	54.2026	JBx_194932	9149	209	30	6	5
Scheong-1-SBPB-13-3	25772	19747	18507	863.79	72.1114	JBx_194934	7469	190	10	1	0
Scheong-1-SBPB-13-4	40103	15139	15006	731.104	100	JBx_194934	7469	184	11	1	1
Scheong-1-SBPB-14	15932	12911	12455	609.979	100	JBx_194931	9149	284	2	0	0
Scheong-1-SBPB-15	9517	7894	7696	331.877	100	JBx_194929	10490	286	8	1	5
Scheong-1-SBPB-15-1	20596	16793	16403	702.552	100	JBx_194929	10490	288	2	0	0
Scheong-1-SBPB-16-1	16397	10196	9065	327.64	62.3537	JBx_194928	10256	214	14	1	0
Scheong-1-SBPB-16-2	18889	14780	13829	479.074	53.0031	JBx_194928	10256	192	9	2	0
Scheong-1-SBPB-16-3	19331	11784	10815	384.722	100	JBx_194928	10256	205	19	1	2
Scheong-1-SBPB-16-4	5064	3239	2935	105.491	48.1279	JBx_194928	10256	202	9	7	0
Scheong-1-SBPB-17	15142	9408	7935	295.347	95.2711	JBx_194928	10256	223	33	5	4
Scheong-1-SBPB-17-1	12291	7349	6178	222.959	51.6283	JBx_194928	10256	215	35	18	16
Scheong-1-SBPB-17-2	10250	5997	4942	186.209	56.0062	JBx_194928	10256	229	24	6	5
Scheong-1-SBPB-17-3	10863	8175	7915	345.602	100	JBx_194928	10256	304	13	0	0
Scheong-1-SBPB-18	12723	7593	6391	232.674	55.9672	JBx_194928	10256	217	29	6	7
Scheong-1-SBPB-18-1	10616	7964	7695	336.746	100	JBx_194928	10256	305	14	1	1
Scheong-1-SBPB-18-2	10732	8007	7751	341.338	100	JBx_194928	10256	310	12	1	0
Scheong-1-SBPB-18-4	13419	8631	7308	267.632	54.2024	JBx_194928	10256	211	21	5	4
Scheong-1-SBPB-18-5	15217	9527	8184	297.141	51.8331	JBx_194928	10256	214	21	6	4
Scheong-1-SBPB-19	4511	3630	3568	159.789	100	JBx_194928	10256	298	29	13	9
Scheong-1-SBPB-19-4	15682	12814	12365	543.684	100	JBx_194928	10256	297	12	0	0
Scheong-1-SBPB-20	12847	10149	9870	427.081	100	JBx_194928	10256	294	13	4	2
Scheong-1-SBPB-20-1	14619	11428	11032	479.504	100	JBx_194928	10256	293	10	0	0
Scheong-1-SBPB-20-2	11739	9222	8905	385.919	100	JBx_194928	10256	299	22	3	1
Scheong-1-SBPB-20-3	12163	9522	9150	401.113	100	JBx_194928	10256	299	12	0	0
Scheong-1-SBPB-20-4	6050	4875	4704	209.391	100	JBx_194928	10256	308	14	7	3
Scheong-1-SBPB11-1	19095	12353	12160	495.297	100	JBx_187641	10302	283	30	20	9
Scheong-1-SBPB11-4	17273	12071	11549	463.446	50.2912	JBx_187641	10302	287	24	7	6
Scheong-1-SBPB12-2	14044	6554	6433	253.523	38.7303	JBx_187641	10302	290	63	39	24
Scheong-1-SBPB12-3	12430	6276	6086	222.445	57.2025	JBx_187641	10302	289	31	24	15
Scheong-1-SBPB12-4	7275	4193	4126	166.929	100	JBx_187641	10302	290	42	30	18
Scheong-1-SBPB13-3	11952	6739	6558	250.272	44.2535	JBx_187641	10302	295	22	16	7
Scheong-1-SBPB13-4	37761	14540	14359	546.226	100	JBx_187641	10302	209	28	4	9
Scheong-1-SBPB14	14197	9281	9008	373.108	100	JBx_187641	10302	298	28	16	11
Scheong-1-SBPB15	7583	4296	4159	170.45	62.8616	JBx_187641	10302	290	85	36	33
Scheong-1-SBPB15-1	16414	11570	11195	466.899	100	JBx_187641	10302	295	26	7	8
Scheong-1-SBPB16-1	15990	8852	8680	386.068	100	JBx_187642	8877	275	29	24	15
Scheong-1-SBPB16-2	12111	7217	6828	294.04	47.1218	JBx_187642	8877	298	27	9	9
Scheong-1-SBPB16-3	16309	8804	8596	379.351	100	JBx_187642	8877	276	21	19	11
Scheong-1-SBPB16-4	11139	6259	6073	279.921	100	JBx_187642	8877	283	34	30	18
Scheong-1-SBPB17	15237	9354	9136	420.054	100	JBx_190516	9195	297	26	23	14
Scheong-1-SBPB17-1	13841	8300	8152	370.819	100	JBx_190516	9195	293	23	17	9
Scheong-1-SBPB17-2	10910	7054	6892	328.454	100	JBx_190516	9195	308	34	30	18
Scheong-1-SBPB17-3	10851	7873	7632	363.43	100	JBx_190516	9195	302	19	16	9
Scheong-1-SBPB18	13299	7698	7537	341.29	100	JBx_187643	9195	295	29	24	15
Scheong-1-SBPB18-1	11592	8403	8138	383.266	100	JBx_187643	9195	294	21	17	11
Scheong-1-SBPB18-2	12173	8860	8544	406.707	100	JBx_187643	9195	301	14	3	5
Scheong-1-SBPB18-4	11574	6879	6755	304.814	100	JBx_187643	9195	284	30	24	15
Scheong-1-SBPB18-5	13752	8005	7922	347.916	100	JBx_187643	9195	281	23	20	10
Scheong-1-SBPB19	9507	6772	6548	375.532	100	JBx_187644	7515	280	19	9	10
Scheong-1-SBPB19-4	17773	12131	11737	679.266	100	JBx_187644	7515	298	14	4	5
Scheong-1-SBPB20	12936	9090	8736	439.334	100	JBx_187114	8601	291	17	12	7
Scheong-1-SBPB20-1	15767	10604	10305	507.693	100	JBx_187114	8601	281	19	16	9
Scheong-1-SBPB20-2	14280	9713	9395	469.065	100	JBx_187114	8601	291	14	4	5
Scheong-1-SBPB20-3	15060	9916	9669	474.934	100	JBx_187114	8601	277	21	16	10
Scheong-1-SBPB20-4	4919	3496	3384	174.863	100	JBx_187114	8601	306	33	28	21
Scheong-1-SBPC-11	9731	6856	5482	238.013	53.2216	JBx_194930	8831	210	16	1	0
Scheong-1-SBPC-11-1	16512	12817	11185	464.792	53.3915	JBx_194930	8831	217	7	1	0
Scheong-1-SBPC-11-2	8923	6783	6344	322.288	100	JBx_194930	8831	291	9	0	0
Scheong-1-SBPC-12	10039	8275	8081	393.325	100	JBx_194932	9149	299	10	4	6
Scheong-1-SBPC-12-1	14744	9194	7772	313.889	62.9249	JBx_194932	9149	207	32	6	5
Scheong-1-SBPC-12-3	10973	8350	7088	321.427	99.8142	JBx_194932	9149	247	8	1	0
Scheong-1-SBPC-12-4	6810	4369	3662	152.816	91.1903	JBx_194932	9149	219	11	1	0
Scheong-1-SBPC-13-1	13010	8642	7419	379.857	75.5924	JBx_194934	7469	220	23	4	2
Scheong-1-SBPC-13-2	12016	9546	9138	545.779	100	JBx_194934	7469	290	6	1	1
Scheong-1-SBPC-15	9002	7383	7210	315.5	100	JBx_194929	10490	290	5	1	0
Scheong-1-SBPC-15-1	17127	13540	13028	570.065	100	JBx_194929	10490	307	2	0	0
Scheong-1-SBPC-15-2	11843	9623	9334	412.334	100	JBx_194929	10490	303	15	1	1
Scheong-1-SBPC-15-3	1506	1103	1077	49.4766	100	JBx_194929	10490	337	35	10	8
Scheong-1-SBPC-15-4	17291	13819	13367	587.519	100	JBx_194929	10490	304	3	0	0
Scheong-1-SBPC-16-1	13012	11656	11307	491.771	100	JBx_194928	10256	300	12	1	0
Scheong-1-SBPC-16-2	14096	12805	12462	537.621	100	JBx_194928	10256	290	14	1	1
Scheong-1-SBPC-16-4	5396	4767	4646	197.916	100	JBx_194928	10256	290	21	10	6
Scheong-1-SBPC-17-1	16193	11739	11436	494.278	100	JBx_194928	10256	285	10	0	0
Scheong-1-SBPC-17-2	13846	8550	7405	266.213	91.1466	JBx_194928	10256	204	32	10	9
Scheong-1-SBPC-17-3	12369	8123	6729	243.886	40.1229	JBx_194928	10256	203	20	5	4
Scheong-1-SBPC-18-1	15420	11537	11265	494.891	100	JBx_194928	10256	288	11	0	0
Scheong-1-SBPC-18-2	13905	10573	10259	455.039	100	JBx_194928	10256	297	10	0	0
Scheong-1-SBPC-18-3	15101	11135	10894	478.46	100	JBx_194928	10256	284	12	0	0
Scheong-1-SBPC-18-4	19942	15642	15384	679.027	100	JBx_194928	10256	277	10	0	0
Scheong-1-SBPC-19	7815	6401	6225	281.443	100	JBx_194928	10256	307	14	1	1
Scheong-1-SBPC-19-1	16300	12868	12524	552.801	100	JBx_194928	10256	297	12	0	0
Scheong-1-SBPC-19-2	6211	4870	4731	210.136	100	JBx_194928	10256	290	31	14	8
Scheong-1-SBPC-19-3	4829	3860	3760	166.962	100	JBx_194928	10256	292	30	12	10
Scheong-1-SBPC-19-4	19383	15676	15310	675.014	100	JBx_194928	10256	285	10	0	0
Scheong-1-SBPC-20	11784	9308	8926	387.69	100	JBx_194928	10256	303	12	1	1
Scheong-1-SBPC-20-1	16776	12286	11996	526.414	100	JBx_194928	10256	285	11	0	0
Scheong-1-SBPC-20-2	12915	9671	9366	405.6	100	JBx_194928	10256	293	10	2	0
Scheong-1-SBPC-20-3	12639	9925	9634	414.825	100	JBx_194928	10256	286	12	0	0
Scheong-1-SBPC-20-4	7926	6002	5847	253.064	100	JBx_194928	10256	293	15	1	2
Scheong-1-SBPC11	10475	4721	4710	167.074	100	JBx_187641	10302	266	42	30	18
Scheong-1-SBPC11-1	18056	9560	9542	330.654	70.695	JBx_187641	10302	243	32	8	9
Scheong-1-SBPC11-2	6912	4410	4335	179.678	100	JBx_187641	10302	293	43	32	25
Scheong-1-SBPC12	11946	6975	6888	276.68	100	JBx_187641	10302	303	39	11	12
Scheong-1-SBPC12-1	17800	10800	10702	416.867	100	JBx_187641	10302	271	26	11	6
Scheong-1-SBPC12-3	13370	5756	5657	204.837	58.4158	JBx_187641	10302	275	41	26	18
Scheong-1-SBPC12-4	5133	2604	2583	97.0944	100	JBx_187641	10302	274	42	30	18
Scheong-1-SBPC13-1	14342	6147	6099	218.893	54.9505	JBx_187641	10302	274	40	25	18
Scheong-1-SBPC13-2	14014	8289	7927	315.013	68.8507	JBx_187641	10302	284	30	8	9
Scheong-1-SBPC15	10750	7597	7305	309.65	100	JBx_187641	10302	305	39	8	9
Scheong-1-SBPC15-1	15304	10421	10071	420.875	100	JBx_187641	10302	300	35	5	6
Scheong-1-SBPC15-2	9340	6419	6230	261.147	100	JBx_187641	10302	290	48	16	13
Scheong-1-SBPC15-3	1394	773	710	32.0868	100	JBx_187641	10302	338	37	21	13
Scheong-1-SBPC15-4	20410	13714	13328	547.318	100	JBx_187641	10302	292	28	7	9
Scheong-1-SBPC16-1	13063	9410	8922	421.203	49.0932	JBx_187642	8877	303	23	7	9
Scheong-1-SBPC16-2	9428	6657	6269	295.149	48.5862	JBx_187642	8877	303	22	7	9
Scheong-1-SBPC16-4	4627	3423	3214	153.663	50.2197	JBx_187642	8877	297	29	23	14
Scheong-1-SBPC17-1	14052	9735	9436	441.4	100	JBx_190516	9195	287	18	6	6
Scheong-1-SBPC17-2	9003	5017	4900	216.608	100	JBx_190516	9195	278	29	24	15
Scheong-1-SBPC17-3	13399	6281	6099	242.865	100	JBx_190516	9195	251	26	23	14
Scheong-1-SBPC18-1	12733	8916	8617	400.291	100	JBx_187643	9195	286	22	8	9
Scheong-1-SBPC18-2	11648	8242	7994	379.622	100	JBx_187643	9195	298	18	7	8
Scheong-1-SBPC18-3	8287	5948	5760	276.438	100	JBx_187643	9195	292	18	8	9
Scheong-1-SBPC18-4	14163	10005	9649	448.02	100	JBx_187643	9195	281	19	16	9
Scheong-1-SBPC19	1685	868	838	50.4699	100	JBx_187644	7515	313	33	28	19
Scheong-1-SBPC19-1	12849	9117	8758	509.772	100	JBx_187644	7515	297	16	4	6
Scheong-1-SBPC19-2	6149	4389	4262	253.266	100	JBx_187644	7515	305	20	16	10
Scheong-1-SBPC19-3	6024	3881	3733	207.357	66.9727	JBx_187644	7515	279	82	29	19
Scheong-1-SBPC19-4	17384	12259	11863	686.412	100	JBx_187644	7515	293	18	7	8
Scheong-1-SBPC20	12971	9254	8921	448.255	100	JBx_187114	8601	291	14	4	5
Scheong-1-SBPC20-1	17447	11415	11008	545.569	100	JBx_187114	8601	279	26	14	12
Scheong-1-SBPC20-2	12508	8811	8454	434.267	100	JBx_187114	8601	303	14	4	5
Scheong-1-SBPC20-3	18392	12217	11919	580.9	100	JBx_187114	8601	263	18	7	8
Scheong-1-SBPC20-4	5616	4080	3940	201.154	100	JBx_187114	8601	294	14	4	5
aanava-1-glycerol-stock-1-B1	1670	946	922	39.3119	62.5053	JBx_202790	11743	378	3	0	2
aanava-1-glycerol-stock-1-B2	15553	11436	11434	485.618	70.6447	JBx_202830	11974	337	2	1	3
aanava-1-glycerol-stock-1-C3	17286	16900	16753	620.656	100	JBx_202898	13618	331	2	0	3
aanava-1-glycerol-stock-1-D1	11921	11382	11396	513.475	99.4434	JBx_202791	11678	346	4	0	3
aanava-1-glycerol-stock-1-E3	14368	13403	13379	479.034	100	JBx_202907	13607	322	3	1	7
aanava-1-glycerol-stock-1-G1	5109	4994	4996	223.942	99.1437	JBx_202791	11678	350	4	0	3
aanava-1-glycerol-stock-1-G2	14075	14063	13734	557.052	100	JBx_202882	11992	328	2	0	4
aanava-1-glycerol-stock-1-H1	8165	7894	7814	339.642	100	JBx_202829	11501	328	2	0	3
aanava-1-glycerol-stock-1-H2	14122	14229	14016	568.838	100	JBx_202882	11992	316	2	0	3
aanava-1-glycerol-stock-2-A2	15279	11543	11405	481.682	64.7394	JBx_202930	11761	322	2	0	4
aanava-1-glycerol-stock-2-B1	12933	10809	10824	396.582	55.427	JBx_202915	13313	315	8	4	10
aanava-1-glycerol-stock-2-B2	13781	10375	10289	431.315	58.9661	JBx_202930	11761	319	2	0	3
aanava-1-glycerol-stock-2-B3	11709	8553	8502	412.075	68.1295	JBx_202954	10345	324	3	1	4
aanava-1-glycerol-stock-2-C3	12686	9336	9331	455.738	71.8995	JBx_202954	10345	328	2	1	3
aanava-1-glycerol-stock-2-D1	15930	12778	12790	484.186	58.0711	JBx_202915	13313	332	8	4	10
aanava-1-glycerol-stock-2-D2	8081	7549	7572	324.569	97.5889	JBx_202931	11696	328	9	4	10
aanava-1-glycerol-stock-2-D3	1752	1382	1417	62.5853	58.296	JBx_202969	11819	357	2	0	4
aanava-1-glycerol-stock-2-D4	17115	14371	14162	562.67	74.2773	JBx_203024	11935	307	24	4	10
aanava-1-glycerol-stock-2-D5	14013	13703	13680	640.618	100	JBx_203043	10295	295	2	0	3
aanava-1-glycerol-stock-2-E2	19309	13648	13585	478.018	52.0049	JBx_202942	13741	297	14	2	7
aanava-1-glycerol-stock-2-E4	14219	12034	11687	458.255	70.398	JBx_203024	11935	302	25	4	9
aanava-1-glycerol-stock-2-F2	5133	3947	3907	144.311	50.5058	JBx_202942	13741	336	2	0	3
aanava-1-glycerol-stock-2-F3	10499	10421	10338	479.465	99.2007	JBx_202979	10259	322	3	1	5
aanava-1-glycerol-stock-2-F4	8723	7567	7328	308.626	70.6992	JBx_203025	11870	338	7	1	5
aanava-1-glycerol-stock-2-G1	11071	10219	10214	373.683	58.3114	JBx_202921	13301	348	31	14	15
aanava-1-glycerol-stock-2-H2	13396	11498	11337	442.594	62.5481	JBx_202953	12464	332	104	30	29
aanava-1-glycerol-stock-2-H4	11472	8931	8904	367.536	63.0684	JBx_203031	11876	312	12	2	6
aanava-1-glycerol-stock-3-A3	199	62	54	2.251	56.9077	JBx_203084	10387	280	5	1	1
aanava-1-glycerol-stock-3-A7	16162	12554	12516	581.421	100	JBx_203171	10295	286	2	0	5
aanava-1-glycerol-stock-3-B3	14311	12095	12004	560.684	100	JBx_203084	10387	304	2	1	1
aanava-1-glycerol-stock-3-B5	13116	12964	12705	514.795	87.8866	JBx_203158	11962	316	3	0	4
aanava-1-glycerol-stock-3-B7	7934	7270	7154	349.017	99.932	JBx_203171	10295	321	5	0	3
aanava-1-glycerol-stock-3-C2	8325	7197	7201	297.993	100	JBx_203061	11894	290	4	1	4
aanava-1-glycerol-stock-3-C4	17863	15352	15308	731.214	100	JBx_203155	10217	295	2	0	3
aanava-1-glycerol-stock-3-C6	13681	13089	12857	607.491	98.832	JBx_203170	10360	308	2	0	1
aanava-1-glycerol-stock-3-D2	22587	12317	12236	494.463	71.5438	JBx_203066	11284	255	9	4	8
aanava-1-glycerol-stock-3-D4	13342	12770	12609	589.559	100	JBx_203156	10207	286	2	0	5
aanava-1-glycerol-stock-3-D6	6788	6687	6584	313.615	100	JBx_203170	10360	306	3	0	3
aanava-1-glycerol-stock-3-E2	25177	18310	18365	732.178	81.2598	JBx_203073	10256	229	10	2	4
aanava-1-glycerol-stock-3-E4	9974	9796	9654	455.896	99.7061	JBx_203156	10207	302	2	0	3
aanava-1-glycerol-stock-3-E6	14923	14595	14363	652.095	100	JBx_203170	10360	280	3	0	3
aanava-1-glycerol-stock-3-F3	14116	12593	12431	565.289	93.5669	JBx_203148	10306	302	186	9	10
aanava-1-glycerol-stock-3-F4	10025	8732	8582	409.179	100	JBx_203156	10207	324	2	0	5
aanava-1-glycerol-stock-3-F6	10907	10374	10003	471.938	100	JBx_203170	10360	331	3	0	5
aanava-1-glycerol-stock-3-G2	12168	9799	9776	451.897	99.7692	JBx_203083	10397	297	3	0	5
aanava-1-glycerol-stock-3-G3	12584	11195	11040	502.755	94.0908	JBx_203148	10306	298	199	9	10
aanava-1-glycerol-stock-3-G4	12002	11110	10989	521.822	100	JBx_203156	10207	302	2	0	3
aanava-1-glycerol-stock-3-G6	8509	7841	7863	370.741	99.7377	JBx_203171	10295	278	4	0	3
aanava-1-glycerol-stock-3-H2	9608	9112	9096	442.641	100	JBx_203084	10387	305	4	1	4
aanava-1-glycerol-stock-3-H3	24587	22625	22540	968.446	97.0309	JBx_203148	10306	258	43	1	4
aanava-1-glycerol-stock-3-H6	18048	16369	16464	781.986	100	JBx_203171	10295	287	2	0	3
aanava-1-glycerol-stock-4-A1	16190	13389	12932	507.097	66.3545	JBx_203176	11746	284	6	0	3
aanava-1-glycerol-stock-4-A10	13554	13273	13087	595.377	99.7797	JBx_203270	10438	305	3	0	3
aanava-1-glycerol-stock-4-A11	14472	14495	14248	642.259	100	JBx_203274	10462	295	3	0	6
aanava-1-glycerol-stock-4-A12	25588	17414	17413	492.829	71.7082	JBx_203289	12668	172	20	11	15
aanava-1-glycerol-stock-4-A2	18291	17476	17340	628.928	100	JBx_203193	13349	299	3	0	3
aanava-1-glycerol-stock-4-A3	8995	8700	8618	360.906	99.069	JBx_203199	11708	304	3	0	5
aanava-1-glycerol-stock-4-A4	36323	33908	33751	1170.87	100	JBx_203206	11626	205	2	0	5
aanava-1-glycerol-stock-4-A5	15114	15000	14744	591.062	100	JBx_203214	12010	305	3	0	6
aanava-1-glycerol-stock-4-A6	14442	13749	13658	548.548	99.7895	JBx_203223	11876	297	4	0	5
aanava-1-glycerol-stock-4-A7	16574	15277	15161	701.975	99.8252	JBx_203235	10295	289	2	0	3
aanava-1-glycerol-stock-4-A9	20017	18126	17837	693.088	100	JBx_203252	12001	287	2	0	6
aanava-1-glycerol-stock-4-B10	12592	11807	11661	540.375	100	JBx_203272	10405	307	2	0	3
aanava-1-glycerol-stock-4-B11	11476	9511	9440	394.437	100	JBx_203275	10397	240	2	0	4
aanava-1-glycerol-stock-4-B12	37090	23042	22700	710.005	74.1975	JBx_203290	13708	250	10	1	9
aanava-1-glycerol-stock-4-B3	10663	10126	10047	426.817	100	JBx_203201	11675	318	2	0	5
aanava-1-glycerol-stock-4-B4	6225	5676	5666	236.024	99.785	JBx_203206	11626	285	2	2	3
aanava-1-glycerol-stock-4-B5	1806	1605	1605	68.9142	99.4838	JBx_203214	12010	342	4	0	3
aanava-1-glycerol-stock-4-B7	27768	18213	18185	705.429	100	JBx_203235	10295	205	3	1	6
aanava-1-glycerol-stock-4-B8	21006	20671	20354	777.718	92.6708	JBx_203250	12034	267	4	0	5
aanava-1-glycerol-stock-4-B9	14784	13853	13665	543.402	100	JBx_203252	12001	298	2	0	6
aanava-1-glycerol-stock-4-C10	16254	13742	13550	622.928	100	JBx_203272	10405	300	2	0	3
aanava-1-glycerol-stock-4-C11	15771	12118	11937	428.164	100	JBx_203282	13654	313	5	0	5
aanava-1-glycerol-stock-4-C12	12206	11310	11116	368.136	73.8474	JBx_203290	13708	265	2	0	5
aanava-1-glycerol-stock-4-C2	12948	8267	8155	338.546	63.8966	JBx_203197	11528	305	2	0	3
aanava-1-glycerol-stock-4-C3	14011	12252	12165	491.952	99.4094	JBx_203204	11683	292	3	0	3
aanava-1-glycerol-stock-4-C4	30310	25874	25716	1004.79	100	JBx_203206	11626	274	2	0	4
aanava-1-glycerol-stock-4-C5	3494	2801	2748	113.568	99.4543	JBx_203221	11912	309	2	0	3
aanava-1-glycerol-stock-4-C7	30094	12525	12491	546.105	100	JBx_203235	10295	255	2	0	6
aanava-1-glycerol-stock-4-C8	24516	21408	21060	787.216	88.5657	JBx_203250	12034	261	3	0	5
aanava-1-glycerol-stock-4-D10	5898	5747	5675	265.973	99.2215	JBx_203272	10405	321	4	0	5
aanava-1-glycerol-stock-4-D11	16465	16055	15847	555.292	100	JBx_203282	13654	308	4	0	3
aanava-1-glycerol-stock-4-D3	8953	7182	7080	293.778	100	JBx_203205	11618	286	2	0	5
aanava-1-glycerol-stock-4-D4	17293	11251	11242	461.848	98.0764	JBx_203208	11593	284	13	1	4
aanava-1-glycerol-stock-4-D7	16328	13918	13826	644.066	100	JBx_203235	10295	292	2	0	3
aanava-1-glycerol-stock-4-D8	14178	14044	13726	537.769	92.1639	JBx_203250	12034	296	3	0	5
aanava-1-glycerol-stock-4-D9	10422	9927	9676	453.149	99.8365	JBx_203262	10396	311	4	0	4
aanava-1-glycerol-stock-4-E1	14304	13457	13369	483.477	100	JBx_203191	13382	301	3	0	3
aanava-1-glycerol-stock-4-E10	16757	15083	14986	696.809	100	JBx_203273	10340	295	4	0	3
aanava-1-glycerol-stock-4-E11	6078	5698	5626	206.068	100	JBx_203282	13654	311	2	0	3
aanava-1-glycerol-stock-4-E3	16048	14038	13857	559.275	100	JBx_203205	11618	279	2	0	3
aanava-1-glycerol-stock-4-E4	10264	9860	9678	404.118	100	JBx_203212	11611	316	3	0	3
aanava-1-glycerol-stock-4-E6	15302	10945	10530	385.853	58.1716	JBx_203230	13039	307	26	6	8
aanava-1-glycerol-stock-4-E7	12552	12333	12156	547.313	100	JBx_203236	10327	294	5	0	5
aanava-1-glycerol-stock-4-E8	14159	13717	13535	527.888	97.9558	JBx_203250	12034	302	3	0	3
aanava-1-glycerol-stock-4-E9	15866	14796	14536	675.371	100	JBx_203264	10363	293	3	0	3
aanava-1-glycerol-stock-4-F1	3650	3364	3312	125.642	98.9688	JBx_203191	13382	322	2	0	1
aanava-1-glycerol-stock-4-F10	12153	11696	11472	524.593	99.503	JBx_203274	10462	311	2	0	3
aanava-1-glycerol-stock-4-F11	18710	18104	17873	621.915	100	JBx_203282	13654	287	4	0	3
aanava-1-glycerol-stock-4-F2	14797	10406	10146	409.267	62.8047	JBx_203198	11773	306	4	0	3
aanava-1-glycerol-stock-4-F3	14348	12376	12250	508.074	100	JBx_203205	11618	297	2	0	5
aanava-1-glycerol-stock-4-F4	14638	12657	12505	521.351	99.7158	JBx_203212	11611	302	3	0	3
aanava-1-glycerol-stock-4-F5	12641	11952	11720	477.214	99.4389	JBx_203222	11941	307	2	0	3
aanava-1-glycerol-stock-4-F8	4875	4642	4585	189.161	100	JBx_203251	11969	318	2	0	3
aanava-1-glycerol-stock-4-F9	11069	10121	9898	462.976	100	JBx_203264	10363	310	2	0	3
aanava-1-glycerol-stock-4-G1	21614	20983	20826	741.365	100	JBx_203191	13382	289	3	0	3
aanava-1-glycerol-stock-4-G10	16617	16014	15789	729.555	100	JBx_203274	10462	304	2	0	5
aanava-1-glycerol-stock-4-G2	12053	7515	7290	287.622	79.1302	JBx_203198	11773	297	4	0	4
aanava-1-glycerol-stock-4-G3	12551	11422	11218	461.55	100	JBx_203205	11618	302	3	0	4
aanava-1-glycerol-stock-4-G4	16372	15532	15229	604.716	99.9167	JBx_203214	12010	302	3	0	6
aanava-1-glycerol-stock-4-G5	13476	12568	12303	498.16	100	JBx_203222	11941	314	2	0	3
aanava-1-glycerol-stock-4-G7	21437	17440	17480	671.976	68.5092	JBx_203238	12067	281	7	6	11
aanava-1-glycerol-stock-4-G8	10604	9915	9776	397.701	100	JBx_203252	12001	296	2	0	7
aanava-1-glycerol-stock-4-G9	6287	5775	5640	271.643	100	JBx_203264	10363	312	3	1	3
aanava-1-glycerol-stock-4-H1	33637	31509	31425	1094.95	100	JBx_203191	13382	255	3	0	5
aanava-1-glycerol-stock-4-H10	16979	17229	16925	771.293	100	JBx_203274	10462	295	2	0	5
aanava-1-glycerol-stock-4-H11	27508	19708	19713	566.951	100	JBx_203289	12668	174	3	1	6
aanava-1-glycerol-stock-4-H2	22318	21435	21317	875.126	100	JBx_203199	11708	278	3	0	3
aanava-1-glycerol-stock-4-H3	29146	22939	22846	766.505	100	JBx_203206	11626	194	3	1	4
aanava-1-glycerol-stock-4-H4	7719	7553	7451	306.181	100	JBx_203214	12010	311	3	0	6
aanava-1-glycerol-stock-4-H5	20776	20432	20088	798.144	100	JBx_203222	11941	290	2	0	5
aanava-1-glycerol-stock-4-H6	20359	18092	17922	655.289	58.1946	JBx_203230	13039	279	5	0	5
aanava-1-glycerol-stock-4-H8	18690	18662	18357	729.675	100	JBx_203252	12001	294	2	0	6
aanava-1-glycerol-stock-4-H9	17702	17801	17403	803.498	99.8456	JBx_203264	10363	293	3	0	5
aanava-3-glycerol-stock-10-A1	23579	12141	12127	530.116	100	JBx_203450	7882	162	3	1	6
aanava-3-glycerol-stock-10-A10	12276	7278	7287	347.989	100	JBx_203485	7661	176	8	7	12
aanava-3-glycerol-stock-10-A11	3495	2545	2540	124.517	100	JBx_203487	7820	191	3	1	4
aanava-3-glycerol-stock-10-A12	19619	14689	14569	858.041	100	JBx_203491	8003	285	2	0	3
aanava-3-glycerol-stock-10-A2	17984	9077	9058	461.866	100	JBx_203452	7954	210	3	1	5
aanava-3-glycerol-stock-10-A4	15914	8140	8162	420.413	100	JBx_203458	7909	214	3	1	5
aanava-3-glycerol-stock-10-A5	14834	8427	8444	464.009	100	JBx_203466	7723	235	3	1	5
aanava-3-glycerol-stock-10-A6	29920	21497	21498	949.082	100	JBx_203468	7885	163	3	1	6
aanava-3-glycerol-stock-10-A7	30053	24537	24516	1216.51	100	JBx_203473	8003	199	2	0	4
aanava-3-glycerol-stock-10-A9	32045	23737	23780	1021.02	100	JBx_203477	7847	156	3	1	5
aanava-3-glycerol-stock-10-B1	1662	879	877	47.6595	100	JBx_203450	7882	261	2	0	3
aanava-3-glycerol-stock-10-B10	12599	11340	11067	662.005	100	JBx_203486	7885	291	2	0	3
aanava-3-glycerol-stock-10-B11	16970	12341	12050	689.775	100	JBx_203488	7957	272	2	0	5
aanava-3-glycerol-stock-10-B12	24031	21106	21089	1140.19	100	JBx_203491	8003	236	3	1	5
aanava-3-glycerol-stock-10-B2	22080	16443	16393	912.743	100	JBx_203452	7954	254	7	7	8
aanava-3-glycerol-stock-10-B4	24629	21617	21533	1239.94	100	JBx_203459	7844	247	3	0	4
aanava-3-glycerol-stock-10-B5	6750	4685	4645	296.761	99.778	JBx_203467	7658	301	3	0	4
aanava-3-glycerol-stock-10-B6	13966	9856	9656	568.837	100	JBx_203469	7820	280	2	0	3
aanava-3-glycerol-stock-10-B7	28060	21473	21444	928.444	100	JBx_203474	7954	161	3	1	5
aanava-3-glycerol-stock-10-B8	13814	8533	8430	501.421	100	JBx_203476	7912	276	3	0	5
aanava-3-glycerol-stock-10-B9	14407	10027	9772	604.927	100	JBx_203484	7726	304	3	0	5
aanava-3-glycerol-stock-10-C1	21726	9208	9163	484.758	100	JBx_203450	7882	223	2	1	6
aanava-3-glycerol-stock-10-C10	1604	1390	1354	83.864	100	JBx_203486	7885	312	2	0	3
aanava-3-glycerol-stock-10-C11	20820	16141	15877	861.115	100	JBx_203488	7957	236	2	0	5
aanava-3-glycerol-stock-10-C12	15339	10138	10133	501.627	100	JBx_203492	7954	195	3	1	5
aanava-3-glycerol-stock-10-C2	22195	16827	16558	915.171	93.525	JBx_203455	8000	244	2	0	4
aanava-3-glycerol-stock-10-C4	14228	11808	11709	706.674	100	JBx_203459	7844	266	2	0	6
aanava-3-glycerol-stock-10-C5	2869	2166	2168	123.349	100	JBx_203467	7658	239	4	0	5
aanava-3-glycerol-stock-10-C6	23942	15227	15045	859.138	100	JBx_203469	7820	251	7	12	10
aanava-3-glycerol-stock-10-C7	39386	29661	29649	1332.25	100	JBx_203474	7954	170	3	1	4
aanava-3-glycerol-stock-10-C8	12346	9613	9503	585.379	100	JBx_203476	7912	303	3	0	3
aanava-3-glycerol-stock-10-C9	10270	8327	8159	512.372	100	JBx_203484	7726	314	5	0	5
aanava-3-glycerol-stock-10-D1	14635	11315	11160	646.724	100	JBx_203450	7882	262	2	0	5
aanava-3-glycerol-stock-10-D10	10318	7447	7351	435.262	100	JBx_203486	7885	269	2	0	3
aanava-3-glycerol-stock-10-D11	2564	1088	1016	62.5297	100	JBx_203488	7957	315	3	0	3
aanava-3-glycerol-stock-10-D12	43974	37150	36854	1940.04	100	JBx_203492	7954	214	2	0	4
aanava-3-glycerol-stock-10-D4	12840	7392	7339	458.183	100	JBx_203459	7844	313	2	0	3
aanava-3-glycerol-stock-10-D5	15779	11506	11402	706.577	100	JBx_203467	7658	284	2	0	5
aanava-3-glycerol-stock-10-D6	13676	8900	8776	522.546	96.8286	JBx_203469	7820	284	4	1	4
aanava-3-glycerol-stock-10-D7	1727	1443	1428	94.6771	100	JBx_203474	7954	373	2	0	2
aanava-3-glycerol-stock-10-D8	12868	9699	9582	585.025	100	JBx_203476	7912	300	4	0	5
aanava-3-glycerol-stock-10-D9	12048	7970	7820	493.378	100	JBx_203484	7726	302	2	0	3
aanava-3-glycerol-stock-10-E1	21339	11237	11273	586.265	100	JBx_203451	7817	210	5	1	5
aanava-3-glycerol-stock-10-E10	43141	35417	35467	1572.97	100	JBx_203486	7885	164	3	1	6
aanava-3-glycerol-stock-10-E11	17796	13993	13708	768.24	100	JBx_203488	7957	259	2	0	3
aanava-3-glycerol-stock-10-E4	13058	9620	9501	580.418	100	JBx_203459	7844	299	3	0	3
aanava-3-glycerol-stock-10-E5	14848	10673	10592	658.672	100	JBx_203467	7658	289	3	0	4
aanava-3-glycerol-stock-10-E6	4936	3027	3011	191.377	96.8159	JBx_203469	7820	331	2	1	4
aanava-3-glycerol-stock-10-E7	12228	8310	8157	495.654	100	JBx_203474	7954	304	2	0	3
aanava-3-glycerol-stock-10-E8	42362	39892	39842	1932.57	100	JBx_203476	7912	185	5	4	7
aanava-3-glycerol-stock-10-E9	40805	37413	37351	1916.33	100	JBx_203484	7726	197	4	1	5
aanava-3-glycerol-stock-10-F1	30492	25652	25495	1367.4	100	JBx_203451	7817	217	5	1	5
aanava-3-glycerol-stock-10-F10	16232	9909	9830	593.77	100	JBx_203487	7820	281	2	0	3
aanava-3-glycerol-stock-10-F11	22262	17548	17555	879.712	100	JBx_203489	7892	197	2	0	4
aanava-3-glycerol-stock-10-F3	20577	12402	12213	709.716	100	JBx_203458	7909	272	2	0	3
aanava-3-glycerol-stock-10-F4	23258	21794	21385	1263.26	100	JBx_203466	7723	259	2	0	4
aanava-3-glycerol-stock-10-F5	11707	7446	7178	440.277	95.0793	JBx_203468	7885	300	2	0	3
aanava-3-glycerol-stock-10-F6	7675	4207	4186	255.4	99.7251	JBx_203473	8003	294	3	1	6
aanava-3-glycerol-stock-10-F7	8240	5839	5820	349.386	100	JBx_203475	7889	270	2	0	4
aanava-3-glycerol-stock-10-F8	16097	9753	9742	594.91	100	JBx_203477	7847	289	2	0	3
aanava-3-glycerol-stock-10-F9	15613	8959	8905	558.732	99.9739	JBx_203485	7661	294	3	1	3
aanava-3-glycerol-stock-10-G1	7711	6142	6090	364.686	100	JBx_203451	7817	280	4	1	4
aanava-3-glycerol-stock-10-G4	16544	12614	12350	741.565	100	JBx_203466	7723	281	2	0	4
aanava-3-glycerol-stock-10-G5	13141	7295	7168	437.169	100	JBx_203468	7885	301	2	0	4
aanava-3-glycerol-stock-10-G6	7782	5440	5424	328.104	100	JBx_203473	8003	301	2	0	5
aanava-3-glycerol-stock-10-G7	12396	7506	7469	456.061	100	JBx_203475	7889	301	2	0	5
aanava-3-glycerol-stock-10-G8	30898	21426	21444	1069.92	100	JBx_203477	7847	191	3	0	6
aanava-3-glycerol-stock-10-H1	15646	12548	12471	750.465	99.6802	JBx_203451	7817	273	2	0	4
aanava-3-glycerol-stock-10-H3	27452	20939	20727	1193.53	100	JBx_203458	7909	259	2	0	4
aanava-3-glycerol-stock-10-H4	20012	17082	16645	1000.67	100	JBx_203466	7723	269	2	0	4
aanava-3-glycerol-stock-10-H5	23540	16240	16054	966.749	99.9873	JBx_203468	7885	276	2	0	4
aanava-3-glycerol-stock-10-H6	10413	9727	9734	487.942	100	JBx_203473	8003	197	2	0	5
aanava-3-glycerol-stock-10-H7	7670	6188	6158	376.296	100	JBx_203475	7889	276	2	0	3
aanava-3-glycerol-stock-10-H8	42401	39595	39602	2185.68	100	JBx_203477	7847	224	2	0	4
aanava-3-glycerol-stock-10-H9	26738	19926	19867	1181.23	100	JBx_203485	7661	252	2	0	5
aanava-3-glycerol-stock-11-B4	10943	10804	10601	683.735	100	JBx_203503	7661	329	2	0	5
aanava-3-glycerol-stock-11-C1	12034	11488	11411	700.561	100	JBx_203493	7889	298	3	0	4
aanava-3-glycerol-stock-11-C10	13419	10885	10940	439.366	72.7706	JBx_203518	11965	307	4	1	3
aanava-3-glycerol-stock-11-C8	6217	6172	5929	255.208	99.1974	JBx_203514	11587	327	3	0	2
aanava-3-glycerol-stock-11-C9	9453	9656	9401	392.335	100	JBx_203516	11755	338	2	0	3
aanava-3-glycerol-stock-11-D1	10974	10687	10562	644.949	99.6451	JBx_203493	7889	289	2	0	3
aanava-3-glycerol-stock-11-D2	12299	12006	11879	749.714	100	JBx_203495	7847	319	2	0	3
aanava-3-glycerol-stock-11-D3	12040	12118	11772	741.733	100	JBx_203502	7726	316	2	0	5
aanava-3-glycerol-stock-11-E1	14756	14628	14323	869.156	100	JBx_203494	7912	303	2	0	5
aanava-3-glycerol-stock-11-E2	10605	9598	9439	555.927	88.8569	JBx_203498	7978	293	3	1	5
aanava-3-glycerol-stock-11-E3	14874	14770	14322	902.849	100	JBx_203502	7726	311	2	0	5
aanava-3-glycerol-stock-11-F1	14863	14665	14384	878.354	100	JBx_203494	7912	299	2	0	4
aanava-3-glycerol-stock-11-F2	12050	10879	10793	654.417	88.7653	JBx_203499	7913	290	8	4	12
aanava-3-glycerol-stock-11-G1	4953	4891	4802	294.328	99.7093	JBx_203494	7912	290	3	0	3
aanava-3-glycerol-stock-11-G8	11338	10808	10665	453.28	100	JBx_203515	11522	311	4	0	3
aanava-3-glycerol-stock-12-A9	11130	11177	11024	451.215	100	JBx_203546	11944	317	2	0	3
aanava-3-glycerol-stock-12-B1	11220	11300	11083	450.346	85.3121	JBx_203520	11758	308	3	0	3
aanava-3-glycerol-stock-12-C1	10169	10344	10111	416.613	84.5467	JBx_203520	11758	317	3	0	3
aanava-3-glycerol-stock-12-C5	7118	7096	7013	293.382	84.994	JBx_203532	11722	323	3	0	3
aanava-3-glycerol-stock-12-D1	11173	11593	11283	462.911	99.5663	JBx_203520	11758	325	3	0	3
aanava-3-glycerol-stock-9-A10	13385	10607	10520	663.421	100	JBx_203437	7520	294	2	0	5
aanava-3-glycerol-stock-9-A12	9892	7199	7111	474.09	100	JBx_203447	7451	340	2	0	5
aanava-3-glycerol-stock-9-A2	13066	5816	5824	332.41	100	JBx_203420	7609	250	3	1	6
aanava-3-glycerol-stock-9-A3	12992	8108	8166	486.029	100	JBx_203422	7576	279	3	1	6
aanava-3-glycerol-stock-9-A4	41140	37548	37303	2010.12	100	JBx_203424	7534	216	3	0	5
aanava-3-glycerol-stock-9-A5	16686	11129	11160	503.972	100	JBx_203426	8701	195	4	1	6
aanava-3-glycerol-stock-9-A7	19857	17917	17890	825.485	100	JBx_203430	8626	196	3	0	4
aanava-3-glycerol-stock-9-A8	34470	30382	30292	1560.41	100	JBx_203433	7595	194	3	0	4
aanava-3-glycerol-stock-9-A9	36525	34982	34889	1824.49	100	JBx_203435	7562	194	2	0	4
aanava-3-glycerol-stock-9-B1	6594	1826	1821	89.3042	100	JBx_203418	9184	265	3	0	3
aanava-3-glycerol-stock-9-B11	11611	9075	8902	428.215	100	JBx_203442	10165	323	2	0	6
aanava-3-glycerol-stock-9-B12	40831	36301	36141	1915.02	100	JBx_203448	7474	196	2	0	4
aanava-3-glycerol-stock-9-B2	15985	12858	12780	780.591	100	JBx_203420	7609	283	2	0	5
aanava-3-glycerol-stock-9-B3	9412	8002	7881	518.786	100	JBx_203422	7576	342	2	0	5
aanava-3-glycerol-stock-9-B4	10113	8766	8670	550.356	99.8009	JBx_203424	7534	296	2	0	4
aanava-3-glycerol-stock-9-B5	13324	12217	12058	667.163	100	JBx_203426	8701	299	2	0	3
aanava-3-glycerol-stock-9-B7	14221	12214	12090	671.301	100	JBx_203430	8626	295	3	0	3
aanava-3-glycerol-stock-9-B8	30280	23122	23104	1230.38	100	JBx_203433	7595	205	3	0	3
aanava-3-glycerol-stock-9-B9	23056	20824	20664	1244.48	100	JBx_203435	7562	256	2	0	3
aanava-3-glycerol-stock-9-C1	9047	5422	5442	296.527	100	JBx_203418	9184	303	4	0	4
aanava-3-glycerol-stock-9-C12	12164	8714	8560	535.208	100	JBx_203448	7474	288	2	0	5
aanava-3-glycerol-stock-9-C2	8354	6601	6590	381.161	100	JBx_203420	7609	247	2	0	3
aanava-3-glycerol-stock-9-C3	17105	12968	12946	725.934	100	JBx_203423	7511	221	3	1	6
aanava-3-glycerol-stock-9-C4	41220	34500	34475	1794.85	100	JBx_203425	7469	188	2	0	4
aanava-3-glycerol-stock-9-C5	19342	14320	14356	715.227	100	JBx_203427	8636	236	3	1	5
aanava-3-glycerol-stock-9-C6	31607	25472	25497	1138.57	100	JBx_203429	8603	186	3	1	5
aanava-3-glycerol-stock-9-C7	14409	13272	13141	755.369	100	JBx_203432	7660	249	3	0	4
aanava-3-glycerol-stock-9-C8	38974	33236	33006	1606.47	100	JBx_203434	7627	178	2	0	4
aanava-3-glycerol-stock-9-C9	26889	21477	21278	1233.13	100	JBx_203436	7585	242	2	0	4
aanava-3-glycerol-stock-9-D1	43899	40925	40945	1708.24	100	JBx_203418	9184	184	4	1	5
aanava-3-glycerol-stock-9-D11	10832	9635	9397	446.324	100	JBx_203442	10165	313	3	0	4
aanava-3-glycerol-stock-9-D12	34851	26958	26981	1432.54	100	JBx_203449	7409	195	3	1	4
aanava-3-glycerol-stock-9-D2	12643	10744	10671	666.142	100	JBx_203420	7609	281	2	0	3
aanava-3-glycerol-stock-9-D3	44108	39880	39899	2093.48	100	JBx_203423	7511	194	2	1	5
aanava-3-glycerol-stock-9-D4	21625	19004	18965	1030.57	100	JBx_203425	7469	210	2	1	5
aanava-3-glycerol-stock-9-D5	36450	30600	30591	1444.77	100	JBx_203427	8636	203	2	0	4
aanava-3-glycerol-stock-9-D6	5038	3683	3667	216.19	99.7094	JBx_203429	8603	352	3	1	3
aanava-3-glycerol-stock-9-D7	4078	3459	3443	209.295	100	JBx_203432	7660	268	3	0	4
aanava-3-glycerol-stock-9-D8	7124	3553	3490	223.116	99.646	JBx_203434	7627	292	2	0	4
aanava-3-glycerol-stock-9-D9	19989	15153	14895	904.913	99.6045	JBx_203436	7585	269	2	0	3
aanava-3-glycerol-stock-9-E1	35109	30032	30106	1215.01	100	JBx_203419	9119	176	2	1	5
aanava-3-glycerol-stock-9-E12	24955	23001	22956	1338.03	100	JBx_203449	7409	230	2	0	4
aanava-3-glycerol-stock-9-E2	3237	2368	2377	129.246	100	JBx_203421	7544	209	3	0	3
aanava-3-glycerol-stock-9-E3	31828	25185	25271	1333.28	100	JBx_203423	7511	199	6	4	10
aanava-3-glycerol-stock-9-E4	14649	13400	13410	544.899	100	JBx_203425	7469	139	10	7	14
aanava-3-glycerol-stock-9-E5	6139	5236	5215	302.129	99.56	JBx_203427	8636	345	3	0	3
aanava-3-glycerol-stock-9-E6	8357	6854	6785	403.406	98.9074	JBx_203429	8603	368	2	0	3
aanava-3-glycerol-stock-9-E7	9094	7562	7387	480.342	100	JBx_203432	7660	328	4	0	5
aanava-3-glycerol-stock-9-E8	30481	24238	24060	1268.81	100	JBx_203434	7627	210	3	0	5
aanava-3-glycerol-stock-9-E9	38717	33353	33170	1592.63	100	JBx_203436	7585	174	3	1	5
aanava-3-glycerol-stock-9-F12	42155	37841	37824	1970.5	100	JBx_203449	7409	186	2	0	4
aanava-3-glycerol-stock-9-F2	10333	7462	7454	483.132	99.5758	JBx_203421	7544	318	3	0	3
aanava-3-glycerol-stock-9-F3	7041	5343	5329	339.454	99.6006	JBx_203423	7511	280	2	0	6
aanava-3-glycerol-stock-9-F4	9424	7332	7329	389.399	100	JBx_203425	7469	203	2	1	4
aanava-3-glycerol-stock-9-F5	12914	7729	7690	437.567	99.5716	JBx_203427	8636	313	2	0	5
aanava-3-glycerol-stock-9-F6	42215	32715	32777	1328.07	100	JBx_203429	8603	163	4	4	7
aanava-3-glycerol-stock-9-F7	12131	8013	7838	478.61	100	JBx_203432	7660	297	2	0	3
aanava-3-glycerol-stock-9-F8	39123	35232	35099	1649.18	100	JBx_203434	7627	168	3	0	4
aanava-3-glycerol-stock-9-F9	18487	16207	16143	860.228	100	JBx_203436	7585	204	2	0	3
aanava-3-glycerol-stock-9-G1	12035	8040	8099	436.727	100	JBx_203419	9119	324	4	0	6
aanava-3-glycerol-stock-9-G2	11707	8883	8872	568.395	100	JBx_203421	7544	294	3	0	3
aanava-3-glycerol-stock-9-G3	14424	13115	12921	811.035	100	JBx_203424	7534	287	3	0	4
aanava-3-glycerol-stock-9-G4	10063	8002	7896	450.218	99.6207	JBx_203426	8701	316	2	0	3
aanava-3-glycerol-stock-9-G5	13231	11234	11161	629.092	100	JBx_203428	8668	299	3	0	3
aanava-3-glycerol-stock-9-G6	21511	19649	19616	1040.44	100	JBx_203430	8626	250	2	0	4
aanava-3-glycerol-stock-9-G7	17629	14887	14754	911.258	99.684	JBx_203433	7595	271	3	0	5
aanava-3-glycerol-stock-9-G8	9137	5772	5671	368.821	100	JBx_203435	7562	321	2	0	4
aanava-3-glycerol-stock-9-G9	8120	4829	4776	312.767	99.6676	JBx_203437	7520	297	2	0	3
aanava-3-glycerol-stock-9-H11	8543	6666	6582	439.1	99.0112	JBx_203445	7484	336	2	0	3
aanava-3-glycerol-stock-9-H2	6242	5850	5842	394.165	100	JBx_203421	7544	321	3	0	3
aanava-3-glycerol-stock-9-H3	10923	10408	10248	681.325	99.6947	JBx_203424	7534	336	2	0	3
aanava-3-glycerol-stock-9-H4	11045	7379	7318	421.828	100	JBx_203426	8701	316	2	0	3
aanava-3-glycerol-stock-9-H6	19748	14164	14208	743.91	100	JBx_203430	8626	267	3	0	3
aanava-3-glycerol-stock-9-H7	10937	6157	6080	388.791	98.9862	JBx_203433	7595	303	3	0	3
aanava-3-glycerol-stock-9-H8	6768	4341	4297	277.847	100	JBx_203435	7562	300	2	0	7
aanava-3-glycerol-stock-9-H9	7755	6840	6756	441.916	99.9468	JBx_203437	7520	325	2	0	3
aanava-4-glycerol-stock-13-C11	13685	13568	13455	555.015	92.217	JBx_203617	11615	299	3	0	5
aanava-4-glycerol-stock-13-E10	9234	9031	9034	374.755	100	JBx_203615	11834	304	4	0	5
aanava-4-glycerol-stock-13-F5	11321	11015	10948	469.334	100	JBx_203599	11480	306	2	0	3
aanava-4-glycerol-stock-13-G5	11572	11234	11187	481.12	99.6603	JBx_203599	11480	306	2	0	5
aanava-4-glycerol-stock-13-H10	12388	11923	11840	488.428	100	JBx_203616	11680	294	4	0	5
aanava-4-glycerol-stock-14-C3	12316	11794	11747	484.096	99.8368	JBx_203625	11645	303	4	0	3
aanava-4-glycerol-stock-15-A10	16300	12414	12363	468.393	72.8732	JBx_203668	11896	293	25	9	17
aanava-4-glycerol-stock-15-A5	12299	11960	11936	484.097	100	JBx_203639	11852	296	3	0	5
aanava-4-glycerol-stock-15-A6	13112	12561	12560	520.606	99.8711	JBx_203643	11633	296	2	0	3
aanava-4-glycerol-stock-15-A8	9590	9348	9307	395.72	99.4275	JBx_203660	11704	303	2	0	3
aanava-4-glycerol-stock-15-A9	2568	2371	2354	103.335	99.6059	JBx_203662	11926	357	1	0	1
aanava-4-glycerol-stock-15-B4	11613	11044	11032	471.157	100	JBx_203637	11630	314	2	0	5
aanava-4-glycerol-stock-15-C5	13349	13003	12917	545.064	100	JBx_203642	11698	314	2	0	3
aanava-4-glycerol-stock-15-C7	9754	8575	8536	346.08	99.4126	JBx_203650	11917	316	38	10	19
aanava-4-glycerol-stock-15-D7	7209	6820	6802	278.901	100	JBx_203651	11852	332	22	11	11
aanava-4-glycerol-stock-15-E5	17608	17179	17065	698.081	100	JBx_203642	11698	293	2	0	4
aanava-4-glycerol-stock-15-G8	13666	13210	13074	552.556	100	JBx_203662	11926	327	2	0	3
aanava-4-glycerol-stock-15-H5	7500	7394	7391	313.414	99.3209	JBx_203643	11633	320	3	0	4
aanava-4-glycerol-stock-15-H6	15381	14997	14955	652.567	99.4186	JBx_203648	11695	325	3	0	3
aanava-4-glycerol-stock-15-H7	11274	11193	11042	460.262	100	JBx_203660	11704	313	3	0	3
glan-1-pBH006-MASmm-4	21599	21310	21210	947.468	100	JBx_203690	10355	265	0	0	0
glan-1-pBH006-MASmm-5	20659	19954	19864	889.267	100	JBx_203690	10355	263	0	0	0
glan-1-pBH006-MASmm-8	24030	22434	22308	995.431	100	JBx_203690	10355	260	0	0	0
glan-1-pBH006-MAStb-1	41773	20076	20053	993.038	100	JBx_203692	10391	333	0	0	0
glan-1-pBH006-MAStb-3	33124	13776	13753	684.506	100	JBx_203692	10391	335	0	0	0
glan-1-pBH006-MAStb-5	35029	14791	14797	732.846	100	JBx_203692	10391	334	0	0	0
glan-1-pBH026-MASmm-1	21908	20549	20462	894.551	100	JBx_203691	10349	252	0	0	0
glan-1-pBH026-MASmm-4	15188	13163	13074	603.76	100	JBx_203691	10349	277	0	0	0
glan-1-pBH026-MASmm-8	8618	7778	7717	368.827	100	JBx_203691	10349	298	0	0	0
glan-1-pBH026-MAStb-1	31699	13690	13651	683.008	100	JBx_203693	10385	344	1	0	0
glan-1-pBH026-MAStb-3	16974	6706	6697	334.82	100	JBx_203693	10385	338	0	0	0
glan-1-pBH026-MAStb-8	32531	13761	13726	679.343	100	JBx_203693	10385	338	0	0	0
glan-1-pBH026-NPCP-PKS12M1-pikTE-4	17077	16155	16238	682.327	100	JBx_203694	11348	288	0	0	0
glan-1-pBH026-NPCP-PKS12M1-pikTE-5	14432	13819	13853	581.454	100	JBx_203694	11348	286	1	1	0
glan-1-pBH026-NPCP-PKS12M1-pikTE-6	23392	22970	22979	937.015	100	JBx_203694	11348	270	3	0	0
glan-1-pBH026-NPCP-PKS12M1-zeaTE-2	18468	18481	18549	739.286	100	JBx_203695	11402	280	0	0	0
glan-1-pBH026-NPCP-PKS12M1-zeaTE-8	22924	22524	22549	911.191	100	JBx_203695	11402	265	0	1	0
glan-1-pMQ80-acpP-PKS12M1-pikTE-2	18618	18524	18559	613.57	100	JBx_203696	15688	360	0	0	0
glan-1-pMQ80-lipLM-PKS12M1-pikTE	20941	21130	21191	638.908	60.3952	JBx_203698	17104	360	2	2	0
glan-1-pMQ80-lipLM-PKS12M1-zeaTE	15552	15300	15434	471.467	76.1219	JBx_203699	17158	375	2	0	1
hcdepaoli-1-D1027-var1-col1	5685	6013	5715	412.158	100	ABF_009999	6101	306	0	0	0
hcdepaoli-1-D1027-var1-col2	10321	11430	11038	786.827	100	ABF_009999	6101	283	0	0	1
hcdepaoli-1-D1027-var1-col3	17527	19711	18720	1338.4	100	ABF_009999	6101	299	0	0	0
hcdepaoli-1-D1027-var1-col4	20691	22360	21764	1587.76	100	ABF_009999	6101	284	0	0	1
hcdepaoli-1-D1027-var2-col1	14424	15429	14863	1055.86	100	ABF_009997	6431	310	0	0	0
hcdepaoli-1-D1027-var2-col2	16379	17266	16699	1191.49	100	ABF_009997	6431	281	0	0	1
hcdepaoli-1-D1027-var2-col3	7859	8490	8156	584.325	100	ABF_009997	6431	298	0	0	0
hcdepaoli-1-D1027-var2-col4	14096	15032	14559	1050.78	100	ABF_009997	6431	306	0	0	1
hcdepaoli-1-D1027-var3-col1	15436	17118	16236	1242.86	100	ABF_010001	5915	312	0	0	0
hcdepaoli-1-D1027-var3-col2	13947	15280	14673	1105.29	100	ABF_010001	5915	290	0	0	0
hcdepaoli-1-D1027-var3-col3	16867	18389	17576	1362.4	100	ABF_010001	5915	313	0	0	0
hcdepaoli-1-D1027-var3-col4	13872	15073	14482	1118.69	100	ABF_010001	5915	308	0	0	0
pmellinger-2-pBH001-acpP-pikTEcys	81043	80537	80561	2338.17	100	JBx_191261	11363	155	0	0	0
pmellinger-2-pBH001-acpP-pks12Ccomm	74283	74153	74193	2056.06	100	JBx_191273	10628	136	0	0	0
pmellinger-2-pBH001-acpP-zeaTEcys	34641	34521	34523	737.97	100	JBx_191267	11417	116	0	0	0
pmellinger-2-pBH001-lipLM-pikTEcys	92828	92946	92956	2156.73	100	JBx_191243	12779	137	0	0	0
pmellinger-2-pBH001-lipLM-pks12Ccomm	87711	86341	86410	1621.32	100	JBx_191255	12044	101	0	0	0
pmellinger-2-pBH001-lipLM-zeaTEcys	65055	64948	64944	1102.23	100	JBx_191249	12833	100	0	0	0
pmellinger-2-pBH003-pks12Ncomm-pikTEcys	28819	27682	27519	1088.82	98.2176	JBx_191281	11165	251	0	0	0
pmellinger-2-pBH003-pks12Ncomm-zeaTEcys	83568	83344	83296	2610.51	100	JBx_191287	11219	167	0	0	0
pmellinger-2-pBH011-acpP-pikTEcys	64851	64556	64581	2062.7	100	JBx_191264	10805	163	0	0	0
pmellinger-2-pBH011-acpP-pks12Ccomm	61942	61672	61729	1974.26	100	JBx_191276	10070	151	0	0	0
pmellinger-2-pBH011-acpP-zeaTEcys	65989	65466	65517	2290.87	100	JBx_191270	10859	183	0	0	0
pmellinger-2-pBH011-lipLM-pikTEcys	37606	37102	37067	1084.88	100	JBx_191246	12221	170	0	0	0
pmellinger-2-pBH011-lipLM-pks12Ccomm	27233	26684	26669	921.373	100	JBx_191258	11486	196	0	0	0
pmellinger-2-pBH011-lipLM-zeaTEcys	75024	74327	74353	2312.62	100	JBx_191252	12275	185	0	0	0
pmellinger-2-pBH013-pks12Ncomm-pikTEcys	73405	73302	73327	2134.49	100	JBx_191283	10607	146	0	0	0
pmellinger-2-pBH013-pks12Ncomm-zeaTEcys	58519	57695	57543	2066.43	100	JBx_191289	10661	187	0	0	0
pmellinger-2-pBH02-pks12Ncomm-pks12Ccomm	62482	57209	57219	1210.65	99.463	JBx_191292	10429	99	3	1	0
pmellinger-2-pBH021-acpP-pikTEcys	31633	30880	30865	600.13	100	JBx_191266	11357	106	0	0	0
pmellinger-2-pBH021-acpP-pks12Ccomm	34395	33978	33971	1124.24	100	JBx_191278	10622	166	0	0	0
pmellinger-2-pBH021-acpP-zeaTEcys	68417	67567	67615	2164.86	100	JBx_191272	11411	174	0	0	0
pmellinger-2-pBH021-lipLM-pikTEcys	101581	100708	100757	2471.9	100	JBx_191248	12773	145	0	0	0
pmellinger-2-pBH021-lipLM-pks12Ccomm	70466	69946	69940	2038.99	100	JBx_191260	12038	166	0	0	0
pmellinger-2-pBH021-lipLM-zeaTEcys	102102	101697	101684	2889.52	100	JBx_191254	12827	174	0	0	0
qdan-1-pSC-NanA-12-2	76253	76229	76046	1641.38	100	JBx_193110	21087	251	9	0	1
qdan-1-pSC-NanA-12-3	66248	65552	65271	1468.19	100	JBx_193110	21087	279	8	0	1
qdan-1-pSC-NanA-12-5	73832	72937	72675	1606.91	100	JBx_193110	21087	265	8	0	0
qdan-1-pSC-NanA-12-6	74863	73902	73688	1627.18	100	JBx_193110	21087	265	8	0	0
zilongwang-1-20211009-1-1	28519	52	40	1.1616	31.0146	JBx_137550	10595	87	0	0	0
zilongwang-1-20211009-1-2	30303	64	48	1.4867	47.4469	JBx_137550	10595	138	5	1	1
zilongwang-1-20211009-13-1	18492	28	30	1.1112	31.0824	JBx_137562	8915	146	2	0	0
zilongwang-1-20211009-13-2	7508	40	37	1.3177	39.5625	JBx_137562	8915	146	1	0	0
zilongwang-1-20211009-13-3	35868	127	125	4.4707	33.2586	JBx_137562	8915	207	0	0	0
zilongwang-1-20211009-14-2	43557	44	39	1.3572	43.2754	JBx_137563	8915	208	3	0	0
zilongwang-1-20211009-15-1	19781	19	20	0.6534	26.0379	JBx_137564	10550	114	0	0	0
zilongwang-1-20211009-15-3	37814	38	33	0.783	29.6303	JBx_137564	10550	146	1	0	1
zilongwang-1-20211009-16-2	32442	31	26	0.7926	37.8633	JBx_137565	10493	236	1	0	0
zilongwang-1-20211009-16-3	32563	37	39	1.0599	35.4522	JBx_137565	10493	179	5	11	4
zilongwang-1-20211009-17-1	70312	15032	13710	511.75	33.9297	JBx_137566	10787	265	5	11	4
zilongwang-1-20211009-17-2	36153	47	46	1.2145	45.286	JBx_137566	10787	160	2	0	0
zilongwang-1-20211009-17-3	27968	19	18	0.505	15.7319	JBx_137566	10787	173	2	0	1
zilongwang-1-20211009-18-1	60101	11738	10541	399.985	27.4327	JBx_137567	10739	265	3	0	0
zilongwang-1-20211009-18-2	58085	9849	8760	340.229	38.3276	JBx_137567	10739	279	6	0	0
zilongwang-1-20211009-19-1	34865	33	31	0.8643	28.746	JBx_137568	10805	130	0	0	0
zilongwang-1-20211009-19-2	38467	47	44	1.1403	40.4165	JBx_137568	10805	143	0	0	0
zilongwang-1-20211009-2-2	26549	42	35	1.3163	36.5377	JBx_137551	10340	241	2	2	0
zilongwang-1-20211009-20-1	21716	4768	4019	164.448	29.6126	JBx_137569	9371	295	0	0	0
zilongwang-1-20211009-22-1	25568	78	37	1.5987	49.6986	JBx_137571	9125	212	2	0	0
zilongwang-1-20211009-25-2	50212	7291	6833	311.009	53.9068	JBx_137574	9125	277	2	1	1
zilongwang-1-20211009-26-1	86548	29357	28948	1166.97	78.6971	JBx_137575	10853	268	4	0	2
zilongwang-1-20211009-26-2	33395	70	66	2.064	59.5688	JBx_137575	10853	183	6	2	1
zilongwang-1-20211009-27-3	25047	46	35	0.7397	20.9967	JBx_137576	17779	170	2	2	0
zilongwang-1-20211009-28-3	42581	126	69	1.8345	26.215	JBx_137577	15514	151	2	0	0
zilongwang-1-20211009-29-1	76173	87	101	1.5029	30.4683	JBx_137578	16975	132	2	0	0
zilongwang-1-20211009-29-2	60785	121	113	2.2208	35.3166	JBx_137578	16975	180	2	2	1
zilongwang-1-20211009-3-1	12540	25	26	0.8347	30.7515	JBx_137552	10406	179	2	1	0
zilongwang-1-20211009-3-3	28845	47	48	1.2696	38.324	JBx_137552	10406	151	2	0	0
zilongwang-1-20211009-30-3	73896	80	79	1.1632	31.2926	JBx_137579	17167	102	11	12	3
zilongwang-1-20211009-31-1	10002	51	54	1.0493	26.2425	JBx_137580	16801	236	1	0	0
zilongwang-1-20211009-31-3	24906	82	84	1.4067	31.8731	JBx_137580	16801	133	5	0	1
zilongwang-1-20211009-32-1	37850	43	14	0.5387	15.7549	JBx_137581	16141	144	0	0	0
zilongwang-1-20211009-32-3	39643	44	35	0.657	14.2928	JBx_137581	16141	122	0	0	0
zilongwang-1-20211009-4-1	37865	40	32	1.0643	38.8579	JBx_137553	10577	194	2	0	0
zilongwang-1-20211009-5-2	43679	45	40	1.1536	43.1551	JBx_137554	10643	185	4	0	0
zilongwang-1-20211009-5-3	33318	36	45	1.1081	44.8652	JBx_137554	10643	180	6	0	0
zilongwang-1-20211009-6-3	48225	38	30	0.9847	29.4504	JBx_137555	9134	146	1	2	0
zilongwang-1-20211009-8-1	33683	17	10	0.2933	15.9487	JBx_137557	10283	91	0	0	0
zilongwang-1-20211009-8-2	9857	10	11	0.3632	14.4024	JBx_137557	10283	146	1	0	0
zilongwang-1-20211009-8-3	4961	29	30	0.8429	30.9929	JBx_137557	10283	150	0	0	0
zilongwang-1-20211009-9-2	61754	12697	10802	500.012	17.0486	JBx_137558	8945	277	0	0	0
zilongwang-1-20211009-9-3	66272	9133	7863	315.974	22.0347	JBx_137558	8945	228	0	0	1
zilongwang-1-20211010-1-1	47736	181	158	5.4484	19.3865	JBx_137550	10595	255	0	0	0
zilongwang-1-20211010-1-2	88810	16657	14601	551.176	20.5663	JBx_137550	10595	265	0	0	0
zilongwang-1-20211010-1-3	50471	63	53	1.3881	30.2407	JBx_137550	10595	126	2	1	0
zilongwang-1-20211010-12-3	63546	13531	12361	554.851	31.3721	JBx_137561	9161	282	0	0	0
zilongwang-1-20211010-13-1	57077	10578	9673	442.626	15.0533	JBx_137562	8915	275	1	0	0
zilongwang-1-20211010-13-2	54834	9488	8679	405.096	28.3118	JBx_137562	8915	286	0	0	0
zilongwang-1-20211010-13-3	55909	10655	9538	453.998	24.8009	JBx_137562	8915	281	0	0	0
zilongwang-1-20211010-14-1	58000	8799	8111	380.487	25.0365	JBx_137563	8915	290	0	0	0
zilongwang-1-20211010-15-1	44762	26	33	0.69	26.8246	JBx_137564	10550	240	0	0	0
zilongwang-1-20211010-15-2	43037	30	24	0.7654	32.5308	JBx_137564	10550	396	0	0	0
zilongwang-1-20211010-15-3	46859	38	50	1.1933	35.5261	JBx_137564	10550	194	1	0	0
zilongwang-1-20211010-16-1	35202	50	39	1.125	33.9178	JBx_137565	10493	193	0	2	0
zilongwang-1-20211010-16-2	43184	8100	7349	284.921	17.3354	JBx_137565	10493	278	1	2	0
zilongwang-1-20211010-16-3	59373	12024	10827	437.021	27.3325	JBx_137565	10493	292	1	0	0
zilongwang-1-20211010-17-1	63279	16975	15535	618.676	47.2235	JBx_137566	10787	282	8	12	4
zilongwang-1-20211010-17-2	30044	49	41	1.3339	46.8342	JBx_137566	10787	224	3	0	0
zilongwang-1-20211010-18-1	59872	10875	9753	392.469	48.6451	JBx_137567	10739	293	1	0	0
zilongwang-1-20211010-18-2	9836	35	38	1.2252	49.4087	JBx_137567	10739	176	3	0	0
zilongwang-1-20211010-2-1	45236	29	30	0.8816	24.8549	JBx_137551	10340	247	2	0	0
zilongwang-1-20211010-2-2	21300	34	48	1.2882	34.265	JBx_137551	10340	169	0	2	0
zilongwang-1-20211010-2-3	19743	5188	4544	151.57	13.8781	JBx_137551	10340	236	1	1	0
zilongwang-1-20211010-22-1	58246	8746	7852	406.371	64.3726	JBx_137571	9125	263	1	0	0
zilongwang-1-20211010-24-3	57366	8919	7995	390.358	38.3518	JBx_137573	9392	249	1	0	0
zilongwang-1-20211010-25-1	52552	9163	8511	392.667	49.0301	JBx_137574	9125	289	2	0	1
zilongwang-1-20211010-26-1	88052	25240	23157	887.673	44.7065	JBx_137575	10853	275	32	29	21
zilongwang-1-20211010-3-1	45653	42	45	1.2782	41.4376	JBx_137552	10406	138	1	0	1
zilongwang-1-20211010-3-2	71604	12540	10910	425.484	27.513	JBx_137552	10406	271	0	0	0
zilongwang-1-20211010-3-3	38113	59	46	1.614	49.1928	JBx_137552	10406	225	4	0	0
zilongwang-1-20211010-30-1	92497	19829	18109	430.586	22.8869	JBx_137579	17167	267	2	0	0
zilongwang-1-20211010-33-1	33614	3337	2644	52.6509	43.512	JBx_137582	16993	253	9	7	8
zilongwang-1-20211010-33-2	85914	114	126	1.6619	42.7411	JBx_137582	16993	118	0	0	0
zilongwang-1-20211010-33-3	46172	96	88	1.5741	47.4784	JBx_137582	16993	174	2	0	0
zilongwang-1-20211010-34-1	121513	21605	18994	299.799	24.5603	JBx_137583	17797	101	4	0	0
zilongwang-1-20211010-34-2	51015	91	69	1.1043	26.2348	JBx_137583	17797	115	3	3	1
zilongwang-1-20211010-34-3	18577	100	75	1.5653	28.0665	JBx_137583	17797	170	3	0	0
zilongwang-1-20211010-35-1	37963	70	51	0.9195	25.2826	JBx_137584	17605	118	3	0	0
zilongwang-1-20211010-35-2	47452	64	56	0.8721	27.2479	JBx_137584	17605	128	1	2	0
zilongwang-1-20211010-35-3	18003	91	72	1.2492	22.079	JBx_137584	17605	149	2	2	0
zilongwang-1-20211010-36-1	66718	41907	41848	1377.65	78.2367	JBx_105615	14552	288	5	0	1
zilongwang-1-20211010-36-2	86567	47837	47582	1538.99	67.7708	JBx_105615	14552	285	2	0	0
zilongwang-1-20211010-36-3	86784	47466	47257	1538.71	72.1482	JBx_105615	14552	294	4	0	1
zilongwang-1-20211010-37-1	74641	65449	65326	2212.93	96.2401	JBx_105729	14495	306	10	1	0
zilongwang-1-20211010-37-2	46540	41315	41080	1402.81	95.2673	JBx_105729	14495	302	2	1	0
zilongwang-1-20211010-37-3	73943	65466	65160	2195.76	93.308	JBx_105729	14495	305	3	1	0
zilongwang-1-20211010-38-1	108290	65442	65920	2187.66	85.3143	JBx_105612	14429	296	3	0	0
zilongwang-1-20211010-38-2	88047	51188	51439	1702.46	87.7677	JBx_105612	14429	299	2	0	0
zilongwang-1-20211010-38-3	73854	41526	41659	1375.36	91.1013	JBx_105612	14429	300	6	1	0
zilongwang-1-20211010-39-1	65227	39091	39092	1296.61	66.1482	JBx_105725	14723	310	2	1	0
zilongwang-1-20211010-39-2	36030	21435	21773	715.224	86.5177	JBx_105725	14723	293	2	1	0
zilongwang-1-20211010-39-3	17585	9366	9504	319.459	86.966	JBx_105725	14723	314	3	1	0
zilongwang-1-20211010-40-1	78034	40727	40747	1460.87	79.3367	JBx_105619	13328	297	10	1	1
zilongwang-1-20211010-40-2	70193	36834	36756	1325.08	71.301	JBx_105619	13328	300	3	0	0
zilongwang-1-20211010-40-3	71746	37427	37493	1347.8	71.9838	JBx_105619	13328	297	3	0	0
zilongwang-1-20211010-41-1	78361	44747	44814	1592.08	90.5878	JBx_105618	13355	284	7	0	0
zilongwang-1-20211010-41-2	112478	63724	64093	2249.85	92.0255	JBx_105618	13355	272	10	0	1
zilongwang-1-20211010-41-3	97899	55450	55736	1970.61	93.201	JBx_105618	13355	281	4	0	0
zilongwang-1-20211010-42-1	22839	14830	14805	478.767	89.6077	JBx_105614	14963	295	2	2	3
zilongwang-1-20211010-42-2	83419	62972	62803	2024.88	85.4775	JBx_105614	14963	302	5	1	1
zilongwang-1-20211010-42-3	144566	90092	90746	2871.02	92.4079	JBx_105614	14963	284	8	1	0
zilongwang-1-20211010-43-1	108771	66016	66467	2182.9	81.407	JBx_105724	14726	296	4	1	3
zilongwang-1-20211010-43-2	130663	74541	75570	2421.36	90.5609	JBx_105724	14726	280	3	0	0
zilongwang-1-20211010-43-3	118253	70761	71370	2318.07	89.1349	JBx_105724	14726	288	7	0	0
zilongwang-1-20211010-44-1	32050	17990	18242	613.476	90.0675	JBx_105730	14669	297	7	0	0
zilongwang-1-20211010-44-2	43570	25578	26115	868.801	93.6124	JBx_105730	14669	298	2	0	0
zilongwang-1-20211010-44-3	123203	73905	74874	2462.1	90.2311	JBx_105730	14669	291	6	0	0
zilongwang-1-20211010-45-1	80347	60389	60143	1981.96	82.394	JBx_105616	14603	292	2	1	0
zilongwang-1-20211010-45-2	119697	83622	83367	2695.77	72.5878	JBx_105616	14603	274	3	1	0
zilongwang-1-20211010-45-3	95681	71890	71699	2372.7	72.9097	JBx_105616	14603	296	4	0	0
zilongwang-1-20211010-46-1	127044	76201	76232	2413.71	78.7742	JBx_105728	14897	282	8	1	1
zilongwang-1-20211010-46-2	78623	49935	49733	1608.71	75.1225	JBx_105728	14897	301	3	1	0
zilongwang-1-20211010-46-3	105309	65166	65063	2084.16	85.2252	JBx_105728	14897	291	3	1	0
zilongwang-1-20211010-47-1	82074	58536	59032	1851.09	89.9185	JBx_105731	14849	290	9	3	3
zilongwang-1-20211010-47-2	123041	85632	86283	2665.6	89.2989	JBx_105731	14849	276	2	0	0
zilongwang-1-20211010-47-3	76147	54568	54838	1708.94	84.2279	JBx_105731	14849	280	5	0	0
zilongwang-1-20211010-48-1	82048	62838	62428	2279.07	81.8292	JBx_105617	13208	302	16	9	9
zilongwang-1-20211010-48-2	70346	54697	54267	1996.68	79.785	JBx_105617	13208	303	3	1	0
zilongwang-1-20211010-48-3	40571	30907	30589	1120.92	76.0978	JBx_105617	13208	290	2	1	0
zilongwang-1-20211010-49-1	16515	7740	7921	307.329	74.7456	JBx_105722	13265	326	8	1	1
zilongwang-1-20211010-49-2	130037	70107	70304	2669.26	68.7674	JBx_105722	13265	308	2	2	0
zilongwang-1-20211010-49-3	97940	53878	53920	2059.96	69.0388	JBx_105722	13265	317	3	1	0
zilongwang-1-20211010-50-1	96298	49561	49742	1783.06	87.9292	JBx_105723	13454	287	4	0	0
zilongwang-1-20211010-50-2	87982	45603	45800	1668.18	79.166	JBx_105723	13454	300	2	0	0
zilongwang-1-20211010-50-3	37039	18067	18182	659.049	93.7268	JBx_105723	13454	286	2	0	0
zilongwang-1-20211010-51-1	97048	88748	88540	3329.72	97.7333	JBx_105721	13235	302	3	1	0
zilongwang-1-20211010-51-2	100883	92887	92540	3503.07	99.5693	JBx_105721	13235	312	2	1	0
zilongwang-1-20211010-51-3	88176	80937	80606	3089.94	97.7408	JBx_105721	13235	314	2	1	1
zilongwang-1-20211010-52-1	113594	99612	99175	3645.89	99.4882	JBx_105726	13481	297	2	1	0
zilongwang-1-20211010-52-2	76458	67567	67176	2470.17	100	JBx_105726	13481	298	3	2	1
zilongwang-1-20211010-52-3	99762	89323	88569	3261.56	99.6514	JBx_105726	13481	312	2	1	0
zilongwang-1-20211010-53-1	95664	95614	95299	3576.13	100	JBx_105621	13292	306	2	2	0
zilongwang-1-20211010-53-2	96762	97921	97403	3607.33	100	JBx_105621	13292	290	2	1	0
zilongwang-1-20211010-53-3	82171	82942	82443	3074.84	100	JBx_105621	13292	306	2	1	0
zilongwang-1-20211010-54-1	166621	166585	166571	5615.41	81.4676	JBx_203686	14105	274	2	0	0
zilongwang-1-20211010-54-2	128413	127398	127367	4265.43	87.1748	JBx_203686	14105	274	2	0	0
zilongwang-1-20211010-54-3	139890	138668	138846	4615.94	85.9695	JBx_203686	14105	270	2	0	0
zilongwang-1-20211010-55-1	121990	60949	60943	1694.22	50.3587	JBx_203689	17006	279	29	3	3
zilongwang-1-20211010-55-2	52541	24383	24697	685.232	52.0463	JBx_203689	17006	281	44	4	3
zilongwang-1-20211010-55-3	45190	21519	21667	600.576	58.3618	JBx_203689	17006	285	32	2	2
zilongwang-1-20211010-56-1	93128	90137	88765	3855.11	100	JBx_203687	11274	301	1	0	0
zilongwang-1-20211010-56-2	68701	62443	56784	2419.11	99.6541	JBx_203687	11274	310	8	0	0
zilongwang-1-20211010-56-3	87295	81381	81179	3523.46	100	JBx_203687	11274	293	1	0	0
zilongwang-1-20211010-57-1	80283	76699	77075	3329.04	100	JBx_203688	11205	293	1	0	0
zilongwang-1-20211010-57-2	133334	129419	129676	5396.99	100	JBx_203688	11205	262	1	0	0
zilongwang-1-20211010-57-3	58326	58577	58285	2492.06	100	JBx_203688	11205	280	2	0	1
zilongwang-1-20211010-7-1	38724	50	48	1.5754	57.764	JBx_137556	10349	185	4	0	1
zilongwang-1-20211010-8-1	62779	14052	12709	510.253	37.421	JBx_137557	10283	280	3	0	0
zilongwang-1-20211010-9-1	22914	2631	2312	87.2743	20.5813	JBx_137558	8945	231	0	0	0
zilongwang-1-20211010-9-2	18084	1258	1056	40.1629	42.4036	JBx_137558	8945	244	0	0	0
zilongwang-1-20211010-9-3	77260	9745	8128	318.443	43.8122	JBx_137558	8945	258	0	0	0
zilongwang-1-lip1-lip2KS2-mlsB1KRnl-TE-1	209390	179317	178684	4438.61	81.0737	JBx_147835	16876	245	39	1	3
zilongwang-1-lip1-lip2KS2-mlsB1KRnl-TE-2	187008	159971	159616	3970.1	80.2678	JBx_147835	16876	245	38	2	3
zilongwang-1-lip1-lip2KS2-mlsB1KRnl-TE-3	108296	74851	75294	1796.38	74.8933	JBx_147835	16876	227	8	0	0
zilongwang-1-lip1-lip2KS2-mlsB1WT-TE-1	116333	78497	76433	1570.83	69.981	JBx_148124	16876	217	54	13	15
zilongwang-1-lip1-lip2KS2-mlsB1WT-TE-2	160004	94925	93904	1886.23	72.9201	JBx_148124	16876	204	38	4	4
zilongwang-1-lip1-lip2KS2-mlsB1WT-TE-3	214097	175605	174411	4112.3	70.6032	JBx_148124	16876	243	21	4	4
zilongwang-1-lip1-mlsB1KRdelete-debsTE-1	171503	149835	149616	4231.54	83.4029	JBx_147837	15328	247	9	0	1
zilongwang-1-lip1-mlsB1KRdelete-debsTE-2	153794	135204	134479	3773.6	82.4113	JBx_147837	15328	248	8	0	1
zilongwang-1-lip1-mlsB1KRdelete-debsTE-3	130748	112240	111791	3117.81	81.4914	JBx_147837	15328	245	8	0	1
zilongwang-1-lip1-mlsB1KRnull-debsTE-1	231917	207106	206577	5390.23	83.7315	JBx_147832	16867	251	8	0	1
zilongwang-1-lip1-mlsB1KRnull-debsTE-2	201351	178729	178273	4669.6	83.7256	JBx_147832	16867	251	8	0	1
zilongwang-1-lip1-mlsB1KRnull-debsTE-3	207939	162051	161839	4184.08	75.378	JBx_147832	16867	243	4	1	1
zilongwang-1-lip1-mlsB1WT-debsTE-1	78423	60805	60562	1635.93	88.8303	JBx_148122	16867	245	7	1	1
zilongwang-1-lip1-mlsB1WT-debsTE-2	21303	18785	18656	549.669	59.6668	JBx_148122	16867	290	7	1	1
zilongwang-1-lip1-mlsB1WT-debsTE-3	246927	207589	205476	5323.94	81.7573	JBx_148122	16867	248	21	2	2
